# Supplementary material for: Powerful testing via hierarchical linkage disequilibrium in haplotype association studies
Source: Biom J. 2019 Jan 28;61(3):747–68. doi: 10.1002/bimj.201800053 (PMC6637384; doi:10.1002/bimj.201800053)
Supplement: Supplementary file 1 — Supporting Information [file BIMJ-61-747-s001.zip]

Archive with 129 entries (117 files):
- reproducibility/
- reproducibility/README
- reproducibility/case_study1_cadidate_loci_analysis/
- reproducibility/case_study1_cadidate_loci_analysis/.DS_Store
- reproducibility/case_study1_cadidate_loci_analysis/code/
- reproducibility/case_study1_cadidate_loci_analysis/code/Functions_for_candidate_loci_analysis.R
- reproducibility/case_study1_cadidate_loci_analysis/code/HierarchicalLD.R
- reproducibility/case_study1_cadidate_loci_analysis/code/Functions_for_simulation_study.R
- reproducibility/case_study1_cadidate_loci_analysis/code/.gitkeep
- reproducibility/case_study1_cadidate_loci_analysis/data/
- reproducibility/case_study1_cadidate_loci_analysis/data/README.txt
- reproducibility/case_study1_cadidate_loci_analysis/results/
- reproducibility/case_study1_cadidate_loci_analysis/results/22.Pvalues.txt
- reproducibility/case_study1_cadidate_loci_analysis/results/19.Pvalues.txt
- reproducibility/case_study1_cadidate_loci_analysis/results/11.Pvalues.txt
- reproducibility/case_study1_cadidate_loci_analysis/results/52.Pvalues.txt
- reproducibility/case_study1_cadidate_loci_analysis/results/.DS_Store
- reproducibility/case_study1_cadidate_loci_analysis/results/8.Pvalues.txt
- reproducibility/case_study1_cadidate_loci_analysis/results/9.Pvalues.txt
- reproducibility/case_study1_cadidate_loci_analysis/results/24.Pvalues.txt
- reproducibility/case_study1_cadidate_loci_analysis/results/18.Pvalues.txt
- reproducibility/case_study1_cadidate_loci_analysis/results/14.Pvalues.txt
- reproducibility/case_study1_cadidate_loci_analysis/results/43.Pvalues.txt
- reproducibility/case_study1_cadidate_loci_analysis/results/25.Pvalues.txt
- reproducibility/case_study1_cadidate_loci_analysis/results/15.Pvalues.txt
- reproducibility/case_study1_cadidate_loci_analysis/results/35.Pvalues.txt
- reproducibility/case_study1_cadidate_loci_analysis/results/13.Pvalues.txt
- reproducibility/case_study1_cadidate_loci_analysis/results/12.Pvalues.txt
- reproducibility/case_study1_cadidate_loci_analysis/results/54.Pvalues.txt
- reproducibility/case_study1_cadidate_loci_analysis/results/10.Pvalues.txt
- reproducibility/case_study1_cadidate_loci_analysis/results/32.Pvalues.txt
- reproducibility/case_study1_cadidate_loci_analysis/results/47.Pvalues.txt
- reproducibility/case_study1_cadidate_loci_analysis/results/17.Pvalues.txt
- reproducibility/case_study1_cadidate_loci_analysis/results/31.Pvalues.txt
- reproducibility/case_study1_cadidate_loci_analysis/results/6.Pvalues.txt
- reproducibility/case_study1_cadidate_loci_analysis/results/21.Pvalues.txt
- reproducibility/case_study1_cadidate_loci_analysis/results/27.Pvalues.txt
- reproducibility/case_study1_cadidate_loci_analysis/results/16.Pvalues.txt
- reproducibility/case_study1_cadidate_loci_analysis/results/42.Pvalues.txt
- reproducibility/case_study1_cadidate_loci_analysis/results/45.Pvalues.txt
- reproducibility/case_study1_cadidate_loci_analysis/results/53.Pvalues.txt
- reproducibility/case_study1_cadidate_loci_analysis/results/36.Pvalues.txt
- reproducibility/case_study1_cadidate_loci_analysis/results/39.Pvalues.txt
- reproducibility/case_study1_cadidate_loci_analysis/results/33.Pvalues.txt
- reproducibility/case_study1_cadidate_loci_analysis/results/5.Pvalues.txt
- reproducibility/case_study1_cadidate_loci_analysis/results/2.Pvalues.txt
- reproducibility/case_study1_cadidate_loci_analysis/results/20.MostSignificantPvalues.txt
- reproducibility/case_study1_cadidate_loci_analysis/results/41.Pvalues.txt
- reproducibility/case_study1_cadidate_loci_analysis/results/28.Pvalues.txt
- reproducibility/case_study1_cadidate_loci_analysis/results/46.Pvalues.txt
- reproducibility/case_study1_cadidate_loci_analysis/results/20.Pvalues.txt
- reproducibility/case_study1_cadidate_loci_analysis/results/40.Pvalues.txt
- reproducibility/case_study1_cadidate_loci_analysis/results/30.Pvalues.txt
- reproducibility/case_study1_cadidate_loci_analysis/results/38.Pvalues.txt
- reproducibility/case_study1_cadidate_loci_analysis/results/37.Pvalues.txt
- reproducibility/case_study1_cadidate_loci_analysis/results/3.MostSignificantPvalues.txt
- reproducibility/case_study1_cadidate_loci_analysis/results/44.Pvalues.txt
- reproducibility/case_study1_cadidate_loci_analysis/results/51.Pvalues.txt
- reproducibility/case_study1_cadidate_loci_analysis/results/1.Pvalues.txt
- reproducibility/case_study1_cadidate_loci_analysis/results/3.Pvalues.txt
- reproducibility/case_study1_cadidate_loci_analysis/results/23.Pvalues.txt
- reproducibility/case_study1_cadidate_loci_analysis/results/34.Pvalues.txt
- reproducibility/case_study1_cadidate_loci_analysis/results/5.MostSignificantPvalues.txt
- reproducibility/case_study1_cadidate_loci_analysis/results/50.Pvalues.txt
- reproducibility/case_study1_cadidate_loci_analysis/results/7.Pvalues.txt
- reproducibility/case_study1_cadidate_loci_analysis/results/48.Pvalues.txt
- reproducibility/case_study1_cadidate_loci_analysis/results/4.Pvalues.txt
- reproducibility/case_study1_cadidate_loci_analysis/results/49.Pvalues.txt
- reproducibility/case_study1_cadidate_loci_analysis/results/13.MostSignificantPvalues.txt
- reproducibility/case_study1_cadidate_loci_analysis/results/26.Pvalues.txt
- reproducibility/case_study1_cadidate_loci_analysis/Run_candidate_loci_analysis.R
- reproducibility/README.pdf
- reproducibility/README.md
- reproducibility/case_study2_genome_wide_analysis/
- reproducibility/case_study2_genome_wide_analysis/case_study2.R
- reproducibility/case_study2_genome_wide_analysis/data/
- reproducibility/case_study2_genome_wide_analysis/data/README.pdf
- reproducibility/case_study2_genome_wide_analysis/data/README.md
- reproducibility/case_study2_genome_wide_analysis/data/liftOver.R
- reproducibility/case_study2_genome_wide_analysis/src/
- reproducibility/case_study2_genome_wide_analysis/src/RgeneticsGeneral.R
- reproducibility/case_study2_genome_wide_analysis/src/HLD-results.R
- reproducibility/case_study2_genome_wide_analysis/src/Rgraphics.R
- reproducibility/case_study2_genome_wide_analysis/src/Rsystem.R
- reproducibility/case_study2_genome_wide_analysis/src/HLD.R
- reproducibility/case_study2_genome_wide_analysis/src/Rreporting.R
- reproducibility/case_study2_genome_wide_analysis/src/Rmeta.R
- reproducibility/case_study2_genome_wide_analysis/src/Rmeta-classes.R
- reproducibility/case_study2_genome_wide_analysis/src/gwas_manhattan.R
- reproducibility/case_study2_genome_wide_analysis/src/Rstatistic.R
- reproducibility/case_study2_genome_wide_analysis/src/haplotypeTests.R
- reproducibility/case_study2_genome_wide_analysis/src/Rdata.R
- reproducibility/case_study2_genome_wide_analysis/intermediate_results/
- reproducibility/case_study2_genome_wide_analysis/intermediate_results/gts.RData
- reproducibility/simulation/
- reproducibility/simulation/.DS_Store
- reproducibility/simulation/code/
- reproducibility/simulation/code/Functions_for_candidate_loci_analysis.R
- reproducibility/simulation/code/HierarchicalLD.R
- reproducibility/simulation/code/Functions_for_simulation_study.R
- reproducibility/simulation/code/.gitkeep
- reproducibility/simulation/Run_simulation_study.R
- reproducibility/simulation/intermediate_results/
- reproducibility/simulation/intermediate_results/15.txt
- reproducibility/simulation/intermediate_results/6.txt
- reproducibility/simulation/intermediate_results/Table3_manuscript.txt
- reproducibility/simulation/intermediate_results/4.txt
- reproducibility/simulation/intermediate_results/20.txt
- reproducibility/simulation/intermediate_results/Table5_manuscript.txt
- reproducibility/simulation/intermediate_results/18.txt
- reproducibility/simulation/intermediate_results/9.txt
- reproducibility/simulation/intermediate_results/19.txt
- reproducibility/simulation/intermediate_results/13.txt
- reproducibility/simulation/intermediate_results/7.txt
- reproducibility/simulation/intermediate_results/Table4_manuscript.txt
- reproducibility/simulation/intermediate_results/16.txt
- reproducibility/simulation/intermediate_results/12.txt
- reproducibility/simulation/intermediate_results/2.txt
- reproducibility/simulation/intermediate_results/1.txt
- reproducibility/simulation/intermediate_results/17.txt
- reproducibility/simulation/intermediate_results/14.txt
- reproducibility/simulation/intermediate_results/3.txt
- reproducibility/simulation/intermediate_results/11.txt
- reproducibility/simulation/intermediate_results/8.txt
- reproducibility/simulation/intermediate_results/22.txt
- reproducibility/simulation/intermediate_results/10.txt
- reproducibility/simulation/intermediate_results/Table2_manuscript.txt
- reproducibility/simulation/intermediate_results/21.txt
- reproducibility/simulation/intermediate_results/5.txt
