# Supplementary material for: Powerful testing via hierarchical linkage disequilibrium in haplotype association studies
Source: Biom J. 2019 Jan 28;61(3):747–68. doi: 10.1002/bimj.201800053 (PMC6637384; doi:10.1002/bimj.201800053)
Supplement: Supplementary file 1 — Supporting Information [file BIMJ-61-747-s001.zip › reproducibility/case_study1_cadidate_loci_analysis/code/Functions_for_candidate_loci_analysis.R]

#%%%%%%%%%%%%%%%%%%%%%%%%%%%%%%%%%%%%%%%%%%%%%%%%%%%%%%%%%%%%%%%%%%%%%%%%%%%%%%%%%%%%%%%%%%%%%%%%%%%%%%%%%%%%%%%%%%%%%%
#%%%%%%%%%%%%%%%%%%%%%%%%%%%%%%%%%%%%%%%%%%%%%%%%%%%%%%%%%%%%%%%%%%%%%%%%%%%%%%%%%%%%%%%%%%%%%%%%%%%%%%%%%%%%%%%%%%%%%%
#%%%%%%%%         Powerful testing via hierarchical linkage disequilibrium in haplotype association studies %%%%%%%%%%%
#%%%%%%%%          Function for running analyses and summarizing results on real data (Tables 6)            %%%%%%%%%%%
#%%%%%%%%                                               Brunilda  Balliu                                    %%%%%%%%%%%
#%%%%%%%%                                             Los Angeles 5/10/2018                                 %%%%%%%%%%%
#%%%%%%%%%%%%%%%%%%%%%%%%%%%%%%%%%%%%%%%%%%%%%%%%%%%%%%%%%%%%%%%%%%%%%%%%%%%%%%%%%%%%%%%%%%%%%%%%%%%%%%%%%%%%%%%%%%%%%%
#%%%%%%%%%%%%%%%%%%%%%%%%%%%%%%%%%%%%%%%%%%%%%%%%%%%%%%%%%%%%%%%%%%%%%%%%%%%%%%%%%%%%%%%%%%%%%%%%%%%%%%%%%%%%%%%%%%%%%%
library(haplo.stats)
library(snpStats)


#%% Functions to Read the Data from Binary Plink Format    
readPlinkBinary = function(prefix) {
  p = read.plink(sprintf("%s.bed", prefix), sprintf("%s.bim",prefix), sprintf("%s.fam", prefix));
  p@.Data }

#%% Functions to extract genotype data(0,1,2) from Plink format data
ExtractSNPS=function(data,t){
  index=unlist(sapply(1:length(t), function(i) which(colnames(data)==t[i])))
  gts=sapply(index,function(i) ifelse(as.integer(data[,i])== 0, NA, as.integer(data[,i])- 1));
  colnames(gts)=colnames(data)[index] ; rownames(gts)=rownames(data)
  return(gts)
}

# From genotype counts to pairs of alleles 
genexpand<-function(snpcounts, coding=NULL){
  p <- ncol(snpcounts)
  if (is.null(coding)) coding<-cbind(rep(1,p),rep(2,p))
  m<-matrix(ncol=2*p, nrow=nrow(snpcounts))
  for(i in 1:p){
    m[,2*i-1] <- coding[i,1+(snpcounts[,i]>0)]
    m[,2*i] <- coding[i,1+(snpcounts[,i]>1)]
  }
  nms <- colnames(snpcounts)
  rownames(m)<-rownames(snpcounts)
  if (!is.null(nms))
    colnames(m)<-as.vector(t(outer(nms,c(1,2),paste,sep="_")))
  m
}
