# Supplementary material for: Powerful testing via hierarchical linkage disequilibrium in haplotype association studies
Source: Biom J. 2019 Jan 28;61(3):747–68. doi: 10.1002/bimj.201800053 (PMC6637384; doi:10.1002/bimj.201800053)
Supplement: Supplementary file 1 — Supporting Information [file BIMJ-61-747-s001.zip › reproducibility/case_study1_cadidate_loci_analysis/code/HierarchicalLD.R]

#%%%%%%%%%%%%%%%%%%%%%%%%%%%%%%%%%%%%%%%%%%%%%%%%%%%%%%%%%%%%%%%%%%%%%%%%%%%%%%%%%%%%%%%%%%%%%%%%%%%%%%%%%%%%%%%%%%%%%%
#%%%%%%%%%%%%%%%%%%%%%%%%%%%%%%%%%%%%%%%%%%%%%%%%%%%%%%%%%%%%%%%%%%%%%%%%%%%%%%%%%%%%%%%%%%%%%%%%%%%%%%%%%%%%%%%%%%%%%%
#%%%%%%%%         Powerful testing via hierarchical linkage disequilibrium in haplotype association studies %%%%%%%%%%%
#%%%%%%%%                                               Brunilda  Balliu                   %%%%%%%%%%%%%%%%%%%%%%%%%%%%
#%%%%%%%%                                             Los Angeles 5/10/2018                %%%%%%%%%%%%%%%%%%%%%%%%%%%%
#%%%%%%%%%%%%%%%%%%%%%%%%%%%%%%%%%%%%%%%%%%%%%%%%%%%%%%%%%%%%%%%%%%%%%%%%%%%%%%%%%%%%%%%%%%%%%%%%%%%%%%%%%%%%%%%%%%%%%%
#%%%%%%%%%%%%%%%%%%%%%%%%%%%%%%%%%%%%%%%%%%%%%%%%%%%%%%%%%%%%%%%%%%%%%%%%%%%%%%%%%%%%%%%%%%%%%%%%%%%%%%%%%%%%%%%%%%%%%%

if (!all(require(sets), require(partitions), require(numDeriv), require(snpStats), require(HardyWeinberg), require(haplo.stats), require(boot), require(PropCIs))) {
	cat(paste(c("Missing required packages.", "Please run the following commands to intall them.",
		"install.packages('sets')",
		"install.packages('partitions')",
		"install.packages('numDeriv')",
		"source('https://bioconductor.org/biocLite.R') ; biocLite('snpStats')",
		"install.packages('HardyWeinberg')",
		"install.packages('haplo.stats')",
		"install.packages('PropCIs')"
	), collapse = "\n"));
	stop('Missing packages');
}

library(sets)               # install.packages('sets')
library(partitions)         # install.packages('partitions')
library(numDeriv)           # install.packages('numDeriv') 
library(snpStats)           # source("https://bioconductor.org/biocLite.R") ; biocLite("snpStats")
library(HardyWeinberg)      # install.packages('HardyWeinberg') 
library(haplo.stats)        # install.packages('haplo.stats')
library(boot)

#%%
#%% Functions for binary numbers/n-adic numbers
#%% 
ord2base = function(o, digits = 5, base = 2)  sapply(1:digits, function(i){(o %/% base^(i-1)) %% base})
base2ord = function(v, base = 2)  sum(sapply(1:length(v), function(i)v[i] * base^(i-1)))
ord2bin = function(number, digits = 5) ord2base(number, digits, base = 2);
bin2ord = function(bin) base2ord(bin, base = 2);

#%% 
#%% Methods to enumerate pairs of alleles into genotype numbers and the other way around
#%% 
# # of pairs 0 <= i <= j < N
pairsNo = function(N)(N * (N + 1)/2);
# # of elements N: 0 <= i <= j < N leading to M such pairs
pairsNoInv = function(M)ceiling(-.5 + sqrt(.25 + 2*M));
# # of pairs for 0 <= x <= j < N for x fixed
pairsBase = function(x, N)(pairsNo(N) - pairsNo(N -  x));
# assume 0 <= x[1] <= x[2] < N
pairsEnc = function(x, N)(pairsBase(x[1], N) + (x[2] - x[1]));
# smaller allele from gt encoding (postive solution from the quadratic equation)
pairsBaseInv = function(x, N)as.integer(((2*N + 1)/2 - sqrt((2*N + 1)^2/4 - 2*x)));
# decode gt to c(x[1], x[2]), with 0 <= x[1] <= x[2] < N	<!> werkt niet
pairsDec = function(gt, N) {
  if (is.na(gt)) return(c(NA, NA));
  z1 = pairsBaseInv(gt, N);
  r = c(z1, gt - pairsBase(z1, N) + z1);
  r
}

#%%
#%% map serealized genotype to ordered pair of alleles
#%% map is a vector of allele names
cvtGts122 = function(gts, no.alleles = NULL, alleles = NULL) {
  if (is.null(no.alleles)) no.alleles = pairsNoInv(max(gts, na.rm = T) + 1);
  if (is.null(alleles)) alleles = 0:(no.alleles - 1);
  pairs = t(sapply(gts, function(gt){
    if (is.na(gt)) return(c(NA, NA));
    pr = pairsDec(gt, no.alleles);
    as = alleles[pr + 1];	# alleles
    as
  }));
  r = list(no.alleles = no.alleles, alleles = alleles, genotypes = pairs);
  r
}

#%%
#%% convert diplotypes to genotypes
#%%
# genotypes are vector of alleles, 2 alleles per genotype, countLoci times per individual
# summarize is applied to pairs of alleles, sum applies for SNPs
dts2gts = function(dts, countLoci, summarize = NULL, flat = F, ...) {
  if (is.matrix(dts) | is.data.frame(dts)) dts = as.vector(t(dts));
  gts = t(sapply(1:(length(dts)/2), function(d){
    g1 = ord2bin(dts[d * 2 - 1], digits = countLoci);
    g2 = ord2bin(dts[d * 2    ], digits = countLoci);
    as.vector(rbind(g1, g2));	# cog alleles
  }));
  if (!is.null(summarize)) gts = summarizeGts(gts, countLoci, summarize, ...);
  if (flat) gts = as.vector(gts);
  gts
}
dt2gt = function(dt, countLoci, summarize = sum.snp, flat = F, ...) {
  dts2gts(dt, countLoci, summarize, flat, ...)
}
countHets = function(g) {
  pos = which(apply(matrix(g, ncol = 2, byrow = T), 1, function(gt){ gt[1] != gt[2]}));
  r = list(positions = pos, count = length(pos));
  r
}

#%%
#%% Compute the set of compatible dts for a single multi locus genotype given as vecotr of length 2*L
#%% and return a vector of pairs of diplotypes
# <i> this implementation is a tiny bit sub-optimal as all positions of het are changed when one never changes
#	if parental origin is not to be heeded
# <!>multi-allelic version of gts2dtsSingle
# g is matrix of alleles with two rows
gts2dtsSingle = function(g, parentalOrigin = F, summary = bin2ord) {
  het = countHets(g);
  countDts = ifelse (parentalOrigin, 2^het$count,  ifelse(het$count <= 1, 1, 2^(het$count - 1)));
  
  gm = matrix(g, nrow = 2);	# matrix version of the gt (locus === row)
  dts = sapply(1:countDts, function(i) {
    dt.bin = ord2bin(i - 1, het$count);
    dt = gm;	# pre-initialize homocygous positions (and last heterozygous position)
    if (het$count > 0) dt[, het$positions] = rbind(
      mat.sel(gm[, het$positions, drop = F], 1 + dt.bin), mat.sel(gm[, het$positions, drop = F], 2 - dt.bin)
    );
    dt = if (!is.null(summary)) c(summary(dt[1, ]), summary(dt[2, ])) else t(dt);
  });
  as.vector(dts)
}
# the inverse of dts2gts
#	g: genotypes per row
gts2dts = function(g, ...) {
  dts = apply(g, 1, gts2dtsSingle, ...);
  # make sure dts is a list (when all dt explanations are of identical size)
  if (is.matrix(dts)) dts = unlist(apply(t(dts), 1, list), recursive = F);
  dts
}
# prepare collapsed genotypes for gts2dts (assuming biallelic SNPs)
gtT = list("0" = c(0, 0), "1" = c(0, 1), "2" = c(1, 1));
expandGtsSNPs = function(gts) as.vector(sapply(gts, function(gt)gtT[[C(gt)]]));
# dir: direction of selection: 1: select rows, 2: select columns
mat.sel = function(m, v, dir = 1) {
  r = if (dir == 1)
    sapply(1:length(v), function(i)m[v[i], i]) else
      sapply(1:length(v), function(i)m[i, v[i]]);
  r
}

#%%
#%% Function used by optimization. 
#%%

#%% Given a number of markers M, generates a list with all hypothsis that can be tested
GenerateP=function(M){
  IndPooled=sapply(1:(M-1), function(m) seq(1,m))
  IndPooled=append(append(list(0), list(1:M)), IndPooled)
  return(IndPooled)
}


# Takes as input a matrix of genotypes and returns a boolean matrix with all possible haplotypes. 
DPL_TrueFalse=function(gts){ 
  M=ncol(gts)
  pos.dipl=as.matrix(expand.grid(thetaNames(M),thetaNames(M)))
  pos.dipl=paste(pos.dipl[,1],pos.dipl[,2],sep='/')
  D=matrix(NA,ncol=length(pos.dipl),nrow=nrow(gts)); colnames(D)=pos.dipl  
  GTS=matrix(as.vector(t(cvtGts122(t(gts))$genotypes)),ncol = ncol(gts) * 2, byrow = T)
  DPL_ord=gts2dts(GTS);
  for(j in 1:length(DPL_ord)){
    DPL_bin=lapply(DPL_ord[j], function(hts) sapply(hts, function(h) paste(ord2bin(h, digits = ncol(gts)), collapse = ''))); 
    LengthDPL_bin=length(unlist(DPL_bin))
    if(LengthDPL_bin==2) { 
      D[j,which(pos.dipl==paste(unlist(DPL_bin),collapse='/'))]=TRUE
      D[j,-(which(pos.dipl==paste(unlist(DPL_bin),collapse='/')))]=FALSE
    } else{ 
      INDEX=sapply(seq(1,LengthDPL_bin,by=2), function(jk) which(pos.dipl==paste(unlist(DPL_bin)[jk:(jk+1)],collapse='/')))
      D[j,INDEX]=TRUE
      D[j,-INDEX]=FALSE
    }
  }
  return(D)
}
# Function to compute the allele frequencies for each marker 
alleleFreq=function(gts) { 
  # gts: observed genotype counts.
  sapply(1:ncol(gts),function(i) {
    tab=table(factor(gts[,i],levels=0:2))
    return((2*tab['2']+tab['1']) / (2*nrow(gts)))
  })
}


#%%
#%% Function to compute names of parameter vectors
#%%
thetaNames=function(M) sapply(0:(2^M - 1), function(j) paste(rev(ord2bin(j, M)), collapse = '')) 
deltaNames=function(M){
  Pk=union(set_power(1:M),set_power(1:M))[-1]
  return(sapply(1:length(Pk),function(i) paste(unlist(Pk[i]),collapse="")))
}

#%%
#%% Function to compute all possible haplotpyes for M SNPs. Returns a matrix, each row is a haplotype.
#%%
Hap=function(M) {
  to<-vector("list",M)
  ti<-lapply(to,function(x) c(0,1))
  h<-expand.grid(ti)
  return(h)
}

#%%
#%% Function to compute coefficients needed for cumulants.
#%%
Coef=function(v) (-1)^(v-1)*factorial(v-1)      


#%%
#%% Functions for reparametrization
#%%

# Function to go from theta's to eta's.
# Equivalent to mapping function f() in Appendix A.1.
# theta: vector of 2^M haplotpye frequencies from M SNPs, 
# eta: vector of 2^M-1 frequencies marginal haplotypes (see manuscript).
theta2eta=function(theta){
  M=log(length(theta),base=2)
  eta=structure(rep(NA,(2^M)-1), .Names =deltaNames(M))
  if(is.null(names(theta))) names(theta) = thetaNames(M) 
  pos.hap=Hap(M) ; pos.hap=pos.hap[order(apply(pos.hap,1,sum),decreasing=T),]
  Pk=union(set_power(1:M),set_power(1:M))[-1]
  for(j in 1:(2^M-1)) {
    p=unlist(Pk[j])
    c2=sapply(1:2^M,function(i) all(pos.hap[i,p]==1)) 
    bp=pos.hap[c2,]
    bp=sapply(1:nrow(bp),function(i) paste(bp[i,],collapse=""))                 
    bp=apply(sapply(1:length(bp), function(i) bp[i]==names(theta)),1,any)
    eta[names(eta)==paste(p,collapse="")]=sum(theta[bp])
  }
  return(eta)
}

# Function to go from eta's to deltas's. 
# Equivalent to mapping function q() in Appendix A.1.
# eta: vector of 2^M-1 frequencies marginal haplotypes (see manuscript).
# delta: 2^M-1 cumulants of each subset of powerset of M SNPs (see manuscript).
eta2delta=function(eta){
  M=log(length(eta)+1,base=2)
  delta=structure(rep(NA,(2^M)-1), .Names =deltaNames(M))
  if(is.null(names(eta))) names(eta) = deltaNames(M) 
  delta[as.character(1:M)]=eta[as.character(1:M)] 
  for(j in (M+1):(2^M-1)) {
    ind=as.numeric(unlist(strsplit(names(eta[j]),split="")))
    partition=t(setparts(length(ind)))
    delta[names(delta)==paste(ind,collapse="")]= sum(sapply (1:nrow(partition),function(i){
      a=partition[i,]; s=split(seq_along(a),a); l.s=length(s); coeff=Coef(l.s)
      eta=sapply(1:l.s ,function(mat) {
        index=ind[unlist(s[mat])]
        eta[names(eta)==paste(index,collapse="")]
      })
      return(coeff*prod(eta)) })) 
  }
  return(delta)
}

### Function to go from theta's to delta's
# Equivalent to mapping function qof() in Appendix A.1.
# theta: vector of 2^M haplotpye frequencies from M SNPs, 
# delta: 2^M-1 cumulants of each subset of powerset of M SNPs (see manuscript).
theta2delta=function(theta) {
  M=log(length(theta),base=2)
  eta=theta2eta(theta)
  delta=eta2delta(eta)
  return(delta)
}

# Function to go from delta's to eta's. 
# Equivalent to mapping function q^{-1}() in Appendix A.1.
# delta: 2^M-1 cumulants of each subset of powerset of M SNPs (see manuscript).
# eta: vector of 2^M-1 frequencies marginal haplotypes (see manuscript).
delta2eta=function(delta){
  M=log(length(delta)+1,base=2)
  if(is.null(names(delta))) names(delta) = deltaNames(M) 
  eta=structure(rep(NA,(2^M)-1), .Names=names(delta)) 
  eta[names(delta)[1:M]]  = delta[names(delta)[1:M]]
  for(j in (M+1):(2^M-1)) {
    ind=as.numeric(unlist(strsplit(names(eta[j]),split="")))
    partition=t(setparts(length(ind)))
    d=sum(sapply (2:nrow(partition),function(i){
      a=partition[i,]; s=split(seq_along(a),a); l.s=length(s); coeff=Coef(l.s)
      eta_t=sapply(1:l.s ,function(mat) {
        index=ind[unlist(s[mat])]
        return(eta[names(delta)==paste(index,collapse="")])
      })
      return(coeff*prod(eta_t)) 
    })) 
    a=partition[1,]; s=split(seq_along(a),a)
    eta[names(delta)==paste(ind[unlist(s)],collapse="")]=delta[names(delta)==paste(ind[unlist(s)],collapse="")]-d
  }  
  return(eta)  
}

# Function to go from eta's to theta's.
# Equivalent to mapping function f^{-1}() in Appendix A.1.
# eta: vector of 2^M-1 frequencies marginal haplotypes (see manuscript).
# theta: vector of 2^M haplotpye frequencies from M SNPs, 
eta2theta=function(eta){
  M=log(length(eta)+1,base=2)
  if(is.null(names(eta))) names(eta) = deltaNames(M) 
  theta=structure(rep(NA,(2^M)), .Names=thetaNames(M)) 
  theta[paste(rep(1,M), collapse = "")]=eta[paste(seq(1,M), collapse = "")]  
  #Names of parameters in delta 
  Pk=union(set_power(1:M),set_power(1:M))[-1]
  pos.hap=Hap(M) ; pos.hap=pos.hap[order(apply(pos.hap,1,sum),decreasing=T),]
  for(j in 1:(2^M-2)) {
    p=unlist(Pk[j])
    t=apply(pos.hap,1,sum) ; 
    c1=(t==M-length(p)) ; c2=sapply(1:2^M,function(i) all(pos.hap[i,p]==0)) 
    pu=pos.hap[c1&c2,]  
    pl=(1:M)[-p]	       
    c3=sapply(1:2^M,function(i) all(pos.hap[i,pl]==1)) ; c4=(t>M-length(p))
    bp=pos.hap[c3&c4,]
    bp=sapply(1:nrow(bp),function(i) paste(bp[i,],collapse=""))
    bp=apply(sapply(1:length(bp), function(i) bp[i]==names(theta)),1,any)
    theta[names(theta)==paste(pu,collapse="")]=eta[names(eta)==paste(pl,collapse="")] - sum(theta[bp])
  }
  theta[paste(rep(0,M),collapse = "")]=1-sum(theta,na.rm = T)
  return(theta)
}

# Function to go from delta's to theta's.
# Equivalent to mapping function f^{-1}oq^{-1}() in Appendix A.1.
# delta: 2^M-1 cumulants of each subset of powerset of M SNPs (see manuscript).
# theta: vector of 2^M haplotpye frequencies from M SNPs, 
delta2theta=function(delta) {
  M=log(length(delta)+1,base=2)
  eta=delta2eta(delta)
  theta=eta2theta(eta)
  return(theta=theta[thetaNames(M)])
}

# Function to calculate eta_min and eta_max from Section 2.4 and Appendix A.2. 
# eta: vector of 2^M-1 frequencies marginal haplotypes (see manuscript).
etaLimits=function(eta){
  M=log(length(eta)+1,base=2)
  #Change this or change names eta_s I insert here
  SminusA=union(set_power(1:M),set_power(1:M))[-c(1,2^M)]
  index_s=sapply(1:length(SminusA),function(i) paste(unlist(SminusA[i]),collapse=""))
  U1A=min(eta[index_s])
  U_s=L_s=NULL
  for (s in SminusA) {  
    card.s=set_cardinality(s)
    index_s=unlist(lapply(SminusA, function(SminusA) {if(all(unlist(s) %in% unlist(SminusA))) return(T) else return(F)}))
    t=SminusA[index_s]
    card.t=unlist(lapply(t, set_cardinality))
    t=sapply(1:length(t),function(i) paste(unlist(t[i]),collapse=""))
    R_s=sum((-1)^(card.t-card.s)*eta[t])
    sigma_s=(-1)^(M-card.s)
    
    U_s = c(U_s, max(1-R_s, 0)*(sigma_s>=0) + min(-R_s,0)*(sigma_s<0))
    L_s = c(L_s, max(-R_s,0)*(sigma_s>=0) + min(1-R_s, 0)*(sigma_s<0))
  }
  
  U2A=min(U_s)
  L2A=max(L_s)
  eta_max=min(U1A,U2A)
  eta_min=max(0,L2A)
  return(structure(c(eta_min, eta_max), .Names=c("eta_min", "eta_max")))
}

# Function R_delta from Section 2.4 and Appendix A.2. 
# eta: vector of 2^M-1 frequencies marginal haplotypes (see manuscript).
#Very similar to function eta2delta().
R_delta=function(eta){
  M=log(length(eta)+1,base=2)
  ind=as.numeric(unlist(strsplit(names(eta[2^M-1]),split="")))
  partition=t(setparts(length(ind)))
  r_delta=sum(sapply(2:nrow(partition),function(i){
    s=split(seq_along(partition[i,]),partition[i,]); 
    eta=sapply(1:length(s) ,function(mat) { eta[names(eta)==paste(ind[unlist(s[mat])],collapse="")]})
    return(Coef(length(s))*prod(eta)) 
  }))
  return(r_delta)
}

# Function to go from delta's to delta primes's.
delta2deltaPrime.New=function(delta){
  M=log(length(delta)+1,base=2)
  S=union(set_power(1:M),set_power(1:M))[-1]
  eta=delta2eta(delta)
  deltaPrime=structure(rep(NA, 2^M-1), .Names=deltaNames(M))
  deltaPrime[1:M]=delta[1:M]
  for(i in (M+1):length(S)){
    s=S[i]
    index_s= union(set_power(unlist(s)),set_power(unlist(s)))[-1]
    eta_s= sapply(1:length(index_s) ,function(mat) { eta[names(eta)==paste(unlist(index_s[mat]),collapse="")]})
    names(eta_s)=deltaNames(log(length(eta_s)+1,base=2))
    delta_s=delta[names(delta)==paste(unlist(s),collapse = '')]
    eta_max_s=etaLimits(eta_s)
    R_delta_s=R_delta(eta_s)
    delta_max_s= (eta_max_s["eta_max"]-R_delta_s)*(delta_s>=0) + abs(eta_max_s["eta_min"]-R_delta_s)*(delta_s<0)
    deltaPrime[i]=delta_s/delta_max_s
  }
  return(deltaPrime)
}

# Function to go from delta primes's to delta's.
deltaPrime2delta.New=function(deltaPrime){
  M=log(length(deltaPrime)+1,base=2)
  S=union(set_power(1:M),set_power(1:M))[-1]
  delta=eta=structure(rep(NA, 2^M-1), .Names=deltaNames(M))
  delta[1:M]=eta[1:M]=deltaPrime[1:M] 
  for(i in (M+1):length(S)){
    s=S[i]
    index_s=union(set_power(unlist(s)),set_power(unlist(s)))[-1]
    eta_s= sapply(1:length(index_s) ,function(mat) { eta[names(eta)==paste(unlist(index_s[mat]),collapse="")]})
    names(eta_s)=deltaNames(log(length(eta_s)+1,base=2))
    deltaPrime_s=deltaPrime[names(deltaPrime)==paste(unlist(s),collapse = '')]
    eta_max_s=etaLimits(eta_s)
    R_delta_s=R_delta(eta_s)
    delta_max_s= (eta_max_s["eta_max"]-R_delta_s)*(deltaPrime_s>=0) + abs(eta_max_s["eta_min"]-R_delta_s)*(deltaPrime_s<0)
    delta[i]=deltaPrime_s*delta_max_s
    delta_s= sapply(1:length(index_s) ,function(mat) {delta[names(delta)==paste(unlist(index_s[mat]),collapse="")]})
    eta[names(delta_s)]=delta2eta(delta_s)
  }
  return(delta)
}


######################
#For pairwise LD
######################
D.prime=function(final.estimates,k) {
  n=names(final.estimates)[-(1:k)]
  final.d.prime=rep(NA,length(n)) ; names(final.d.prime)=n
  comb.o=combn(k,2)
  to<-vector("list",2)
  ti<-lapply(to,function(x) c(1,2))
  gts<-expand.grid(ti)
  d.prime=sapply (1:dim(comb.o)[2], function(i){
    d=final.estimates[names(final.estimates)==paste(comb.o[,i],collapse="")]
    af=final.estimates[comb.o[,i]]
    to<-vector("list",2)
    ti<-lapply(to,function(x) c(1,2))
    gts<-expand.grid(ti)
    gts=gts[-c(1,dim(gts)[1]),]
    if(d<=0) {dmax=max(-prod(af),-prod(1-af))} else {dmax=min(apply(af*(gts==1)+(1-af)*(gts==2),2,prod) )}
    d.prime=sign(d)*(d/dmax)
    names(d.prime)=paste(comb.o[,i],collapse="")
    return(d.prime)
  })
  bp=sapply(1:length(final.d.prime), function(i) any(names(d.prime)==names(final.d.prime)[i]))
  final.d.prime[bp]=d.prime
  return(final.d.prime)
}

######################
#For all orders of LD
######################
theta32.prime=function(theta3,k) {
  #Defining initial values for parametes 
  theta2=dprime=rep(NA,(2^k)-1);theta2[1:k]=dprime[1:k]=theta3[1:k] 
  
  #Names of parameters in theta3 
  Pk=union(set_power(1:k),set_power(1:k))[-1]
  names(theta3)=names(theta2)=names(dprime)=sapply(1:length(Pk),function(i) paste(unlist(Pk[i]),collapse=""))
  pos.hap=Hap(k) ; pos.hap=pos.hap[order(apply(pos.hap,1,sum),decreasing=T),]
  
  #theta3-->theta2  
  for(j in (k+1):(k+dim(combn(k,2))[2])) {
    ind=as.numeric(unlist(strsplit(names(theta2[j]),split="")))
    partition=t(setparts(length(ind)))
    d=sum(sapply (2:dim(partition)[1],function(i){
      a=partition[i,]; s=split(seq_along(a),a); l.s=length(s); coeff=Coef(l.s)
      eta=sapply(1:l.s ,function(m) {
        index=ind[unlist(s[m])]
        return(theta2[names(theta3)==paste(index,collapse="")])
      })
      return(coeff*prod(eta)) 
    })) 
    a=partition[1,]; s=split(seq_along(a),a)
    theta2[names(theta3)==paste(ind[unlist(s)],collapse="")]=theta3[names(theta3)==paste(ind[unlist(s)],collapse="")]-d
  }  
  
  dprime[(k+1):(k+dim(combn(k,2))[2])]=D.prime(theta3[1:(k+dim(combn(k,2))[2])],k)
  
  for(j in (k+dim(combn(k,2))[2]+1):(2^k-1)) {
    ind=as.numeric(unlist(strsplit(names(theta2[j]),split="")))
    partition=t(setparts(length(ind)))
    d=sapply(2:dim(partition)[1],function(i){
      a=partition[i,]; s=split(seq_along(a),a); l.s=length(s); coeff=Coef(l.s)
      eta=sapply(1:l.s ,function(m) {
        index=ind[unlist(s[m])]
        return(theta2[names(theta3)==paste(index,collapse="")])
      })
      return(c(coeff*prod(eta),min(eta)))}) 
    a=partition[1,]; s=split(seq_along(a),a)
    theta2[names(theta3)==paste(ind[unlist(s)],collapse="")]=theta3[names(theta3)==paste(ind[unlist(s)],collapse="")]-sum(d[1,])
    
    part2=t(combn(ind,length(ind)-1))
    part1=sapply(1:length(ind), function(i) setdiff(ind,part2[i,]))
    bpp=matrix(theta2[sapply(1:dim(part2)[1],function(i) c(which(names(theta2)==part1[i]),which(names(theta2)==apply(part2,1,paste,collapse="")[i])))],ncol=2,byrow=T)
    max.eta=max(0, bpp[,1]-(1-bpp[,2]))
    dmax=(sum(min(d[2,]),d[1,]))*(theta3[j]>0)+(sum(max.eta,d[1,]))*(theta3[j]<0)
    dprime[j]=ifelse((theta3[j]!=0),sign(theta3[j])*(theta3[j]/dmax),0)
  }
  return(list(theta2=theta2,dprime=dprime))
}

#%%%%%%%%%%%%%%%%%%%%%%%%%%%%%%%%%%%%%%%%%%%%%%%%%%%%%%%%%%%%%%%%%%%%%%%%%%%%%% 
######%%%%%%%%%%%%%%%%%%%%%%%%%    D = D' * Dmax   %%%%%%%%%%%%%%%%%%%%%%%%%%%% 
#%%%%%%%%%%%%%%%%%%%%%%%%%%%%%%%%%%%%%%%%%%%%%%%%%%%%%%%%%%%%%%%%%%%%%%%%%%%%%% 

#%%%%%%%%%%%%%%%%%%%%%%%%%%%% 
#For pairwise LD
#%%%%%%%%%%%%%%%%%%%%%%%%%%%% 
dprime.theta3.p=function(dprime,k) {
  n=names(dprime)[-(1:k)]
  final.d=rep(NA,length(n)) ; names(final.d)=n
  comb.o=combn(k,2)
  to<-vector("list",2)
  ti<-lapply(to,function(x) c(1,2))
  gts<-expand.grid(ti)
  final.d=sapply (1:dim(comb.o)[2], function(i){
    d=dprime[names(dprime)==paste(comb.o[,i],collapse="")]
    af=dprime[comb.o[,i]]
    to<-vector("list",2)
    ti<-lapply(to,function(x) c(1,2))
    gts<-expand.grid(ti)
    gts=gts[-c(1,dim(gts)[1]),]
    if(d<=0) {dmax=max(-prod(af),-prod(1-af))} else {dmax=min(apply(af*(gts==1)+(1-af)*(gts==2),2,prod) )}
    d.final=sign(d)*d*dmax
    names(d.final)=paste(comb.o[,i],collapse="")
    return(d.final)
  })
  return(final.d)
}

#%%%%%%%%%%%%%%%%%%%%%%%%%%%% 
# For all orders of LD
#%%%%%%%%%%%%%%%%%%%%%%%%%%%% 
dprime.theta3=function(dprime,k) {
  theta2=theta3=rep(NA,(2^k)-1);theta2[1:k]=theta3[1:k]=dprime[1:k] 
  Pk=union(set_power(1:k),set_power(1:k))[-1]
  names(theta3)=names(theta2)=names(dprime)=sapply(1:length(Pk),function(i) paste(unlist(Pk[i]),collapse=""))
  pos.hap=Hap(k) ; pos.hap=pos.hap[order(apply(pos.hap,1,sum),decreasing=T),]
  
  theta3[(k+1):(k+dim(combn(k,2))[2])]=dprime.theta3.p(dprime[1:(k+dim(combn(k,2))[2])],k)
  for(j in (k+1):(k+dim(combn(k,2))[2])) {
    ind=as.numeric(unlist(strsplit(names(theta2[j]),split="")))
    partition=t(setparts(length(ind)))
    d=sum(sapply (2:dim(partition)[1],function(i){
      a=partition[i,]; s=split(seq_along(a),a); l.s=length(s); coeff=Coef(l.s)
      eta=sapply(1:l.s ,function(m) {
        index=ind[unlist(s[m])]
        return(theta2[names(theta3)==paste(index,collapse="")])
      })
      return(coeff*prod(eta)) 
    })) 
    a=partition[1,]; s=split(seq_along(a),a)
    theta2[names(theta3)==paste(ind[unlist(s)],collapse="")]=theta3[names(theta3)==paste(ind[unlist(s)],collapse="")]-d
  }  
  if(length(dprime)>3) {
    for(j in (k+dim(combn(k,2))[2]+1):(2^k-1)) {
      ind=as.numeric(unlist(strsplit(names(theta2[j]),split="")))
      partition=t(setparts(length(ind)))
      d=sapply(2:dim(partition)[1],function(i){
        a=partition[i,]; s=split(seq_along(a),a); l.s=length(s); coeff=Coef(l.s)
        eta=sapply(1:l.s ,function(m) {
          index=ind[unlist(s[m])]
          return(theta2[names(theta3)==paste(index,collapse="")])
        })
        return(c(coeff*prod(eta),min(eta)))}) 
      a=partition[1,]; s=split(seq_along(a),a) 
      part2=t(combn(ind,length(ind)-1))
      part1=sapply(1:length(ind), function(i) setdiff(ind,part2[i,]))
      bpp=matrix(theta2[sapply(1:dim(part2)[1],function(i) c(which(names(theta2)==part1[i]),which(names(theta2)==apply(part2,1,paste,collapse="")[i])))],ncol=2,byrow=T)
      max.eta=max(0, bpp[,1]-(1-bpp[,2]))
      dmax=(sum(min(d[2,]),d[1,]))*(dprime[j]>0)+(sum(max.eta,d[1,]))*(dprime[j]<0)
      theta3[j]=ifelse((dprime[j]!=0),sign(dprime[j])*dprime[j]*dmax,0)
      theta2[names(theta3)==paste(ind[unlist(s)],collapse="")]=theta3[names(theta3)==paste(ind[unlist(s)],collapse="")]-sum(d[1,])
    } }
  return(list(theta2=theta2,theta3=theta3))
}


#%%%%%%%%%%%%%%%%%%%%%%%%%%%% 
#%% Likelihood functions
#%%%%%%%%%%%%%%%%%%%%%%%%%%%% 
# Function to compute the -logL_0(SNP; af) for a single SNPs from Section 2.1. (Hierarchical Optimization)
MinusLogLik0SNP=function(af,SNP) {
  # af = frequecy of '1' allele at a SINGLE locus
  # SNP = genotypes at a SINGLE locus for N individuals
  # SNP should be a vector of length N and for each i SNP[i] \in {0,1,2}
  theta=c(af,1-af)
  names(theta)=c("1","0")
  SNP=cvtGts122(t(SNP))$genotypes
  return(-sum(apply(t(sapply(1:nrow(SNP),function(i) {
    c(log(theta[names(theta)==SNP[i,1]]),log(theta[names(theta)==SNP[i,2]]))
  }
  )),1,sum)))
}
# Function to compute the -logL_0(G; par) from Section 2.1.  (Hierarchical Optimization)
MinusLogLik=function(par, parName, prev.par, M, D, Phased) {
  if(parName == 'dprime') {
    dprime=structure(c(prev.par,par),.Names=deltaNames(log(length(c(prev.par,par))+1,base=2)))
    theta=delta2theta(delta = dprime.theta3(dprime, k = log(length(c(prev.par,par))+1,base=2))$theta3)
  }
  if(parName == 'delta') {
    delta=structure(c(prev.par,par),.Names=deltaNames(log(length(c(prev.par,par))+1,base=2)))
    theta=delta2theta(delta)
  }
  if(parName == 'eta') {
    eta=structure(c(prev.par,par),.Names=deltaNames(log(length(c(prev.par,par))+1,base=2)))
    theta=eta2theta(eta)
  }
  
  if((any(theta<0)|any(theta>1)|((round(sum(theta),5)-1)>0.00001))) { l=-log(1e-2400) } else {
    if(Phased==T) { l=-sum(apply(t(sapply(1:nrow(D),function(i) c(log(theta[names(theta)==D[i,1]]),log(theta[names(theta)==D[i,2]])))),1,sum)) } else {
      etaH1ANDetaH2=as.matrix(expand.grid(theta,theta))
      Names=as.matrix(expand.grid(names(theta),names(theta)))
      rownames(etaH1ANDetaH2)=paste(Names[,1], Names[,2], sep='/')
      etaH1xetaH2=apply(etaH1ANDetaH2,1,prod)   
      test=all(colnames(D)==rownames(etaH1ANDetaH2))
      if(test) {
        EtaH1xEtaH2=matrix(rep(etaH1xetaH2,nrow(D)),byrow=T,nrow=nrow(D))
        ProbD=D*EtaH1xEtaH2
        l=-sum(log(apply(ProbD,1,sum)))
      } else { stop("Diplotype matrix not correct") }
    }
  } 
  return(l)
}  
# Function to compute the -logL_0(G; par) from Section 2.1. Gets pooled estimates for cases and controls (Hierarchical Optimization)
MinusLogLik.Pooled=function(par, parName, prev.parCases, prev.parControls, M, D_controls, D_cases, Phased) {
  l=MinusLogLik(par = par, parName=parName, prev.par = prev.parCases, M = M, D = D_cases, Phased = Phased) + 
    MinusLogLik(par = par, parName=parName, prev.par = prev.parControls, M = M, D = D_controls, Phased = Phased)
  return(l)
}


#%%%%%%%%%%%%%%%%%%%%%%%%%%%% 
#%% Optimization functions
#%%%%%%%%%%%%%%%%%%%%%%%%%%%% 
# Functions to optimize the -logL_0(G; par) from Section 2.1.
OptimizerHierarchicalRaw=function(parName, indPooled, Dca, Dco, Phased) {
  gtsCases=Dca$h1+Dca$h2
  gtsControls=Dco$h1+Dco$h2
  M=ncol(gtsCases) ; 
  nCases=nrow(gtsCases); 
  nControls=nrow(gtsControls) ;
  estimates.cases=variances.cases=likelihood.cases=estimates.controls=variances.controls=likelihood.controls=structure(rep(NA,2^M-1),.Names=deltaNames(M))
  
  # Estimate allele frequencies
  if(any(indPooled==1)) {
    estimates.cases[1:M]=estimates.controls[1:M]= alleleFreq(rbind(gtsCases,gtsControls))  
    variances.cases[1:M]=variances.controls[1:M]=sqrt((estimates.cases[1:M]*(1-estimates.cases[1:M]))/(nCases-1))
    likelihood.cases[1:M]=likelihood.controls[1:M]=sapply(1:M, function(i) MinusLogLik0SNP(af=estimates.cases[i],SNP=c(gtsCases[,i],gtsControls[,i]))) ;
  } else {
    estimates.cases[1:M]=alleleFreq(rbind(gtsCases))  
    estimates.controls[1:M]=alleleFreq(rbind(gtsControls))  
    variances.cases[1:M]=sqrt((estimates.cases[1:M]*(1-estimates.cases[1:M]))/(nCases-1)) 
    variances.controls[1:M]=sqrt((estimates.controls[1:M]*(1-estimates.controls[1:M]))/(nCases-1))
    likelihood.cases[1:M]=sapply(1:M, function(i) MinusLogLik0SNP(af=estimates.cases[i],SNP=gtsCases[,i]))
    likelihood.controls[1:M]=sapply(1:M, function(i) MinusLogLik0SNP(af=estimates.controls[i],SNP=gtsControls[,i])) ;
  }
  
  # Estimate 2nd to M^th order parameters 
  ptm=proc.time()
  for (o in 2:M){
    comb.o=combn(M,o)
    par.est=sapply (1:ncol(comb.o), function(i){ 
      if(Phased==T) {   
        D_cases=cbind(sapply(1:nrow(Dca$h1),function(j) paste(Dca$h1[j,comb.o[,i]],collapse="")), 
                      sapply(1:nrow(Dca$h2),function(j) paste(Dca$h2[j,comb.o[,i]],collapse="")) )
        D_controls=cbind(sapply(1:nrow(Dco$h1),function(j) paste(Dco$h1[j,comb.o[,i]],collapse="")), 
                         sapply(1:nrow(Dco$h2),function(j) paste(Dco$h2[j,comb.o[,i]],collapse="")) )
      } else {
        D_cases=DPL_TrueFalse(gtsCases[,comb.o[,i]])
        D_controls=DPL_TrueFalse(gtsControls[,comb.o[,i]])
      }
      D=rbind(D_controls,D_cases)
      names.comb=paste(comb.o[,i],collapse="")
      Pk=union(set_power(comb.o[,i]),set_power(comb.o[,i]))[-1]
      prev.par.names=sapply(1:(length(Pk)-1),function(i) paste(unlist(Pk[i]),collapse=""))
      bp=sapply(1:length(estimates.cases), function(i) any(prev.par.names==names(estimates.cases)[i]))
      prev.parCases= estimates.cases[bp]
      prev.parControls= estimates.controls[bp]	    
      interval=c(0,min(prev.parCases,prev.parControls))*(parName=='eta') +c(-min(abs(prev.parCases),abs(prev.parControls)),min(abs(prev.parCases),abs(prev.parControls)))*(parName=='delta')+ c(-1,1)*(parName=='dprime') 
      if(any(o==indPooled)) {   
        op=optimize(f=MinusLogLik.Pooled, interval = interval, parName=parName, prev.parCases=prev.parCases,prev.parControls=prev.parControls, M=o, D_controls=D_controls, D_cases=D_cases, Phased=Phased)
        var=hessian(MinusLogLik.Pooled,op$minimum, parName=parName, prev.parCases=prev.parCases,prev.parControls=prev.parControls, M=o,D_controls=D_controls,D_cases=D_cases,Phased=Phased)   
        return(c(op$minimum,var,op$objective,names.comb)) 
      } else {
        op.controls=optimize(f=MinusLogLik, interval = interval, parName=parName, prev.par=prev.parControls, M=o, D=D_controls, Phased=Phased)
        var.con=hessian(MinusLogLik,op.controls$minimum, parName=parName, prev.par=prev.parControls, M=o, D=D_controls, Phased=Phased)
        op.cases=optimize(f=MinusLogLik, interval = interval, parName=parName, prev.par=prev.parCases, M=o, D=D_cases, Phased=Phased)
        var.cas=hessian(MinusLogLik,op.cases$minimum, parName=parName, prev.par=prev.parCases, M=o, D=D_cases, Phased=Phased)
        return(cbind(c(op.cases$minimum,var.cas,op.cases$objective,names.comb), c(op.controls$minimum,var.con,op.controls$objective,names.comb))) 
      }
    })
    par.names=par.est[4,]
    bp=sapply(1:length(estimates.cases), function(i) any(par.names==names(estimates.cases)[i]))
    if(any(o==indPooled)){
      par.est=matrix(as.numeric(par.est[-c(4),]),nrow=3)
      estimates.cases[bp]=estimates.controls[bp]=par.est[1,] 
      variances.cases[bp]=variances.controls[bp]=sqrt(1/par.est[2,])
      likelihood.cases[bp]=likelihood.controls[bp]=par.est[3,]
    } else {
      par.est=matrix(as.numeric(par.est[-c(4,8),]),nrow=6)
      estimates.cases[bp]=par.est[1,]     ; variances.cases[bp]=sqrt(1/par.est[2,])    ; likelihood.cases[bp]=par.est[3,]
      estimates.controls[bp]=par.est[4,]  ; variances.controls[bp]=sqrt(1/par.est[5,]) ; likelihood.controls[bp]=par.est[6,]
    }
  }
  ptm=proc.time()-ptm
  r=cbind(estimates.cases,estimates.controls,variances.cases,variances.controls,likelihood.cases,likelihood.controls)
  return(list(r=r, time=ptm))
}

OptimizerHierarchical=function(parName, indPooled, Dca, Dco, Phased) {
  r = try(OptimizerHierarchicalRaw(parName,indPooled,Dca,Dco,Phased));
  return(r)
}

OptimizerHierarchicalRaw.RestHypothesis=function(ParNull, parName, indPooled, Dca, Dco, Phased) {
  gtsCases=Dca$h1+Dca$h2
  gtsControls=Dco$h1+Dco$h2
  M=ncol(gtsCases) ; 
  nCases=nrow(gtsCases); 
  nControls=nrow(gtsControls) ;
  
  estimates.cases = ParNull[,'estimates.cases']
  variances.cases = ParNull[,'variances.cases'] 
  likelihood.cases = ParNull[,'likelihood.cases'] 
  estimates.controls = ParNull[,'estimates.controls'] 
  variances.controls = ParNull[,'variances.controls'] 
  likelihood.controls = ParNull[,'likelihood.controls'] 
  
  ptm=proc.time()
  for (o in (max(indPooled)+1):M){
    comb.o=combn(M,o)
    par.est=sapply (1:ncol(comb.o), function(i){ 
      if(Phased==T) {   
        D_cases=cbind(sapply(1:nrow(Dca$h1),function(j) paste(Dca$h1[j,comb.o[,i]],collapse="")), 
                      sapply(1:nrow(Dca$h2),function(j) paste(Dca$h2[j,comb.o[,i]],collapse="")) )
        D_controls=cbind(sapply(1:nrow(Dco$h1),function(j) paste(Dco$h1[j,comb.o[,i]],collapse="")), 
                         sapply(1:nrow(Dco$h2),function(j) paste(Dco$h2[j,comb.o[,i]],collapse="")) )
      } else {
        D_cases=DPL_TrueFalse(gtsCases[,comb.o[,i]])
        D_controls=DPL_TrueFalse(gtsControls[,comb.o[,i]])
      }
      D=rbind(D_controls,D_cases)
      names.comb=paste(comb.o[,i],collapse="")
      Pk=union(set_power(comb.o[,i]),set_power(comb.o[,i]))[-1]
      prev.par.names=sapply(1:(length(Pk)-1),function(i) paste(unlist(Pk[i]),collapse=""))
      bp=sapply(1:length(estimates.cases), function(i) any(prev.par.names==names(estimates.cases)[i]))
      prev.parCases= estimates.cases[bp]
      prev.parControls= estimates.controls[bp]	  
      interval=c(0,min(prev.parCases,prev.parControls))*(parName=='eta') +  c(-min(abs(prev.parCases),abs(prev.parControls)),min(abs(prev.parCases),abs(prev.parControls)))*(parName=='delta')+ c(-1,1)*(parName=='dprime') 
      if(any(o==indPooled)) {   
        op=optimize(f=MinusLogLik.Pooled, interval = interval, parName=parName, prev.parCases=prev.parCases,prev.parControls=prev.parControls, M=o, D_controls=D_controls, D_cases=D_cases, Phased=Phased)
        var=hessian(MinusLogLik.Pooled,op$minimum, parName=parName, prev.parCases=prev.parCases,prev.parControls=prev.parControls, M=o,D_controls=D_controls,D_cases=D_cases,Phased=Phased)   
        return(c(op$minimum,var,op$objective,names.comb)) 
      } else {
        op.controls=optimize(f=MinusLogLik, interval = interval, parName=parName, prev.par=prev.parControls, M=o, D=D_controls, Phased=Phased)
        var.con=hessian(MinusLogLik,op.controls$minimum, parName=parName, prev.par=prev.parControls, M=o, D=D_controls, Phased=Phased)
        op.cases=optimize(f=MinusLogLik, interval = interval, parName=parName, prev.par=prev.parCases, M=o, D=D_cases, Phased=Phased)
        var.cas=hessian(MinusLogLik,op.cases$minimum, parName=parName, prev.par=prev.parCases, M=o, D=D_cases, Phased=Phased)
        return(cbind(c(op.cases$minimum,var.cas,op.cases$objective,names.comb), c(op.controls$minimum,var.con,op.controls$objective,names.comb))) 
      }
    })
    par.names=par.est[4,]
    bp=sapply(1:length(estimates.cases), function(i) any(par.names==names(estimates.cases)[i]))
    if(any(o==indPooled)){
      par.est=matrix(as.numeric(par.est[-c(4),]),nrow=3)
      estimates.cases[bp]=estimates.controls[bp]=par.est[1,] 
      variances.cases[bp]=variances.controls[bp]=sqrt(1/par.est[2,])
      likelihood.cases[bp]=likelihood.controls[bp]=par.est[3,]
    } else {
      par.est=matrix(as.numeric(par.est[-c(4,8),]),nrow=6)
      estimates.cases[bp]=par.est[1,]     ; variances.cases[bp]=sqrt(1/par.est[2,])    ; likelihood.cases[bp]=par.est[3,]
      estimates.controls[bp]=par.est[4,]  ; variances.controls[bp]=sqrt(1/par.est[5,]) ; likelihood.controls[bp]=par.est[6,]
    }
  }
  ptm=proc.time()-ptm
  r=cbind(estimates.cases,estimates.controls,variances.cases,variances.controls,likelihood.cases,likelihood.controls)
  return(list(r=r, time=ptm))
}

OptimizerHierarchical.RestHypothesis=function(ParNull, parName, indPooled, Dca, Dco, Phased) {
  r = try(OptimizerHierarchicalRaw.RestHypothesis(ParNull, parName, indPooled, Dca, Dco, Phased));
  return(r)
}

# Functions to optimize the all likelihoods (restricted - unrestricted) and perform all possible tests.
OptimizeAndTestAll=function(M, parName = parName, Dca=Dca, Dco=Dco, Phased=Phased){
  IndPooled=GenerateP(M)
  opResults=structure(rep(NA,(2^M-1)*6*length(IndPooled)), .Dim  = c(2^M-1, 6, length(IndPooled)), .Dimnames = list(deltaNames(M), c("estimates.cases", "estimates.controls", "variances.cases",  "variances.controls", "likelihood.cases", "likelihood.controls" ), unlist(lapply(IndPooled, paste, collapse=''))))
  time=structure(rep(NA, 3*length(IndPooled)), .Dim=c(length(IndPooled), 3),.Dimnames =list(unlist(lapply(IndPooled, paste, collapse='')), c("user", "system", "elapsed" )))
  
  for(Index in 1:length(IndPooled)){
    if( all(IndPooled[[Index]]==0) | all((1:M) %in% IndPooled[[Index]])) {
      results=OptimizerHierarchical(parName = parName, indPooled = IndPooled[[Index]], Dca=Dca, Dco=Dco, Phased=Phased) 
    } else{
      results=OptimizerHierarchical.RestHypothesis(ParNull=opResults[,,paste(1:M, collapse = '')], parName = parName, indPooled = IndPooled[[Index]], Dca=Dca, Dco=Dco, Phased=Phased)    
    }
    opResults[,,Index]=results$r   
    time[Index,]=results$time[1:3]
  }
  chsqBottomUp=c(-2*(sum(opResults[2^M-1,5:6,'0'])-opResults[2^M-1,6,paste(1:M, collapse = '')]), sapply(3:length(IndPooled), function(Index) -2*(sum(opResults[2^M-1,5:6,'0'])-sum(opResults[2^M-1,5:6, Index]))))
  dfBottomUp=c(2^M-1,cumsum(sapply(1:(M-1), function(m) ncol(combn(M,m)))))
  pvaluesBottomUp=pchisq(chsqBottomUp,df=dfBottomUp,lower.tail = F)
  # Top - Down test
  
  chsqTopDown=sapply(3:length(IndPooled), function(Index) -2*(sum(opResults[2^M-1,5:6,Index])-opResults[2^M-1,6,paste(1:M, collapse = '')]))
  chsqTopDown=chsqTopDown[length(chsqTopDown):1]
  dfTopDown=cumsum(sapply(M:2, function(m) ncol(combn(M,m))))
  pvaluesTopDown=pchisq(chsqTopDown,df=dfTopDown,lower.tail = F)
  
  
  return(list(opResults=opResults, chsqBottomUp = chsqBottomUp, dfBottomUp=dfBottomUp, pvaluesBottomUp=pvaluesBottomUp, chsqTopDown=chsqTopDown,
              dfTopDown=dfTopDown,pvaluesTopDown=pvaluesTopDown, time=time))
  
  
}

#%%%%%%%%%%%%%%%%%%%%%%%%%%%% 
#%% Functions to simulate data 
#%%%%%%%%%%%%%%%%%%%%%%%%%%%%  
SimulateData=function(Data, Hyp, Model, Equilibrium) {
  # Data = "RealHapFreq": simulate data using real haplotype frequencies from the WTCCC RA example (Table 1 in the paper)
  #         "SimHapFreq": simulate data using artificial haplotype frequencies (Table A.2 in the paper).
  
  # HYP = "Null" or "Alt" if data should be simulated under the null or alternative hypothesis
  
  # Equilibrium = 0: simulate data under disequilibrium 
  #               1: simulate data under equilibrium 
  
  # Phased=0: simulate unphased data, 
  #        1: simulate phased data
  
  # Simulate data using real haplotype frequencies from the WTCCC RA example (Table 1 in the paper). 
  if(Data=="RealHapFreq"){
    if(Hyp=='Null'){
      Freqs=list( 
        Triplet1Null=c(0.595709641293336, 0.0585618256922955, 0.10373055253205, 0.00335688002379501,  0.192160208643614, 0.0276825386266946, 0.0169031406739765, 0.00189521251423869 ),
        Triplet2Null=c(0.498975920341368, 0.200464273484017, 0.0146226711649636, 0.0472960345511269,  0.146654570630306, 0.0624087786872847, 0.025345003765821, 0.0042327473751123 ),
        Triplet3Null=c(0.476530596466078, 0.134638794073211, 0.0293160737591671,  0.00957706175406581, 0.11459400899773, 0.0667543161778621, 0.132268783052973,  0.0363203657189134),
        Triplet4Null=c(0.358068523950513, 0.0879370453884368, 0.240111032022329, 0.101086399889243,  0.14846578302691, 0.00431981061871701, 0.0541049736305111, 0.00590643147334054))
    }
    
    if(Hyp=='Alt'){
      Freqs=list( 
        Triplet1Alt=c(0.569230857102201, 0.0629020873469095, 0.0983744731524953,  0.0057829049790394, 0.211068305232618, 0.0369062771999914, 0.0135306655879545,  0.00220442939879075, 0.612538406440202, 0.0558538714110195, 0.106718251996298,  0.00211887791286114, 0.1801538292855, 0.021773838404462, 0.019411840392363,  0.00143108415729389),
        Triplet2Alt=c(0.478646948732341, 0.188958381522355, 0.015074155808057,  0.0536108365178919, 0.165406242960408, 0.0591927278601645, 0.0333457707787639,  0.00576493582001824, 0.511609812914264, 0.207646845522236, 0.0146080662736514,  0.0433646830502293, 0.13516970057407, 0.0643959691037929, 0.019858165643051,  0.00334675691870485),
        Triplet3Alt=c(0.464184941976262, 0.172122777288414, 0.031002620028527,  0.0082272951153996, 0.112418391897561, 0.0604136737840009, 0.116318777280447,  0.0353115226293899, 0.48554352801255, 0.1096744235828, 0.0278199490134972,  0.0108967488125275, 0.115330200834788, 0.0714464016883097, 0.142238929354957,  0.0370498187005699),
        Triplet4Alt=c(0.339994259214598, 0.114650974281273, 0.227508024206865,  0.0837069573510272, 0.165682721165588, 0.00413441092993894, 0.0582128448753148,  0.00610980797539514, 0.370189013059898, 0.0708292039945427, 0.247247775209555,  0.112448779689714, 0.13740062549616, 0.00412029972305505, 0.0518337911356796,  0.00593051169139512)    )
    }
    
    if(Hyp=='Null'){
      M=log(length(Freqs[[Model]]),base=2)
      thetaCases=thetaControls=structure(Freqs[[Model]], .Names=thetaNames(M))
    }
    
    if(Hyp=='Alt'){  
      M=log(length(Freqs[[Model]])/2,base=2)
      thetaCases=structure(Freqs[[Model]][1:(2^M)], .Names=thetaNames(M))
      thetaControls=structure(Freqs[[Model]][(2^M+1):(2*2^M)], .Names=thetaNames(M))
    }
    
    # Use parameters to simulate data form a multinomial distribution
    nr11=rmultinom(nCases,size=1,prob=thetaCases)==1
    D=matrix(rep(rownames(nr11),nCases),byrow=F,nrow=nCases)[nr11]
    first_allele_cases=t(sapply(1:length(D),function(i)   as.numeric(unlist(strsplit(D[i],"")))))
    
    nr12=rmultinom(nCases,size=1,prob=thetaCases)==1
    D=matrix(rep(rownames(nr12),nCases),byrow=F,nrow=nCases)[nr12]
    second_allele_cases=t(sapply(1:length(D),function(i)   as.numeric(unlist(strsplit(D[i],"")))))
    
    nr21=rmultinom(nControls,size=1,prob=thetaControls)==1
    D=matrix(rep(rownames(nr21),nControls),byrow=F,nrow=nControls)[nr21]
    first_allele_controls=t(sapply(1:length(D),function(i)   as.numeric(unlist(strsplit(D[i],"")))))
    
    nr22=rmultinom(nControls,size=1,prob=thetaControls)==1
    D=matrix(rep(rownames(nr22),nControls),byrow=F,nrow=nControls)[nr22]
    second_allele_controls=t(sapply(1:length(D),function(i)   as.numeric(unlist(strsplit(D[i],"")))))
    
  }
  
  # Simulate data using artificial haplotype frequencies (Table A.2 in the paper)
  if(Data=="SimHapFreq"){
    ORnames=c('Intercept',"1", "2", "3", "4", "12", "13", "14", "23", "24", "34", 'SA23', 'SA123', 'SA1234')
    
    if(Equilibrium){
      delta=structure(c(seq(0.05,0.45,length.out=M),rep(0, ncol(combn(M,2))), rep(0,ncol(combn(M,3))+ncol(combn(M,4)))),.Names = deltaNames(M))
    } else {
      delta=structure(c(0.05, 0.183333333333333, 0.316666666666667, 0.45,  0.0163333333333333, 0.0136666666666667, 0.011, 0.0501111111111111,  0.0403333333333333, 0.0696666666666667, 0.000620694444444444,  0.000499583333333333, 0.000462916666666667, 0.00169736111111111,  0), .Names = c("1", "2", "3", "4", "12", "13", "14", "23", "24",  "34", "123", "124", "134", "234", "1234"))#structure(c(seq(0.05,0.45,length.out=M),rep(.4, ncol(combn(M,2))), rep(0.0,ncol(combn(M,3))), rep(0,ncol(combn(M,4)))),.Names = deltaNames(M))
    }
    
    if(Hyp=='Alt')  {
      #Scenario 1: Markers in equilibrium
      if(Equilibrium){
        Beta=list(
          #Only Main Effects
          Model1=structure(c(logit(.01), log(1.2), log(1.2), log(1.2), log(1.2), 0, 0, 0, 0, 0, 0,0,0,0), .Names=ORnames),
          # Main Effects and 2nd order interaction
          Model2=structure(c(logit(.01), log(1), log(1.2), log(1.1), log(1), 0, 0, 0, log(1.2), log(1), 0,0,0,0), .Names=ORnames),
          # Only 2nd order interactions
          Model3=structure(c(logit(.01), log(1), log(1), log(1), log(1), log(1.3), log(1.3), 0, log(1.3), 0, 0,0,0,0), .Names=ORnames),
          # Super-allele 23
          Model4=structure(c(logit(.01), log(1), log(1.1), log(1.1), log(1), log(1), log(1), 0, log(1), 0, 0,log(1.5),0,0), .Names=ORnames),
          # Super-allele 123
          # This works fine Model5=structure(c(logit(.01), log(1), log(1.1), log(1.1), log(1.1), log(1), log(1), 0, log(1), 0, 0,log(1),log(2),0), .Names=ORnames),
          Model5=structure(c(logit(.01), log(1), log(1.1), log(1.1), log(1.1), 0, 0, 0, 0, 0, 0,0,log(1.5),0), .Names=ORnames),
          Model6=structure(c(logit(.01), log(1.1), log(1.1), log(1.1), log(1.1), log(1), log(1), 0, log(1), 0, 0,log(1),log(1),log(5)), .Names=ORnames))
      }
      
      #Scenario 2: Markers in disequilibrium
      if(!Equilibrium){
        Beta=list(
          #Only Main Effects
          Model1=structure(c(logit(.01), log(1.2), log(1.2), log(1.1), log(1.1), 0, 0, 0, 0, 0, 0,0,0,0), .Names=ORnames),
          # Main Effects and 2nd order interaction
          #Too high Model2=structure(c(logit(.01), log(1), log(1.2), log(1.1), log(1), 0, 0, 0, log(1.2), log(1), 0,0,0,0), .Names=ORnames),
          Model2=structure(c(logit(.01), log(1), log(1.1), log(1.1), log(1), 0, 0, 0, log(1.2), log(1), 0,0,0,0), .Names=ORnames),
          # Only 2nd order interactions
          Model3=structure(c(logit(.01), log(1), log(1), log(1), log(1), log(1.2), log(1.2), 0, log(1.2), 0, 0,0,0,0), .Names=ORnames),
          # Super-allele 23
          #Too high Model4=structure(c(logit(.01), log(1), log(1.1), log(1.1), log(1), log(1), log(1), 0, log(1), 0, 0,log(1.5),0,0), .Names=ORnames),    
          Model4=structure(c(logit(.01), log(1), log(1.1), log(1.1), log(1), log(1), log(1), 0, log(1), 0, 0,log(1.3),0,0), .Names=ORnames),
          # Super-allele 123
          #Too high Model5=structure(c(logit(.01), log(1), log(1.1), log(1.1), log(1.1), log(1), log(1), 0, log(1), 0, 0,log(1),log(1.5),0), .Names=ORnames),
          Model5=structure(c(logit(.01), log(1), log(1.1), log(1.1), log(1.1), log(1), log(1), 0, log(1), 0, 0,log(1),log(1.3),0), .Names=ORnames),
          Model6=structure(c(logit(.01), log(1.1), log(1.1), log(1.1), log(1.1), log(1), log(1), 0, log(1), 0, 0,log(1),log(1),log(2)), .Names=ORnames))
      }
    }
    if(Hyp=='Null') {
      Beta=list(
        Scenario0=structure(c(logit(.01), 0, 0, 0, 0, 0, 0, 0, 0, 0, 0,0,0, 0), .Names=ORnames)
      )}
    
    theta=thetaCases=thetaControls=delta2theta(delta)
    b=Beta[[Model]]
    N = 5e+05
    
    nr21=rmultinom(N,size=1,prob=theta)==1
    D=matrix(rep(rownames(nr21),N),byrow=F,nrow=N)[nr21]
    first_allele=t(sapply(1:length(D), function(i)   as.numeric(unlist(strsplit(D[i],"")))))
    
    nr22=rmultinom(N,size=1,prob=theta)==1
    D=matrix(rep(rownames(nr22),N),byrow=F,nrow=N)[nr22]
    second_allele=t(sapply(1:length(D), function(i)   as.numeric(unlist(strsplit(D[i],"")))))
    
    gts=first_allele+second_allele
    
    pairs=combn(log(length(delta)+1,base=2),2)
    X1=sapply(1:ncol(pairs), function(i)  gts[,pairs[1,i]]*gts[,pairs[2,i]])
    
    H1=(first_allele[,2]==1)&(first_allele[,3]==1)
    H2=(second_allele[,2]==1)&(second_allele[,3]==1)
    X2=H1+H2
    
    H1=(first_allele[,4]==1)&(first_allele[,2]==1)&(first_allele[,3]==1)
    H2=(second_allele[,4]==1)&(second_allele[,2]==1)&(second_allele[,3]==1)
    X3=H1+H2
    
    H1=(first_allele[,1]==1)&(first_allele[,2]==1)&(first_allele[,3]==1)&(first_allele[,4]==1)
    H2=(second_allele[,1]==1)&(second_allele[,2]==1)&(second_allele[,3]==1)&(second_allele[,4]==1)
    X4=H1+H2
  
    X=cbind(gts,X1,X2,X3,X4)
    Y=rbinom(N,1,plogis(rowSums(t(b*rbind(1,t(X))))))  
    
    first_allele_cases=first_allele[Y==1,] ; second_allele_cases=second_allele[Y==1,] 
    first_allele_controls=first_allele[Y==0,] ; second_allele_controls=second_allele[Y==0,]
    
    IndexCases=sample(nrow(first_allele_cases), nCases)
    IndexControls=sample(nrow(first_allele_controls), nControls)
    first_allele_cases=first_allele_cases[IndexCases,] ; second_allele_cases=second_allele_cases[IndexCases,]
    first_allele_controls=first_allele_controls[IndexControls,] ; second_allele_controls=second_allele_controls[IndexControls,]
  }
  
  # Construct diplotypes
  Dca=list(h1=first_allele_cases, h2=second_allele_cases)
  Dco=list(h1=first_allele_controls, h2=second_allele_controls)
  
  return(list(Dca=Dca, Dco=Dco, thetaCases=thetaCases, thetaControls=thetaControls))
}


#%%%%%%%%%%%%%%%%%%%%%%%%%%%%%%%%%%%%%%%%%%%%%%%%%%%%%%%%%%%%%%%%%%%%%%%%%%%%%% 
#%% Functions to evaluate performance of haplo.stats
#%%%%%%%%%%%%%%%%%%%%%%%%%%%%%%%%%%%%%%%%%%%%%%%%%%%%%%%%%%%%%%%%%%%%%%%%%%%%%% 
haplo.statsPerformance=function(Dca,Dco){
  rows.geno.cases <- nrow(Dca$h1) 
  cols.geno.cases <- 2*ncol(Dca$h1)
  geno.cases <- matrix(NA, nrow=rows.geno.cases, ncol=cols.geno.cases)
  geno.cases[, seq(1, cols.geno.cases, 2)] <- 1+Dca$h1
  geno.cases[, seq(2, cols.geno.cases, 2)] <- 1+ Dca$h2
  
  rows.geno.controls <- nrow(Dco$h1) 
  cols.geno.controls <- 2*ncol(Dco$h1)
  geno.controls <- matrix(NA, nrow=rows.geno.controls, ncol=cols.geno.controls)
  geno.controls[, seq(1, cols.geno.controls, 2)] <- 1+Dco$h1
  geno.controls[, seq(2, cols.geno.controls, 2)] <- 1+ Dco$h2
  
  geno=rbind(geno.cases,geno.controls)
  y=c(rep(1,nrow(Dca$h1)),rep(0,nrow(Dco$h1)))
  ptm=proc.time()
  score<- haplo.score(y, geno, trait.type="binomial" )
  ptm=proc.time()-ptm
  estimated=haplo.em(geno)$hap.prob
  haplotypes=haplo.em(geno)$haplotype
  haplotypes[haplotypes==1]=0 ; haplotypes[haplotypes==2]=1
  names(estimated)=sapply(1:nrow(haplotypes), function(h) paste(haplotypes[h,],collapse = ''))
  estimated=estimated[thetaNames(log(length(estimated),base = 2))]
  return(list(score=score, estimated=estimated, time=ptm))
}

#This function can be use if haplo.em does not include 0 frequency haplotypes in the list of all possible haplotypes
FreqAllPossibleHaplotypes=function(geno){
  etas=structure(rep(0,2^M),.Names=eta1Names(M))
  x1=haplo.em(rbind(geno),control = haplo.em.control(min.posterior = 0))$haplo
  x2=haplo.em(rbind(geno),control = haplo.em.control(min.posterior = 0))$hap.prob
  haps=matrix(as.numeric(unlist(x1)),ncol=ncol(x1),nrow=nrow(x1),byrow=F)-1
  haps=apply(haps,1,paste,collapse='')
  for(i in 1:length(haps)) etas[haps[i]]= x2[i]
  return(etas)
}


#%%
#%% Functions to evaluate performance of Kim et al 2010 paper
#%% 
Kim.Performance=function(Dca, Dco){
  gtsCases=Dca$h1+Dca$h2
  gtsControls=Dco$h1+Dco$h2
  M=ncol(gtsCases) ; 
  nCases=nrow(gtsCases); 
  nControls=nrow(gtsControls) ;
  geno=rbind(gtsCases,gtsControls)
  geno[geno==0] = -1 ; geno[geno==1] = 0; geno[geno==2] = 1
  geno1=geno[,1:2]; geno2=geno[,3:4]
  
  y=c(rep(1,nCases),rep(0,nControls))
  
  ptm=proc.time()
  Null=glm(y~1, family='binomial')
  Alt2_2_12=glm(y~geno1, family='binomial')
  Test2_2_12=anova(Null,Alt2_2_12, test = 'Chisq')
  Alt2_2_34=glm(y~geno2, family='binomial')
  Test2_2_34=anova(Null,Alt2_2_34, test = 'Chisq')
  Test2_2=min(c(Test2_2_12$"Pr(>Chi)"[2],Test2_2_34$"Pr(>Chi)"[2]))
  ptm1=proc.time()-ptm
  
  ptm=proc.time()
  Null=glm(y~1, family='binomial')
  Alt2_3_12=glm(y~cbind(geno1, apply(geno1,1,prod)), family='binomial')
  Test2_3_12=anova(Null,Alt2_3_12, test = 'Chisq')
  Alt2_3_34=glm(y~cbind(geno2, apply(geno2,1,prod)), family='binomial')
  Test2_3_34=anova(Null,Alt2_3_34, test = 'Chisq')
  Test2_3=min(c(Test2_3_12$"Pr(>Chi)"[2],Test2_3_34$"Pr(>Chi)"[2]), method = 'bonferroni')
  ptm2=proc.time()-ptm
  
  ptm=proc.time()
  Null=glm(y~1, family='binomial')
  Alt2_4_12=glm(y~cbind(geno1,geno1^2), family='binomial')
  Test2_4_12=anova(Null,Alt2_4_12, test = 'Chisq')
  Alt2_4_34=glm(y~cbind(geno2,geno2^2), family='binomial')
  Test2_4_34=anova(Null,Alt2_4_34, test = 'Chisq')
  Test2_4=min(c(Test2_4_12$"Pr(>Chi)"[2],Test2_4_34$"Pr(>Chi)"[2]), method = 'bonferroni')
  ptm3=proc.time()-ptm
  
  ptm=proc.time()
  Null=glm(y~1, family='binomial')
  Alt2_5_12=glm(y~cbind(geno1, geno1^2, apply(geno1,1,prod)), family='binomial')
  Test2_5_12=anova(Null,Alt2_5_12, test = 'Chisq')
  Alt2_5_34=glm(y~cbind(geno2, geno2^2, apply(geno2,1,prod)), family='binomial')
  Test2_5_34=anova(Null,Alt2_5_34, test = 'Chisq')
  Test2_5=min(c(Test2_5_12$"Pr(>Chi)"[2],Test2_5_34$"Pr(>Chi)"[2]), method = 'bonferroni')
  ptm4=proc.time()-ptm
  return(list(pvalues=c(Test2_2, Test2_3, Test2_4, Test2_5), time=rbind(ptm1,ptm2,ptm3,ptm4)[,3]))
}
