# Supplementary material for: Powerful testing via hierarchical linkage disequilibrium in haplotype association studies
Source: Biom J. 2019 Jan 28;61(3):747–68. doi: 10.1002/bimj.201800053 (PMC6637384; doi:10.1002/bimj.201800053)
Supplement: Supplementary file 1 — Supporting Information [file BIMJ-61-747-s001.zip › reproducibility/case_study1_cadidate_loci_analysis/code/Functions_for_simulation_study.R]

#%%%%%%%%%%%%%%%%%%%%%%%%%%%%%%%%%%%%%%%%%%%%%%%%%%%%%%%%%%%%%%%%%%%%%%%%%%%%%%%%%%%%%%%%%%%%%%%%%%%%%%%%%%%%%%%%%%%%%%
#%%%%%%%%%%%%%%%%%%%%%%%%%%%%%%%%%%%%%%%%%%%%%%%%%%%%%%%%%%%%%%%%%%%%%%%%%%%%%%%%%%%%%%%%%%%%%%%%%%%%%%%%%%%%%%%%%%%%%%
#%%%%%%%%         Powerful testing via hierarchical linkage disequilibrium in haplotype association studies %%%%%%%%%%%
#%%%%%%%%                Function for data simulation and summarizing results (Tables 1-5)                  %%%%%%%%%%%
#%%%%%%%%                                               Brunilda  Balliu                                    %%%%%%%%%%%
#%%%%%%%%                                             Los Angeles 5/10/2018                                 %%%%%%%%%%%
#%%%%%%%%%%%%%%%%%%%%%%%%%%%%%%%%%%%%%%%%%%%%%%%%%%%%%%%%%%%%%%%%%%%%%%%%%%%%%%%%%%%%%%%%%%%%%%%%%%%%%%%%%%%%%%%%%%%%%%
#%%%%%%%%%%%%%%%%%%%%%%%%%%%%%%%%%%%%%%%%%%%%%%%%%%%%%%%%%%%%%%%%%%%%%%%%%%%%%%%%%%%%%%%%%%%%%%%%%%%%%%%%%%%%%%%%%%%%%%

library(PropCIs)
library(data.table)

# Function to simulate data
SimulateData=function(Data, Hyp, Model, Equilibrium) {
  # Data = "RealHapFreq": simulate data using real haplotype frequencies from the WTCCC RA example (Table 1 in the paper)
  #         "SimHapFreq": simulate data using artificial haplotype frequencies (Table A.2 in the paper).
  
  # HYP = "Null" or "Alt" if data should be simulated under the null or alternative hypothesis
  
  # Equilibrium = 0: simulate data under disequilibrium 
  #               1: simulate data under equilibrium 
  
  # Phased=0: simulate unphased data, 
  #        1: simulate phased data
  
  # Simulate data using real haplotype frequencies from the WTCCC RA example (Table 1 in the paper). 
  if(Data=="RealHapFreq"){
    if(Hyp=='Null'){
      Freqs=list( 
        Triplet1Null=c(0.595709641293336, 0.0585618256922955, 0.10373055253205, 0.00335688002379501,  0.192160208643614, 0.0276825386266946, 0.0169031406739765, 0.00189521251423869 ),
        Triplet2Null=c(0.498975920341368, 0.200464273484017, 0.0146226711649636, 0.0472960345511269,  0.146654570630306, 0.0624087786872847, 0.025345003765821, 0.0042327473751123 ),
        Triplet3Null=c(0.476530596466078, 0.134638794073211, 0.0293160737591671,  0.00957706175406581, 0.11459400899773, 0.0667543161778621, 0.132268783052973,  0.0363203657189134),
        Triplet4Null=c(0.358068523950513, 0.0879370453884368, 0.240111032022329, 0.101086399889243,  0.14846578302691, 0.00431981061871701, 0.0541049736305111, 0.00590643147334054))
    }
    if(Hyp=='Alt'){
      Freqs=list( 
        Triplet1Alt=c(0.569230857102201, 0.0629020873469095, 0.0983744731524953,  0.0057829049790394, 0.211068305232618, 0.0369062771999914, 0.0135306655879545,  0.00220442939879075, 0.612538406440202, 0.0558538714110195, 0.106718251996298,  0.00211887791286114, 0.1801538292855, 0.021773838404462, 0.019411840392363,  0.00143108415729389),
        Triplet2Alt=c(0.478646948732341, 0.188958381522355, 0.015074155808057,  0.0536108365178919, 0.165406242960408, 0.0591927278601645, 0.0333457707787639,  0.00576493582001824, 0.511609812914264, 0.207646845522236, 0.0146080662736514,  0.0433646830502293, 0.13516970057407, 0.0643959691037929, 0.019858165643051,  0.00334675691870485),
        Triplet3Alt=c(0.464184941976262, 0.172122777288414, 0.031002620028527,  0.0082272951153996, 0.112418391897561, 0.0604136737840009, 0.116318777280447,  0.0353115226293899, 0.48554352801255, 0.1096744235828, 0.0278199490134972,  0.0108967488125275, 0.115330200834788, 0.0714464016883097, 0.142238929354957,  0.0370498187005699),
        Triplet4Alt=c(0.339994259214598, 0.114650974281273, 0.227508024206865,  0.0837069573510272, 0.165682721165588, 0.00413441092993894, 0.0582128448753148,  0.00610980797539514, 0.370189013059898, 0.0708292039945427, 0.247247775209555,  0.112448779689714, 0.13740062549616, 0.00412029972305505, 0.0518337911356796,  0.00593051169139512)    )
    }
    
    if(Hyp=='Null'){
      M=log(length(Freqs[[Model]]),base=2)
      thetaCases=thetaControls=structure(Freqs[[Model]], .Names=thetaNames(M))
    }
    
    if(Hyp=='Alt'){  
      M=log(length(Freqs[[Model]])/2,base=2)
      thetaCases=structure(Freqs[[Model]][1:(2^M)], .Names=thetaNames(M))
      thetaControls=structure(Freqs[[Model]][(2^M+1):(2*2^M)], .Names=thetaNames(M))
    }
    
    # Use parameters to simulate data form a multinomial distribution
    nr11=rmultinom(nCases,size=1,prob=thetaCases)==1
    D=matrix(rep(rownames(nr11),nCases),byrow=F,nrow=nCases)[nr11]
    first_allele_cases=t(sapply(1:length(D),function(i)   as.numeric(unlist(strsplit(D[i],"")))))
    
    nr12=rmultinom(nCases,size=1,prob=thetaCases)==1
    D=matrix(rep(rownames(nr12),nCases),byrow=F,nrow=nCases)[nr12]
    second_allele_cases=t(sapply(1:length(D),function(i)   as.numeric(unlist(strsplit(D[i],"")))))
    
    nr21=rmultinom(nControls,size=1,prob=thetaControls)==1
    D=matrix(rep(rownames(nr21),nControls),byrow=F,nrow=nControls)[nr21]
    first_allele_controls=t(sapply(1:length(D),function(i)   as.numeric(unlist(strsplit(D[i],"")))))
    
    nr22=rmultinom(nControls,size=1,prob=thetaControls)==1
    D=matrix(rep(rownames(nr22),nControls),byrow=F,nrow=nControls)[nr22]
    second_allele_controls=t(sapply(1:length(D),function(i)   as.numeric(unlist(strsplit(D[i],"")))))
    
  }
  
  # Simulate data using artificial haplotype frequencies (Table A.2 in the paper)
  if(Data=="SimHapFreq"){
    ORnames=c('Intercept',"1", "2", "3", "4", "12", "13", "14", "23", "24", "34", 'SA23', 'SA123', 'SA1234')
    
    if(Equilibrium){
      delta=structure(c(seq(0.05,0.45,length.out=M),rep(0, ncol(combn(M,2))), rep(0,ncol(combn(M,3))+ncol(combn(M,4)))),.Names = deltaNames(M))
    } else {
      delta=structure(c(0.05, 0.183333333333333, 0.316666666666667, 0.45,  0.0163333333333333, 0.0136666666666667, 0.011, 0.0501111111111111,  0.0403333333333333, 0.0696666666666667, 0.000620694444444444,  0.000499583333333333, 0.000462916666666667, 0.00169736111111111,  0), .Names = c("1", "2", "3", "4", "12", "13", "14", "23", "24",  "34", "123", "124", "134", "234", "1234"))#structure(c(seq(0.05,0.45,length.out=M),rep(.4, ncol(combn(M,2))), rep(0.0,ncol(combn(M,3))), rep(0,ncol(combn(M,4)))),.Names = deltaNames(M))
    }
    
    if(Hyp=='Alt')  {
      #Scenario 1: Markers in equilibrium
      if(Equilibrium){
        Beta=list(
          #Only Main Effects
          Model1=structure(c(logit(.01), log(1.2), log(1.2), log(1.2), log(1.2), 0, 0, 0, 0, 0, 0,0,0,0), .Names=ORnames),
          # Main Effects and 2nd order interaction
          Model2=structure(c(logit(.01), log(1), log(1.2), log(1.1), log(1), 0, 0, 0, log(1.2), log(1), 0,0,0,0), .Names=ORnames),
          # Only 2nd order interactions
          Model3=structure(c(logit(.01), log(1), log(1), log(1), log(1), log(1.3), log(1.3), 0, log(1.3), 0, 0,0,0,0), .Names=ORnames),
          # Super-allele 23
          Model4=structure(c(logit(.01), log(1), log(1.1), log(1.1), log(1), log(1), log(1), 0, log(1), 0, 0,log(1.5),0,0), .Names=ORnames),
          # Super-allele 123
          # This works fine Model5=structure(c(logit(.01), log(1), log(1.1), log(1.1), log(1.1), log(1), log(1), 0, log(1), 0, 0,log(1),log(2),0), .Names=ORnames),
          Model5=structure(c(logit(.01), log(1), log(1.1), log(1.1), log(1.1), 0, 0, 0, 0, 0, 0,0,log(1.5),0), .Names=ORnames),
          Model6=structure(c(logit(.01), log(1.1), log(1.1), log(1.1), log(1.1), log(1), log(1), 0, log(1), 0, 0,log(1),log(1),log(5)), .Names=ORnames))
      }
      
      #Scenario 2: Markers in disequilibrium
      if(!Equilibrium){
        Beta=list(
          #Only Main Effects
          Model1=structure(c(logit(.01), log(1.2), log(1.2), log(1.1), log(1.1), 0, 0, 0, 0, 0, 0,0,0,0), .Names=ORnames),
          # Main Effects and 2nd order interaction
          #Too high Model2=structure(c(logit(.01), log(1), log(1.2), log(1.1), log(1), 0, 0, 0, log(1.2), log(1), 0,0,0,0), .Names=ORnames),
          Model2=structure(c(logit(.01), log(1), log(1.1), log(1.1), log(1), 0, 0, 0, log(1.2), log(1), 0,0,0,0), .Names=ORnames),
          # Only 2nd order interactions
          Model3=structure(c(logit(.01), log(1), log(1), log(1), log(1), log(1.2), log(1.2), 0, log(1.2), 0, 0,0,0,0), .Names=ORnames),
          # Super-allele 23
          #Too high Model4=structure(c(logit(.01), log(1), log(1.1), log(1.1), log(1), log(1), log(1), 0, log(1), 0, 0,log(1.5),0,0), .Names=ORnames),    
          Model4=structure(c(logit(.01), log(1), log(1.1), log(1.1), log(1), log(1), log(1), 0, log(1), 0, 0,log(1.3),0,0), .Names=ORnames),
          # Super-allele 123
          #Too high Model5=structure(c(logit(.01), log(1), log(1.1), log(1.1), log(1.1), log(1), log(1), 0, log(1), 0, 0,log(1),log(1.5),0), .Names=ORnames),
          Model5=structure(c(logit(.01), log(1), log(1.1), log(1.1), log(1.1), log(1), log(1), 0, log(1), 0, 0,log(1),log(1.3),0), .Names=ORnames),
          Model6=structure(c(logit(.01), log(1.1), log(1.1), log(1.1), log(1.1), log(1), log(1), 0, log(1), 0, 0,log(1),log(1),log(2)), .Names=ORnames))
      }
    }
    if(Hyp=='Null') {
      Beta=list(
        Scenario0=structure(c(logit(.01), 0, 0, 0, 0, 0, 0, 0, 0, 0, 0,0,0, 0), .Names=ORnames)
      )}
    
    theta=thetaCases=thetaControls=delta2theta(delta)
    b=Beta[[Model]]
    N = 5e+05
    
    nr21=rmultinom(N,size=1,prob=theta)==1
    D=matrix(rep(rownames(nr21),N),byrow=F,nrow=N)[nr21]
    first_allele=t(sapply(1:length(D), function(i)   as.numeric(unlist(strsplit(D[i],"")))))
    
    nr22=rmultinom(N,size=1,prob=theta)==1
    D=matrix(rep(rownames(nr22),N),byrow=F,nrow=N)[nr22]
    second_allele=t(sapply(1:length(D), function(i)   as.numeric(unlist(strsplit(D[i],"")))))
    
    gts=first_allele+second_allele
    
    pairs=combn(log(length(delta)+1,base=2),2)
    X1=sapply(1:ncol(pairs), function(i)  gts[,pairs[1,i]]*gts[,pairs[2,i]])
    
    H1=(first_allele[,2]==1)&(first_allele[,3]==1)
    H2=(second_allele[,2]==1)&(second_allele[,3]==1)
    X2=H1+H2
    
    H1=(first_allele[,4]==1)&(first_allele[,2]==1)&(first_allele[,3]==1)
    H2=(second_allele[,4]==1)&(second_allele[,2]==1)&(second_allele[,3]==1)
    X3=H1+H2
    
    H1=(first_allele[,1]==1)&(first_allele[,2]==1)&(first_allele[,3]==1)&(first_allele[,4]==1)
    H2=(second_allele[,1]==1)&(second_allele[,2]==1)&(second_allele[,3]==1)&(second_allele[,4]==1)
    X4=H1+H2
    
    X=cbind(gts,X1,X2,X3,X4)
    Y=rbinom(N,1,plogis(rowSums(t(b*rbind(1,t(X))))))  
    
    first_allele_cases=first_allele[Y==1,] ; second_allele_cases=second_allele[Y==1,] 
    first_allele_controls=first_allele[Y==0,] ; second_allele_controls=second_allele[Y==0,]
    
    IndexCases=sample(nrow(first_allele_cases), nCases)
    IndexControls=sample(nrow(first_allele_controls), nControls)
    first_allele_cases=first_allele_cases[IndexCases,] ; second_allele_cases=second_allele_cases[IndexCases,]
    first_allele_controls=first_allele_controls[IndexControls,] ; second_allele_controls=second_allele_controls[IndexControls,]
  }
  
  # Construct diplotypes
  Dca=list(h1=first_allele_cases, h2=second_allele_cases)
  Dco=list(h1=first_allele_controls, h2=second_allele_controls)
  
  return(list(Dca=Dca, Dco=Dco, thetaCases=thetaCases, thetaControls=thetaControls))
}

# Functions to compute type I error rate and power from simulation results
TypeIErrorPowerFunction=function(j, k, PATH, sigLevel){
  Results=as.data.frame(fread(input = paste(PATH,paste(j,'txt', sep='.'), sep=''), sep=';')[,-1])
  if(k==3) {
    Pvals=Results[,1:9] ;
    Chisq=Results[,10:18];
    colnames(Pvals)=colnames(Chisq)=c('P=1', 'P=1:2', 'P=1:3', 'P=3', 'P=2:3', 'SNP1','SNP2','SNP3','haplo.stats')
    indexNaInf=apply(apply(Chisq,2,is.infinite),1,any)|apply(is.na(Pvals),1,any)
    index1=Pvals[!indexNaInf,1]<=sigLevel
    index12=Pvals[!indexNaInf,2]<=sigLevel/2
    index123=Pvals[!indexNaInf,3]<sigLevel/3
    all=cbind(index1,index12,index123)
    pit=c(sum(apply(all,1,any))/sum(!indexNaInf),unlist(exactci(x = sum(apply(all,1,any)), n = sum(!indexNaInf) , conf.level = .95)))
    
    indx=(!apply(is.infinite(as.matrix(Chisq[,c('SNP1','SNP2','SNP3')])),1,any))&(!apply(is.na(as.matrix(Chisq[,c('SNP1','SNP2','SNP3')])),1,any))&(!apply(is.na(Pvals[,c('SNP1','SNP2','SNP3')]),1,any))
    singleSNPminPval=apply(X = Pvals[indx,c('SNP1','SNP2','SNP3')],MARGIN = 1, FUN = min)
    singleSNPminPval=c(sum(singleSNPminPval<=sigLevel)/sum(indx), unlist(exactci(x = sum(singleSNPminPval<=sigLevel), n = sum(indx) , conf.level = .95)))
    
    indx=(!apply(is.infinite(as.matrix(Chisq[,c('P=1', 'P=1:2', 'P=1:3')])),1,any))&(!apply(is.na(as.matrix(Chisq[,c('P=1', 'P=1:2', 'P=1:3')])),1,any))&(!apply(is.na(Pvals[,c('P=1', 'P=1:2', 'P=1:3')]),1,any))
    HLDminPval=apply(X = Pvals[indx,c('P=1', 'P=1:2', 'P=1:3')],MARGIN = 1, FUN = min)
    HLDminPval=c(sum(HLDminPval<=sigLevel)/sum(indx), unlist(exactci(x = sum(HLDminPval<=sigLevel), n = sum(indx) , conf.level = .95)))
    
    p=sapply(1:ncol(Pvals), function(i) sum(Pvals[!(is.infinite(Chisq[,i])|is.na(Pvals[,i])),i]<=sigLevel)/ (sum(!( is.infinite(Chisq[,i])| is.na(Pvals[,i])))))
    ci=sapply(1:ncol(Pvals), function(i) unlist(exactci(x = sum(Pvals[!is.infinite(Chisq[,i]),i]<=sigLevel,na.rm = T),n = length(Pvals[!is.infinite(Chisq[,i]),i]),conf.level = .95)))
    names(p)=colnames(ci)=colnames(Pvals)
    
    x=t(cbind(
      rbind(p,ci)[,c('P=1', 'P=1:2', 'P=1:3')],
      pit,
      HLDminPval,
      rbind(p,ci)[,c('P=2:3', 'P=3', 'SNP1','SNP2','SNP3')],
      singleSNPminPval,
      rbind(p,ci)[,'haplo.stats']))
    rownames(x)=c('P=1', 'P=1:2', 'P=1:3',"pit", "HLDminPval",'P=2:3', 'P=3', 'SNP1','SNP2','SNP3','SingleSNPminPval','haplo.stats')
  }
  if(k==4) {
    
    Pvals=Results[,1:16]
    colnames(Pvals)=c('P=1', 'P=1:2', 'P=1:3','P=1:4','P=4', 'P=3:4','P=2:4','SNP1','SNP2','SNP3','SNP4','haplo.stats','Kimetal2.2','Kimetal2.3', 'Kimetal2.4', 'Kimetal2.5')
    
    Chisq=Results[,17:28]
    colnames(Chisq)=c('P=1', 'P=1:2', 'P=1:3','P=1:4','P=4', 'P=3:4','P=2:4','SNP1','SNP2','SNP3','SNP4', 'haplo.stats')
    
    indexNaInf=!(apply(apply(Chisq[,1:4],2,is.infinite),1,any)|apply(is.na(Pvals[,1:4]),1,any))
    index1=Pvals[indexNaInf,1]<=sigLevel
    index12=Pvals[indexNaInf,2]<=sigLevel/2
    index123=Pvals[indexNaInf,3]<=sigLevel/3
    index1234=Pvals[indexNaInf,4]<=sigLevel/4
    all=cbind(index1,index12,index123,index1234)
    pit=c(sum(apply(all,1,any))/sum(indexNaInf),unlist(exactci(x = sum(apply(all,1,any)), n = sum(indexNaInf) , conf.level = .95)))
    
    indx=(!apply(is.infinite(as.matrix(Chisq[,c('SNP1','SNP2','SNP3','SNP4')])),1,any))&(!apply(is.na(as.matrix(Chisq[,c('SNP1','SNP2','SNP3','SNP4')])),1,any))&(!apply(is.na(Pvals[,c('SNP1','SNP2','SNP3','SNP4')]),1,any))
    singleSNPminPval=apply(X = Pvals[indx,c('SNP1','SNP2','SNP3','SNP4')],MARGIN = 1, FUN = min)
    singleSNPminPval=c(sum(singleSNPminPval<=sigLevel)/sum(indx), unlist(exactci(x = sum(singleSNPminPval<=sigLevel), n = sum(indx) , conf.level = .95)))
    
    indx=(!apply(is.infinite(as.matrix(Chisq[,c('P=1', 'P=1:2', 'P=1:3', 'P=1:4')])),1,any))&(!apply(is.na(as.matrix(Chisq[,c('P=1', 'P=1:2', 'P=1:3', 'P=1:4')])),1,any))&(!apply(is.na(Pvals[,c('P=1', 'P=1:2', 'P=1:3', 'P=1:4')]),1,any))
    HLDminPval=apply(X = Pvals[indx,c('P=1', 'P=1:2', 'P=1:3', 'P=1:4')], MARGIN = 1, FUN = min)
    HLDminPval=c(sum(HLDminPval<=sigLevel)/sum(indx), unlist(exactci(x = sum(HLDminPval<=sigLevel), n = sum(indx) , conf.level = .95)))
    
    KIMminPval=Pvals[, 'Kimetal2.5']
    KIMminPval=c(sum(KIMminPval<=sigLevel)/sum(indx), unlist(exactci(x = sum(KIMminPval<=sigLevel), n = sum(indx) , conf.level = .95)))
    
    p=sapply(1:ncol(Chisq), function(i) sum(Pvals[!(is.infinite(Chisq[,i])|is.na(Pvals[,i])),i]<=sigLevel)/ (sum(!( is.infinite(Chisq[,i])| is.na(Pvals[,i])))))
    ci=sapply(1:ncol(Chisq), function(i) unlist(exactci(x = sum(Pvals[!is.infinite(Chisq[,i]),i]<=sigLevel,na.rm = T),n = length(Pvals[!is.infinite(Chisq[,i]),i]),conf.level = .95)))
    names(p)=colnames(ci)=colnames(Chisq)
    
    x=t(cbind(
      rbind(p,ci)[,c("P=1", "P=1:2", "P=1:3", "P=1:4")],
      pit,
      HLDminPval,
      rbind(p,ci)[,c("P=4", "P=3:4", "P=2:4", "SNP1", "SNP2", "SNP3", "SNP4")],
      singleSNPminPval,
      rbind(p,ci)[,c("haplo.stats")],
      KIMminPval))
    rownames(x)=c('P=1', 'P=1:2', 'P=1:3', 'P=1:4', "pit", "HLDminPval", 'P=4', 'P=3:4','P=2:4', 'SNP1','SNP2','SNP3','SNP4','SingleSNPminPval','haplo.stats', "KIMminPval")
  }
  return(x)
}
