# Supplementary material for: Powerful testing via hierarchical linkage disequilibrium in haplotype association studies
Source: Biom J. 2019 Jan 28;61(3):747–68. doi: 10.1002/bimj.201800053 (PMC6637384; doi:10.1002/bimj.201800053)
Supplement: Supplementary file 1 — Supporting Information [file BIMJ-61-747-s001.zip › reproducibility/case_study1_cadidate_loci_analysis/data/README.txt]

Due to privacy restrictions the data used for this case study cannot be distributed with this source package. It can be acquired through the EGA archive (https://ega-archive.org) under the study identifier: EGAS00000000011
