# Supplementary material for: Powerful testing via hierarchical linkage disequilibrium in haplotype association studies
Source: Biom J. 2019 Jan 28;61(3):747–68. doi: 10.1002/bimj.201800053 (PMC6637384; doi:10.1002/bimj.201800053)
Supplement: Supplementary file 1 — Supporting Information [file BIMJ-61-747-s001.zip › reproducibility/case_study1_cadidate_loci_analysis/results/22.Pvalues.txt]

SNP1	SNP2	SNP3	Full	P={1}	P={1,2}	SNP1	SNP2	SNP3
SNP_A-1985917	SNP_A-2059331	SNP_A-1985920	0.0218108833415555	0.00496769220120908	0.0122113152292536	0.00279673108085657	0.307139305999572	0.537836572277888
SNP_A-1985917	SNP_A-2247171	SNP_A-1985920	0.0218108833415555	0.00496769220120908	0.0122113152292536	0.00279673108085657	0.307139305999572	0.537836572277888
SNP_A-1985917	SNP_A-4211624	SNP_A-1985920	0.0220094859178286	0.0054825100020682	0.012377800602145	0.00279673108085657	0.332963291856264	0.537836572277888
SNP_A-1985917	SNP_A-1985915	SNP_A-1985920	0.0232732252420972	0.00562696341758489	0.0130010241118698	0.00279673108085657	0.342335241162402	0.537836572277888
SNP_A-1985917	SNP_A-2310850	SNP_A-1985921	0.00703636534553434	0.0247087408768197	0.00355243214023431	0.00279673108085657	0.261102011152797	0.524133680380025
SNP_A-1985917	SNP_A-2310850	SNP_A-1781492	0.0148900419875634	0.0197191797894493	0.00786720294280244	0.00279673108085657	0.261102011152797	0.260197053022946
SNP_A-1985917	SNP_A-2310850	SNP_A-1842260	0.0178139823624057	0.0243588309520255	0.0100576826663488	0.00279673108085657	0.261102011152797	0.305850030032735
SNP_A-1985917	SNP_A-2310850	SNP_A-2112862	0.00803690026857097	0.0225363147195804	0.00467389350792691	0.00279673108085657	0.261102011152797	0.144523717113642
SNP_A-1985917	SNP_A-1985920	SNP_A-2164885	0.0364895087503362	0.0158257292946367	0.0247067151350604	0.00279673108085657	0.537836572277888	0.298345302442635
SNP_A-1985917	SNP_A-1985920	SNP_A-1781492	0.0345855972610661	0.0120828419647677	0.0204718541769071	0.00279673108085657	0.537836572277888	0.260197053022946
SNP_A-1985917	SNP_A-1985920	SNP_A-2112862	0.070821415896904	0.0114839999621174	0.0447225228329651	0.00279673108085657	0.537836572277888	0.144523717113642
