# Supplementary material for: Powerful testing via hierarchical linkage disequilibrium in haplotype association studies
Source: Biom J. 2019 Jan 28;61(3):747–68. doi: 10.1002/bimj.201800053 (PMC6637384; doi:10.1002/bimj.201800053)
Supplement: Supplementary file 1 — Supporting Information [file BIMJ-61-747-s001.zip › reproducibility/case_study1_cadidate_loci_analysis/results/19.Pvalues.txt]

SNP1	SNP2	SNP3	Full	P={1}	P={1,2}	SNP1	SNP2	SNP3
SNP_A-1877699	SNP_A-1811609	SNP_A-1891595	0.00306434026539643	0.000115996747374812	0.00165889794501418	1.1551168436152e-05	0.379427600935107	0.140426600454533
SNP_A-1877699	SNP_A-1811609	SNP_A-2011067	0.00333964228277759	0.00014685234956935	0.00188588125269308	1.1551168436152e-05	0.379427600935107	0.636142186211709
SNP_A-1877699	SNP_A-1811609	SNP_A-4199398	0.00205958018379574	9.42561691372354e-05	0.000974742879736942	1.1551168436152e-05	0.379427600935107	0.1717329407373
SNP_A-1877699	SNP_A-1811609	SNP_A-4265067	0.00208286817504943	7.92019977200646e-05	0.00115570591387321	1.1551168436152e-05	0.379427600935107	0.00662843653945036
SNP_A-1877699	SNP_A-4228653	SNP_A-1891595	0.00277635152706048	9.03587517757917e-05	0.00140474865339099	1.1551168436152e-05	0.269201075051972	0.140426600454533
SNP_A-1877699	SNP_A-4228653	SNP_A-2011067	0.00242332569526622	0.000117242821205615	0.00149091056356181	1.1551168436152e-05	0.269201075051972	0.636142186211709
SNP_A-1877699	SNP_A-4228653	SNP_A-4199398	0.00114306002616957	7.64567863463527e-05	0.000548057272291055	1.1551168436152e-05	0.269201075051972	0.1717329407373
SNP_A-1877699	SNP_A-4228653	SNP_A-4265067	0.00155258424142785	5.90462281482111e-05	0.00102117211347745	1.1551168436152e-05	0.269201075051972	0.00662843653945036
SNP_A-1877699	SNP_A-4265066	SNP_A-2053045	0.00366132213043741	8.67788078295105e-05	0.00179671373440581	1.1551168436152e-05	0.212378618160531	0.694281628799302
SNP_A-1877699	SNP_A-4265066	SNP_A-1891595	0.00224605226461795	7.62463557846336e-05	0.00112750166460138	1.1551168436152e-05	0.212378618160531	0.140426600454533
SNP_A-1877699	SNP_A-4265066	SNP_A-2011067	0.00204832021742337	0.000100641007630504	0.0012565127529629	1.1551168436152e-05	0.212378618160531	0.636142186211709
SNP_A-1877699	SNP_A-4265066	SNP_A-4199398	0.00122047698866099	6.55476191858227e-05	0.000584917860354458	1.1551168436152e-05	0.212378618160531	0.1717329407373
SNP_A-1877699	SNP_A-4265066	SNP_A-4265067	0.00149882983065914	5.09334170449131e-05	0.000894683571521751	1.1551168436152e-05	0.212378618160531	0.00662843653945036
SNP_A-1877699	SNP_A-1825811	SNP_A-1891595	0.00132742719710951	9.39101804855638e-05	0.000737051765272743	1.1551168436152e-05	0.22053507481437	0.140426600454533
SNP_A-1877699	SNP_A-1825811	SNP_A-2011067	0.00121815776147826	0.000118128953888703	0.000642835578010984	1.1551168436152e-05	0.22053507481437	0.636142186211709
SNP_A-1877699	SNP_A-1825811	SNP_A-4265067	0.00100304764485108	6.3812880385396e-05	0.00108297273648082	1.1551168436152e-05	0.22053507481437	0.00662843653945036
SNP_A-1877699	SNP_A-2053045	SNP_A-2140775	0.00177688406716841	0.000219748824141743	0.00102936222938921	1.1551168436152e-05	0.694281628799302	0.272538492392745
SNP_A-1877699	SNP_A-2053045	SNP_A-1850313	0.00142610234386145	0.000114835526879463	0.000676407298257772	1.1551168436152e-05	0.694281628799302	0.126845233880323
SNP_A-1877699	SNP_A-2053045	SNP_A-1796533	0.00107461197222971	9.96695763382398e-05	0.000511469927863738	1.1551168436152e-05	0.694281628799302	0.0992530031972469
SNP_A-1877699	SNP_A-2053045	SNP_A-4292298	0.0011328254593244	0.000116307856703314	0.000539671084799496	1.1551168436152e-05	0.694281628799302	0.129749825361105
SNP_A-1877699	SNP_A-2053045	SNP_A-4256802	0.000959989410186015	8.73125258880999e-05	0.000453131090997399	1.1551168436152e-05	0.694281628799302	0.0795881983628333
SNP_A-1877699	SNP_A-2053045	SNP_A-2049666	0.00138801978377782	0.000120914309972735	0.000655888153412545	1.1551168436152e-05	0.694281628799302	0.139665578133064
SNP_A-1877699	SNP_A-2053045	SNP_A-1890029	0.00115898834689945	0.000110058397280776	0.000552475128441133	1.1551168436152e-05	0.694281628799302	0.117294094348501
SNP_A-1877699	SNP_A-2297915	SNP_A-1850313	0.00276582625049885	0.000120581512823769	0.00135867227988313	1.1551168436152e-05	0.750997092996385	0.126845233880323
SNP_A-1877699	SNP_A-2297915	SNP_A-1796533	0.00278212614775746	0.000107980811286576	0.00133489513629965	1.1551168436152e-05	0.750997092996385	0.0992530031972469
SNP_A-1877699	SNP_A-2297915	SNP_A-4292298	0.00305648081539888	0.000125885636439018	0.00147302299282692	1.1551168436152e-05	0.750997092996385	0.129749825361105
SNP_A-1877699	SNP_A-2297915	SNP_A-4256802	0.00254569778826122	9.46442027325755e-05	0.00121545633173886	1.1551168436152e-05	0.750997092996385	0.0795881983628333
SNP_A-1877699	SNP_A-2297915	SNP_A-2049666	0.00284374645576782	0.000127072921642048	0.00139985208147213	1.1551168436152e-05	0.750997092996385	0.139665578133064
SNP_A-1877699	SNP_A-2297915	SNP_A-1890029	0.00310620534396714	0.000119075279673634	0.00149812146831461	1.1551168436152e-05	0.750997092996385	0.117294094348501
SNP_A-1877699	SNP_A-2011067	SNP_A-4199398	0.000134356022306752	0.000134179947156997	6.77442367355487e-05	1.1551168436152e-05	0.636142186211709	0.1717329407373
SNP_A-1877699	SNP_A-2140775	SNP_A-1796533	8.20110884023134e-05	0.000103522510549797	5.21074482418834e-05	1.1551168436152e-05	0.272538492392745	0.0992530031972469
SNP_A-1877699	SNP_A-2140775	SNP_A-4256802	6.82359752196575e-05	9.01004247264445e-05	4.25744062462625e-05	1.1551168436152e-05	0.272538492392745	0.0795881983628333
SNP_A-1877699	SNP_A-2140775	SNP_A-1890029	9.71721196438046e-05	0.000115008689305931	6.23220143343845e-05	1.1551168436152e-05	0.272538492392745	0.117294094348501
