# Supplementary material for: Powerful testing via hierarchical linkage disequilibrium in haplotype association studies
Source: Biom J. 2019 Jan 28;61(3):747–68. doi: 10.1002/bimj.201800053 (PMC6637384; doi:10.1002/bimj.201800053)
Supplement: Supplementary file 1 — Supporting Information [file BIMJ-61-747-s001.zip › reproducibility/case_study1_cadidate_loci_analysis/results/11.Pvalues.txt]

SNP1	SNP2	SNP3	Full	P={1}	P={1,2}	SNP1	SNP2	SNP3
SNP_A-2223974	SNP_A-1895403	SNP_A-2159748	0.00634550158075855	0.000237512662312049	0.00320950639042897	1.15802451889331e-05	0.740156537354007	0.890419341108986
SNP_A-2223974	SNP_A-1895403	SNP_A-2029389	0.00275139135727789	0.000232108200484891	0.00152784952907008	1.15802451889331e-05	0.740156537354007	0.879222662208737
SNP_A-2223974	SNP_A-1895403	SNP_A-2021998	0.00290284894524793	0.000222579720873239	0.00278833919795727	1.15802451889331e-05	0.740156537354007	0.764913860636189
SNP_A-2223974	SNP_A-1895403	SNP_A-1789698	0.00207030358738143	0.000147542926427635	0.00209650644894709	1.15802451889331e-05	0.740156537354007	0.2547557109627
SNP_A-2223974	SNP_A-1895403	SNP_A-2096207	0.000723625000604392	9.8597239699841e-05	0.000786887621399784	1.15802451889331e-05	0.740156537354007	0.0832579788959389
SNP_A-2223974	SNP_A-1895403	SNP_A-4296850	0.00131970759240441	6.31670054584179e-05	0.00069376044485516	1.15802451889331e-05	0.740156537354007	0.0689830453137744
SNP_A-2223974	SNP_A-1895403	SNP_A-1811530	0.000965314171098485	0.000154666207246014	0.000464318438344739	1.15802451889331e-05	0.740156537354007	0.382789902681376
SNP_A-2223974	SNP_A-1895403	SNP_A-1960639	0.00221048639890814	5.83613384148049e-05	0.00106984913862211	1.15802451889331e-05	0.740156537354007	0.0932512040591537
SNP_A-2223974	SNP_A-1895403	SNP_A-1804349	0.00206502619015443	7.18409465997418e-05	0.000974096172593974	1.15802451889331e-05	0.740156537354007	0.127642722593595
SNP_A-2223974	SNP_A-1888140	SNP_A-2303693	0.0035257220569946	0.000126848676670238	0.00180002485939483	1.15802451889331e-05	0.668095906094964	0.315224202667176
SNP_A-2223974	SNP_A-1888140	SNP_A-2159748	0.0062761628870978	0.000234071689235282	0.00335172393401	1.15802451889331e-05	0.668095906094964	0.890419341108986
SNP_A-2223974	SNP_A-1888140	SNP_A-1910607	0.000941415309080737	0.000205071702174664	0.000541820879878312	1.15802451889331e-05	0.668095906094964	0.681241959559885
SNP_A-2223974	SNP_A-1888140	SNP_A-1902890	0.00148664218946298	7.03397958778156e-05	0.00111728196255536	1.15802451889331e-05	0.668095906094964	0.118374174420428
SNP_A-2223974	SNP_A-1888140	SNP_A-2029389	5.434253374174e-05	0.000229939625847458	2.20531034823465e-05	1.15802451889331e-05	0.668095906094964	0.879222662208737
SNP_A-2223974	SNP_A-1888140	SNP_A-1930492	0.000399334634419359	0.000201370521456981	0.000931077773048608	1.15802451889331e-05	0.668095906094964	0.594722522231923
SNP_A-2223974	SNP_A-1888140	SNP_A-2049610	0.000800023649926418	0.000223292442846348	0.00215064684744831	1.15802451889331e-05	0.668095906094964	0.678771961054658
SNP_A-2223974	SNP_A-1888140	SNP_A-2021998	0.0020003090907733	0.000216718960373299	0.00253046115881783	1.15802451889331e-05	0.668095906094964	0.764913860636189
SNP_A-2223974	SNP_A-1888140	SNP_A-1789698	0.000252202895395152	0.000145867989702632	0.000269015857416721	1.15802451889331e-05	0.668095906094964	0.2547557109627
SNP_A-2223974	SNP_A-1888140	SNP_A-2096207	0.000338461160638197	9.3230931218946e-05	0.00078365050691836	1.15802451889331e-05	0.668095906094964	0.0832579788959389
SNP_A-2223974	SNP_A-1888140	SNP_A-1829235	0.000880081295375464	1.94842408769547e-05	0.000398681294666978	1.15802451889331e-05	0.668095906094964	0.00516766182331617
SNP_A-2223974	SNP_A-1888140	SNP_A-4296850	0.000395806311173247	6.2956949251812e-05	0.000743126727478998	1.15802451889331e-05	0.668095906094964	0.0689830453137744
SNP_A-2223974	SNP_A-1888140	SNP_A-4239524	0.00493056832705888	0.000201836414143399	0.00295907652169878	1.15802451889331e-05	0.668095906094964	0.360163401337144
SNP_A-2223974	SNP_A-1888140	SNP_A-2255425	8.60145585398084e-05	3.13009486810266e-06	4.47090248726277e-05	1.15802451889331e-05	0.668095906094964	0.07846510955269
SNP_A-2223974	SNP_A-1888140	SNP_A-2141050	0.0028155193262704	0.000135739162979757	0.00170088773216939	1.15802451889331e-05	0.668095906094964	0.596186939372845
SNP_A-2223974	SNP_A-1888140	SNP_A-2022199	0.00288598851511487	0.000167751115075059	0.00194041603834191	1.15802451889331e-05	0.668095906094964	0.758055358426433
SNP_A-2223974	SNP_A-1888140	SNP_A-2253579	0.00270767110113169	0.000225088855011135	0.00141998127739821	1.15802451889331e-05	0.668095906094964	0.677079147266345
SNP_A-2223974	SNP_A-1888140	SNP_A-1869884	0.000596073777575107	0.000193039797941045	0.000376165105363833	1.15802451889331e-05	0.668095906094964	0.438122382498671
SNP_A-2223974	SNP_A-1888140	SNP_A-2226544	0.000528250482034587	0.000192345242125481	0.00033120422416476	1.15802451889331e-05	0.668095906094964	0.4325333946173
SNP_A-2223974	SNP_A-1888140	SNP_A-1960639	0.000152693621306369	5.88895244300065e-05	8.11138133222754e-05	1.15802451889331e-05	0.668095906094964	0.0932512040591537
SNP_A-2223974	SNP_A-2303693	SNP_A-1910607	0.00269973425257529	0.000126899682842385	0.00151135800341495	1.15802451889331e-05	0.315224202667176	0.681241959559885
SNP_A-2223974	SNP_A-2303693	SNP_A-1902890	0.000855242341247178	4.06784655060884e-05	0.000498664168854858	1.15802451889331e-05	0.315224202667176	0.118374174420428
SNP_A-2223974	SNP_A-2303693	SNP_A-2029389	0.00314530409744835	0.000134724216353218	0.00159171054043033	1.15802451889331e-05	0.315224202667176	0.879222662208737
SNP_A-2223974	SNP_A-2303693	SNP_A-1789698	0.00192362220161905	8.75978623853344e-05	0.00113955784242316	1.15802451889331e-05	0.315224202667176	0.2547557109627
SNP_A-2223974	SNP_A-2303693	SNP_A-1829235	0.000450956647443383	1.21242633461241e-05	0.000217489245636569	1.15802451889331e-05	0.315224202667176	0.00516766182331617
SNP_A-2223974	SNP_A-2303693	SNP_A-4296850	0.000734721172757021	4.08873727058531e-05	0.000363504120504469	1.15802451889331e-05	0.315224202667176	0.0689830453137744
SNP_A-2223974	SNP_A-2303693	SNP_A-4257942	0.000733045724850941	2.0758461947889e-05	0.000332557424067189	1.15802451889331e-05	0.315224202667176	0.114021378831452
SNP_A-2223974	SNP_A-2303693	SNP_A-4239524	0.00315461959378565	0.000113027818067897	0.00162495427855085	1.15802451889331e-05	0.315224202667176	0.360163401337144
SNP_A-2223974	SNP_A-2303693	SNP_A-2255425	4.39828893041978e-05	2.06018795276318e-06	2.45093903633939e-05	1.15802451889331e-05	0.315224202667176	0.07846510955269
SNP_A-2223974	SNP_A-2303693	SNP_A-2141050	0.001827882566214	8.05029085345914e-05	0.000905924874266202	1.15802451889331e-05	0.315224202667176	0.596186939372845
SNP_A-2223974	SNP_A-2303693	SNP_A-2022199	0.00221895629438834	9.98707068506469e-05	0.00116065123729522	1.15802451889331e-05	0.315224202667176	0.758055358426433
SNP_A-2223974	SNP_A-2303693	SNP_A-1995832	0.00211308058142259	0.000132013270693324	0.00118474190567355	1.15802451889331e-05	0.315224202667176	0.680537765398365
SNP_A-2223974	SNP_A-2303693	SNP_A-1811530	0.0024267550172391	9.29554185365865e-05	0.00116811513507381	1.15802451889331e-05	0.315224202667176	0.382789902681376
SNP_A-2223974	SNP_A-2303693	SNP_A-1995893	0.00160591770937328	0.000122243105617289	0.000832415470677666	1.15802451889331e-05	0.315224202667176	0.541135912730256
SNP_A-2223974	SNP_A-2303693	SNP_A-1869884	0.00209700003266497	0.000114012886599386	0.00104965040023625	1.15802451889331e-05	0.315224202667176	0.438122382498671
SNP_A-2223974	SNP_A-2303693	SNP_A-2226544	0.00214125210785791	0.000113576784340626	0.00107915040807976	1.15802451889331e-05	0.315224202667176	0.4325333946173
SNP_A-2223974	SNP_A-2303693	SNP_A-1953724	0.00164084374566631	0.000117081119149488	0.00087360839813786	1.15802451889331e-05	0.315224202667176	0.484986867421692
SNP_A-2223974	SNP_A-2303693	SNP_A-1960639	0.000876170928305149	3.48932332227177e-05	0.000530977813769434	1.15802451889331e-05	0.315224202667176	0.0932512040591537
SNP_A-2223974	SNP_A-2303693	SNP_A-1804349	0.00109602856786043	4.23963289751465e-05	0.000597484510101066	1.15802451889331e-05	0.315224202667176	0.127642722593595
SNP_A-2223974	SNP_A-2159748	SNP_A-1910607	0.000789062866021684	0.000220037113949972	0.000366269454509217	1.15802451889331e-05	0.890419341108986	0.681241959559885
SNP_A-2223974	SNP_A-2159748	SNP_A-1902890	0.000886311577240336	7.44287552813945e-05	0.000730966938208818	1.15802451889331e-05	0.890419341108986	0.118374174420428
SNP_A-2223974	SNP_A-2159748	SNP_A-2029389	0.00226713320131504	0.000235759256163569	0.00234984420930271	1.15802451889331e-05	0.890419341108986	0.879222662208737
SNP_A-2223974	SNP_A-2159748	SNP_A-1930492	0.00260597159772855	0.000218102494676065	0.00148501307924056	1.15802451889331e-05	0.890419341108986	0.594722522231923
SNP_A-2223974	SNP_A-2159748	SNP_A-2049610	0.00107237400292129	0.000234287180252613	0.000549240102450654	1.15802451889331e-05	0.890419341108986	0.678771961054658
SNP_A-2223974	SNP_A-2159748	SNP_A-2021998	0.00258923082189769	0.000227249560683458	0.0014629898646651	1.15802451889331e-05	0.890419341108986	0.764913860636189
SNP_A-2223974	SNP_A-2159748	SNP_A-2096207	0.000696981670233842	9.66453805027403e-05	0.00105886899450409	1.15802451889331e-05	0.890419341108986	0.0832579788959389
SNP_A-2223974	SNP_A-2159748	SNP_A-4257942	0.000806370735021951	3.44730513676933e-05	0.000525997279021685	1.15802451889331e-05	0.890419341108986	0.114021378831452
SNP_A-2223974	SNP_A-2159748	SNP_A-4239524	0.00596826150819883	0.000210274335009458	0.00298774988130085	1.15802451889331e-05	0.890419341108986	0.360163401337144
SNP_A-2223974	SNP_A-2159748	SNP_A-2255425	9.4802416938673e-05	3.35748692142817e-06	4.08024229168713e-05	1.15802451889331e-05	0.890419341108986	0.07846510955269
SNP_A-2223974	SNP_A-2159748	SNP_A-2141050	0.00310048595548132	0.000143315337194545	0.00181378929341221	1.15802451889331e-05	0.890419341108986	0.596186939372845
SNP_A-2223974	SNP_A-2159748	SNP_A-2022199	0.00274936823479497	0.000177428590693626	0.00214711329325774	1.15802451889331e-05	0.890419341108986	0.758055358426433
SNP_A-2223974	SNP_A-2159748	SNP_A-1995832	0.00320808672556843	0.000231968654586004	0.00183819913014327	1.15802451889331e-05	0.890419341108986	0.680537765398365
SNP_A-2223974	SNP_A-2159748	SNP_A-1995893	0.00277959403827033	0.000213712036336439	0.00145284363679211	1.15802451889331e-05	0.890419341108986	0.541135912730256
SNP_A-2223974	SNP_A-2159748	SNP_A-1869884	0.00355511679956363	0.000198588070355593	0.00194134392765479	1.15802451889331e-05	0.890419341108986	0.438122382498671
SNP_A-2223974	SNP_A-2159748	SNP_A-2226544	0.00353819654913323	0.000197757478182672	0.00198196489929105	1.15802451889331e-05	0.890419341108986	0.4325333946173
SNP_A-2223974	SNP_A-2159748	SNP_A-1953724	0.00297986582561978	0.000204263845817758	0.00155235237629625	1.15802451889331e-05	0.890419341108986	0.484986867421692
SNP_A-2223974	SNP_A-2159748	SNP_A-1960639	0.00143098252705612	5.94786600490267e-05	0.000729575647557982	1.15802451889331e-05	0.890419341108986	0.0932512040591537
SNP_A-2223974	SNP_A-2159748	SNP_A-1804349	0.00131652533950071	7.30695168126414e-05	0.00077916589828368	1.15802451889331e-05	0.890419341108986	0.127642722593595
SNP_A-2223974	SNP_A-1910607	SNP_A-1789698	0.00156294387477228	0.00014598157189827	0.000824897811452352	1.15802451889331e-05	0.681241959559885	0.2547557109627
SNP_A-2223974	SNP_A-1910607	SNP_A-2096207	9.68773340976153e-05	9.25776613737763e-05	0.000821571002799351	1.15802451889331e-05	0.681241959559885	0.0832579788959389
SNP_A-2223974	SNP_A-1910607	SNP_A-1829235	0.000701507989197751	1.77813773033709e-05	0.000354731926751875	1.15802451889331e-05	0.681241959559885	0.00516766182331617
SNP_A-2223974	SNP_A-1910607	SNP_A-4296850	0.000890938685928322	6.12931072903838e-05	0.000574876987353101	1.15802451889331e-05	0.681241959559885	0.0689830453137744
SNP_A-2223974	SNP_A-1910607	SNP_A-4257942	0.000758387350373175	3.14612952004713e-05	0.00056528154291081	1.15802451889331e-05	0.681241959559885	0.114021378831452
SNP_A-2223974	SNP_A-1910607	SNP_A-2255425	5.57330897867421e-05	2.77654535036778e-06	3.87657168098627e-05	1.15802451889331e-05	0.681241959559885	0.07846510955269
SNP_A-2223974	SNP_A-1910607	SNP_A-1995832	0.00339786902967882	0.000216226715825136	0.00230666083668367	1.15802451889331e-05	0.681241959559885	0.680537765398365
SNP_A-2223974	SNP_A-1910607	SNP_A-1811530	0.00244490470960121	0.000146709106928111	0.00225713040232223	1.15802451889331e-05	0.681241959559885	0.382789902681376
SNP_A-2223974	SNP_A-1910607	SNP_A-1995893	0.00292698691719109	0.000197253449610466	0.00146996748152903	1.15802451889331e-05	0.681241959559885	0.541135912730256
SNP_A-2223974	SNP_A-1910607	SNP_A-1953724	0.00310376797928212	0.000187832958611369	0.00150324544013798	1.15802451889331e-05	0.681241959559885	0.484986867421692
SNP_A-2223974	SNP_A-1910607	SNP_A-1960639	0.00187236040256476	5.40381102342994e-05	0.000954797839567505	1.15802451889331e-05	0.681241959559885	0.0932512040591537
SNP_A-2223974	SNP_A-1910607	SNP_A-1804349	0.00224997706556414	6.6396631837353e-05	0.0011137198009721	1.15802451889331e-05	0.681241959559885	0.127642722593595
SNP_A-2223974	SNP_A-1902890	SNP_A-2029389	0.00134729766644839	6.98228807843428e-05	0.000955439580502	1.15802451889331e-05	0.118374174420428	0.879222662208737
SNP_A-2223974	SNP_A-1902890	SNP_A-1930492	0.00127683872451335	6.90318104298225e-05	0.000778456418523006	1.15802451889331e-05	0.118374174420428	0.594722522231923
SNP_A-2223974	SNP_A-1902890	SNP_A-2049610	0.00163078168167756	7.2502469640482e-05	0.000860552968026212	1.15802451889331e-05	0.118374174420428	0.678771961054658
SNP_A-2223974	SNP_A-1902890	SNP_A-2021998	0.00156577611928986	6.31367651930968e-05	0.000834041996860551	1.15802451889331e-05	0.118374174420428	0.764913860636189
SNP_A-2223974	SNP_A-1902890	SNP_A-1789698	0.00100387653331315	5.22545170083326e-05	0.000663456148220992	1.15802451889331e-05	0.118374174420428	0.2547557109627
SNP_A-2223974	SNP_A-1902890	SNP_A-1829235	0.000332447871083311	8.05082759151907e-06	0.000166490439757267	1.15802451889331e-05	0.118374174420428	0.00516766182331617
SNP_A-2223974	SNP_A-1902890	SNP_A-4296850	0.000362871855536255	2.07308849105502e-05	0.00024905697501192	1.15802451889331e-05	0.118374174420428	0.0689830453137744
SNP_A-2223974	SNP_A-1902890	SNP_A-4239524	0.00104853175644415	6.48399080274076e-05	0.0004812227795394	1.15802451889331e-05	0.118374174420428	0.360163401337144
SNP_A-2223974	SNP_A-1902890	SNP_A-2255425	2.84748313823621e-05	1.15390685726368e-06	1.5599097851488e-05	1.15802451889331e-05	0.118374174420428	0.07846510955269
SNP_A-2223974	SNP_A-1902890	SNP_A-1995832	0.00144233662191117	6.8323812726616e-05	0.000775759560497205	1.15802451889331e-05	0.118374174420428	0.680537765398365
SNP_A-2223974	SNP_A-1902890	SNP_A-1995893	0.000958225410940263	6.25402392304974e-05	0.000546852198348561	1.15802451889331e-05	0.118374174420428	0.541135912730256
SNP_A-2223974	SNP_A-1902890	SNP_A-1869884	0.00113585758474098	5.8177321479637e-05	0.00062890363841431	1.15802451889331e-05	0.118374174420428	0.438122382498671
SNP_A-2223974	SNP_A-1902890	SNP_A-2226544	0.00116849525324141	5.79343456939498e-05	0.000643999567483429	1.15802451889331e-05	0.118374174420428	0.4325333946173
SNP_A-2223974	SNP_A-1902890	SNP_A-1953724	0.00104270709135718	5.99738388859796e-05	0.000562201657642524	1.15802451889331e-05	0.118374174420428	0.484986867421692
SNP_A-2223974	SNP_A-1902890	SNP_A-1960639	0.000409303835237375	1.8407368358768e-05	0.000180900816439896	1.15802451889331e-05	0.118374174420428	0.0932512040591537
SNP_A-2223974	SNP_A-1902890	SNP_A-1804349	0.000571096402092581	2.25942469643492e-05	0.000262007590777848	1.15802451889331e-05	0.118374174420428	0.127642722593595
SNP_A-2223974	SNP_A-2029389	SNP_A-1930492	0.00235658905544793	0.000211700404425862	0.00146508579146026	1.15802451889331e-05	0.879222662208737	0.594722522231923
SNP_A-2223974	SNP_A-2029389	SNP_A-2049610	0.00104359254470407	0.000226070250212252	0.00233504981228606	1.15802451889331e-05	0.879222662208737	0.678771961054658
SNP_A-2223974	SNP_A-2029389	SNP_A-2021998	0.00286160337767372	0.000216163512398781	0.00253383932394285	1.15802451889331e-05	0.879222662208737	0.764913860636189
SNP_A-2223974	SNP_A-2029389	SNP_A-1789698	0.00329738740156293	0.000143961015652007	0.00173647731345211	1.15802451889331e-05	0.879222662208737	0.2547557109627
SNP_A-2223974	SNP_A-2029389	SNP_A-2096207	0.000605122226338663	9.47947994945476e-05	0.000655706280584929	1.15802451889331e-05	0.879222662208737	0.0832579788959389
SNP_A-2223974	SNP_A-2029389	SNP_A-1829235	0.000299537127148152	1.88807279458873e-05	0.000273171681456336	1.15802451889331e-05	0.879222662208737	0.00516766182331617
SNP_A-2223974	SNP_A-2029389	SNP_A-4257942	0.00030938910279435	3.30270432257434e-05	0.0001658249699749	1.15802451889331e-05	0.879222662208737	0.114021378831452
SNP_A-2223974	SNP_A-2029389	SNP_A-4239524	0.00433860541325014	0.000200762670661767	0.00255038142374781	1.15802451889331e-05	0.879222662208737	0.360163401337144
SNP_A-2223974	SNP_A-2029389	SNP_A-2255425	6.12249607865109e-05	3.28253143284688e-06	2.99767734362827e-05	1.15802451889331e-05	0.879222662208737	0.07846510955269
SNP_A-2223974	SNP_A-2029389	SNP_A-1995832	0.00402376767319321	0.00022685384405702	0.00196518186561395	1.15802451889331e-05	0.879222662208737	0.680537765398365
SNP_A-2223974	SNP_A-2029389	SNP_A-1811530	0.00246178137845541	0.000156933363089952	0.0016583273360668	1.15802451889331e-05	0.879222662208737	0.382789902681376
SNP_A-2223974	SNP_A-2029389	SNP_A-1995893	0.00288384884657648	0.000209305198429011	0.00138578818437897	1.15802451889331e-05	0.879222662208737	0.541135912730256
SNP_A-2223974	SNP_A-2029389	SNP_A-1869884	0.00368653126392242	0.000194784723466384	0.00185600357660859	1.15802451889331e-05	0.879222662208737	0.438122382498671
SNP_A-2223974	SNP_A-2029389	SNP_A-2226544	0.00376572301600332	0.000194112435499138	0.00189832698184516	1.15802451889331e-05	0.879222662208737	0.4325333946173
SNP_A-2223974	SNP_A-2029389	SNP_A-1953724	0.00292665523228687	0.0002001055660647	0.00142625166394421	1.15802451889331e-05	0.879222662208737	0.484986867421692
SNP_A-2223974	SNP_A-2029389	SNP_A-1960639	0.00182917421044871	5.83089472658513e-05	0.000858067753644801	1.15802451889331e-05	0.879222662208737	0.0932512040591537
SNP_A-2223974	SNP_A-2029389	SNP_A-1804349	0.00234763324470399	7.16174775332992e-05	0.00112062371117373	1.15802451889331e-05	0.879222662208737	0.127642722593595
SNP_A-2223974	SNP_A-1930492	SNP_A-1789698	0.00155990646129737	0.000143849175007466	0.00100797329073601	1.15802451889331e-05	0.594722522231923	0.2547557109627
SNP_A-2223974	SNP_A-1930492	SNP_A-2096207	0.000489818122124455	9.39865464386897e-05	0.000242168938824222	1.15802451889331e-05	0.594722522231923	0.0832579788959389
SNP_A-2223974	SNP_A-1930492	SNP_A-4296850	0.000405383020384902	5.8902217762127e-05	0.000453876333855086	1.15802451889331e-05	0.594722522231923	0.0689830453137744
SNP_A-2223974	SNP_A-1930492	SNP_A-4257942	0.000395418586670736	2.97066405638843e-05	0.000266957038616199	1.15802451889331e-05	0.594722522231923	0.114021378831452
SNP_A-2223974	SNP_A-1930492	SNP_A-4239524	0.00291228673626786	0.000190442976276378	0.00153477531400971	1.15802451889331e-05	0.594722522231923	0.360163401337144
SNP_A-2223974	SNP_A-1930492	SNP_A-2255425	5.39454370788183e-05	2.93673407983392e-06	2.44773988970227e-05	1.15802451889331e-05	0.594722522231923	0.07846510955269
SNP_A-2223974	SNP_A-1930492	SNP_A-2022199	0.0020762518658836	0.000155529265661229	0.0010517776780796	1.15802451889331e-05	0.594722522231923	0.758055358426433
SNP_A-2223974	SNP_A-1930492	SNP_A-1995832	0.00136728376334534	0.000206347742743297	0.00132142938966974	1.15802451889331e-05	0.594722522231923	0.680537765398365
SNP_A-2223974	SNP_A-1930492	SNP_A-1811530	0.00303647758415057	0.000143355345659921	0.00147974856091624	1.15802451889331e-05	0.594722522231923	0.382789902681376
SNP_A-2223974	SNP_A-1930492	SNP_A-1995893	0.000715421289420485	0.000189681295205538	0.000842608901393326	1.15802451889331e-05	0.594722522231923	0.541135912730256
SNP_A-2223974	SNP_A-1930492	SNP_A-1869884	0.000998413046758028	0.000177986603327644	0.00113366372297684	1.15802451889331e-05	0.594722522231923	0.438122382498671
SNP_A-2223974	SNP_A-1930492	SNP_A-2226544	0.00104765322343166	0.000177313340607699	0.00116057905629797	1.15802451889331e-05	0.594722522231923	0.4325333946173
SNP_A-2223974	SNP_A-1930492	SNP_A-1953724	0.000597922782441031	0.000181592106382384	0.000897754054877645	1.15802451889331e-05	0.594722522231923	0.484986867421692
SNP_A-2223974	SNP_A-2049610	SNP_A-1789698	0.00164383961393207	0.000148827754768553	0.00124169104900886	1.15802451889331e-05	0.678771961054658	0.2547557109627
SNP_A-2223974	SNP_A-2049610	SNP_A-2096207	0.000453666900779115	9.87380626109875e-05	0.000205254011457101	1.15802451889331e-05	0.678771961054658	0.0832579788959389
SNP_A-2223974	SNP_A-2049610	SNP_A-1829235	8.48356788980884e-05	1.9943744951826e-05	3.92771230705904e-05	1.15802451889331e-05	0.678771961054658	0.00516766182331617
SNP_A-2223974	SNP_A-2049610	SNP_A-4296850	0.000691157966424396	6.32681542969432e-05	0.000384287605320017	1.15802451889331e-05	0.678771961054658	0.0689830453137744
SNP_A-2223974	SNP_A-2049610	SNP_A-4257942	0.00072904416080962	3.16199863811562e-05	0.000360709448864302	1.15802451889331e-05	0.678771961054658	0.114021378831452
SNP_A-2223974	SNP_A-2049610	SNP_A-4239524	0.00382560132410153	0.000203484687433577	0.00217259600937519	1.15802451889331e-05	0.678771961054658	0.360163401337144
SNP_A-2223974	SNP_A-2049610	SNP_A-2255425	5.28007715616281e-05	3.21327197904071e-06	2.81986065231506e-05	1.15802451889331e-05	0.678771961054658	0.07846510955269
SNP_A-2223974	SNP_A-2049610	SNP_A-2141050	0.00240172194991263	0.000135863813188079	0.00117168648221894	1.15802451889331e-05	0.678771961054658	0.596186939372845
SNP_A-2223974	SNP_A-2049610	SNP_A-2022199	0.00320755657881901	0.000168418884761134	0.00157878531740957	1.15802451889331e-05	0.678771961054658	0.758055358426433
SNP_A-2223974	SNP_A-2049610	SNP_A-1995832	0.000352721665178182	0.000216991965572594	0.000960205869344967	1.15802451889331e-05	0.678771961054658	0.680537765398365
SNP_A-2223974	SNP_A-2049610	SNP_A-1811530	0.0021784695051293	0.000152404223823536	0.00149786539097892	1.15802451889331e-05	0.678771961054658	0.382789902681376
SNP_A-2223974	SNP_A-2049610	SNP_A-1869884	0.000293120253953524	0.000187165171314438	0.000941869834589893	1.15802451889331e-05	0.678771961054658	0.438122382498671
SNP_A-2223974	SNP_A-2049610	SNP_A-2226544	0.00031251570553807	0.00018653839036327	0.000963750609707561	1.15802451889331e-05	0.678771961054658	0.4325333946173
SNP_A-2223974	SNP_A-2049610	SNP_A-1953724	0.000112339530252141	0.00018997938976784	0.000693364235601541	1.15802451889331e-05	0.678771961054658	0.484986867421692
SNP_A-2223974	SNP_A-2021998	SNP_A-1789698	0.00143759082656891	0.000137538720383034	0.00097087483686461	1.15802451889331e-05	0.764913860636189	0.2547557109627
SNP_A-2223974	SNP_A-2021998	SNP_A-2096207	0.00056637870085922	8.50588829470986e-05	0.000266739597207394	1.15802451889331e-05	0.764913860636189	0.0832579788959389
SNP_A-2223974	SNP_A-2021998	SNP_A-1829235	6.59430599401145e-05	1.82265626182561e-05	3.73077241274581e-05	1.15802451889331e-05	0.764913860636189	0.00516766182331617
SNP_A-2223974	SNP_A-2021998	SNP_A-4296850	0.00112143672478205	6.04529795320897e-05	0.00052934429126181	1.15802451889331e-05	0.764913860636189	0.0689830453137744
SNP_A-2223974	SNP_A-2021998	SNP_A-4257942	0.000995721713659153	3.39221307774353e-05	0.000453678777305803	1.15802451889331e-05	0.764913860636189	0.114021378831452
SNP_A-2223974	SNP_A-2021998	SNP_A-4239524	0.00396144339711894	0.000192692066323946	0.00193493758415119	1.15802451889331e-05	0.764913860636189	0.360163401337144
SNP_A-2223974	SNP_A-2021998	SNP_A-2255425	3.65560967737828e-05	3.04652444271782e-06	3.13223014053065e-05	1.15802451889331e-05	0.764913860636189	0.07846510955269
SNP_A-2223974	SNP_A-2021998	SNP_A-4246522	0.00116588840549447	0.000188765314979701	0.000928038486834167	1.15802451889331e-05	0.764913860636189	0.193557806141021
SNP_A-2223974	SNP_A-2021998	SNP_A-1811530	0.00238910518537304	0.000147327400366034	0.00175961532828875	1.15802451889331e-05	0.764913860636189	0.382789902681376
SNP_A-2223974	SNP_A-2021998	SNP_A-1995893	0.000241567266812311	0.000195099838537863	0.00087037217387978	1.15802451889331e-05	0.764913860636189	0.541135912730256
SNP_A-2223974	SNP_A-2021998	SNP_A-1869884	0.000484318419241708	0.000182551931969027	0.00121796172046213	1.15802451889331e-05	0.764913860636189	0.438122382498671
SNP_A-2223974	SNP_A-2021998	SNP_A-2226544	0.000517595568648204	0.00018190955080222	0.0012460686295616	1.15802451889331e-05	0.764913860636189	0.4325333946173
SNP_A-2223974	SNP_A-2021998	SNP_A-1953724	0.000211856288286187	0.000186644126038164	0.000953582515795866	1.15802451889331e-05	0.764913860636189	0.484986867421692
SNP_A-2223974	SNP_A-1789698	SNP_A-2096207	0.000925950004119128	6.02926185919921e-05	0.000472214090595105	1.15802451889331e-05	0.2547557109627	0.0832579788959389
SNP_A-2223974	SNP_A-1789698	SNP_A-4296850	0.000698626195024619	4.18404185941158e-05	0.000331219277481695	1.15802451889331e-05	0.2547557109627	0.0689830453137744
SNP_A-2223974	SNP_A-1789698	SNP_A-4257942	0.000368506672554953	2.58146285335742e-05	0.000163155003573778	1.15802451889331e-05	0.2547557109627	0.114021378831452
SNP_A-2223974	SNP_A-1789698	SNP_A-4239524	0.00117945402061321	0.000135091705334449	0.000574658679129768	1.15802451889331e-05	0.2547557109627	0.360163401337144
SNP_A-2223974	SNP_A-1789698	SNP_A-4246522	0.0024878609188345	0.000126834425677684	0.00122362779002289	1.15802451889331e-05	0.2547557109627	0.193557806141021
SNP_A-2223974	SNP_A-1789698	SNP_A-2141050	0.00205413799004811	9.15909210750393e-05	0.00121546078776873	1.15802451889331e-05	0.2547557109627	0.596186939372845
SNP_A-2223974	SNP_A-1789698	SNP_A-2022199	0.00238541849398844	0.000112259629358312	0.00149431603423605	1.15802451889331e-05	0.2547557109627	0.758055358426433
SNP_A-2223974	SNP_A-1789698	SNP_A-2253579	0.00226128035280535	0.000145853168669095	0.00107848653656363	1.15802451889331e-05	0.2547557109627	0.677079147266345
SNP_A-2223974	SNP_A-2096207	SNP_A-1829235	1.5001880834693e-05	1.4586347907318e-05	1.13209949378689e-05	1.15802451889331e-05	0.0832579788959389	0.00516766182331617
SNP_A-2223974	SNP_A-2096207	SNP_A-4296850	0.000181437494681123	2.73935339731036e-05	7.70332099952978e-05	1.15802451889331e-05	0.0832579788959389	0.0689830453137744
SNP_A-2223974	SNP_A-2096207	SNP_A-4257942	0.000204982874479414	1.22576583520141e-05	0.000108864926874817	1.15802451889331e-05	0.0832579788959389	0.114021378831452
SNP_A-2223974	SNP_A-2096207	SNP_A-4239524	0.00159283139135385	8.70753362082859e-05	0.000760323508652817	1.15802451889331e-05	0.0832579788959389	0.360163401337144
SNP_A-2223974	SNP_A-2096207	SNP_A-2255425	5.61544544897983e-06	1.39716105555581e-06	7.48818477472659e-06	1.15802451889331e-05	0.0832579788959389	0.07846510955269
SNP_A-2223974	SNP_A-2096207	SNP_A-2022199	0.00100082711724529	7.24086504368059e-05	0.000561004121880945	1.15802451889331e-05	0.0832579788959389	0.758055358426433
SNP_A-2223974	SNP_A-2096207	SNP_A-1811530	0.00101584574317613	6.58000352826151e-05	0.000601838846076194	1.15802451889331e-05	0.0832579788959389	0.382789902681376
SNP_A-2223974	SNP_A-2096207	SNP_A-1960639	0.00046546631999048	2.47826991977857e-05	0.000247148426737155	1.15802451889331e-05	0.0832579788959389	0.0932512040591537
SNP_A-2223974	SNP_A-1829235	SNP_A-4296850	0.000125292974685201	4.66166130932199e-06	5.35984382108149e-05	1.15802451889331e-05	0.00516766182331617	0.0689830453137744
SNP_A-2223974	SNP_A-1829235	SNP_A-4257942	0.000110805103262916	2.14985200059314e-06	5.61870171218488e-05	1.15802451889331e-05	0.00516766182331617	0.114021378831452
SNP_A-2223974	SNP_A-1829235	SNP_A-4239524	0.00057634238371879	1.93691096295821e-05	0.00032586880794828	1.15802451889331e-05	0.00516766182331617	0.360163401337144
SNP_A-2223974	SNP_A-1829235	SNP_A-2255425	6.68648568538976e-06	2.37995532884718e-07	2.59773532778193e-06	1.15802451889331e-05	0.00516766182331617	0.07846510955269
SNP_A-2223974	SNP_A-1829235	SNP_A-4246522	0.00056377346803737	1.95975180106984e-05	0.000250576450185849	1.15802451889331e-05	0.00516766182331617	0.193557806141021
SNP_A-2223974	SNP_A-1829235	SNP_A-2141050	0.000324688965251261	1.1432658812987e-05	0.000150640862339569	1.15802451889331e-05	0.00516766182331617	0.596186939372845
SNP_A-2223974	SNP_A-1829235	SNP_A-2022199	0.000492776971791641	1.43145416239059e-05	0.000219290493597397	1.15802451889331e-05	0.00516766182331617	0.758055358426433
SNP_A-2223974	SNP_A-1829235	SNP_A-1995832	0.0005316021547138	1.97002134206711e-05	0.000274156539182313	1.15802451889331e-05	0.00516766182331617	0.680537765398365
SNP_A-2223974	SNP_A-1829235	SNP_A-1995893	0.000367691989974172	1.83823476882172e-05	0.000188493505818331	1.15802451889331e-05	0.00516766182331617	0.541135912730256
SNP_A-2223974	SNP_A-1829235	SNP_A-1869884	0.000390413877145848	1.72873941581948e-05	0.000218321073220333	1.15802451889331e-05	0.00516766182331617	0.438122382498671
SNP_A-2223974	SNP_A-1829235	SNP_A-2226544	0.000412170603908866	1.72372664068616e-05	0.000221536598445847	1.15802451889331e-05	0.00516766182331617	0.4325333946173
SNP_A-2223974	SNP_A-1829235	SNP_A-1953724	0.000385585330366056	1.76800912372098e-05	0.00019904554989734	1.15802451889331e-05	0.00516766182331617	0.484986867421692
SNP_A-2223974	SNP_A-1829235	SNP_A-1960639	0.00011941199346576	5.06203245206353e-06	0.000121647608203021	1.15802451889331e-05	0.00516766182331617	0.0932512040591537
SNP_A-2223974	SNP_A-4296850	SNP_A-4257942	1.29350442632861e-05	2.54164726235996e-06	2.93088183710773e-05	1.15802451889331e-05	0.0689830453137744	0.114021378831452
SNP_A-2223974	SNP_A-4296850	SNP_A-4239524	0.00110034765742715	4.27244370101711e-05	0.000527461928695308	1.15802451889331e-05	0.0689830453137744	0.360163401337144
SNP_A-2223974	SNP_A-4296850	SNP_A-2255425	1.22070343510058e-05	9.73210394538023e-07	8.76077923458715e-06	1.15802451889331e-05	0.0689830453137744	0.07846510955269
SNP_A-2223974	SNP_A-4296850	SNP_A-4246522	0.00047927658341345	5.43111025597629e-05	0.000246836293895975	1.15802451889331e-05	0.0689830453137744	0.193557806141021
SNP_A-2223974	SNP_A-4296850	SNP_A-2141050	0.000496720320933035	3.43645779059665e-05	0.000297995464200696	1.15802451889331e-05	0.0689830453137744	0.596186939372845
SNP_A-2223974	SNP_A-4296850	SNP_A-2022199	0.00053321748488627	4.3671935632219e-05	0.000384860700823478	1.15802451889331e-05	0.0689830453137744	0.758055358426433
SNP_A-2223974	SNP_A-4296850	SNP_A-1811530	0.000953298190262568	4.42172952550335e-05	0.000438466661960753	1.15802451889331e-05	0.0689830453137744	0.382789902681376
SNP_A-2223974	SNP_A-4257942	SNP_A-2255425	8.51232803357084e-06	4.63251868905821e-07	4.35045682167819e-06	1.15802451889331e-05	0.114021378831452	0.07846510955269
SNP_A-2223974	SNP_A-4257942	SNP_A-2141050	0.000910706330143551	2.02423025263496e-05	0.000413182276763774	1.15802451889331e-05	0.114021378831452	0.596186939372845
SNP_A-2223974	SNP_A-4257942	SNP_A-2022199	0.00108253840869077	2.47909269865613e-05	0.000512973162401131	1.15802451889331e-05	0.114021378831452	0.758055358426433
SNP_A-2223974	SNP_A-4257942	SNP_A-1953724	0.000154271303996039	2.97043595724267e-05	0.000229646056537616	1.15802451889331e-05	0.114021378831452	0.484986867421692
SNP_A-2223974	SNP_A-4257942	SNP_A-1960639	0.000203531996218291	8.75471327192948e-06	0.000134451436857767	1.15802451889331e-05	0.114021378831452	0.0932512040591537
SNP_A-2223974	SNP_A-4257942	SNP_A-1804349	0.00015166295428748	1.08244955628114e-05	0.00014866249318104	1.15802451889331e-05	0.114021378831452	0.127642722593595
SNP_A-2223974	SNP_A-4239524	SNP_A-2255425	5.22028086241461e-05	3.05718241074193e-06	2.9191678239226e-05	1.15802451889331e-05	0.360163401337144	0.07846510955269
SNP_A-2223974	SNP_A-4239524	SNP_A-2253579	0.00128787705049916	0.000198487093948065	0.000906458479467272	1.15802451889331e-05	0.360163401337144	0.677079147266345
SNP_A-2223974	SNP_A-4239524	SNP_A-1811530	0.00380318584835558	0.000139270018437065	0.00216891017902046	1.15802451889331e-05	0.360163401337144	0.382789902681376
SNP_A-2223974	SNP_A-4239524	SNP_A-1960639	0.000907085847895231	5.31902964378707e-05	0.000622978707991558	1.15802451889331e-05	0.360163401337144	0.0932512040591537
SNP_A-2223974	SNP_A-4239524	SNP_A-1804349	0.000840445112763324	6.50718305070923e-05	0.00069180152231719	1.15802451889331e-05	0.360163401337144	0.127642722593595
SNP_A-2223974	SNP_A-2255425	SNP_A-1995832	7.21942336413146e-05	3.06125280051825e-06	3.10102592931848e-05	1.15802451889331e-05	0.07846510955269	0.680537765398365
SNP_A-2223974	SNP_A-2255425	SNP_A-1811530	6.39037989392753e-05	2.26364932414591e-06	2.6216933675603e-05	1.15802451889331e-05	0.07846510955269	0.382789902681376
SNP_A-2223974	SNP_A-2255425	SNP_A-1995893	4.09203505890484e-05	2.7230015019044e-06	1.87297434182737e-05	1.15802451889331e-05	0.07846510955269	0.541135912730256
SNP_A-2223974	SNP_A-2255425	SNP_A-1869884	4.34951256251104e-05	2.52482888763076e-06	1.86978511032993e-05	1.15802451889331e-05	0.07846510955269	0.438122382498671
SNP_A-2223974	SNP_A-2255425	SNP_A-2226544	4.00390284075203e-05	2.50459597288402e-06	1.75083993225365e-05	1.15802451889331e-05	0.07846510955269	0.4325333946173
SNP_A-2223974	SNP_A-2255425	SNP_A-1953724	4.04407012518129e-05	2.60321865885871e-06	1.78481582167465e-05	1.15802451889331e-05	0.07846510955269	0.484986867421692
SNP_A-2223974	SNP_A-2255425	SNP_A-1960639	2.57750164175757e-05	8.27322409820435e-07	1.02457602644139e-05	1.15802451889331e-05	0.07846510955269	0.0932512040591537
SNP_A-2223974	SNP_A-2255425	SNP_A-1804349	3.56969817179272e-05	1.02067929131758e-06	1.49488094010984e-05	1.15802451889331e-05	0.07846510955269	0.127642722593595
SNP_A-2223974	SNP_A-4246522	SNP_A-1995832	0.00186535808309531	0.000197494490352993	0.000951578070651799	1.15802451889331e-05	0.193557806141021	0.680537765398365
SNP_A-2223974	SNP_A-4246522	SNP_A-1995893	0.00142318706508529	0.000182574679199135	0.000701732163381803	1.15802451889331e-05	0.193557806141021	0.541135912730256
SNP_A-2223974	SNP_A-4246522	SNP_A-1869884	0.00153874024577024	0.000169780648067595	0.00071689508640777	1.15802451889331e-05	0.193557806141021	0.438122382498671
SNP_A-2223974	SNP_A-4246522	SNP_A-2226544	0.00156606428253023	0.000169139555375691	0.000730649091015284	1.15802451889331e-05	0.193557806141021	0.4325333946173
SNP_A-2223974	SNP_A-4246522	SNP_A-1953724	0.0017951386437894	0.000174887468404466	0.000864094225439064	1.15802451889331e-05	0.193557806141021	0.484986867421692
SNP_A-2223974	SNP_A-4246522	SNP_A-1960639	0.000672440262110701	4.82845777727508e-05	0.000343209302515055	1.15802451889331e-05	0.193557806141021	0.0932512040591537
SNP_A-2223974	SNP_A-4246522	SNP_A-1804349	0.00128907765480379	5.96632510564226e-05	0.000663941385235159	1.15802451889331e-05	0.193557806141021	0.127642722593595
SNP_A-2223974	SNP_A-2141050	SNP_A-1995832	0.002566166795199	0.000134869411846142	0.00122502426366193	1.15802451889331e-05	0.596186939372845	0.680537765398365
SNP_A-2223974	SNP_A-2141050	SNP_A-1811530	0.000897844375252021	8.53344918433889e-05	0.000427883022862711	1.15802451889331e-05	0.596186939372845	0.382789902681376
SNP_A-2223974	SNP_A-2141050	SNP_A-1995893	0.00195403087042877	0.000124097919154968	0.000925029909785	1.15802451889331e-05	0.596186939372845	0.541135912730256
SNP_A-2223974	SNP_A-2141050	SNP_A-1869884	0.00237559293763615	0.00011464034242998	0.00112943314073145	1.15802451889331e-05	0.596186939372845	0.438122382498671
SNP_A-2223974	SNP_A-2141050	SNP_A-2226544	0.00243267142069904	0.000114196364111597	0.00115759480765914	1.15802451889331e-05	0.596186939372845	0.4325333946173
SNP_A-2223974	SNP_A-2141050	SNP_A-1953724	0.00201260726766365	0.000118475265143802	0.000961219984672811	1.15802451889331e-05	0.596186939372845	0.484986867421692
SNP_A-2223974	SNP_A-2141050	SNP_A-1960639	0.000453202424933931	3.00614212960271e-05	0.000219084615347728	1.15802451889331e-05	0.596186939372845	0.0932512040591537
SNP_A-2223974	SNP_A-2141050	SNP_A-1804349	0.000542308711101782	3.81283628349211e-05	0.00024907289252799	1.15802451889331e-05	0.596186939372845	0.127642722593595
SNP_A-2223974	SNP_A-2022199	SNP_A-1995832	0.00297022120540638	0.000166861660269894	0.00142805184212325	1.15802451889331e-05	0.758055358426433	0.680537765398365
SNP_A-2223974	SNP_A-2022199	SNP_A-1811530	0.000992663676246163	0.00010804871775368	0.00048805673496225	1.15802451889331e-05	0.758055358426433	0.382789902681376
SNP_A-2223974	SNP_A-2022199	SNP_A-1995893	0.00229049022122507	0.000153481293302688	0.0010865637218963	1.15802451889331e-05	0.758055358426433	0.541135912730256
SNP_A-2223974	SNP_A-2022199	SNP_A-1869884	0.0027875117786558	0.000141831307885559	0.00133610575626268	1.15802451889331e-05	0.758055358426433	0.438122382498671
SNP_A-2223974	SNP_A-2022199	SNP_A-2226544	0.00285499606838417	0.000141271988130228	0.00137067132528431	1.15802451889331e-05	0.758055358426433	0.4325333946173
SNP_A-2223974	SNP_A-2022199	SNP_A-1953724	0.00234437124394817	0.000146542145597596	0.00111704355773568	1.15802451889331e-05	0.758055358426433	0.484986867421692
SNP_A-2223974	SNP_A-2022199	SNP_A-1960639	0.000425568316976679	3.80085694915989e-05	0.000221099718844082	1.15802451889331e-05	0.758055358426433	0.0932512040591537
SNP_A-2223974	SNP_A-2022199	SNP_A-1804349	0.000518187259572949	4.79951100721534e-05	0.000248567821577262	1.15802451889331e-05	0.758055358426433	0.127642722593595
