# Supplementary material for: Powerful testing via hierarchical linkage disequilibrium in haplotype association studies
Source: Biom J. 2019 Jan 28;61(3):747–68. doi: 10.1002/bimj.201800053 (PMC6637384; doi:10.1002/bimj.201800053)
Supplement: Supplementary file 1 — Supporting Information [file BIMJ-61-747-s001.zip › reproducibility/case_study1_cadidate_loci_analysis/results/52.Pvalues.txt]

SNP1	SNP2	SNP3	Full	P={1}	P={1,2}	SNP1	SNP2	SNP3
SNP_A-2260805	SNP_A-1869835	SNP_A-2311813	0.00885568148772201	0.000348691602483005	0.0046592608875925	3.43678152896203e-05	0.467060396337548	0.548940543869249
SNP_A-2260805	SNP_A-1869835	SNP_A-4243394	0.00414835563026779	0.000236713585530485	0.00211270302129384	3.43678152896203e-05	0.467060396337548	0.135835061642973
SNP_A-2260805	SNP_A-1869835	SNP_A-1878502	0.0038163279707947	0.000220172696659036	0.00189266258357593	3.43678152896203e-05	0.467060396337548	0.114093756060996
SNP_A-2260805	SNP_A-1869835	SNP_A-1950917	0.00613277691285468	0.000375625011392116	0.00312434279246232	3.43678152896203e-05	0.467060396337548	0.520724843369496
SNP_A-2260805	SNP_A-4260638	SNP_A-2311813	0.00849593490141011	0.000356649093585968	0.00446087074591988	3.43678152896203e-05	0.482980080824504	0.548940543869249
SNP_A-2260805	SNP_A-4260638	SNP_A-4243394	0.00387853178971497	0.000241959344534502	0.00193536398433893	3.43678152896203e-05	0.482980080824504	0.135835061642973
SNP_A-2260805	SNP_A-4260638	SNP_A-1878502	0.00354612645709168	0.000225152430436113	0.00173399527687302	3.43678152896203e-05	0.482980080824504	0.114093756060996
SNP_A-2260805	SNP_A-4260638	SNP_A-1950917	0.00574078931016759	0.000383661473158692	0.00293034660303502	3.43678152896203e-05	0.482980080824504	0.520724843369496
SNP_A-2260805	SNP_A-2214716	SNP_A-2311813	0.00991540622435676	0.000369343604806788	0.00524725273448018	3.43678152896203e-05	0.501332478631197	0.548940543869249
SNP_A-2260805	SNP_A-2214716	SNP_A-4243394	0.00431755680075997	0.000249787592285606	0.00230718118760263	3.43678152896203e-05	0.501332478631197	0.135835061642973
SNP_A-2260805	SNP_A-2214716	SNP_A-1878502	0.00403590259244024	0.000232338145296444	0.00207645731016603	3.43678152896203e-05	0.501332478631197	0.114093756060996
SNP_A-2260805	SNP_A-2214716	SNP_A-1950917	0.00678488217272089	0.000394862762997222	0.00344921615652353	3.43678152896203e-05	0.501332478631197	0.520724843369496
SNP_A-2260805	SNP_A-2028618	SNP_A-1951027	0.00308790308952594	0.000540513411092131	0.00628964687178554	3.43678152896203e-05	0.549841134357983	0.374761299292686
SNP_A-2260805	SNP_A-2311813	SNP_A-1950917	0.00330899057645391	0.000599607327273886	0.00351626434478294	3.43678152896203e-05	0.548940543869249	0.520724843369496
SNP_A-2260805	SNP_A-4304177	SNP_A-1950917	0.0063081714706941	0.000554922508478073	0.00317326806486528	3.43678152896203e-05	0.485820989008054	0.520724843369496
SNP_A-2260805	SNP_A-4304177	SNP_A-1951027	0.0019227462360044	0.000465920894386229	0.00323710382405017	3.43678152896203e-05	0.485820989008054	0.374761299292686
SNP_A-2260805	SNP_A-4243394	SNP_A-1951027	0.0023683915237689	0.000383164656528028	0.00118220735614418	3.43678152896203e-05	0.135835061642973	0.374761299292686
SNP_A-2260805	SNP_A-1878502	SNP_A-1951027	0.00157420966144969	0.000358234218486282	0.000778605400398446	3.43678152896203e-05	0.114093756060996	0.374761299292686
