# Supplementary material for: Powerful testing via hierarchical linkage disequilibrium in haplotype association studies
Source: Biom J. 2019 Jan 28;61(3):747–68. doi: 10.1002/bimj.201800053 (PMC6637384; doi:10.1002/bimj.201800053)
Supplement: Supplementary file 1 — Supporting Information [file BIMJ-61-747-s001.zip › reproducibility/case_study1_cadidate_loci_analysis/results/8.Pvalues.txt]

SNP1	SNP2	SNP3	Full	P={1}	P={1,2}	SNP1	SNP2	SNP3
SNP_A-4285818	SNP_A-2168723	SNP_A-4194265	4.12669909926897e-06	9.6592280036297e-06	7.60889070906198e-06	1.04176231675499e-05	0.373282216996934	0.00161919517797285
SNP_A-4285818	SNP_A-2168723	SNP_A-4283277	3.16798416524372e-06	6.70043556263854e-06	5.33037458694556e-06	1.04176231675499e-05	0.373282216996934	0.000993334554452135
SNP_A-4285818	SNP_A-2168723	SNP_A-4204060	1.92582160179423e-05	0.000132545872698445	7.62784759999059e-06	1.04176231675499e-05	0.373282216996934	0.357407179608933
SNP_A-4285818	SNP_A-2168723	SNP_A-2123608	0.000636634338995693	3.40936898281232e-05	0.000556929243358132	1.04176231675499e-05	0.373282216996934	0.0123346182516812
SNP_A-4285818	SNP_A-2168723	SNP_A-2286760	0.00148617194143788	5.88374206528921e-05	0.000852208991048411	1.04176231675499e-05	0.373282216996934	0.0107229462928104
SNP_A-4285818	SNP_A-2168723	SNP_A-2111546	0.00309765493210561	0.000135965458789197	0.00173074860458058	1.04176231675499e-05	0.373282216996934	0.00207051898756455
SNP_A-4285818	SNP_A-2168723	SNP_A-2084660	6.82146790957102e-05	4.70857475704387e-05	7.9582033205101e-05	1.04176231675499e-05	0.373282216996934	0.371402386038448
SNP_A-4285818	SNP_A-2168723	SNP_A-4234987	0.000136646151544284	4.36135980300186e-05	9.46083485262485e-05	1.04176231675499e-05	0.373282216996934	0.343073841168261
SNP_A-4285818	SNP_A-2168723	SNP_A-4206931	6.89084301773471e-05	4.23631962910402e-05	6.17828112083204e-05	1.04176231675499e-05	0.373282216996934	0.341707055738567
SNP_A-4285818	SNP_A-2168723	SNP_A-4235991	1.51537128964802e-06	3.010213253714e-05	9.70452804170758e-07	1.04176231675499e-05	0.373282216996934	0.175574415774606
SNP_A-4285818	SNP_A-2168723	SNP_A-1855458	0.00210475733886991	0.000163194593102676	0.00172609011096691	1.04176231675499e-05	0.373282216996934	0.662319082225751
SNP_A-4285818	SNP_A-2168723	SNP_A-2239590	0.0016232311693092	0.000145481552212909	0.00153163748993909	1.04176231675499e-05	0.373282216996934	0.542992342757139
SNP_A-4285818	SNP_A-2168723	SNP_A-2108481	0.00174209403651483	0.000156332685456822	0.00165029927485807	1.04176231675499e-05	0.373282216996934	0.614860807473209
SNP_A-4285818	SNP_A-2168723	SNP_A-1796184	0.00177275178913864	0.000159072915452162	0.00168095001524859	1.04176231675499e-05	0.373282216996934	0.639179544360762
SNP_A-4285818	SNP_A-2168723	SNP_A-4231985	0.00173676527792594	0.000154372342627398	0.00163643782590395	1.04176231675499e-05	0.373282216996934	0.599342904215224
SNP_A-4285818	SNP_A-2168723	SNP_A-4202662	0.00177985918758486	0.000164692610766441	0.00172703337120018	1.04176231675499e-05	0.373282216996934	0.68254007516698
SNP_A-4285818	SNP_A-2168723	SNP_A-4255009	0.00223468088529254	0.00014149536451422	0.0015367336032661	1.04176231675499e-05	0.373282216996934	0.518253908051707
SNP_A-4285818	SNP_A-2168723	SNP_A-2114718	0.00140519470505728	8.93308052464075e-05	0.000955839119398682	1.04176231675499e-05	0.373282216996934	0.235207733772499
SNP_A-4285818	SNP_A-2168723	SNP_A-2083688	0.000767117965055603	7.44615379388127e-05	0.000589807039459756	1.04176231675499e-05	0.373282216996934	0.292044736456784
SNP_A-4285818	SNP_A-2168723	SNP_A-2219072	0.00116028783963005	0.000163394687255036	0.000532381063174479	1.04176231675499e-05	0.373282216996934	0.27957618660277
SNP_A-4285818	SNP_A-2168723	SNP_A-2262375	0.000326597335947189	4.57676932217877e-05	0.000287170858471298	1.04176231675499e-05	0.373282216996934	0.0556060588961972
SNP_A-4285818	SNP_A-2168723	SNP_A-2106668	0.002239666081692	0.000151995955128038	0.00229091574534755	1.04176231675499e-05	0.373282216996934	0.0871776855038487
SNP_A-4285818	SNP_A-4293612	SNP_A-2123608	5.66331891744305e-05	1.55464633835425e-05	0.000238180129314488	1.04176231675499e-05	0.0864794058847163	0.0123346182516812
SNP_A-4285818	SNP_A-4293612	SNP_A-2286760	0.000987752243462927	3.58079931066971e-05	0.000523959731758547	1.04176231675499e-05	0.0864794058847163	0.0107229462928104
SNP_A-4285818	SNP_A-4293612	SNP_A-2111546	0.00107848449489476	6.62186854964055e-05	0.000658886861963181	1.04176231675499e-05	0.0864794058847163	0.00207051898756455
SNP_A-4285818	SNP_A-4293612	SNP_A-2084660	0.000161478318182609	2.49383811430546e-05	8.39618535116463e-05	1.04176231675499e-05	0.0864794058847163	0.371402386038448
SNP_A-4285818	SNP_A-4293612	SNP_A-4234987	0.000154179816607227	2.27506469326411e-05	8.92413282531898e-05	1.04176231675499e-05	0.0864794058847163	0.343073841168261
SNP_A-4285818	SNP_A-4293612	SNP_A-4206931	0.000102674958138409	2.26290740208554e-05	5.57675787495133e-05	1.04176231675499e-05	0.0864794058847163	0.341707055738567
SNP_A-4285818	SNP_A-4293612	SNP_A-2293581	0.000133172636415326	1.12486581484193e-05	5.65126899245459e-05	1.04176231675499e-05	0.0864794058847163	0.121219904076127
SNP_A-4285818	SNP_A-4293612	SNP_A-4232857	0.00128805557385453	8.12197250730296e-05	0.00107312488365157	1.04176231675499e-05	0.0864794058847163	0.721104222458409
SNP_A-4285818	SNP_A-4293612	SNP_A-1855458	0.00129847385500881	7.85599912465996e-05	0.00106363094812224	1.04176231675499e-05	0.0864794058847163	0.662319082225751
SNP_A-4285818	SNP_A-4293612	SNP_A-2239590	0.00102849434129953	7.08833395634485e-05	0.000953539299112384	1.04176231675499e-05	0.0864794058847163	0.542992342757139
SNP_A-4285818	SNP_A-4293612	SNP_A-2108481	0.00109404280757407	7.56882463286579e-05	0.00102479458499927	1.04176231675499e-05	0.0864794058847163	0.614860807473209
SNP_A-4285818	SNP_A-4293612	SNP_A-1796184	0.00114143016889602	7.6953012049125e-05	0.00102118290720269	1.04176231675499e-05	0.0864794058847163	0.639179544360762
SNP_A-4285818	SNP_A-4293612	SNP_A-4231985	0.00111168630624896	7.48323770545601e-05	0.00101896000621337	1.04176231675499e-05	0.0864794058847163	0.599342904215224
SNP_A-4285818	SNP_A-4293612	SNP_A-4202662	0.00113268804239293	7.93881697381733e-05	0.0010596889890815	1.04176231675499e-05	0.0864794058847163	0.68254007516698
SNP_A-4285818	SNP_A-4293612	SNP_A-2114718	0.000547699306718854	4.51776178910015e-05	0.000606057982047282	1.04176231675499e-05	0.0864794058847163	0.235207733772499
SNP_A-4285818	SNP_A-4293612	SNP_A-2083688	0.000459162892972698	3.23770587100025e-05	0.000489979495348713	1.04176231675499e-05	0.0864794058847163	0.292044736456784
SNP_A-4285818	SNP_A-4293612	SNP_A-2219072	0.000770581150615784	7.67287773338347e-05	0.000431163221580443	1.04176231675499e-05	0.0864794058847163	0.27957618660277
SNP_A-4285818	SNP_A-4293612	SNP_A-2262375	0.000531488997153167	1.70733050561305e-05	0.000238798153589158	1.04176231675499e-05	0.0864794058847163	0.0556060588961972
SNP_A-4285818	SNP_A-1936707	SNP_A-4194265	0.000160756951807934	7.23419878553591e-06	7.99471299733115e-05	1.04176231675499e-05	0.289828965382949	0.00161919517797285
SNP_A-4285818	SNP_A-1936707	SNP_A-4283277	0.000138312224220956	5.31417723096082e-06	5.95077919954319e-05	1.04176231675499e-05	0.289828965382949	0.000993334554452135
SNP_A-4285818	SNP_A-1936707	SNP_A-2111546	0.00138714802688792	6.7526019656053e-05	0.000659957887410001	1.04176231675499e-05	0.289828965382949	0.00207051898756455
SNP_A-4285818	SNP_A-1936707	SNP_A-4234987	0.000140458148067653	2.09762118904995e-05	6.55816391393206e-05	1.04176231675499e-05	0.289828965382949	0.343073841168261
SNP_A-4285818	SNP_A-1936707	SNP_A-4235991	0.000334776059805624	2.22217375823083e-05	0.000145648817716953	1.04176231675499e-05	0.289828965382949	0.175574415774606
SNP_A-4285818	SNP_A-1936707	SNP_A-4232857	2.47149986424904e-05	8.64834583950712e-05	4.41628840560761e-05	1.04176231675499e-05	0.289828965382949	0.721104222458409
SNP_A-4285818	SNP_A-1936707	SNP_A-1855458	3.23133523233955e-05	8.28214785681177e-05	5.30863986296367e-05	1.04176231675499e-05	0.289828965382949	0.662319082225751
SNP_A-4285818	SNP_A-1936707	SNP_A-2239590	1.51316234208879e-05	7.29491090419447e-05	2.63956007379451e-05	1.04176231675499e-05	0.289828965382949	0.542992342757139
SNP_A-4285818	SNP_A-1936707	SNP_A-2108481	1.86744335739198e-05	7.89502480588616e-05	3.17783429303965e-05	1.04176231675499e-05	0.289828965382949	0.614860807473209
SNP_A-4285818	SNP_A-1936707	SNP_A-1796184	1.53250378314029e-05	8.0663436775298e-05	2.75612236565787e-05	1.04176231675499e-05	0.289828965382949	0.639179544360762
SNP_A-4285818	SNP_A-1936707	SNP_A-4231985	1.49734325292432e-05	7.78426513566654e-05	2.5229644640264e-05	1.04176231675499e-05	0.289828965382949	0.599342904215224
SNP_A-4285818	SNP_A-1936707	SNP_A-4202662	2.0534982707838e-05	8.37057690587421e-05	3.27759591704304e-05	1.04176231675499e-05	0.289828965382949	0.68254007516698
SNP_A-4285818	SNP_A-1936707	SNP_A-4255009	7.20392276897384e-05	7.19024811663945e-05	0.000110351419888451	1.04176231675499e-05	0.289828965382949	0.518253908051707
SNP_A-4285818	SNP_A-1936707	SNP_A-2114718	3.71015154731857e-05	4.23712194194389e-05	4.02783318047103e-05	1.04176231675499e-05	0.289828965382949	0.235207733772499
SNP_A-4285818	SNP_A-1936707	SNP_A-2219072	0.000260060455361994	7.87040519048262e-05	0.00074408184905284	1.04176231675499e-05	0.289828965382949	0.27957618660277
SNP_A-4285818	SNP_A-1936707	SNP_A-2262375	0.000488560220933628	2.80777997151774e-05	0.000231667996844754	1.04176231675499e-05	0.289828965382949	0.0556060588961972
SNP_A-4285818	SNP_A-4294324	SNP_A-2123608	6.50389047581251e-05	1.90392968101679e-05	0.00015166475595807	1.04176231675499e-05	0.121047125227005	0.0123346182516812
SNP_A-4285818	SNP_A-4294324	SNP_A-2286760	0.00150906638811356	4.95179034144681e-05	0.000741308630635539	1.04176231675499e-05	0.121047125227005	0.0107229462928104
SNP_A-4285818	SNP_A-4294324	SNP_A-2111546	0.00119498081850251	0.000105230335856782	0.00141815088012244	1.04176231675499e-05	0.121047125227005	0.00207051898756455
SNP_A-4285818	SNP_A-4294324	SNP_A-2084660	0.000278816749573582	3.47994633306285e-05	0.000217513521768055	1.04176231675499e-05	0.121047125227005	0.371402386038448
SNP_A-4285818	SNP_A-4294324	SNP_A-4234987	0.000153542782140354	3.18341292350906e-05	0.000191213151746736	1.04176231675499e-05	0.121047125227005	0.343073841168261
SNP_A-4285818	SNP_A-4294324	SNP_A-4206931	0.000227370004280432	3.13938544955845e-05	0.000158618479589808	1.04176231675499e-05	0.121047125227005	0.341707055738567
SNP_A-4285818	SNP_A-4294324	SNP_A-2293581	0.000576963356364803	1.61573250887004e-05	0.000313659578640078	1.04176231675499e-05	0.121047125227005	0.121219904076127
SNP_A-4285818	SNP_A-4294324	SNP_A-4232857	0.00140099141190881	0.000127575819138681	0.00158946585214916	1.04176231675499e-05	0.121047125227005	0.721104222458409
SNP_A-4285818	SNP_A-4294324	SNP_A-1855458	0.00127110094934579	0.000123474518342274	0.00149317967008647	1.04176231675499e-05	0.121047125227005	0.662319082225751
SNP_A-4285818	SNP_A-4294324	SNP_A-2239590	0.000936001991110054	0.000111832507147421	0.00118679955111031	1.04176231675499e-05	0.121047125227005	0.542992342757139
SNP_A-4285818	SNP_A-4294324	SNP_A-2108481	0.000992353479411611	0.000119237178439949	0.0012678427952827	1.04176231675499e-05	0.121047125227005	0.614860807473209
SNP_A-4285818	SNP_A-4294324	SNP_A-1796184	0.00100522747524292	0.000121221082006465	0.00129001839459182	1.04176231675499e-05	0.121047125227005	0.639179544360762
SNP_A-4285818	SNP_A-4294324	SNP_A-4231985	0.00105369940273584	0.000117989590598694	0.0012504465694287	1.04176231675499e-05	0.121047125227005	0.599342904215224
SNP_A-4285818	SNP_A-4294324	SNP_A-4202662	0.00102882243683948	0.000124782886614545	0.0013403644779335	1.04176231675499e-05	0.121047125227005	0.68254007516698
SNP_A-4285818	SNP_A-4294324	SNP_A-2114718	0.000632935423863382	6.99633517003695e-05	0.000894540914496236	1.04176231675499e-05	0.121047125227005	0.235207733772499
SNP_A-4285818	SNP_A-4294324	SNP_A-2219072	0.00124971639592724	0.000120039004873087	0.000594045395120704	1.04176231675499e-05	0.121047125227005	0.27957618660277
SNP_A-4285818	SNP_A-4294324	SNP_A-2262375	0.000827811204485902	2.74788015506833e-05	0.000506058194692711	1.04176231675499e-05	0.121047125227005	0.0556060588961972
SNP_A-4285818	SNP_A-4194265	SNP_A-4204060	0.000158880966090828	7.75911365629178e-06	6.70432696557871e-05	1.04176231675499e-05	0.00161919517797285	0.357407179608933
SNP_A-4285818	SNP_A-4194265	SNP_A-2123608	5.03377113341356e-06	2.55810534325963e-06	1.4017736886049e-05	1.04176231675499e-05	0.00161919517797285	0.0123346182516812
SNP_A-4285818	SNP_A-4194265	SNP_A-2286760	8.93291890220169e-05	2.02967876679122e-06	3.69761951953252e-05	1.04176231675499e-05	0.00161919517797285	0.0107229462928104
SNP_A-4285818	SNP_A-4194265	SNP_A-1818621	0.000260806985025039	1.05706969595378e-05	0.000137469863629093	1.04176231675499e-05	0.00161919517797285	0.93052371349396
SNP_A-4285818	SNP_A-4194265	SNP_A-2303531	0.000256890802196968	1.04439039835725e-05	0.00013913648815194	1.04176231675499e-05	0.00161919517797285	0.96194710347098
SNP_A-4285818	SNP_A-4194265	SNP_A-2111546	0.000187042353322579	4.86663584071855e-06	0.000123618782581079	1.04176231675499e-05	0.00161919517797285	0.00207051898756455
SNP_A-4285818	SNP_A-4194265	SNP_A-2084660	3.88796348678565e-05	3.36228457521571e-06	1.59341201767224e-05	1.04176231675499e-05	0.00161919517797285	0.371402386038448
SNP_A-4285818	SNP_A-4194265	SNP_A-4234987	2.51922995897945e-05	3.17257367761618e-06	1.17662510785896e-05	1.04176231675499e-05	0.00161919517797285	0.343073841168261
SNP_A-4285818	SNP_A-4194265	SNP_A-4206931	3.98862784710189e-05	3.05826647815506e-06	1.61739896129268e-05	1.04176231675499e-05	0.00161919517797285	0.341707055738567
SNP_A-4285818	SNP_A-4194265	SNP_A-2293581	6.18822211849449e-05	1.53286218843922e-06	3.81728996581966e-05	1.04176231675499e-05	0.00161919517797285	0.121219904076127
SNP_A-4285818	SNP_A-4194265	SNP_A-4235991	0.000128173188684919	1.94233823216008e-06	5.36538162259244e-05	1.04176231675499e-05	0.00161919517797285	0.175574415774606
SNP_A-4285818	SNP_A-4194265	SNP_A-4232857	8.25798573014816e-05	9.61947065207343e-06	3.50078055164067e-05	1.04176231675499e-05	0.00161919517797285	0.721104222458409
SNP_A-4285818	SNP_A-4194265	SNP_A-1855458	0.000111671507270317	9.32605007526302e-06	4.67066162213049e-05	1.04176231675499e-05	0.00161919517797285	0.662319082225751
SNP_A-4285818	SNP_A-4194265	SNP_A-2239590	9.51232172578542e-05	8.44458985588901e-06	3.9691610348997e-05	1.04176231675499e-05	0.00161919517797285	0.542992342757139
SNP_A-4285818	SNP_A-4194265	SNP_A-2108481	0.000117452783845224	8.99637313504609e-06	4.91527012300263e-05	1.04176231675499e-05	0.00161919517797285	0.614860807473209
SNP_A-4285818	SNP_A-4194265	SNP_A-1796184	0.000106642384901373	9.15082143439809e-06	4.46379386577198e-05	1.04176231675499e-05	0.00161919517797285	0.639179544360762
SNP_A-4285818	SNP_A-4194265	SNP_A-4231985	0.000111280039124946	8.92379080587384e-06	4.72665802568903e-05	1.04176231675499e-05	0.00161919517797285	0.599342904215224
SNP_A-4285818	SNP_A-4194265	SNP_A-4202662	0.000117833382050077	9.40966502287414e-06	4.92063009038827e-05	1.04176231675499e-05	0.00161919517797285	0.68254007516698
SNP_A-4285818	SNP_A-4194265	SNP_A-2114718	4.55058397678709e-05	5.40983731033848e-06	1.83994993662723e-05	1.04176231675499e-05	0.00161919517797285	0.235207733772499
SNP_A-4285818	SNP_A-4194265	SNP_A-2083688	6.8765722720001e-05	3.81195060588202e-06	5.64809965403735e-05	1.04176231675499e-05	0.00161919517797285	0.292044736456784
SNP_A-4285818	SNP_A-4194265	SNP_A-2219072	0.000159894347981019	8.37824060014233e-06	7.61385694193776e-05	1.04176231675499e-05	0.00161919517797285	0.27957618660277
SNP_A-4285818	SNP_A-4194265	SNP_A-2262375	1.58181177329406e-05	1.92307475141108e-06	1.26755231359961e-05	1.04176231675499e-05	0.00161919517797285	0.0556060588961972
SNP_A-4285818	SNP_A-4283277	SNP_A-4204060	0.00010740907689232	5.48400669841075e-06	4.50142467773952e-05	1.04176231675499e-05	0.000993334554452135	0.357407179608933
SNP_A-4285818	SNP_A-4283277	SNP_A-2123608	4.72124682151533e-06	1.81032138273826e-06	1.15157813634849e-05	1.04176231675499e-05	0.000993334554452135	0.0123346182516812
SNP_A-4285818	SNP_A-4283277	SNP_A-2286760	6.40242852938868e-05	1.3401203698159e-06	2.63376753188738e-05	1.04176231675499e-05	0.000993334554452135	0.0107229462928104
SNP_A-4285818	SNP_A-4283277	SNP_A-1818621	0.000194106352909414	7.35834915711954e-06	0.00010053082051396	1.04176231675499e-05	0.000993334554452135	0.93052371349396
SNP_A-4285818	SNP_A-4283277	SNP_A-2303531	0.000190816254454107	7.26447616081907e-06	0.000101530199642711	1.04176231675499e-05	0.000993334554452135	0.96194710347098
SNP_A-4285818	SNP_A-4283277	SNP_A-2111546	0.000137791168147371	3.19749335885674e-06	7.80701754269256e-05	1.04176231675499e-05	0.000993334554452135	0.00207051898756455
SNP_A-4285818	SNP_A-4283277	SNP_A-2084660	3.01512286848845e-05	2.42565267322174e-06	1.21374698622031e-05	1.04176231675499e-05	0.000993334554452135	0.371402386038448
SNP_A-4285818	SNP_A-4283277	SNP_A-4234987	2.10827428999817e-05	2.28017254759572e-06	8.70815866511664e-06	1.04176231675499e-05	0.000993334554452135	0.343073841168261
SNP_A-4285818	SNP_A-4283277	SNP_A-4206931	3.08722645541286e-05	2.20655432838837e-06	1.23356955132611e-05	1.04176231675499e-05	0.000993334554452135	0.341707055738567
SNP_A-4285818	SNP_A-4283277	SNP_A-2293581	4.79425018751187e-05	1.08550484076472e-06	2.73018839309631e-05	1.04176231675499e-05	0.000993334554452135	0.121219904076127
SNP_A-4285818	SNP_A-4283277	SNP_A-4235991	9.77760191203776e-05	1.36632635290229e-06	4.0679266466097e-05	1.04176231675499e-05	0.000993334554452135	0.175574415774606
SNP_A-4285818	SNP_A-4283277	SNP_A-4232857	6.60734359274478e-05	6.73836376932678e-06	2.75290505948966e-05	1.04176231675499e-05	0.000993334554452135	0.721104222458409
SNP_A-4285818	SNP_A-4283277	SNP_A-1855458	8.79429589897141e-05	6.53924632715309e-06	3.63502787949243e-05	1.04176231675499e-05	0.000993334554452135	0.662319082225751
SNP_A-4285818	SNP_A-4283277	SNP_A-2239590	7.50676632952855e-05	5.9342818754715e-06	3.09222602176269e-05	1.04176231675499e-05	0.000993334554452135	0.542992342757139
SNP_A-4285818	SNP_A-4283277	SNP_A-2108481	9.20561075806134e-05	6.31340780901439e-06	3.80895881422008e-05	1.04176231675499e-05	0.000993334554452135	0.614860807473209
SNP_A-4285818	SNP_A-4283277	SNP_A-1796184	8.40705848758695e-05	6.41972946052494e-06	3.47463441903268e-05	1.04176231675499e-05	0.000993334554452135	0.639179544360762
SNP_A-4285818	SNP_A-4283277	SNP_A-4231985	8.77570897219003e-05	6.26524953499609e-06	3.66834822532982e-05	1.04176231675499e-05	0.000993334554452135	0.599342904215224
SNP_A-4285818	SNP_A-4283277	SNP_A-4202662	9.21894947377192e-05	6.5960383460629e-06	3.81206128502004e-05	1.04176231675499e-05	0.000993334554452135	0.68254007516698
SNP_A-4285818	SNP_A-4283277	SNP_A-2114718	3.35344140626488e-05	3.80351346010584e-06	1.36595273704123e-05	1.04176231675499e-05	0.000993334554452135	0.235207733772499
SNP_A-4285818	SNP_A-4283277	SNP_A-2083688	4.48854854023787e-05	2.59551381464472e-06	4.03782629460605e-05	1.04176231675499e-05	0.000993334554452135	0.292044736456784
SNP_A-4285818	SNP_A-4283277	SNP_A-2219072	0.000129834145627348	5.85255166897351e-06	5.85941526159339e-05	1.04176231675499e-05	0.000993334554452135	0.27957618660277
SNP_A-4285818	SNP_A-4283277	SNP_A-2262375	9.1361680849119e-06	1.28695770192099e-06	8.6786658685678e-06	1.04176231675499e-05	0.000993334554452135	0.0556060588961972
SNP_A-4285818	SNP_A-4204060	SNP_A-2286760	0.00179036881288507	5.28844378402464e-05	0.000871762564553123	1.04176231675499e-05	0.357407179608933	0.0107229462928104
SNP_A-4285818	SNP_A-4204060	SNP_A-2111546	0.00215602673263173	0.000133002037654142	0.00119576951753981	1.04176231675499e-05	0.357407179608933	0.00207051898756455
SNP_A-4285818	SNP_A-4204060	SNP_A-4234987	0.000323971139015971	2.61557105597311e-05	0.000141412140764695	1.04176231675499e-05	0.357407179608933	0.343073841168261
SNP_A-4285818	SNP_A-4204060	SNP_A-2293581	0.000767223642899586	2.34223837183335e-05	0.000349228616490081	1.04176231675499e-05	0.357407179608933	0.121219904076127
SNP_A-4285818	SNP_A-4204060	SNP_A-4235991	0.000714634312942062	3.23256464789087e-05	0.000322609505894464	1.04176231675499e-05	0.357407179608933	0.175574415774606
SNP_A-4285818	SNP_A-4204060	SNP_A-4232857	0.00115838312415832	0.000150942827742802	0.00088032175733772	1.04176231675499e-05	0.357407179608933	0.721104222458409
SNP_A-4285818	SNP_A-4204060	SNP_A-1855458	0.00100012476763355	0.000146092666408597	0.000821324801967889	1.04176231675499e-05	0.357407179608933	0.662319082225751
SNP_A-4285818	SNP_A-4204060	SNP_A-2239590	0.000638406414585515	0.000132218186096069	0.000531426324902811	1.04176231675499e-05	0.357407179608933	0.542992342757139
SNP_A-4285818	SNP_A-4204060	SNP_A-2108481	0.000689568419506018	0.000141167211353888	0.000575257609838923	1.04176231675499e-05	0.357407179608933	0.614860807473209
SNP_A-4285818	SNP_A-4204060	SNP_A-1796184	0.000697493769310326	0.000143538365740477	0.000583955060092559	1.04176231675499e-05	0.357407179608933	0.639179544360762
SNP_A-4285818	SNP_A-4204060	SNP_A-4231985	0.000709141163074057	0.000139339175891647	0.000586431441804539	1.04176231675499e-05	0.357407179608933	0.599342904215224
SNP_A-4285818	SNP_A-4204060	SNP_A-4202662	0.000718507574024202	0.000147607825917	0.000613817997592393	1.04176231675499e-05	0.357407179608933	0.68254007516698
SNP_A-4285818	SNP_A-4204060	SNP_A-4255009	0.000540913018746667	0.000130045511139954	0.00127393608646498	1.04176231675499e-05	0.357407179608933	0.518253908051707
SNP_A-4285818	SNP_A-4204060	SNP_A-2114718	0.00082979404633172	8.1766090637037e-05	0.000598631993301386	1.04176231675499e-05	0.357407179608933	0.235207733772499
SNP_A-4285818	SNP_A-4204060	SNP_A-2083688	0.000102981543295682	6.37557117267934e-05	0.00049559241083037	1.04176231675499e-05	0.357407179608933	0.292044736456784
SNP_A-4285818	SNP_A-4204060	SNP_A-2219072	0.00162240284195293	0.000140627700200333	0.0010932783728826	1.04176231675499e-05	0.357407179608933	0.27957618660277
SNP_A-4285818	SNP_A-4204060	SNP_A-2262375	0.00101344191155572	3.37946228995285e-05	0.000526508038153587	1.04176231675499e-05	0.357407179608933	0.0556060588961972
SNP_A-4285818	SNP_A-2123608	SNP_A-2286760	0.000733572982270612	8.61115717494097e-06	0.000342885488566293	1.04176231675499e-05	0.0123346182516812	0.0107229462928104
SNP_A-4285818	SNP_A-2123608	SNP_A-2111546	0.000473761483526734	1.69237982664955e-05	0.000241420510255131	1.04176231675499e-05	0.0123346182516812	0.00207051898756455
SNP_A-4285818	SNP_A-2123608	SNP_A-4232857	0.000473774577405756	3.16415442178397e-05	0.000208949762650096	1.04176231675499e-05	0.0123346182516812	0.721104222458409
SNP_A-4285818	SNP_A-2123608	SNP_A-1855458	0.000472925120846313	3.04726732250349e-05	0.000208931305601435	1.04176231675499e-05	0.0123346182516812	0.662319082225751
SNP_A-4285818	SNP_A-2123608	SNP_A-2239590	0.000365403464521018	2.65917814544731e-05	0.000159405997012844	1.04176231675499e-05	0.0123346182516812	0.542992342757139
SNP_A-4285818	SNP_A-2123608	SNP_A-2108481	0.000419928635701094	2.88829642726619e-05	0.000184207614491625	1.04176231675499e-05	0.0123346182516812	0.614860807473209
SNP_A-4285818	SNP_A-2123608	SNP_A-1796184	0.000393737725499755	2.94762332241182e-05	0.000172383277962533	1.04176231675499e-05	0.0123346182516812	0.639179544360762
SNP_A-4285818	SNP_A-2123608	SNP_A-4231985	0.000439918355949753	2.84862759926697e-05	0.000193727204252763	1.04176231675499e-05	0.0123346182516812	0.599342904215224
SNP_A-4285818	SNP_A-2123608	SNP_A-4202662	0.000415797456671966	3.06271384364529e-05	0.000182390778488656	1.04176231675499e-05	0.0123346182516812	0.68254007516698
SNP_A-4285818	SNP_A-2123608	SNP_A-4255009	0.000537056743802545	2.59054150772441e-05	0.000245805854317695	1.04176231675499e-05	0.0123346182516812	0.518253908051707
SNP_A-4285818	SNP_A-2123608	SNP_A-2114718	0.00024871530784304	1.38962786496775e-05	0.000114494222299826	1.04176231675499e-05	0.0123346182516812	0.235207733772499
SNP_A-4285818	SNP_A-2123608	SNP_A-2083688	0.000563474174127617	1.43205186994056e-05	0.000254125276116072	1.04176231675499e-05	0.0123346182516812	0.292044736456784
SNP_A-4285818	SNP_A-2123608	SNP_A-2262375	0.000324796412683144	1.05653263307188e-05	0.000169580737420208	1.04176231675499e-05	0.0123346182516812	0.0556060588961972
SNP_A-4285818	SNP_A-2286760	SNP_A-2293581	0.000309191360308874	7.37018706935165e-06	0.000146533192019782	1.04176231675499e-05	0.0107229462928104	0.121219904076127
SNP_A-4285818	SNP_A-2286760	SNP_A-4235991	0.000418657558155612	1.1215099777442e-05	0.000212686057040216	1.04176231675499e-05	0.0107229462928104	0.175574415774606
SNP_A-4285818	SNP_A-2286760	SNP_A-4232857	0.00155749060676054	5.87893546959902e-05	0.000773078640730545	1.04176231675499e-05	0.0107229462928104	0.721104222458409
SNP_A-4285818	SNP_A-2286760	SNP_A-1855458	0.00152824377339781	5.6649222670881e-05	0.000768240386225114	1.04176231675499e-05	0.0107229462928104	0.662319082225751
SNP_A-4285818	SNP_A-2286760	SNP_A-2239590	0.0011071176328677	5.13610376399886e-05	0.00056995907259702	1.04176231675499e-05	0.0107229462928104	0.542992342757139
SNP_A-4285818	SNP_A-2286760	SNP_A-2108481	0.00126110269166322	5.50101118108416e-05	0.000640640502344741	1.04176231675499e-05	0.0107229462928104	0.614860807473209
SNP_A-4285818	SNP_A-2286760	SNP_A-1796184	0.00132887205329544	5.59760636678822e-05	0.000670218742548758	1.04176231675499e-05	0.0107229462928104	0.639179544360762
SNP_A-4285818	SNP_A-2286760	SNP_A-4231985	0.00125181369068181	5.44735688378674e-05	0.000655460909672493	1.04176231675499e-05	0.0107229462928104	0.599342904215224
SNP_A-4285818	SNP_A-2286760	SNP_A-4202662	0.00131705236989991	5.763922153467e-05	0.000676599322771112	1.04176231675499e-05	0.0107229462928104	0.68254007516698
SNP_A-4285818	SNP_A-2286760	SNP_A-4255009	0.00134299344464748	5.00832676806447e-05	0.000719537556454659	1.04176231675499e-05	0.0107229462928104	0.518253908051707
SNP_A-4285818	SNP_A-2286760	SNP_A-2114718	0.000625057896511394	2.87040839952448e-05	0.000408629107984176	1.04176231675499e-05	0.0107229462928104	0.235207733772499
SNP_A-4285818	SNP_A-2286760	SNP_A-2083688	5.01812593804752e-05	2.39159612642153e-05	0.000288796574342682	1.04176231675499e-05	0.0107229462928104	0.292044736456784
SNP_A-4285818	SNP_A-2286760	SNP_A-2219072	0.00161549745733773	5.8497074286308e-05	0.000756179834073821	1.04176231675499e-05	0.0107229462928104	0.27957618660277
SNP_A-4285818	SNP_A-2286760	SNP_A-2262375	0.000244887519942341	1.56561447190516e-05	0.000224689513423121	1.04176231675499e-05	0.0107229462928104	0.0556060588961972
SNP_A-4285818	SNP_A-1818621	SNP_A-2083688	0.00137096326722674	8.77640664234092e-05	0.00137679743328123	1.04176231675499e-05	0.93052371349396	0.292044736456784
SNP_A-4285818	SNP_A-1818621	SNP_A-2262375	0.00154780889976188	5.28311754287095e-05	0.00086065101410665	1.04176231675499e-05	0.93052371349396	0.0556060588961972
SNP_A-4285818	SNP_A-2303531	SNP_A-2083688	0.00108193171834805	8.63401431632364e-05	0.00135296575704695	1.04176231675499e-05	0.96194710347098	0.292044736456784
SNP_A-4285818	SNP_A-2303531	SNP_A-2262375	0.00146761375181702	5.08191676912821e-05	0.000816476154949116	1.04176231675499e-05	0.96194710347098	0.0556060588961972
SNP_A-4285818	SNP_A-2251879	SNP_A-4232857	0.00583754304648777	0.000194335105000372	0.00295967121132758	1.04176231675499e-05	0.764481108558236	0.721104222458409
SNP_A-4285818	SNP_A-2251879	SNP_A-4255009	0.00464888652450384	0.000161504706776565	0.00228831317946617	1.04176231675499e-05	0.764481108558236	0.518253908051707
SNP_A-4285818	SNP_A-2111546	SNP_A-2293581	0.000788205344786552	1.73295191343126e-05	0.000355288307505695	1.04176231675499e-05	0.00207051898756455	0.121219904076127
SNP_A-4285818	SNP_A-2111546	SNP_A-4235991	0.00115365749661435	2.80950403607048e-05	0.000543798776669989	1.04176231675499e-05	0.00207051898756455	0.175574415774606
SNP_A-4285818	SNP_A-2111546	SNP_A-4232857	0.00362282455185359	0.000140648622789584	0.00185407971453975	1.04176231675499e-05	0.00207051898756455	0.721104222458409
SNP_A-4285818	SNP_A-2111546	SNP_A-1855458	0.00357531186626086	0.000135844983375832	0.00193406213349369	1.04176231675499e-05	0.00207051898756455	0.662319082225751
SNP_A-4285818	SNP_A-2111546	SNP_A-2239590	0.00328529465503608	0.000120493064394517	0.00166830034217891	1.04176231675499e-05	0.00207051898756455	0.542992342757139
SNP_A-4285818	SNP_A-2111546	SNP_A-2108481	0.00356244089210156	0.000129728914033017	0.0018297691604044	1.04176231675499e-05	0.00207051898756455	0.614860807473209
SNP_A-4285818	SNP_A-2111546	SNP_A-1796184	0.00360752166984203	0.000132032640679627	0.00183999255898183	1.04176231675499e-05	0.00207051898756455	0.639179544360762
SNP_A-4285818	SNP_A-2111546	SNP_A-4231985	0.00338558078645115	0.00012760630119414	0.00175594255262414	1.04176231675499e-05	0.00207051898756455	0.599342904215224
SNP_A-4285818	SNP_A-2111546	SNP_A-4202662	0.003670176020094	0.000137043872531091	0.00189057357693204	1.04176231675499e-05	0.00207051898756455	0.68254007516698
SNP_A-4285818	SNP_A-2111546	SNP_A-4255009	0.00369071483738492	0.000120323715879919	0.00184123419894009	1.04176231675499e-05	0.00207051898756455	0.518253908051707
SNP_A-4285818	SNP_A-2111546	SNP_A-2083688	0.000532592939526249	6.24266723332091e-05	0.000494638761475922	1.04176231675499e-05	0.00207051898756455	0.292044736456784
SNP_A-4285818	SNP_A-2111546	SNP_A-2262375	0.00115496063651183	3.76954615890691e-05	0.0005399693562104	1.04176231675499e-05	0.00207051898756455	0.0556060588961972
SNP_A-4285818	SNP_A-2084660	SNP_A-2293581	8.63032199569477e-05	4.72351383498441e-06	3.68482068702217e-05	1.04176231675499e-05	0.371402386038448	0.121219904076127
SNP_A-4285818	SNP_A-2084660	SNP_A-4235991	4.9490332766038e-05	5.15919288135735e-06	2.0414691971183e-05	1.04176231675499e-05	0.371402386038448	0.175574415774606
SNP_A-4285818	SNP_A-2084660	SNP_A-4232857	0.00054022681326217	4.48651413283832e-05	0.000308532824117442	1.04176231675499e-05	0.371402386038448	0.721104222458409
SNP_A-4285818	SNP_A-2084660	SNP_A-1855458	0.000575334221060064	4.34967501073459e-05	0.000312543370135958	1.04176231675499e-05	0.371402386038448	0.662319082225751
SNP_A-4285818	SNP_A-2084660	SNP_A-2239590	0.000523738335339281	3.8685394001196e-05	0.000274809898154719	1.04176231675499e-05	0.371402386038448	0.542992342757139
SNP_A-4285818	SNP_A-2084660	SNP_A-2108481	0.000565592113348243	4.14516729185119e-05	0.00029728176540114	1.04176231675499e-05	0.371402386038448	0.614860807473209
SNP_A-4285818	SNP_A-2084660	SNP_A-1796184	0.000571213274243891	4.21138104795914e-05	0.000304667289171355	1.04176231675499e-05	0.371402386038448	0.639179544360762
SNP_A-4285818	SNP_A-2084660	SNP_A-4231985	0.000608693306984174	4.09445692828442e-05	0.000301594797047286	1.04176231675499e-05	0.371402386038448	0.599342904215224
SNP_A-4285818	SNP_A-2084660	SNP_A-4202662	0.000592245194147058	4.34127270637114e-05	0.000310191664403248	1.04176231675499e-05	0.371402386038448	0.68254007516698
SNP_A-4285818	SNP_A-2084660	SNP_A-4255009	0.000423649985312374	3.99230419070456e-05	0.000223495160103768	1.04176231675499e-05	0.371402386038448	0.518253908051707
SNP_A-4285818	SNP_A-2084660	SNP_A-2114718	0.000303711811383739	2.54944994678108e-05	0.000166409071642531	1.04176231675499e-05	0.371402386038448	0.235207733772499
SNP_A-4285818	SNP_A-2084660	SNP_A-2083688	0.000386179471349186	2.37651399966997e-05	0.000196268563579819	1.04176231675499e-05	0.371402386038448	0.292044736456784
SNP_A-4285818	SNP_A-4234987	SNP_A-2293581	7.4468430234794e-05	4.29981165678757e-06	3.26796544252912e-05	1.04176231675499e-05	0.343073841168261	0.121219904076127
SNP_A-4285818	SNP_A-4234987	SNP_A-4235991	4.79558864399068e-05	4.65635842604946e-06	2.02741737712241e-05	1.04176231675499e-05	0.343073841168261	0.175574415774606
SNP_A-4285818	SNP_A-4234987	SNP_A-4232857	0.00047769254292423	4.14755617909209e-05	0.000270484691639404	1.04176231675499e-05	0.343073841168261	0.721104222458409
SNP_A-4285818	SNP_A-4234987	SNP_A-1855458	0.000487009070704709	4.02124158795989e-05	0.000266184140903462	1.04176231675499e-05	0.343073841168261	0.662319082225751
SNP_A-4285818	SNP_A-4234987	SNP_A-2239590	0.000442696510669821	3.58618671057769e-05	0.000237188445233708	1.04176231675499e-05	0.343073841168261	0.542992342757139
SNP_A-4285818	SNP_A-4234987	SNP_A-2108481	0.000478047431388063	3.83922511941231e-05	0.00025649849312685	1.04176231675499e-05	0.343073841168261	0.614860807473209
SNP_A-4285818	SNP_A-4234987	SNP_A-1796184	0.000472975485643572	3.8986131960924e-05	0.000259283862277445	1.04176231675499e-05	0.343073841168261	0.639179544360762
SNP_A-4285818	SNP_A-4234987	SNP_A-4231985	0.000511343092658157	3.79056922896051e-05	0.000258402614184404	1.04176231675499e-05	0.343073841168261	0.599342904215224
SNP_A-4285818	SNP_A-4234987	SNP_A-4202662	0.000497369632141783	4.01674929165642e-05	0.000267460753729029	1.04176231675499e-05	0.343073841168261	0.68254007516698
SNP_A-4285818	SNP_A-4234987	SNP_A-4255009	0.000394265514694854	3.69974881338609e-05	0.000216390912302815	1.04176231675499e-05	0.343073841168261	0.518253908051707
SNP_A-4285818	SNP_A-4234987	SNP_A-2114718	0.000301948870751103	2.37143651248841e-05	0.000150239199802634	1.04176231675499e-05	0.343073841168261	0.235207733772499
SNP_A-4285818	SNP_A-4234987	SNP_A-2083688	0.000293893597009425	2.17445824818589e-05	0.000163456486670431	1.04176231675499e-05	0.343073841168261	0.292044736456784
SNP_A-4285818	SNP_A-4206931	SNP_A-2293581	6.99988815643489e-05	4.24512169619623e-06	2.87546718629319e-05	1.04176231675499e-05	0.341707055738567	0.121219904076127
SNP_A-4285818	SNP_A-4206931	SNP_A-4235991	3.71553822911274e-05	4.6554248566709e-06	1.71573353799739e-05	1.04176231675499e-05	0.341707055738567	0.175574415774606
SNP_A-4285818	SNP_A-4206931	SNP_A-4232857	0.000498889986280965	4.02169426342029e-05	0.000260839156748501	1.04176231675499e-05	0.341707055738567	0.721104222458409
SNP_A-4285818	SNP_A-4206931	SNP_A-1855458	0.000524712295736704	3.90080481137983e-05	0.000262440323151264	1.04176231675499e-05	0.341707055738567	0.662319082225751
SNP_A-4285818	SNP_A-4206931	SNP_A-2239590	0.000472456912664837	3.46901569888359e-05	0.000231881588038823	1.04176231675499e-05	0.341707055738567	0.542992342757139
SNP_A-4285818	SNP_A-4206931	SNP_A-2108481	0.000513605614170274	3.71947918686381e-05	0.000250502368267019	1.04176231675499e-05	0.341707055738567	0.614860807473209
SNP_A-4285818	SNP_A-4206931	SNP_A-1796184	0.000516908953338815	3.77721757147381e-05	0.000256066468652102	1.04176231675499e-05	0.341707055738567	0.639179544360762
SNP_A-4285818	SNP_A-4206931	SNP_A-4231985	0.000540797816322181	3.67191019033157e-05	0.000253457186225591	1.04176231675499e-05	0.341707055738567	0.599342904215224
SNP_A-4285818	SNP_A-4206931	SNP_A-4202662	0.000535334281919023	3.89185806636045e-05	0.000261577774459471	1.04176231675499e-05	0.341707055738567	0.68254007516698
SNP_A-4285818	SNP_A-4206931	SNP_A-4255009	0.000406197928451027	3.5886275093812e-05	0.000194285090664395	1.04176231675499e-05	0.341707055738567	0.518253908051707
SNP_A-4285818	SNP_A-4206931	SNP_A-2114718	0.000307100549816612	2.30132369485291e-05	0.000144976270066448	1.04176231675499e-05	0.341707055738567	0.235207733772499
SNP_A-4285818	SNP_A-4206931	SNP_A-2083688	0.000328842570570366	2.14951022200044e-05	0.000156866637352467	1.04176231675499e-05	0.341707055738567	0.292044736456784
SNP_A-4285818	SNP_A-2293581	SNP_A-4232857	0.000805163362983549	2.38045642363347e-05	0.000437477115055691	1.04176231675499e-05	0.121219904076127	0.721104222458409
SNP_A-4285818	SNP_A-2293581	SNP_A-1855458	0.000812166906872826	2.42594066613286e-05	0.000460481688468605	1.04176231675499e-05	0.121219904076127	0.662319082225751
SNP_A-4285818	SNP_A-2293581	SNP_A-2239590	0.00103681135524464	2.5301944377122e-05	0.000533372228411927	1.04176231675499e-05	0.121219904076127	0.542992342757139
SNP_A-4285818	SNP_A-2293581	SNP_A-2108481	0.000925605118225268	2.48456234961717e-05	0.000499781624064344	1.04176231675499e-05	0.121219904076127	0.614860807473209
SNP_A-4285818	SNP_A-2293581	SNP_A-1796184	0.000883006158330455	2.46158507520641e-05	0.0004857713141812	1.04176231675499e-05	0.121219904076127	0.639179544360762
SNP_A-4285818	SNP_A-2293581	SNP_A-4231985	0.000916050081656925	2.48808062252142e-05	0.000492360222929698	1.04176231675499e-05	0.121219904076127	0.599342904215224
SNP_A-4285818	SNP_A-2293581	SNP_A-4202662	0.000792701731250462	2.41799203039087e-05	0.000433054449458628	1.04176231675499e-05	0.121219904076127	0.68254007516698
SNP_A-4285818	SNP_A-2293581	SNP_A-4255009	0.00117288462950053	2.47321285272181e-05	0.000550669376127212	1.04176231675499e-05	0.121219904076127	0.518253908051707
SNP_A-4285818	SNP_A-2293581	SNP_A-2114718	0.000748238674712368	2.19852081623723e-05	0.000357145250061198	1.04176231675499e-05	0.121219904076127	0.235207733772499
SNP_A-4285818	SNP_A-2293581	SNP_A-2083688	0.000756595729616722	1.4050857229081e-05	0.000347945758423911	1.04176231675499e-05	0.121219904076127	0.292044736456784
SNP_A-4285818	SNP_A-2293581	SNP_A-2219072	0.000511338187957037	1.89146322430819e-05	0.00026588425948829	1.04176231675499e-05	0.121219904076127	0.27957618660277
SNP_A-4285818	SNP_A-2293581	SNP_A-2262375	0.000341835138451534	6.80168130823932e-06	0.000149891544242021	1.04176231675499e-05	0.121219904076127	0.0556060588961972
SNP_A-4285818	SNP_A-4235991	SNP_A-4255009	0.000983574751920377	3.92013903121317e-05	0.000459785845723041	1.04176231675499e-05	0.175574415774606	0.518253908051707
SNP_A-4285818	SNP_A-4235991	SNP_A-2114718	0.00110209514771881	3.33602050746706e-05	0.000511431932121313	1.04176231675499e-05	0.175574415774606	0.235207733772499
SNP_A-4285818	SNP_A-4235991	SNP_A-2083688	0.000876588664208531	2.23310185758759e-05	0.000442485133170981	1.04176231675499e-05	0.175574415774606	0.292044736456784
SNP_A-4285818	SNP_A-4235991	SNP_A-2219072	0.000379265824478861	2.94022556183198e-05	0.000237246139845974	1.04176231675499e-05	0.175574415774606	0.27957618660277
SNP_A-4285818	SNP_A-4235991	SNP_A-2262375	0.000417436640372806	1.08437470644534e-05	0.000222802341545261	1.04176231675499e-05	0.175574415774606	0.0556060588961972
SNP_A-4285818	SNP_A-4232857	SNP_A-2083688	0.0012745871254931	8.85135287262679e-05	0.00144604730626428	1.04176231675499e-05	0.721104222458409	0.292044736456784
SNP_A-4285818	SNP_A-4232857	SNP_A-2262375	0.00023729107267607	4.49861934688159e-05	0.000193346539124289	1.04176231675499e-05	0.721104222458409	0.0556060588961972
SNP_A-4285818	SNP_A-1855458	SNP_A-2083688	0.00121130771118967	8.88394659293012e-05	0.00138273689818226	1.04176231675499e-05	0.662319082225751	0.292044736456784
SNP_A-4285818	SNP_A-1855458	SNP_A-2262375	0.000218186806459507	4.2772121170846e-05	0.000178410831402525	1.04176231675499e-05	0.662319082225751	0.0556060588961972
SNP_A-4285818	SNP_A-2239590	SNP_A-2083688	0.00122902172383217	8.76424132027824e-05	0.00124937726241453	1.04176231675499e-05	0.542992342757139	0.292044736456784
SNP_A-4285818	SNP_A-2239590	SNP_A-2262375	0.000245868040045487	3.74367122783556e-05	0.000180645435512697	1.04176231675499e-05	0.542992342757139	0.0556060588961972
SNP_A-4285818	SNP_A-2108481	SNP_A-2083688	0.00124778195343857	8.87803375835651e-05	0.00132664047765504	1.04176231675499e-05	0.614860807473209	0.292044736456784
SNP_A-4285818	SNP_A-2108481	SNP_A-2262375	0.000272903974302106	4.05081043041883e-05	0.000202515783496966	1.04176231675499e-05	0.614860807473209	0.0556060588961972
SNP_A-4285818	SNP_A-1796184	SNP_A-2083688	0.00126075365981221	8.8911862908773e-05	0.00129051015455368	1.04176231675499e-05	0.639179544360762	0.292044736456784
SNP_A-4285818	SNP_A-1796184	SNP_A-2262375	0.000294494363482269	4.15362829670814e-05	0.000224678410312243	1.04176231675499e-05	0.639179544360762	0.0556060588961972
SNP_A-4285818	SNP_A-4231985	SNP_A-2083688	0.0014289417404559	8.87432396301522e-05	0.00133988739900131	1.04176231675499e-05	0.599342904215224	0.292044736456784
SNP_A-4285818	SNP_A-4231985	SNP_A-2262375	0.000270225655476256	3.99841415932065e-05	0.000214027783965411	1.04176231675499e-05	0.599342904215224	0.0556060588961972
SNP_A-4285818	SNP_A-4202662	SNP_A-2083688	0.00129535524057765	8.88262611560411e-05	0.00124313428914608	1.04176231675499e-05	0.68254007516698	0.292044736456784
SNP_A-4285818	SNP_A-4202662	SNP_A-2262375	0.000295909466417136	4.28118059080003e-05	0.000240772374931331	1.04176231675499e-05	0.68254007516698	0.0556060588961972
SNP_A-4285818	SNP_A-4255009	SNP_A-2083688	0.0018549706197449	8.80881678411096e-05	0.00130966146479021	1.04176231675499e-05	0.518253908051707	0.292044736456784
SNP_A-4285818	SNP_A-2114718	SNP_A-2083688	0.000454521036789426	6.72655818778589e-05	0.000701643868903079	1.04176231675499e-05	0.235207733772499	0.292044736456784
SNP_A-4285818	SNP_A-2114718	SNP_A-2262375	6.78797600545557e-05	2.18676768289352e-05	0.00018193388247954	1.04176231675499e-05	0.235207733772499	0.0556060588961972
SNP_A-4285818	SNP_A-2083688	SNP_A-2262375	0.000682521327119831	1.52747437572592e-05	0.000306500946372947	1.04176231675499e-05	0.292044736456784	0.0556060588961972
