# Supplementary material for: Powerful testing via hierarchical linkage disequilibrium in haplotype association studies
Source: Biom J. 2019 Jan 28;61(3):747–68. doi: 10.1002/bimj.201800053 (PMC6637384; doi:10.1002/bimj.201800053)
Supplement: Supplementary file 1 — Supporting Information [file BIMJ-61-747-s001.zip › reproducibility/case_study1_cadidate_loci_analysis/results/9.Pvalues.txt]

SNP1	SNP2	SNP3	Full	P={1}	P={1,2}	SNP1	SNP2	SNP3
SNP_A-2019900	SNP_A-2019866	SNP_A-2019892	0.314285555067902	0.0741429560290087	0.223837490127621	0.0214075837154441	0.702571653548167	0.16399463247722
SNP_A-2019900	SNP_A-2019866	SNP_A-2019895	0.532321146072994	0.148903212663026	0.481133741604855	0.0214075837154441	0.702571653548167	0.664939838654615
SNP_A-2019900	SNP_A-2019866	SNP_A-1785878	0.279361681223164	0.11803677756383	0.392719284332453	0.0214075837154441	0.702571653548167	0.443083181198215
SNP_A-2019900	SNP_A-2019866	SNP_A-2019901	0.124743277858899	0.0434302769314118	0.0793367982850996	0.0214075837154441	0.702571653548167	0.187594989297388
SNP_A-2019900	SNP_A-2019866	SNP_A-2019903	0.375962058287309	0.143889032458292	0.355819212244221	0.0214075837154441	0.702571653548167	0.447580250630922
SNP_A-2019900	SNP_A-2019866	SNP_A-2019906	0.39291975693939	0.0827963284847634	0.31027998118753	0.0214075837154441	0.702571653548167	0.50593224187023
SNP_A-2019900	SNP_A-2019866	SNP_A-2019908	0.221055614422557	0.0642673332117383	0.253451960278064	0.0214075837154441	0.702571653548167	0.822744745521014
SNP_A-2019900	SNP_A-2019866	SNP_A-4270643	0.588043251190388	0.147397888902875	0.474400296594192	0.0214075837154441	0.702571653548167	0.685915157655914
SNP_A-2019900	SNP_A-2019866	SNP_A-4263109	0.157151860276803	0.0817035266014791	0.306858225851296	0.0214075837154441	0.702571653548167	0.424577117682096
SNP_A-2019900	SNP_A-2019866	SNP_A-2019912	0.424709076684209	0.148841483500777	0.320959116402888	0.0214075837154441	0.702571653548167	0.893477468051951
SNP_A-2019900	SNP_A-2019866	SNP_A-2019916	0.173351804183554	0.0534223795731905	0.114982268078729	0.0214075837154441	0.702571653548167	0.138837564733708
SNP_A-2019900	SNP_A-2019866	SNP_A-1970493	0.359530978080449	0.0764067381158738	0.280797113429924	0.0214075837154441	0.702571653548167	0.22806377702288
SNP_A-2019900	SNP_A-2019866	SNP_A-2091891	0.314777409027276	0.147203298853108	0.241111747262405	0.0214075837154441	0.702571653548167	0.660343482862601
SNP_A-2019900	SNP_A-2019867	SNP_A-2019895	0.562499418611414	0.144693755051178	0.477855371788865	0.0214075837154441	0.562577210754349	0.664939838654615
SNP_A-2019900	SNP_A-2019867	SNP_A-1785878	0.272631670387716	0.114976424048644	0.373982641033738	0.0214075837154441	0.562577210754349	0.443083181198215
SNP_A-2019900	SNP_A-2019867	SNP_A-2019901	0.106876478656707	0.0395438385006842	0.0664996753654371	0.0214075837154441	0.562577210754349	0.187594989297388
SNP_A-2019900	SNP_A-2019867	SNP_A-2019903	0.348153136499616	0.138347354663912	0.328453548834331	0.0214075837154441	0.562577210754349	0.447580250630922
SNP_A-2019900	SNP_A-2019867	SNP_A-2019906	0.34449138088403	0.0783937508048674	0.288372724805772	0.0214075837154441	0.562577210754349	0.50593224187023
SNP_A-2019900	SNP_A-2019867	SNP_A-2019908	0.221670614518824	0.0623197366501276	0.251030778403946	0.0214075837154441	0.562577210754349	0.822744745521014
SNP_A-2019900	SNP_A-2019867	SNP_A-4270643	0.592584439874407	0.143361649869115	0.474887248163443	0.0214075837154441	0.562577210754349	0.685915157655914
SNP_A-2019900	SNP_A-2019867	SNP_A-4263109	0.172527456979549	0.0786121013398671	0.316406861763607	0.0214075837154441	0.562577210754349	0.424577117682096
SNP_A-2019900	SNP_A-2019867	SNP_A-2019912	0.446219513204656	0.144103296276886	0.340693219666448	0.0214075837154441	0.562577210754349	0.893477468051951
SNP_A-2019900	SNP_A-2019867	SNP_A-2019916	0.17095896143842	0.0524616658653115	0.112316013378066	0.0214075837154441	0.562577210754349	0.138837564733708
SNP_A-2019900	SNP_A-2019867	SNP_A-1970493	0.371565978094159	0.0750151269769512	0.28652766488164	0.0214075837154441	0.562577210754349	0.22806377702288
SNP_A-2019900	SNP_A-2019867	SNP_A-2091891	0.315383658136907	0.143042997912792	0.23520935254145	0.0214075837154441	0.562577210754349	0.660343482862601
SNP_A-2019900	SNP_A-4301100	SNP_A-2019895	0.455214173005271	0.108514735406117	0.394630450710718	0.0214075837154441	0.246693008720919	0.664939838654615
SNP_A-2019900	SNP_A-4301100	SNP_A-1785878	0.27062297968906	0.0868724784645759	0.310966353668487	0.0214075837154441	0.246693008720919	0.443083181198215
SNP_A-2019900	SNP_A-4301100	SNP_A-2019901	0.0786369293725077	0.0245503744265303	0.0473445132900153	0.0214075837154441	0.246693008720919	0.187594989297388
SNP_A-2019900	SNP_A-4301100	SNP_A-2019903	0.297796988293107	0.100501330718739	0.260063518048914	0.0214075837154441	0.246693008720919	0.447580250630922
SNP_A-2019900	SNP_A-4301100	SNP_A-2019906	0.262532759434895	0.0545576713300338	0.213683339479765	0.0214075837154441	0.246693008720919	0.50593224187023
SNP_A-2019900	SNP_A-4301100	SNP_A-2019908	0.204798752983898	0.0463363100279812	0.204720962879117	0.0214075837154441	0.246693008720919	0.822744745521014
SNP_A-2019900	SNP_A-4301100	SNP_A-4270643	0.517981915359311	0.108247966916827	0.405444970925084	0.0214075837154441	0.246693008720919	0.685915157655914
SNP_A-2019900	SNP_A-4301100	SNP_A-4263109	0.164012490720687	0.0575882046834808	0.261277397792759	0.0214075837154441	0.246693008720919	0.424577117682096
SNP_A-2019900	SNP_A-4301100	SNP_A-2019912	0.319833732223475	0.107879715313499	0.228331310539689	0.0214075837154441	0.246693008720919	0.893477468051951
SNP_A-2019900	SNP_A-4301100	SNP_A-2019916	0.163302694090292	0.0405059600407067	0.106273879327736	0.0214075837154441	0.246693008720919	0.138837564733708
SNP_A-2019900	SNP_A-4301100	SNP_A-1970493	0.325373277346076	0.0580394561349774	0.257619393859613	0.0214075837154441	0.246693008720919	0.22806377702288
SNP_A-2019900	SNP_A-4301100	SNP_A-2091891	0.212380620413299	0.107421071998539	0.163598851559311	0.0214075837154441	0.246693008720919	0.660343482862601
SNP_A-2019900	SNP_A-2019878	SNP_A-2019883	0.396814595294115	0.102044391037669	0.321409696511188	0.0214075837154441	0.201112924905265	0.596821190570739
SNP_A-2019900	SNP_A-2019878	SNP_A-4270641	0.331960604566458	0.096438621728941	0.354227829409983	0.0214075837154441	0.201112924905265	0.480132735310124
SNP_A-2019900	SNP_A-2019878	SNP_A-2019887	0.315184640120888	0.0919393565356319	0.322759459999691	0.0214075837154441	0.201112924905265	0.414190511585683
SNP_A-2019900	SNP_A-2019878	SNP_A-2019888	0.322940089617324	0.0945378853146856	0.331711510062221	0.0214075837154441	0.201112924905265	0.444393035671727
SNP_A-2019900	SNP_A-2019878	SNP_A-2019889	0.0706352944829595	0.0656943399233485	0.0476451189913754	0.0214075837154441	0.201112924905265	0.908946964214664
SNP_A-2019900	SNP_A-2019878	SNP_A-2019892	0.036747684209624	0.0380648513622006	0.0610710626011433	0.0214075837154441	0.201112924905265	0.16399463247722
SNP_A-2019900	SNP_A-2019878	SNP_A-1785878	0.250605869666095	0.0905681995330509	0.209329025972754	0.0214075837154441	0.201112924905265	0.443083181198215
SNP_A-2019900	SNP_A-2019878	SNP_A-2019901	0.0585679562293423	0.0306887588795325	0.0580567425836648	0.0214075837154441	0.201112924905265	0.187594989297388
SNP_A-2019900	SNP_A-2019878	SNP_A-2019903	0.192320622904254	0.0907974504256134	0.136881362140614	0.0214075837154441	0.201112924905265	0.447580250630922
SNP_A-2019900	SNP_A-2019878	SNP_A-2019906	0.147995612808047	0.0412077291538845	0.100420011401155	0.0214075837154441	0.201112924905265	0.50593224187023
SNP_A-2019900	SNP_A-2019878	SNP_A-4270643	0.295649794193658	0.102988113390586	0.239634286097582	0.0214075837154441	0.201112924905265	0.685915157655914
SNP_A-2019900	SNP_A-2019878	SNP_A-4263109	0.335564519852545	0.0492113104959403	0.241686699450679	0.0214075837154441	0.201112924905265	0.424577117682096
SNP_A-2019900	SNP_A-2019878	SNP_A-2019912	0.429371270587638	0.104720612018106	0.380736233381479	0.0214075837154441	0.201112924905265	0.893477468051951
SNP_A-2019900	SNP_A-2019878	SNP_A-1970490	0.306486648696024	0.0841554750675481	0.352920515456109	0.0214075837154441	0.201112924905265	0.268821891797759
SNP_A-2019900	SNP_A-2019878	SNP_A-2019916	0.109093566563186	0.0356967164556504	0.0902412217448125	0.0214075837154441	0.201112924905265	0.138837564733708
SNP_A-2019900	SNP_A-2019878	SNP_A-2008120	0.308341394006066	0.0853688536219028	0.333361347622965	0.0214075837154441	0.201112924905265	0.484231547537921
SNP_A-2019900	SNP_A-2019878	SNP_A-2019918	0.272746671659314	0.0575378890320428	0.25455211496381	0.0214075837154441	0.201112924905265	0.235965705870893
SNP_A-2019900	SNP_A-2019878	SNP_A-4263111	0.301875129755912	0.0982877732844684	0.253604454447001	0.0214075837154441	0.201112924905265	0.628413256545515
SNP_A-2019900	SNP_A-2019878	SNP_A-1970493	0.237197281444864	0.0534060885924557	0.206281285659173	0.0214075837154441	0.201112924905265	0.22806377702288
SNP_A-2019900	SNP_A-2019879	SNP_A-2019892	0.0861865114035813	0.064808983539245	0.0551823553997465	0.0214075837154441	0.494113539097871	0.16399463247722
SNP_A-2019900	SNP_A-2019879	SNP_A-2019895	0.298177293117801	0.136059982172224	0.3556398842271	0.0214075837154441	0.494113539097871	0.664939838654615
SNP_A-2019900	SNP_A-2019879	SNP_A-2019901	0.0671516081917847	0.0394749018202925	0.0436150252202893	0.0214075837154441	0.494113539097871	0.187594989297388
SNP_A-2019900	SNP_A-2019879	SNP_A-2019903	0.144233834973042	0.134292809495505	0.119426536094478	0.0214075837154441	0.494113539097871	0.447580250630922
SNP_A-2019900	SNP_A-2019879	SNP_A-2019906	0.110888585014633	0.0702422725032863	0.073157437651298	0.0214075837154441	0.494113539097871	0.50593224187023
SNP_A-2019900	SNP_A-2019879	SNP_A-2019908	0.0851759219883552	0.044505505877995	0.0520689502400103	0.0214075837154441	0.494113539097871	0.822744745521014
SNP_A-2019900	SNP_A-2019879	SNP_A-4270643	0.366116577102804	0.133020040324833	0.276769896654853	0.0214075837154441	0.494113539097871	0.685915157655914
SNP_A-2019900	SNP_A-2019879	SNP_A-4263109	0.156950474287085	0.0762233995499408	0.107135602928758	0.0214075837154441	0.494113539097871	0.424577117682096
SNP_A-2019900	SNP_A-2019879	SNP_A-2019916	0.0728815987125851	0.0516500163112384	0.0475539322563958	0.0214075837154441	0.494113539097871	0.138837564733708
SNP_A-2019900	SNP_A-2019879	SNP_A-2008120	0.233765675982783	0.121176245589335	0.17773447386258	0.0214075837154441	0.494113539097871	0.484231547537921
SNP_A-2019900	SNP_A-2019879	SNP_A-2019918	0.190173551600472	0.0829020888367797	0.131502528858665	0.0214075837154441	0.494113539097871	0.235965705870893
SNP_A-2019900	SNP_A-2019879	SNP_A-1970493	0.132892161315578	0.0731255484958633	0.124457383309527	0.0214075837154441	0.494113539097871	0.22806377702288
SNP_A-2019900	SNP_A-2019883	SNP_A-2019889	0.0513716400916044	0.0909398692260002	0.0301924635609401	0.0214075837154441	0.596821190570739	0.908946964214664
SNP_A-2019900	SNP_A-2019883	SNP_A-2019895	0.320413529942697	0.137710728436179	0.457371893223682	0.0214075837154441	0.596821190570739	0.664939838654615
SNP_A-2019900	SNP_A-2019883	SNP_A-1785878	0.324180327650365	0.111810737835946	0.23140258817086	0.0214075837154441	0.596821190570739	0.443083181198215
SNP_A-2019900	SNP_A-2019883	SNP_A-2019901	0.0600989167991329	0.0364054107205299	0.0788331426542539	0.0214075837154441	0.596821190570739	0.187594989297388
SNP_A-2019900	SNP_A-2019883	SNP_A-2019903	0.38695138291243	0.122297757511181	0.284378192355736	0.0214075837154441	0.596821190570739	0.447580250630922
SNP_A-2019900	SNP_A-2019883	SNP_A-2019906	0.147225610502554	0.0573769779553028	0.126032699881038	0.0214075837154441	0.596821190570739	0.50593224187023
SNP_A-2019900	SNP_A-2019883	SNP_A-2019908	0.19978827202229	0.0597166742280889	0.238813891683477	0.0214075837154441	0.596821190570739	0.822744745521014
SNP_A-2019900	SNP_A-2019883	SNP_A-4270643	0.276660429063786	0.133938964352304	0.235881546264508	0.0214075837154441	0.596821190570739	0.685915157655914
SNP_A-2019900	SNP_A-2019883	SNP_A-4263109	0.213168434203848	0.0654124935014908	0.279243683741254	0.0214075837154441	0.596821190570739	0.424577117682096
SNP_A-2019900	SNP_A-2019883	SNP_A-2019912	0.588482798557008	0.135548834790063	0.474071933927341	0.0214075837154441	0.596821190570739	0.893477468051951
SNP_A-2019900	SNP_A-2019883	SNP_A-1970490	0.313549173352325	0.110538513005269	0.33593472700677	0.0214075837154441	0.596821190570739	0.268821891797759
SNP_A-2019900	SNP_A-2019883	SNP_A-2019916	0.0813180124862821	0.0486074497827626	0.102767089360801	0.0214075837154441	0.596821190570739	0.138837564733708
SNP_A-2019900	SNP_A-2019883	SNP_A-2008120	0.116542197293957	0.113139482240641	0.412661040938709	0.0214075837154441	0.596821190570739	0.484231547537921
SNP_A-2019900	SNP_A-2019883	SNP_A-2019918	0.084842610229213	0.0775822240475761	0.32602076022894	0.0214075837154441	0.596821190570739	0.235965705870893
SNP_A-2019900	SNP_A-2019883	SNP_A-1970493	0.222610688609306	0.0691941863155095	0.248176070181561	0.0214075837154441	0.596821190570739	0.22806377702288
SNP_A-2019900	SNP_A-2019883	SNP_A-2091891	0.416380041153979	0.132670193966184	0.319052562198726	0.0214075837154441	0.596821190570739	0.660343482862601
SNP_A-2019900	SNP_A-2019884	SNP_A-2019892	0.0967351313149605	0.0636743687243183	0.0614484573430327	0.0214075837154441	0.467086377412509	0.16399463247722
SNP_A-2019900	SNP_A-2019884	SNP_A-2019895	0.385954284020845	0.132813665643551	0.406090275615325	0.0214075837154441	0.467086377412509	0.664939838654615
SNP_A-2019900	SNP_A-2019884	SNP_A-2019901	0.0757388853976574	0.0390350369517149	0.0454921225578894	0.0214075837154441	0.467086377412509	0.187594989297388
SNP_A-2019900	SNP_A-2019884	SNP_A-2019903	0.11697282557901	0.133392333537759	0.119163460274401	0.0214075837154441	0.467086377412509	0.447580250630922
SNP_A-2019900	SNP_A-2019884	SNP_A-2019906	0.123444508581628	0.0686059208223155	0.0829841329156504	0.0214075837154441	0.467086377412509	0.50593224187023
SNP_A-2019900	SNP_A-2019884	SNP_A-2019908	0.106377648310061	0.0434630877411302	0.0694169548083017	0.0214075837154441	0.467086377412509	0.822744745521014
SNP_A-2019900	SNP_A-2019884	SNP_A-4270643	0.382696991108567	0.133637228701099	0.285744393110028	0.0214075837154441	0.467086377412509	0.685915157655914
SNP_A-2019900	SNP_A-2019884	SNP_A-4263109	0.164321032823222	0.0751723297333533	0.108745976112381	0.0214075837154441	0.467086377412509	0.424577117682096
SNP_A-2019900	SNP_A-2019884	SNP_A-2019916	0.0585058260808678	0.0515814099968421	0.0476996355192976	0.0214075837154441	0.467086377412509	0.138837564733708
SNP_A-2019900	SNP_A-2019884	SNP_A-1970493	0.105285297596283	0.0729255303600639	0.13616839261941	0.0214075837154441	0.467086377412509	0.22806377702288
SNP_A-2019900	SNP_A-4270641	SNP_A-2019889	0.0604492793415164	0.0659627433275042	0.03623187650083	0.0214075837154441	0.480132735310124	0.908946964214664
SNP_A-2019900	SNP_A-4270641	SNP_A-2019892	0.0745939344372908	0.0426481871765195	0.0915440635455977	0.0214075837154441	0.480132735310124	0.16399463247722
SNP_A-2019900	SNP_A-4270641	SNP_A-2019895	0.223251222006462	0.115047154152605	0.345860895341166	0.0214075837154441	0.480132735310124	0.664939838654615
SNP_A-2019900	SNP_A-4270641	SNP_A-1785878	0.304778728719635	0.0996439665260486	0.215979207954427	0.0214075837154441	0.480132735310124	0.443083181198215
SNP_A-2019900	SNP_A-4270641	SNP_A-2019901	0.0348650714601942	0.0284327396096097	0.064741227092997	0.0214075837154441	0.480132735310124	0.187594989297388
SNP_A-2019900	SNP_A-4270641	SNP_A-2019903	0.281655630642993	0.100622806569225	0.196585537371904	0.0214075837154441	0.480132735310124	0.447580250630922
SNP_A-2019900	SNP_A-4270641	SNP_A-2019906	0.0918263904685788	0.0478415434166885	0.0719394878580529	0.0214075837154441	0.480132735310124	0.50593224187023
SNP_A-2019900	SNP_A-4270641	SNP_A-2019908	0.169130829794169	0.0512826257607898	0.213157805805568	0.0214075837154441	0.480132735310124	0.822744745521014
SNP_A-2019900	SNP_A-4270641	SNP_A-4270643	0.209513686456399	0.115008193998415	0.170582166605431	0.0214075837154441	0.480132735310124	0.685915157655914
SNP_A-2019900	SNP_A-4270641	SNP_A-4263109	0.230025327798505	0.0518111516316685	0.240417908895094	0.0214075837154441	0.480132735310124	0.424577117682096
SNP_A-2019900	SNP_A-4270641	SNP_A-2019912	0.544850125558728	0.114368792634125	0.429385681914273	0.0214075837154441	0.480132735310124	0.893477468051951
SNP_A-2019900	SNP_A-4270641	SNP_A-1970490	0.330394456385139	0.0945001721488286	0.310075307473608	0.0214075837154441	0.480132735310124	0.268821891797759
SNP_A-2019900	SNP_A-4270641	SNP_A-2019916	0.130962318324771	0.0418544869422948	0.0950312370109483	0.0214075837154441	0.480132735310124	0.138837564733708
SNP_A-2019900	SNP_A-4270641	SNP_A-1970493	0.303076522746162	0.0599636389514278	0.235620172822519	0.0214075837154441	0.480132735310124	0.22806377702288
SNP_A-2019900	SNP_A-4270641	SNP_A-2091891	0.438151479113977	0.111611900012316	0.35411964780677	0.0214075837154441	0.480132735310124	0.660343482862601
SNP_A-2019900	SNP_A-2019887	SNP_A-2019889	0.0476772923356765	0.0577791951879137	0.0281819200708569	0.0214075837154441	0.414190511585683	0.908946964214664
SNP_A-2019900	SNP_A-2019887	SNP_A-2019892	0.0706999986042894	0.0379932560441281	0.0826115525133961	0.0214075837154441	0.414190511585683	0.16399463247722
SNP_A-2019900	SNP_A-2019887	SNP_A-2019895	0.210796954667155	0.105764956066746	0.304642880781579	0.0214075837154441	0.414190511585683	0.664939838654615
SNP_A-2019900	SNP_A-2019887	SNP_A-1785878	0.279531833672968	0.0929153822541248	0.194942282835454	0.0214075837154441	0.414190511585683	0.443083181198215
SNP_A-2019900	SNP_A-2019887	SNP_A-2019901	0.0356454706797041	0.0255134448473159	0.0600877116442139	0.0214075837154441	0.414190511585683	0.187594989297388
SNP_A-2019900	SNP_A-2019887	SNP_A-2019903	0.225972521222071	0.0913480055551544	0.1543534241297	0.0214075837154441	0.414190511585683	0.447580250630922
SNP_A-2019900	SNP_A-2019887	SNP_A-2019906	0.0737771274016235	0.04271368601644	0.0586992684533659	0.0214075837154441	0.414190511585683	0.50593224187023
SNP_A-2019900	SNP_A-2019887	SNP_A-2019908	0.151124328888034	0.0476786081589298	0.202366470093205	0.0214075837154441	0.414190511585683	0.822744745521014
SNP_A-2019900	SNP_A-2019887	SNP_A-4270643	0.145151671787565	0.105939713135518	0.127958989417907	0.0214075837154441	0.414190511585683	0.685915157655914
SNP_A-2019900	SNP_A-2019887	SNP_A-4263109	0.217912265807461	0.0467947193574054	0.222841602071289	0.0214075837154441	0.414190511585683	0.424577117682096
SNP_A-2019900	SNP_A-2019887	SNP_A-2019912	0.525282969664641	0.105448614464485	0.409670417033274	0.0214075837154441	0.414190511585683	0.893477468051951
SNP_A-2019900	SNP_A-2019887	SNP_A-1970490	0.311594513916478	0.0874415479493957	0.289465718885174	0.0214075837154441	0.414190511585683	0.268821891797759
SNP_A-2019900	SNP_A-2019887	SNP_A-2019916	0.128462016790508	0.0387858641134413	0.0946415282918154	0.0214075837154441	0.414190511585683	0.138837564733708
SNP_A-2019900	SNP_A-2019887	SNP_A-1970493	0.301385941572164	0.055656039678221	0.232480866003787	0.0214075837154441	0.414190511585683	0.22806377702288
SNP_A-2019900	SNP_A-2019887	SNP_A-2091891	0.416631485433608	0.102838907457428	0.335111925129112	0.0214075837154441	0.414190511585683	0.660343482862601
SNP_A-2019900	SNP_A-2019888	SNP_A-2019889	0.0551339518748313	0.0615743963800705	0.0330377204179159	0.0214075837154441	0.444393035671727	0.908946964214664
SNP_A-2019900	SNP_A-2019888	SNP_A-2019892	0.0763107428955306	0.0402389491865091	0.0908501958242471	0.0214075837154441	0.444393035671727	0.16399463247722
SNP_A-2019900	SNP_A-2019888	SNP_A-2019895	0.218730739678092	0.110361035799929	0.326545966507504	0.0214075837154441	0.444393035671727	0.664939838654615
SNP_A-2019900	SNP_A-2019888	SNP_A-1785878	0.291239308329952	0.0962349344017408	0.204458338038095	0.0214075837154441	0.444393035671727	0.443083181198215
SNP_A-2019900	SNP_A-2019888	SNP_A-2019901	0.0353404804943555	0.0269281596006725	0.0608132430661296	0.0214075837154441	0.444393035671727	0.187594989297388
SNP_A-2019900	SNP_A-2019888	SNP_A-2019903	0.241744364411251	0.0959116033867841	0.167118217407626	0.0214075837154441	0.444393035671727	0.447580250630922
SNP_A-2019900	SNP_A-2019888	SNP_A-2019906	0.0778195975151695	0.0452410205458358	0.0620343411129379	0.0214075837154441	0.444393035671727	0.50593224187023
SNP_A-2019900	SNP_A-2019888	SNP_A-2019908	0.154017638168799	0.0495199458098729	0.207994079685934	0.0214075837154441	0.444393035671727	0.822744745521014
SNP_A-2019900	SNP_A-2019888	SNP_A-4270643	0.152805895392674	0.110406281424287	0.136163652911116	0.0214075837154441	0.444393035671727	0.685915157655914
SNP_A-2019900	SNP_A-2019888	SNP_A-4263109	0.224150974462814	0.0492580865956645	0.229869805978845	0.0214075837154441	0.444393035671727	0.424577117682096
SNP_A-2019900	SNP_A-2019888	SNP_A-2019912	0.536500697506992	0.109816701340009	0.420417578477932	0.0214075837154441	0.444393035671727	0.893477468051951
SNP_A-2019900	SNP_A-2019888	SNP_A-1970490	0.319709885714315	0.0909083629648624	0.296803545157212	0.0214075837154441	0.444393035671727	0.268821891797759
SNP_A-2019900	SNP_A-2019888	SNP_A-2019916	0.124623864381216	0.0402870619109145	0.0936471515399808	0.0214075837154441	0.444393035671727	0.138837564733708
SNP_A-2019900	SNP_A-2019888	SNP_A-1970493	0.29443832879907	0.0577638586827057	0.230069169082865	0.0214075837154441	0.444393035671727	0.22806377702288
SNP_A-2019900	SNP_A-2019888	SNP_A-2091891	0.427239515993853	0.107136214142028	0.344938409628816	0.0214075837154441	0.444393035671727	0.660343482862601
SNP_A-2019900	SNP_A-2019889	SNP_A-2019895	0.373186010467632	0.0940245620220238	0.36968114243788	0.0214075837154441	0.908946964214664	0.664939838654615
SNP_A-2019900	SNP_A-2019889	SNP_A-1785878	0.35600451330539	0.0896323536454069	0.274915687874813	0.0214075837154441	0.908946964214664	0.443083181198215
SNP_A-2019900	SNP_A-2019889	SNP_A-2019901	0.192429042185382	0.0449216496555174	0.181947083727791	0.0214075837154441	0.908946964214664	0.187594989297388
SNP_A-2019900	SNP_A-2019889	SNP_A-2019903	0.316561664452877	0.119744702485973	0.242170261506054	0.0214075837154441	0.908946964214664	0.447580250630922
SNP_A-2019900	SNP_A-2019889	SNP_A-2019906	0.341944923445537	0.0789233909318379	0.25132159070572	0.0214075837154441	0.908946964214664	0.50593224187023
SNP_A-2019900	SNP_A-2019889	SNP_A-2019908	0.302741640310318	0.032731151363059	0.226758097665625	0.0214075837154441	0.908946964214664	0.822744745521014
SNP_A-2019900	SNP_A-2019889	SNP_A-4270643	0.528942954920666	0.109551993497743	0.434528337313594	0.0214075837154441	0.908946964214664	0.685915157655914
SNP_A-2019900	SNP_A-2019889	SNP_A-2019916	0.104828488424041	0.0447149246626134	0.0835946904592973	0.0214075837154441	0.908946964214664	0.138837564733708
SNP_A-2019900	SNP_A-2019889	SNP_A-2008120	0.265126790139613	0.109619889526638	0.224411565398097	0.0214075837154441	0.908946964214664	0.484231547537921
SNP_A-2019900	SNP_A-2019889	SNP_A-2019918	0.197453741131691	0.0758832457533291	0.148928430088817	0.0214075837154441	0.908946964214664	0.235965705870893
SNP_A-2019900	SNP_A-2019889	SNP_A-2091891	0.306426125110136	0.125987726541063	0.219345598535989	0.0214075837154441	0.908946964214664	0.660343482862601
SNP_A-2019900	SNP_A-2019892	SNP_A-2019906	0.0849479375805082	0.0479716580967842	0.20767313217873	0.0214075837154441	0.16399463247722	0.50593224187023
SNP_A-2019900	SNP_A-2019892	SNP_A-2019908	0.179827474888004	0.0264577564709162	0.118440010769013	0.0214075837154441	0.16399463247722	0.822744745521014
SNP_A-2019900	SNP_A-2019892	SNP_A-4270643	0.358341293915922	0.0712348058775337	0.264857740451085	0.0214075837154441	0.16399463247722	0.685915157655914
SNP_A-2019900	SNP_A-2019892	SNP_A-4263109	0.055128155125795	0.0424697487420041	0.114626962228794	0.0214075837154441	0.16399463247722	0.424577117682096
SNP_A-2019900	SNP_A-2019892	SNP_A-2019912	0.293939714444225	0.0703639422003176	0.23622695723376	0.0214075837154441	0.16399463247722	0.893477468051951
SNP_A-2019900	SNP_A-2019892	SNP_A-1970490	0.314740186131527	0.0585392590911928	0.225923673404157	0.0214075837154441	0.16399463247722	0.268821891797759
SNP_A-2019900	SNP_A-2019892	SNP_A-2019916	0.0725344578414681	0.0276069535933959	0.0553941766402164	0.0214075837154441	0.16399463247722	0.138837564733708
SNP_A-2019900	SNP_A-2019892	SNP_A-1970492	0.176743715622546	0.0678560410739189	0.139074627556139	0.0214075837154441	0.16399463247722	0.651256442716328
SNP_A-2019900	SNP_A-2019892	SNP_A-2091891	0.325309788000385	0.0704535351210413	0.236607938526006	0.0214075837154441	0.16399463247722	0.660343482862601
SNP_A-2019900	SNP_A-2019893	SNP_A-2019895	0.49866262883284	0.136400685820596	0.422603168054185	0.0214075837154441	0.57790693528252	0.664939838654615
SNP_A-2019900	SNP_A-2019893	SNP_A-2019901	0.125565392884483	0.0434305175404034	0.0796271822456875	0.0214075837154441	0.57790693528252	0.187594989297388
SNP_A-2019900	SNP_A-2019893	SNP_A-2019903	0.12181736625388	0.140561629145143	0.096782804105913	0.0214075837154441	0.57790693528252	0.447580250630922
SNP_A-2019900	SNP_A-2019893	SNP_A-2019906	0.13390743436398	0.0767181072840886	0.116036562519228	0.0214075837154441	0.57790693528252	0.50593224187023
SNP_A-2019900	SNP_A-2019893	SNP_A-4270643	0.358628702123486	0.133757246404251	0.279804284922269	0.0214075837154441	0.57790693528252	0.685915157655914
SNP_A-2019900	SNP_A-2019893	SNP_A-4263109	0.123431823556223	0.0794504562145646	0.0802423548647501	0.0214075837154441	0.57790693528252	0.424577117682096
SNP_A-2019900	SNP_A-2019893	SNP_A-2019916	0.0579410815220862	0.0525630750429254	0.0476716257855787	0.0214075837154441	0.57790693528252	0.138837564733708
SNP_A-2019900	SNP_A-2019893	SNP_A-1970493	0.0937913176111986	0.0752459882527731	0.113524919097203	0.0214075837154441	0.57790693528252	0.22806377702288
SNP_A-2019900	SNP_A-2019893	SNP_A-2091891	0.249490419686621	0.147962366269378	0.176482188492013	0.0214075837154441	0.57790693528252	0.660343482862601
SNP_A-2019900	SNP_A-2019895	SNP_A-2019901	0.131413006779484	0.046289128258483	0.125954278458824	0.0214075837154441	0.664939838654615	0.187594989297388
SNP_A-2019900	SNP_A-2019895	SNP_A-4270643	0.402345408459603	0.150245243988586	0.506924458046763	0.0214075837154441	0.664939838654615	0.685915157655914
SNP_A-2019900	SNP_A-2019895	SNP_A-4263109	0.384759965589876	0.0742350274487625	0.34575587335354	0.0214075837154441	0.664939838654615	0.424577117682096
SNP_A-2019900	SNP_A-2019895	SNP_A-2019912	0.579221969157912	0.149735558174505	0.489383477221273	0.0214075837154441	0.664939838654615	0.893477468051951
SNP_A-2019900	SNP_A-2019895	SNP_A-1970490	0.282747927487057	0.119198525983861	0.204877235882466	0.0214075837154441	0.664939838654615	0.268821891797759
SNP_A-2019900	SNP_A-2019895	SNP_A-2019916	0.0894590259385294	0.0533194183609085	0.105244982337977	0.0214075837154441	0.664939838654615	0.138837564733708
SNP_A-2019900	SNP_A-2019895	SNP_A-2008120	0.390819319838851	0.126552381272868	0.416274855339142	0.0214075837154441	0.664939838654615	0.484231547537921
SNP_A-2019900	SNP_A-2019895	SNP_A-2019918	0.352699144232505	0.0867993289714889	0.30869496094084	0.0214075837154441	0.664939838654615	0.235965705870893
SNP_A-2019900	SNP_A-2019895	SNP_A-1970493	0.293724082342789	0.0757702078863157	0.314151084782826	0.0214075837154441	0.664939838654615	0.22806377702288
SNP_A-2019900	SNP_A-2019895	SNP_A-2091891	0.589370651455439	0.146989040041163	0.480324546822559	0.0214075837154441	0.664939838654615	0.660343482862601
SNP_A-2019900	SNP_A-1785878	SNP_A-4263109	0.27962464312063	0.0553947211411008	0.223070144548888	0.0214075837154441	0.443083181198215	0.424577117682096
SNP_A-2019900	SNP_A-1785878	SNP_A-2019912	0.495968860628653	0.119952260796446	0.416447927215653	0.0214075837154441	0.443083181198215	0.893477468051951
SNP_A-2019900	SNP_A-1785878	SNP_A-2019916	0.143586952783403	0.0373913218210035	0.0928809256372105	0.0214075837154441	0.443083181198215	0.138837564733708
SNP_A-2019900	SNP_A-1785878	SNP_A-2008120	0.256765773499428	0.0952282256885388	0.352838489613498	0.0214075837154441	0.443083181198215	0.484231547537921
SNP_A-2019900	SNP_A-1785878	SNP_A-2019918	0.18181776289983	0.0630701373422483	0.277491391799182	0.0214075837154441	0.443083181198215	0.235965705870893
SNP_A-2019900	SNP_A-1785878	SNP_A-1970492	0.244966134166824	0.104984077626795	0.338555108422925	0.0214075837154441	0.443083181198215	0.651256442716328
SNP_A-2019900	SNP_A-1785878	SNP_A-1970493	0.262795406746501	0.0557886192291598	0.238213227645892	0.0214075837154441	0.443083181198215	0.22806377702288
SNP_A-2019900	SNP_A-1785878	SNP_A-2091891	0.486811637153047	0.11761763939289	0.386443235589536	0.0214075837154441	0.443083181198215	0.660343482862601
SNP_A-2019900	SNP_A-2019901	SNP_A-4270643	0.0850513582501314	0.0364699439035689	0.132767328715689	0.0214075837154441	0.187594989297388	0.685915157655914
SNP_A-2019900	SNP_A-2019901	SNP_A-4263109	0.13283552041603	0.020275528125158	0.133818357746049	0.0214075837154441	0.187594989297388	0.424577117682096
SNP_A-2019900	SNP_A-2019901	SNP_A-2008120	0.174779647508613	0.0413040730635733	0.202878159360295	0.0214075837154441	0.187594989297388	0.484231547537921
SNP_A-2019900	SNP_A-2019901	SNP_A-2019918	0.113736845925578	0.0281705173929036	0.138687805956161	0.0214075837154441	0.187594989297388	0.235965705870893
SNP_A-2019900	SNP_A-2019901	SNP_A-1970492	0.148724674190244	0.041947758047125	0.20229106760669	0.0214075837154441	0.187594989297388	0.651256442716328
SNP_A-2019900	SNP_A-2019901	SNP_A-4263111	0.205951138872216	0.0453335291649755	0.149983155498574	0.0214075837154441	0.187594989297388	0.628413256545515
SNP_A-2019900	SNP_A-2019901	SNP_A-2091891	0.22580756191027	0.0447232994009499	0.21832675938953	0.0214075837154441	0.187594989297388	0.660343482862601
SNP_A-2019900	SNP_A-2019903	SNP_A-4263109	0.260999764771823	0.0829371565662006	0.218973352006651	0.0214075837154441	0.447580250630922	0.424577117682096
SNP_A-2019900	SNP_A-2019903	SNP_A-2019912	0.353493414423178	0.143843498271533	0.334466935111439	0.0214075837154441	0.447580250630922	0.893477468051951
SNP_A-2019900	SNP_A-2019903	SNP_A-2019916	0.112791269719595	0.0497267270140024	0.0703934978767307	0.0214075837154441	0.447580250630922	0.138837564733708
SNP_A-2019900	SNP_A-2019903	SNP_A-2008120	0.409392748436915	0.121137140221639	0.361998786857689	0.0214075837154441	0.447580250630922	0.484231547537921
SNP_A-2019900	SNP_A-2019903	SNP_A-1970492	0.441437512275851	0.129549212066508	0.354917197100467	0.0214075837154441	0.447580250630922	0.651256442716328
SNP_A-2019900	SNP_A-2019903	SNP_A-4263111	0.377824427726607	0.136502683431735	0.289458217090105	0.0214075837154441	0.447580250630922	0.628413256545515
SNP_A-2019900	SNP_A-2019903	SNP_A-1970493	0.0627782976264054	0.0704277998592909	0.141815989800102	0.0214075837154441	0.447580250630922	0.22806377702288
SNP_A-2019900	SNP_A-2019903	SNP_A-2091891	0.434005153092651	0.141993982408155	0.353939815417824	0.0214075837154441	0.447580250630922	0.660343482862601
SNP_A-2019900	SNP_A-2019906	SNP_A-2019912	0.297471542901627	0.0837621628055299	0.284590590425956	0.0214075837154441	0.50593224187023	0.893477468051951
SNP_A-2019900	SNP_A-2019906	SNP_A-1970490	0.257810475785514	0.0644165290343067	0.26421873017282	0.0214075837154441	0.50593224187023	0.268821891797759
SNP_A-2019900	SNP_A-2019906	SNP_A-2019916	0.105540177697956	0.0278018257703694	0.0663799626885175	0.0214075837154441	0.50593224187023	0.138837564733708
SNP_A-2019900	SNP_A-2019906	SNP_A-2008120	0.24129829138096	0.0687727724136151	0.164921029977258	0.0214075837154441	0.50593224187023	0.484231547537921
SNP_A-2019900	SNP_A-2019906	SNP_A-2019918	0.16408622018037	0.046468623426738	0.11007338200901	0.0214075837154441	0.50593224187023	0.235965705870893
SNP_A-2019900	SNP_A-2019906	SNP_A-1970492	0.223746031505718	0.0734071244867875	0.184199138900356	0.0214075837154441	0.50593224187023	0.651256442716328
SNP_A-2019900	SNP_A-2019906	SNP_A-4263111	0.22281239337557	0.0794958644222092	0.250180737842691	0.0214075837154441	0.50593224187023	0.628413256545515
SNP_A-2019900	SNP_A-2019906	SNP_A-1970493	0.181651824734103	0.0379469953750564	0.204288725138227	0.0214075837154441	0.50593224187023	0.22806377702288
SNP_A-2019900	SNP_A-2019906	SNP_A-2091891	0.225212827345973	0.0809799288207809	0.248153857953362	0.0214075837154441	0.50593224187023	0.660343482862601
SNP_A-2019900	SNP_A-2019908	SNP_A-4263109	0.213278609461703	0.0371205321654193	0.149944324033539	0.0214075837154441	0.822744745521014	0.424577117682096
SNP_A-2019900	SNP_A-2019908	SNP_A-2019912	0.265009012684803	0.0619884837010014	0.184934440844122	0.0214075837154441	0.822744745521014	0.893477468051951
SNP_A-2019900	SNP_A-2019908	SNP_A-2008120	0.104916528445351	0.0534662082836631	0.0672352888216957	0.0214075837154441	0.822744745521014	0.484231547537921
SNP_A-2019900	SNP_A-2019908	SNP_A-2019918	0.0721424633399969	0.0360809003300051	0.0470283809460459	0.0214075837154441	0.822744745521014	0.235965705870893
SNP_A-2019900	SNP_A-2019908	SNP_A-1970493	0.149311411751706	0.0300021730606139	0.108082837782265	0.0214075837154441	0.822744745521014	0.22806377702288
SNP_A-2019900	SNP_A-2019908	SNP_A-2091891	0.284229424643199	0.0618695859070175	0.209457789849899	0.0214075837154441	0.822744745521014	0.660343482862601
SNP_A-2019900	SNP_A-4270643	SNP_A-4263109	0.375596972635751	0.0788299401203283	0.338363505521768	0.0214075837154441	0.685915157655914	0.424577117682096
SNP_A-2019900	SNP_A-4270643	SNP_A-2019916	0.141670649958105	0.0524121316379854	0.110309028412258	0.0214075837154441	0.685915157655914	0.138837564733708
SNP_A-2019900	SNP_A-4270643	SNP_A-2008120	0.514634236802096	0.125656924202189	0.429429925061588	0.0214075837154441	0.685915157655914	0.484231547537921
SNP_A-2019900	SNP_A-4270643	SNP_A-2019918	0.439519654335922	0.0863718199845516	0.341642429211732	0.0214075837154441	0.685915157655914	0.235965705870893
SNP_A-2019900	SNP_A-4270643	SNP_A-1970492	0.482209241600003	0.134084696416635	0.413369162188617	0.0214075837154441	0.685915157655914	0.651256442716328
SNP_A-2019900	SNP_A-4270643	SNP_A-4263111	0.372341473158261	0.139608830800076	0.397587317792116	0.0214075837154441	0.685915157655914	0.628413256545515
SNP_A-2019900	SNP_A-4270643	SNP_A-1970493	0.300514848179328	0.0749822243386378	0.304027268687883	0.0214075837154441	0.685915157655914	0.22806377702288
SNP_A-2019900	SNP_A-4263109	SNP_A-1970490	0.378062617027813	0.0658833805810571	0.287796531137191	0.0214075837154441	0.424577117682096	0.268821891797759
SNP_A-2019900	SNP_A-4263109	SNP_A-2019916	0.140470236310234	0.0268437513796725	0.0939473416290167	0.0214075837154441	0.424577117682096	0.138837564733708
SNP_A-2019900	SNP_A-4263109	SNP_A-2008120	0.390279317500254	0.0669033571522216	0.29408501328448	0.0214075837154441	0.424577117682096	0.484231547537921
SNP_A-2019900	SNP_A-4263109	SNP_A-2019918	0.246815258651767	0.0448657162368646	0.204542472276602	0.0214075837154441	0.424577117682096	0.235965705870893
SNP_A-2019900	SNP_A-4263109	SNP_A-1970493	0.188473930294765	0.0364657555332943	0.131603958871184	0.0214075837154441	0.424577117682096	0.22806377702288
SNP_A-2019900	SNP_A-2019912	SNP_A-2019916	0.169387269606092	0.0533363577642108	0.115997114588403	0.0214075837154441	0.893477468051951	0.138837564733708
SNP_A-2019900	SNP_A-2019912	SNP_A-1970492	0.470872594300406	0.132088110510863	0.38898208304448	0.0214075837154441	0.893477468051951	0.651256442716328
SNP_A-2019900	SNP_A-2019912	SNP_A-1970493	0.265577571777859	0.074826248608631	0.253894050510752	0.0214075837154441	0.893477468051951	0.22806377702288
SNP_A-2019900	SNP_A-2019912	SNP_A-2091891	0.444032494422941	0.146388769927559	0.341542288057919	0.0214075837154441	0.893477468051951	0.660343482862601
SNP_A-2019900	SNP_A-1970490	SNP_A-1970492	0.300782047321569	0.108355077456655	0.388868921962628	0.0214075837154441	0.268821891797759	0.651256442716328
SNP_A-2019900	SNP_A-1970490	SNP_A-1970493	0.372415658881012	0.0617837890612146	0.273175960260285	0.0214075837154441	0.268821891797759	0.22806377702288
SNP_A-2019900	SNP_A-1970490	SNP_A-2091891	0.474920906749173	0.117230274783379	0.412584063264302	0.0214075837154441	0.268821891797759	0.660343482862601
SNP_A-2019900	SNP_A-2019916	SNP_A-1970493	0.00837592701623988	0.0513544426443316	0.0101463627964175	0.0214075837154441	0.138837564733708	0.22806377702288
SNP_A-2019900	SNP_A-2019916	SNP_A-2091891	0.0063893044632711	0.0355040324206766	0.0787860166306514	0.0214075837154441	0.138837564733708	0.660343482862601
SNP_A-2019900	SNP_A-2008120	SNP_A-1970493	0.376815096506672	0.072177208502552	0.27561556076764	0.0214075837154441	0.484231547537921	0.22806377702288
SNP_A-2019900	SNP_A-2008120	SNP_A-2091891	0.402213352293774	0.118790915163755	0.407349629339799	0.0214075837154441	0.484231547537921	0.660343482862601
SNP_A-2019900	SNP_A-2019918	SNP_A-1970493	0.355249279145653	0.0565112039798624	0.257419278333614	0.0214075837154441	0.235965705870893	0.22806377702288
SNP_A-2019900	SNP_A-2019918	SNP_A-2091891	0.333422847691439	0.0787482566804875	0.325588506810396	0.0214075837154441	0.235965705870893	0.660343482862601
SNP_A-2019900	SNP_A-1970492	SNP_A-1970493	0.356252453181406	0.0724466433040322	0.260325257199805	0.0214075837154441	0.651256442716328	0.22806377702288
SNP_A-2019900	SNP_A-1970492	SNP_A-2091891	0.347027421157228	0.129533713998052	0.290653339085575	0.0214075837154441	0.651256442716328	0.660343482862601
SNP_A-2019900	SNP_A-1970493	SNP_A-2091891	0.0357114298407459	0.0476502728061813	0.13002726781095	0.0214075837154441	0.22806377702288	0.660343482862601
