# Supplementary material for: Powerful testing via hierarchical linkage disequilibrium in haplotype association studies
Source: Biom J. 2019 Jan 28;61(3):747–68. doi: 10.1002/bimj.201800053 (PMC6637384; doi:10.1002/bimj.201800053)
Supplement: Supplementary file 1 — Supporting Information [file BIMJ-61-747-s001.zip › reproducibility/case_study1_cadidate_loci_analysis/results/24.Pvalues.txt]

SNP1	SNP2	SNP3	Full	P={1}	P={1,2}	SNP1	SNP2	SNP3
SNP_A-4274912	SNP_A-1926275	SNP_A-1873186	0.00555793791712935	0.000409650218331984	0.00283328954303271	0.000284904303562183	0.609414222006627	0.00425020575771677
SNP_A-4274912	SNP_A-1926275	SNP_A-4291601	0.00875176738835994	0.000819007067577407	0.00483334970073738	0.000284904303562183	0.609414222006627	0.0272779324729876
SNP_A-4274912	SNP_A-1926275	SNP_A-2034380	0.0116515392843709	0.00137574341014032	0.00615060713562708	0.000284904303562183	0.609414222006627	0.0764505765106167
SNP_A-4274912	SNP_A-1926275	SNP_A-4297015	0.00173353042658034	0.000509394977626497	0.00271131224569133	0.000284904303562183	0.609414222006627	0.536360965379521
SNP_A-4274912	SNP_A-1926275	SNP_A-2152583	0.0251097253372612	0.00299700740779321	0.0139855850990591	0.000284904303562183	0.609414222006627	0.246477947496866
SNP_A-4274912	SNP_A-2062249	SNP_A-1873186	0.00555793791712935	0.000409650218331984	0.00283328954303271	0.000284904303562183	0.609414222006627	0.00425020575771677
SNP_A-4274912	SNP_A-2062249	SNP_A-4291601	0.00875176738835994	0.000819007067577407	0.00483334970073738	0.000284904303562183	0.609414222006627	0.0272779324729876
SNP_A-4274912	SNP_A-2062249	SNP_A-2034380	0.0116515392843709	0.00137574341014032	0.00615060713562708	0.000284904303562183	0.609414222006627	0.0764505765106167
SNP_A-4274912	SNP_A-2062249	SNP_A-4297015	0.00173353042658034	0.000509394977626497	0.00271131224569133	0.000284904303562183	0.609414222006627	0.536360965379521
SNP_A-4274912	SNP_A-2062249	SNP_A-2152583	0.0251097253372612	0.00299700740779321	0.0139855850990591	0.000284904303562183	0.609414222006627	0.246477947496866
SNP_A-4274912	SNP_A-1943946	SNP_A-1873186	0.000155565011973311	0.000192479125374518	6.59160033347929e-05	0.000284904303562183	0.0993349372123393	0.00425020575771677
SNP_A-4274912	SNP_A-1943946	SNP_A-2152583	0.0238270462886379	0.00138206777375788	0.0131184650159888	0.000284904303562183	0.0993349372123393	0.246477947496866
SNP_A-4274912	SNP_A-4195485	SNP_A-4297015	0.00417564843964501	0.000518744671766743	0.00204745271578583	0.000284904303562183	0.959874925307532	0.536360965379521
SNP_A-4274912	SNP_A-2263191	SNP_A-1826537	0.00207553086297975	0.000136232330124052	0.000986062709934283	0.000284904303562183	0.0220018744509036	0.164349136448034
SNP_A-4274912	SNP_A-2263191	SNP_A-1873186	0.00191505109052774	0.00010319149581982	0.0011971756516123	0.000284904303562183	0.0220018744509036	0.00425020575771677
SNP_A-4274912	SNP_A-2263191	SNP_A-2034380	0.00416623813361026	0.000242247279924281	0.00203941245838857	0.000284904303562183	0.0220018744509036	0.0764505765106167
SNP_A-4274912	SNP_A-2263191	SNP_A-2152583	0.0070476932942141	0.000369444554387221	0.00389077685282554	0.000284904303562183	0.0220018744509036	0.246477947496866
SNP_A-4274912	SNP_A-4253069	SNP_A-1873186	0.00138001606577527	8.66849810416249e-05	0.000638958964147704	0.000284904303562183	0.00892056814905079	0.00425020575771677
SNP_A-4274912	SNP_A-4253069	SNP_A-4291601	0.00108948138323861	0.000135201098639018	0.000928193900179894	0.000284904303562183	0.00892056814905079	0.0272779324729876
SNP_A-4274912	SNP_A-4253069	SNP_A-2034380	0.00225877835337392	0.000218710888925373	0.00110472269861677	0.000284904303562183	0.00892056814905079	0.0764505765106167
SNP_A-4274912	SNP_A-4253069	SNP_A-4297015	0.000260928211197191	2.97314533696682e-05	0.000569604915979154	0.000284904303562183	0.00892056814905079	0.536360965379521
SNP_A-4274912	SNP_A-4253069	SNP_A-2152583	0.00695772545846712	0.00035810151887446	0.00424433703318307	0.000284904303562183	0.00892056814905079	0.246477947496866
SNP_A-4274912	SNP_A-1990407	SNP_A-1873186	0.00196809139006721	8.12357634812715e-05	0.000989716038066255	0.000284904303562183	0.0115580910438794	0.00425020575771677
SNP_A-4274912	SNP_A-1990407	SNP_A-4291601	0.0015723745535395	0.00012304625022628	0.00127947975240059	0.000284904303562183	0.0115580910438794	0.0272779324729876
SNP_A-4274912	SNP_A-1990407	SNP_A-2034380	0.00302667211182796	0.000195688043744174	0.00156300059341448	0.000284904303562183	0.0115580910438794	0.0764505765106167
SNP_A-4274912	SNP_A-1990407	SNP_A-4297015	0.000488267588807631	4.30021263591284e-05	0.000669523079113718	0.000284904303562183	0.0115580910438794	0.536360965379521
SNP_A-4274912	SNP_A-1990407	SNP_A-2152583	0.0068677305698052	0.000322530431726755	0.00471022350074145	0.000284904303562183	0.0115580910438794	0.246477947496866
SNP_A-4274912	SNP_A-4244315	SNP_A-1873186	0.00190311540985157	0.000105722311711589	0.000918236050954023	0.000284904303562183	0.0140155904927711	0.00425020575771677
SNP_A-4274912	SNP_A-4244315	SNP_A-4291601	0.00143228589275634	0.000162765984467148	0.0013934023194995	0.000284904303562183	0.0140155904927711	0.0272779324729876
SNP_A-4274912	SNP_A-4244315	SNP_A-2034380	0.00330242322514815	0.000267831090486703	0.00160500993378552	0.000284904303562183	0.0140155904927711	0.0764505765106167
SNP_A-4274912	SNP_A-4244315	SNP_A-4297015	0.000572608918740224	3.87772071986531e-05	0.000838289362220802	0.000284904303562183	0.0140155904927711	0.536360965379521
SNP_A-4274912	SNP_A-4244315	SNP_A-2152583	0.00983095089635501	0.000455801455751598	0.00565658440002653	0.000284904303562183	0.0140155904927711	0.246477947496866
SNP_A-4274912	SNP_A-1826537	SNP_A-1873186	0.00133067968638043	0.000257658013745004	0.00102919386381238	0.000284904303562183	0.164349136448034	0.00425020575771677
SNP_A-4274912	SNP_A-1826537	SNP_A-2034380	0.0068891944628478	0.000761664421823186	0.00395786130749883	0.000284904303562183	0.164349136448034	0.0764505765106167
SNP_A-4274912	SNP_A-1826537	SNP_A-4297015	0.00309364888297709	0.000245507302135495	0.00157571234664317	0.000284904303562183	0.164349136448034	0.536360965379521
SNP_A-4274912	SNP_A-1826537	SNP_A-2152583	0.0166044404831855	0.00163557016008781	0.00919532694337182	0.000284904303562183	0.164349136448034	0.246477947496866
SNP_A-4274912	SNP_A-4204356	SNP_A-1873186	0.00198114776283067	0.000159584396056189	0.000940043489745566	0.000284904303562183	0.0272590580149456	0.00425020575771677
SNP_A-4274912	SNP_A-4204356	SNP_A-4291601	0.00203667133090817	0.000262533296620666	0.00150542296541826	0.000284904303562183	0.0272590580149456	0.0272779324729876
SNP_A-4274912	SNP_A-4204356	SNP_A-2034380	0.00395296178868228	0.000431751252258195	0.0019474881306618	0.000284904303562183	0.0272590580149456	0.0764505765106167
SNP_A-4274912	SNP_A-4204356	SNP_A-4297015	0.000589738250236765	6.28227171307188e-05	0.000988789033214908	0.000284904303562183	0.0272590580149456	0.536360965379521
SNP_A-4274912	SNP_A-4204356	SNP_A-2152583	0.0130966266250565	0.000757002736817714	0.00750398078868859	0.000284904303562183	0.0272590580149456	0.246477947496866
