# Supplementary material for: Powerful testing via hierarchical linkage disequilibrium in haplotype association studies
Source: Biom J. 2019 Jan 28;61(3):747–68. doi: 10.1002/bimj.201800053 (PMC6637384; doi:10.1002/bimj.201800053)
Supplement: Supplementary file 1 — Supporting Information [file BIMJ-61-747-s001.zip › reproducibility/case_study1_cadidate_loci_analysis/results/18.Pvalues.txt]

SNP1	SNP2	SNP3	Full	P={1}	P={1,2}	SNP1	SNP2	SNP3
SNP_A-1982256	SNP_A-2055090	SNP_A-1982252	0.00129573482304059	0.000718912096247511	0.000659719127784066	6.7715656262046e-05	0.470720482873371	0.197363348980796
SNP_A-1982256	SNP_A-2055090	SNP_A-2110168	0.000300427303443935	0.000705786230930576	0.000375367447806132	6.7715656262046e-05	0.470720482873371	0.239658035623521
SNP_A-1982256	SNP_A-2055090	SNP_A-1822275	0.00151591223133658	0.000442006369645779	0.00123852865839262	6.7715656262046e-05	0.470720482873371	0.138179579622362
SNP_A-1982256	SNP_A-2055090	SNP_A-4280853	0.0116122368267042	0.000963680168067428	0.00607848738443833	6.7715656262046e-05	0.470720482873371	0.970129550682672
SNP_A-1982256	SNP_A-2055090	SNP_A-4211050	0.00912899405481825	0.000808895451446496	0.00488072937590007	6.7715656262046e-05	0.470720482873371	0.474606834902225
SNP_A-1982256	SNP_A-2055090	SNP_A-4247157	6.02915128499934e-05	3.82958317923707e-05	0.000170710812687182	6.7715656262046e-05	0.470720482873371	0.00191966872124362
SNP_A-1982256	SNP_A-2055090	SNP_A-2137713	8.83185763981123e-05	4.50114942437709e-05	0.000212035530292264	6.7715656262046e-05	0.470720482873371	0.0024645785096378
SNP_A-1982256	SNP_A-2055090	SNP_A-2023855	0.000648976702456046	0.000470178342007452	0.00134038425865016	6.7715656262046e-05	0.470720482873371	0.0632015609429865
SNP_A-1982256	SNP_A-2055090	SNP_A-1982259	0.011187914582445	0.000813193425578333	0.00583330960980703	6.7715656262046e-05	0.470720482873371	0.27194666974673
SNP_A-1982256	SNP_A-2055090	SNP_A-1982261	0.00256339973067802	0.000971193388672386	0.00357230927131817	6.7715656262046e-05	0.470720482873371	0.928543653233839
SNP_A-1982256	SNP_A-2055090	SNP_A-2074789	0.00754947163292916	0.000704696395284454	0.00416278087089836	6.7715656262046e-05	0.470720482873371	0.737280436787922
SNP_A-1982256	SNP_A-2055090	SNP_A-4286827	0.0010643648346792	0.000758959691101956	0.00105303362762488	6.7715656262046e-05	0.470720482873371	0.726337618655969
SNP_A-1982256	SNP_A-2055090	SNP_A-2096374	0.00357515943197737	0.00047986053696436	0.0017349302977471	6.7715656262046e-05	0.470720482873371	0.228966391630707
SNP_A-1982256	SNP_A-2055090	SNP_A-4261158	0.00315501666945456	0.000953228054558505	0.00200950585020121	6.7715656262046e-05	0.470720482873371	0.753481338999898
SNP_A-1982256	SNP_A-2055090	SNP_A-4265016	0.00566316539103216	0.000787104280170431	0.00308959105871855	6.7715656262046e-05	0.470720482873371	0.757316270575554
SNP_A-1982256	SNP_A-2055090	SNP_A-4293843	0.00540598471978879	0.000929177971487371	0.00277353131867433	6.7715656262046e-05	0.470720482873371	0.96943265428578
SNP_A-1982256	SNP_A-2010996	SNP_A-2110168	0.00408726792987687	0.000645770444272442	0.0023154654592172	6.7715656262046e-05	0.87763960711065	0.239658035623521
SNP_A-1982256	SNP_A-2010996	SNP_A-4280853	0.0130269661842632	0.00119828105099516	0.0133126894096196	6.7715656262046e-05	0.87763960711065	0.970129550682672
SNP_A-1982256	SNP_A-2010996	SNP_A-4241852	0.0158451416548464	0.00107865252450865	0.00920791851382918	6.7715656262046e-05	0.87763960711065	0.836181989438176
SNP_A-1982256	SNP_A-2010996	SNP_A-1982254	0.00901963394832721	0.00102111483178639	0.00463917368738078	6.7715656262046e-05	0.87763960711065	0.28262458223341
SNP_A-1982256	SNP_A-2010996	SNP_A-4282758	0.0210393153562761	0.0011161904300777	0.0114282787658182	6.7715656262046e-05	0.87763960711065	0.946345867582746
SNP_A-1982256	SNP_A-2010996	SNP_A-4211050	0.0171240391178424	0.000961861250699006	0.00951708971994744	6.7715656262046e-05	0.87763960711065	0.474606834902225
SNP_A-1982256	SNP_A-2010996	SNP_A-2195035	0.00575181600875815	0.000534291872017265	0.00339821717722349	6.7715656262046e-05	0.87763960711065	0.0561752069709006
SNP_A-1982256	SNP_A-2010996	SNP_A-4247157	0.000733330728432369	4.81030002186065e-05	0.000387241060851199	6.7715656262046e-05	0.87763960711065	0.00191966872124362
SNP_A-1982256	SNP_A-2010996	SNP_A-2137713	0.000888051282658397	5.62924892641404e-05	0.000453379369838769	6.7715656262046e-05	0.87763960711065	0.0024645785096378
SNP_A-1982256	SNP_A-2010996	SNP_A-2023855	0.00545449506734238	0.000579260189361537	0.00307055392274721	6.7715656262046e-05	0.87763960711065	0.0632015609429865
SNP_A-1982256	SNP_A-2010996	SNP_A-1982261	0.00199695362779271	0.00119523917497912	0.0131323132104431	6.7715656262046e-05	0.87763960711065	0.928543653233839
SNP_A-1982256	SNP_A-2010996	SNP_A-2074789	0.0147703578510022	0.000878161882315575	0.010584415776676	6.7715656262046e-05	0.87763960711065	0.737280436787922
SNP_A-1982256	SNP_A-2010996	SNP_A-1868135	0.0202625486815621	0.00104334665010772	0.0121577060587839	6.7715656262046e-05	0.87763960711065	0.878831886167204
SNP_A-1982256	SNP_A-2010996	SNP_A-4261158	0.00655152803244587	0.00116547020111412	0.00375517490406113	6.7715656262046e-05	0.87763960711065	0.753481338999898
SNP_A-1982256	SNP_A-2010996	SNP_A-4265016	0.0059507218769294	0.000952310716081059	0.00385111146048083	6.7715656262046e-05	0.87763960711065	0.757316270575554
SNP_A-1982256	SNP_A-2010996	SNP_A-4293843	0.00617777913927343	0.0011294748877043	0.00354476695619675	6.7715656262046e-05	0.87763960711065	0.96943265428578
SNP_A-1982256	SNP_A-1982252	SNP_A-4280853	0.00258434392382973	0.000858724484335943	0.00262355886148849	6.7715656262046e-05	0.197363348980796	0.970129550682672
SNP_A-1982256	SNP_A-1982252	SNP_A-4265014	0.00230628748901234	0.000476956439718741	0.00114304312023604	6.7715656262046e-05	0.197363348980796	0.342504738074194
SNP_A-1982256	SNP_A-1982252	SNP_A-1982254	0.00262739236054255	0.000725099023259752	0.00131685167124005	6.7715656262046e-05	0.197363348980796	0.28262458223341
SNP_A-1982256	SNP_A-1982252	SNP_A-4247157	0.000106504286575832	3.57629077896272e-05	4.88967277364221e-05	6.7715656262046e-05	0.197363348980796	0.00191966872124362
SNP_A-1982256	SNP_A-1982252	SNP_A-2137713	0.00016107971973549	4.16941644686377e-05	7.14823141880298e-05	6.7715656262046e-05	0.197363348980796	0.0024645785096378
SNP_A-1982256	SNP_A-1982252	SNP_A-1982259	0.00398524064506992	0.000736011529104998	0.00235787017638588	6.7715656262046e-05	0.197363348980796	0.27194666974673
SNP_A-1982256	SNP_A-1982252	SNP_A-1982260	0.000487030443730213	0.000287836590981476	0.000230058325756508	6.7715656262046e-05	0.197363348980796	0.0268192171974153
SNP_A-1982256	SNP_A-1982252	SNP_A-1982261	0.00256258803438534	0.000867221257137449	0.00122207375301023	6.7715656262046e-05	0.197363348980796	0.928543653233839
SNP_A-1982256	SNP_A-1982252	SNP_A-2074789	0.00255836371757652	0.000558524774009772	0.00181293761486905	6.7715656262046e-05	0.197363348980796	0.737280436787922
SNP_A-1982256	SNP_A-1982252	SNP_A-1868135	0.0025136098248385	0.000708028692976215	0.00168887888852877	6.7715656262046e-05	0.197363348980796	0.878831886167204
SNP_A-1982256	SNP_A-1982252	SNP_A-2096374	0.0023780146785716	0.000435619163722071	0.00113014702631324	6.7715656262046e-05	0.197363348980796	0.228966391630707
SNP_A-1982256	SNP_A-1982253	SNP_A-4280853	0.00211415083108682	0.00120938414143618	0.00706619618167104	6.7715656262046e-05	0.670899523852442	0.970129550682672
SNP_A-1982256	SNP_A-1982253	SNP_A-1982254	0.0104826835581605	0.000997527604840408	0.00617385760113957	6.7715656262046e-05	0.670899523852442	0.28262458223341
SNP_A-1982256	SNP_A-1982253	SNP_A-4282758	0.0162214739487164	0.0011963037908824	0.0115593007146838	6.7715656262046e-05	0.670899523852442	0.946345867582746
SNP_A-1982256	SNP_A-1982253	SNP_A-4211050	0.012915196491903	0.00101399990906495	0.0101024120566451	6.7715656262046e-05	0.670899523852442	0.474606834902225
SNP_A-1982256	SNP_A-1982253	SNP_A-2195035	0.0070636129079974	0.000545663735462506	0.00367290608443753	6.7715656262046e-05	0.670899523852442	0.0561752069709006
SNP_A-1982256	SNP_A-1982253	SNP_A-4247157	0.000597270487707067	4.86171324634821e-05	0.000476528112927707	6.7715656262046e-05	0.670899523852442	0.00191966872124362
SNP_A-1982256	SNP_A-1982253	SNP_A-2137713	0.000861068761014486	5.66967868747052e-05	0.000617529209169114	6.7715656262046e-05	0.670899523852442	0.0024645785096378
SNP_A-1982256	SNP_A-1982253	SNP_A-2023855	0.00615897570077345	0.000585372985008956	0.00309205140372896	6.7715656262046e-05	0.670899523852442	0.0632015609429865
SNP_A-1982256	SNP_A-1982253	SNP_A-1982260	0.00392712226708278	0.00038659057539107	0.00253421181594306	6.7715656262046e-05	0.670899523852442	0.0268192171974153
SNP_A-1982256	SNP_A-1982253	SNP_A-2074789	0.00998342750141247	0.000812731534318735	0.00664420338527789	6.7715656262046e-05	0.670899523852442	0.737280436787922
SNP_A-1982256	SNP_A-1982253	SNP_A-1868135	0.0144235321905863	0.000913766490765198	0.0108133336112763	6.7715656262046e-05	0.670899523852442	0.878831886167204
SNP_A-1982256	SNP_A-1982253	SNP_A-4261158	0.00673913736550375	0.00114521926752257	0.00344425355712922	6.7715656262046e-05	0.670899523852442	0.753481338999898
SNP_A-1982256	SNP_A-2110168	SNP_A-4280853	0.00420837542093052	0.00074072124918086	0.0035687042788995	6.7715656262046e-05	0.239658035623521	0.970129550682672
SNP_A-1982256	SNP_A-2110168	SNP_A-2195035	0.00126791768578283	0.000294885956241677	0.00107971980931418	6.7715656262046e-05	0.239658035623521	0.0561752069709006
SNP_A-1982256	SNP_A-2110168	SNP_A-2023855	0.0020142979370187	0.000318060159583221	0.00103527720578514	6.7715656262046e-05	0.239658035623521	0.0632015609429865
SNP_A-1982256	SNP_A-2110168	SNP_A-1982260	0.00141684297947497	0.000257217413637013	0.000667152163584315	6.7715656262046e-05	0.239658035623521	0.0268192171974153
SNP_A-1982256	SNP_A-2110168	SNP_A-1982261	0.00208750111435255	0.000738737440731838	0.00327520785714882	6.7715656262046e-05	0.239658035623521	0.928543653233839
SNP_A-1982256	SNP_A-2110168	SNP_A-4261158	0.00183239408889212	0.000730316608674524	0.00090999946771396	6.7715656262046e-05	0.239658035623521	0.753481338999898
SNP_A-1982256	SNP_A-2110168	SNP_A-4293843	0.00300661583062682	0.000713304681304175	0.00198369520075608	6.7715656262046e-05	0.239658035623521	0.96943265428578
SNP_A-1982256	SNP_A-1822275	SNP_A-4280853	0.007419343378366	0.000569885167218468	0.00381204677014881	6.7715656262046e-05	0.138179579622362	0.970129550682672
SNP_A-1982256	SNP_A-1822275	SNP_A-4265014	0.00270697333936757	0.000335736586491928	0.00131169599264921	6.7715656262046e-05	0.138179579622362	0.342504738074194
SNP_A-1982256	SNP_A-1822275	SNP_A-1982254	0.00343803337609984	0.000501360407785717	0.00192850836281397	6.7715656262046e-05	0.138179579622362	0.28262458223341
SNP_A-1982256	SNP_A-1822275	SNP_A-4282758	0.00394635798870297	0.000593796424703506	0.00211912381153948	6.7715656262046e-05	0.138179579622362	0.946345867582746
SNP_A-1982256	SNP_A-1822275	SNP_A-4211050	0.00314966648033175	0.000494198047428155	0.0020224030895287	6.7715656262046e-05	0.138179579622362	0.474606834902225
SNP_A-1982256	SNP_A-1822275	SNP_A-4247157	0.000178316589162033	2.56348933938257e-05	0.000116391986225122	6.7715656262046e-05	0.138179579622362	0.00191966872124362
SNP_A-1982256	SNP_A-1822275	SNP_A-2137713	0.000238877646756758	2.99268570094111e-05	0.000147560733899421	6.7715656262046e-05	0.138179579622362	0.0024645785096378
SNP_A-1982256	SNP_A-1822275	SNP_A-2023855	0.000714216476412495	0.000278044584773192	0.00117050995090716	6.7715656262046e-05	0.138179579622362	0.0632015609429865
SNP_A-1982256	SNP_A-1822275	SNP_A-1982260	0.000236721462537331	0.000206773925844466	0.000117049380558013	6.7715656262046e-05	0.138179579622362	0.0268192171974153
SNP_A-1982256	SNP_A-1822275	SNP_A-1982261	0.00635197046109521	0.000591440384670722	0.00318972490808843	6.7715656262046e-05	0.138179579622362	0.928543653233839
SNP_A-1982256	SNP_A-1822275	SNP_A-2074789	0.00484077960447362	0.000402381290953238	0.00239267636475228	6.7715656262046e-05	0.138179579622362	0.737280436787922
SNP_A-1982256	SNP_A-1822275	SNP_A-2270221	0.0020114254894151	0.000439414458090755	0.00110236754041196	6.7715656262046e-05	0.138179579622362	0.478318441063896
SNP_A-1982256	SNP_A-1822275	SNP_A-1868135	0.00493181707878044	0.000493889396206619	0.00387531952547998	6.7715656262046e-05	0.138179579622362	0.878831886167204
SNP_A-1982256	SNP_A-1822275	SNP_A-4261158	0.000719928392665742	0.00057956411185056	0.000656324298717647	6.7715656262046e-05	0.138179579622362	0.753481338999898
SNP_A-1982256	SNP_A-4280853	SNP_A-1982254	0.00427206079768326	0.00101333763740295	0.00216128629410091	6.7715656262046e-05	0.970129550682672	0.28262458223341
SNP_A-1982256	SNP_A-4280853	SNP_A-4282758	0.0199103088464985	0.0012373609235385	0.0133739203858157	6.7715656262046e-05	0.970129550682672	0.946345867582746
SNP_A-1982256	SNP_A-4280853	SNP_A-4211050	0.0180651369596863	0.00103964054889749	0.0108111179705077	6.7715656262046e-05	0.970129550682672	0.474606834902225
SNP_A-1982256	SNP_A-4280853	SNP_A-2195035	0.00691145163778298	0.000531020004400957	0.00378999680728851	6.7715656262046e-05	0.970129550682672	0.0561752069709006
SNP_A-1982256	SNP_A-4280853	SNP_A-4247157	5.30474156616961e-05	4.63522394670238e-05	5.61327684201017e-05	6.7715656262046e-05	0.970129550682672	0.00191966872124362
SNP_A-1982256	SNP_A-4280853	SNP_A-2137713	7.30081122132789e-05	5.41198693786718e-05	0.000105746105452104	6.7715656262046e-05	0.970129550682672	0.0024645785096378
SNP_A-1982256	SNP_A-4280853	SNP_A-2023855	0.00640008291477624	0.000580276269861601	0.00351754205446883	6.7715656262046e-05	0.970129550682672	0.0632015609429865
SNP_A-1982256	SNP_A-4280853	SNP_A-1982261	0.0127915097038125	0.00120168751687391	0.00873422845788224	6.7715656262046e-05	0.970129550682672	0.928543653233839
SNP_A-1982256	SNP_A-4280853	SNP_A-2074789	0.00491242655709309	0.00087474663273328	0.0065213338078804	6.7715656262046e-05	0.970129550682672	0.737280436787922
SNP_A-1982256	SNP_A-4280853	SNP_A-1868135	0.020250329138141	0.00104301609689913	0.0116015324881279	6.7715656262046e-05	0.970129550682672	0.878831886167204
SNP_A-1982256	SNP_A-4280853	SNP_A-4286827	0.00509216111575941	0.000931021175425728	0.00253863500105026	6.7715656262046e-05	0.970129550682672	0.726337618655969
SNP_A-1982256	SNP_A-4280853	SNP_A-4261158	0.00685789636962577	0.00116768050350935	0.00363183239532331	6.7715656262046e-05	0.970129550682672	0.753481338999898
SNP_A-1982256	SNP_A-4280853	SNP_A-4265016	0.00323883928104084	0.00096088694490895	0.00209750989417915	6.7715656262046e-05	0.970129550682672	0.757316270575554
SNP_A-1982256	SNP_A-4280853	SNP_A-4293843	0.00515896757264511	0.00113858032494657	0.00262419348900168	6.7715656262046e-05	0.970129550682672	0.96943265428578
SNP_A-1982256	SNP_A-4241852	SNP_A-1982259	0.0185357818730724	0.000926742760513923	0.0110047320955991	6.7715656262046e-05	0.836181989438176	0.27194666974673
SNP_A-1982256	SNP_A-4241852	SNP_A-1982261	0.00853576543605687	0.00108068637201229	0.00597631001484271	6.7715656262046e-05	0.836181989438176	0.928543653233839
SNP_A-1982256	SNP_A-4241852	SNP_A-2074789	0.0162396759316434	0.000811165101262671	0.00967997040549793	6.7715656262046e-05	0.836181989438176	0.737280436787922
SNP_A-1982256	SNP_A-4241852	SNP_A-1868135	0.0129171357153829	0.000957681604563894	0.010562078057939	6.7715656262046e-05	0.836181989438176	0.878831886167204
SNP_A-1982256	SNP_A-4241852	SNP_A-2096374	0.0111886484617815	0.000644672994034429	0.00814761354476956	6.7715656262046e-05	0.836181989438176	0.228966391630707
SNP_A-1982256	SNP_A-4241852	SNP_A-4265016	0.0052643044286015	0.000787636484228652	0.00519653189440015	6.7715656262046e-05	0.836181989438176	0.757316270575554
SNP_A-1982256	SNP_A-4241852	SNP_A-4293843	0.00344411158915549	0.000957727876834787	0.00467940786766636	6.7715656262046e-05	0.836181989438176	0.96943265428578
SNP_A-1982256	SNP_A-4265014	SNP_A-2023855	0.00232423167505734	0.000332970724354159	0.00114888883022641	6.7715656262046e-05	0.342504738074194	0.0632015609429865
SNP_A-1982256	SNP_A-4265014	SNP_A-1982260	0.00206408217329962	0.000249333121654674	0.000976973150818784	6.7715656262046e-05	0.342504738074194	0.0268192171974153
SNP_A-1982256	SNP_A-1982254	SNP_A-4282758	0.00583409781705358	0.000961643602094502	0.0061580621109994	6.7715656262046e-05	0.28262458223341	0.946345867582746
SNP_A-1982256	SNP_A-1982254	SNP_A-4211050	0.00715385957386462	0.000945251122330563	0.00691334691743543	6.7715656262046e-05	0.28262458223341	0.474606834902225
SNP_A-1982256	SNP_A-1982254	SNP_A-2195035	0.000131453430181688	0.000539799302880425	6.96471357979136e-05	6.7715656262046e-05	0.28262458223341	0.0561752069709006
SNP_A-1982256	SNP_A-1982254	SNP_A-2023855	0.000547410358209315	0.000582333833911554	0.000265575435352775	6.7715656262046e-05	0.28262458223341	0.0632015609429865
SNP_A-1982256	SNP_A-1982254	SNP_A-1982259	0.0120466025356166	0.000845663668290496	0.00637339233248786	6.7715656262046e-05	0.28262458223341	0.27194666974673
SNP_A-1982256	SNP_A-1982254	SNP_A-1982260	0.000939725351333566	0.000354963460764151	0.00108599297757809	6.7715656262046e-05	0.28262458223341	0.0268192171974153
SNP_A-1982256	SNP_A-1982254	SNP_A-1982261	0.00181472753642345	0.000974926038888556	0.00368279146522735	6.7715656262046e-05	0.28262458223341	0.928543653233839
SNP_A-1982256	SNP_A-1982254	SNP_A-2074789	0.0086763947394168	0.000703268458172685	0.0066482635741181	6.7715656262046e-05	0.28262458223341	0.737280436787922
SNP_A-1982256	SNP_A-1982254	SNP_A-2270221	0.00297872691251974	0.000766501655940706	0.00229279652526994	6.7715656262046e-05	0.28262458223341	0.478318441063896
SNP_A-1982256	SNP_A-1982254	SNP_A-1868135	0.0110532697632999	0.000844002277665494	0.00580918856594682	6.7715656262046e-05	0.28262458223341	0.878831886167204
SNP_A-1982256	SNP_A-1982254	SNP_A-4261158	0.00136929921749129	0.000972543460800789	0.00063633497973146	6.7715656262046e-05	0.28262458223341	0.753481338999898
SNP_A-1982256	SNP_A-1982254	SNP_A-4265016	0.00579806048599499	0.000799781148657437	0.00368381139486768	6.7715656262046e-05	0.28262458223341	0.757316270575554
SNP_A-1982256	SNP_A-1982254	SNP_A-4293843	0.00524525692229774	0.000953101651950418	0.00309096687333973	6.7715656262046e-05	0.28262458223341	0.96943265428578
SNP_A-1982256	SNP_A-4282758	SNP_A-1982259	0.0137212204411984	0.00100854381023571	0.00740711397614932	6.7715656262046e-05	0.946345867582746	0.27194666974673
SNP_A-1982256	SNP_A-4282758	SNP_A-1982261	0.0143046757858412	0.00119858919534235	0.0104002753910458	6.7715656262046e-05	0.946345867582746	0.928543653233839
SNP_A-1982256	SNP_A-4282758	SNP_A-2074789	0.0139476992830766	0.000884367354980983	0.01068706373412	6.7715656262046e-05	0.946345867582746	0.737280436787922
SNP_A-1982256	SNP_A-4282758	SNP_A-1868135	0.0197954845685876	0.00103395443267986	0.0116977904649948	6.7715656262046e-05	0.946345867582746	0.878831886167204
SNP_A-1982256	SNP_A-4211050	SNP_A-1982260	0.00183501204683856	0.000312030417511882	0.00087569144999501	6.7715656262046e-05	0.474606834902225	0.0268192171974153
SNP_A-1982256	SNP_A-4211050	SNP_A-1982261	0.0131703629427984	0.00103183881613788	0.0107366690507556	6.7715656262046e-05	0.474606834902225	0.928543653233839
SNP_A-1982256	SNP_A-4211050	SNP_A-1868135	0.0162053934429965	0.000902786305901309	0.0106100027931788	6.7715656262046e-05	0.474606834902225	0.878831886167204
SNP_A-1982256	SNP_A-2195035	SNP_A-1982259	0.00652858637775061	0.00050096874361667	0.00348136705924132	6.7715656262046e-05	0.0561752069709006	0.27194666974673
SNP_A-1982256	SNP_A-2195035	SNP_A-1982260	0.000524521836821266	0.000176307723948826	0.000262894634746856	6.7715656262046e-05	0.0561752069709006	0.0268192171974153
SNP_A-1982256	SNP_A-2195035	SNP_A-1982261	0.00713268251884784	0.000543371401654309	0.00362930604691027	6.7715656262046e-05	0.0561752069709006	0.928543653233839
SNP_A-1982256	SNP_A-2195035	SNP_A-2074789	0.00560795832111264	0.000386471040919396	0.00314547068211333	6.7715656262046e-05	0.0561752069709006	0.737280436787922
SNP_A-1982256	SNP_A-2195035	SNP_A-2270221	0.00152169560823298	0.00038294975673284	0.00105282131195177	6.7715656262046e-05	0.0561752069709006	0.478318441063896
SNP_A-1982256	SNP_A-2195035	SNP_A-1868135	0.000933338315969923	0.000451354356030653	0.00348952705589644	6.7715656262046e-05	0.0561752069709006	0.878831886167204
SNP_A-1982256	SNP_A-2195035	SNP_A-4286827	0.000992519767098449	0.000436725288667041	0.000559955656622985	6.7715656262046e-05	0.0561752069709006	0.726337618655969
SNP_A-1982256	SNP_A-2195035	SNP_A-2096374	0.00205189729069663	0.000263475462381314	0.000986747573008474	6.7715656262046e-05	0.0561752069709006	0.228966391630707
SNP_A-1982256	SNP_A-2195035	SNP_A-4261158	0.000702161909309182	0.000528713738110328	0.000373546578362455	6.7715656262046e-05	0.0561752069709006	0.753481338999898
SNP_A-1982256	SNP_A-2195035	SNP_A-4265016	0.00273257610911851	0.000435626831441188	0.0016857724460306	6.7715656262046e-05	0.0561752069709006	0.757316270575554
SNP_A-1982256	SNP_A-4247157	SNP_A-1982260	0.00026994074912726	2.05310607401427e-05	0.00012875243710899	6.7715656262046e-05	0.00191966872124362	0.0268192171974153
SNP_A-1982256	SNP_A-4247157	SNP_A-1982261	0.00072959013863405	4.66902022139658e-05	0.000399674670388627	6.7715656262046e-05	0.00191966872124362	0.928543653233839
SNP_A-1982256	SNP_A-4247157	SNP_A-2074789	0.000837971431716639	3.0592606514886e-05	0.000397519365841537	6.7715656262046e-05	0.00191966872124362	0.737280436787922
SNP_A-1982256	SNP_A-4247157	SNP_A-1868135	0.000202896668352295	3.70126363882596e-05	0.000262512572296035	6.7715656262046e-05	0.00191966872124362	0.878831886167204
SNP_A-1982256	SNP_A-4247157	SNP_A-4286827	0.000197643803327942	3.52934926224284e-05	9.15114731520705e-05	6.7715656262046e-05	0.00191966872124362	0.726337618655969
SNP_A-1982256	SNP_A-4247157	SNP_A-2096374	0.000209994670869871	2.67158300435828e-05	0.000243321788004188	6.7715656262046e-05	0.00191966872124362	0.228966391630707
SNP_A-1982256	SNP_A-4247157	SNP_A-4261158	0.000143675073497011	4.37593571120935e-05	6.04462167728678e-05	6.7715656262046e-05	0.00191966872124362	0.753481338999898
SNP_A-1982256	SNP_A-4247157	SNP_A-4265016	0.00052053511945937	3.49986294791484e-05	0.000280695533454256	6.7715656262046e-05	0.00191966872124362	0.757316270575554
SNP_A-1982256	SNP_A-4247157	SNP_A-4293843	0.000558132360521192	4.30993740838206e-05	0.00029186603850713	6.7715656262046e-05	0.00191966872124362	0.96943265428578
SNP_A-1982256	SNP_A-2137713	SNP_A-1982260	0.000374011784219001	2.36867134385755e-05	0.000188318378962804	6.7715656262046e-05	0.0024645785096378	0.0268192171974153
SNP_A-1982256	SNP_A-2137713	SNP_A-1982261	0.000909634285303407	5.44527738705825e-05	0.000520979718492615	6.7715656262046e-05	0.0024645785096378	0.928543653233839
SNP_A-1982256	SNP_A-2137713	SNP_A-2074789	0.00103599879540799	3.57255323367745e-05	0.000489940444272026	6.7715656262046e-05	0.0024645785096378	0.737280436787922
SNP_A-1982256	SNP_A-2137713	SNP_A-1868135	0.000267398017361895	4.33839377963319e-05	0.000334375662518973	6.7715656262046e-05	0.0024645785096378	0.878831886167204
SNP_A-1982256	SNP_A-2137713	SNP_A-4286827	0.000276462486074981	4.12033209822714e-05	0.000125938587156655	6.7715656262046e-05	0.0024645785096378	0.726337618655969
SNP_A-1982256	SNP_A-2137713	SNP_A-2096374	0.000268663436894266	3.09607586603177e-05	0.000300668002050419	6.7715656262046e-05	0.0024645785096378	0.228966391630707
SNP_A-1982256	SNP_A-2137713	SNP_A-4261158	0.000208056724581966	5.12113563367818e-05	8.87145819464726e-05	6.7715656262046e-05	0.0024645785096378	0.753481338999898
SNP_A-1982256	SNP_A-2137713	SNP_A-4265016	0.000687082361804953	4.0915597851897e-05	0.000350248919422828	6.7715656262046e-05	0.0024645785096378	0.757316270575554
SNP_A-1982256	SNP_A-2137713	SNP_A-4293843	0.000747202928008979	5.02452179559939e-05	0.000373593212865287	6.7715656262046e-05	0.0024645785096378	0.96943265428578
SNP_A-1982256	SNP_A-2023855	SNP_A-1982259	0.00640710575162525	0.000539944423763503	0.00337652322226817	6.7715656262046e-05	0.0632015609429865	0.27194666974673
SNP_A-1982256	SNP_A-2023855	SNP_A-1982260	0.000403208000287337	0.000186568521746181	0.000218786398597976	6.7715656262046e-05	0.0632015609429865	0.0268192171974153
SNP_A-1982256	SNP_A-2023855	SNP_A-1982261	0.00568637162233874	0.000590402206831124	0.00283573723516189	6.7715656262046e-05	0.0632015609429865	0.928543653233839
SNP_A-1982256	SNP_A-2023855	SNP_A-2074789	0.00332799654821896	0.00041015582524118	0.00267674458640548	6.7715656262046e-05	0.0632015609429865	0.737280436787922
SNP_A-1982256	SNP_A-2023855	SNP_A-2270221	0.00127085081944528	0.000420657766641389	0.00100534208046849	6.7715656262046e-05	0.0632015609429865	0.478318441063896
SNP_A-1982256	SNP_A-2023855	SNP_A-1868135	0.000595314911936605	0.000483647845248211	0.00329279512857747	6.7715656262046e-05	0.0632015609429865	0.878831886167204
SNP_A-1982256	SNP_A-2023855	SNP_A-4286827	0.0010945233776197	0.000467605634649247	0.000516585936064557	6.7715656262046e-05	0.0632015609429865	0.726337618655969
SNP_A-1982256	SNP_A-2023855	SNP_A-2096374	0.00256952113311604	0.000288160144604215	0.00122556065302004	6.7715656262046e-05	0.0632015609429865	0.228966391630707
SNP_A-1982256	SNP_A-2023855	SNP_A-4261158	0.000747371883340962	0.000569558660079638	0.00033678767307075	6.7715656262046e-05	0.0632015609429865	0.753481338999898
SNP_A-1982256	SNP_A-2023855	SNP_A-4265016	0.00296799432302512	0.000467947529115755	0.00144940077048669	6.7715656262046e-05	0.0632015609429865	0.757316270575554
SNP_A-1982256	SNP_A-2023855	SNP_A-4293843	0.00232199432686327	0.000556394202931605	0.00110359971878236	6.7715656262046e-05	0.0632015609429865	0.96943265428578
SNP_A-1982256	SNP_A-1982259	SNP_A-1982260	0.00296241439580243	0.000332063104871312	0.00219573366013217	6.7715656262046e-05	0.27194666974673	0.0268192171974153
SNP_A-1982256	SNP_A-1982259	SNP_A-2074789	0.0181212227499156	0.000747631087699541	0.0097833469528258	6.7715656262046e-05	0.27194666974673	0.737280436787922
SNP_A-1982256	SNP_A-1982259	SNP_A-1868135	0.0151247022728016	0.000866253977310279	0.0100212719045084	6.7715656262046e-05	0.27194666974673	0.878831886167204
SNP_A-1982256	SNP_A-1982259	SNP_A-4286827	0.00411394809305488	0.000776066784410709	0.00236690065329911	6.7715656262046e-05	0.27194666974673	0.726337618655969
SNP_A-1982256	SNP_A-1982259	SNP_A-4265016	0.0107248759624996	0.000816838559105969	0.00584198840120444	6.7715656262046e-05	0.27194666974673	0.757316270575554
SNP_A-1982256	SNP_A-1982259	SNP_A-4293843	0.010503000944857	0.000961107492531033	0.00563919150616244	6.7715656262046e-05	0.27194666974673	0.96943265428578
SNP_A-1982256	SNP_A-1982260	SNP_A-1868135	0.00267677660770139	0.000191038533381733	0.00138125122959067	6.7715656262046e-05	0.0268192171974153	0.878831886167204
SNP_A-1982256	SNP_A-1982260	SNP_A-4286827	0.00125760532289885	0.000317969685205196	0.000586455451952251	6.7715656262046e-05	0.0268192171974153	0.726337618655969
SNP_A-1982256	SNP_A-1982260	SNP_A-2096374	0.00128005450349871	0.000176080381329873	0.00105597223809778	6.7715656262046e-05	0.0268192171974153	0.228966391630707
SNP_A-1982256	SNP_A-1982260	SNP_A-4261158	0.00157092033559246	0.000348438590142756	0.000735086989344832	6.7715656262046e-05	0.0268192171974153	0.753481338999898
SNP_A-1982256	SNP_A-1982260	SNP_A-4265016	0.00349465273059655	0.000340581984909802	0.00170200957627891	6.7715656262046e-05	0.0268192171974153	0.757316270575554
SNP_A-1982256	SNP_A-1982260	SNP_A-4293843	0.00282498093254884	0.000344584995720754	0.00136581891727792	6.7715656262046e-05	0.0268192171974153	0.96943265428578
SNP_A-1982256	SNP_A-1982261	SNP_A-1868135	0.0231689909694367	0.000942479208243043	0.012810493338332	6.7715656262046e-05	0.928543653233839	0.878831886167204
SNP_A-1982256	SNP_A-1982261	SNP_A-4286827	0.00498904900742341	0.00094074230310789	0.00247418247595604	6.7715656262046e-05	0.928543653233839	0.726337618655969
SNP_A-1982256	SNP_A-1982261	SNP_A-4261158	0.00566306736680246	0.00117071747182111	0.0029409744726352	6.7715656262046e-05	0.928543653233839	0.753481338999898
SNP_A-1982256	SNP_A-2270221	SNP_A-1868135	0.000671857027750476	0.000632613396468092	0.000760172538454944	6.7715656262046e-05	0.478318441063896	0.878831886167204
SNP_A-1982256	SNP_A-2096374	SNP_A-4265016	0.0074793283907158	0.000502325132021141	0.00378383511459077	6.7715656262046e-05	0.228966391630707	0.757316270575554
SNP_A-1982256	SNP_A-2096374	SNP_A-4293843	0.00710620605579722	0.000587034319611503	0.00358627185508005	6.7715656262046e-05	0.228966391630707	0.96943265428578
