# Supplementary material for: Powerful testing via hierarchical linkage disequilibrium in haplotype association studies
Source: Biom J. 2019 Jan 28;61(3):747–68. doi: 10.1002/bimj.201800053 (PMC6637384; doi:10.1002/bimj.201800053)
Supplement: Supplementary file 1 — Supporting Information [file BIMJ-61-747-s001.zip › reproducibility/case_study1_cadidate_loci_analysis/results/14.Pvalues.txt]

SNP1	SNP2	SNP3	Full	P={1}	P={1,2}	SNP1	SNP2	SNP3
SNP_A-4296884	SNP_A-2221649	SNP_A-2248517	0.000264268697926049	4.90816884346374e-05	0.00137167007438165	8.27181607511295e-05	0.841393142735336	0.0241628791522842
SNP_A-4296884	SNP_A-2221649	SNP_A-4275846	0.000401524439868958	0.000291776778845557	0.00340229919123813	8.27181607511295e-05	0.841393142735336	0.0452845524409849
SNP_A-4296884	SNP_A-2221649	SNP_A-4208016	0.000727436456471288	0.00010299626588351	0.00113693314234506	8.27181607511295e-05	0.841393142735336	0.0586661685190859
SNP_A-4296884	SNP_A-2221649	SNP_A-1962863	0.00103323678004931	0.000165818686550433	0.00147076307339959	8.27181607511295e-05	0.841393142735336	0.0928174300751478
SNP_A-4296884	SNP_A-2221649	SNP_A-2055644	0.000695676667832017	0.000167213578502958	0.000920065662968767	8.27181607511295e-05	0.841393142735336	0.0919995902163985
SNP_A-4296884	SNP_A-2221649	SNP_A-2148844	0.000438762534604257	0.00017959103912449	0.000761354461138307	8.27181607511295e-05	0.841393142735336	0.114934586681207
SNP_A-4296884	SNP_A-2221649	SNP_A-1888210	0.0106935581400183	0.00139543237034453	0.00800701668142415	8.27181607511295e-05	0.841393142735336	0.95917558095372
SNP_A-4296884	SNP_A-2221649	SNP_A-1923929	0.000265474840673643	0.000396219025796424	0.000197262809696332	8.27181607511295e-05	0.841393142735336	0.846273790546856
SNP_A-4296884	SNP_A-2221649	SNP_A-2083190	0.016490356392651	0.00125370138978994	0.00885602896684894	8.27181607511295e-05	0.841393142735336	0.0400814699470031
SNP_A-4296884	SNP_A-2221649	SNP_A-2167334	0.00760767589107373	0.00125839285418937	0.00610601497187092	8.27181607511295e-05	0.841393142735336	0.370176390546396
SNP_A-4296884	SNP_A-2221649	SNP_A-1832931	0.0136714873694821	0.00118053522739105	0.00742830443626484	8.27181607511295e-05	0.841393142735336	0.0366395002562402
SNP_A-4296884	SNP_A-2221649	SNP_A-2206206	0.0227377847363509	0.00116881668346302	0.0126118328966456	8.27181607511295e-05	0.841393142735336	0.309602106549941
SNP_A-4296884	SNP_A-2221649	SNP_A-2207376	0.0196722282823217	0.00104874073774579	0.0146997741268142	8.27181607511295e-05	0.841393142735336	0.528247576221155
SNP_A-4296884	SNP_A-2221649	SNP_A-2130138	0.014497211162075	0.000723447842471676	0.013105598215636	8.27181607511295e-05	0.841393142735336	0.0399190176376953
SNP_A-4296884	SNP_A-2221649	SNP_A-4197053	0.0117698662961477	0.000774433921883435	0.0115563394257365	8.27181607511295e-05	0.841393142735336	0.0327284665381706
SNP_A-4296884	SNP_A-2221649	SNP_A-2266707	0.0137144325434589	0.000759503775516756	0.0133999335306876	8.27181607511295e-05	0.841393142735336	0.0346324621025903
SNP_A-4296884	SNP_A-2221649	SNP_A-2177155	0.0138944593360703	0.000814174073956842	0.0132614960096447	8.27181607511295e-05	0.841393142735336	0.0275403590767927
SNP_A-4296884	SNP_A-2221649	SNP_A-4271845	0.0189029816159343	0.00141406816695845	0.0149227524757345	8.27181607511295e-05	0.841393142735336	0.963904631338528
SNP_A-4296884	SNP_A-2221649	SNP_A-1895697	0.0167569007864729	0.00141346536092279	0.0149443949437611	8.27181607511295e-05	0.841393142735336	0.739514299592179
SNP_A-4296884	SNP_A-1962861	SNP_A-1888210	0.0146302074506512	0.00136296151870857	0.00788803867563112	8.27181607511295e-05	0.398721743907019	0.95917558095372
SNP_A-4296884	SNP_A-1962861	SNP_A-1923929	0.00233199683394913	0.000237323466637853	0.00124021230560141	8.27181607511295e-05	0.398721743907019	0.846273790546856
SNP_A-4296884	SNP_A-1962861	SNP_A-2083190	0.00855466593445878	0.00104688698482386	0.00444187036599606	8.27181607511295e-05	0.398721743907019	0.0400814699470031
SNP_A-4296884	SNP_A-1962861	SNP_A-2167334	0.00701429098610701	0.0013673870086952	0.00389072427001188	8.27181607511295e-05	0.398721743907019	0.370176390546396
SNP_A-4296884	SNP_A-1962861	SNP_A-1832931	0.00603965615947443	0.00100857245260834	0.00311416140029398	8.27181607511295e-05	0.398721743907019	0.0366395002562402
SNP_A-4296884	SNP_A-1962861	SNP_A-2206206	0.0147365907865909	0.00129298795568423	0.00875748947762189	8.27181607511295e-05	0.398721743907019	0.309602106549941
SNP_A-4296884	SNP_A-1962861	SNP_A-2207376	0.00807960769544742	0.00116507145985007	0.00831821979037612	8.27181607511295e-05	0.398721743907019	0.528247576221155
SNP_A-4296884	SNP_A-1962861	SNP_A-2130138	0.00790113215379997	0.0012619606538848	0.00883487782422434	8.27181607511295e-05	0.398721743907019	0.0399190176376953
SNP_A-4296884	SNP_A-1962861	SNP_A-4197053	0.00639974610831096	0.00132103253114808	0.00774165063669689	8.27181607511295e-05	0.398721743907019	0.0327284665381706
SNP_A-4296884	SNP_A-1962861	SNP_A-2266707	0.00740604712978013	0.00128472684876563	0.00876066288981392	8.27181607511295e-05	0.398721743907019	0.0346324621025903
SNP_A-4296884	SNP_A-1962861	SNP_A-2177155	0.00752701891837588	0.00134462002510833	0.00881998028152681	8.27181607511295e-05	0.398721743907019	0.0275403590767927
SNP_A-4296884	SNP_A-1841528	SNP_A-1888210	0.0132867894215771	0.00116725395222459	0.00708485587141769	8.27181607511295e-05	0.215312247538115	0.95917558095372
SNP_A-4296884	SNP_A-1841528	SNP_A-1923929	0.00155802012416724	0.000226342256332169	0.00112142550246431	8.27181607511295e-05	0.215312247538115	0.846273790546856
SNP_A-4296884	SNP_A-1841528	SNP_A-2083190	0.00574475603915164	0.000913819055469237	0.00397689355907639	8.27181607511295e-05	0.215312247538115	0.0400814699470031
SNP_A-4296884	SNP_A-1841528	SNP_A-2167334	0.0035446541987725	0.00117477665465409	0.00263587717066909	8.27181607511295e-05	0.215312247538115	0.370176390546396
SNP_A-4296884	SNP_A-1841528	SNP_A-1832931	0.00546746725845637	0.000881383613661195	0.00282424362824407	8.27181607511295e-05	0.215312247538115	0.0366395002562402
SNP_A-4296884	SNP_A-1841528	SNP_A-2206206	0.011225700964259	0.00113681862374437	0.00721594542626394	8.27181607511295e-05	0.215312247538115	0.309602106549941
SNP_A-4296884	SNP_A-1841528	SNP_A-2207376	0.00397150933102427	0.00103357448060442	0.0069476198465014	8.27181607511295e-05	0.215312247538115	0.528247576221155
SNP_A-4296884	SNP_A-1841528	SNP_A-2130138	0.00648805909596397	0.00110090266986023	0.00537776200004423	8.27181607511295e-05	0.215312247538115	0.0399190176376953
SNP_A-4296884	SNP_A-1841528	SNP_A-4197053	0.0051312276779533	0.00115408096586889	0.00449023481477566	8.27181607511295e-05	0.215312247538115	0.0327284665381706
SNP_A-4296884	SNP_A-1841528	SNP_A-2266707	0.0061275278127626	0.0011191004692169	0.00529939760201601	8.27181607511295e-05	0.215312247538115	0.0346324621025903
SNP_A-4296884	SNP_A-1841528	SNP_A-2177155	0.00604789623691332	0.00117152586331026	0.00519076748801603	8.27181607511295e-05	0.215312247538115	0.0275403590767927
SNP_A-4296884	SNP_A-4197720	SNP_A-1953349	0.00328240765981392	0.000455860347779954	0.00536317881732443	8.27181607511295e-05	0.0624369311883453	0.535061041538603
SNP_A-4296884	SNP_A-4197720	SNP_A-1888210	0.00363806423204047	0.000696361379320963	0.00182511496349144	8.27181607511295e-05	0.0624369311883453	0.95917558095372
SNP_A-4296884	SNP_A-4197720	SNP_A-1923929	0.00145096434887	9.97274682343392e-05	0.0016973933118397	8.27181607511295e-05	0.0624369311883453	0.846273790546856
SNP_A-4296884	SNP_A-4197720	SNP_A-2083190	0.00478036023820636	0.000647942782148544	0.00261707496841272	8.27181607511295e-05	0.0624369311883453	0.0400814699470031
SNP_A-4296884	SNP_A-4197720	SNP_A-2167334	0.00237503519989478	0.000692168164278738	0.00167281557295668	8.27181607511295e-05	0.0624369311883453	0.370176390546396
SNP_A-4296884	SNP_A-4197720	SNP_A-1832931	0.00392560778749936	0.000605180139002818	0.00192029903093113	8.27181607511295e-05	0.0624369311883453	0.0366395002562402
SNP_A-4296884	SNP_A-4197720	SNP_A-2206206	0.00918557437259257	0.000701493665945585	0.00501081606675369	8.27181607511295e-05	0.0624369311883453	0.309602106549941
SNP_A-4296884	SNP_A-4197720	SNP_A-2207376	0.00360948899638747	0.000635990860278719	0.00485097486153701	8.27181607511295e-05	0.0624369311883453	0.528247576221155
SNP_A-4296884	SNP_A-4197720	SNP_A-2130138	0.00511236363605506	0.000649080696649181	0.00494875799505545	8.27181607511295e-05	0.0624369311883453	0.0399190176376953
SNP_A-4296884	SNP_A-4197720	SNP_A-4197053	0.00457765079710503	0.000680997804589586	0.0046128287898385	8.27181607511295e-05	0.0624369311883453	0.0327284665381706
SNP_A-4296884	SNP_A-4197720	SNP_A-2266707	0.0053108437112539	0.000664805120174827	0.00519776638701006	8.27181607511295e-05	0.0624369311883453	0.0346324621025903
SNP_A-4296884	SNP_A-4197720	SNP_A-2177155	0.00541959183376689	0.000693663074892145	0.00528274222406849	8.27181607511295e-05	0.0624369311883453	0.0275403590767927
SNP_A-4296884	SNP_A-4197720	SNP_A-4271845	0.00960519430403405	0.000737324092302743	0.00697399462719376	8.27181607511295e-05	0.0624369311883453	0.963904631338528
SNP_A-4296884	SNP_A-4197720	SNP_A-1895697	0.00818262170056183	0.0007367840427538	0.00682456884338996	8.27181607511295e-05	0.0624369311883453	0.739514299592179
SNP_A-4296884	SNP_A-2248517	SNP_A-2167334	0.00190650130711452	0.000333225261983264	0.000942964878353749	8.27181607511295e-05	0.0241628791522842	0.370176390546396
SNP_A-4296884	SNP_A-2248517	SNP_A-2206206	0.00752348734004474	0.000324770954367741	0.00396301414132563	8.27181607511295e-05	0.0241628791522842	0.309602106549941
SNP_A-4296884	SNP_A-2248517	SNP_A-2207376	0.00643387309732552	0.000268140240307194	0.00349343982509452	8.27181607511295e-05	0.0241628791522842	0.528247576221155
SNP_A-4296884	SNP_A-2248517	SNP_A-2130138	0.00184233496464524	0.000349708851560741	0.0018562307406809	8.27181607511295e-05	0.0241628791522842	0.0399190176376953
SNP_A-4296884	SNP_A-2248517	SNP_A-4197053	0.00138161889407805	0.000364922455967191	0.00154286533613965	8.27181607511295e-05	0.0241628791522842	0.0327284665381706
SNP_A-4296884	SNP_A-2248517	SNP_A-2266707	0.00192772100886355	0.000359422363595567	0.0020076117767358	8.27181607511295e-05	0.0241628791522842	0.0346324621025903
SNP_A-4296884	SNP_A-2248517	SNP_A-2177155	0.00188840433179189	0.000374239074332966	0.00195273050171633	8.27181607511295e-05	0.0241628791522842	0.0275403590767927
SNP_A-4296884	SNP_A-1954630	SNP_A-1888210	0.0119686202133004	0.00134203976028596	0.00630468642856434	8.27181607511295e-05	0.413687316849487	0.95917558095372
SNP_A-4296884	SNP_A-1954630	SNP_A-1923929	0.00348438243705137	0.000245232873599322	0.00178853754444719	8.27181607511295e-05	0.413687316849487	0.846273790546856
SNP_A-4296884	SNP_A-1954630	SNP_A-2167334	0.0021287132585493	0.00137601109307081	0.00122151148516588	8.27181607511295e-05	0.413687316849487	0.370176390546396
SNP_A-4296884	SNP_A-1954630	SNP_A-2130138	0.00921824955530091	0.00125748449949928	0.00944146205458516	8.27181607511295e-05	0.413687316849487	0.0399190176376953
SNP_A-4296884	SNP_A-1954630	SNP_A-4197053	0.00851539152210791	0.00131565218679299	0.00905228339329688	8.27181607511295e-05	0.413687316849487	0.0327284665381706
SNP_A-4296884	SNP_A-1954630	SNP_A-2266707	0.00761123818355659	0.00128732732382774	0.00951044907569101	8.27181607511295e-05	0.413687316849487	0.0346324621025903
SNP_A-4296884	SNP_A-1954630	SNP_A-2177155	0.00966924978836062	0.00134128447100949	0.0100155304260575	8.27181607511295e-05	0.413687316849487	0.0275403590767927
SNP_A-4296884	SNP_A-1954630	SNP_A-4271845	0.0219536911392506	0.00136586247607139	0.0119064648367233	8.27181607511295e-05	0.413687316849487	0.963904631338528
SNP_A-4296884	SNP_A-1954630	SNP_A-1895697	0.0215933884787208	0.00136659941956966	0.0118390955979649	8.27181607511295e-05	0.413687316849487	0.739514299592179
SNP_A-4296884	SNP_A-4275846	SNP_A-1953349	0.00954479137156628	0.000389089190112655	0.00505962117222968	8.27181607511295e-05	0.0452845524409849	0.535061041538603
SNP_A-4296884	SNP_A-4275846	SNP_A-1888210	0.00913325298761952	0.000633769512742816	0.00504530103583802	8.27181607511295e-05	0.0452845524409849	0.95917558095372
SNP_A-4296884	SNP_A-4275846	SNP_A-1923929	0.00412156883476237	3.15952820886966e-05	0.00249946800350946	8.27181607511295e-05	0.0452845524409849	0.846273790546856
SNP_A-4296884	SNP_A-4275846	SNP_A-2083190	0.00629019861822307	0.000580116862680666	0.00427051203077568	8.27181607511295e-05	0.0452845524409849	0.0400814699470031
SNP_A-4296884	SNP_A-4275846	SNP_A-2167334	0.00166467429758151	0.000631469726943168	0.0010020031998625	8.27181607511295e-05	0.0452845524409849	0.370176390546396
SNP_A-4296884	SNP_A-4275846	SNP_A-1832931	0.00669744168889073	0.000534317223306489	0.00400339321603894	8.27181607511295e-05	0.0452845524409849	0.0366395002562402
SNP_A-4296884	SNP_A-4275846	SNP_A-2206206	0.00811207951727834	0.000551877237780445	0.00460755211123517	8.27181607511295e-05	0.0452845524409849	0.309602106549941
SNP_A-4296884	SNP_A-4275846	SNP_A-2207376	0.00766702400582795	0.000520179664072652	0.00445057493647479	8.27181607511295e-05	0.0452845524409849	0.528247576221155
SNP_A-4296884	SNP_A-4275846	SNP_A-2130138	0.00477364213614377	0.000585091298105655	0.00484745217946686	8.27181607511295e-05	0.0452845524409849	0.0399190176376953
SNP_A-4296884	SNP_A-4275846	SNP_A-4197053	0.00493289872728323	0.000614757330130891	0.00448451151028422	8.27181607511295e-05	0.0452845524409849	0.0327284665381706
SNP_A-4296884	SNP_A-4275846	SNP_A-2266707	0.00590481749270462	0.000599666286204063	0.00567469773636353	8.27181607511295e-05	0.0452845524409849	0.0346324621025903
SNP_A-4296884	SNP_A-4275846	SNP_A-2177155	0.00633544445331741	0.000627801956993312	0.00534316743431108	8.27181607511295e-05	0.0452845524409849	0.0275403590767927
SNP_A-4296884	SNP_A-4275846	SNP_A-4271845	0.00880337019039348	0.000647011369414921	0.00449854639018866	8.27181607511295e-05	0.0452845524409849	0.963904631338528
SNP_A-4296884	SNP_A-4275846	SNP_A-1895697	0.007959358327957	0.000652965043563645	0.00404167947181141	8.27181607511295e-05	0.0452845524409849	0.739514299592179
SNP_A-4296884	SNP_A-4208016	SNP_A-1888210	0.00582539904841522	0.000472276606005936	0.00370838112374375	8.27181607511295e-05	0.0586661685190859	0.95917558095372
SNP_A-4296884	SNP_A-4208016	SNP_A-1923929	0.00240045711606143	5.1317062062615e-05	0.00172773234086826	8.27181607511295e-05	0.0586661685190859	0.846273790546856
SNP_A-4296884	SNP_A-4208016	SNP_A-1832931	0.00911501798608246	0.000370954897220164	0.0046941593503771	8.27181607511295e-05	0.0586661685190859	0.0366395002562402
SNP_A-4296884	SNP_A-4208016	SNP_A-4271845	0.00264706847255427	0.000483198286297178	0.00188919028505573	8.27181607511295e-05	0.0586661685190859	0.963904631338528
SNP_A-4296884	SNP_A-4208016	SNP_A-1895697	0.00291079847288475	0.00048840771738054	0.0017853938808722	8.27181607511295e-05	0.0586661685190859	0.739514299592179
SNP_A-4296884	SNP_A-1962863	SNP_A-1888210	0.00731836128767615	0.000642524808820738	0.00494988290530715	8.27181607511295e-05	0.0928174300751478	0.95917558095372
SNP_A-4296884	SNP_A-1962863	SNP_A-1923929	0.00192759438437059	6.32484635273153e-05	0.00149123631076116	8.27181607511295e-05	0.0928174300751478	0.846273790546856
SNP_A-4296884	SNP_A-1962863	SNP_A-1832931	0.0101795546154676	0.000519810817674832	0.00535792714020806	8.27181607511295e-05	0.0928174300751478	0.0366395002562402
SNP_A-4296884	SNP_A-1962863	SNP_A-4271845	0.00345961625743787	0.000652445361546061	0.00287393782666774	8.27181607511295e-05	0.0928174300751478	0.963904631338528
SNP_A-4296884	SNP_A-1962863	SNP_A-1895697	0.00389549210940704	0.000658646499277723	0.00272002686829542	8.27181607511295e-05	0.0928174300751478	0.739514299592179
SNP_A-4296884	SNP_A-2055644	SNP_A-1888210	0.0066311796090251	0.000638410541958816	0.00445798894652769	8.27181607511295e-05	0.0919995902163985	0.95917558095372
SNP_A-4296884	SNP_A-2055644	SNP_A-1923929	0.0020115020253689	6.45732752000866e-05	0.0013111274625654	8.27181607511295e-05	0.0919995902163985	0.846273790546856
SNP_A-4296884	SNP_A-2055644	SNP_A-1832931	0.00874439223294054	0.000509888433635008	0.00487568903504859	8.27181607511295e-05	0.0919995902163985	0.0366395002562402
SNP_A-4296884	SNP_A-2055644	SNP_A-4271845	0.00425872067158429	0.000648166531718751	0.00311831979779591	8.27181607511295e-05	0.0919995902163985	0.963904631338528
SNP_A-4296884	SNP_A-2055644	SNP_A-1895697	0.00464194015616143	0.000655229814267129	0.00295544909391248	8.27181607511295e-05	0.0919995902163985	0.739514299592179
SNP_A-4296884	SNP_A-2148844	SNP_A-1888210	0.00844418351237958	0.000713117264613528	0.00497735955658565	8.27181607511295e-05	0.114934586681207	0.95917558095372
SNP_A-4296884	SNP_A-2148844	SNP_A-1923929	0.00188909090228968	6.4170313148297e-05	0.00174138402873781	8.27181607511295e-05	0.114934586681207	0.846273790546856
SNP_A-4296884	SNP_A-2148844	SNP_A-1832931	0.0119207296692706	0.000574207116304046	0.00624871722872324	8.27181607511295e-05	0.114934586681207	0.0366395002562402
SNP_A-4296884	SNP_A-2148844	SNP_A-4271845	0.00449414141441108	0.000723530902981578	0.00366499692646021	8.27181607511295e-05	0.114934586681207	0.963904631338528
SNP_A-4296884	SNP_A-2148844	SNP_A-1895697	0.00502863953575021	0.000729278195547209	0.00348293973631697	8.27181607511295e-05	0.114934586681207	0.739514299592179
SNP_A-4296884	SNP_A-1923929	SNP_A-2083190	0.000928321090048308	0.000277376105861853	0.000549319609140971	8.27181607511295e-05	0.846273790546856	0.0400814699470031
SNP_A-4296884	SNP_A-1923929	SNP_A-2167334	0.00171560656129488	0.000336164539524154	0.00116603147253376	8.27181607511295e-05	0.846273790546856	0.370176390546396
SNP_A-4296884	SNP_A-1923929	SNP_A-1832931	0.0011941882624789	0.00024550261590141	0.000968280480773194	8.27181607511295e-05	0.846273790546856	0.0366395002562402
SNP_A-4296884	SNP_A-1923929	SNP_A-2206206	0.000492104176664968	0.000316018885652545	0.00144952665346594	8.27181607511295e-05	0.846273790546856	0.309602106549941
SNP_A-4296884	SNP_A-1923929	SNP_A-2207376	0.00105412667855863	0.00038835835311253	0.00131002587912629	8.27181607511295e-05	0.846273790546856	0.528247576221155
SNP_A-4296884	SNP_A-1923929	SNP_A-4197053	0.00124974691031954	3.85569260976512e-05	0.00194294733276819	8.27181607511295e-05	0.846273790546856	0.0327284665381706
SNP_A-4296884	SNP_A-1923929	SNP_A-2266707	0.001529568614095	4.20032306664672e-05	0.00216621744127779	8.27181607511295e-05	0.846273790546856	0.0346324621025903
SNP_A-4296884	SNP_A-1923929	SNP_A-2177155	0.00169997047205461	5.12150011487672e-05	0.00229487602880578	8.27181607511295e-05	0.846273790546856	0.0275403590767927
SNP_A-4296884	SNP_A-2206206	SNP_A-1895697	0.0232371697734981	0.0013092444622521	0.01268468923322	8.27181607511295e-05	0.309602106549941	0.739514299592179
