# Supplementary material for: Powerful testing via hierarchical linkage disequilibrium in haplotype association studies
Source: Biom J. 2019 Jan 28;61(3):747–68. doi: 10.1002/bimj.201800053 (PMC6637384; doi:10.1002/bimj.201800053)
Supplement: Supplementary file 1 — Supporting Information [file BIMJ-61-747-s001.zip › reproducibility/case_study1_cadidate_loci_analysis/results/43.Pvalues.txt]

SNP1	SNP2	SNP3	Full	P={1}	P={1,2}	SNP1	SNP2	SNP3
SNP_A-2157782	SNP_A-2003630	SNP_A-2195632	0.00892306893693269	0.000398715473918913	0.00500221389442161	7.43707872323205e-05	0.398425399195464	0.585997817079219
SNP_A-2157782	SNP_A-2003630	SNP_A-2259090	0.00363898797710732	0.0002685939726546	0.00345783970284454	7.43707872323205e-05	0.398425399195464	0.11508937349877
SNP_A-2157782	SNP_A-2003630	SNP_A-2281491	0.00232943461006129	0.000422031794061496	0.00150369122003358	7.43707872323205e-05	0.398425399195464	0.189286106397098
SNP_A-2157782	SNP_A-2003630	SNP_A-1816549	0.00996687500645981	0.000665634613542136	0.00604161171976126	7.43707872323205e-05	0.398425399195464	0.470010844039968
SNP_A-2157782	SNP_A-2003630	SNP_A-1894098	0.00287808703125909	0.00048132253027331	0.00152578466247542	7.43707872323205e-05	0.398425399195464	0.429012228636573
SNP_A-2157782	SNP_A-2003630	SNP_A-1801867	0.00215533142079159	0.000124402551742543	0.00101949335434639	7.43707872323205e-05	0.398425399195464	0.0317377526385582
SNP_A-2157782	SNP_A-2003630	SNP_A-2119659	0.00196940972829161	0.000117119589161734	0.000928364463339825	7.43707872323205e-05	0.398425399195464	0.0291719055037673
SNP_A-2157782	SNP_A-2003630	SNP_A-1888778	0.00910306990301935	0.000637617135582407	0.00598618149154683	7.43707872323205e-05	0.398425399195464	0.854427292346824
SNP_A-2157782	SNP_A-2003630	SNP_A-2131396	0.000789527337647316	0.000170125667391005	0.000464499570711324	7.43707872323205e-05	0.398425399195464	0.0587537089067824
SNP_A-2157782	SNP_A-2003630	SNP_A-2277248	0.000225332730329515	7.76605821331972e-06	0.000299313106684506	7.43707872323205e-05	0.398425399195464	0.000532086259638996
SNP_A-2157782	SNP_A-2003630	SNP_A-4303467	0.000853371802676558	0.000293150174077004	0.000462638474524695	7.43707872323205e-05	0.398425399195464	0.0417384101061776
SNP_A-2157782	SNP_A-2003630	SNP_A-4290901	0.000878156387917206	0.000236274878961221	0.000794142399706962	7.43707872323205e-05	0.398425399195464	0.276999852848935
SNP_A-2157782	SNP_A-2003630	SNP_A-4293858	0.00097027369439186	0.000306336432739368	0.000799872315778118	7.43707872323205e-05	0.398425399195464	0.379945281588793
SNP_A-2157782	SNP_A-2003630	SNP_A-1862206	0.000627917496926268	8.07933914888387e-05	0.00100317844888396	7.43707872323205e-05	0.398425399195464	0.0509943481242162
SNP_A-2157782	SNP_A-2003630	SNP_A-1852715	0.00115283846454794	0.000307190890728266	0.000944713639230663	7.43707872323205e-05	0.398425399195464	0.383823402679102
SNP_A-2157782	SNP_A-2117203	SNP_A-2195632	0.01506112516627	0.000862109862459745	0.0096113947981857	7.43707872323205e-05	0.869652900218367	0.585997817079219
SNP_A-2157782	SNP_A-2117203	SNP_A-2259090	0.00858476382402358	0.000507224180267441	0.00454651045992779	7.43707872323205e-05	0.869652900218367	0.11508937349877
SNP_A-2157782	SNP_A-2117203	SNP_A-1816549	0.0121515430112533	0.00117903160242034	0.00987687901523746	7.43707872323205e-05	0.869652900218367	0.470010844039968
SNP_A-2157782	SNP_A-2117203	SNP_A-1894098	0.0128417502374071	0.000833028937814157	0.00702161072853012	7.43707872323205e-05	0.869652900218367	0.429012228636573
SNP_A-2157782	SNP_A-2117203	SNP_A-2131396	0.0057251825655722	0.000315817294271187	0.00288057508568041	7.43707872323205e-05	0.869652900218367	0.0587537089067824
SNP_A-2157782	SNP_A-2117203	SNP_A-2277248	0.000399637008108397	2.10006474586868e-05	0.000363925373877895	7.43707872323205e-05	0.869652900218367	0.000532086259638996
SNP_A-2157782	SNP_A-2117203	SNP_A-4303467	0.00791866516015881	0.000587880721533214	0.00403227439208329	7.43707872323205e-05	0.869652900218367	0.0417384101061776
SNP_A-2157782	SNP_A-2117203	SNP_A-4231412	0.000856694166785116	0.000342861842268523	0.000885011934250672	7.43707872323205e-05	0.869652900218367	0.187247263031938
SNP_A-2157782	SNP_A-2117203	SNP_A-4290901	0.00138010438033339	0.00046312619389637	0.00221260622326117	7.43707872323205e-05	0.869652900218367	0.276999852848935
SNP_A-2157782	SNP_A-2117203	SNP_A-2208926	0.00377776262317174	0.000172227822040334	0.00222953405150602	7.43707872323205e-05	0.869652900218367	0.00961049579754119
SNP_A-2157782	SNP_A-2117203	SNP_A-4293858	0.00172792984450135	0.000595113055765368	0.00260014799038692	7.43707872323205e-05	0.869652900218367	0.379945281588793
SNP_A-2157782	SNP_A-2117203	SNP_A-1862206	0.00400515494537277	0.000197879323617097	0.00254771618083574	7.43707872323205e-05	0.869652900218367	0.0509943481242162
SNP_A-2157782	SNP_A-2117203	SNP_A-1852715	0.00200492996764798	0.000597653571917274	0.00285920160205548	7.43707872323205e-05	0.869652900218367	0.383823402679102
SNP_A-2157782	SNP_A-2148063	SNP_A-1894098	0.00203156263802967	0.000471108780289398	0.00190748155772347	7.43707872323205e-05	0.792087982188981	0.429012228636573
SNP_A-2157782	SNP_A-2148063	SNP_A-1801867	0.000378493967583647	7.32919778602421e-05	0.000317861344807559	7.43707872323205e-05	0.792087982188981	0.0317377526385582
SNP_A-2157782	SNP_A-2148063	SNP_A-2119659	0.000338809129919921	6.84034148682013e-05	0.00028764624427671	7.43707872323205e-05	0.792087982188981	0.0291719055037673
SNP_A-2157782	SNP_A-2148063	SNP_A-1888778	0.0120272131518249	0.000655422885147531	0.00654422718537641	7.43707872323205e-05	0.792087982188981	0.854427292346824
SNP_A-2157782	SNP_A-2148063	SNP_A-4223734	0.00297453647609834	0.000201039594554595	0.00151181819037249	7.43707872323205e-05	0.792087982188981	0.19180050997906
SNP_A-2157782	SNP_A-2148063	SNP_A-2131396	0.00243947366332371	9.57123934953675e-05	0.00121483434097137	7.43707872323205e-05	0.792087982188981	0.0587537089067824
SNP_A-2157782	SNP_A-2148063	SNP_A-2277248	2.81912900211628e-05	7.33359411657711e-06	0.000166335292183697	7.43707872323205e-05	0.792087982188981	0.000532086259638996
SNP_A-2157782	SNP_A-2148063	SNP_A-1803204	0.0120562650690091	0.000525567354245394	0.00635730085246576	7.43707872323205e-05	0.792087982188981	0.496914834563638
SNP_A-2157782	SNP_A-2148063	SNP_A-4231412	0.000279478211736497	0.000175620516674194	0.000343126442277343	7.43707872323205e-05	0.792087982188981	0.187247263031938
SNP_A-2157782	SNP_A-2148063	SNP_A-4290901	0.00062982294880063	0.000245469158998908	0.000375138815344314	7.43707872323205e-05	0.792087982188981	0.276999852848935
SNP_A-2157782	SNP_A-2148063	SNP_A-2208926	0.000146309315149831	7.60020508896391e-05	0.00129738668692976	7.43707872323205e-05	0.792087982188981	0.00961049579754119
SNP_A-2157782	SNP_A-2148063	SNP_A-4293858	0.000742669023547669	0.00031743767901519	0.000466264607679528	7.43707872323205e-05	0.792087982188981	0.379945281588793
SNP_A-2157782	SNP_A-2148063	SNP_A-1862206	0.00335306558657625	0.000124907649829481	0.00167982119466527	7.43707872323205e-05	0.792087982188981	0.0509943481242162
SNP_A-2157782	SNP_A-2148063	SNP_A-1852715	0.000888840242087727	0.000318667508390434	0.000569143366317138	7.43707872323205e-05	0.792087982188981	0.383823402679102
SNP_A-2157782	SNP_A-2195632	SNP_A-1894098	0.0109574971973756	0.000672671067133031	0.0073627849766283	7.43707872323205e-05	0.585997817079219	0.429012228636573
SNP_A-2157782	SNP_A-2195632	SNP_A-1801867	0.00497236973351847	0.000204054319091334	0.00259148767119132	7.43707872323205e-05	0.585997817079219	0.0317377526385582
SNP_A-2157782	SNP_A-2195632	SNP_A-2119659	0.00459303233206454	0.00019238405877521	0.00239647096888029	7.43707872323205e-05	0.585997817079219	0.0291719055037673
SNP_A-2157782	SNP_A-2195632	SNP_A-4223734	0.0115119884339617	0.000493402005154341	0.00606969410766667	7.43707872323205e-05	0.585997817079219	0.19180050997906
SNP_A-2157782	SNP_A-2195632	SNP_A-2131396	0.00436878889610929	0.000261419817725608	0.00214652283185292	7.43707872323205e-05	0.585997817079219	0.0587537089067824
SNP_A-2157782	SNP_A-2195632	SNP_A-2277248	0.000570905770441827	1.47837598525295e-05	0.000256509613594413	7.43707872323205e-05	0.585997817079219	0.000532086259638996
SNP_A-2157782	SNP_A-2195632	SNP_A-1803204	0.011723289324841	0.000579437496123924	0.00703504075204398	7.43707872323205e-05	0.585997817079219	0.496914834563638
SNP_A-2157782	SNP_A-2195632	SNP_A-2208926	0.00219269788632391	0.000123798454134523	0.00104665012462542	7.43707872323205e-05	0.585997817079219	0.00961049579754119
SNP_A-2157782	SNP_A-2195632	SNP_A-1862206	0.00381517302331261	0.000130045492205146	0.0019608719921115	7.43707872323205e-05	0.585997817079219	0.0509943481242162
SNP_A-2157782	SNP_A-2259090	SNP_A-1894098	0.00653611867857271	0.000419381839195536	0.00331590185278037	7.43707872323205e-05	0.11508937349877	0.429012228636573
SNP_A-2157782	SNP_A-2259090	SNP_A-1801867	0.000667240094229455	0.000133661753817977	0.000940285621288893	7.43707872323205e-05	0.11508937349877	0.0317377526385582
SNP_A-2157782	SNP_A-2259090	SNP_A-2119659	0.000444971640515449	0.000126442857705072	0.000725486400962561	7.43707872323205e-05	0.11508937349877	0.0291719055037673
SNP_A-2157782	SNP_A-2259090	SNP_A-4223734	0.00598542096091143	0.00028765227486955	0.00415671779889836	7.43707872323205e-05	0.11508937349877	0.19180050997906
SNP_A-2157782	SNP_A-2259090	SNP_A-2131396	0.00368063595890588	0.000176390347021944	0.00212259185562356	7.43707872323205e-05	0.11508937349877	0.0587537089067824
SNP_A-2157782	SNP_A-2259090	SNP_A-2277248	0.000282370604304482	1.01784351770823e-05	0.000225571032832332	7.43707872323205e-05	0.11508937349877	0.000532086259638996
SNP_A-2157782	SNP_A-2259090	SNP_A-1803204	0.00299863860642774	0.000356824408129786	0.00146071909455585	7.43707872323205e-05	0.11508937349877	0.496914834563638
SNP_A-2157782	SNP_A-2259090	SNP_A-4231412	0.000537907081426586	0.000130645871155777	0.000265541530547958	7.43707872323205e-05	0.11508937349877	0.187247263031938
SNP_A-2157782	SNP_A-2259090	SNP_A-2208926	0.000987183787820008	8.46536136815981e-05	0.000468539454668536	7.43707872323205e-05	0.11508937349877	0.00961049579754119
SNP_A-2157782	SNP_A-2259090	SNP_A-1862206	0.00172916343501486	8.44618855078432e-05	0.000870764446887979	7.43707872323205e-05	0.11508937349877	0.0509943481242162
SNP_A-2157782	SNP_A-2281491	SNP_A-1894098	0.01379169919168	0.000617152392485269	0.00725509411364176	7.43707872323205e-05	0.189286106397098	0.429012228636573
SNP_A-2157782	SNP_A-2281491	SNP_A-1801867	0.0039198208682511	0.000194609174007026	0.00215960203502883	7.43707872323205e-05	0.189286106397098	0.0317377526385582
SNP_A-2157782	SNP_A-2281491	SNP_A-2119659	0.00371702807579749	0.000183507389438085	0.00204324272744996	7.43707872323205e-05	0.189286106397098	0.0291719055037673
SNP_A-2157782	SNP_A-2281491	SNP_A-1888778	0.0110518385461213	0.000846123234990903	0.00663332136089831	7.43707872323205e-05	0.189286106397098	0.854427292346824
SNP_A-2157782	SNP_A-2281491	SNP_A-4223734	0.00177586957701234	0.000484825129564154	0.000846001764097295	7.43707872323205e-05	0.189286106397098	0.19180050997906
SNP_A-2157782	SNP_A-2281491	SNP_A-1803204	0.0134624947737547	0.000677401370423269	0.00706258856803698	7.43707872323205e-05	0.189286106397098	0.496914834563638
SNP_A-2157782	SNP_A-1816549	SNP_A-1894098	0.00186941776618536	0.000681762401506801	0.00781287627366797	7.43707872323205e-05	0.470010844039968	0.429012228636573
SNP_A-2157782	SNP_A-1816549	SNP_A-1801867	0.00075507061020929	0.000180314983660278	0.00290158316642885	7.43707872323205e-05	0.470010844039968	0.0317377526385582
SNP_A-2157782	SNP_A-1816549	SNP_A-2119659	0.000667609535293143	0.000168735969265388	0.00272527573871173	7.43707872323205e-05	0.470010844039968	0.0291719055037673
SNP_A-2157782	SNP_A-1816549	SNP_A-1807694	0.00708817104792615	0.000365311420008075	0.00449828055405525	7.43707872323205e-05	0.470010844039968	0.0598940702345317
SNP_A-2157782	SNP_A-1816549	SNP_A-1888778	0.00689569476769458	0.00113189845886972	0.00581778576498364	7.43707872323205e-05	0.470010844039968	0.854427292346824
SNP_A-2157782	SNP_A-1816549	SNP_A-4223734	0.00767176996856457	0.000497527986599709	0.00549788876615493	7.43707872323205e-05	0.470010844039968	0.19180050997906
SNP_A-2157782	SNP_A-1816549	SNP_A-2131396	0.00285024244090423	0.000212242780240999	0.00196726700803362	7.43707872323205e-05	0.470010844039968	0.0587537089067824
SNP_A-2157782	SNP_A-1816549	SNP_A-2277248	7.20395532808105e-05	1.42011680430886e-05	0.000225232439326102	7.43707872323205e-05	0.470010844039968	0.000532086259638996
SNP_A-2157782	SNP_A-1816549	SNP_A-1803204	0.00931835164994214	0.000936836256492356	0.00986973747863121	7.43707872323205e-05	0.470010844039968	0.496914834563638
SNP_A-2157782	SNP_A-1816549	SNP_A-4231412	0.000598834229313121	0.000305358678399517	0.000742373991022132	7.43707872323205e-05	0.470010844039968	0.187247263031938
SNP_A-2157782	SNP_A-1816549	SNP_A-4290901	0.00344607650231495	0.000415192785192956	0.00175224251200962	7.43707872323205e-05	0.470010844039968	0.276999852848935
SNP_A-2157782	SNP_A-1816549	SNP_A-2208926	0.00165023634889181	0.000123863767713246	0.00106678430738585	7.43707872323205e-05	0.470010844039968	0.00961049579754119
SNP_A-2157782	SNP_A-1816549	SNP_A-4293858	0.00414787084338274	0.000538190019012132	0.00215911603926459	7.43707872323205e-05	0.470010844039968	0.379945281588793
SNP_A-2157782	SNP_A-1816549	SNP_A-1862206	0.00398299089781394	0.00019019747399676	0.00253734868005088	7.43707872323205e-05	0.470010844039968	0.0509943481242162
SNP_A-2157782	SNP_A-1816549	SNP_A-1852715	0.00437420124384494	0.000540445058668522	0.00229827537406493	7.43707872323205e-05	0.470010844039968	0.383823402679102
SNP_A-2157782	SNP_A-2200103	SNP_A-1894098	0.000925301300668887	0.000630299999322602	0.000816980254983053	7.43707872323205e-05	0.916897382115324	0.429012228636573
SNP_A-2157782	SNP_A-2200103	SNP_A-1888778	0.00737510985088792	0.000884569253946927	0.00519216242353619	7.43707872323205e-05	0.916897382115324	0.854427292346824
SNP_A-2157782	SNP_A-2200103	SNP_A-2131396	0.00256643995151628	0.000131649077033357	0.00152956308603955	7.43707872323205e-05	0.916897382115324	0.0587537089067824
SNP_A-2157782	SNP_A-2200103	SNP_A-2277248	9.64922524976835e-05	1.11219305965605e-05	0.000237454730025521	7.43707872323205e-05	0.916897382115324	0.000532086259638996
SNP_A-2157782	SNP_A-2200103	SNP_A-1803204	0.0111949217257527	0.000697694173680641	0.00814181923357777	7.43707872323205e-05	0.916897382115324	0.496914834563638
SNP_A-2157782	SNP_A-2200103	SNP_A-4231412	0.00067569529653447	0.000232349874411408	0.000354750379969667	7.43707872323205e-05	0.916897382115324	0.187247263031938
SNP_A-2157782	SNP_A-2200103	SNP_A-4290901	0.000636905306015375	0.000329015571753145	0.000286611364036526	7.43707872323205e-05	0.916897382115324	0.276999852848935
SNP_A-2157782	SNP_A-2200103	SNP_A-2208926	0.00145272520017604	0.000106237707768935	0.00183315930615621	7.43707872323205e-05	0.916897382115324	0.00961049579754119
SNP_A-2157782	SNP_A-2200103	SNP_A-4293858	0.000790424930366311	0.00042553373776839	0.000362532210224354	7.43707872323205e-05	0.916897382115324	0.379945281588793
SNP_A-2157782	SNP_A-2200103	SNP_A-1862206	0.004153079740471	0.000158087616821641	0.0023945389883012	7.43707872323205e-05	0.916897382115324	0.0509943481242162
SNP_A-2157782	SNP_A-2200103	SNP_A-1852715	0.000749482609305111	0.000428300635419878	0.000352167561536896	7.43707872323205e-05	0.916897382115324	0.383823402679102
SNP_A-2157782	SNP_A-1894098	SNP_A-1807694	0.000226568814200201	0.000262009512050619	0.000232491683617339	7.43707872323205e-05	0.429012228636573	0.0598940702345317
SNP_A-2157782	SNP_A-1894098	SNP_A-1888778	0.00201055864671122	0.000830239682599942	0.00107831649138986	7.43707872323205e-05	0.429012228636573	0.854427292346824
SNP_A-2157782	SNP_A-1894098	SNP_A-4223734	0.00291941234338864	0.000550061799696728	0.00302730653105506	7.43707872323205e-05	0.429012228636573	0.19180050997906
SNP_A-2157782	SNP_A-1894098	SNP_A-2131396	0.00071909590801841	0.000279066371307312	0.000898215474322904	7.43707872323205e-05	0.429012228636573	0.0587537089067824
SNP_A-2157782	SNP_A-1894098	SNP_A-2277248	0.000307198003822033	1.0196227944318e-05	0.000202912460092374	7.43707872323205e-05	0.429012228636573	0.000532086259638996
SNP_A-2157782	SNP_A-1894098	SNP_A-4231412	0.000794442269930126	0.000245403837024795	0.000413996478879131	7.43707872323205e-05	0.429012228636573	0.187247263031938
SNP_A-2157782	SNP_A-1894098	SNP_A-2208926	0.00333391887935191	0.000151890474374614	0.00161767361163656	7.43707872323205e-05	0.429012228636573	0.00961049579754119
SNP_A-2157782	SNP_A-1801867	SNP_A-4223734	0.00413563292229992	0.000234332218573474	0.00217888579703212	7.43707872323205e-05	0.0317377526385582	0.19180050997906
SNP_A-2157782	SNP_A-1801867	SNP_A-2277248	0.00064051255295902	2.06790633232779e-05	0.000343701899080046	7.43707872323205e-05	0.0317377526385582	0.000532086259638996
SNP_A-2157782	SNP_A-1801867	SNP_A-4231412	0.000464996730848887	8.06098590861046e-05	0.00022632786546257	7.43707872323205e-05	0.0317377526385582	0.187247263031938
SNP_A-2157782	SNP_A-1801867	SNP_A-4290901	0.00103997325361996	0.000108694416529288	0.000486166699740684	7.43707872323205e-05	0.0317377526385582	0.276999852848935
SNP_A-2157782	SNP_A-1801867	SNP_A-2208926	0.00243030728383697	8.54305408014581e-05	0.00117645406051338	7.43707872323205e-05	0.0317377526385582	0.00961049579754119
SNP_A-2157782	SNP_A-1801867	SNP_A-4293858	0.00107152285144791	0.000134146528481625	0.000541882763465413	7.43707872323205e-05	0.0317377526385582	0.379945281588793
SNP_A-2157782	SNP_A-1801867	SNP_A-1852715	0.00123112130099446	0.000134164636506062	0.000595178751237097	7.43707872323205e-05	0.0317377526385582	0.383823402679102
SNP_A-2157782	SNP_A-2119659	SNP_A-4223734	0.00370105856395005	0.000220682176503204	0.00197618296670587	7.43707872323205e-05	0.0291719055037673	0.19180050997906
SNP_A-2157782	SNP_A-2119659	SNP_A-2277248	0.000618460278542351	2.04382554040297e-05	0.000325051653006241	7.43707872323205e-05	0.0291719055037673	0.000532086259638996
SNP_A-2157782	SNP_A-2119659	SNP_A-4231412	0.000466479356669343	7.67263831787598e-05	0.000214529136599739	7.43707872323205e-05	0.0291719055037673	0.187247263031938
SNP_A-2157782	SNP_A-2119659	SNP_A-4290901	0.0010374316685713	0.000103666067031854	0.000473648633893456	7.43707872323205e-05	0.0291719055037673	0.276999852848935
SNP_A-2157782	SNP_A-2119659	SNP_A-2208926	0.00234796459336986	8.17723830760315e-05	0.00114253073821881	7.43707872323205e-05	0.0291719055037673	0.00961049579754119
SNP_A-2157782	SNP_A-2119659	SNP_A-4293858	0.00107838168672111	0.000127624052677423	0.000503140500336252	7.43707872323205e-05	0.0291719055037673	0.379945281588793
SNP_A-2157782	SNP_A-2119659	SNP_A-1852715	0.00122711880414052	0.00012757474204324	0.000565806455369307	7.43707872323205e-05	0.0291719055037673	0.383823402679102
SNP_A-2157782	SNP_A-1807694	SNP_A-2215574	0.000764727722510002	7.28508386964014e-05	0.000572962009526783	7.43707872323205e-05	0.0598940702345317	0.0132362136268656
SNP_A-2157782	SNP_A-1807694	SNP_A-1888778	0.00412428242242434	0.000224381556015343	0.00247423892577692	7.43707872323205e-05	0.0598940702345317	0.854427292346824
SNP_A-2157782	SNP_A-1888778	SNP_A-2277248	0.000708600203727624	2.1702159000233e-05	0.000362878718731193	7.43707872323205e-05	0.854427292346824	0.000532086259638996
SNP_A-2157782	SNP_A-4223734	SNP_A-2277248	0.000473641511244285	2.03623408831123e-05	0.000215242780522549	7.43707872323205e-05	0.19180050997906	0.000532086259638996
SNP_A-2157782	SNP_A-4223734	SNP_A-4231412	0.00029782971532858	0.000175538488136901	0.000140331977733371	7.43707872323205e-05	0.19180050997906	0.187247263031938
SNP_A-2157782	SNP_A-4223734	SNP_A-2208926	0.00260070725049298	0.000167016752387659	0.00167055750718951	7.43707872323205e-05	0.19180050997906	0.00961049579754119
SNP_A-2157782	SNP_A-4223734	SNP_A-1862206	0.000909635559910691	0.000144365633589477	0.000530257507589419	7.43707872323205e-05	0.19180050997906	0.0509943481242162
SNP_A-2157782	SNP_A-2277248	SNP_A-4231412	8.72890189148161e-05	1.04974316208003e-05	4.0754282273719e-05	7.43707872323205e-05	0.000532086259638996	0.187247263031938
SNP_A-2157782	SNP_A-2277248	SNP_A-4290901	3.11348291285676e-05	1.06847388115953e-05	6.3415535092868e-05	7.43707872323205e-05	0.000532086259638996	0.276999852848935
SNP_A-2157782	SNP_A-2277248	SNP_A-4293858	2.75325058321619e-05	1.27970366883659e-05	8.01918801040153e-05	7.43707872323205e-05	0.000532086259638996	0.379945281588793
SNP_A-2157782	SNP_A-2277248	SNP_A-1852715	4.27965093942475e-05	1.3009819120868e-05	8.76117826272796e-05	7.43707872323205e-05	0.000532086259638996	0.383823402679102
SNP_A-2157782	SNP_A-4231412	SNP_A-1862206	0.000167064525259844	3.59826613547625e-05	9.73517898156964e-05	7.43707872323205e-05	0.187247263031938	0.0509943481242162
