# Supplementary material for: Powerful testing via hierarchical linkage disequilibrium in haplotype association studies
Source: Biom J. 2019 Jan 28;61(3):747–68. doi: 10.1002/bimj.201800053 (PMC6637384; doi:10.1002/bimj.201800053)
Supplement: Supplementary file 1 — Supporting Information [file BIMJ-61-747-s001.zip › reproducibility/case_study1_cadidate_loci_analysis/results/25.Pvalues.txt]

SNP1	SNP2	SNP3	Full	P={1}	P={1,2}	SNP1	SNP2	SNP3
SNP_A-4194344	SNP_A-1943403	SNP_A-1886483	0.00268680055981156	0.000287221729928928	0.00146276560467636	1.47260078046357e-05	0.935565370278253	0.69842300304223
SNP_A-4194344	SNP_A-1943403	SNP_A-2314468	0.0034423034641919	0.000297213783574869	0.00170191002907572	1.47260078046357e-05	0.935565370278253	0.820470717312268
SNP_A-4194344	SNP_A-1943403	SNP_A-4228667	0.00144053516785296	0.00020053114986445	0.00081182230446642	1.47260078046357e-05	0.935565370278253	0.233427084077293
SNP_A-4194344	SNP_A-1943403	SNP_A-1990878	0.000465034114936828	0.000262916379967275	0.000291954635025526	1.47260078046357e-05	0.935565370278253	0.818234967757403
SNP_A-4194344	SNP_A-1943403	SNP_A-1856861	0.00375831661172802	0.000297482928546435	0.00182861055904484	1.47260078046357e-05	0.935565370278253	0.861248972774284
SNP_A-4194344	SNP_A-1943403	SNP_A-1990879	0.000621866440555467	0.000266727826530201	0.000447433729934273	1.47260078046357e-05	0.935565370278253	0.834437065085619
SNP_A-4194344	SNP_A-1943403	SNP_A-1990880	0.0030104553545915	0.000300905578721646	0.00172405266083027	1.47260078046357e-05	0.935565370278253	0.821588683105824
SNP_A-4194344	SNP_A-1943403	SNP_A-2012804	0.00133157812589944	0.000240223939366113	0.000836035511714519	1.47260078046357e-05	0.935565370278253	0.555647642327526
SNP_A-4194344	SNP_A-1943403	SNP_A-1948497	0.00306962387172333	0.00030100122911108	0.00181018259674972	1.47260078046357e-05	0.935565370278253	0.825646083481673
SNP_A-4194344	SNP_A-1943403	SNP_A-4234452	0.00261763655288808	0.000250184137090065	0.0014048428250017	1.47260078046357e-05	0.935565370278253	0.771139772692526
SNP_A-4194344	SNP_A-1943403	SNP_A-1990882	0.00227583866920877	0.000219730636390525	0.00117799538284025	1.47260078046357e-05	0.935565370278253	0.636985505575808
SNP_A-4194344	SNP_A-1943403	SNP_A-2060894	0.00192352407758627	0.000299952194266121	0.000914614165345254	1.47260078046357e-05	0.935565370278253	0.843895223482695
SNP_A-4194344	SNP_A-1943403	SNP_A-1990883	0.0026456413384757	0.000278159714272603	0.00140168304748999	1.47260078046357e-05	0.935565370278253	0.932091177695768
SNP_A-4194344	SNP_A-1943403	SNP_A-2214146	0.00289494569380049	0.000268916185304335	0.00158977056434688	1.47260078046357e-05	0.935565370278253	0.876215676262199
SNP_A-4194344	SNP_A-1943403	SNP_A-1845558	0.00265162378784044	0.000287555737054442	0.00176479417208328	1.47260078046357e-05	0.935565370278253	0.0136990857404419
SNP_A-4194344	SNP_A-1943403	SNP_A-2250754	0.00275490959798375	0.000295137198694658	0.00192755685202459	1.47260078046357e-05	0.935565370278253	0.0126398742472918
SNP_A-4194344	SNP_A-1943403	SNP_A-1914023	0.00274174354427199	0.000282054077327911	0.00154534642337502	1.47260078046357e-05	0.935565370278253	0.43960522712335
SNP_A-4194344	SNP_A-1943403	SNP_A-4202978	0.000797499402971547	7.75465129474469e-05	0.000361353810426078	1.47260078046357e-05	0.935565370278253	0.048889672398752
SNP_A-4194344	SNP_A-1943403	SNP_A-4233882	0.000921336113136693	0.000107677258680215	0.000418319476606143	1.47260078046357e-05	0.935565370278253	0.0783160640757248
SNP_A-4194344	SNP_A-2064063	SNP_A-2288552	0.000292047244300193	1.42509675102599e-05	0.00014881484757623	1.47260078046357e-05	0.0213843211256079	0.0846492467635411
SNP_A-4194344	SNP_A-2064063	SNP_A-4227456	0.000178245928088511	4.01241903895561e-05	8.43628548338893e-05	1.47260078046357e-05	0.0213843211256079	0.331953819470995
SNP_A-4194344	SNP_A-2064063	SNP_A-1990887	0.000794250887076355	3.86596855996365e-05	0.000407877671328439	1.47260078046357e-05	0.0213843211256079	0.46897658732125
SNP_A-4194344	SNP_A-2064063	SNP_A-1839702	0.000130440501982309	3.33478802453836e-05	5.46582452621886e-05	1.47260078046357e-05	0.0213843211256079	0.751005041127545
SNP_A-4194344	SNP_A-2064063	SNP_A-4212579	0.000513700475738313	4.21755870805394e-05	0.00022746549047595	1.47260078046357e-05	0.0213843211256079	0.186796336167374
SNP_A-4194344	SNP_A-2064063	SNP_A-4234667	0.000391615802709957	4.23472121701515e-05	0.000174234048360494	1.47260078046357e-05	0.0213843211256079	0.219293825920753
SNP_A-4194344	SNP_A-2064063	SNP_A-1888887	0.000296006629141571	3.34653459530769e-05	0.000144924547216598	1.47260078046357e-05	0.0213843211256079	0.606996702284151
SNP_A-4194344	SNP_A-1886483	SNP_A-2314468	0.00639522412795964	0.000290842302934209	0.00371148777427679	1.47260078046357e-05	0.69842300304223	0.820470717312268
SNP_A-4194344	SNP_A-1886483	SNP_A-1856861	0.00661308264648095	0.000294171077033296	0.00370088563514717	1.47260078046357e-05	0.69842300304223	0.861248972774284
SNP_A-4194344	SNP_A-1886483	SNP_A-1990880	0.00636778740032119	0.00028758561918687	0.00329000644069945	1.47260078046357e-05	0.69842300304223	0.821588683105824
SNP_A-4194344	SNP_A-1886483	SNP_A-4234452	0.00528066198216622	0.000248505205099436	0.00302756326096261	1.47260078046357e-05	0.69842300304223	0.771139772692526
SNP_A-4194344	SNP_A-1886483	SNP_A-1990882	0.00494792345896178	0.000218380804087767	0.00282827322026121	1.47260078046357e-05	0.69842300304223	0.636985505575808
SNP_A-4194344	SNP_A-1886483	SNP_A-1990883	0.00679379069180137	0.000269921924490323	0.0040613106479858	1.47260078046357e-05	0.69842300304223	0.932091177695768
SNP_A-4194344	SNP_A-1886483	SNP_A-1898611	0.00378185628443518	0.00014397404940924	0.00206796591944294	1.47260078046357e-05	0.69842300304223	0.481771014795705
SNP_A-4194344	SNP_A-1886483	SNP_A-1788488	0.00633768211363211	0.000288286134644951	0.00423093342087615	1.47260078046357e-05	0.69842300304223	0.344034208028476
SNP_A-4194344	SNP_A-1886483	SNP_A-2214146	0.00463473218468183	0.000258777702998843	0.00283638778661628	1.47260078046357e-05	0.69842300304223	0.876215676262199
SNP_A-4194344	SNP_A-1886483	SNP_A-1845558	0.00553857795753524	0.00026706383636739	0.00275487586557067	1.47260078046357e-05	0.69842300304223	0.0136990857404419
SNP_A-4194344	SNP_A-1886483	SNP_A-2250754	0.0063254720063204	0.000275622736574918	0.0031797798398738	1.47260078046357e-05	0.69842300304223	0.0126398742472918
SNP_A-4194344	SNP_A-1886483	SNP_A-2140150	0.00112349037186733	3.44483804599644e-05	0.000587490000215852	1.47260078046357e-05	0.69842300304223	0.012633286856777
SNP_A-4194344	SNP_A-1886483	SNP_A-2288552	0.00277781907381715	8.69808589602743e-05	0.00141025306510241	1.47260078046357e-05	0.69842300304223	0.0846492467635411
SNP_A-4194344	SNP_A-1886483	SNP_A-2204014	0.0013422066550642	5.37154550792403e-05	0.000877449243569372	1.47260078046357e-05	0.69842300304223	0.0244349144168977
SNP_A-4194344	SNP_A-1886483	SNP_A-4227456	0.00442223402166993	0.00022271564645099	0.00245526151467022	1.47260078046357e-05	0.69842300304223	0.331953819470995
SNP_A-4194344	SNP_A-1886483	SNP_A-1990887	0.00511637551258997	0.000268754622319923	0.00331106947947837	1.47260078046357e-05	0.69842300304223	0.46897658732125
SNP_A-4194344	SNP_A-1886483	SNP_A-1818999	0.00133730519958662	4.09349767273959e-05	0.000744334038484072	1.47260078046357e-05	0.69842300304223	0.0159785991116144
SNP_A-4194344	SNP_A-1886483	SNP_A-4227733	0.00105964392591908	3.33073394709259e-05	0.000514939051808977	1.47260078046357e-05	0.69842300304223	0.0122107821208104
SNP_A-4194344	SNP_A-1886483	SNP_A-2119738	0.00359056956009494	0.000291596081612607	0.00178948277009364	1.47260078046357e-05	0.69842300304223	0.896684465321757
SNP_A-4194344	SNP_A-1886483	SNP_A-1839702	0.00126496429449442	0.000256792702563758	0.000583050800583101	1.47260078046357e-05	0.69842300304223	0.751005041127545
SNP_A-4194344	SNP_A-1886483	SNP_A-4260507	0.0036646538866965	0.00027108452475684	0.00185739477609361	1.47260078046357e-05	0.69842300304223	0.761786593872587
SNP_A-4194344	SNP_A-1886483	SNP_A-4212579	0.00563640976013225	0.000198553317195136	0.00306087248142429	1.47260078046357e-05	0.69842300304223	0.186796336167374
SNP_A-4194344	SNP_A-1886483	SNP_A-2090885	0.000654426720936653	2.67653421320581e-05	0.000316600499769824	1.47260078046357e-05	0.69842300304223	0.00794905003651486
SNP_A-4194344	SNP_A-1886483	SNP_A-4234667	0.00493265993137988	0.000189749713397203	0.00295852942708693	1.47260078046357e-05	0.69842300304223	0.219293825920753
SNP_A-4194344	SNP_A-1886483	SNP_A-4202978	0.00105147071503584	7.37074812781408e-05	0.000575304783150349	1.47260078046357e-05	0.69842300304223	0.048889672398752
SNP_A-4194344	SNP_A-1886483	SNP_A-4233882	0.00112461410303679	0.000102692898647162	0.000680302349208438	1.47260078046357e-05	0.69842300304223	0.0783160640757248
SNP_A-4194344	SNP_A-1886483	SNP_A-1888887	0.00211012791354058	0.000265200670416962	0.00190051451369532	1.47260078046357e-05	0.69842300304223	0.606996702284151
SNP_A-4194344	SNP_A-2314468	SNP_A-2060894	0.00376395789510224	0.000300026906559281	0.00395517552472409	1.47260078046357e-05	0.820470717312268	0.843895223482695
SNP_A-4194344	SNP_A-2314468	SNP_A-2214146	0.00034349835385663	0.000204318306923986	0.00249733223659549	1.47260078046357e-05	0.820470717312268	0.876215676262199
SNP_A-4194344	SNP_A-2314468	SNP_A-2140150	0.000287560354242429	3.48675886816606e-05	0.000696591577150857	1.47260078046357e-05	0.820470717312268	0.012633286856777
SNP_A-4194344	SNP_A-2314468	SNP_A-2288552	0.000514322424865127	9.25647429350897e-05	0.00149532704432706	1.47260078046357e-05	0.820470717312268	0.0846492467635411
SNP_A-4194344	SNP_A-2314468	SNP_A-2204014	0.000786473806996132	5.42482648780004e-05	0.000957005982176461	1.47260078046357e-05	0.820470717312268	0.0244349144168977
SNP_A-4194344	SNP_A-2314468	SNP_A-4227456	0.00313519863904678	0.000307133726212222	0.00182997714662261	1.47260078046357e-05	0.820470717312268	0.331953819470995
SNP_A-4194344	SNP_A-2314468	SNP_A-1990887	0.00535572117758655	0.000282835986927848	0.00334672010260311	1.47260078046357e-05	0.820470717312268	0.46897658732125
SNP_A-4194344	SNP_A-2314468	SNP_A-1818999	0.000385201809464305	4.11262509229001e-05	0.000805365726867434	1.47260078046357e-05	0.820470717312268	0.0159785991116144
SNP_A-4194344	SNP_A-2314468	SNP_A-4227733	0.000263947523378531	3.39884460978929e-05	0.000623651939153289	1.47260078046357e-05	0.820470717312268	0.0122107821208104
SNP_A-4194344	SNP_A-2314468	SNP_A-2119738	0.00334373469788205	0.000302548784166918	0.0019026231547008	1.47260078046357e-05	0.820470717312268	0.896684465321757
SNP_A-4194344	SNP_A-2314468	SNP_A-4260507	0.00336075473933932	0.000280837017192885	0.00190030580976252	1.47260078046357e-05	0.820470717312268	0.761786593872587
SNP_A-4194344	SNP_A-2314468	SNP_A-4212579	0.00359276236642163	0.000290945340029863	0.002058005250359	1.47260078046357e-05	0.820470717312268	0.186796336167374
SNP_A-4194344	SNP_A-2314468	SNP_A-2090885	0.000268848508846661	2.68886802758966e-05	0.000533189002170077	1.47260078046357e-05	0.820470717312268	0.00794905003651486
SNP_A-4194344	SNP_A-2314468	SNP_A-4234667	0.00389940680856402	0.000295329825763302	0.00206150496383755	1.47260078046357e-05	0.820470717312268	0.219293825920753
SNP_A-4194344	SNP_A-2314468	SNP_A-4202978	0.00101982306361983	7.71609196327243e-05	0.0007108529943452	1.47260078046357e-05	0.820470717312268	0.048889672398752
SNP_A-4194344	SNP_A-2314468	SNP_A-4233882	0.00130752962579961	0.00010742597296149	0.000879214868091022	1.47260078046357e-05	0.820470717312268	0.0783160640757248
SNP_A-4194344	SNP_A-2314468	SNP_A-1888887	0.00218697325413816	0.000296671842357216	0.00103461328880188	1.47260078046357e-05	0.820470717312268	0.606996702284151
SNP_A-4194344	SNP_A-4228667	SNP_A-1788488	0.00355259969432727	0.000190119325793658	0.0018645342808993	1.47260078046357e-05	0.233427084077293	0.344034208028476
SNP_A-4194344	SNP_A-4228667	SNP_A-2214146	0.000573973267156407	0.000106661375929709	0.00303930182953894	1.47260078046357e-05	0.233427084077293	0.876215676262199
SNP_A-4194344	SNP_A-4228667	SNP_A-1845558	0.00371758005029499	0.000187027262428725	0.00213324588056979	1.47260078046357e-05	0.233427084077293	0.0136990857404419
SNP_A-4194344	SNP_A-4228667	SNP_A-2250754	0.0037948467908546	0.000192832755076144	0.00224736473725813	1.47260078046357e-05	0.233427084077293	0.0126398742472918
SNP_A-4194344	SNP_A-4228667	SNP_A-2140150	0.000894071492526689	2.29530601099321e-05	0.000417517048703099	1.47260078046357e-05	0.233427084077293	0.012633286856777
SNP_A-4194344	SNP_A-4228667	SNP_A-2204014	0.00117886575432342	3.57743719440673e-05	0.000603847963433905	1.47260078046357e-05	0.233427084077293	0.0244349144168977
SNP_A-4194344	SNP_A-4228667	SNP_A-4227456	0.00271360263472369	0.000197010522499007	0.00130661211969058	1.47260078046357e-05	0.233427084077293	0.331953819470995
SNP_A-4194344	SNP_A-4228667	SNP_A-1990887	0.00404003599392224	0.000187651641970637	0.0020261421499215	1.47260078046357e-05	0.233427084077293	0.46897658732125
SNP_A-4194344	SNP_A-4228667	SNP_A-4227733	0.000901420290235942	2.31379018869712e-05	0.000423169624435358	1.47260078046357e-05	0.233427084077293	0.0122107821208104
SNP_A-4194344	SNP_A-4228667	SNP_A-2119738	0.00228917653765505	0.000200990657379761	0.00109085058266614	1.47260078046357e-05	0.233427084077293	0.896684465321757
SNP_A-4194344	SNP_A-4228667	SNP_A-1839702	0.000998260188015296	0.000176038123623066	0.000472161210564815	1.47260078046357e-05	0.233427084077293	0.751005041127545
SNP_A-4194344	SNP_A-4228667	SNP_A-4260507	0.0022125402929834	0.000188099313883869	0.0010477237465023	1.47260078046357e-05	0.233427084077293	0.761786593872587
SNP_A-4194344	SNP_A-4228667	SNP_A-4212579	0.00368281132244419	0.000187683248443971	0.00181799089436847	1.47260078046357e-05	0.233427084077293	0.186796336167374
SNP_A-4194344	SNP_A-4228667	SNP_A-2090885	0.000690330063292646	1.78276192145949e-05	0.000313853150174781	1.47260078046357e-05	0.233427084077293	0.00794905003651486
SNP_A-4194344	SNP_A-4228667	SNP_A-4234667	0.00359770438582656	0.000190764174673653	0.00175390625714694	1.47260078046357e-05	0.233427084077293	0.219293825920753
SNP_A-4194344	SNP_A-4228667	SNP_A-4202978	0.000911811655907429	4.81903710251561e-05	0.000470491729132433	1.47260078046357e-05	0.233427084077293	0.048889672398752
SNP_A-4194344	SNP_A-4228667	SNP_A-4233882	0.000976112126688925	6.7844791909361e-05	0.00058957088290712	1.47260078046357e-05	0.233427084077293	0.0783160640757248
SNP_A-4194344	SNP_A-4228667	SNP_A-1888887	0.00226859261289186	0.000195354532728937	0.00134134345757838	1.47260078046357e-05	0.233427084077293	0.606996702284151
SNP_A-4194344	SNP_A-1990878	SNP_A-1788488	0.00391488852844104	0.00026753352265309	0.0019335890812483	1.47260078046357e-05	0.818234967757403	0.344034208028476
SNP_A-4194344	SNP_A-1990878	SNP_A-2214146	0.000405014144436342	0.000118734450975832	0.0028587201303045	1.47260078046357e-05	0.818234967757403	0.876215676262199
SNP_A-4194344	SNP_A-1990878	SNP_A-1845558	0.00380135329806459	0.000247449146443072	0.0022903666903852	1.47260078046357e-05	0.818234967757403	0.0136990857404419
SNP_A-4194344	SNP_A-1990878	SNP_A-2250754	0.00400585664012053	0.000254949666523922	0.00245611262938097	1.47260078046357e-05	0.818234967757403	0.0126398742472918
SNP_A-4194344	SNP_A-1990878	SNP_A-2288552	0.00111524288614613	7.66517276547058e-05	0.000883820096645708	1.47260078046357e-05	0.818234967757403	0.0846492467635411
SNP_A-4194344	SNP_A-1990878	SNP_A-4227456	0.0021198501288622	0.000262555739207575	0.0011568280552847	1.47260078046357e-05	0.818234967757403	0.331953819470995
SNP_A-4194344	SNP_A-1990878	SNP_A-1990887	0.00422173708738296	0.000246082342808002	0.00215460524300589	1.47260078046357e-05	0.818234967757403	0.46897658732125
SNP_A-4194344	SNP_A-1990878	SNP_A-1818999	0.00114815748182302	3.71397784392902e-05	0.000532740196528888	1.47260078046357e-05	0.818234967757403	0.0159785991116144
SNP_A-4194344	SNP_A-1990878	SNP_A-4227733	0.000814129838042861	3.00434862959805e-05	0.000371953953305892	1.47260078046357e-05	0.818234967757403	0.0122107821208104
SNP_A-4194344	SNP_A-1990878	SNP_A-2119738	0.00247346597251552	0.000263660085770984	0.00118049360402935	1.47260078046357e-05	0.818234967757403	0.896684465321757
SNP_A-4194344	SNP_A-1990878	SNP_A-1839702	0.000946121084396083	0.000225005558679402	0.000451405994979412	1.47260078046357e-05	0.818234967757403	0.751005041127545
SNP_A-4194344	SNP_A-1990878	SNP_A-4212579	0.00317935022190836	0.000253705436981863	0.00171967852286755	1.47260078046357e-05	0.818234967757403	0.186796336167374
SNP_A-4194344	SNP_A-1990878	SNP_A-4234667	0.00316685853378452	0.000257316886693957	0.00171204194888244	1.47260078046357e-05	0.818234967757403	0.219293825920753
SNP_A-4194344	SNP_A-1990878	SNP_A-4202978	0.00114064476180723	7.01975667247122e-05	0.00057952798209523	1.47260078046357e-05	0.818234967757403	0.048889672398752
SNP_A-4194344	SNP_A-1990878	SNP_A-4233882	0.00132199694542259	9.67086539825816e-05	0.000753634224763329	1.47260078046357e-05	0.818234967757403	0.0783160640757248
SNP_A-4194344	SNP_A-1990878	SNP_A-1888887	0.00265977625756612	0.000254777162466442	0.00139281390711639	1.47260078046357e-05	0.818234967757403	0.606996702284151
SNP_A-4194344	SNP_A-1856861	SNP_A-2060894	0.00509377105275491	0.000301246335717558	0.00392280058713747	1.47260078046357e-05	0.861248972774284	0.843895223482695
SNP_A-4194344	SNP_A-1856861	SNP_A-2214146	0.000476823291616193	0.000204399116025114	0.00295303042376962	1.47260078046357e-05	0.861248972774284	0.876215676262199
SNP_A-4194344	SNP_A-1856861	SNP_A-2140150	0.000268680736348927	3.51452984223316e-05	0.000691902182531765	1.47260078046357e-05	0.861248972774284	0.012633286856777
SNP_A-4194344	SNP_A-1856861	SNP_A-2288552	0.00034201367163419	9.27720842509392e-05	0.00151060220565468	1.47260078046357e-05	0.861248972774284	0.0846492467635411
SNP_A-4194344	SNP_A-1856861	SNP_A-2204014	0.000750910345947166	5.46307896706575e-05	0.000958088421803476	1.47260078046357e-05	0.861248972774284	0.0244349144168977
SNP_A-4194344	SNP_A-1856861	SNP_A-4227456	0.00351879361125637	0.000308355309377395	0.00193840506566721	1.47260078046357e-05	0.861248972774284	0.331953819470995
SNP_A-4194344	SNP_A-1856861	SNP_A-1990887	0.005373201891916	0.00028330617740362	0.0033161281401328	1.47260078046357e-05	0.861248972774284	0.46897658732125
SNP_A-4194344	SNP_A-1856861	SNP_A-1818999	0.000340283490112868	4.14560723508415e-05	0.000805189297639789	1.47260078046357e-05	0.861248972774284	0.0159785991116144
SNP_A-4194344	SNP_A-1856861	SNP_A-4227733	0.000279307265092111	3.41537134325034e-05	0.000602891886836	1.47260078046357e-05	0.861248972774284	0.0122107821208104
SNP_A-4194344	SNP_A-1856861	SNP_A-2119738	0.00320655284218801	0.000302944013547909	0.00189358309134849	1.47260078046357e-05	0.861248972774284	0.896684465321757
SNP_A-4194344	SNP_A-1856861	SNP_A-1839702	0.00166394225905336	0.000261000884341499	0.000925207676794114	1.47260078046357e-05	0.861248972774284	0.751005041127545
SNP_A-4194344	SNP_A-1856861	SNP_A-4260507	0.00342695160663656	0.000281021406356739	0.00191636293091282	1.47260078046357e-05	0.861248972774284	0.761786593872587
SNP_A-4194344	SNP_A-1856861	SNP_A-4212579	0.00437717566762703	0.000293045847954836	0.00241234442065354	1.47260078046357e-05	0.861248972774284	0.186796336167374
SNP_A-4194344	SNP_A-1856861	SNP_A-2090885	0.000259061987567664	2.7150966679194e-05	0.000530486088424939	1.47260078046357e-05	0.861248972774284	0.00794905003651486
SNP_A-4194344	SNP_A-1856861	SNP_A-1914023	0.00685400437264456	0.000275139717609178	0.00348412476731412	1.47260078046357e-05	0.861248972774284	0.43960522712335
SNP_A-4194344	SNP_A-1856861	SNP_A-4234667	0.00460404370657956	0.000297098999112115	0.00237789323500681	1.47260078046357e-05	0.861248972774284	0.219293825920753
SNP_A-4194344	SNP_A-1856861	SNP_A-4202978	0.000977361632225618	7.7399108899529e-05	0.000715761680590617	1.47260078046357e-05	0.861248972774284	0.048889672398752
SNP_A-4194344	SNP_A-1856861	SNP_A-4233882	0.00125890066834323	0.00010770079917412	0.000887439042261299	1.47260078046357e-05	0.861248972774284	0.0783160640757248
SNP_A-4194344	SNP_A-1856861	SNP_A-1888887	0.00239798336173678	0.000296739526065669	0.00121567338964363	1.47260078046357e-05	0.861248972774284	0.606996702284151
SNP_A-4194344	SNP_A-1990879	SNP_A-1788488	0.00431734697768872	0.000271702469553034	0.0021487201348801	1.47260078046357e-05	0.834437065085619	0.344034208028476
SNP_A-4194344	SNP_A-1990879	SNP_A-2214146	0.000567244341436942	0.0001287339829587	0.0027836619899585	1.47260078046357e-05	0.834437065085619	0.876215676262199
SNP_A-4194344	SNP_A-1990879	SNP_A-1845558	0.00387898666733709	0.000252251322344307	0.00245666797312314	1.47260078046357e-05	0.834437065085619	0.0136990857404419
SNP_A-4194344	SNP_A-1990879	SNP_A-2250754	0.00411732377734518	0.000260237982425024	0.00264807698317911	1.47260078046357e-05	0.834437065085619	0.0126398742472918
SNP_A-4194344	SNP_A-1990879	SNP_A-2140150	0.00104275783579321	3.2368700096595e-05	0.000482354074108577	1.47260078046357e-05	0.834437065085619	0.012633286856777
SNP_A-4194344	SNP_A-1990879	SNP_A-2288552	0.000873974795431022	7.79529924536182e-05	0.000705606064696714	1.47260078046357e-05	0.834437065085619	0.0846492467635411
SNP_A-4194344	SNP_A-1990879	SNP_A-2204014	0.00137130426985451	5.02082729217087e-05	0.000679390442250956	1.47260078046357e-05	0.834437065085619	0.0244349144168977
SNP_A-4194344	SNP_A-1990879	SNP_A-4227456	0.00192258028436282	0.000272694293556071	0.00124120128964256	1.47260078046357e-05	0.834437065085619	0.331953819470995
SNP_A-4194344	SNP_A-1990879	SNP_A-1990887	0.00456277640192216	0.000250477226066228	0.00238538347412541	1.47260078046357e-05	0.834437065085619	0.46897658732125
SNP_A-4194344	SNP_A-1990879	SNP_A-1818999	0.0012640076533399	3.82064650578191e-05	0.000593570103630339	1.47260078046357e-05	0.834437065085619	0.0159785991116144
SNP_A-4194344	SNP_A-1990879	SNP_A-1839702	0.00100750822409261	0.000229561408921626	0.000481180527738462	1.47260078046357e-05	0.834437065085619	0.751005041127545
SNP_A-4194344	SNP_A-1990879	SNP_A-4212579	0.00322255536786824	0.000259709238017618	0.00189558720023594	1.47260078046357e-05	0.834437065085619	0.186796336167374
SNP_A-4194344	SNP_A-1990879	SNP_A-2090885	0.000798663617219106	2.50394210379884e-05	0.00036167610498801	1.47260078046357e-05	0.834437065085619	0.00794905003651486
SNP_A-4194344	SNP_A-1990879	SNP_A-4234667	0.00322147278182515	0.000263578863313699	0.00189140211635315	1.47260078046357e-05	0.834437065085619	0.219293825920753
SNP_A-4194344	SNP_A-1990879	SNP_A-4202978	0.00138198741304904	7.21088283278099e-05	0.000698488262522918	1.47260078046357e-05	0.834437065085619	0.048889672398752
SNP_A-4194344	SNP_A-1990879	SNP_A-4233882	0.00157556941315548	9.93281973652553e-05	0.00088650273082343	1.47260078046357e-05	0.834437065085619	0.0783160640757248
SNP_A-4194344	SNP_A-1990879	SNP_A-1888887	0.00317612626769753	0.000260273552680464	0.00153368949536773	1.47260078046357e-05	0.834437065085619	0.606996702284151
SNP_A-4194344	SNP_A-1990880	SNP_A-2214146	0.00140025158569024	0.000215498859733306	0.00391270772221577	1.47260078046357e-05	0.821588683105824	0.876215676262199
SNP_A-4194344	SNP_A-1990880	SNP_A-1845558	0.00628038138780704	0.000392232066705841	0.00345284554331005	1.47260078046357e-05	0.821588683105824	0.0136990857404419
SNP_A-4194344	SNP_A-1990880	SNP_A-2140150	0.000382454924431624	3.61114224841642e-05	0.000690354638267895	1.47260078046357e-05	0.821588683105824	0.012633286856777
SNP_A-4194344	SNP_A-1990880	SNP_A-2288552	0.000165925966168152	8.94057909248454e-05	0.00138280164126248	1.47260078046357e-05	0.821588683105824	0.0846492467635411
SNP_A-4194344	SNP_A-1990880	SNP_A-2204014	0.00103349303012091	5.59485165599617e-05	0.00100448586360714	1.47260078046357e-05	0.821588683105824	0.0244349144168977
SNP_A-4194344	SNP_A-1990880	SNP_A-4227456	0.00201020184568323	0.000330488260280682	0.000986145020968828	1.47260078046357e-05	0.821588683105824	0.331953819470995
SNP_A-4194344	SNP_A-1990880	SNP_A-1990887	0.00446268407444759	0.000279058537009349	0.00291032227438981	1.47260078046357e-05	0.821588683105824	0.46897658732125
SNP_A-4194344	SNP_A-1990880	SNP_A-1818999	0.000419526608817225	4.25506431013895e-05	0.000804911217086697	1.47260078046357e-05	0.821588683105824	0.0159785991116144
SNP_A-4194344	SNP_A-1990880	SNP_A-4227733	0.000305021718839665	3.49560693933352e-05	0.000674409566504239	1.47260078046357e-05	0.821588683105824	0.0122107821208104
SNP_A-4194344	SNP_A-1990880	SNP_A-2119738	0.00260784938030638	0.000301283459377872	0.00197391766466508	1.47260078046357e-05	0.821588683105824	0.896684465321757
SNP_A-4194344	SNP_A-1990880	SNP_A-1839702	0.00115698979117077	0.000258700317669077	0.000920594202905825	1.47260078046357e-05	0.821588683105824	0.751005041127545
SNP_A-4194344	SNP_A-1990880	SNP_A-4260507	0.00295293702008374	0.000279577052120219	0.0021166778940482	1.47260078046357e-05	0.821588683105824	0.761786593872587
SNP_A-4194344	SNP_A-1990880	SNP_A-4212579	0.00223789754792765	0.000306939683906656	0.00111261810456521	1.47260078046357e-05	0.821588683105824	0.186796336167374
SNP_A-4194344	SNP_A-1990880	SNP_A-2090885	0.000371552732871035	2.80282903657237e-05	0.000544844854830844	1.47260078046357e-05	0.821588683105824	0.00794905003651486
SNP_A-4194344	SNP_A-1990880	SNP_A-4234667	0.00234610786762378	0.000308228007981758	0.00111881165663497	1.47260078046357e-05	0.821588683105824	0.219293825920753
SNP_A-4194344	SNP_A-1990880	SNP_A-4202978	0.000838560321658052	7.74491774075021e-05	0.000713923201127516	1.47260078046357e-05	0.821588683105824	0.048889672398752
SNP_A-4194344	SNP_A-1990880	SNP_A-4233882	0.00104203439829343	0.000107523145026091	0.000890869010916358	1.47260078046357e-05	0.821588683105824	0.0783160640757248
SNP_A-4194344	SNP_A-1990880	SNP_A-1888887	0.00228233024269163	0.000300054061663707	0.00110698848004986	1.47260078046357e-05	0.821588683105824	0.606996702284151
SNP_A-4194344	SNP_A-2012804	SNP_A-1788488	0.00417220356122489	0.000244343296226736	0.00230784851425929	1.47260078046357e-05	0.555647642327526	0.344034208028476
SNP_A-4194344	SNP_A-2012804	SNP_A-2214146	0.00112917505440538	0.000152092334224903	0.0024257683746943	1.47260078046357e-05	0.555647642327526	0.876215676262199
SNP_A-4194344	SNP_A-2012804	SNP_A-1845558	0.00218100613896186	0.000229956725473881	0.00214613429862986	1.47260078046357e-05	0.555647642327526	0.0136990857404419
SNP_A-4194344	SNP_A-2012804	SNP_A-2250754	0.00205400740142886	0.000240737068176577	0.00223579627107973	1.47260078046357e-05	0.555647642327526	0.0126398742472918
SNP_A-4194344	SNP_A-2012804	SNP_A-2140150	0.000469727049439498	3.14853485546905e-05	0.000629470549203687	1.47260078046357e-05	0.555647642327526	0.012633286856777
SNP_A-4194344	SNP_A-2012804	SNP_A-2288552	0.00156793990280231	8.05587968639681e-05	0.000739576747446138	1.47260078046357e-05	0.555647642327526	0.0846492467635411
SNP_A-4194344	SNP_A-2012804	SNP_A-2204014	0.000920836924253251	4.84720659929901e-05	0.000853215296754243	1.47260078046357e-05	0.555647642327526	0.0244349144168977
SNP_A-4194344	SNP_A-2012804	SNP_A-4227456	0.000257847101984281	0.000238247830670422	0.000120235468084461	1.47260078046357e-05	0.555647642327526	0.331953819470995
SNP_A-4194344	SNP_A-2012804	SNP_A-1818999	0.000393606566997539	3.72113578842948e-05	0.000714854661997398	1.47260078046357e-05	0.555647642327526	0.0159785991116144
SNP_A-4194344	SNP_A-2012804	SNP_A-4227733	0.000227356025690021	2.98822140904695e-05	0.000548032765559525	1.47260078046357e-05	0.555647642327526	0.0122107821208104
SNP_A-4194344	SNP_A-2012804	SNP_A-1839702	0.000284429601192826	0.000202760194685279	0.000176015023927448	1.47260078046357e-05	0.555647642327526	0.751005041127545
SNP_A-4194344	SNP_A-2012804	SNP_A-4212579	0.000971532181346287	0.000234744250051277	0.000511348011029501	1.47260078046357e-05	0.555647642327526	0.186796336167374
SNP_A-4194344	SNP_A-2012804	SNP_A-2090885	0.00024762931038737	2.44705377150203e-05	0.000483539530963487	1.47260078046357e-05	0.555647642327526	0.00794905003651486
SNP_A-4194344	SNP_A-2012804	SNP_A-1914023	0.00475617308046574	0.000223309740105149	0.00269447081006774	1.47260078046357e-05	0.555647642327526	0.43960522712335
SNP_A-4194344	SNP_A-2012804	SNP_A-4234667	0.000808424132599859	0.000237931900128706	0.00041519811725184	1.47260078046357e-05	0.555647642327526	0.219293825920753
SNP_A-4194344	SNP_A-2012804	SNP_A-4202978	0.000389225186048442	6.69362735695814e-05	0.000764302533980217	1.47260078046357e-05	0.555647642327526	0.048889672398752
SNP_A-4194344	SNP_A-2012804	SNP_A-4233882	0.00059548044956775	9.18245209327374e-05	0.000932510465808379	1.47260078046357e-05	0.555647642327526	0.0783160640757248
SNP_A-4194344	SNP_A-2012804	SNP_A-1888887	0.00134799808291558	0.000233370707862661	0.000649069671336527	1.47260078046357e-05	0.555647642327526	0.606996702284151
SNP_A-4194344	SNP_A-1948497	SNP_A-2214146	0.00156562445513492	0.000220010249764842	0.00365160797037079	1.47260078046357e-05	0.825646083481673	0.876215676262199
SNP_A-4194344	SNP_A-1948497	SNP_A-2140150	0.000287226769773585	3.61795313413695e-05	0.000692377979597681	1.47260078046357e-05	0.825646083481673	0.012633286856777
SNP_A-4194344	SNP_A-1948497	SNP_A-2288552	0.000159263962942705	8.97344605906853e-05	0.0013615518619069	1.47260078046357e-05	0.825646083481673	0.0846492467635411
SNP_A-4194344	SNP_A-1948497	SNP_A-2204014	0.000813210829555978	5.60245506121332e-05	0.000987358939653252	1.47260078046357e-05	0.825646083481673	0.0244349144168977
SNP_A-4194344	SNP_A-1948497	SNP_A-4227456	0.00273789048938019	0.000332381853473628	0.00136480790084737	1.47260078046357e-05	0.825646083481673	0.331953819470995
SNP_A-4194344	SNP_A-1948497	SNP_A-1990887	0.00485718126143333	0.000279441036031564	0.00299804942538592	1.47260078046357e-05	0.825646083481673	0.46897658732125
SNP_A-4194344	SNP_A-1948497	SNP_A-1818999	0.000310131455731293	4.26414549060455e-05	0.000806724338066989	1.47260078046357e-05	0.825646083481673	0.0159785991116144
SNP_A-4194344	SNP_A-1948497	SNP_A-4227733	0.000209770419466706	3.50571080661778e-05	0.000668152770074113	1.47260078046357e-05	0.825646083481673	0.0122107821208104
SNP_A-4194344	SNP_A-1948497	SNP_A-2119738	0.00300365980631995	0.000301307992420686	0.00196649538592007	1.47260078046357e-05	0.825646083481673	0.896684465321757
SNP_A-4194344	SNP_A-1948497	SNP_A-1839702	0.00135998693549416	0.000258908082778416	0.000923358339748208	1.47260078046357e-05	0.825646083481673	0.751005041127545
SNP_A-4194344	SNP_A-1948497	SNP_A-4260507	0.00328101962319719	0.000280557170566363	0.00207802179265285	1.47260078046357e-05	0.825646083481673	0.761786593872587
SNP_A-4194344	SNP_A-1948497	SNP_A-4212579	0.00290791373070615	0.000310267215943091	0.00144037946285758	1.47260078046357e-05	0.825646083481673	0.186796336167374
SNP_A-4194344	SNP_A-1948497	SNP_A-2090885	0.000320568914367561	2.80707472219344e-05	0.00054576563749834	1.47260078046357e-05	0.825646083481673	0.00794905003651486
SNP_A-4194344	SNP_A-1948497	SNP_A-4234667	0.00288752815347423	0.000312661097408213	0.00138764513180752	1.47260078046357e-05	0.825646083481673	0.219293825920753
SNP_A-4194344	SNP_A-1948497	SNP_A-4202978	0.000671105141290021	7.73575494342423e-05	0.000674238973490672	1.47260078046357e-05	0.825646083481673	0.048889672398752
SNP_A-4194344	SNP_A-1948497	SNP_A-4233882	0.000831446369148141	0.000107387635155907	0.000839219946661053	1.47260078046357e-05	0.825646083481673	0.0783160640757248
SNP_A-4194344	SNP_A-1948497	SNP_A-1888887	0.00212254014811683	0.00029937550195375	0.00101097687355714	1.47260078046357e-05	0.825646083481673	0.606996702284151
SNP_A-4194344	SNP_A-4234452	SNP_A-2214146	0.00271373699367448	0.000149388222892577	0.00366836114388762	1.47260078046357e-05	0.771139772692526	0.876215676262199
SNP_A-4194344	SNP_A-4234452	SNP_A-2140150	0.000305099439096025	3.12458916338418e-05	0.000419180508214245	1.47260078046357e-05	0.771139772692526	0.012633286856777
SNP_A-4194344	SNP_A-4234452	SNP_A-2288552	0.000133333930462622	7.35812453655074e-05	0.00116671825805939	1.47260078046357e-05	0.771139772692526	0.0846492467635411
SNP_A-4194344	SNP_A-4234452	SNP_A-2204014	0.00045622713424663	4.82098161698163e-05	0.000436424117057686	1.47260078046357e-05	0.771139772692526	0.0244349144168977
SNP_A-4194344	SNP_A-4234452	SNP_A-4227456	0.00190891226460422	0.000273992344034385	0.000961137145775211	1.47260078046357e-05	0.771139772692526	0.331953819470995
SNP_A-4194344	SNP_A-4234452	SNP_A-1990887	0.00465095987153445	0.000234643530015663	0.00258048831873942	1.47260078046357e-05	0.771139772692526	0.46897658732125
SNP_A-4194344	SNP_A-4234452	SNP_A-1818999	0.00033665226095248	3.67840837537094e-05	0.000491636202060205	1.47260078046357e-05	0.771139772692526	0.0159785991116144
SNP_A-4194344	SNP_A-4234452	SNP_A-4227733	0.000275432955001933	3.08540203790277e-05	0.000445573855245122	1.47260078046357e-05	0.771139772692526	0.0122107821208104
SNP_A-4194344	SNP_A-4234452	SNP_A-2119738	0.00215507480914713	0.000250546892144078	0.00137208786350866	1.47260078046357e-05	0.771139772692526	0.896684465321757
SNP_A-4194344	SNP_A-4234452	SNP_A-4260507	0.00225353987935141	0.000237144830138208	0.0014164202016928	1.47260078046357e-05	0.771139772692526	0.761786593872587
SNP_A-4194344	SNP_A-4234452	SNP_A-4212579	0.00207792622270176	0.000256342822926563	0.00107437409658865	1.47260078046357e-05	0.771139772692526	0.186796336167374
SNP_A-4194344	SNP_A-4234452	SNP_A-2090885	0.000291371558764631	2.45053918324659e-05	0.000305166180711426	1.47260078046357e-05	0.771139772692526	0.00794905003651486
SNP_A-4194344	SNP_A-4234452	SNP_A-4234667	0.0021352271448258	0.000258486825119606	0.00103758535107211	1.47260078046357e-05	0.771139772692526	0.219293825920753
SNP_A-4194344	SNP_A-4234452	SNP_A-4202978	0.000508167684056732	6.6661344452216e-05	0.000331702190413302	1.47260078046357e-05	0.771139772692526	0.048889672398752
SNP_A-4194344	SNP_A-4234452	SNP_A-4233882	0.000600695007129088	9.16778338931093e-05	0.00041477547044646	1.47260078046357e-05	0.771139772692526	0.0783160640757248
SNP_A-4194344	SNP_A-4234452	SNP_A-1888887	0.00144011694624455	0.000251532878974087	0.000748507773434089	1.47260078046357e-05	0.771139772692526	0.606996702284151
SNP_A-4194344	SNP_A-1990882	SNP_A-2214146	0.00215874135848898	0.000118015991780748	0.00296153777909935	1.47260078046357e-05	0.636985505575808	0.876215676262199
SNP_A-4194344	SNP_A-1990882	SNP_A-2140150	0.000346690404401901	2.79292716750441e-05	0.000437003105628796	1.47260078046357e-05	0.636985505575808	0.012633286856777
SNP_A-4194344	SNP_A-1990882	SNP_A-2288552	0.000135701747145883	6.41100469938586e-05	0.00102052719580301	1.47260078046357e-05	0.636985505575808	0.0846492467635411
SNP_A-4194344	SNP_A-1990882	SNP_A-2204014	0.000520661616311645	4.30268814938236e-05	0.000467784624050602	1.47260078046357e-05	0.636985505575808	0.0244349144168977
SNP_A-4194344	SNP_A-1990882	SNP_A-4227456	0.00240381350143738	0.000244931079227093	0.00121071420404067	1.47260078046357e-05	0.636985505575808	0.331953819470995
SNP_A-4194344	SNP_A-1990882	SNP_A-1990887	0.00407755821770289	0.000206681512653123	0.00240011421274008	1.47260078046357e-05	0.636985505575808	0.46897658732125
SNP_A-4194344	SNP_A-1990882	SNP_A-1818999	0.000388632975902057	3.28093487540622e-05	0.000512978865328767	1.47260078046357e-05	0.636985505575808	0.0159785991116144
SNP_A-4194344	SNP_A-1990882	SNP_A-4227733	0.000274126600213811	2.78410402562936e-05	0.000415855041450403	1.47260078046357e-05	0.636985505575808	0.0122107821208104
SNP_A-4194344	SNP_A-1990882	SNP_A-2119738	0.00216738280970543	0.00022024092306533	0.0013572128538231	1.47260078046357e-05	0.636985505575808	0.896684465321757
SNP_A-4194344	SNP_A-1990882	SNP_A-4260507	0.0023641871714579	0.000209678730002372	0.00144018171296726	1.47260078046357e-05	0.636985505575808	0.761786593872587
SNP_A-4194344	SNP_A-1990882	SNP_A-4212579	0.00247180581459851	0.00022914565773675	0.00127310656646944	1.47260078046357e-05	0.636985505575808	0.186796336167374
SNP_A-4194344	SNP_A-1990882	SNP_A-2090885	0.000355240513167563	2.19135601268674e-05	0.000334865339299536	1.47260078046357e-05	0.636985505575808	0.00794905003651486
SNP_A-4194344	SNP_A-1990882	SNP_A-4234667	0.00250881633266056	0.000230467687213942	0.00122061447430824	1.47260078046357e-05	0.636985505575808	0.219293825920753
SNP_A-4194344	SNP_A-1990882	SNP_A-4202978	0.000551936785021932	5.91951563336882e-05	0.000356812705036756	1.47260078046357e-05	0.636985505575808	0.048889672398752
SNP_A-4194344	SNP_A-1990882	SNP_A-4233882	0.00067887311887556	8.14405449478387e-05	0.000442280048827041	1.47260078046357e-05	0.636985505575808	0.0783160640757248
SNP_A-4194344	SNP_A-1990882	SNP_A-1888887	0.00142748910213405	0.00022208900233271	0.000703504264767643	1.47260078046357e-05	0.636985505575808	0.606996702284151
SNP_A-4194344	SNP_A-2060894	SNP_A-1788488	0.00761895056918756	0.000299837384430936	0.00425028100966219	1.47260078046357e-05	0.843895223482695	0.344034208028476
SNP_A-4194344	SNP_A-2060894	SNP_A-2214146	0.00562859105562054	0.000258472165997717	0.0032295964791752	1.47260078046357e-05	0.843895223482695	0.876215676262199
SNP_A-4194344	SNP_A-2060894	SNP_A-2140150	0.0012368721404429	3.55626336040559e-05	0.00056957108699712	1.47260078046357e-05	0.843895223482695	0.012633286856777
SNP_A-4194344	SNP_A-2060894	SNP_A-2288552	0.000171072189243889	8.71056643043341e-05	0.000924513183375976	1.47260078046357e-05	0.843895223482695	0.0846492467635411
SNP_A-4194344	SNP_A-2060894	SNP_A-2204014	0.00160555221562581	5.52673257936486e-05	0.000748428988870921	1.47260078046357e-05	0.843895223482695	0.0244349144168977
SNP_A-4194344	SNP_A-2060894	SNP_A-4227456	0.00308103266283116	0.000301186104783185	0.00225799009952501	1.47260078046357e-05	0.843895223482695	0.331953819470995
SNP_A-4194344	SNP_A-2060894	SNP_A-1990887	0.00223283549500592	0.000279204771093482	0.00268254942148427	1.47260078046357e-05	0.843895223482695	0.46897658732125
SNP_A-4194344	SNP_A-2060894	SNP_A-1818999	0.00156780934511822	4.17606871247582e-05	0.000754079932656789	1.47260078046357e-05	0.843895223482695	0.0159785991116144
SNP_A-4194344	SNP_A-2060894	SNP_A-4227733	0.00131832607475849	3.45474913322871e-05	0.000653876897814577	1.47260078046357e-05	0.843895223482695	0.0122107821208104
SNP_A-4194344	SNP_A-2060894	SNP_A-2119738	0.000981958550910926	0.000319941117568163	0.000555657485218606	1.47260078046357e-05	0.843895223482695	0.896684465321757
SNP_A-4194344	SNP_A-2060894	SNP_A-1839702	0.0014811471265172	0.00026975790439462	0.00071118070583731	1.47260078046357e-05	0.843895223482695	0.751005041127545
SNP_A-4194344	SNP_A-2060894	SNP_A-4260507	0.000573451987048647	0.000318636309659101	0.000445642848134006	1.47260078046357e-05	0.843895223482695	0.761786593872587
SNP_A-4194344	SNP_A-2060894	SNP_A-4212579	0.00212692282801019	0.000285405618523628	0.0028765995996595	1.47260078046357e-05	0.843895223482695	0.186796336167374
SNP_A-4194344	SNP_A-2060894	SNP_A-2090885	0.000926327589388459	2.75164269971145e-05	0.000483741227439014	1.47260078046357e-05	0.843895223482695	0.00794905003651486
SNP_A-4194344	SNP_A-2060894	SNP_A-4234667	0.00289595015442155	0.000290751794362447	0.00272539745988982	1.47260078046357e-05	0.843895223482695	0.219293825920753
SNP_A-4194344	SNP_A-2060894	SNP_A-4202978	0.000830712692078037	7.51680122609111e-05	0.000457273236311529	1.47260078046357e-05	0.843895223482695	0.048889672398752
SNP_A-4194344	SNP_A-2060894	SNP_A-4233882	0.00115130023644129	0.000104899370854046	0.000583662084279691	1.47260078046357e-05	0.843895223482695	0.0783160640757248
SNP_A-4194344	SNP_A-2060894	SNP_A-1888887	0.00400110338572238	0.000292131445906113	0.00213746735300624	1.47260078046357e-05	0.843895223482695	0.606996702284151
SNP_A-4194344	SNP_A-1990883	SNP_A-2214146	0.00419944849774793	0.000178295252216498	0.00455250954893325	1.47260078046357e-05	0.932091177695768	0.876215676262199
SNP_A-4194344	SNP_A-1990883	SNP_A-2140150	0.000574893586622603	3.40752147984247e-05	0.000553700255793549	1.47260078046357e-05	0.932091177695768	0.012633286856777
SNP_A-4194344	SNP_A-1990883	SNP_A-2288552	0.000181299774072608	7.82737556073349e-05	0.00122657834909843	1.47260078046357e-05	0.932091177695768	0.0846492467635411
SNP_A-4194344	SNP_A-1990883	SNP_A-2204014	0.000862887595923032	5.26534654699822e-05	0.000620085740425085	1.47260078046357e-05	0.932091177695768	0.0244349144168977
SNP_A-4194344	SNP_A-1990883	SNP_A-4227456	0.00291806192284042	0.000310985121347741	0.00145317200329092	1.47260078046357e-05	0.932091177695768	0.331953819470995
SNP_A-4194344	SNP_A-1990883	SNP_A-1990887	0.00491262125747374	0.000260296692848417	0.00313565873684966	1.47260078046357e-05	0.932091177695768	0.46897658732125
SNP_A-4194344	SNP_A-1990883	SNP_A-1818999	0.000654918016333995	4.0089195717516e-05	0.000652597137089117	1.47260078046357e-05	0.932091177695768	0.0159785991116144
SNP_A-4194344	SNP_A-1990883	SNP_A-4227733	0.000451608716850146	3.34479209337005e-05	0.000533769799775179	1.47260078046357e-05	0.932091177695768	0.0122107821208104
SNP_A-4194344	SNP_A-1990883	SNP_A-2119738	0.00238834241381315	0.00027868626049338	0.00170071247525025	1.47260078046357e-05	0.932091177695768	0.896684465321757
SNP_A-4194344	SNP_A-1990883	SNP_A-1839702	0.00114109620313839	0.000239491205075074	0.000768414792610673	1.47260078046357e-05	0.932091177695768	0.751005041127545
SNP_A-4194344	SNP_A-1990883	SNP_A-4260507	0.00264488700119072	0.000262521656077491	0.0017739798730083	1.47260078046357e-05	0.932091177695768	0.761786593872587
SNP_A-4194344	SNP_A-1990883	SNP_A-4212579	0.00367113488651395	0.000289256205225897	0.00181203987957581	1.47260078046357e-05	0.932091177695768	0.186796336167374
SNP_A-4194344	SNP_A-1990883	SNP_A-2090885	0.000520954730886333	2.65037093747769e-05	0.000452199200745132	1.47260078046357e-05	0.932091177695768	0.00794905003651486
SNP_A-4194344	SNP_A-1990883	SNP_A-4234667	0.00357210858260902	0.000291143834621502	0.00173350818610111	1.47260078046357e-05	0.932091177695768	0.219293825920753
SNP_A-4194344	SNP_A-1990883	SNP_A-4202978	0.00101273670233226	7.2996310270779e-05	0.000612427090043347	1.47260078046357e-05	0.932091177695768	0.048889672398752
SNP_A-4194344	SNP_A-1990883	SNP_A-4233882	0.00125157126238912	0.000100871907365299	0.000762997922672533	1.47260078046357e-05	0.932091177695768	0.0783160640757248
SNP_A-4194344	SNP_A-1990883	SNP_A-1888887	0.00193564900108068	0.000279018339812679	0.000939150059567793	1.47260078046357e-05	0.932091177695768	0.606996702284151
SNP_A-4194344	SNP_A-1898611	SNP_A-2214146	0.00101292043427644	5.64627504200663e-05	0.000550547560290312	1.47260078046357e-05	0.481771014795705	0.876215676262199
SNP_A-4194344	SNP_A-1898611	SNP_A-1845558	0.00247428612194404	0.000212638984911138	0.00140035211559251	1.47260078046357e-05	0.481771014795705	0.0136990857404419
SNP_A-4194344	SNP_A-1898611	SNP_A-2288552	3.60065721958508e-05	3.98880696823751e-05	0.000507957604517654	1.47260078046357e-05	0.481771014795705	0.0846492467635411
SNP_A-4194344	SNP_A-1898611	SNP_A-4227456	0.00216498091972462	0.000164695132594255	0.00126433772058135	1.47260078046357e-05	0.481771014795705	0.331953819470995
SNP_A-4194344	SNP_A-1898611	SNP_A-1990887	0.00284996431270255	0.000142137727613774	0.00138095523067955	1.47260078046357e-05	0.481771014795705	0.46897658732125
SNP_A-4194344	SNP_A-1898611	SNP_A-4227733	3.26862583703363e-05	1.89381224259863e-05	0.000220217636390579	1.47260078046357e-05	0.481771014795705	0.0122107821208104
SNP_A-4194344	SNP_A-1898611	SNP_A-2119738	0.00139122294232496	0.000148294796266137	0.000643965914190016	1.47260078046357e-05	0.481771014795705	0.896684465321757
SNP_A-4194344	SNP_A-1898611	SNP_A-1839702	0.000854565779801487	0.000127495189494764	0.000387419443414052	1.47260078046357e-05	0.481771014795705	0.751005041127545
SNP_A-4194344	SNP_A-1898611	SNP_A-4260507	0.00150415231412012	0.000142970623090912	0.000701039640996243	1.47260078046357e-05	0.481771014795705	0.761786593872587
SNP_A-4194344	SNP_A-1898611	SNP_A-4212579	0.00256833285469762	0.000164272039451273	0.0014660787021418	1.47260078046357e-05	0.481771014795705	0.186796336167374
SNP_A-4194344	SNP_A-1898611	SNP_A-2090885	5.58262914489665e-05	1.4660913776262e-05	0.000166529213470176	1.47260078046357e-05	0.481771014795705	0.00794905003651486
SNP_A-4194344	SNP_A-1898611	SNP_A-4234667	0.00269117377244892	0.000165371046833811	0.00142195430875047	1.47260078046357e-05	0.481771014795705	0.219293825920753
SNP_A-4194344	SNP_A-1898611	SNP_A-4202978	0.000242473696718854	4.03963053133823e-05	0.00031438544986664	1.47260078046357e-05	0.481771014795705	0.048889672398752
SNP_A-4194344	SNP_A-1898611	SNP_A-4233882	0.000278788854515977	5.53510490045253e-05	0.000391698622566058	1.47260078046357e-05	0.481771014795705	0.0783160640757248
SNP_A-4194344	SNP_A-1898611	SNP_A-1888887	0.000250785671244983	0.000155581479773078	0.000115261120211072	1.47260078046357e-05	0.481771014795705	0.606996702284151
SNP_A-4194344	SNP_A-1788488	SNP_A-2140150	0.0013720473239261	3.4831890643688e-05	0.000694883548746882	1.47260078046357e-05	0.344034208028476	0.012633286856777
SNP_A-4194344	SNP_A-1788488	SNP_A-2204014	0.00208402092701708	5.46329553222001e-05	0.00101229409743274	1.47260078046357e-05	0.344034208028476	0.0244349144168977
SNP_A-4194344	SNP_A-1788488	SNP_A-1818999	0.00151018301211572	4.13361843264076e-05	0.000800086508134085	1.47260078046357e-05	0.344034208028476	0.0159785991116144
SNP_A-4194344	SNP_A-1788488	SNP_A-4227733	0.00144074541891397	3.39336607918916e-05	0.000683217530079252	1.47260078046357e-05	0.344034208028476	0.0122107821208104
SNP_A-4194344	SNP_A-1788488	SNP_A-2119738	0.00298044299900494	0.00029880694514343	0.00154909401438009	1.47260078046357e-05	0.344034208028476	0.896684465321757
SNP_A-4194344	SNP_A-1788488	SNP_A-1839702	0.00107159785000145	0.000263072556022638	0.000539144119032039	1.47260078046357e-05	0.344034208028476	0.751005041127545
SNP_A-4194344	SNP_A-1788488	SNP_A-4260507	0.00357464521289044	0.00028118681303702	0.00173752666225681	1.47260078046357e-05	0.344034208028476	0.761786593872587
SNP_A-4194344	SNP_A-1788488	SNP_A-2090885	0.00111077340736425	2.70764574432487e-05	0.000533157432748476	1.47260078046357e-05	0.344034208028476	0.00794905003651486
SNP_A-4194344	SNP_A-1788488	SNP_A-4202978	0.000950184505758331	7.61976270861295e-05	0.000443067520202844	1.47260078046357e-05	0.344034208028476	0.048889672398752
SNP_A-4194344	SNP_A-1788488	SNP_A-4233882	0.000714579745477238	0.000105338420127598	0.000325467177211638	1.47260078046357e-05	0.344034208028476	0.0783160640757248
SNP_A-4194344	SNP_A-2214146	SNP_A-1845558	0.00771983533752644	0.000125434054731745	0.0049808658512798	1.47260078046357e-05	0.876215676262199	0.0136990857404419
SNP_A-4194344	SNP_A-2214146	SNP_A-2250754	0.00746330002615969	0.000146940842051478	0.00562248697963155	1.47260078046357e-05	0.876215676262199	0.0126398742472918
SNP_A-4194344	SNP_A-2214146	SNP_A-2288552	0.000735789910316226	8.47578890167514e-05	0.000386607877251564	1.47260078046357e-05	0.876215676262199	0.0846492467635411
SNP_A-4194344	SNP_A-2214146	SNP_A-4227456	0.00381740533128089	0.000207563069680706	0.0018592164667925	1.47260078046357e-05	0.876215676262199	0.331953819470995
SNP_A-4194344	SNP_A-2214146	SNP_A-1990887	0.00500684273922066	0.000249524543108265	0.00270312028431144	1.47260078046357e-05	0.876215676262199	0.46897658732125
SNP_A-4194344	SNP_A-2214146	SNP_A-2119738	0.00247455178858345	0.000259492140304994	0.00117942230704134	1.47260078046357e-05	0.876215676262199	0.896684465321757
SNP_A-4194344	SNP_A-2214146	SNP_A-1839702	0.00153471028017239	0.000216868890441444	0.00071402002267415	1.47260078046357e-05	0.876215676262199	0.751005041127545
SNP_A-4194344	SNP_A-2214146	SNP_A-4260507	0.00304419723754531	0.000239057578348826	0.00149338736066939	1.47260078046357e-05	0.876215676262199	0.761786593872587
SNP_A-4194344	SNP_A-2214146	SNP_A-4212579	0.00544899329510034	0.000199233336339027	0.00270764746740246	1.47260078046357e-05	0.876215676262199	0.186796336167374
SNP_A-4194344	SNP_A-2214146	SNP_A-4234667	0.00470712219345968	0.000190035421395981	0.0023757658510734	1.47260078046357e-05	0.876215676262199	0.219293825920753
SNP_A-4194344	SNP_A-1845558	SNP_A-2288552	0.00168681158028355	9.34293317316171e-05	0.00115498069862436	1.47260078046357e-05	0.0136990857404419	0.0846492467635411
SNP_A-4194344	SNP_A-1845558	SNP_A-2204014	0.000409155356169542	5.64098398401898e-05	0.000359618940215568	1.47260078046357e-05	0.0136990857404419	0.0244349144168977
SNP_A-4194344	SNP_A-1845558	SNP_A-1990887	0.0059765944970606	0.000277453352121476	0.00335476758830652	1.47260078046357e-05	0.0136990857404419	0.46897658732125
SNP_A-4194344	SNP_A-1845558	SNP_A-1818999	0.000414093559604975	4.3613340306061e-05	0.000261517690424915	1.47260078046357e-05	0.0136990857404419	0.0159785991116144
SNP_A-4194344	SNP_A-1845558	SNP_A-4227733	0.000708065736260047	3.43434511391173e-05	0.000402801171090649	1.47260078046357e-05	0.0136990857404419	0.0122107821208104
SNP_A-4194344	SNP_A-1845558	SNP_A-1839702	0.000145022037444435	0.000494013090642379	9.32768127963576e-05	1.47260078046357e-05	0.0136990857404419	0.751005041127545
SNP_A-4194344	SNP_A-1845558	SNP_A-4202978	0.00115480146579106	7.31398624825095e-05	0.000538347499902518	1.47260078046357e-05	0.0136990857404419	0.048889672398752
SNP_A-4194344	SNP_A-1845558	SNP_A-4233882	0.00151671244782102	0.000101907024721328	0.000709986516174746	1.47260078046357e-05	0.0136990857404419	0.0783160640757248
SNP_A-4194344	SNP_A-2250754	SNP_A-2140150	0.000445046340660698	3.56833458711611e-05	0.000269861522936454	1.47260078046357e-05	0.0126398742472918	0.012633286856777
SNP_A-4194344	SNP_A-2250754	SNP_A-2288552	0.00172173541847492	9.47625974798037e-05	0.00117530934404837	1.47260078046357e-05	0.0126398742472918	0.0846492467635411
SNP_A-4194344	SNP_A-2250754	SNP_A-2204014	0.000567335398380308	5.59581531687127e-05	0.000400400938534389	1.47260078046357e-05	0.0126398742472918	0.0244349144168977
SNP_A-4194344	SNP_A-2250754	SNP_A-1990887	0.00660447670562234	0.00027809500186279	0.00337416435312043	1.47260078046357e-05	0.0126398742472918	0.46897658732125
SNP_A-4194344	SNP_A-2250754	SNP_A-1818999	0.00057266114186915	4.31236724011966e-05	0.000308341703095947	1.47260078046357e-05	0.0126398742472918	0.0159785991116144
SNP_A-4194344	SNP_A-2250754	SNP_A-4227733	0.000801845070045654	3.4654152029443e-05	0.000424979824348678	1.47260078046357e-05	0.0126398742472918	0.0122107821208104
SNP_A-4194344	SNP_A-2250754	SNP_A-1839702	0.00014180514186034	0.000409632196340975	6.96465841275507e-05	1.47260078046357e-05	0.0126398742472918	0.751005041127545
SNP_A-4194344	SNP_A-2250754	SNP_A-2090885	0.000299839628971276	2.95802107345155e-05	0.000230854764175127	1.47260078046357e-05	0.0126398742472918	0.00794905003651486
SNP_A-4194344	SNP_A-2250754	SNP_A-4202978	0.000924770042625942	7.45674931838848e-05	0.000424644457122686	1.47260078046357e-05	0.0126398742472918	0.048889672398752
SNP_A-4194344	SNP_A-2250754	SNP_A-4233882	0.00122718728862129	0.000103783759509072	0.000576855202018498	1.47260078046357e-05	0.0126398742472918	0.0783160640757248
SNP_A-4194344	SNP_A-2140150	SNP_A-4202978	0.000110489196169196	3.3948804746627e-05	0.000107117056435518	1.47260078046357e-05	0.012633286856777	0.048889672398752
SNP_A-4194344	SNP_A-2140150	SNP_A-4233882	0.000138065765538892	3.63292371999313e-05	0.000144903164550379	1.47260078046357e-05	0.012633286856777	0.0783160640757248
SNP_A-4194344	SNP_A-2288552	SNP_A-4227733	0.00070570292635491	1.79572379025468e-05	0.000318346629409044	1.47260078046357e-05	0.0846492467635411	0.0122107821208104
SNP_A-4194344	SNP_A-2288552	SNP_A-1914023	0.00172850394550913	8.86931678547188e-05	0.00116035426107918	1.47260078046357e-05	0.0846492467635411	0.43960522712335
SNP_A-4194344	SNP_A-2288552	SNP_A-4202978	0.000544307417241862	3.3290173508004e-05	0.000242719626254711	1.47260078046357e-05	0.0846492467635411	0.048889672398752
SNP_A-4194344	SNP_A-2288552	SNP_A-4233882	0.000724229827047714	4.42974725645408e-05	0.000332281257053436	1.47260078046357e-05	0.0846492467635411	0.0783160640757248
SNP_A-4194344	SNP_A-2204014	SNP_A-4202978	9.47980103724475e-05	4.75962232360522e-05	0.000118567800842352	1.47260078046357e-05	0.0244349144168977	0.048889672398752
SNP_A-4194344	SNP_A-2204014	SNP_A-4233882	0.000123853916398011	5.41759642548214e-05	0.000167705922834665	1.47260078046357e-05	0.0244349144168977	0.0783160640757248
SNP_A-4194344	SNP_A-4227456	SNP_A-2119738	0.000900755384172605	0.000275667110641349	0.000945370478682609	1.47260078046357e-05	0.331953819470995	0.896684465321757
SNP_A-4194344	SNP_A-4227456	SNP_A-4260507	0.00161872989002685	0.000252515285614835	0.00109490057530731	1.47260078046357e-05	0.331953819470995	0.761786593872587
SNP_A-4194344	SNP_A-4227456	SNP_A-1888887	0.0018708642015473	0.000264256395978492	0.000878156123382943	1.47260078046357e-05	0.331953819470995	0.606996702284151
SNP_A-4194344	SNP_A-1990887	SNP_A-4234667	0.00121021885422548	0.000278088084885708	0.00125713769994778	1.47260078046357e-05	0.46897658732125	0.219293825920753
SNP_A-4194344	SNP_A-1990887	SNP_A-4202978	0.000540801515164853	6.85859869468108e-05	0.000288677066945239	1.47260078046357e-05	0.46897658732125	0.048889672398752
SNP_A-4194344	SNP_A-1990887	SNP_A-4233882	0.000577608965127689	0.00010022519985745	0.000339650171051826	1.47260078046357e-05	0.46897658732125	0.0783160640757248
SNP_A-4194344	SNP_A-1818999	SNP_A-4202978	0.000247861588667844	3.94408369391852e-05	0.000180158719369825	1.47260078046357e-05	0.0159785991116144	0.048889672398752
SNP_A-4194344	SNP_A-1818999	SNP_A-4233882	0.000277009679314761	4.27525346657972e-05	0.000226700020200948	1.47260078046357e-05	0.0159785991116144	0.0783160640757248
SNP_A-4194344	SNP_A-2119738	SNP_A-4202978	0.000207744585538746	5.76308425425533e-05	9.1692108898752e-05	1.47260078046357e-05	0.896684465321757	0.048889672398752
SNP_A-4194344	SNP_A-2119738	SNP_A-4233882	0.000257085542929427	8.53230022839336e-05	0.000116013886522324	1.47260078046357e-05	0.896684465321757	0.0783160640757248
SNP_A-4194344	SNP_A-1839702	SNP_A-4202978	0.000109180855629145	7.70536721032365e-05	5.66260116996439e-05	1.47260078046357e-05	0.751005041127545	0.048889672398752
SNP_A-4194344	SNP_A-1839702	SNP_A-4233882	0.000100674718104087	0.000107397968882875	5.37612882166977e-05	1.47260078046357e-05	0.751005041127545	0.0783160640757248
SNP_A-4194344	SNP_A-4260507	SNP_A-4212579	0.00189512685837882	0.000241668576714173	0.00127309588430888	1.47260078046357e-05	0.761786593872587	0.186796336167374
SNP_A-4194344	SNP_A-4260507	SNP_A-4234667	0.00169703275725595	0.000245127307308853	0.00114438639091175	1.47260078046357e-05	0.761786593872587	0.219293825920753
SNP_A-4194344	SNP_A-4260507	SNP_A-4202978	0.00026539767061659	7.02886701127657e-05	0.000119861444833056	1.47260078046357e-05	0.761786593872587	0.048889672398752
SNP_A-4194344	SNP_A-4260507	SNP_A-4233882	0.000305137175060478	0.000100853922730869	0.000140687426927738	1.47260078046357e-05	0.761786593872587	0.0783160640757248
SNP_A-4194344	SNP_A-4260507	SNP_A-1888887	0.00250902558747301	0.000278193174102363	0.00124014037234831	1.47260078046357e-05	0.761786593872587	0.606996702284151
SNP_A-4194344	SNP_A-2090885	SNP_A-4202978	0.000200372867145673	2.73709024168049e-05	0.00010201445223359	1.47260078046357e-05	0.00794905003651486	0.048889672398752
SNP_A-4194344	SNP_A-2090885	SNP_A-4233882	0.000197302348161412	2.79083711993607e-05	0.000106879784445987	1.47260078046357e-05	0.00794905003651486	0.0783160640757248
