# Supplementary material for: Powerful testing via hierarchical linkage disequilibrium in haplotype association studies
Source: Biom J. 2019 Jan 28;61(3):747–68. doi: 10.1002/bimj.201800053 (PMC6637384; doi:10.1002/bimj.201800053)
Supplement: Supplementary file 1 — Supporting Information [file BIMJ-61-747-s001.zip › reproducibility/case_study1_cadidate_loci_analysis/results/15.Pvalues.txt]

SNP1	SNP2	SNP3	Full	P={1}	P={1,2}	SNP1	SNP2	SNP3
SNP_A-1854130	SNP_A-1838164	SNP_A-4279776	0.0107841838171651	0.000493104527659626	0.00559470077143403	3.29067449336671e-05	0.807737741824977	0.421570268196465
SNP_A-1854130	SNP_A-1838164	SNP_A-2087280	0.0112607093944946	0.000512832447974285	0.00608070021163958	3.29067449336671e-05	0.807737741824977	0.90185024682658
SNP_A-1854130	SNP_A-1838164	SNP_A-2274208	0.0114001926660001	0.0004893415530373	0.00591775054206452	3.29067449336671e-05	0.807737741824977	0.961980352130994
SNP_A-1854130	SNP_A-1838164	SNP_A-4198262	0.0133150958467775	0.000570838516218155	0.00714979569220899	3.29067449336671e-05	0.807737741824977	0.705088265929223
SNP_A-1854130	SNP_A-1838164	SNP_A-2224676	0.00859314912876196	0.000581733020999436	0.0062582551983166	3.29067449336671e-05	0.807737741824977	0.896432830013777
SNP_A-1854130	SNP_A-1838164	SNP_A-4294210	0.0107391590188132	0.000495685315852721	0.00573709751788884	3.29067449336671e-05	0.807737741824977	0.451489688907652
SNP_A-1854130	SNP_A-1838164	SNP_A-2161670	0.0119336888920253	0.000586784693965135	0.00623508037928485	3.29067449336671e-05	0.807737741824977	0.57958510525081
SNP_A-1854130	SNP_A-1838164	SNP_A-4245490	0.0104925161589591	0.000565691383020148	0.00593870597189306	3.29067449336671e-05	0.807737741824977	0.117178175022361
SNP_A-1854130	SNP_A-1838164	SNP_A-1974791	0.00158785303594905	0.000213845434939322	0.000754143582275999	3.29067449336671e-05	0.807737741824977	0.250688589198724
SNP_A-1854130	SNP_A-1838164	SNP_A-4285549	0.0043620790390809	0.000511764461997755	0.00217394025705765	3.29067449336671e-05	0.807737741824977	0.698394013961776
SNP_A-1854130	SNP_A-1838164	SNP_A-2074787	0.00901302040555308	0.000399273970269723	0.00511890044731584	3.29067449336671e-05	0.807737741824977	0.440876420210855
SNP_A-1854130	SNP_A-1838164	SNP_A-2033425	0.00890544978232267	0.000596880966263206	0.00646700416738456	3.29067449336671e-05	0.807737741824977	0.901665758062412
SNP_A-1854130	SNP_A-2009216	SNP_A-4279776	0.0128031729693674	0.000512091170285262	0.00682289217766764	3.29067449336671e-05	0.733811941818218	0.421570268196465
SNP_A-1854130	SNP_A-2009216	SNP_A-2055606	0.00486934559944775	0.000193611900582368	0.0024867846269658	3.29067449336671e-05	0.733811941818218	0.101921245315065
SNP_A-1854130	SNP_A-2009216	SNP_A-2087280	0.0120717798429845	0.000534138428009089	0.0062981081480794	3.29067449336671e-05	0.733811941818218	0.90185024682658
SNP_A-1854130	SNP_A-2009216	SNP_A-2274208	0.01110217370404	0.0005089129144517	0.00576325261500356	3.29067449336671e-05	0.733811941818218	0.961980352130994
SNP_A-1854130	SNP_A-2009216	SNP_A-4198262	0.0115862237072713	0.000594740631684618	0.00608817826354463	3.29067449336671e-05	0.733811941818218	0.705088265929223
SNP_A-1854130	SNP_A-2009216	SNP_A-2140207	0.00608038271479334	0.000600608137031978	0.00321922898910541	3.29067449336671e-05	0.733811941818218	0.187916689096952
SNP_A-1854130	SNP_A-2009216	SNP_A-2224676	0.00152606679593226	0.000581144549429836	0.00179053363198608	3.29067449336671e-05	0.733811941818218	0.896432830013777
SNP_A-1854130	SNP_A-2009216	SNP_A-2161670	0.00530225391597037	0.000591244269973942	0.00263703497426464	3.29067449336671e-05	0.733811941818218	0.57958510525081
SNP_A-1854130	SNP_A-2009216	SNP_A-4245490	0.0128374314398322	0.000591162724621011	0.00694116641828882	3.29067449336671e-05	0.733811941818218	0.117178175022361
SNP_A-1854130	SNP_A-2009216	SNP_A-1974791	0.0018102045189776	0.00021784075265908	0.000849769852899759	3.29067449336671e-05	0.733811941818218	0.250688589198724
SNP_A-1854130	SNP_A-2009216	SNP_A-2111055	0.00378692459154286	0.000186235518215531	0.00278363705489403	3.29067449336671e-05	0.733811941818218	0.188210909714155
SNP_A-1854130	SNP_A-2009216	SNP_A-4285549	0.00815241724845056	0.000502746924053601	0.0042031117512952	3.29067449336671e-05	0.733811941818218	0.698394013961776
SNP_A-1854130	SNP_A-2009216	SNP_A-2074787	0.00846856547947521	0.000414642985942789	0.00526371000731055	3.29067449336671e-05	0.733811941818218	0.440876420210855
SNP_A-1854130	SNP_A-2009216	SNP_A-2033425	0.0110359773074784	0.000615826727254744	0.00731962355079226	3.29067449336671e-05	0.733811941818218	0.901665758062412
SNP_A-1854130	SNP_A-4279776	SNP_A-2087280	0.00741908517956195	0.000458406316419962	0.0054268440168309	3.29067449336671e-05	0.421570268196465	0.90185024682658
SNP_A-1854130	SNP_A-4279776	SNP_A-2274208	0.00625491071937308	0.000441115270006602	0.00544982579129282	3.29067449336671e-05	0.421570268196465	0.961980352130994
SNP_A-1854130	SNP_A-4279776	SNP_A-4198262	0.00974976756491923	0.000498502165683642	0.00685448318329171	3.29067449336671e-05	0.421570268196465	0.705088265929223
SNP_A-1854130	SNP_A-4279776	SNP_A-2224676	0.0100240091935506	0.000514415238144136	0.00524392366219665	3.29067449336671e-05	0.421570268196465	0.896432830013777
SNP_A-1854130	SNP_A-4279776	SNP_A-4285549	0.00605847247500671	0.000463390311803085	0.0042836518347187	3.29067449336671e-05	0.421570268196465	0.698394013961776
SNP_A-1854130	SNP_A-4279776	SNP_A-2074787	0.00639512207333727	0.000359875690360555	0.00397674102328561	3.29067449336671e-05	0.421570268196465	0.440876420210855
SNP_A-1854130	SNP_A-1846756	SNP_A-2087280	0.0088353056085669	0.000449229534808694	0.00460555395787067	3.29067449336671e-05	0.679492874501848	0.90185024682658
SNP_A-1854130	SNP_A-1846756	SNP_A-2274208	0.00934099182134244	0.000426745162335489	0.00480909723955486	3.29067449336671e-05	0.679492874501848	0.961980352130994
SNP_A-1854130	SNP_A-1846756	SNP_A-4198262	0.0105986960267592	0.000510098140594206	0.00591733311903731	3.29067449336671e-05	0.679492874501848	0.705088265929223
SNP_A-1854130	SNP_A-1846756	SNP_A-2161670	0.0102066244527554	0.000534062031341482	0.00529737766399623	3.29067449336671e-05	0.679492874501848	0.57958510525081
SNP_A-1854130	SNP_A-1846756	SNP_A-4245490	0.00289839711211907	0.000509893219111989	0.00165837444352158	3.29067449336671e-05	0.679492874501848	0.117178175022361
SNP_A-1854130	SNP_A-1846756	SNP_A-2033425	0.00327741029124788	0.000556274403760188	0.00567038586377686	3.29067449336671e-05	0.679492874501848	0.901665758062412
SNP_A-1854130	SNP_A-2055606	SNP_A-2274208	0.00272571106088806	0.00015814065631742	0.001308752550702	3.29067449336671e-05	0.101921245315065	0.961980352130994
SNP_A-1854130	SNP_A-2055606	SNP_A-2224676	0.00478498772971529	0.000196519849727509	0.00236236768998272	3.29067449336671e-05	0.101921245315065	0.896432830013777
SNP_A-1854130	SNP_A-2055606	SNP_A-2111055	0.00143324270803401	5.97083788965407e-05	0.000805907231842537	3.29067449336671e-05	0.101921245315065	0.188210909714155
SNP_A-1854130	SNP_A-2055606	SNP_A-4285549	0.00349126367580377	0.000169911315420775	0.0017368848633774	3.29067449336671e-05	0.101921245315065	0.698394013961776
SNP_A-1854130	SNP_A-2087280	SNP_A-1974791	0.00203010263024141	0.000203799070048148	0.00100967296747626	3.29067449336671e-05	0.90185024682658	0.250688589198724
SNP_A-1854130	SNP_A-2087280	SNP_A-2111055	0.000907147505541385	0.000141857074111416	0.00258444307170572	3.29067449336671e-05	0.90185024682658	0.188210909714155
SNP_A-1854130	SNP_A-2087280	SNP_A-4285549	0.00210648130987389	0.000459219497696842	0.0010761285932857	3.29067449336671e-05	0.90185024682658	0.698394013961776
SNP_A-1854130	SNP_A-2087280	SNP_A-2074787	0.00679462990316541	0.000374674966389244	0.00404345769077436	3.29067449336671e-05	0.90185024682658	0.440876420210855
SNP_A-1854130	SNP_A-2087280	SNP_A-2033425	0.000752266946707258	0.000526827341372458	0.000416356654396696	3.29067449336671e-05	0.90185024682658	0.901665758062412
SNP_A-1854130	SNP_A-2274208	SNP_A-1974791	0.00224469762492458	0.000196651693284778	0.0010986928657074	3.29067449336671e-05	0.961980352130994	0.250688589198724
SNP_A-1854130	SNP_A-2274208	SNP_A-2111055	0.000764278338208333	0.000140339966914892	0.00236978534445825	3.29067449336671e-05	0.961980352130994	0.188210909714155
SNP_A-1854130	SNP_A-2274208	SNP_A-4285549	0.0019197610510688	0.000439288866640131	0.000972985020993771	3.29067449336671e-05	0.961980352130994	0.698394013961776
SNP_A-1854130	SNP_A-2274208	SNP_A-2074787	0.00728070978497883	0.000359571125327671	0.00405872669092094	3.29067449336671e-05	0.961980352130994	0.440876420210855
SNP_A-1854130	SNP_A-2274208	SNP_A-2033425	0.000870897121714788	0.000502035431931122	0.000482026240928771	3.29067449336671e-05	0.961980352130994	0.901665758062412
SNP_A-1854130	SNP_A-4198262	SNP_A-1974791	0.0023992989374274	0.000219056927965825	0.00123801025009586	3.29067449336671e-05	0.705088265929223	0.250688589198724
SNP_A-1854130	SNP_A-4198262	SNP_A-2111055	0.000621219420040013	0.000161881097668681	0.00283172014550852	3.29067449336671e-05	0.705088265929223	0.188210909714155
SNP_A-1854130	SNP_A-4198262	SNP_A-2074787	0.00963654589861647	0.000411658104782767	0.00519932202859603	3.29067449336671e-05	0.705088265929223	0.440876420210855
SNP_A-1854130	SNP_A-4198262	SNP_A-2033425	0.00138058725825234	0.000585331991457963	0.000743602827987519	3.29067449336671e-05	0.705088265929223	0.901665758062412
SNP_A-1854130	SNP_A-2140207	SNP_A-4285549	0.00718342608745818	0.000516637868075363	0.00406013948975596	3.29067449336671e-05	0.187916689096952	0.698394013961776
SNP_A-1854130	SNP_A-2140207	SNP_A-2074787	0.00740388747556142	0.000406818157302886	0.00374792938561745	3.29067449336671e-05	0.187916689096952	0.440876420210855
SNP_A-1854130	SNP_A-2140207	SNP_A-2033425	0.00723102059563876	0.000606655348892094	0.00517419920956475	3.29067449336671e-05	0.187916689096952	0.901665758062412
SNP_A-1854130	SNP_A-2224676	SNP_A-4285549	0.00383103549589405	0.000551798694878745	0.00502287617072711	3.29067449336671e-05	0.896432830013777	0.698394013961776
SNP_A-1854130	SNP_A-2224676	SNP_A-2074787	0.00530720886587149	0.000421751853022078	0.00445636105275737	3.29067449336671e-05	0.896432830013777	0.440876420210855
SNP_A-1854130	SNP_A-2224676	SNP_A-2033425	0.0130346237996498	0.000614940074736202	0.00682564119695732	3.29067449336671e-05	0.896432830013777	0.901665758062412
SNP_A-1854130	SNP_A-4294210	SNP_A-1974791	0.00132048235817598	0.00019282462233042	0.000613756094564967	3.29067449336671e-05	0.451489688907652	0.250688589198724
SNP_A-1854130	SNP_A-4294210	SNP_A-2033425	0.0118979907957617	0.000521951169676389	0.00620210350237046	3.29067449336671e-05	0.451489688907652	0.901665758062412
SNP_A-1854130	SNP_A-2161670	SNP_A-1974791	0.00225294403439555	0.00020677310418779	0.00130977959483654	3.29067449336671e-05	0.57958510525081	0.250688589198724
SNP_A-1854130	SNP_A-2161670	SNP_A-4285549	0.00592761684966434	0.000516937922930852	0.00389642919295394	3.29067449336671e-05	0.57958510525081	0.698394013961776
SNP_A-1854130	SNP_A-2161670	SNP_A-2074787	0.00709734056462135	0.00041765632737329	0.00573918200357432	3.29067449336671e-05	0.57958510525081	0.440876420210855
SNP_A-1854130	SNP_A-2161670	SNP_A-2033425	0.0095084145797455	0.000617183226632225	0.00681804802555376	3.29067449336671e-05	0.57958510525081	0.901665758062412
SNP_A-1854130	SNP_A-4245490	SNP_A-1974791	0.00145803199335089	0.000196175152286773	0.00122331565114984	3.29067449336671e-05	0.117178175022361	0.250688589198724
SNP_A-1854130	SNP_A-4245490	SNP_A-2111055	0.00223868608618738	0.000174579390567048	0.00169351108785526	3.29067449336671e-05	0.117178175022361	0.188210909714155
SNP_A-1854130	SNP_A-4245490	SNP_A-4285549	0.00442802434417596	0.000511452974784467	0.00509709293558297	3.29067449336671e-05	0.117178175022361	0.698394013961776
SNP_A-1854130	SNP_A-4245490	SNP_A-2074787	0.000876971169566918	0.000394842722327835	0.00269338506551036	3.29067449336671e-05	0.117178175022361	0.440876420210855
SNP_A-1854130	SNP_A-4245490	SNP_A-2033425	0.00838595288926571	0.000597129851029022	0.00440146494223019	3.29067449336671e-05	0.117178175022361	0.901665758062412
SNP_A-1854130	SNP_A-1974791	SNP_A-2033425	0.00047003786226695	0.000224065409801196	0.00104623707904761	3.29067449336671e-05	0.250688589198724	0.901665758062412
SNP_A-1854130	SNP_A-2111055	SNP_A-2074787	0.00381883385606869	0.000158637073089003	0.00190127274377618	3.29067449336671e-05	0.188210909714155	0.440876420210855
SNP_A-1854130	SNP_A-2111055	SNP_A-2033425	0.00449310305544999	0.000175396473074105	0.00227109981668033	3.29067449336671e-05	0.188210909714155	0.901665758062412
SNP_A-1854130	SNP_A-4285549	SNP_A-2074787	0.000601289734831849	0.000416485814537235	0.000909010571120929	3.29067449336671e-05	0.698394013961776	0.440876420210855
