# Supplementary material for: Powerful testing via hierarchical linkage disequilibrium in haplotype association studies
Source: Biom J. 2019 Jan 28;61(3):747–68. doi: 10.1002/bimj.201800053 (PMC6637384; doi:10.1002/bimj.201800053)
Supplement: Supplementary file 1 — Supporting Information [file BIMJ-61-747-s001.zip › reproducibility/case_study1_cadidate_loci_analysis/results/35.Pvalues.txt]

SNP1	SNP2	SNP3	Full	P={1}	P={1,2}	SNP1	SNP2	SNP3
SNP_A-2306994	SNP_A-2250852	SNP_A-1882598	0.00953107691159303	0.000813005067573783	0.00528639095336679	6.45182233665494e-05	0.515136927495005	0.539611927107442
SNP_A-2306994	SNP_A-2250852	SNP_A-4223467	0.00695463832386074	0.00073509836332264	0.00361896502660374	6.45182233665494e-05	0.515136927495005	0.870334251883821
SNP_A-2306994	SNP_A-2250852	SNP_A-1818269	0.00944161219314221	0.000730957841931711	0.00487577678508434	6.45182233665494e-05	0.515136927495005	0.973785400334715
SNP_A-2306994	SNP_A-2250852	SNP_A-2209859	0.0085880418386201	0.000838009676455967	0.00597492939445632	6.45182233665494e-05	0.515136927495005	0.911117181452883
SNP_A-2306994	SNP_A-2250852	SNP_A-2048305	0.00800510226318902	0.000713955700565055	0.00406565958693155	6.45182233665494e-05	0.515136927495005	0.901369220046882
SNP_A-2306994	SNP_A-2250852	SNP_A-4247502	0.00121767919959398	0.000673866145984075	0.00373794914416811	6.45182233665494e-05	0.515136927495005	0.650349767996651
SNP_A-2306994	SNP_A-2030187	SNP_A-1956710	0.00961168195577255	0.000413385049735331	0.00512285013680277	6.45182233665494e-05	0.78214818889271	0.356236974625309
SNP_A-2306994	SNP_A-2030187	SNP_A-2209859	0.0152169766058592	0.0010409273529817	0.0123032511310877	6.45182233665494e-05	0.78214818889271	0.911117181452883
SNP_A-2306994	SNP_A-2147077	SNP_A-1956710	0.00980943242668622	0.000420588994855247	0.00523238996454939	6.45182233665494e-05	0.768872139447321	0.356236974625309
SNP_A-2306994	SNP_A-2147077	SNP_A-2209859	0.0153351528274201	0.00104665454428156	0.0124111681808206	6.45182233665494e-05	0.768872139447321	0.911117181452883
SNP_A-2306994	SNP_A-1882598	SNP_A-4234090	0.00748669707047005	0.00109814403210607	0.00384608810711619	6.45182233665494e-05	0.539611927107442	0.726416883338395
SNP_A-2306994	SNP_A-1956710	SNP_A-4207720	0.009871264408301	0.000543702494053567	0.00551533294359767	6.45182233665494e-05	0.356236974625309	0.730676657341609
SNP_A-2306994	SNP_A-1956710	SNP_A-1818269	0.00713329341742537	0.000605281858080441	0.00405432153396638	6.45182233665494e-05	0.356236974625309	0.973785400334715
SNP_A-2306994	SNP_A-1956710	SNP_A-2209859	0.00668408651885654	0.000624867775055197	0.00565474504598912	6.45182233665494e-05	0.356236974625309	0.911117181452883
SNP_A-2306994	SNP_A-1956710	SNP_A-4230518	0.0084785274404303	0.000517117127313839	0.00437085011214929	6.45182233665494e-05	0.356236974625309	0.77867134276117
SNP_A-2306994	SNP_A-1956710	SNP_A-4234090	0.00172846403750039	0.000520125387274291	0.00100844832114849	6.45182233665494e-05	0.356236974625309	0.726416883338395
SNP_A-2306994	SNP_A-4223467	SNP_A-4247502	0.00996494735411106	0.000812816634192759	0.00513562820250337	6.45182233665494e-05	0.870334251883821	0.650349767996651
SNP_A-2306994	SNP_A-4223467	SNP_A-4234090	0.0042578321151547	0.0011412742907488	0.00208704764541401	6.45182233665494e-05	0.870334251883821	0.726416883338395
SNP_A-2306994	SNP_A-4207720	SNP_A-2288378	0.0148565762064655	0.00102718938190803	0.00794741888789612	6.45182233665494e-05	0.730676657341609	0.664358433044866
SNP_A-2306994	SNP_A-4207720	SNP_A-4222425	0.0128722501203077	0.00101470474949232	0.00673817337151295	6.45182233665494e-05	0.730676657341609	0.636999324793938
SNP_A-2306994	SNP_A-1818269	SNP_A-1922807	0.0154471759886072	0.000905791057637497	0.00834393913732681	6.45182233665494e-05	0.973785400334715	0.61383249138025
SNP_A-2306994	SNP_A-1818269	SNP_A-1888584	0.0191671152063445	0.000835244210799297	0.010426887859487	6.45182233665494e-05	0.973785400334715	0.45305089812372
SNP_A-2306994	SNP_A-1818269	SNP_A-4234090	0.0107112438615327	0.0010466328427916	0.00562542068421376	6.45182233665494e-05	0.973785400334715	0.726416883338395
SNP_A-2306994	SNP_A-2288378	SNP_A-2209859	0.0172297087180061	0.00110126918969321	0.0121338147689846	6.45182233665494e-05	0.664358433044866	0.911117181452883
SNP_A-2306994	SNP_A-2288378	SNP_A-4230518	0.0119085085460844	0.000976886880668015	0.00638548094574279	6.45182233665494e-05	0.664358433044866	0.77867134276117
SNP_A-2306994	SNP_A-2209859	SNP_A-4222425	0.0167613856432023	0.00109975159150902	0.0119694023982817	6.45182233665494e-05	0.911117181452883	0.636999324793938
SNP_A-2306994	SNP_A-2209859	SNP_A-1922807	0.00853690791186092	0.00101042199385761	0.00793715334180706	6.45182233665494e-05	0.911117181452883	0.61383249138025
SNP_A-2306994	SNP_A-2209859	SNP_A-1888584	0.0113479141976288	0.000921334922560629	0.0109189298278609	6.45182233665494e-05	0.911117181452883	0.45305089812372
SNP_A-2306994	SNP_A-2209859	SNP_A-4234090	0.00459532319175578	0.00120312612242564	0.00296868023547175	6.45182233665494e-05	0.911117181452883	0.726416883338395
SNP_A-2306994	SNP_A-4230518	SNP_A-4222425	0.0109529455018555	0.000960464414398473	0.00588769551740139	6.45182233665494e-05	0.77867134276117	0.636999324793938
SNP_A-2306994	SNP_A-2048305	SNP_A-4247502	0.0102759954347047	0.000814564576229348	0.00529927655811865	6.45182233665494e-05	0.901369220046882	0.650349767996651
SNP_A-2306994	SNP_A-2048305	SNP_A-4234090	0.0044897991971812	0.00113794344897725	0.00222790784271297	6.45182233665494e-05	0.901369220046882	0.726416883338395
SNP_A-2306994	SNP_A-1922807	SNP_A-4247502	0.00139867475285656	0.000798696541841059	0.0059034997308293	6.45182233665494e-05	0.61383249138025	0.650349767996651
SNP_A-2306994	SNP_A-1922807	SNP_A-4234090	0.0106574204416736	0.00100195504172878	0.00629016341549303	6.45182233665494e-05	0.61383249138025	0.726416883338395
SNP_A-2306994	SNP_A-1888584	SNP_A-4247502	0.00148816531400141	0.00075360546638935	0.00541595424554917	6.45182233665494e-05	0.45305089812372	0.650349767996651
SNP_A-2306994	SNP_A-1888584	SNP_A-4234090	0.00756480103760119	0.000823737922284625	0.0040498149319883	6.45182233665494e-05	0.45305089812372	0.726416883338395
