# Supplementary material for: Powerful testing via hierarchical linkage disequilibrium in haplotype association studies
Source: Biom J. 2019 Jan 28;61(3):747–68. doi: 10.1002/bimj.201800053 (PMC6637384; doi:10.1002/bimj.201800053)
Supplement: Supplementary file 1 — Supporting Information [file BIMJ-61-747-s001.zip › reproducibility/case_study1_cadidate_loci_analysis/results/13.Pvalues.txt]

SNP1	SNP2	SNP3	Full	P={1}	P={1,2}	SNP1	SNP2	SNP3
SNP_A-2145969	SNP_A-2162277	SNP_A-2170536	0.0037791794072173	0.000395841143920611	0.00276913880544294	3.00941301284427e-05	0.643013172785622	0.727841780354906
SNP_A-2145969	SNP_A-2162277	SNP_A-1798758	0.00458479546482511	0.000514022632184807	0.00406640370938224	3.00941301284427e-05	0.643013172785622	0.863258147630023
SNP_A-2145969	SNP_A-2162277	SNP_A-4240239	0.000513288997559252	8.19457497082135e-05	0.000396939656300843	3.00941301284427e-05	0.643013172785622	0.10949404805008
SNP_A-2145969	SNP_A-2162277	SNP_A-2197178	0.00333083750045538	0.000237290883608418	0.00168661822978899	3.00941301284427e-05	0.643013172785622	0.300858869900438
SNP_A-2145969	SNP_A-2162277	SNP_A-1831996	0.0013807562304575	6.69410651969219e-05	0.000660073999350781	3.00941301284427e-05	0.643013172785622	0.0225872518700735
SNP_A-2145969	SNP_A-2162277	SNP_A-2191538	0.00101057731340395	0.00039617251004801	0.000608991340337997	3.00941301284427e-05	0.643013172785622	0.163273658601003
SNP_A-2145969	SNP_A-2162277	SNP_A-2226196	0.00484620773617495	0.000245907008799513	0.00261190654742127	3.00941301284427e-05	0.643013172785622	0.00133853800391528
SNP_A-2145969	SNP_A-2162277	SNP_A-2040340	3.76787217529197e-10	5.31520560578246e-10	1.21901952876348e-10	3.00941301284427e-05	0.643013172785622	4.70454030554725e-07
SNP_A-2145969	SNP_A-2162277	SNP_A-1957501	0.00115487211471883	0.00019762661456522	0.00085114863582666	3.00941301284427e-05	0.643013172785622	0.0145639403814403
SNP_A-2145969	SNP_A-2162277	SNP_A-2288393	2.12365428120034e-10	3.98164364064613e-10	6.99944354116441e-11	3.00941301284427e-05	0.643013172785622	3.09171811087371e-07
SNP_A-2145969	SNP_A-2162277	SNP_A-4261831	4.39127593018908e-10	1.39493477557573e-09	1.84685317957755e-10	3.00941301284427e-05	0.643013172785622	1.42453775475636e-06
SNP_A-2145969	SNP_A-2162277	SNP_A-2164601	1.29229502919622e-10	3.01144176732093e-10	4.3827495873879e-11	3.00941301284427e-05	0.643013172785622	2.23465416613963e-07
SNP_A-2145969	SNP_A-2194203	SNP_A-2197178	0.0014717009181559	0.000156458446962291	0.00134696895409557	3.00941301284427e-05	0.272203730274269	0.300858869900438
SNP_A-2145969	SNP_A-2194203	SNP_A-2178826	0.000880399384635435	5.0486094169347e-05	0.000431785681466086	3.00941301284427e-05	0.272203730274269	0.813894317485433
SNP_A-2145969	SNP_A-2194203	SNP_A-1873631	0.000770165990272142	3.38783488406254e-05	0.000368637641390839	3.00941301284427e-05	0.272203730274269	0.699686480676778
SNP_A-2145969	SNP_A-2177486	SNP_A-1798758	0.00338734381744469	0.000334642583362582	0.00210272610587656	3.00941301284427e-05	0.361763472916572	0.863258147630023
SNP_A-2145969	SNP_A-2177486	SNP_A-2197178	0.000550080423035035	0.000194707008821039	0.000928137021725742	3.00941301284427e-05	0.361763472916572	0.300858869900438
SNP_A-2145969	SNP_A-2177486	SNP_A-2178826	0.000334057443587138	4.76989005437753e-05	0.000154325018725143	3.00941301284427e-05	0.361763472916572	0.813894317485433
SNP_A-2145969	SNP_A-2177486	SNP_A-1873631	0.000257909802048953	3.27692349944626e-05	0.000111095709113155	3.00941301284427e-05	0.361763472916572	0.699686480676778
SNP_A-2145969	SNP_A-2177486	SNP_A-4298682	5.66074014750311e-07	3.52211069260484e-06	2.09631815346322e-07	3.00941301284427e-05	0.361763472916572	0.0361994724837874
SNP_A-2145969	SNP_A-2177486	SNP_A-1820784	1.23681074799744e-06	1.23117652456665e-05	4.63151285406694e-07	3.00941301284427e-05	0.361763472916572	0.103327683031447
SNP_A-2145969	SNP_A-2177486	SNP_A-4257903	9.33664905892162e-07	9.90273660149731e-06	3.51215498870102e-07	3.00941301284427e-05	0.361763472916572	0.0874267874414901
SNP_A-2145969	SNP_A-2177486	SNP_A-2246945	1.44931432772803e-06	1.54077427598966e-05	5.51407173454327e-07	3.00941301284427e-05	0.361763472916572	0.120741025181001
SNP_A-2145969	SNP_A-2177486	SNP_A-4232969	4.76192261236288e-06	2.87890411012372e-05	1.80809290752715e-06	3.00941301284427e-05	0.361763472916572	0.202818704061923
SNP_A-2145969	SNP_A-2177486	SNP_A-4207982	7.92442813616082e-07	1.35232037507078e-05	2.94434885529155e-07	3.00941301284427e-05	0.361763472916572	0.10883092689923
SNP_A-2145969	SNP_A-2177486	SNP_A-1814314	0.000923214046406313	0.000323100153639462	0.00134573135810906	3.00941301284427e-05	0.361763472916572	0.684645366474155
SNP_A-2145969	SNP_A-2177486	SNP_A-2040340	8.62294962631431e-11	4.22010374491089e-10	3.32748852541666e-11	3.00941301284427e-05	0.361763472916572	4.70454030554725e-07
SNP_A-2145969	SNP_A-2177486	SNP_A-2288393	5.65189352136944e-11	3.14669138399042e-10	2.18567734469665e-11	3.00941301284427e-05	0.361763472916572	3.09171811087371e-07
SNP_A-2145969	SNP_A-2177486	SNP_A-4261831	1.50250950311435e-10	1.09009112186008e-09	5.45093975275314e-11	3.00941301284427e-05	0.361763472916572	1.42453775475636e-06
SNP_A-2145969	SNP_A-2177486	SNP_A-2164601	2.32044527067538e-11	2.33989927699542e-10	9.73797297711795e-12	3.00941301284427e-05	0.361763472916572	2.23465416613963e-07
SNP_A-2145969	SNP_A-2170536	SNP_A-1798758	0.000112017381919492	0.00037682397943618	0.00226994928822608	3.00941301284427e-05	0.727841780354906	0.863258147630023
SNP_A-2145969	SNP_A-2170536	SNP_A-2197178	0.000765261575009236	0.00012194863205691	0.000795598792946867	3.00941301284427e-05	0.727841780354906	0.300858869900438
SNP_A-2145969	SNP_A-2170536	SNP_A-2191538	0.000583805120659041	0.000292314578753663	0.000304574007316797	3.00941301284427e-05	0.727841780354906	0.163273658601003
SNP_A-2145969	SNP_A-2170536	SNP_A-2178826	0.000928256883429455	6.70276189756657e-05	0.000442021879061457	3.00941301284427e-05	0.727841780354906	0.813894317485433
SNP_A-2145969	SNP_A-2170536	SNP_A-1873631	0.000756963639456242	4.62532864245433e-05	0.000398998809396104	3.00941301284427e-05	0.727841780354906	0.699686480676778
SNP_A-2145969	SNP_A-2170536	SNP_A-4298682	8.78079048028712e-07	4.0362363591766e-06	4.78988359156501e-07	3.00941301284427e-05	0.727841780354906	0.0361994724837874
SNP_A-2145969	SNP_A-2170536	SNP_A-1820784	3.06899738707814e-06	1.48909038913679e-05	1.38360070221179e-06	3.00941301284427e-05	0.727841780354906	0.103327683031447
SNP_A-2145969	SNP_A-2170536	SNP_A-4257903	2.59808063763461e-06	1.19993470790864e-05	1.17240679600841e-06	3.00941301284427e-05	0.727841780354906	0.0874267874414901
SNP_A-2145969	SNP_A-2170536	SNP_A-2246945	3.74462101109071e-06	1.87172093008948e-05	1.64624983765446e-06	3.00941301284427e-05	0.727841780354906	0.120741025181001
SNP_A-2145969	SNP_A-2170536	SNP_A-4232969	1.43347580076747e-05	3.49582452950115e-05	5.80031946990639e-06	3.00941301284427e-05	0.727841780354906	0.202818704061923
SNP_A-2145969	SNP_A-2170536	SNP_A-2226196	0.000603358095028295	0.000203104180962174	0.00112185586867288	3.00941301284427e-05	0.727841780354906	0.00133853800391528
SNP_A-2145969	SNP_A-2170536	SNP_A-4207982	2.25750558634031e-06	1.63373344047716e-05	1.005182347722e-06	3.00941301284427e-05	0.727841780354906	0.10883092689923
SNP_A-2145969	SNP_A-2170536	SNP_A-1814314	0.00166270088967259	0.00044380292713112	0.000929882415025054	3.00941301284427e-05	0.727841780354906	0.684645366474155
SNP_A-2145969	SNP_A-2170536	SNP_A-2040340	1.0337536065174e-10	5.33724963853854e-10	4.25661683545774e-11	3.00941301284427e-05	0.727841780354906	4.70454030554725e-07
SNP_A-2145969	SNP_A-2170536	SNP_A-2288393	6.02216524176152e-11	4.02297540750559e-10	1.97640164736886e-11	3.00941301284427e-05	0.727841780354906	3.09171811087371e-07
SNP_A-2145969	SNP_A-2170536	SNP_A-4261831	1.39922103895053e-10	1.38591667106211e-09	6.39668426581815e-11	3.00941301284427e-05	0.727841780354906	1.42453775475636e-06
SNP_A-2145969	SNP_A-2170536	SNP_A-2164601	5.22599741929147e-11	3.02247140480337e-10	2.73027495386025e-11	3.00941301284427e-05	0.727841780354906	2.23465416613963e-07
SNP_A-2145969	SNP_A-1798758	SNP_A-2197178	0.00220618946693079	0.000141035312559526	0.00117214849491153	3.00941301284427e-05	0.863258147630023	0.300858869900438
SNP_A-2145969	SNP_A-1798758	SNP_A-1831996	0.00144211301386673	6.84766204382262e-05	0.00117364465260304	3.00941301284427e-05	0.863258147630023	0.0225872518700735
SNP_A-2145969	SNP_A-1798758	SNP_A-2191538	0.00205615369214437	0.000404244207250029	0.000984771735235938	3.00941301284427e-05	0.863258147630023	0.163273658601003
SNP_A-2145969	SNP_A-1798758	SNP_A-2178826	0.000229254728642464	8.52276618361354e-05	0.000640221216409337	3.00941301284427e-05	0.863258147630023	0.813894317485433
SNP_A-2145969	SNP_A-1798758	SNP_A-1873631	0.000376416271689258	5.80966183912969e-05	0.000647127959964033	3.00941301284427e-05	0.863258147630023	0.699686480676778
SNP_A-2145969	SNP_A-1798758	SNP_A-4298682	2.22262879918516e-06	5.04690004060918e-06	8.46235153281266e-07	3.00941301284427e-05	0.863258147630023	0.0361994724837874
SNP_A-2145969	SNP_A-1798758	SNP_A-1820784	5.40956235412694e-06	1.80103339779136e-05	2.08242620341019e-06	3.00941301284427e-05	0.863258147630023	0.103327683031447
SNP_A-2145969	SNP_A-1798758	SNP_A-4257903	3.56470786540892e-06	1.44381210425216e-05	1.36015105211809e-06	3.00941301284427e-05	0.863258147630023	0.0874267874414901
SNP_A-2145969	SNP_A-1798758	SNP_A-2246945	6.57795902469572e-06	2.26690772846628e-05	2.54838868945062e-06	3.00941301284427e-05	0.863258147630023	0.120741025181001
SNP_A-2145969	SNP_A-1798758	SNP_A-4232969	1.497405598591e-05	4.22240844972098e-05	6.13813229358143e-06	3.00941301284427e-05	0.863258147630023	0.202818704061923
SNP_A-2145969	SNP_A-1798758	SNP_A-2226196	0.0047757778777917	0.000249673627590244	0.00372873191717103	3.00941301284427e-05	0.863258147630023	0.00133853800391528
SNP_A-2145969	SNP_A-1798758	SNP_A-4207982	3.60274880194915e-06	1.98663102527958e-05	1.3879023668693e-06	3.00941301284427e-05	0.863258147630023	0.10883092689923
SNP_A-2145969	SNP_A-1798758	SNP_A-1814314	0.00262241354114798	0.000572358005404067	0.0014243026916285	3.00941301284427e-05	0.863258147630023	0.684645366474155
SNP_A-2145969	SNP_A-1798758	SNP_A-2040340	4.15789871396475e-11	4.90363241613432e-10	2.46274522944211e-11	3.00941301284427e-05	0.863258147630023	4.70454030554725e-07
SNP_A-2145969	SNP_A-1798758	SNP_A-1957501	0.00192648134190929	0.000203200264958077	0.00104578041154642	3.00941301284427e-05	0.863258147630023	0.0145639403814403
SNP_A-2145969	SNP_A-1798758	SNP_A-2288393	3.56612953610267e-11	3.69523662627406e-10	1.51236866238512e-11	3.00941301284427e-05	0.863258147630023	3.09171811087371e-07
SNP_A-2145969	SNP_A-1798758	SNP_A-4261831	4.47962953657903e-11	1.30243943330039e-09	2.63118377924625e-11	3.00941301284427e-05	0.863258147630023	1.42453775475636e-06
SNP_A-2145969	SNP_A-1798758	SNP_A-2164601	2.26648395192651e-11	2.77279388301533e-10	1.25332293840018e-11	3.00941301284427e-05	0.863258147630023	2.23465416613963e-07
SNP_A-2145969	SNP_A-4240239	SNP_A-1831996	0.000119732414843205	4.57222873263728e-06	4.99996099438172e-05	3.00941301284427e-05	0.10949404805008	0.0225872518700735
SNP_A-2145969	SNP_A-4240239	SNP_A-2191538	7.54380842149104e-05	3.86881255709466e-05	3.18285030653299e-05	3.00941301284427e-05	0.10949404805008	0.163273658601003
SNP_A-2145969	SNP_A-4240239	SNP_A-2226196	0.00059967575024671	4.32632535097481e-05	0.000468529572856422	3.00941301284427e-05	0.10949404805008	0.00133853800391528
SNP_A-2145969	SNP_A-4240239	SNP_A-1957501	0.000293338488931256	3.16383272221492e-05	0.00012961281067755	3.00941301284427e-05	0.10949404805008	0.0145639403814403
SNP_A-2145969	SNP_A-4240239	SNP_A-2164601	2.03276796085563e-11	4.20182760172324e-11	6.43381466334002e-12	3.00941301284427e-05	0.10949404805008	2.23465416613963e-07
SNP_A-2145969	SNP_A-2197178	SNP_A-2191538	0.000202592044201156	0.0001876844193646	0.000188500242507746	3.00941301284427e-05	0.300858869900438	0.163273658601003
SNP_A-2145969	SNP_A-2197178	SNP_A-4298682	5.87945588642697e-07	1.80976716801062e-06	2.0934133930337e-07	3.00941301284427e-05	0.300858869900438	0.0361994724837874
SNP_A-2145969	SNP_A-2197178	SNP_A-1820784	1.51556843381626e-06	6.59736449161446e-06	5.51246444579632e-07	3.00941301284427e-05	0.300858869900438	0.103327683031447
SNP_A-2145969	SNP_A-2197178	SNP_A-4257903	1.1130187451923e-06	5.32005288355715e-06	4.05712942543451e-07	3.00941301284427e-05	0.300858869900438	0.0874267874414901
SNP_A-2145969	SNP_A-2197178	SNP_A-2246945	1.55561182501354e-06	8.31600240771306e-06	5.66647903165454e-07	3.00941301284427e-05	0.300858869900438	0.120741025181001
SNP_A-2145969	SNP_A-2197178	SNP_A-4232969	3.77767626076913e-06	1.59156772672041e-05	1.44385168699376e-06	3.00941301284427e-05	0.300858869900438	0.202818704061923
SNP_A-2145969	SNP_A-2197178	SNP_A-2226196	0.00247405075724116	0.000113606024040158	0.00123438112863267	3.00941301284427e-05	0.300858869900438	0.00133853800391528
SNP_A-2145969	SNP_A-2197178	SNP_A-4207982	9.83466533301552e-07	7.4002819353509e-06	3.55027516364553e-07	3.00941301284427e-05	0.300858869900438	0.10883092689923
SNP_A-2145969	SNP_A-2197178	SNP_A-1814314	0.00130627060740933	0.000245423865189137	0.000606384336799499	3.00941301284427e-05	0.300858869900438	0.684645366474155
SNP_A-2145969	SNP_A-2197178	SNP_A-1957501	0.000639196643658142	8.99933707097549e-05	0.000286605451014304	3.00941301284427e-05	0.300858869900438	0.0145639403814403
SNP_A-2145969	SNP_A-1831996	SNP_A-2191538	0.00013184434691409	4.18784092778244e-05	9.78521433381178e-05	3.00941301284427e-05	0.0225872518700735	0.163273658601003
SNP_A-2145969	SNP_A-1831996	SNP_A-1873631	0.000232070987755395	7.00599085202464e-06	0.000110335008713039	3.00941301284427e-05	0.0225872518700735	0.699686480676778
SNP_A-2145969	SNP_A-1831996	SNP_A-2040340	1.2133437045617e-10	9.44998220785274e-11	3.67681182577909e-11	3.00941301284427e-05	0.0225872518700735	4.70454030554725e-07
SNP_A-2145969	SNP_A-1831996	SNP_A-1957501	0.00040681199333939	2.77756972892817e-05	0.000187681722644119	3.00941301284427e-05	0.0225872518700735	0.0145639403814403
SNP_A-2145969	SNP_A-1831996	SNP_A-2288393	8.33178325096919e-11	7.56061512093616e-11	2.5395068983826e-11	3.00941301284427e-05	0.0225872518700735	3.09171811087371e-07
SNP_A-2145969	SNP_A-1831996	SNP_A-4261831	1.79742126081786e-10	2.42840663796255e-10	5.48383962302324e-11	3.00941301284427e-05	0.0225872518700735	1.42453775475636e-06
SNP_A-2145969	SNP_A-1831996	SNP_A-2164601	5.0733118711834e-11	5.57688277591157e-11	1.5033964057184e-11	3.00941301284427e-05	0.0225872518700735	2.23465416613963e-07
SNP_A-2145969	SNP_A-2191538	SNP_A-2178826	0.000419506211866349	5.25493630238894e-05	0.000184908808671191	3.00941301284427e-05	0.163273658601003	0.813894317485433
SNP_A-2145969	SNP_A-2191538	SNP_A-1873631	0.000320953476311932	3.604182923142e-05	0.000140171627089889	3.00941301284427e-05	0.163273658601003	0.699686480676778
SNP_A-2145969	SNP_A-2191538	SNP_A-4298682	3.17337603044048e-07	4.20325763154048e-06	1.11231819230555e-07	3.00941301284427e-05	0.163273658601003	0.0361994724837874
SNP_A-2145969	SNP_A-2191538	SNP_A-1820784	5.49912037284382e-07	1.4690786755671e-05	1.95962651396565e-07	3.00941301284427e-05	0.163273658601003	0.103327683031447
SNP_A-2145969	SNP_A-2191538	SNP_A-4257903	5.5047108097548e-07	1.1880693681947e-05	1.97498516895254e-07	3.00941301284427e-05	0.163273658601003	0.0874267874414901
SNP_A-2145969	SNP_A-2191538	SNP_A-2246945	5.84913968852547e-07	1.85419902344104e-05	2.10014543436102e-07	3.00941301284427e-05	0.163273658601003	0.120741025181001
SNP_A-2145969	SNP_A-2191538	SNP_A-4232969	2.03388096718295e-06	3.40261601689706e-05	7.48335995088846e-07	3.00941301284427e-05	0.163273658601003	0.202818704061923
SNP_A-2145969	SNP_A-2191538	SNP_A-2226196	0.000866340839801598	0.000192240475418478	0.000606149412035616	3.00941301284427e-05	0.163273658601003	0.00133853800391528
SNP_A-2145969	SNP_A-2191538	SNP_A-4207982	4.66318847554434e-07	1.61607835535908e-05	1.65908171941699e-07	3.00941301284427e-05	0.163273658601003	0.10883092689923
SNP_A-2145969	SNP_A-2191538	SNP_A-1814314	0.00158252248203677	0.000425013917517973	0.00116123806396448	3.00941301284427e-05	0.163273658601003	0.684645366474155
SNP_A-2145969	SNP_A-2191538	SNP_A-1957501	0.000204464459872523	0.00012570955833964	0.000125809761953444	3.00941301284427e-05	0.163273658601003	0.0145639403814403
SNP_A-2145969	SNP_A-2191538	SNP_A-2288393	3.74005344790329e-11	2.66668793872402e-10	1.10653455728067e-11	3.00941301284427e-05	0.163273658601003	3.09171811087371e-07
SNP_A-2145969	SNP_A-2191538	SNP_A-4261831	1.03090189183553e-10	9.65006380796913e-10	3.3548529963126e-11	3.00941301284427e-05	0.163273658601003	1.42453775475636e-06
SNP_A-2145969	SNP_A-2191538	SNP_A-2164601	2.8615617004973e-11	2.06791223099209e-10	8.29583651253558e-12	3.00941301284427e-05	0.163273658601003	2.23465416613963e-07
SNP_A-2145969	SNP_A-2178826	SNP_A-2226196	0.000226261181027974	2.53099702981045e-05	9.69530503323774e-05	3.00941301284427e-05	0.813894317485433	0.00133853800391528
SNP_A-2145969	SNP_A-2178826	SNP_A-1814314	0.00127236868886754	8.20069192359173e-05	0.000720972464434372	3.00941301284427e-05	0.813894317485433	0.684645366474155
SNP_A-2145969	SNP_A-2178826	SNP_A-2040340	4.55555640774618e-10	3.02363079443294e-10	1.42087835788163e-10	3.00941301284427e-05	0.813894317485433	4.70454030554725e-07
SNP_A-2145969	SNP_A-2178826	SNP_A-1957501	0.000325206791916913	2.73751325722972e-05	0.00022662113240797	3.00941301284427e-05	0.813894317485433	0.0145639403814403
SNP_A-2145969	SNP_A-2178826	SNP_A-2288393	2.72262266775499e-10	2.27964773730696e-10	8.34357778607476e-11	3.00941301284427e-05	0.813894317485433	3.09171811087371e-07
SNP_A-2145969	SNP_A-2178826	SNP_A-4261831	5.28945744545828e-10	7.86766851273348e-10	1.76644384968762e-10	3.00941301284427e-05	0.813894317485433	1.42453775475636e-06
SNP_A-2145969	SNP_A-2178826	SNP_A-2164601	1.5532654797522e-10	1.72083502804879e-10	4.76726867762998e-11	3.00941301284427e-05	0.813894317485433	2.23465416613963e-07
SNP_A-2145969	SNP_A-1873631	SNP_A-2226196	0.000255811360469225	1.44456134516899e-05	0.000111656914594445	3.00941301284427e-05	0.699686480676778	0.00133853800391528
SNP_A-2145969	SNP_A-1873631	SNP_A-1814314	0.000907971905716972	5.41101076431782e-05	0.000560312457252027	3.00941301284427e-05	0.699686480676778	0.684645366474155
SNP_A-2145969	SNP_A-1873631	SNP_A-2040340	5.36777340275523e-10	2.40915756547747e-10	1.69517173783876e-10	3.00941301284427e-05	0.699686480676778	4.70454030554725e-07
SNP_A-2145969	SNP_A-1873631	SNP_A-1957501	0.000554579800444266	1.58041794758708e-05	0.000249011525249561	3.00941301284427e-05	0.699686480676778	0.0145639403814403
SNP_A-2145969	SNP_A-1873631	SNP_A-2288393	3.01193049535157e-10	1.80985014349067e-10	9.53830504039887e-11	3.00941301284427e-05	0.699686480676778	3.09171811087371e-07
SNP_A-2145969	SNP_A-1873631	SNP_A-4261831	7.04133695222649e-10	6.25041827436988e-10	2.16124546693811e-10	3.00941301284427e-05	0.699686480676778	1.42453775475636e-06
SNP_A-2145969	SNP_A-1873631	SNP_A-2164601	1.87038994380029e-10	1.37782914397974e-10	5.76775590753713e-11	3.00941301284427e-05	0.699686480676778	2.23465416613963e-07
SNP_A-2145969	SNP_A-4298682	SNP_A-2040340	1.87180304759246e-10	2.60150599682089e-10	9.11550857590767e-11	3.00941301284427e-05	0.0361994724837874	4.70454030554725e-07
SNP_A-2145969	SNP_A-4298682	SNP_A-2288393	1.46185951563683e-10	2.00121218577158e-10	5.0881625203693e-11	3.00941301284427e-05	0.0361994724837874	3.09171811087371e-07
SNP_A-2145969	SNP_A-4298682	SNP_A-4261831	3.94025533782536e-10	5.92214397800851e-10	1.22102068148868e-10	3.00941301284427e-05	0.0361994724837874	1.42453775475636e-06
SNP_A-2145969	SNP_A-4298682	SNP_A-2164601	1.23083067590804e-10	1.35885501669876e-10	3.73054307032338e-11	3.00941301284427e-05	0.0361994724837874	2.23465416613963e-07
SNP_A-2145969	SNP_A-1820784	SNP_A-2040340	2.55767710484695e-10	3.25767204598977e-10	9.41135734931896e-11	3.00941301284427e-05	0.103327683031447	4.70454030554725e-07
SNP_A-2145969	SNP_A-1820784	SNP_A-2288393	8.02023351544218e-11	2.4598820131747e-10	5.02512936197935e-11	3.00941301284427e-05	0.103327683031447	3.09171811087371e-07
SNP_A-2145969	SNP_A-1820784	SNP_A-4261831	1.27451495386883e-10	7.83520510876811e-10	1.18397771618414e-10	3.00941301284427e-05	0.103327683031447	1.42453775475636e-06
SNP_A-2145969	SNP_A-1820784	SNP_A-2164601	4.22457473634355e-11	1.64425150045382e-10	3.98940252891731e-11	3.00941301284427e-05	0.103327683031447	2.23465416613963e-07
SNP_A-2145969	SNP_A-4257903	SNP_A-2040340	3.29985199597154e-10	3.16165079414302e-10	1.05499446190641e-10	3.00941301284427e-05	0.0874267874414901	4.70454030554725e-07
SNP_A-2145969	SNP_A-4257903	SNP_A-2288393	1.25666278748546e-10	2.392564147604e-10	5.76550231475099e-11	3.00941301284427e-05	0.0874267874414901	3.09171811087371e-07
SNP_A-2145969	SNP_A-4257903	SNP_A-4261831	2.12277291162533e-10	7.51571578286336e-10	1.3748937916085e-10	3.00941301284427e-05	0.0874267874414901	1.42453775475636e-06
SNP_A-2145969	SNP_A-4257903	SNP_A-2164601	6.90228414557415e-11	1.59697232239958e-10	4.50623057293804e-11	3.00941301284427e-05	0.0874267874414901	2.23465416613963e-07
SNP_A-2145969	SNP_A-2246945	SNP_A-2040340	3.05091700597911e-10	3.45325717365684e-10	9.61101957419962e-11	3.00941301284427e-05	0.120741025181001	4.70454030554725e-07
SNP_A-2145969	SNP_A-2246945	SNP_A-2288393	1.26378926268898e-10	2.60871356625526e-10	5.21626458275743e-11	3.00941301284427e-05	0.120741025181001	3.09171811087371e-07
SNP_A-2145969	SNP_A-2246945	SNP_A-4261831	2.33571509998899e-10	8.37253706547064e-10	1.26525694987615e-10	3.00941301284427e-05	0.120741025181001	1.42453775475636e-06
SNP_A-2145969	SNP_A-2246945	SNP_A-2164601	7.51799768013435e-11	1.74491204329372e-10	4.10117713805616e-11	3.00941301284427e-05	0.120741025181001	2.23465416613963e-07
SNP_A-2145969	SNP_A-4232969	SNP_A-2040340	1.18379160485793e-10	3.33241877080763e-10	7.34972025509657e-11	3.00941301284427e-05	0.202818704061923	4.70454030554725e-07
SNP_A-2145969	SNP_A-4232969	SNP_A-2288393	2.51866860631028e-11	2.50751033464172e-10	3.69934475293268e-11	3.00941301284427e-05	0.202818704061923	3.09171811087371e-07
SNP_A-2145969	SNP_A-4232969	SNP_A-4261831	3.84735764815774e-11	8.36719347131876e-10	9.0728632405157e-11	3.00941301284427e-05	0.202818704061923	1.42453775475636e-06
SNP_A-2145969	SNP_A-4232969	SNP_A-2164601	1.24674664838333e-11	1.68264667131208e-10	2.98632067400643e-11	3.00941301284427e-05	0.202818704061923	2.23465416613963e-07
SNP_A-2145969	SNP_A-2226196	SNP_A-2040340	9.22133743982053e-12	3.07683043518603e-10	1.09303802275664e-10	3.00941301284427e-05	0.00133853800391528	4.70454030554725e-07
SNP_A-2145969	SNP_A-2226196	SNP_A-1957501	0.000946425321512836	0.000129465324175357	0.000433810428727633	3.00941301284427e-05	0.00133853800391528	0.0145639403814403
SNP_A-2145969	SNP_A-2226196	SNP_A-2288393	7.85300426178545e-12	2.37831077218603e-10	7.28389477355534e-11	3.00941301284427e-05	0.00133853800391528	3.09171811087371e-07
SNP_A-2145969	SNP_A-2226196	SNP_A-4261831	1.85868221015899e-11	7.90126175708988e-10	1.85437270646699e-10	3.00941301284427e-05	0.00133853800391528	1.42453775475636e-06
SNP_A-2145969	SNP_A-2226196	SNP_A-2164601	5.57500362480095e-12	1.82268302626352e-10	4.37672561368965e-11	3.00941301284427e-05	0.00133853800391528	2.23465416613963e-07
SNP_A-2145969	SNP_A-4207982	SNP_A-2040340	2.42176847164309e-10	3.33623054367083e-10	7.6405059241659e-11	3.00941301284427e-05	0.10883092689923	4.70454030554725e-07
SNP_A-2145969	SNP_A-4207982	SNP_A-2288393	9.95412731148662e-11	2.48443582310357e-10	4.55727387459252e-11	3.00941301284427e-05	0.10883092689923	3.09171811087371e-07
SNP_A-2145969	SNP_A-4207982	SNP_A-4261831	1.72509180969438e-10	7.94301474397311e-10	1.11679897064139e-10	3.00941301284427e-05	0.10883092689923	1.42453775475636e-06
SNP_A-2145969	SNP_A-4207982	SNP_A-2164601	5.33773302846313e-11	1.67882746445781e-10	3.36578977631585e-11	3.00941301284427e-05	0.10883092689923	2.23465416613963e-07
