# Supplementary material for: Powerful testing via hierarchical linkage disequilibrium in haplotype association studies
Source: Biom J. 2019 Jan 28;61(3):747–68. doi: 10.1002/bimj.201800053 (PMC6637384; doi:10.1002/bimj.201800053)
Supplement: Supplementary file 1 — Supporting Information [file BIMJ-61-747-s001.zip › reproducibility/case_study1_cadidate_loci_analysis/results/12.Pvalues.txt]

SNP1	SNP2	SNP3	Full	P={1}	P={1,2}	SNP1	SNP2	SNP3
SNP_A-4298319	SNP_A-2223088	SNP_A-4295843	0.000836845807207695	0.000114843512007255	0.000413699992830946	0.00196395956272625	0.863781982425821	0.000187871577340371
SNP_A-4298319	SNP_A-2223088	SNP_A-1780894	0.0354122896612051	0.00624121540135795	0.0205299607787248	0.00196395956272625	0.863781982425821	0.0424797398392709
SNP_A-4298319	SNP_A-2223088	SNP_A-2247948	0.00859638955925545	0.00782352375382799	0.0250794850348481	0.00196395956272625	0.863781982425821	0.35361438676619
SNP_A-4298319	SNP_A-2223088	SNP_A-4240300	0.0143379026708754	0.00815127338533502	0.0345668813145693	0.00196395956272625	0.863781982425821	0.36653992622038
SNP_A-4298319	SNP_A-2223088	SNP_A-4200235	0.00854255637454998	0.00763773254456073	0.024355103628048	0.00196395956272625	0.863781982425821	0.346134404657236
SNP_A-4298319	SNP_A-2223088	SNP_A-1857776	0.000280253466961002	0.0101170983446247	0.00352418906367393	0.00196395956272625	0.863781982425821	0.407487743996566
SNP_A-4298319	SNP_A-2223088	SNP_A-2256687	0.000607000797869995	0.0214097382943995	0.0145842719955326	0.00196395956272625	0.863781982425821	0.916813862061181
SNP_A-4298319	SNP_A-2223088	SNP_A-2221894	0.0477185862265385	0.0164722476655274	0.0312755119750232	0.00196395956272625	0.863781982425821	0.689475552370146
SNP_A-4298319	SNP_A-1810938	SNP_A-4295843	0.000576380516811811	7.43165084504377e-05	0.000305771366817985	0.00196395956272625	0.129701156457567	0.000187871577340371
SNP_A-4298319	SNP_A-1810938	SNP_A-1780894	0.0354256961261297	0.00453140179388601	0.0203981227815749	0.00196395956272625	0.129701156457567	0.0424797398392709
SNP_A-4298319	SNP_A-1810938	SNP_A-4284296	0.0296430914569091	0.00593122486148684	0.0168091958046873	0.00196395956272625	0.129701156457567	0.133245094070763
SNP_A-4298319	SNP_A-1810938	SNP_A-2247948	0.0115786103913781	0.0035472331978518	0.00662431514653007	0.00196395956272625	0.129701156457567	0.35361438676619
SNP_A-4298319	SNP_A-1810938	SNP_A-4240300	0.0164479483831396	0.00369044794465243	0.00933800613625287	0.00196395956272625	0.129701156457567	0.36653992622038
SNP_A-4298319	SNP_A-1810938	SNP_A-4200235	0.0112444165852143	0.0034576225853181	0.00641773715498841	0.00196395956272625	0.129701156457567	0.346134404657236
SNP_A-4298319	SNP_A-1810938	SNP_A-1857776	0.00709873952471766	0.00580718947310003	0.00531715852393653	0.00196395956272625	0.129701156457567	0.407487743996566
SNP_A-4298319	SNP_A-1810938	SNP_A-4304663	0.015383636889165	0.0104662230267149	0.043111217544433	0.00196395956272625	0.129701156457567	0.896120766957561
SNP_A-4298319	SNP_A-1810938	SNP_A-2032527	0.0309117409204239	0.00572929082971931	0.0172694544336644	0.00196395956272625	0.129701156457567	0.758687614808599
SNP_A-4298319	SNP_A-1810938	SNP_A-2256687	0.015027144997751	0.0104928253995878	0.0109356382051908	0.00196395956272625	0.129701156457567	0.916813862061181
SNP_A-4298319	SNP_A-1810938	SNP_A-2160326	0.0309077314181357	0.00656360447413483	0.0182872539483045	0.00196395956272625	0.129701156457567	0.699307032619811
SNP_A-4298319	SNP_A-1810938	SNP_A-2068867	0.0346256258719012	0.00559970360696643	0.0202039801822241	0.00196395956272625	0.129701156457567	0.794791783237783
SNP_A-4298319	SNP_A-1810938	SNP_A-2041375	0.0358111773651694	0.00619040577394402	0.0209411899367414	0.00196395956272625	0.129701156457567	0.725437242029858
SNP_A-4298319	SNP_A-1810938	SNP_A-2092814	0.0329478334521031	0.00588082941271525	0.0194015581829864	0.00196395956272625	0.129701156457567	0.76104730647131
SNP_A-4298319	SNP_A-4295843	SNP_A-4284296	0.00123436227846406	0.000114729182415116	0.000596760483880286	0.00196395956272625	0.000187871577340371	0.133245094070763
SNP_A-4298319	SNP_A-4295843	SNP_A-2247948	0.00048748354560626	2.07447297710731e-05	0.000223498800181285	0.00196395956272625	0.000187871577340371	0.35361438676619
SNP_A-4298319	SNP_A-4295843	SNP_A-4240300	0.000690704821755068	2.18205303086716e-05	0.000309799714456126	0.00196395956272625	0.000187871577340371	0.36653992622038
SNP_A-4298319	SNP_A-4295843	SNP_A-4200235	0.000467020169492699	2.01508685609004e-05	0.000213895108487302	0.00196395956272625	0.000187871577340371	0.346134404657236
SNP_A-4298319	SNP_A-4295843	SNP_A-4304663	0.00323358581040076	0.00011831066335081	0.00156688596725179	0.00196395956272625	0.000187871577340371	0.896120766957561
SNP_A-4298319	SNP_A-4295843	SNP_A-2032527	0.000847418426513444	4.95824232481475e-05	0.000418213387261757	0.00196395956272625	0.000187871577340371	0.758687614808599
SNP_A-4298319	SNP_A-4295843	SNP_A-2256687	0.000389284826264693	0.000116811288801289	0.000498735476837233	0.00196395956272625	0.000187871577340371	0.916813862061181
SNP_A-4298319	SNP_A-4295843	SNP_A-2160326	0.000602812059350325	5.5080893837141e-05	0.000498550746606338	0.00196395956272625	0.000187871577340371	0.699307032619811
SNP_A-4298319	SNP_A-4295843	SNP_A-2068867	0.000861517911447272	4.51610394124453e-05	0.000451398071308657	0.00196395956272625	0.000187871577340371	0.794791783237783
SNP_A-4298319	SNP_A-4295843	SNP_A-2041375	0.000873027139862489	5.15809806507642e-05	0.000507348376793073	0.00196395956272625	0.000187871577340371	0.725437242029858
SNP_A-4298319	SNP_A-4295843	SNP_A-2092814	0.000811832482406627	4.81953507006174e-05	0.000456693565764228	0.00196395956272625	0.000187871577340371	0.76104730647131
SNP_A-4298319	SNP_A-4295843	SNP_A-2221894	0.000527793946477476	7.04771449044426e-05	0.00085881250890186	0.00196395956272625	0.000187871577340371	0.689475552370146
SNP_A-4298319	SNP_A-1780894	SNP_A-2247948	0.0123202745971819	0.00188696837277298	0.00654060448688944	0.00196395956272625	0.0424797398392709	0.35361438676619
SNP_A-4298319	SNP_A-1780894	SNP_A-4240300	0.0161814541647307	0.00196242551189973	0.00892866729083596	0.00196395956272625	0.0424797398392709	0.36653992622038
SNP_A-4298319	SNP_A-1780894	SNP_A-4200235	0.0117099135491553	0.00183433922285865	0.006218548958724	0.00196395956272625	0.0424797398392709	0.346134404657236
SNP_A-4298319	SNP_A-1780894	SNP_A-1857776	0.00290621768332071	0.00360078350239714	0.00227886314969463	0.00196395956272625	0.0424797398392709	0.407487743996566
SNP_A-4298319	SNP_A-1780894	SNP_A-4304663	0.0399736937875035	0.00621686437952333	0.0241433472201539	0.00196395956272625	0.0424797398392709	0.896120766957561
SNP_A-4298319	SNP_A-1780894	SNP_A-2256687	0.00535778551233691	0.00586944613443338	0.0049234419768953	0.00196395956272625	0.0424797398392709	0.916813862061181
SNP_A-4298319	SNP_A-1780894	SNP_A-2221894	0.0133982608838758	0.00427841510102005	0.0206266487577022	0.00196395956272625	0.0424797398392709	0.689475552370146
SNP_A-4298319	SNP_A-4284296	SNP_A-2247948	0.0179130391285706	0.00336524098127987	0.0116154570898206	0.00196395956272625	0.133245094070763	0.35361438676619
SNP_A-4298319	SNP_A-4284296	SNP_A-4240300	0.0234169730706959	0.00352865580161673	0.0156671427449298	0.00196395956272625	0.133245094070763	0.36653992622038
SNP_A-4298319	SNP_A-4284296	SNP_A-4200235	0.0171979931696115	0.00327824868856163	0.0112317105651717	0.00196395956272625	0.133245094070763	0.346134404657236
SNP_A-4298319	SNP_A-4284296	SNP_A-4304663	0.0436304782730587	0.0107162691466542	0.0428801556874454	0.00196395956272625	0.133245094070763	0.896120766957561
SNP_A-4298319	SNP_A-4284296	SNP_A-2221894	0.0565775553069849	0.00816216888466128	0.0358675853028263	0.00196395956272625	0.133245094070763	0.689475552370146
SNP_A-4298319	SNP_A-2247948	SNP_A-2256687	0.00993403911731181	0.00771183480745159	0.0148131881480596	0.00196395956272625	0.35361438676619	0.916813862061181
SNP_A-4298319	SNP_A-2247948	SNP_A-2221894	0.0328756006489744	0.0045672061202062	0.0219624274120992	0.00196395956272625	0.35361438676619	0.689475552370146
SNP_A-4298319	SNP_A-4240300	SNP_A-2256687	0.016173042944894	0.00802998835713801	0.0177086887238846	0.00196395956272625	0.36653992622038	0.916813862061181
SNP_A-4298319	SNP_A-4240300	SNP_A-2160326	0.0391186695853998	0.00287569789640448	0.0221582457326066	0.00196395956272625	0.36653992622038	0.699307032619811
SNP_A-4298319	SNP_A-4240300	SNP_A-2041375	0.0398804410941204	0.00245817095042026	0.022975872699484	0.00196395956272625	0.36653992622038	0.725437242029858
SNP_A-4298319	SNP_A-4240300	SNP_A-2092814	0.0369085713645996	0.0021923123894604	0.0212383775902902	0.00196395956272625	0.36653992622038	0.76104730647131
SNP_A-4298319	SNP_A-4240300	SNP_A-2221894	0.0506796385526465	0.00482869319032649	0.0309838483530309	0.00196395956272625	0.36653992622038	0.689475552370146
SNP_A-4298319	SNP_A-4200235	SNP_A-2256687	0.00970812974239334	0.00752828794836558	0.0144788167106543	0.00196395956272625	0.346134404657236	0.916813862061181
SNP_A-4298319	SNP_A-4200235	SNP_A-2221894	0.0310678431960466	0.00446855655057757	0.0204136154468653	0.00196395956272625	0.346134404657236	0.689475552370146
SNP_A-4298319	SNP_A-1857776	SNP_A-2256687	0.00515636417400889	0.00988637630174407	0.0028245290941012	0.00196395956272625	0.407487743996566	0.916813862061181
SNP_A-4298319	SNP_A-1857776	SNP_A-2221894	0.00558018576829862	0.00737681316955592	0.00548565295486201	0.00196395956272625	0.407487743996566	0.689475552370146
SNP_A-4298319	SNP_A-4304663	SNP_A-2256687	0.0401110545851894	0.0218023140943876	0.0303318737400661	0.00196395956272625	0.896120766957561	0.916813862061181
SNP_A-4298319	SNP_A-4304663	SNP_A-2221894	0.0730108376162287	0.016051538095372	0.0586894205464783	0.00196395956272625	0.896120766957561	0.689475552370146
