# Supplementary material for: Powerful testing via hierarchical linkage disequilibrium in haplotype association studies
Source: Biom J. 2019 Jan 28;61(3):747–68. doi: 10.1002/bimj.201800053 (PMC6637384; doi:10.1002/bimj.201800053)
Supplement: Supplementary file 1 — Supporting Information [file BIMJ-61-747-s001.zip › reproducibility/case_study1_cadidate_loci_analysis/results/54.Pvalues.txt]

SNP1	SNP2	SNP3	Full	P={1}	P={1,2}	SNP1	SNP2	SNP3
SNP_A-2271617	SNP_A-2205250	SNP_A-2232596	0.416634040391447	0.146604687246708	0.312197983781031	0.030458767111756	0.561418454465937	0.751845962437386
SNP_A-2271617	SNP_A-2205250	SNP_A-2299749	0.245888820411102	0.153149809824752	0.188446455680784	0.030458767111756	0.561418454465937	0.531165880588568
SNP_A-2271617	SNP_A-2205250	SNP_A-4299723	0.306310055929121	0.163845372134928	0.230044981645198	0.030458767111756	0.561418454465937	0.667084630232339
SNP_A-2271617	SNP_A-2205250	SNP_A-2213271	0.180128676749584	0.17918876470196	0.118713881738147	0.030458767111756	0.561418454465937	0.88493696560103
SNP_A-2271617	SNP_A-2205250	SNP_A-4303075	0.189806372082805	0.132474197649041	0.148821958020513	0.030458767111756	0.561418454465937	0.338911546227163
SNP_A-2271617	SNP_A-2205250	SNP_A-4292042	0.472930198327979	0.174587845090575	0.360581766565799	0.030458767111756	0.561418454465937	0.596269952281472
SNP_A-2271617	SNP_A-2205250	SNP_A-1827119	0.463566664637623	0.178988153378671	0.359050595333603	0.030458767111756	0.561418454465937	0.699395001474632
SNP_A-2271617	SNP_A-2205250	SNP_A-4294100	0.345333466193934	0.149720167003363	0.251429216062435	0.030458767111756	0.561418454465937	0.692046048140565
SNP_A-2271617	SNP_A-2205250	SNP_A-4294124	0.131851520372431	0.168188811554944	0.167733816966698	0.030458767111756	0.561418454465937	0.0708842957545271
SNP_A-2271617	SNP_A-2205250	SNP_A-2213475	0.363315090495466	0.124171158073985	0.28365924307482	0.030458767111756	0.561418454465937	0.473409804479857
SNP_A-2271617	SNP_A-2205250	SNP_A-2211673	0.268189265919549	0.160892521078171	0.18596664546851	0.030458767111756	0.561418454465937	0.763826679119139
SNP_A-2271617	SNP_A-2205250	SNP_A-2222584	0.174872011025416	0.0653266786206269	0.123156482688167	0.030458767111756	0.561418454465937	0.065240388131577
SNP_A-2271617	SNP_A-2205250	SNP_A-2279155	0.242382804764727	0.177748679675631	0.310819441454492	0.030458767111756	0.561418454465937	0.746924226097754
SNP_A-2271617	SNP_A-2205250	SNP_A-4291865	0.116717646961983	0.171961807604776	0.190534644770464	0.030458767111756	0.561418454465937	0.657301161573729
SNP_A-2271617	SNP_A-2205250	SNP_A-4259369	0.317391748580217	0.179161624582282	0.366678819796315	0.030458767111756	0.561418454465937	0.699968271566808
SNP_A-2271617	SNP_A-2205250	SNP_A-1948301	0.242664586111846	0.063837068485196	0.165914069442882	0.030458767111756	0.561418454465937	0.225458388679357
SNP_A-2271617	SNP_A-2205250	SNP_A-4279733	0.247193128725571	0.0610396224027645	0.173587424790511	0.030458767111756	0.561418454465937	0.197264140063496
SNP_A-2271617	SNP_A-2205250	SNP_A-2082586	0.334406455941062	0.101940937588865	0.251312228008192	0.030458767111756	0.561418454465937	0.383221986661173
SNP_A-2271617	SNP_A-2205250	SNP_A-2184393	0.418446125786279	0.178810419666361	0.321280422679127	0.030458767111756	0.561418454465937	0.921156512876537
SNP_A-2271617	SNP_A-2101699	SNP_A-2299749	0.434534695036186	0.142066827658327	0.334207169822721	0.030458767111756	0.600663052014072	0.531165880588568
SNP_A-2271617	SNP_A-2101699	SNP_A-4299723	0.38494593768737	0.153364492832845	0.34067092397816	0.030458767111756	0.600663052014072	0.667084630232339
SNP_A-2271617	SNP_A-2101699	SNP_A-2213271	0.355648344975096	0.168165337145986	0.274885843109896	0.030458767111756	0.600663052014072	0.88493696560103
SNP_A-2271617	SNP_A-2101699	SNP_A-4303075	0.316810171885712	0.126408983533276	0.22602594261252	0.030458767111756	0.600663052014072	0.338911546227163
SNP_A-2271617	SNP_A-2101699	SNP_A-4223629	0.194662189123591	0.0508932835263674	0.154221236651089	0.030458767111756	0.600663052014072	0.101627752840211
SNP_A-2271617	SNP_A-2101699	SNP_A-4292042	0.265805966743551	0.168131299822368	0.426817112364142	0.030458767111756	0.600663052014072	0.596269952281472
SNP_A-2271617	SNP_A-2101699	SNP_A-1827119	0.37010825247545	0.17080239006787	0.434033298289725	0.030458767111756	0.600663052014072	0.699395001474632
SNP_A-2271617	SNP_A-2101699	SNP_A-4294100	0.332222672488431	0.138636560033536	0.247674189696739	0.030458767111756	0.600663052014072	0.692046048140565
SNP_A-2271617	SNP_A-2101699	SNP_A-4255060	0.27827206650803	0.161534491500727	0.209032966939634	0.030458767111756	0.600663052014072	0.768715889380713
SNP_A-2271617	SNP_A-2101699	SNP_A-4294124	0.454925132413107	0.158333758102622	0.364147775199428	0.030458767111756	0.600663052014072	0.0708842957545271
SNP_A-2271617	SNP_A-2101699	SNP_A-2222584	0.103372465483131	0.0610832057968463	0.15335340368679	0.030458767111756	0.600663052014072	0.065240388131577
SNP_A-2271617	SNP_A-2101699	SNP_A-4292890	0.049975272283191	0.0129095039886398	0.0456132767655739	0.030458767111756	0.600663052014072	0.0140131125620748
SNP_A-2271617	SNP_A-2101699	SNP_A-2279155	0.351521266615849	0.165518346539479	0.364616129874309	0.030458767111756	0.600663052014072	0.746924226097754
SNP_A-2271617	SNP_A-2101699	SNP_A-2222605	0.140293553090308	0.0767143800536773	0.0909053261660047	0.030458767111756	0.600663052014072	0.168345312801434
SNP_A-2271617	SNP_A-2101699	SNP_A-4291865	0.321851208779358	0.159484619898874	0.236694561033253	0.030458767111756	0.600663052014072	0.657301161573729
SNP_A-2271617	SNP_A-2101699	SNP_A-4259369	0.492544259125906	0.16756548744315	0.380571396465979	0.030458767111756	0.600663052014072	0.699968271566808
SNP_A-2271617	SNP_A-2101699	SNP_A-2210465	0.197980563747258	0.149361572323422	0.163560204611197	0.030458767111756	0.600663052014072	0.523635112454102
SNP_A-2271617	SNP_A-2101699	SNP_A-1948301	0.261827053442973	0.0606533554321027	0.200180333511374	0.030458767111756	0.600663052014072	0.225458388679357
SNP_A-2271617	SNP_A-2101699	SNP_A-4279733	0.249925110561279	0.0578644102422491	0.171647478444816	0.030458767111756	0.600663052014072	0.197264140063496
SNP_A-2271617	SNP_A-2101699	SNP_A-2082586	0.354388178015998	0.0962719657657783	0.256553327887792	0.030458767111756	0.600663052014072	0.383221986661173
SNP_A-2271617	SNP_A-2101699	SNP_A-2184393	0.493076399241599	0.16809207516582	0.379188526852383	0.030458767111756	0.600663052014072	0.921156512876537
SNP_A-2271617	SNP_A-4252586	SNP_A-2232596	0.262965568163812	0.159600739652586	0.196673560276575	0.030458767111756	0.734488142604029	0.751845962437386
SNP_A-2271617	SNP_A-4252586	SNP_A-2299749	0.402685818068621	0.153346334192474	0.315014762374345	0.030458767111756	0.734488142604029	0.531165880588568
SNP_A-2271617	SNP_A-4252586	SNP_A-4299723	0.374561242195829	0.162968973835368	0.350479221966975	0.030458767111756	0.734488142604029	0.667084630232339
SNP_A-2271617	SNP_A-4252586	SNP_A-2213271	0.35218442400872	0.182407173616999	0.258183494965735	0.030458767111756	0.734488142604029	0.88493696560103
SNP_A-2271617	SNP_A-4252586	SNP_A-4303075	0.318287794079731	0.13458472063212	0.226324820981658	0.030458767111756	0.734488142604029	0.338911546227163
SNP_A-2271617	SNP_A-4252586	SNP_A-4223629	0.183543206015161	0.0558347043632286	0.145662930146419	0.030458767111756	0.734488142604029	0.101627752840211
SNP_A-2271617	SNP_A-4252586	SNP_A-4292042	0.309676761723554	0.181136672091483	0.446674289207723	0.030458767111756	0.734488142604029	0.596269952281472
SNP_A-2271617	SNP_A-4252586	SNP_A-1827119	0.415235718662623	0.184248669933264	0.452732204032972	0.030458767111756	0.734488142604029	0.699395001474632
SNP_A-2271617	SNP_A-4252586	SNP_A-4294100	0.270567289652784	0.150908730107629	0.225452271651598	0.030458767111756	0.734488142604029	0.692046048140565
SNP_A-2271617	SNP_A-4252586	SNP_A-4255060	0.219416825768585	0.174802440458458	0.187461052429174	0.030458767111756	0.734488142604029	0.768715889380713
SNP_A-2271617	SNP_A-4252586	SNP_A-4294124	0.47869324316027	0.171471479871617	0.384590172145347	0.030458767111756	0.734488142604029	0.0708842957545271
SNP_A-2271617	SNP_A-4252586	SNP_A-2222584	0.090846184489272	0.0664589120516525	0.160295464390178	0.030458767111756	0.734488142604029	0.065240388131577
SNP_A-2271617	SNP_A-4252586	SNP_A-4276864	0.398757464533248	0.162351876422159	0.326648843578599	0.030458767111756	0.734488142604029	0.512573862794831
SNP_A-2271617	SNP_A-4252586	SNP_A-4292890	0.0479944231512279	0.0142753493388266	0.0488497045656355	0.030458767111756	0.734488142604029	0.0140131125620748
SNP_A-2271617	SNP_A-4252586	SNP_A-2279155	0.367564193505915	0.179923596099672	0.369453485103621	0.030458767111756	0.734488142604029	0.746924226097754
SNP_A-2271617	SNP_A-4252586	SNP_A-2222605	0.167497159884531	0.0842542666446134	0.110905232912252	0.030458767111756	0.734488142604029	0.168345312801434
SNP_A-2271617	SNP_A-4252586	SNP_A-4291865	0.312929867405584	0.173128906796987	0.228660764784209	0.030458767111756	0.734488142604029	0.657301161573729
SNP_A-2271617	SNP_A-4252586	SNP_A-4259369	0.466412908225926	0.181550906783054	0.357783871905068	0.030458767111756	0.734488142604029	0.699968271566808
SNP_A-2271617	SNP_A-4252586	SNP_A-2210465	0.178468850758777	0.161818265757216	0.152211247305307	0.030458767111756	0.734488142604029	0.523635112454102
SNP_A-2271617	SNP_A-4252586	SNP_A-1948301	0.25187161771538	0.0656004222470497	0.186040912332905	0.030458767111756	0.734488142604029	0.225458388679357
SNP_A-2271617	SNP_A-4252586	SNP_A-4279733	0.214074163716239	0.0626336132461996	0.144047796713426	0.030458767111756	0.734488142604029	0.197264140063496
SNP_A-2271617	SNP_A-4252586	SNP_A-2082586	0.311965650199429	0.104322892837543	0.221280381917801	0.030458767111756	0.734488142604029	0.383221986661173
SNP_A-2271617	SNP_A-4252586	SNP_A-2184393	0.463823897364852	0.182133987631609	0.358643521728561	0.030458767111756	0.734488142604029	0.921156512876537
SNP_A-2271617	SNP_A-2232596	SNP_A-2299749	0.147314911197938	0.139826632827085	0.173797750944748	0.030458767111756	0.751845962437386	0.531165880588568
SNP_A-2271617	SNP_A-2232596	SNP_A-4299723	0.237582331468444	0.16211509643922	0.322588988491542	0.030458767111756	0.751845962437386	0.667084630232339
SNP_A-2271617	SNP_A-2232596	SNP_A-2213271	0.07674969556555	0.180686000779969	0.260457563457421	0.030458767111756	0.751845962437386	0.88493696560103
SNP_A-2271617	SNP_A-2232596	SNP_A-4303075	0.14957731670354	0.125283007902159	0.220168065553748	0.030458767111756	0.751845962437386	0.338911546227163
SNP_A-2271617	SNP_A-2232596	SNP_A-4292042	0.5338659137753	0.175554508923801	0.426650230690274	0.030458767111756	0.751845962437386	0.596269952281472
SNP_A-2271617	SNP_A-2232596	SNP_A-1827119	0.472126747669455	0.179948192115775	0.387419060095163	0.030458767111756	0.751845962437386	0.699395001474632
SNP_A-2271617	SNP_A-2232596	SNP_A-4294100	0.177747788969519	0.147817048732228	0.149966465310236	0.030458767111756	0.751845962437386	0.692046048140565
SNP_A-2271617	SNP_A-2232596	SNP_A-4255060	0.121505013852108	0.174126000403302	0.133071440141016	0.030458767111756	0.751845962437386	0.768715889380713
SNP_A-2271617	SNP_A-2232596	SNP_A-4294124	0.490855751155745	0.165728897906524	0.464718508927014	0.030458767111756	0.751845962437386	0.0708842957545271
SNP_A-2271617	SNP_A-2232596	SNP_A-2222605	0.393052770521272	0.0857065743348005	0.289856252643253	0.030458767111756	0.751845962437386	0.168345312801434
SNP_A-2271617	SNP_A-2232596	SNP_A-2210465	0.303042571181993	0.160895722611926	0.213863558127705	0.030458767111756	0.751845962437386	0.523635112454102
SNP_A-2271617	SNP_A-2232596	SNP_A-1948301	0.249727367935387	0.0647641653751108	0.194012791415919	0.030458767111756	0.751845962437386	0.225458388679357
SNP_A-2271617	SNP_A-2232596	SNP_A-4279733	0.198472457847345	0.0619336671725041	0.180223417907031	0.030458767111756	0.751845962437386	0.197264140063496
SNP_A-2271617	SNP_A-2232596	SNP_A-2082586	0.247165130777395	0.103029056543957	0.269709238112071	0.030458767111756	0.751845962437386	0.383221986661173
SNP_A-2271617	SNP_A-2232596	SNP_A-2184393	0.54702281727018	0.180194994457613	0.464461308697574	0.030458767111756	0.751845962437386	0.921156512876537
SNP_A-2271617	SNP_A-2299749	SNP_A-2213271	0.0861640313305491	0.16118544235915	0.18116472296742	0.030458767111756	0.531165880588568	0.88493696560103
SNP_A-2271617	SNP_A-2299749	SNP_A-4223629	0.0569182260466288	0.0600588917622873	0.0442102505419319	0.030458767111756	0.531165880588568	0.101627752840211
SNP_A-2271617	SNP_A-2299749	SNP_A-4292042	0.539976115657453	0.157404489103154	0.45464299780625	0.030458767111756	0.531165880588568	0.596269952281472
SNP_A-2271617	SNP_A-2299749	SNP_A-1827119	0.545243614380448	0.162352737021804	0.45984554820334	0.030458767111756	0.531165880588568	0.699395001474632
SNP_A-2271617	SNP_A-2299749	SNP_A-4294100	0.251585367550452	0.133063510683782	0.234266889394005	0.030458767111756	0.531165880588568	0.692046048140565
SNP_A-2271617	SNP_A-2299749	SNP_A-4255060	0.144014154817209	0.155205585184822	0.124304412236965	0.030458767111756	0.531165880588568	0.768715889380713
SNP_A-2271617	SNP_A-2299749	SNP_A-4294124	0.552654312749692	0.153180637120281	0.443158591089558	0.030458767111756	0.531165880588568	0.0708842957545271
SNP_A-2271617	SNP_A-2299749	SNP_A-1808514	0.520238326565778	0.125014815414244	0.40517416352954	0.030458767111756	0.531165880588568	0.585671270845138
SNP_A-2271617	SNP_A-2299749	SNP_A-2222584	0.238180308771506	0.0618427523621677	0.180598036913513	0.030458767111756	0.531165880588568	0.065240388131577
SNP_A-2271617	SNP_A-2299749	SNP_A-2279155	0.432719810208635	0.161341334635064	0.32459546584098	0.030458767111756	0.531165880588568	0.746924226097754
SNP_A-2271617	SNP_A-2299749	SNP_A-2222605	0.328795843088883	0.0768962449531489	0.266466049842727	0.030458767111756	0.531165880588568	0.168345312801434
SNP_A-2271617	SNP_A-2299749	SNP_A-4291865	0.351653314844621	0.155156942431163	0.261582908467462	0.030458767111756	0.531165880588568	0.657301161573729
SNP_A-2271617	SNP_A-2299749	SNP_A-2210465	0.30962260797466	0.144286258503425	0.219268862097326	0.030458767111756	0.531165880588568	0.523635112454102
SNP_A-2271617	SNP_A-2299749	SNP_A-1948301	0.125284869796517	0.0560050182352767	0.226477599195202	0.030458767111756	0.531165880588568	0.225458388679357
SNP_A-2271617	SNP_A-2299749	SNP_A-4279733	0.121984908310529	0.0535134254634161	0.228174359102775	0.030458767111756	0.531165880588568	0.197264140063496
SNP_A-2271617	SNP_A-2299749	SNP_A-2082586	0.134362723490017	0.0899113955609473	0.329021698528474	0.030458767111756	0.531165880588568	0.383221986661173
SNP_A-2271617	SNP_A-4299723	SNP_A-2213271	0.146361465874787	0.173647680933813	0.154289958205504	0.030458767111756	0.667084630232339	0.88493696560103
SNP_A-2271617	SNP_A-4299723	SNP_A-4303075	0.0993267190668823	0.137691400323653	0.0615027471469835	0.030458767111756	0.667084630232339	0.338911546227163
SNP_A-2271617	SNP_A-4299723	SNP_A-4223629	0.192528163217142	0.0517558654540582	0.144532018133089	0.030458767111756	0.667084630232339	0.101627752840211
SNP_A-2271617	SNP_A-4299723	SNP_A-4292042	0.411029097732357	0.170971281051342	0.363226145851289	0.030458767111756	0.667084630232339	0.596269952281472
SNP_A-2271617	SNP_A-4299723	SNP_A-1827119	0.436779097686175	0.17544704135909	0.363911003137266	0.030458767111756	0.667084630232339	0.699395001474632
SNP_A-2271617	SNP_A-4299723	SNP_A-4294100	0.259073951483479	0.145910093173305	0.282313689985183	0.030458767111756	0.667084630232339	0.692046048140565
SNP_A-2271617	SNP_A-4299723	SNP_A-4255060	0.262821345459887	0.164656100598473	0.261359585572186	0.030458767111756	0.667084630232339	0.768715889380713
SNP_A-2271617	SNP_A-4299723	SNP_A-4294124	0.325315804467987	0.164880313871524	0.374518016419851	0.030458767111756	0.667084630232339	0.0708842957545271
SNP_A-2271617	SNP_A-4299723	SNP_A-1808514	0.420193553340782	0.140129880350441	0.333164838734786	0.030458767111756	0.667084630232339	0.585671270845138
SNP_A-2271617	SNP_A-4299723	SNP_A-4276864	0.205305735100958	0.157290280176658	0.311838142935751	0.030458767111756	0.667084630232339	0.512573862794831
SNP_A-2271617	SNP_A-4299723	SNP_A-4292890	0.0283756963127525	0.0143768429146246	0.0175251221331776	0.030458767111756	0.667084630232339	0.0140131125620748
SNP_A-2271617	SNP_A-4299723	SNP_A-2279155	0.117896750422551	0.171368878121652	0.224004884610376	0.030458767111756	0.667084630232339	0.746924226097754
SNP_A-2271617	SNP_A-4299723	SNP_A-2222605	0.177598020391611	0.0805032345057882	0.187542921965334	0.030458767111756	0.667084630232339	0.168345312801434
SNP_A-2271617	SNP_A-4299723	SNP_A-4259369	0.0991178153539157	0.174051140493411	0.280227975639687	0.030458767111756	0.667084630232339	0.699968271566808
SNP_A-2271617	SNP_A-4299723	SNP_A-2210465	0.204945960088623	0.157757295962664	0.142697904902588	0.030458767111756	0.667084630232339	0.523635112454102
SNP_A-2271617	SNP_A-4299723	SNP_A-4279733	0.174656554290053	0.0627164067174556	0.160343640897357	0.030458767111756	0.667084630232339	0.197264140063496
SNP_A-2271617	SNP_A-4299723	SNP_A-2082586	0.196625276113063	0.10359166137548	0.210540108543435	0.030458767111756	0.667084630232339	0.383221986661173
SNP_A-2271617	SNP_A-4299723	SNP_A-2184393	0.364884678111877	0.17642725685419	0.307402442301654	0.030458767111756	0.667084630232339	0.921156512876537
SNP_A-2271617	SNP_A-2213271	SNP_A-4223629	0.248122135886006	0.0582504300084212	0.197198314819992	0.030458767111756	0.88493696560103	0.101627752840211
SNP_A-2271617	SNP_A-2213271	SNP_A-4292042	0.15436024600763	0.189735559339666	0.120044386325732	0.030458767111756	0.88493696560103	0.596269952281472
SNP_A-2271617	SNP_A-2213271	SNP_A-1827119	0.129672127364872	0.194411064877479	0.106809019651866	0.030458767111756	0.88493696560103	0.699395001474632
SNP_A-2271617	SNP_A-2213271	SNP_A-4255060	0.357367901167599	0.186888891512149	0.26878078755949	0.030458767111756	0.88493696560103	0.768715889380713
SNP_A-2271617	SNP_A-2213271	SNP_A-4294124	0.413737692638595	0.1831846051183	0.39471735109124	0.030458767111756	0.88493696560103	0.0708842957545271
SNP_A-2271617	SNP_A-2213271	SNP_A-2213475	0.419833372805027	0.129860358911588	0.315547709604931	0.030458767111756	0.88493696560103	0.473409804479857
SNP_A-2271617	SNP_A-2213271	SNP_A-2211673	0.446476428617945	0.175489295698446	0.402814915942598	0.030458767111756	0.88493696560103	0.763826679119139
SNP_A-2271617	SNP_A-2213271	SNP_A-1808514	0.30472973833362	0.152470919742808	0.32155028652305	0.030458767111756	0.88493696560103	0.585671270845138
SNP_A-2271617	SNP_A-2213271	SNP_A-2222584	0.153758088163156	0.0715372273015428	0.154058144108175	0.030458767111756	0.88493696560103	0.065240388131577
SNP_A-2271617	SNP_A-2213271	SNP_A-4276864	0.434889855678758	0.173722725435232	0.338901164281273	0.030458767111756	0.88493696560103	0.512573862794831
SNP_A-2271617	SNP_A-2213271	SNP_A-4292890	0.0793912089814216	0.0156371422360599	0.0489424831855787	0.030458767111756	0.88493696560103	0.0140131125620748
SNP_A-2271617	SNP_A-2213271	SNP_A-2279155	0.433860809740902	0.191506492764917	0.356990641645928	0.030458767111756	0.88493696560103	0.746924226097754
SNP_A-2271617	SNP_A-2213271	SNP_A-4291865	0.323217828458544	0.185697816953405	0.259053203131651	0.030458767111756	0.88493696560103	0.657301161573729
SNP_A-2271617	SNP_A-2213271	SNP_A-4259369	0.473827066816982	0.193308554352276	0.385356364586131	0.030458767111756	0.88493696560103	0.699968271566808
SNP_A-2271617	SNP_A-2213271	SNP_A-2210465	0.276616470150306	0.173704893070882	0.194613921359989	0.030458767111756	0.88493696560103	0.523635112454102
SNP_A-2271617	SNP_A-2213271	SNP_A-1948301	0.127463358197833	0.0675016648840282	0.169082988633411	0.030458767111756	0.88493696560103	0.225458388679357
SNP_A-2271617	SNP_A-2213271	SNP_A-4279733	0.148014499721465	0.065066873789643	0.16579257736626	0.030458767111756	0.88493696560103	0.197264140063496
SNP_A-2271617	SNP_A-2213271	SNP_A-2082586	0.168645693260631	0.109356173486347	0.245472142394825	0.030458767111756	0.88493696560103	0.383221986661173
SNP_A-2271617	SNP_A-4303075	SNP_A-4223629	0.0841572051337977	0.0417047099282521	0.0977328278700866	0.030458767111756	0.338911546227163	0.101627752840211
SNP_A-2271617	SNP_A-4303075	SNP_A-2213475	0.205997020505828	0.0981787758805871	0.323204954156585	0.030458767111756	0.338911546227163	0.473409804479857
SNP_A-2271617	SNP_A-4303075	SNP_A-2211673	0.353633141361466	0.126284400088382	0.304654370942792	0.030458767111756	0.338911546227163	0.763826679119139
SNP_A-2271617	SNP_A-4303075	SNP_A-2222584	0.141886135918012	0.0500564498012775	0.120010384879839	0.030458767111756	0.338911546227163	0.065240388131577
SNP_A-2271617	SNP_A-4303075	SNP_A-2279155	0.298808753357467	0.137079979240987	0.254564044122182	0.030458767111756	0.338911546227163	0.746924226097754
SNP_A-2271617	SNP_A-4303075	SNP_A-2222605	0.214667228140836	0.0633895147712107	0.180271826572751	0.030458767111756	0.338911546227163	0.168345312801434
SNP_A-2271617	SNP_A-4303075	SNP_A-4259369	0.388514685861103	0.138929577006471	0.286113327548617	0.030458767111756	0.338911546227163	0.699968271566808
SNP_A-2271617	SNP_A-4303075	SNP_A-2210465	0.219587742792653	0.124559226103615	0.153349323783194	0.030458767111756	0.338911546227163	0.523635112454102
SNP_A-2271617	SNP_A-4303075	SNP_A-1948301	0.120529563500819	0.0505179363606236	0.123204935782744	0.030458767111756	0.338911546227163	0.225458388679357
SNP_A-2271617	SNP_A-4303075	SNP_A-4279733	0.180180477824524	0.048426861821599	0.144783297975577	0.030458767111756	0.338911546227163	0.197264140063496
SNP_A-2271617	SNP_A-4303075	SNP_A-2082586	0.306362508268727	0.0808864037131806	0.216569204892577	0.030458767111756	0.338911546227163	0.383221986661173
SNP_A-2271617	SNP_A-4303075	SNP_A-2184393	0.320065928999681	0.1389515211744	0.230262202034053	0.030458767111756	0.338911546227163	0.921156512876537
SNP_A-2271617	SNP_A-4223629	SNP_A-4292042	0.082448256985713	0.0555074662171619	0.060633715780795	0.030458767111756	0.101627752840211	0.596269952281472
SNP_A-2271617	SNP_A-4223629	SNP_A-1827119	0.0901752190393352	0.0581059151701225	0.0615913170288857	0.030458767111756	0.101627752840211	0.699395001474632
SNP_A-2271617	SNP_A-4223629	SNP_A-4294100	0.124947954226722	0.046890566614304	0.196642437923481	0.030458767111756	0.101627752840211	0.692046048140565
SNP_A-2271617	SNP_A-4223629	SNP_A-4255060	0.0440732685436453	0.0610443321148646	0.124715047605391	0.030458767111756	0.101627752840211	0.768715889380713
SNP_A-2271617	SNP_A-4223629	SNP_A-4294124	0.337112074803	0.0554875038330845	0.256768841494704	0.030458767111756	0.101627752840211	0.0708842957545271
SNP_A-2271617	SNP_A-4223629	SNP_A-2213475	0.0559358610048001	0.0431409733033822	0.134469916370223	0.030458767111756	0.101627752840211	0.473409804479857
SNP_A-2271617	SNP_A-4223629	SNP_A-2211673	0.0140424674291129	0.0529685593605162	0.00881718921907736	0.030458767111756	0.101627752840211	0.763826679119139
SNP_A-2271617	SNP_A-4223629	SNP_A-1808514	0.15329036194054	0.0443008180637934	0.205647174271848	0.030458767111756	0.101627752840211	0.585671270845138
SNP_A-2271617	SNP_A-4223629	SNP_A-2222584	0.123644321082776	0.0239254979238922	0.0797085788595317	0.030458767111756	0.101627752840211	0.065240388131577
SNP_A-2271617	SNP_A-4223629	SNP_A-4276864	0.295661163333145	0.0513483675396554	0.207933582132867	0.030458767111756	0.101627752840211	0.512573862794831
SNP_A-2271617	SNP_A-4223629	SNP_A-4292890	0.00599861978186148	0.00407749147304267	0.025535415271028	0.030458767111756	0.101627752840211	0.0140131125620748
SNP_A-2271617	SNP_A-4223629	SNP_A-2279155	0.291714454055633	0.0603529740369272	0.228691681335015	0.030458767111756	0.101627752840211	0.746924226097754
SNP_A-2271617	SNP_A-4223629	SNP_A-2222605	0.197113769020108	0.0283418038472358	0.161777217162991	0.030458767111756	0.101627752840211	0.168345312801434
SNP_A-2271617	SNP_A-4223629	SNP_A-2210465	0.0962752633284618	0.0531435090936773	0.0691807680550114	0.030458767111756	0.101627752840211	0.523635112454102
SNP_A-2271617	SNP_A-4223629	SNP_A-2184393	0.382836671309794	0.0612000483166763	0.285641147240883	0.030458767111756	0.101627752840211	0.921156512876537
SNP_A-2271617	SNP_A-4292042	SNP_A-2213475	0.568047646913666	0.131349962615467	0.451060795934312	0.030458767111756	0.596269952281472	0.473409804479857
SNP_A-2271617	SNP_A-4292042	SNP_A-2211673	0.634809457767323	0.172305169809003	0.518589995094381	0.030458767111756	0.596269952281472	0.763826679119139
SNP_A-2271617	SNP_A-4292042	SNP_A-4292890	0.069070243112535	0.0147065062209929	0.075554631836077	0.030458767111756	0.596269952281472	0.0140131125620748
SNP_A-2271617	SNP_A-4292042	SNP_A-4259369	0.435578790730078	0.189813646558227	0.523481294025425	0.030458767111756	0.596269952281472	0.699968271566808
SNP_A-2271617	SNP_A-4292042	SNP_A-1948301	0.336004473670001	0.0688187420613938	0.274559088835572	0.030458767111756	0.596269952281472	0.225458388679357
SNP_A-2271617	SNP_A-4292042	SNP_A-4279733	0.370034076312821	0.0649555951748603	0.295948942970411	0.030458767111756	0.596269952281472	0.197264140063496
SNP_A-2271617	SNP_A-4292042	SNP_A-2082586	0.491671537384454	0.107901796967057	0.409713691740633	0.030458767111756	0.596269952281472	0.383221986661173
SNP_A-2271617	SNP_A-4292042	SNP_A-2184393	0.298511877027224	0.19124534615555	0.426605415240936	0.030458767111756	0.596269952281472	0.921156512876537
SNP_A-2271617	SNP_A-1827119	SNP_A-2213475	0.562916161135192	0.134057513269534	0.448191357645725	0.030458767111756	0.699395001474632	0.473409804479857
SNP_A-2271617	SNP_A-1827119	SNP_A-2211673	0.645595064872418	0.175134885857229	0.534347306680707	0.030458767111756	0.699395001474632	0.763826679119139
SNP_A-2271617	SNP_A-1827119	SNP_A-4292890	0.0594154352459976	0.0152428251874368	0.0759715412859917	0.030458767111756	0.699395001474632	0.0140131125620748
SNP_A-2271617	SNP_A-1827119	SNP_A-2279155	0.106252475329345	0.190721952603932	0.355275853999965	0.030458767111756	0.699395001474632	0.746924226097754
SNP_A-2271617	SNP_A-1827119	SNP_A-4259369	0.528817698408499	0.194648046118955	0.515878327969969	0.030458767111756	0.699395001474632	0.699968271566808
SNP_A-2271617	SNP_A-1827119	SNP_A-1948301	0.362234135441292	0.0702008770774028	0.270412072278046	0.030458767111756	0.699395001474632	0.225458388679357
SNP_A-2271617	SNP_A-1827119	SNP_A-4279733	0.389243360284428	0.0666871635804908	0.289893926304318	0.030458767111756	0.699395001474632	0.197264140063496
SNP_A-2271617	SNP_A-1827119	SNP_A-2082586	0.513532689540311	0.111071148362793	0.402082075272328	0.030458767111756	0.699395001474632	0.383221986661173
SNP_A-2271617	SNP_A-1827119	SNP_A-2184393	0.396699446927224	0.195658592873988	0.420419986518854	0.030458767111756	0.699395001474632	0.921156512876537
SNP_A-2271617	SNP_A-4294100	SNP_A-4294124	0.359091370246057	0.152621599363712	0.354062032568014	0.030458767111756	0.692046048140565	0.0708842957545271
SNP_A-2271617	SNP_A-4294100	SNP_A-2213475	0.335820574755041	0.113384733785087	0.330876293240697	0.030458767111756	0.692046048140565	0.473409804479857
SNP_A-2271617	SNP_A-4294100	SNP_A-1808514	0.450037933254059	0.131633794762311	0.357253489092032	0.030458767111756	0.692046048140565	0.585671270845138
SNP_A-2271617	SNP_A-4294100	SNP_A-2222584	0.0974915686514306	0.0459565433464452	0.107108653143076	0.030458767111756	0.692046048140565	0.065240388131577
SNP_A-2271617	SNP_A-4294100	SNP_A-4292890	0.0726679545031971	0.0120554683457206	0.0491948042896444	0.030458767111756	0.692046048140565	0.0140131125620748
SNP_A-2271617	SNP_A-4294100	SNP_A-2279155	0.382017417494638	0.164400796022094	0.286446296647185	0.030458767111756	0.692046048140565	0.746924226097754
SNP_A-2271617	SNP_A-4294100	SNP_A-2222605	0.278694280216181	0.0753341481153243	0.229553923718287	0.030458767111756	0.692046048140565	0.168345312801434
SNP_A-2271617	SNP_A-4294100	SNP_A-4291865	0.169306939631639	0.155414832644992	0.221528199829068	0.030458767111756	0.692046048140565	0.657301161573729
SNP_A-2271617	SNP_A-4294100	SNP_A-4259369	0.469001378323684	0.164301709297268	0.358621390526658	0.030458767111756	0.692046048140565	0.699968271566808
SNP_A-2271617	SNP_A-4294100	SNP_A-2210465	0.22102372424449	0.144440190842886	0.186960192993003	0.030458767111756	0.692046048140565	0.523635112454102
SNP_A-2271617	SNP_A-4294100	SNP_A-1948301	0.0871001168545779	0.0520263142233033	0.0546884203644734	0.030458767111756	0.692046048140565	0.225458388679357
SNP_A-2271617	SNP_A-4294100	SNP_A-4279733	0.160108912158794	0.0479297474838114	0.106537892517127	0.030458767111756	0.692046048140565	0.197264140063496
SNP_A-2271617	SNP_A-4294100	SNP_A-2082586	0.230297418147405	0.0847512486606134	0.157907992428989	0.030458767111756	0.692046048140565	0.383221986661173
SNP_A-2271617	SNP_A-4294100	SNP_A-2184393	0.202221587083595	0.160120868959578	0.196844819407932	0.030458767111756	0.692046048140565	0.921156512876537
SNP_A-2271617	SNP_A-4255060	SNP_A-4294124	0.365421016329453	0.175184948657192	0.359719259792179	0.030458767111756	0.768715889380713	0.0708842957545271
SNP_A-2271617	SNP_A-4255060	SNP_A-2213475	0.345999262119823	0.122888347232353	0.278476254562471	0.030458767111756	0.768715889380713	0.473409804479857
SNP_A-2271617	SNP_A-4255060	SNP_A-2211673	0.402330557050817	0.164962352528896	0.297489527215006	0.030458767111756	0.768715889380713	0.763826679119139
SNP_A-2271617	SNP_A-4255060	SNP_A-1808514	0.400677009175777	0.136898345908692	0.342814249025685	0.030458767111756	0.768715889380713	0.585671270845138
SNP_A-2271617	SNP_A-4255060	SNP_A-2222584	0.148129473522925	0.0715203198254334	0.104987280425641	0.030458767111756	0.768715889380713	0.065240388131577
SNP_A-2271617	SNP_A-4255060	SNP_A-4276864	0.124495728478723	0.165617021274688	0.270455351945558	0.030458767111756	0.768715889380713	0.512573862794831
SNP_A-2271617	SNP_A-4255060	SNP_A-4292890	0.0265363713355401	0.0125898735459257	0.055871013509999	0.030458767111756	0.768715889380713	0.0140131125620748
SNP_A-2271617	SNP_A-4255060	SNP_A-2279155	0.276205189894822	0.181023454452112	0.192542784766984	0.030458767111756	0.768715889380713	0.746924226097754
SNP_A-2271617	SNP_A-4255060	SNP_A-2222605	0.228650819868902	0.0860801703253291	0.200536528930261	0.030458767111756	0.768715889380713	0.168345312801434
SNP_A-2271617	SNP_A-4255060	SNP_A-4291865	0.313103967312622	0.175787389977582	0.2223075136324	0.030458767111756	0.768715889380713	0.657301161573729
SNP_A-2271617	SNP_A-4255060	SNP_A-4259369	0.402000982169878	0.180454934355607	0.33659711370257	0.030458767111756	0.768715889380713	0.699968271566808
SNP_A-2271617	SNP_A-4255060	SNP_A-2210465	0.25475293035687	0.169111968895702	0.175274923444324	0.030458767111756	0.768715889380713	0.523635112454102
SNP_A-2271617	SNP_A-4255060	SNP_A-1948301	0.049128486777612	0.0678185524655535	0.087071317771523	0.030458767111756	0.768715889380713	0.225458388679357
SNP_A-2271617	SNP_A-4255060	SNP_A-4279733	0.0909478953376416	0.0654418167634964	0.125351723738382	0.030458767111756	0.768715889380713	0.197264140063496
SNP_A-2271617	SNP_A-4255060	SNP_A-2082586	0.122823345555859	0.108509888801269	0.179872322109947	0.030458767111756	0.768715889380713	0.383221986661173
SNP_A-2271617	SNP_A-4255060	SNP_A-2184393	0.291248020897566	0.187458963269065	0.266804555771815	0.030458767111756	0.768715889380713	0.921156512876537
SNP_A-2271617	SNP_A-4294124	SNP_A-2213475	0.521360099712687	0.122449377872756	0.424947909939467	0.030458767111756	0.0708842957545271	0.473409804479857
SNP_A-2271617	SNP_A-4294124	SNP_A-1808514	0.405386190104379	0.142194460736329	0.361079552830577	0.030458767111756	0.0708842957545271	0.585671270845138
SNP_A-2271617	SNP_A-4294124	SNP_A-2222584	0.295590115014589	0.066614862192786	0.209348963202201	0.030458767111756	0.0708842957545271	0.065240388131577
SNP_A-2271617	SNP_A-4294124	SNP_A-4276864	0.433615537159037	0.161904155899674	0.331418387165571	0.030458767111756	0.0708842957545271	0.512573862794831
SNP_A-2271617	SNP_A-4294124	SNP_A-4292890	0.010708084786069	0.0127849706901445	0.0455296419560979	0.030458767111756	0.0708842957545271	0.0140131125620748
SNP_A-2271617	SNP_A-4294124	SNP_A-2279155	0.570532102687216	0.178507807404383	0.459910845232828	0.030458767111756	0.0708842957545271	0.746924226097754
SNP_A-2271617	SNP_A-4294124	SNP_A-4291865	0.0669238814321324	0.174958687628441	0.0397228371309231	0.030458767111756	0.0708842957545271	0.657301161573729
SNP_A-2271617	SNP_A-4294124	SNP_A-4259369	0.680202855891413	0.185706681463442	0.567920587652702	0.030458767111756	0.0708842957545271	0.699968271566808
SNP_A-2271617	SNP_A-4294124	SNP_A-2210465	0.161443607985659	0.16235236952281	0.105678004660327	0.030458767111756	0.0708842957545271	0.523635112454102
SNP_A-2271617	SNP_A-4294124	SNP_A-1948301	0.0349864609515486	0.0659716658685078	0.0230606113212011	0.030458767111756	0.0708842957545271	0.225458388679357
SNP_A-2271617	SNP_A-4294124	SNP_A-4279733	0.0237611212673694	0.063281693615807	0.0148696321629937	0.030458767111756	0.0708842957545271	0.197264140063496
SNP_A-2271617	SNP_A-4294124	SNP_A-2082586	0.0127098921439831	0.105594841168198	0.00961818370398482	0.030458767111756	0.0708842957545271	0.383221986661173
SNP_A-2271617	SNP_A-4294124	SNP_A-2184393	0.081541413324863	0.184691541789191	0.0694155096718172	0.030458767111756	0.0708842957545271	0.921156512876537
SNP_A-2271617	SNP_A-2213475	SNP_A-1808514	0.251348140380274	0.10692162890938	0.381129986427691	0.030458767111756	0.473409804479857	0.585671270845138
SNP_A-2271617	SNP_A-2213475	SNP_A-4276864	0.185074675500272	0.100471358627235	0.25300302718783	0.030458767111756	0.473409804479857	0.512573862794831
SNP_A-2271617	SNP_A-2213475	SNP_A-4292890	0.0680404984297664	0.00778829278912198	0.0423632255970139	0.030458767111756	0.473409804479857	0.0140131125620748
SNP_A-2271617	SNP_A-2213475	SNP_A-2279155	0.475515494058022	0.132862816448539	0.37941303948449	0.030458767111756	0.473409804479857	0.746924226097754
SNP_A-2271617	SNP_A-2213475	SNP_A-4291865	0.202456907418018	0.128207731413841	0.149775492698028	0.030458767111756	0.473409804479857	0.657301161573729
SNP_A-2271617	SNP_A-2213475	SNP_A-4259369	0.531006372365701	0.133671303083846	0.424709944747785	0.030458767111756	0.473409804479857	0.699968271566808
SNP_A-2271617	SNP_A-2213475	SNP_A-2210465	0.30333640264086	0.122296562781356	0.226543508086871	0.030458767111756	0.473409804479857	0.523635112454102
SNP_A-2271617	SNP_A-2213475	SNP_A-1948301	0.249521276801446	0.0438522385595415	0.177345444587418	0.030458767111756	0.473409804479857	0.225458388679357
SNP_A-2271617	SNP_A-2213475	SNP_A-4279733	0.243359346116412	0.0422198181859186	0.17444895808764	0.030458767111756	0.473409804479857	0.197264140063496
SNP_A-2271617	SNP_A-2213475	SNP_A-2082586	0.376157880592632	0.0722052481259647	0.289207539428906	0.030458767111756	0.473409804479857	0.383221986661173
SNP_A-2271617	SNP_A-2213475	SNP_A-2184393	0.443758513092597	0.132181140848436	0.348112038645491	0.030458767111756	0.473409804479857	0.921156512876537
SNP_A-2271617	SNP_A-2211673	SNP_A-2279155	0.190405666006779	0.1722624161982	0.186906178217424	0.030458767111756	0.763826679119139	0.746924226097754
SNP_A-2271617	SNP_A-2211673	SNP_A-4291865	0.0684375487984939	0.168092041981438	0.0549604951643401	0.030458767111756	0.763826679119139	0.657301161573729
SNP_A-2271617	SNP_A-2211673	SNP_A-4259369	0.197168292157417	0.174917865858581	0.245136065270548	0.030458767111756	0.763826679119139	0.699968271566808
SNP_A-2271617	SNP_A-2211673	SNP_A-2184393	0.679606898691991	0.174416804886668	0.564688758144763	0.030458767111756	0.763826679119139	0.921156512876537
SNP_A-2271617	SNP_A-1808514	SNP_A-4276864	0.229180721994794	0.122545732097692	0.214095682815606	0.030458767111756	0.585671270845138	0.512573862794831
SNP_A-2271617	SNP_A-1808514	SNP_A-2279155	0.349976472277831	0.151264984707322	0.287071601079359	0.030458767111756	0.585671270845138	0.746924226097754
SNP_A-2271617	SNP_A-1808514	SNP_A-2222605	0.34004409190672	0.06691629147178	0.288609767799845	0.030458767111756	0.585671270845138	0.168345312801434
SNP_A-2271617	SNP_A-1808514	SNP_A-4291865	0.253560648895131	0.13668859695139	0.341371653589884	0.030458767111756	0.585671270845138	0.657301161573729
SNP_A-2271617	SNP_A-1808514	SNP_A-4259369	0.625672715793944	0.143708330888155	0.51631085729861	0.030458767111756	0.585671270845138	0.699968271566808
SNP_A-2271617	SNP_A-1808514	SNP_A-2210465	0.467697811171368	0.116418945063332	0.399193009431632	0.030458767111756	0.585671270845138	0.523635112454102
SNP_A-2271617	SNP_A-1808514	SNP_A-1948301	0.274841886732145	0.04571653105412	0.193953829237495	0.030458767111756	0.585671270845138	0.225458388679357
SNP_A-2271617	SNP_A-1808514	SNP_A-4279733	0.292902623359735	0.0434345011209441	0.216251763559151	0.030458767111756	0.585671270845138	0.197264140063496
SNP_A-2271617	SNP_A-1808514	SNP_A-2082586	0.428783255473582	0.0762603849094294	0.320783036379777	0.030458767111756	0.585671270845138	0.383221986661173
SNP_A-2271617	SNP_A-1808514	SNP_A-2184393	0.525276783741124	0.146440105060583	0.411436362001291	0.030458767111756	0.585671270845138	0.921156512876537
SNP_A-2271617	SNP_A-2222584	SNP_A-2279155	0.164847859460598	0.065744485778701	0.12568320159518	0.030458767111756	0.065240388131577	0.746924226097754
SNP_A-2271617	SNP_A-2222584	SNP_A-4291865	0.0760409597925928	0.0695946788743384	0.0505272716193417	0.030458767111756	0.065240388131577	0.657301161573729
SNP_A-2271617	SNP_A-2222584	SNP_A-4259369	0.256908325382884	0.0709140237186341	0.194036173755869	0.030458767111756	0.065240388131577	0.699968271566808
SNP_A-2271617	SNP_A-2222584	SNP_A-2184393	0.126796034341374	0.0679283298915615	0.0843438581421406	0.030458767111756	0.065240388131577	0.921156512876537
SNP_A-2271617	SNP_A-4276864	SNP_A-2279155	0.397633977115705	0.166628793455227	0.410799613020467	0.030458767111756	0.512573862794831	0.746924226097754
SNP_A-2271617	SNP_A-4276864	SNP_A-2222605	0.405994940917676	0.0784361259548898	0.300713156788406	0.030458767111756	0.512573862794831	0.168345312801434
SNP_A-2271617	SNP_A-4276864	SNP_A-4291865	0.310856536267106	0.160685195457627	0.220530320253787	0.030458767111756	0.512573862794831	0.657301161573729
SNP_A-2271617	SNP_A-4276864	SNP_A-4259369	0.268525921565891	0.172060011167098	0.198046901644844	0.030458767111756	0.512573862794831	0.699968271566808
SNP_A-2271617	SNP_A-4276864	SNP_A-2210465	0.166980724697699	0.147481846947946	0.179816649065095	0.030458767111756	0.512573862794831	0.523635112454102
SNP_A-2271617	SNP_A-4276864	SNP_A-4279733	0.251574532289543	0.0587201606558311	0.190933600456485	0.030458767111756	0.512573862794831	0.197264140063496
SNP_A-2271617	SNP_A-4276864	SNP_A-2184393	0.467852612718437	0.173870415439313	0.440037026080147	0.030458767111756	0.512573862794831	0.921156512876537
SNP_A-2271617	SNP_A-4292890	SNP_A-2279155	0.0674114660640967	0.0130890092753127	0.0590606524207681	0.030458767111756	0.0140131125620748	0.746924226097754
SNP_A-2271617	SNP_A-4292890	SNP_A-4291865	0.051833651706941	0.0120880966046485	0.0398821246987121	0.030458767111756	0.0140131125620748	0.657301161573729
SNP_A-2271617	SNP_A-4292890	SNP_A-4259369	0.102873629390136	0.0155153201099769	0.0655911685610165	0.030458767111756	0.0140131125620748	0.699968271566808
SNP_A-2271617	SNP_A-4292890	SNP_A-2210465	0.0508603820839313	0.0127691291305025	0.0295514010350488	0.030458767111756	0.0140131125620748	0.523635112454102
SNP_A-2271617	SNP_A-4292890	SNP_A-1948301	0.0291244452488751	0.0028347691901316	0.0162890155400462	0.030458767111756	0.0140131125620748	0.225458388679357
SNP_A-2271617	SNP_A-4292890	SNP_A-4279733	0.0322053790848405	0.00291740244614807	0.0183486848171656	0.030458767111756	0.0140131125620748	0.197264140063496
SNP_A-2271617	SNP_A-4292890	SNP_A-2082586	0.0519261277358707	0.00575291762858673	0.0301155059596166	0.030458767111756	0.0140131125620748	0.383221986661173
SNP_A-2271617	SNP_A-4292890	SNP_A-2184393	0.0830276502055421	0.0162357851244877	0.0538948134009199	0.030458767111756	0.0140131125620748	0.921156512876537
SNP_A-2271617	SNP_A-2222605	SNP_A-4279733	0.201864243132846	0.0319392589509698	0.138302630323486	0.030458767111756	0.168345312801434	0.197264140063496
SNP_A-2271617	SNP_A-4291865	SNP_A-4259369	0.361632791568021	0.185037376425998	0.263133632414963	0.030458767111756	0.657301161573729	0.699968271566808
SNP_A-2271617	SNP_A-4259369	SNP_A-2184393	0.415923909970559	0.195005078153445	0.440343862310634	0.030458767111756	0.699968271566808	0.921156512876537
