# Supplementary material for: Powerful testing via hierarchical linkage disequilibrium in haplotype association studies
Source: Biom J. 2019 Jan 28;61(3):747–68. doi: 10.1002/bimj.201800053 (PMC6637384; doi:10.1002/bimj.201800053)
Supplement: Supplementary file 1 — Supporting Information [file BIMJ-61-747-s001.zip › reproducibility/case_study1_cadidate_loci_analysis/results/10.Pvalues.txt]

SNP1	SNP2	SNP3	Full	P={1}	P={1,2}	SNP1	SNP2	SNP3
SNP_A-1833668	SNP_A-2301356	SNP_A-2196188	0.00171997895233427	0.000147641868028911	0.00183964682932792	2.01034627413761e-05	0.326823420992686	0.493326721754883
SNP_A-1833668	SNP_A-2301356	SNP_A-2091026	0.00250638588772947	0.000161212260839645	0.00229635096836999	2.01034627413761e-05	0.326823420992686	0.576471746811374
SNP_A-1833668	SNP_A-2301356	SNP_A-1834680	0.00263764192681087	0.000141930789494371	0.00197679904139955	2.01034627413761e-05	0.326823420992686	0.950957312854246
SNP_A-1833668	SNP_A-2301356	SNP_A-2083309	0.00356877467178853	0.00015416344937859	0.00173832455586327	2.01034627413761e-05	0.326823420992686	0.482647204161801
SNP_A-1833668	SNP_A-2301356	SNP_A-2234786	0.00288529582939428	0.000146962374538164	0.00151610663975762	2.01034627413761e-05	0.326823420992686	0.443882839854679
SNP_A-1833668	SNP_A-2301356	SNP_A-1869900	0.00258153048566896	0.000107460600863651	0.00125323105517762	2.01034627413761e-05	0.326823420992686	0.411583625722528
SNP_A-1833668	SNP_A-2301356	SNP_A-4276264	0.00155891218347089	0.000124233945065499	0.00173434681103642	2.01034627413761e-05	0.326823420992686	0.425459355418068
SNP_A-1833668	SNP_A-2301356	SNP_A-2143404	0.000641514678639137	2.2161809749816e-05	0.000416283260732767	2.01034627413761e-05	0.326823420992686	0.0121715517826011
SNP_A-1833668	SNP_A-2301356	SNP_A-2122069	0.000282065776622579	1.56055337510578e-05	0.000146849257065109	2.01034627413761e-05	0.326823420992686	0.0137141377238963
SNP_A-1833668	SNP_A-2301356	SNP_A-4281646	0.00181643385286573	8.64689911155346e-05	0.000853761480156231	2.01034627413761e-05	0.326823420992686	0.225302779955119
SNP_A-1833668	SNP_A-2301356	SNP_A-1780513	0.00212283140939011	8.23706927378648e-05	0.00104495970979592	2.01034627413761e-05	0.326823420992686	0.146562125131774
SNP_A-1833668	SNP_A-2301356	SNP_A-1861343	0.00189531595390338	0.000113781377679334	0.000893201384040487	2.01034627413761e-05	0.326823420992686	0.177569827820543
SNP_A-1833668	SNP_A-2301356	SNP_A-2115310	0.00250972722134909	0.00014083088128922	0.0020333357593382	2.01034627413761e-05	0.326823420992686	0.603799838631764
SNP_A-1833668	SNP_A-2301356	SNP_A-1905193	0.00163263284363917	7.72645000396547e-05	0.00089117128938556	2.01034627413761e-05	0.326823420992686	0.156003627628057
SNP_A-1833668	SNP_A-2301356	SNP_A-4277652	0.00164833331903428	7.01438834373031e-05	0.000880400580747731	2.01034627413761e-05	0.326823420992686	0.136466439331371
SNP_A-1833668	SNP_A-2301356	SNP_A-2300748	0.000810652334597775	8.74074920941026e-05	0.00110120525431611	2.01034627413761e-05	0.326823420992686	0.148717343645388
SNP_A-1833668	SNP_A-2301356	SNP_A-2210651	0.00171834527667578	0.000137019034439757	0.00183826663390986	2.01034627413761e-05	0.326823420992686	0.412647055095776
SNP_A-1833668	SNP_A-2301356	SNP_A-4248890	0.00236322015760317	0.000156918676214668	0.0013808449128315	2.01034627413761e-05	0.326823420992686	0.895869917777946
SNP_A-1833668	SNP_A-2301356	SNP_A-1817950	0.00013240205652817	1.2209212568897e-05	7.0250002059566e-05	2.01034627413761e-05	0.326823420992686	0.0344793469726585
SNP_A-1833668	SNP_A-2301356	SNP_A-2311130	0.000245869301791056	2.1222446146786e-05	0.000112631852834402	2.01034627413761e-05	0.326823420992686	0.0635967084398092
SNP_A-1833668	SNP_A-2301356	SNP_A-1831811	0.000886227360771799	0.0001113540048254	0.00120976238002404	2.01034627413761e-05	0.326823420992686	0.487586041636523
SNP_A-1833668	SNP_A-2301356	SNP_A-4263235	0.00115308943741121	4.78978635272144e-05	0.000794605782666077	2.01034627413761e-05	0.326823420992686	0.158420284580254
SNP_A-1833668	SNP_A-2301356	SNP_A-2283218	0.000363211638733653	0.000126012865812078	0.000458840171175919	2.01034627413761e-05	0.326823420992686	0.451900039738344
SNP_A-1833668	SNP_A-2301356	SNP_A-1784333	0.00144801557227067	5.35282794219133e-05	0.000849096245283856	2.01034627413761e-05	0.326823420992686	0.174558816267049
SNP_A-1833668	SNP_A-1788207	SNP_A-2196188	0.00526457151930497	0.00018472956602671	0.00277507798982472	2.01034627413761e-05	0.244419072445198	0.493326721754883
SNP_A-1833668	SNP_A-1788207	SNP_A-1834680	0.00621525067598132	0.00024681215805328	0.00350730274639035	2.01034627413761e-05	0.244419072445198	0.950957312854246
SNP_A-1833668	SNP_A-1788207	SNP_A-2083309	0.00433087148632506	0.000192629169402047	0.00232695096213777	2.01034627413761e-05	0.244419072445198	0.482647204161801
SNP_A-1833668	SNP_A-1788207	SNP_A-2234786	0.00380802820334626	0.00018002917995527	0.00185451710859286	2.01034627413761e-05	0.244419072445198	0.443882839854679
SNP_A-1833668	SNP_A-1788207	SNP_A-2143949	0.0014215686624997	0.000255270601790908	0.00207269642520531	2.01034627413761e-05	0.244419072445198	0.637563947168637
SNP_A-1833668	SNP_A-1788207	SNP_A-1869900	0.00413479607199155	0.000185317674735675	0.00202229385612476	2.01034627413761e-05	0.244419072445198	0.411583625722528
SNP_A-1833668	SNP_A-1788207	SNP_A-4276264	0.00394315554628887	0.000170397903727693	0.00236938817509604	2.01034627413761e-05	0.244419072445198	0.425459355418068
SNP_A-1833668	SNP_A-1788207	SNP_A-2143404	0.00108309419684411	4.56726004165896e-05	0.000761046559964412	2.01034627413761e-05	0.244419072445198	0.0121715517826011
SNP_A-1833668	SNP_A-1788207	SNP_A-2122069	0.00045898711227766	3.01346083177452e-05	0.000563517089668137	2.01034627413761e-05	0.244419072445198	0.0137141377238963
SNP_A-1833668	SNP_A-1788207	SNP_A-4281646	0.001982265804216	0.000167733960566181	0.00126941978961194	2.01034627413761e-05	0.244419072445198	0.225302779955119
SNP_A-1833668	SNP_A-1788207	SNP_A-1780513	0.00156836904765958	0.000144827189999763	0.0011761997094055	2.01034627413761e-05	0.244419072445198	0.146562125131774
SNP_A-1833668	SNP_A-1788207	SNP_A-1861343	0.00252353120215634	0.00018148371831909	0.00123958065963551	2.01034627413761e-05	0.244419072445198	0.177569827820543
SNP_A-1833668	SNP_A-1788207	SNP_A-2115310	0.00576387275909301	0.000227214518445263	0.00289267027928059	2.01034627413761e-05	0.244419072445198	0.603799838631764
SNP_A-1833668	SNP_A-1788207	SNP_A-2078168	0.00601102153992872	0.000257925108212551	0.00352302881938199	2.01034627413761e-05	0.244419072445198	0.783913817352248
SNP_A-1833668	SNP_A-1788207	SNP_A-2299890	0.00305435732253482	9.98390301439064e-05	0.00153695633157761	2.01034627413761e-05	0.244419072445198	0.13667699183422
SNP_A-1833668	SNP_A-1788207	SNP_A-1971077	0.00717197239432575	0.000246713777198794	0.00362755469360296	2.01034627413761e-05	0.244419072445198	0.641803155013301
SNP_A-1833668	SNP_A-1788207	SNP_A-4269265	0.00704374681801053	0.000242933453521277	0.00356076145574033	2.01034627413761e-05	0.244419072445198	0.596278169114135
SNP_A-1833668	SNP_A-1788207	SNP_A-1905193	0.00278916380959937	0.000121466685371403	0.00138370999336462	2.01034627413761e-05	0.244419072445198	0.156003627628057
SNP_A-1833668	SNP_A-1788207	SNP_A-4277652	0.00269025618362762	0.000110112278125352	0.00134681400266297	2.01034627413761e-05	0.244419072445198	0.136466439331371
SNP_A-1833668	SNP_A-1788207	SNP_A-2210651	0.00643327061069538	0.00021319868364187	0.00322578292939188	2.01034627413761e-05	0.244419072445198	0.412647055095776
SNP_A-1833668	SNP_A-1788207	SNP_A-2224737	0.00439922643501693	0.00025534820317066	0.00291750702466501	2.01034627413761e-05	0.244419072445198	0.96744458964284
SNP_A-1833668	SNP_A-1788207	SNP_A-1796283	0.00638274504233518	0.000258089526318235	0.00322128039540373	2.01034627413761e-05	0.244419072445198	0.969371257773947
SNP_A-1833668	SNP_A-1788207	SNP_A-1817950	0.000593617435551805	1.81288220732799e-05	0.000268590356282715	2.01034627413761e-05	0.244419072445198	0.0344793469726585
SNP_A-1833668	SNP_A-1788207	SNP_A-2311130	0.000829880235131002	3.19003888170489e-05	0.000380680558348993	2.01034627413761e-05	0.244419072445198	0.0635967084398092
SNP_A-1833668	SNP_A-1788207	SNP_A-1831811	0.00324263116112772	0.000175764443773573	0.00199518670517481	2.01034627413761e-05	0.244419072445198	0.487586041636523
SNP_A-1833668	SNP_A-1788207	SNP_A-2283218	0.0024096588245991	0.000214915579403746	0.00114639049552811	2.01034627413761e-05	0.244419072445198	0.451900039738344
SNP_A-1833668	SNP_A-2085941	SNP_A-2091026	0.000670946068432232	0.000124747202634073	0.000398009572443773	2.01034627413761e-05	0.204081690129931	0.576471746811374
SNP_A-1833668	SNP_A-2085941	SNP_A-1834680	0.000383091962330356	0.000136279893042264	0.00054860380377858	2.01034627413761e-05	0.204081690129931	0.950957312854246
SNP_A-1833668	SNP_A-2085941	SNP_A-2083309	0.00286509502625504	0.000115397583337386	0.00161514966220468	2.01034627413761e-05	0.204081690129931	0.482647204161801
SNP_A-1833668	SNP_A-2085941	SNP_A-4242938	0.000449206975064541	0.000118117679197348	0.00175229971990066	2.01034627413761e-05	0.204081690129931	0.679003297111386
SNP_A-1833668	SNP_A-2085941	SNP_A-2234786	0.00233295031462582	0.000115391382652181	0.00143060216119227	2.01034627413761e-05	0.204081690129931	0.443882839854679
SNP_A-1833668	SNP_A-2085941	SNP_A-1869900	0.0021729054703057	9.54183883224238e-05	0.0010407105722234	2.01034627413761e-05	0.204081690129931	0.411583625722528
SNP_A-1833668	SNP_A-2085941	SNP_A-4276264	0.00115047710745545	0.000105816456947358	0.00142401430882307	2.01034627413761e-05	0.204081690129931	0.425459355418068
SNP_A-1833668	SNP_A-2085941	SNP_A-2143404	0.000801962710015552	2.84308332068576e-05	0.000472534161945986	2.01034627413761e-05	0.204081690129931	0.0121715517826011
SNP_A-1833668	SNP_A-2085941	SNP_A-2122069	0.000267877303660085	1.81163910840525e-05	0.000311484676513277	2.01034627413761e-05	0.204081690129931	0.0137141377238963
SNP_A-1833668	SNP_A-2085941	SNP_A-1780513	0.00119317497530533	6.74138953814379e-05	0.000634095092532917	2.01034627413761e-05	0.204081690129931	0.146562125131774
SNP_A-1833668	SNP_A-2085941	SNP_A-1861343	2.03280502646593e-05	9.546587654002e-05	8.61523547796798e-06	2.01034627413761e-05	0.204081690129931	0.177569827820543
SNP_A-1833668	SNP_A-2085941	SNP_A-2115310	0.00335404194385829	0.000119107475106858	0.00170442920857042	2.01034627413761e-05	0.204081690129931	0.603799838631764
SNP_A-1833668	SNP_A-2085941	SNP_A-2299890	0.0014508721210538	5.36492785400556e-05	0.000702748222424222	2.01034627413761e-05	0.204081690129931	0.13667699183422
SNP_A-1833668	SNP_A-2085941	SNP_A-1905193	0.000598083453058308	6.14817753141488e-05	0.000649530968074244	2.01034627413761e-05	0.204081690129931	0.156003627628057
SNP_A-1833668	SNP_A-2085941	SNP_A-4277652	0.000622097417600605	5.56428664116697e-05	0.000650864183367356	2.01034627413761e-05	0.204081690129931	0.136466439331371
SNP_A-1833668	SNP_A-2085941	SNP_A-2300748	0.000582351746480272	7.53427295031615e-05	0.00112157802993889	2.01034627413761e-05	0.204081690129931	0.148717343645388
SNP_A-1833668	SNP_A-2085941	SNP_A-1796283	0.00240797047260846	0.000139142697149211	0.00136722408576861	2.01034627413761e-05	0.204081690129931	0.969371257773947
SNP_A-1833668	SNP_A-2085941	SNP_A-4248890	0.00277864790470764	0.000134856896180721	0.00145988651850477	2.01034627413761e-05	0.204081690129931	0.895869917777946
SNP_A-1833668	SNP_A-2085941	SNP_A-2032781	0.00362990246385308	0.000137982255817987	0.00176280722131006	2.01034627413761e-05	0.204081690129931	0.950806573493911
SNP_A-1833668	SNP_A-2085941	SNP_A-1831811	0.000404792214286163	9.71825106258545e-05	0.000926767918906441	2.01034627413761e-05	0.204081690129931	0.487586041636523
SNP_A-1833668	SNP_A-2196188	SNP_A-2091026	0.00116963270823837	0.000211891139086524	0.00059983030973168	2.01034627413761e-05	0.493326721754883	0.576471746811374
SNP_A-1833668	SNP_A-2196188	SNP_A-1834680	0.00162351512211616	0.000256892596954993	0.00119338971348412	2.01034627413761e-05	0.493326721754883	0.950957312854246
SNP_A-1833668	SNP_A-2196188	SNP_A-2083309	0.00605638632524951	0.000209887818289154	0.00304820921150466	2.01034627413761e-05	0.493326721754883	0.482647204161801
SNP_A-1833668	SNP_A-2196188	SNP_A-4242938	0.00235688868328775	0.000231831019247149	0.00322478911402557	2.01034627413761e-05	0.493326721754883	0.679003297111386
SNP_A-1833668	SNP_A-2196188	SNP_A-2234786	0.00531452129640774	0.000206920134179044	0.00265876703662768	2.01034627413761e-05	0.493326721754883	0.443882839854679
SNP_A-1833668	SNP_A-2196188	SNP_A-2143949	0.0032636641467145	0.000238494513900054	0.00344164958400989	2.01034627413761e-05	0.493326721754883	0.637563947168637
SNP_A-1833668	SNP_A-2196188	SNP_A-1869900	0.00355510420852177	0.000180553022520324	0.00184134362061442	2.01034627413761e-05	0.493326721754883	0.411583625722528
SNP_A-1833668	SNP_A-2196188	SNP_A-4276264	0.0012910080172501	0.000195611377272521	0.00251714350061291	2.01034627413761e-05	0.493326721754883	0.425459355418068
SNP_A-1833668	SNP_A-2196188	SNP_A-2143404	0.00108197906069005	4.96742605963152e-05	0.00090892141545006	2.01034627413761e-05	0.493326721754883	0.0121715517826011
SNP_A-1833668	SNP_A-2196188	SNP_A-2122069	0.000257393681797963	3.24119795559878e-05	0.00051474906960206	2.01034627413761e-05	0.493326721754883	0.0137141377238963
SNP_A-1833668	SNP_A-2196188	SNP_A-4281646	0.000918233475294501	0.000154320163818378	0.000846873891478649	2.01034627413761e-05	0.493326721754883	0.225302779955119
SNP_A-1833668	SNP_A-2196188	SNP_A-1780513	0.00214853397708836	0.000126608657645036	0.00140313545003066	2.01034627413761e-05	0.493326721754883	0.146562125131774
SNP_A-1833668	SNP_A-2196188	SNP_A-1861343	4.75938732390856e-05	0.000169874904880678	2.5257293946338e-05	2.01034627413761e-05	0.493326721754883	0.177569827820543
SNP_A-1833668	SNP_A-2196188	SNP_A-2115310	0.00671178295548093	0.000224191173551213	0.0033785295833275	2.01034627413761e-05	0.493326721754883	0.603799838631764
SNP_A-1833668	SNP_A-2196188	SNP_A-2299890	0.00268593321792629	0.000101591499928543	0.00128901936830727	2.01034627413761e-05	0.493326721754883	0.13667699183422
SNP_A-1833668	SNP_A-2196188	SNP_A-1905193	0.000937717204774835	0.000116493142202623	0.00133537036742457	2.01034627413761e-05	0.493326721754883	0.156003627628057
SNP_A-1833668	SNP_A-2196188	SNP_A-4277652	0.00106742002406166	0.000105425837766194	0.00134460040797089	2.01034627413761e-05	0.493326721754883	0.136466439331371
SNP_A-1833668	SNP_A-2196188	SNP_A-2300748	0.000791306453105582	0.000140304170944245	0.00219366075227249	2.01034627413761e-05	0.493326721754883	0.148717343645388
SNP_A-1833668	SNP_A-2196188	SNP_A-2224737	0.00340865861126325	0.000249634326240165	0.00274355707066039	2.01034627413761e-05	0.493326721754883	0.96744458964284
SNP_A-1833668	SNP_A-2196188	SNP_A-1796283	0.00653156766286577	0.000258124551212956	0.00350438977002967	2.01034627413761e-05	0.493326721754883	0.969371257773947
SNP_A-1833668	SNP_A-2196188	SNP_A-4248890	0.0063954859038508	0.000251309304679577	0.0032574339267844	2.01034627413761e-05	0.493326721754883	0.895869917777946
SNP_A-1833668	SNP_A-2196188	SNP_A-2032781	0.00678125606169176	0.000255702843512927	0.00358881122650441	2.01034627413761e-05	0.493326721754883	0.950806573493911
SNP_A-1833668	SNP_A-2196188	SNP_A-1831811	0.000455115582961344	0.000177831601003527	0.00164032563270034	2.01034627413761e-05	0.493326721754883	0.487586041636523
SNP_A-1833668	SNP_A-2091026	SNP_A-2083309	0.00185523065096104	0.00026057817127293	0.00101439347094558	2.01034627413761e-05	0.576471746811374	0.482647204161801
SNP_A-1833668	SNP_A-2091026	SNP_A-2234786	0.00141644590624735	0.000244437475109058	0.00156134140310031	2.01034627413761e-05	0.576471746811374	0.443882839854679
SNP_A-1833668	SNP_A-2091026	SNP_A-1869900	0.00475436222168014	0.000186017504534114	0.0023887109267974	2.01034627413761e-05	0.576471746811374	0.411583625722528
SNP_A-1833668	SNP_A-2091026	SNP_A-4276264	0.00426884868475787	0.000224004645662284	0.00223492660711641	2.01034627413761e-05	0.576471746811374	0.425459355418068
SNP_A-1833668	SNP_A-2091026	SNP_A-2143404	0.000408636322229334	4.29213155449639e-05	0.000540687959661849	2.01034627413761e-05	0.576471746811374	0.0121715517826011
SNP_A-1833668	SNP_A-2091026	SNP_A-2122069	0.000807846218826124	2.9956476347131e-05	0.00046409252274263	2.01034627413761e-05	0.576471746811374	0.0137141377238963
SNP_A-1833668	SNP_A-2091026	SNP_A-4281646	0.0014858196023995	0.00016534091408305	0.00161173025911473	2.01034627413761e-05	0.576471746811374	0.225302779955119
SNP_A-1833668	SNP_A-2091026	SNP_A-1861343	0.00129963094712398	0.000195216769120121	0.0008356601173819	2.01034627413761e-05	0.576471746811374	0.177569827820543
SNP_A-1833668	SNP_A-2091026	SNP_A-2078168	0.00659924143231208	0.000283760641759368	0.00359781852150728	2.01034627413761e-05	0.576471746811374	0.783913817352248
SNP_A-1833668	SNP_A-2091026	SNP_A-1971077	0.00683718729132834	0.000276755570744008	0.00367997780631914	2.01034627413761e-05	0.576471746811374	0.641803155013301
SNP_A-1833668	SNP_A-2091026	SNP_A-4269265	0.00666477658707801	0.000271952954487297	0.00366158322913559	2.01034627413761e-05	0.576471746811374	0.596278169114135
SNP_A-1833668	SNP_A-2091026	SNP_A-2300748	0.0030384744506216	0.000155767448371953	0.00223300431697137	2.01034627413761e-05	0.576471746811374	0.148717343645388
SNP_A-1833668	SNP_A-2091026	SNP_A-2210651	0.00507430820775543	0.000242010000055096	0.00285895641043713	2.01034627413761e-05	0.576471746811374	0.412647055095776
SNP_A-1833668	SNP_A-2091026	SNP_A-2224737	0.00339666222886893	0.000276172427763426	0.00164371498024381	2.01034627413761e-05	0.576471746811374	0.96744458964284
SNP_A-1833668	SNP_A-2091026	SNP_A-1796283	0.00206117376663053	0.0002805698897074	0.00387321749021566	2.01034627413761e-05	0.576471746811374	0.969371257773947
SNP_A-1833668	SNP_A-2091026	SNP_A-4248890	0.00425746506463437	0.000276058387117437	0.00232420758655063	2.01034627413761e-05	0.576471746811374	0.895869917777946
SNP_A-1833668	SNP_A-2091026	SNP_A-1817950	3.07756319408184e-05	2.13866453643125e-05	1.2949454422391e-05	2.01034627413761e-05	0.576471746811374	0.0344793469726585
SNP_A-1833668	SNP_A-2091026	SNP_A-2311130	7.33581688349679e-05	3.75054879295888e-05	3.11233721907858e-05	2.01034627413761e-05	0.576471746811374	0.0635967084398092
SNP_A-1833668	SNP_A-2091026	SNP_A-1831811	0.00321519029618937	0.000194743030313676	0.00195462752707957	2.01034627413761e-05	0.576471746811374	0.487586041636523
SNP_A-1833668	SNP_A-2091026	SNP_A-4263235	0.00245702145780317	8.29737156225069e-05	0.00117240360696877	2.01034627413761e-05	0.576471746811374	0.158420284580254
SNP_A-1833668	SNP_A-2091026	SNP_A-2283218	0.00176871482306225	0.000225350831901844	0.000971213141990275	2.01034627413761e-05	0.576471746811374	0.451900039738344
SNP_A-1833668	SNP_A-2091026	SNP_A-1784333	0.00236911691427027	9.22383710292248e-05	0.00114010470641077	2.01034627413761e-05	0.576471746811374	0.174558816267049
SNP_A-1833668	SNP_A-1834680	SNP_A-2234786	0.000484706297348638	0.000240731825911826	0.00242970431242758	2.01034627413761e-05	0.950957312854246	0.443882839854679
SNP_A-1833668	SNP_A-1834680	SNP_A-1869900	0.00652050601144697	0.000247367934047836	0.00331299149993852	2.01034627413761e-05	0.950957312854246	0.411583625722528
SNP_A-1833668	SNP_A-1834680	SNP_A-4276264	0.00637616971414841	0.000264999160913375	0.00319529276179428	2.01034627413761e-05	0.950957312854246	0.425459355418068
SNP_A-1833668	SNP_A-1834680	SNP_A-2143404	0.000968143742305872	6.36255269360508e-05	0.000976621538148958	2.01034627413761e-05	0.950957312854246	0.0121715517826011
SNP_A-1833668	SNP_A-1834680	SNP_A-2122069	0.00135372775420614	4.46032297143171e-05	0.000662349868830784	2.01034627413761e-05	0.950957312854246	0.0137141377238963
SNP_A-1833668	SNP_A-1834680	SNP_A-4281646	0.000935503583954072	0.000229366936804485	0.00220233379555118	2.01034627413761e-05	0.950957312854246	0.225302779955119
SNP_A-1833668	SNP_A-1834680	SNP_A-1861343	0.00213399514920939	0.000251250968841577	0.00140240700332675	2.01034627413761e-05	0.950957312854246	0.177569827820543
SNP_A-1833668	SNP_A-1834680	SNP_A-2078168	0.00753604592488481	0.000380103765842663	0.00465493677281763	2.01034627413761e-05	0.950957312854246	0.783913817352248
SNP_A-1833668	SNP_A-1834680	SNP_A-1971077	0.00804072774098882	0.000370402696642063	0.00494595363698642	2.01034627413761e-05	0.950957312854246	0.641803155013301
SNP_A-1833668	SNP_A-1834680	SNP_A-4269265	0.0077076330122457	0.000363573241396343	0.00492254599084231	2.01034627413761e-05	0.950957312854246	0.596278169114135
SNP_A-1833668	SNP_A-1834680	SNP_A-2300748	0.00139362289636826	0.000209126056980956	0.00224850271906639	2.01034627413761e-05	0.950957312854246	0.148717343645388
SNP_A-1833668	SNP_A-1834680	SNP_A-2210651	0.00663133269725585	0.000322686574773154	0.00438792426723556	2.01034627413761e-05	0.950957312854246	0.412647055095776
SNP_A-1833668	SNP_A-1834680	SNP_A-2224737	0.00772735567758399	0.000374569790997731	0.00393628380211049	2.01034627413761e-05	0.950957312854246	0.96744458964284
SNP_A-1833668	SNP_A-1834680	SNP_A-1796283	0.00324366831890881	0.000375848150032108	0.00475303191675342	2.01034627413761e-05	0.950957312854246	0.969371257773947
SNP_A-1833668	SNP_A-1834680	SNP_A-4248890	0.00712534032267627	0.00037018266515647	0.0042431930177231	2.01034627413761e-05	0.950957312854246	0.895869917777946
SNP_A-1833668	SNP_A-1834680	SNP_A-1817950	0.00024269110804684	2.73510926851538e-05	0.000106751603734237	2.01034627413761e-05	0.950957312854246	0.0344793469726585
SNP_A-1833668	SNP_A-1834680	SNP_A-2032781	0.00928620710706548	0.000377668798591716	0.00500623876381579	2.01034627413761e-05	0.950957312854246	0.950806573493911
SNP_A-1833668	SNP_A-1834680	SNP_A-2311130	0.000264229348923895	4.79190616965384e-05	0.000119715752003367	2.01034627413761e-05	0.950957312854246	0.0635967084398092
SNP_A-1833668	SNP_A-1834680	SNP_A-1831811	0.00222094514122864	0.00026515805537532	0.00207373731014438	2.01034627413761e-05	0.950957312854246	0.487586041636523
SNP_A-1833668	SNP_A-1834680	SNP_A-2283218	0.000796345243741078	0.000306649687160923	0.000443838885159405	2.01034627413761e-05	0.950957312854246	0.451900039738344
SNP_A-1833668	SNP_A-2083309	SNP_A-1869900	0.00192060548048552	0.000230904078063837	0.00159956549914669	2.01034627413761e-05	0.482647204161801	0.411583625722528
SNP_A-1833668	SNP_A-2083309	SNP_A-4276264	0.00426174460456454	0.000250679596764017	0.00211586729026462	2.01034627413761e-05	0.482647204161801	0.425459355418068
SNP_A-1833668	SNP_A-2083309	SNP_A-2143404	0.00125269373251136	5.53447533118032e-05	0.000578030666710115	2.01034627413761e-05	0.482647204161801	0.0121715517826011
SNP_A-1833668	SNP_A-2083309	SNP_A-2122069	0.000833023677327007	3.71422202504642e-05	0.000380764905910075	2.01034627413761e-05	0.482647204161801	0.0137141377238963
SNP_A-1833668	SNP_A-2083309	SNP_A-4281646	0.00151522588389729	0.000162945735987651	0.00177589625257225	2.01034627413761e-05	0.482647204161801	0.225302779955119
SNP_A-1833668	SNP_A-2083309	SNP_A-1780513	0.0023731419692081	0.000145084230832305	0.0013469534303336	2.01034627413761e-05	0.482647204161801	0.146562125131774
SNP_A-1833668	SNP_A-2083309	SNP_A-1861343	0.0002499756418823	0.000192474288032955	0.000133757495525182	2.01034627413761e-05	0.482647204161801	0.177569827820543
SNP_A-1833668	SNP_A-2083309	SNP_A-2078168	0.00791059374407369	0.000286465176191431	0.00402157125373291	2.01034627413761e-05	0.482647204161801	0.783913817352248
SNP_A-1833668	SNP_A-2083309	SNP_A-2299890	0.00377621108877979	0.000116549105467348	0.0018568529431835	2.01034627413761e-05	0.482647204161801	0.13667699183422
SNP_A-1833668	SNP_A-2083309	SNP_A-1971077	0.00811559591554723	0.000280278635967752	0.00413333733118335	2.01034627413761e-05	0.482647204161801	0.641803155013301
SNP_A-1833668	SNP_A-2083309	SNP_A-4269265	0.00801282881992315	0.000275458897012785	0.00408221807601075	2.01034627413761e-05	0.482647204161801	0.596278169114135
SNP_A-1833668	SNP_A-2083309	SNP_A-2300748	0.00246177358506363	0.000157477369453511	0.00127032208995283	2.01034627413761e-05	0.482647204161801	0.148717343645388
SNP_A-1833668	SNP_A-2083309	SNP_A-2210651	0.00659193114605981	0.000245216465686363	0.0033134342472371	2.01034627413761e-05	0.482647204161801	0.412647055095776
SNP_A-1833668	SNP_A-2083309	SNP_A-2224737	0.00602601167788049	0.000282053965344412	0.00309971223729765	2.01034627413761e-05	0.482647204161801	0.96744458964284
SNP_A-1833668	SNP_A-2083309	SNP_A-1817950	0.000415942129635405	2.09419388438166e-05	0.000196091380300549	2.01034627413761e-05	0.482647204161801	0.0344793469726585
SNP_A-1833668	SNP_A-2083309	SNP_A-2311130	0.000414583805734448	3.66328331270163e-05	0.000196272351330959	2.01034627413761e-05	0.482647204161801	0.0635967084398092
SNP_A-1833668	SNP_A-2083309	SNP_A-1831811	0.00223105135044436	0.000198876875521117	0.00156383292932672	2.01034627413761e-05	0.482647204161801	0.487586041636523
SNP_A-1833668	SNP_A-2083309	SNP_A-4263235	0.000717327714314604	8.1239600359852e-05	0.00106641574587573	2.01034627413761e-05	0.482647204161801	0.158420284580254
SNP_A-1833668	SNP_A-2083309	SNP_A-2283218	8.4042871703863e-05	0.000230863112452752	7.08213108967921e-05	2.01034627413761e-05	0.482647204161801	0.451900039738344
SNP_A-1833668	SNP_A-2083309	SNP_A-1784333	0.000821631694873084	9.01297742721543e-05	0.000980171878074865	2.01034627413761e-05	0.482647204161801	0.174558816267049
SNP_A-1833668	SNP_A-4242938	SNP_A-2234786	0.00296192313631398	0.000272160706707445	0.00148912181765612	2.01034627413761e-05	0.679003297111386	0.443882839854679
SNP_A-1833668	SNP_A-4242938	SNP_A-1869900	0.000816530350129942	0.000266703133541594	0.000373608176326119	2.01034627413761e-05	0.679003297111386	0.411583625722528
SNP_A-1833668	SNP_A-4242938	SNP_A-4276264	0.00401671152723419	0.000274648827780711	0.00272524431913566	2.01034627413761e-05	0.679003297111386	0.425459355418068
SNP_A-1833668	SNP_A-4242938	SNP_A-2143404	0.000574911898590948	6.49813012008001e-05	0.000264058385491624	2.01034627413761e-05	0.679003297111386	0.0121715517826011
SNP_A-1833668	SNP_A-4242938	SNP_A-2122069	0.00131883473674643	4.66403748931698e-05	0.000609890361928771	2.01034627413761e-05	0.679003297111386	0.0137141377238963
SNP_A-1833668	SNP_A-4242938	SNP_A-4281646	0.00389754605005917	0.000244420674880591	0.00212393870908252	2.01034627413761e-05	0.679003297111386	0.225302779955119
SNP_A-1833668	SNP_A-4242938	SNP_A-1780513	0.00317302939711375	0.000204277035635421	0.00157443885859561	2.01034627413761e-05	0.679003297111386	0.146562125131774
SNP_A-1833668	SNP_A-4242938	SNP_A-2115310	0.0049725665226243	0.000307449468515515	0.00248418290644052	2.01034627413761e-05	0.679003297111386	0.603799838631764
SNP_A-1833668	SNP_A-4242938	SNP_A-2078168	0.00447152741631519	0.000390422069875171	0.00464893490694204	2.01034627413761e-05	0.679003297111386	0.783913817352248
SNP_A-1833668	SNP_A-4242938	SNP_A-2299890	0.00190996992402378	0.000159200039641394	0.0012396518068775	2.01034627413761e-05	0.679003297111386	0.13667699183422
SNP_A-1833668	SNP_A-4242938	SNP_A-1971077	0.00434831520284934	0.000379575148625132	0.00467893809922787	2.01034627413761e-05	0.679003297111386	0.641803155013301
SNP_A-1833668	SNP_A-4242938	SNP_A-4269265	0.00452363916373236	0.000372765646276337	0.00459053697687947	2.01034627413761e-05	0.679003297111386	0.596278169114135
SNP_A-1833668	SNP_A-4242938	SNP_A-1905193	0.00106120136237374	0.000187868452178804	0.00204362652928804	2.01034627413761e-05	0.679003297111386	0.156003627628057
SNP_A-1833668	SNP_A-4242938	SNP_A-4277652	0.00112276096934433	0.000170943983562684	0.00195673069883699	2.01034627413761e-05	0.679003297111386	0.136466439331371
SNP_A-1833668	SNP_A-4242938	SNP_A-2300748	0.00183193487690487	0.000216633816392852	0.00267720664251304	2.01034627413761e-05	0.679003297111386	0.148717343645388
SNP_A-1833668	SNP_A-4242938	SNP_A-2210651	0.00370650945659527	0.000329487414452346	0.00406807807752739	2.01034627413761e-05	0.679003297111386	0.412647055095776
SNP_A-1833668	SNP_A-4242938	SNP_A-2224737	0.00569733557675013	0.0003766512728227	0.00330905603008973	2.01034627413761e-05	0.679003297111386	0.96744458964284
SNP_A-1833668	SNP_A-4242938	SNP_A-1796283	0.00390256329108249	0.000388714904398307	0.00474124541227676	2.01034627413761e-05	0.679003297111386	0.969371257773947
SNP_A-1833668	SNP_A-4242938	SNP_A-4248890	0.00134597233789639	0.000374022862389254	0.00317223137023699	2.01034627413761e-05	0.679003297111386	0.895869917777946
SNP_A-1833668	SNP_A-4242938	SNP_A-2032781	0.00177157794425943	0.00036968380515838	0.00351600960869372	2.01034627413761e-05	0.679003297111386	0.950806573493911
SNP_A-1833668	SNP_A-4242938	SNP_A-1831811	0.00446324725754429	0.00027382545976502	0.00231265813765455	2.01034627413761e-05	0.679003297111386	0.487586041636523
SNP_A-1833668	SNP_A-4242938	SNP_A-4263235	0.000955843246686735	0.000109422015848287	0.00131959086581641	2.01034627413761e-05	0.679003297111386	0.158420284580254
SNP_A-1833668	SNP_A-4242938	SNP_A-2283218	0.00179120432003123	0.000314273118436655	0.00119031866575189	2.01034627413761e-05	0.679003297111386	0.451900039738344
SNP_A-1833668	SNP_A-4242938	SNP_A-1784333	0.000782184740880848	0.000120867500418285	0.00132727895881523	2.01034627413761e-05	0.679003297111386	0.174558816267049
SNP_A-1833668	SNP_A-2234786	SNP_A-1869900	0.00150391664219267	0.000228509891120343	0.00169032119153324	2.01034627413761e-05	0.443882839854679	0.411583625722528
SNP_A-1833668	SNP_A-2234786	SNP_A-4276264	0.0050645159292508	0.000246820245704399	0.00254659937474717	2.01034627413761e-05	0.443882839854679	0.425459355418068
SNP_A-1833668	SNP_A-2234786	SNP_A-2143404	0.00138389368197771	5.61391301464666e-05	0.000675586002077104	2.01034627413761e-05	0.443882839854679	0.0121715517826011
SNP_A-1833668	SNP_A-2234786	SNP_A-2122069	0.00106602091878045	3.77892284160995e-05	0.000550169673731558	2.01034627413761e-05	0.443882839854679	0.0137141377238963
SNP_A-1833668	SNP_A-2234786	SNP_A-4281646	0.00134443721382824	0.000153744245528474	0.00148696655263773	2.01034627413761e-05	0.443882839854679	0.225302779955119
SNP_A-1833668	SNP_A-2234786	SNP_A-1780513	0.00225835470342363	0.000140223763518838	0.00126548659329164	2.01034627413761e-05	0.443882839854679	0.146562125131774
SNP_A-1833668	SNP_A-2234786	SNP_A-1861343	0.000936256126929694	0.000187643518969305	0.000639396387687396	2.01034627413761e-05	0.443882839854679	0.177569827820543
SNP_A-1833668	SNP_A-2234786	SNP_A-2078168	0.00536793985763828	0.000263045891979224	0.00322770685991484	2.01034627413761e-05	0.443882839854679	0.783913817352248
SNP_A-1833668	SNP_A-2234786	SNP_A-1971077	0.00543918242141775	0.000257095013127731	0.00333291015627021	2.01034627413761e-05	0.443882839854679	0.641803155013301
SNP_A-1833668	SNP_A-2234786	SNP_A-4269265	0.00540623231391688	0.000252975622747586	0.00328931703300011	2.01034627413761e-05	0.443882839854679	0.596278169114135
SNP_A-1833668	SNP_A-2234786	SNP_A-2300748	0.000853083845716727	0.000148981372695484	0.000703776330934784	2.01034627413761e-05	0.443882839854679	0.148717343645388
SNP_A-1833668	SNP_A-2234786	SNP_A-2210651	0.00481723869069803	0.000226251896477381	0.00279069809379425	2.01034627413761e-05	0.443882839854679	0.412647055095776
SNP_A-1833668	SNP_A-2234786	SNP_A-2224737	0.00496400259565732	0.000267138977301648	0.00248697460240357	2.01034627413761e-05	0.443882839854679	0.96744458964284
SNP_A-1833668	SNP_A-2234786	SNP_A-4248890	0.00416418761612871	0.000261561812071033	0.00220113271991402	2.01034627413761e-05	0.443882839854679	0.895869917777946
SNP_A-1833668	SNP_A-2234786	SNP_A-1817950	0.000505541281422864	2.01169405829266e-05	0.000310485229212763	2.01034627413761e-05	0.443882839854679	0.0344793469726585
SNP_A-1833668	SNP_A-2234786	SNP_A-2032781	0.00550708085909671	0.000266392783515342	0.00296182558057383	2.01034627413761e-05	0.443882839854679	0.950806573493911
SNP_A-1833668	SNP_A-2234786	SNP_A-2311130	0.000656304832916301	3.51778242849529e-05	0.000400151161786467	2.01034627413761e-05	0.443882839854679	0.0635967084398092
SNP_A-1833668	SNP_A-2234786	SNP_A-1831811	0.00164599968078267	0.00018825652122297	0.00142205723702933	2.01034627413761e-05	0.443882839854679	0.487586041636523
SNP_A-1833668	SNP_A-2234786	SNP_A-2283218	6.64204189412951e-06	0.000216701241585445	5.22291510423607e-06	2.01034627413761e-05	0.443882839854679	0.451900039738344
SNP_A-1833668	SNP_A-2143949	SNP_A-4281646	0.0036206326678228	0.000242601839253145	0.00242415552932654	2.01034627413761e-05	0.637563947168637	0.225302779955119
SNP_A-1833668	SNP_A-2143949	SNP_A-1780513	0.00499760655882116	0.000204957936185099	0.00247063953709331	2.01034627413761e-05	0.637563947168637	0.146562125131774
SNP_A-1833668	SNP_A-2143949	SNP_A-1861343	0.00321523913715827	0.000252720923041547	0.00177686706505944	2.01034627413761e-05	0.637563947168637	0.177569827820543
SNP_A-1833668	SNP_A-2143949	SNP_A-2115310	0.00617513680270811	0.00033910962235669	0.00314192634496608	2.01034627413761e-05	0.637563947168637	0.603799838631764
SNP_A-1833668	SNP_A-2143949	SNP_A-2078168	0.00930752519376453	0.000386412839330113	0.00499310562621409	2.01034627413761e-05	0.637563947168637	0.783913817352248
SNP_A-1833668	SNP_A-2143949	SNP_A-1971077	0.0086233568279427	0.000372924240815319	0.00446841394701992	2.01034627413761e-05	0.637563947168637	0.641803155013301
SNP_A-1833668	SNP_A-2143949	SNP_A-4269265	0.00856412446394513	0.000365785340852253	0.00444107852769843	2.01034627413761e-05	0.637563947168637	0.596278169114135
SNP_A-1833668	SNP_A-2143949	SNP_A-2300748	0.00655884419180781	0.000216359020990525	0.0033538221341861	2.01034627413761e-05	0.637563947168637	0.148717343645388
SNP_A-1833668	SNP_A-2143949	SNP_A-2210651	0.00727396482442176	0.000324281663801749	0.00367333333214135	2.01034627413761e-05	0.637563947168637	0.412647055095776
SNP_A-1833668	SNP_A-2143949	SNP_A-2224737	0.00426319923922156	0.000379916820158821	0.00248200639328254	2.01034627413761e-05	0.637563947168637	0.96744458964284
SNP_A-1833668	SNP_A-2143949	SNP_A-1831811	0.00176270604680118	0.000270106096096833	0.00288760590326006	2.01034627413761e-05	0.637563947168637	0.487586041636523
SNP_A-1833668	SNP_A-2143949	SNP_A-4263235	0.00320556992257739	0.000111761380160421	0.00181574343059551	2.01034627413761e-05	0.637563947168637	0.158420284580254
SNP_A-1833668	SNP_A-2143949	SNP_A-2283218	0.00253236218804206	0.000318079194774019	0.00158884139487757	2.01034627413761e-05	0.637563947168637	0.451900039738344
SNP_A-1833668	SNP_A-2143949	SNP_A-1784333	0.00318477060080564	0.000123622910306437	0.00197685545566515	2.01034627413761e-05	0.637563947168637	0.174558816267049
SNP_A-1833668	SNP_A-1869900	SNP_A-4276264	0.00198687680505832	0.000238757056333361	0.0023465531582162	2.01034627413761e-05	0.411583625722528	0.425459355418068
SNP_A-1833668	SNP_A-1869900	SNP_A-2143404	0.000378043255366897	5.99628908379391e-05	0.000899915084070849	2.01034627413761e-05	0.411583625722528	0.0121715517826011
SNP_A-1833668	SNP_A-1869900	SNP_A-2122069	0.000524182095884991	4.07920891647539e-05	0.000330955040194973	2.01034627413761e-05	0.411583625722528	0.0137141377238963
SNP_A-1833668	SNP_A-1869900	SNP_A-4281646	0.000515821108156793	0.000151324911423004	0.00126565852779747	2.01034627413761e-05	0.411583625722528	0.225302779955119
SNP_A-1833668	SNP_A-1869900	SNP_A-1780513	0.00116394578700656	0.000146506161342194	0.000800162081493701	2.01034627413761e-05	0.411583625722528	0.146562125131774
SNP_A-1833668	SNP_A-1869900	SNP_A-1861343	0.000210353704664875	0.000199911643395053	0.000483847887398832	2.01034627413761e-05	0.411583625722528	0.177569827820543
SNP_A-1833668	SNP_A-1869900	SNP_A-2115310	0.000388581282992049	0.000235702137651485	0.000203339159118679	2.01034627413761e-05	0.411583625722528	0.603799838631764
SNP_A-1833668	SNP_A-1869900	SNP_A-2078168	0.000483454381034859	0.000263391047236886	0.000482980786604472	2.01034627413761e-05	0.411583625722528	0.783913817352248
SNP_A-1833668	SNP_A-1869900	SNP_A-2299890	0.00164252561694338	0.000106014147007657	0.000879530566959577	2.01034627413761e-05	0.411583625722528	0.13667699183422
SNP_A-1833668	SNP_A-1869900	SNP_A-1971077	0.000643978225331174	0.000249879202275826	0.000594848644507909	2.01034627413761e-05	0.411583625722528	0.641803155013301
SNP_A-1833668	SNP_A-1869900	SNP_A-4269265	0.00057666792935725	0.000244380582303268	0.000587956896370065	2.01034627413761e-05	0.411583625722528	0.596278169114135
SNP_A-1833668	SNP_A-1869900	SNP_A-1905193	0.00107831997467215	0.000116541339156297	0.000538068836324153	2.01034627413761e-05	0.411583625722528	0.156003627628057
SNP_A-1833668	SNP_A-1869900	SNP_A-4277652	0.00118171859769237	0.000105621257700368	0.0006156666751022	2.01034627413761e-05	0.411583625722528	0.136466439331371
SNP_A-1833668	SNP_A-1869900	SNP_A-2300748	0.00314070488502793	0.000133665296942949	0.00168288170119287	2.01034627413761e-05	0.411583625722528	0.148717343645388
SNP_A-1833668	SNP_A-1869900	SNP_A-2210651	0.00073722471991701	0.000221466702591923	0.00127466446902267	2.01034627413761e-05	0.411583625722528	0.412647055095776
SNP_A-1833668	SNP_A-1869900	SNP_A-2224737	0.00138571329298212	0.000262721893157312	0.00171727632222651	2.01034627413761e-05	0.411583625722528	0.96744458964284
SNP_A-1833668	SNP_A-1869900	SNP_A-4248890	0.00369149768459432	0.000254531295256138	0.00242134060400247	2.01034627413761e-05	0.411583625722528	0.895869917777946
SNP_A-1833668	SNP_A-1869900	SNP_A-1817950	0.000261336867078665	2.13058625187383e-05	0.00012759001548053	2.01034627413761e-05	0.411583625722528	0.0344793469726585
SNP_A-1833668	SNP_A-1869900	SNP_A-2032781	0.00559757701864136	0.0002646778660694	0.00278553520464917	2.01034627413761e-05	0.411583625722528	0.950806573493911
SNP_A-1833668	SNP_A-1869900	SNP_A-2311130	0.000495914324923014	3.69910659137805e-05	0.000242860963945968	2.01034627413761e-05	0.411583625722528	0.0635967084398092
SNP_A-1833668	SNP_A-1869900	SNP_A-1831811	0.000382463016221751	0.000189086847492367	0.0013806910362116	2.01034627413761e-05	0.411583625722528	0.487586041636523
SNP_A-1833668	SNP_A-1869900	SNP_A-2283218	0.0020855246506668	0.000221729906016774	0.000998246876317738	2.01034627413761e-05	0.411583625722528	0.451900039738344
SNP_A-1833668	SNP_A-4276264	SNP_A-2143404	0.000345077157714056	5.29051648179813e-05	0.000207672280234755	2.01034627413761e-05	0.425459355418068	0.0121715517826011
SNP_A-1833668	SNP_A-4276264	SNP_A-2122069	3.57085163290869e-06	3.89971429285007e-05	2.4602970895385e-06	2.01034627413761e-05	0.425459355418068	0.0137141377238963
SNP_A-1833668	SNP_A-4276264	SNP_A-4281646	0.000242178683371639	0.000143611864553179	0.000649149354770119	2.01034627413761e-05	0.425459355418068	0.225302779955119
SNP_A-1833668	SNP_A-4276264	SNP_A-1780513	0.0027570260105492	0.000133737891917666	0.00144561539241934	2.01034627413761e-05	0.425459355418068	0.146562125131774
SNP_A-1833668	SNP_A-4276264	SNP_A-1861343	0.00105099938789603	0.000195351077172841	0.00126399670913329	2.01034627413761e-05	0.425459355418068	0.177569827820543
SNP_A-1833668	SNP_A-4276264	SNP_A-2078168	0.00339098104784566	0.00026847064429418	0.00387024504011367	2.01034627413761e-05	0.425459355418068	0.783913817352248
SNP_A-1833668	SNP_A-4276264	SNP_A-2299890	0.00366269282229065	0.00010944280387564	0.0017797960342963	2.01034627413761e-05	0.425459355418068	0.13667699183422
SNP_A-1833668	SNP_A-4276264	SNP_A-1971077	0.00307885320688457	0.000263221936760901	0.00399254587208365	2.01034627413761e-05	0.425459355418068	0.641803155013301
SNP_A-1833668	SNP_A-4276264	SNP_A-4269265	0.00311066261254658	0.000258618478779943	0.00390187170031645	2.01034627413761e-05	0.425459355418068	0.596278169114135
SNP_A-1833668	SNP_A-4276264	SNP_A-2210651	0.0022051352348583	0.000235204816255729	0.00342613621252327	2.01034627413761e-05	0.425459355418068	0.412647055095776
SNP_A-1833668	SNP_A-4276264	SNP_A-2224737	0.00402650489899267	0.000265643685330479	0.00292956254594096	2.01034627413761e-05	0.425459355418068	0.96744458964284
SNP_A-1833668	SNP_A-4276264	SNP_A-1796283	0.00415996687147548	0.000269322269928529	0.00293244322920057	2.01034627413761e-05	0.425459355418068	0.969371257773947
SNP_A-1833668	SNP_A-4276264	SNP_A-4248890	0.00704760697332777	0.000261127229472091	0.00360318540475192	2.01034627413761e-05	0.425459355418068	0.895869917777946
SNP_A-1833668	SNP_A-4276264	SNP_A-1817950	0.000565763639328533	2.05353905747858e-05	0.000272788360770724	2.01034627413761e-05	0.425459355418068	0.0344793469726585
SNP_A-1833668	SNP_A-4276264	SNP_A-2032781	0.00735511055749591	0.000262828187362064	0.00379011946153917	2.01034627413761e-05	0.425459355418068	0.950806573493911
SNP_A-1833668	SNP_A-4276264	SNP_A-2311130	0.000846832434338325	3.58988796402543e-05	0.000429232532504914	2.01034627413761e-05	0.425459355418068	0.0635967084398092
SNP_A-1833668	SNP_A-4276264	SNP_A-1831811	0.00242703611822868	0.000193069223287596	0.00231576261926742	2.01034627413761e-05	0.425459355418068	0.487586041636523
SNP_A-1833668	SNP_A-4276264	SNP_A-2283218	0.00137374448748571	0.000221939061221084	0.000825897060535531	2.01034627413761e-05	0.425459355418068	0.451900039738344
SNP_A-1833668	SNP_A-2143404	SNP_A-1780513	0.000217002147962069	4.13149597856414e-05	0.000320598505460859	2.01034627413761e-05	0.0121715517826011	0.146562125131774
SNP_A-1833668	SNP_A-2143404	SNP_A-1861343	0.000728501956531372	6.07504551775577e-05	0.000353670708275252	2.01034627413761e-05	0.0121715517826011	0.177569827820543
SNP_A-1833668	SNP_A-2143404	SNP_A-2115310	0.000814593870674996	6.00599403442183e-05	0.000627911166948563	2.01034627413761e-05	0.0121715517826011	0.603799838631764
SNP_A-1833668	SNP_A-2143404	SNP_A-2078168	0.00176407348949348	6.59589990870941e-05	0.000841114062070372	2.01034627413761e-05	0.0121715517826011	0.783913817352248
SNP_A-1833668	SNP_A-2143404	SNP_A-2299890	0.000474806400769038	2.87465395148138e-05	0.00047708101470613	2.01034627413761e-05	0.0121715517826011	0.13667699183422
SNP_A-1833668	SNP_A-2143404	SNP_A-1971077	0.00152535950709425	6.46222960435183e-05	0.000729795284701289	2.01034627413761e-05	0.0121715517826011	0.641803155013301
SNP_A-1833668	SNP_A-2143404	SNP_A-4269265	0.00160511628924499	6.33199413706318e-05	0.000759400391562072	2.01034627413761e-05	0.0121715517826011	0.596278169114135
SNP_A-1833668	SNP_A-2143404	SNP_A-1905193	0.00049203731273487	3.34807303987951e-05	0.000241776067786896	2.01034627413761e-05	0.0121715517826011	0.156003627628057
SNP_A-1833668	SNP_A-2143404	SNP_A-4277652	0.000507006910003228	3.05344048953381e-05	0.000258823381940922	2.01034627413761e-05	0.0121715517826011	0.136466439331371
SNP_A-1833668	SNP_A-2143404	SNP_A-2300748	0.000899164989155722	3.78027345283186e-05	0.000587328086362601	2.01034627413761e-05	0.0121715517826011	0.148717343645388
SNP_A-1833668	SNP_A-2143404	SNP_A-2210651	0.00180463455597859	5.73899247882589e-05	0.000875853842243327	2.01034627413761e-05	0.0121715517826011	0.412647055095776
SNP_A-1833668	SNP_A-2143404	SNP_A-2224737	0.00163210470457643	6.61498984962976e-05	0.00082413267240172	2.01034627413761e-05	0.0121715517826011	0.96744458964284
SNP_A-1833668	SNP_A-2143404	SNP_A-1796283	0.000199604525165801	6.72939616709681e-05	0.000710161656889705	2.01034627413761e-05	0.0121715517826011	0.969371257773947
SNP_A-1833668	SNP_A-2143404	SNP_A-4248890	0.00200931869469399	6.42747821672786e-05	0.000969403824510005	2.01034627413761e-05	0.0121715517826011	0.895869917777946
SNP_A-1833668	SNP_A-2143404	SNP_A-1817950	0.000167666599967043	4.33286410739036e-06	9.24720700136522e-05	2.01034627413761e-05	0.0121715517826011	0.0344793469726585
SNP_A-1833668	SNP_A-2143404	SNP_A-2311130	0.000246500086815528	7.88556316656481e-06	0.000132316535597489	2.01034627413761e-05	0.0121715517826011	0.0635967084398092
SNP_A-1833668	SNP_A-2143404	SNP_A-1831811	0.00117206398011769	4.77705284895223e-05	0.00065617260418608	2.01034627413761e-05	0.0121715517826011	0.487586041636523
SNP_A-1833668	SNP_A-2143404	SNP_A-4263235	1.87870688302422e-05	1.76443690842663e-05	0.000215892807038851	2.01034627413761e-05	0.0121715517826011	0.158420284580254
SNP_A-1833668	SNP_A-2143404	SNP_A-2283218	0.000847082704701564	5.69678899607344e-05	0.000388771365371002	2.01034627413761e-05	0.0121715517826011	0.451900039738344
SNP_A-1833668	SNP_A-2143404	SNP_A-1784333	5.34504270414052e-05	1.99911659648669e-05	0.000248679046828056	2.01034627413761e-05	0.0121715517826011	0.174558816267049
SNP_A-1833668	SNP_A-2122069	SNP_A-1780513	0.000413267867508632	2.99296118221857e-05	0.000183147262579631	2.01034627413761e-05	0.0137141377238963	0.146562125131774
SNP_A-1833668	SNP_A-2122069	SNP_A-1861343	0.000248084883055219	4.42029909234126e-05	0.00011385946072088	2.01034627413761e-05	0.0137141377238963	0.177569827820543
SNP_A-1833668	SNP_A-2122069	SNP_A-2115310	0.00130616544845571	4.42183281165101e-05	0.000606541703538071	2.01034627413761e-05	0.0137141377238963	0.603799838631764
SNP_A-1833668	SNP_A-2122069	SNP_A-2078168	0.00102390400477371	4.41774900215286e-05	0.00054142807277093	2.01034627413761e-05	0.0137141377238963	0.783913817352248
SNP_A-1833668	SNP_A-2122069	SNP_A-2299890	0.000219303156686002	1.94320950617045e-05	0.000137764372309126	2.01034627413761e-05	0.0137141377238963	0.13667699183422
SNP_A-1833668	SNP_A-2122069	SNP_A-1971077	0.00101898906548857	4.36619402621944e-05	0.000511174576545451	2.01034627413761e-05	0.0137141377238963	0.641803155013301
SNP_A-1833668	SNP_A-2122069	SNP_A-4269265	0.00101346535117659	4.27619591980086e-05	0.000523735668006594	2.01034627413761e-05	0.0137141377238963	0.596278169114135
SNP_A-1833668	SNP_A-2122069	SNP_A-1905193	0.000317526652120284	2.41695866328304e-05	0.000141781381225842	2.01034627413761e-05	0.0137141377238963	0.156003627628057
SNP_A-1833668	SNP_A-2122069	SNP_A-4277652	0.000338698008391429	2.20858611704173e-05	0.000150056214814094	2.01034627413761e-05	0.0137141377238963	0.136466439331371
SNP_A-1833668	SNP_A-2122069	SNP_A-2300748	0.000680230160526117	2.72509132400367e-05	0.000394626884167346	2.01034627413761e-05	0.0137141377238963	0.148717343645388
SNP_A-1833668	SNP_A-2122069	SNP_A-2210651	0.00108733279891653	3.92382322254629e-05	0.000563636315254922	2.01034627413761e-05	0.0137141377238963	0.412647055095776
SNP_A-1833668	SNP_A-2122069	SNP_A-2224737	0.000638543434095644	4.61088144331134e-05	0.000298628624982542	2.01034627413761e-05	0.0137141377238963	0.96744458964284
SNP_A-1833668	SNP_A-2122069	SNP_A-4248890	0.00142327471393424	4.23585666896135e-05	0.000744081192559094	2.01034627413761e-05	0.0137141377238963	0.895869917777946
SNP_A-1833668	SNP_A-2122069	SNP_A-1817950	0.000107193441353783	2.77102528149791e-06	4.93055806484428e-05	2.01034627413761e-05	0.0137141377238963	0.0344793469726585
SNP_A-1833668	SNP_A-2122069	SNP_A-2032781	0.00164019654136581	4.64878304913616e-05	0.000780005907077323	2.01034627413761e-05	0.0137141377238963	0.950806573493911
SNP_A-1833668	SNP_A-2122069	SNP_A-2311130	0.000155409506390337	5.10456840108922e-06	7.36487313982663e-05	2.01034627413761e-05	0.0137141377238963	0.0635967084398092
SNP_A-1833668	SNP_A-2122069	SNP_A-1831811	0.000800463238061783	3.18234695286722e-05	0.000382065198027567	2.01034627413761e-05	0.0137141377238963	0.487586041636523
SNP_A-1833668	SNP_A-2122069	SNP_A-4263235	1.17853948801529e-05	1.23366733696681e-05	0.00018214623051023	2.01034627413761e-05	0.0137141377238963	0.158420284580254
SNP_A-1833668	SNP_A-2122069	SNP_A-1784333	4.28709327669356e-05	1.39532421535957e-05	0.00022484394118887	2.01034627413761e-05	0.0137141377238963	0.174558816267049
SNP_A-1833668	SNP_A-4281646	SNP_A-1780513	0.00277053296581666	0.000168362958628171	0.00164101450264372	2.01034627413761e-05	0.225302779955119	0.146562125131774
SNP_A-1833668	SNP_A-4281646	SNP_A-1861343	0.000270772492233352	0.000147353601914331	0.00013116687387185	2.01034627413761e-05	0.225302779955119	0.177569827820543
SNP_A-1833668	SNP_A-4281646	SNP_A-2115310	0.00187016502592089	0.0002213167646456	0.000994595403673245	2.01034627413761e-05	0.225302779955119	0.603799838631764
SNP_A-1833668	SNP_A-4281646	SNP_A-2078168	0.00380726023205048	0.000250288354192023	0.00222309111969162	2.01034627413761e-05	0.225302779955119	0.783913817352248
SNP_A-1833668	SNP_A-4281646	SNP_A-1971077	0.00464628306658153	0.000246556546695236	0.00245707066462791	2.01034627413761e-05	0.225302779955119	0.641803155013301
SNP_A-1833668	SNP_A-4281646	SNP_A-4269265	0.00469815288159494	0.000243061701804412	0.0025037961501011	2.01034627413761e-05	0.225302779955119	0.596278169114135
SNP_A-1833668	SNP_A-4281646	SNP_A-1905193	0.00159809874541215	0.000122272743977956	0.00111154463649641	2.01034627413761e-05	0.225302779955119	0.156003627628057
SNP_A-1833668	SNP_A-4281646	SNP_A-4277652	0.00166856286622751	0.000111395523454979	0.00109717488729876	2.01034627413761e-05	0.225302779955119	0.136466439331371
SNP_A-1833668	SNP_A-4281646	SNP_A-2300748	0.00318740463582759	0.000142907326924435	0.00167307901799425	2.01034627413761e-05	0.225302779955119	0.148717343645388
SNP_A-1833668	SNP_A-4281646	SNP_A-2210651	0.00425226201634437	0.000219541928023838	0.00221539274972792	2.01034627413761e-05	0.225302779955119	0.412647055095776
SNP_A-1833668	SNP_A-4281646	SNP_A-2224737	0.00359149414074497	0.000241477648406369	0.00177457199092381	2.01034627413761e-05	0.225302779955119	0.96744458964284
SNP_A-1833668	SNP_A-4281646	SNP_A-1796283	0.00331286957749059	0.000248633940073293	0.00215093038105792	2.01034627413761e-05	0.225302779955119	0.969371257773947
SNP_A-1833668	SNP_A-4281646	SNP_A-4248890	0.00394394473692752	0.000241106810110987	0.00200449801592708	2.01034627413761e-05	0.225302779955119	0.895869917777946
SNP_A-1833668	SNP_A-4281646	SNP_A-1817950	0.000433911383383479	1.75636307867939e-05	0.000207868620951032	2.01034627413761e-05	0.225302779955119	0.0344793469726585
SNP_A-1833668	SNP_A-4281646	SNP_A-2032781	0.00448563905370454	0.000240134286780836	0.00241364521672009	2.01034627413761e-05	0.225302779955119	0.950806573493911
SNP_A-1833668	SNP_A-4281646	SNP_A-2311130	0.000592835767913698	3.12874610277377e-05	0.000294929861690723	2.01034627413761e-05	0.225302779955119	0.0635967084398092
SNP_A-1833668	SNP_A-4281646	SNP_A-4263235	8.89118918536567e-06	6.70063783464862e-05	0.000798094318068436	2.01034627413761e-05	0.225302779955119	0.158420284580254
SNP_A-1833668	SNP_A-4281646	SNP_A-2283218	0.000789504402973811	0.000210333699806813	0.000413888147090982	2.01034627413761e-05	0.225302779955119	0.451900039738344
SNP_A-1833668	SNP_A-4281646	SNP_A-1784333	1.59269503730374e-05	7.41770823010734e-05	0.000884636349925328	2.01034627413761e-05	0.225302779955119	0.174558816267049
SNP_A-1833668	SNP_A-1780513	SNP_A-2115310	0.00115643520393364	0.000198738217115008	0.000894042877409277	2.01034627413761e-05	0.146562125131774	0.603799838631764
SNP_A-1833668	SNP_A-1780513	SNP_A-2078168	0.00419804090659147	0.000211040175200589	0.00241065450548169	2.01034627413761e-05	0.146562125131774	0.783913817352248
SNP_A-1833668	SNP_A-1780513	SNP_A-2299890	0.00119226157965106	7.90505703288182e-05	0.000911124780839671	2.01034627413761e-05	0.146562125131774	0.13667699183422
SNP_A-1833668	SNP_A-1780513	SNP_A-1971077	0.00446943208360581	0.000206700634839845	0.00244734145962161	2.01034627413761e-05	0.146562125131774	0.641803155013301
SNP_A-1833668	SNP_A-1780513	SNP_A-4269265	0.00415016059496764	0.000203901363532778	0.00248166519295067	2.01034627413761e-05	0.146562125131774	0.596278169114135
SNP_A-1833668	SNP_A-1780513	SNP_A-1905193	0.00178563664060606	0.000109222086992515	0.000875304636145996	2.01034627413761e-05	0.146562125131774	0.156003627628057
SNP_A-1833668	SNP_A-1780513	SNP_A-4277652	0.0018009009268674	9.96189910813026e-05	0.000892196534098636	2.01034627413761e-05	0.146562125131774	0.136466439331371
SNP_A-1833668	SNP_A-1780513	SNP_A-2300748	0.000883277035837671	0.000123680519132303	0.000883232418708963	2.01034627413761e-05	0.146562125131774	0.148717343645388
SNP_A-1833668	SNP_A-1780513	SNP_A-2210651	0.00410464983223526	0.000183874908155811	0.0021778573686226	2.01034627413761e-05	0.146562125131774	0.412647055095776
SNP_A-1833668	SNP_A-1780513	SNP_A-1796283	0.002203950413115	0.000210162714053754	0.00136310455538418	2.01034627413761e-05	0.146562125131774	0.969371257773947
SNP_A-1833668	SNP_A-1780513	SNP_A-4248890	0.00355549403335407	0.000203551000516484	0.00223444060860349	2.01034627413761e-05	0.146562125131774	0.895869917777946
SNP_A-1833668	SNP_A-1780513	SNP_A-2032781	0.00196253196876627	0.000208619016581203	0.00138672646300255	2.01034627413761e-05	0.146562125131774	0.950806573493911
SNP_A-1833668	SNP_A-1780513	SNP_A-2311130	0.000222226766347466	2.73684384902861e-05	0.00017633421649078	2.01034627413761e-05	0.146562125131774	0.0635967084398092
SNP_A-1833668	SNP_A-1780513	SNP_A-1831811	0.00271907700521525	0.000152803666446104	0.00135340677696839	2.01034627413761e-05	0.146562125131774	0.487586041636523
SNP_A-1833668	SNP_A-1780513	SNP_A-4263235	0.00134181712635822	5.9799300930298e-05	0.000789358855948546	2.01034627413761e-05	0.146562125131774	0.158420284580254
SNP_A-1833668	SNP_A-1780513	SNP_A-2283218	0.00120660902697105	0.000186265747030314	0.000993630357737352	2.01034627413761e-05	0.146562125131774	0.451900039738344
SNP_A-1833668	SNP_A-1780513	SNP_A-1784333	0.00175221063732517	6.63887706404055e-05	0.000888835639026434	2.01034627413761e-05	0.146562125131774	0.174558816267049
SNP_A-1833668	SNP_A-1861343	SNP_A-2115310	0.00311833201780671	0.000230769659041302	0.00169998641833417	2.01034627413761e-05	0.177569827820543	0.603799838631764
SNP_A-1833668	SNP_A-1861343	SNP_A-2078168	0.00129868511223899	0.000243507518123467	0.00138856234340464	2.01034627413761e-05	0.177569827820543	0.783913817352248
SNP_A-1833668	SNP_A-1861343	SNP_A-2299890	0.00149477835880352	9.75658603372476e-05	0.000780519190010145	2.01034627413761e-05	0.177569827820543	0.13667699183422
SNP_A-1833668	SNP_A-1861343	SNP_A-1971077	0.00130436064098454	0.000233211086667048	0.00111243771697138	2.01034627413761e-05	0.177569827820543	0.641803155013301
SNP_A-1833668	SNP_A-1861343	SNP_A-4269265	0.00124364243814087	0.000228349531821393	0.00110058068200639	2.01034627413761e-05	0.177569827820543	0.596278169114135
SNP_A-1833668	SNP_A-1861343	SNP_A-1905193	0.00104234009526493	0.000121847184093461	0.00070454480172089	2.01034627413761e-05	0.177569827820543	0.156003627628057
SNP_A-1833668	SNP_A-1861343	SNP_A-4277652	0.00101305567977357	0.00011060380471689	0.000684651706646096	2.01034627413761e-05	0.177569827820543	0.136466439331371
SNP_A-1833668	SNP_A-1861343	SNP_A-2300748	0.00215099674339422	0.000141916388186148	0.00101760341246831	2.01034627413761e-05	0.177569827820543	0.148717343645388
SNP_A-1833668	SNP_A-1861343	SNP_A-2210651	0.00118687350064555	0.000207776727102993	0.00102855130317297	2.01034627413761e-05	0.177569827820543	0.412647055095776
SNP_A-1833668	SNP_A-1861343	SNP_A-2224737	0.00216317705366325	0.000247012993019286	0.00112655150476853	2.01034627413761e-05	0.177569827820543	0.96744458964284
SNP_A-1833668	SNP_A-1861343	SNP_A-1796283	0.00339657133891894	0.000257005286712822	0.00189949675632982	2.01034627413761e-05	0.177569827820543	0.969371257773947
SNP_A-1833668	SNP_A-1861343	SNP_A-4248890	0.00266623448307838	0.000249082189033918	0.00149917465993651	2.01034627413761e-05	0.177569827820543	0.895869917777946
SNP_A-1833668	SNP_A-1861343	SNP_A-1817950	0.000249152999460038	1.98931975956983e-05	0.000108498597928512	2.01034627413761e-05	0.177569827820543	0.0344793469726585
SNP_A-1833668	SNP_A-1861343	SNP_A-2032781	0.00272204403187258	0.000253536476858922	0.0014880173910291	2.01034627413761e-05	0.177569827820543	0.950806573493911
SNP_A-1833668	SNP_A-1861343	SNP_A-2311130	0.000277208975662705	3.48829452845547e-05	0.000127830359688134	2.01034627413761e-05	0.177569827820543	0.0635967084398092
SNP_A-1833668	SNP_A-1861343	SNP_A-1831811	0.000841934045097206	0.000182416623244441	0.00109961439622572	2.01034627413761e-05	0.177569827820543	0.487586041636523
SNP_A-1833668	SNP_A-1861343	SNP_A-4263235	0.000308752091713176	7.25809903297722e-05	0.000521032410479764	2.01034627413761e-05	0.177569827820543	0.158420284580254
SNP_A-1833668	SNP_A-1861343	SNP_A-2283218	0.000829043266965957	0.000215684054029463	0.000577451002296059	2.01034627413761e-05	0.177569827820543	0.451900039738344
SNP_A-1833668	SNP_A-1861343	SNP_A-1784333	0.000499843049546452	8.12257286266937e-05	0.000569106158337035	2.01034627413761e-05	0.177569827820543	0.174558816267049
SNP_A-1833668	SNP_A-2115310	SNP_A-2300748	0.00330218785311589	0.000187875900676021	0.00299001978208719	2.01034627413761e-05	0.603799838631764	0.148717343645388
SNP_A-1833668	SNP_A-2115310	SNP_A-1796283	0.00620472902469278	0.000352101085599687	0.00337610791705583	2.01034627413761e-05	0.603799838631764	0.969371257773947
SNP_A-1833668	SNP_A-2115310	SNP_A-4248890	0.00399272852566192	0.000343997081419895	0.00449140118050234	2.01034627413761e-05	0.603799838631764	0.895869917777946
SNP_A-1833668	SNP_A-2115310	SNP_A-2032781	0.00220145669040878	0.000351352949588873	0.0029400405900869	2.01034627413761e-05	0.603799838631764	0.950806573493911
SNP_A-1833668	SNP_A-2115310	SNP_A-1831811	0.00493723107378391	0.000262206377382005	0.00275553178573383	2.01034627413761e-05	0.603799838631764	0.487586041636523
SNP_A-1833668	SNP_A-2115310	SNP_A-2283218	1.0901711910378e-05	0.000287229883742882	0.000940638441655983	2.01034627413761e-05	0.603799838631764	0.451900039738344
SNP_A-1833668	SNP_A-2078168	SNP_A-4248890	0.00227833583017409	0.000385957998981907	0.00164791842734822	2.01034627413761e-05	0.783913817352248	0.895869917777946
SNP_A-1833668	SNP_A-2078168	SNP_A-2032781	0.00157266236903731	0.000382961070825058	0.00331782073675153	2.01034627413761e-05	0.783913817352248	0.950806573493911
SNP_A-1833668	SNP_A-2078168	SNP_A-1831811	0.0054266594808504	0.000273644020374741	0.00280059466467861	2.01034627413761e-05	0.783913817352248	0.487586041636523
SNP_A-1833668	SNP_A-2078168	SNP_A-4263235	0.00298659898545106	0.00011465831521338	0.00147310911146843	2.01034627413761e-05	0.783913817352248	0.158420284580254
SNP_A-1833668	SNP_A-2078168	SNP_A-2283218	0.00165583399196262	0.000331598642295485	0.000872468127840073	2.01034627413761e-05	0.783913817352248	0.451900039738344
SNP_A-1833668	SNP_A-2078168	SNP_A-1784333	0.00319928070807753	0.00012715847595203	0.0015449763101073	2.01034627413761e-05	0.783913817352248	0.174558816267049
SNP_A-1833668	SNP_A-2299890	SNP_A-2300748	0.000467432353155993	0.000132234223818342	0.00225340416003938	2.01034627413761e-05	0.13667699183422	0.148717343645388
SNP_A-1833668	SNP_A-2299890	SNP_A-2224737	0.00142795932204986	0.000119160283097152	0.000664341869194822	2.01034627413761e-05	0.13667699183422	0.96744458964284
SNP_A-1833668	SNP_A-2299890	SNP_A-1796283	0.00189280547767766	0.000164098708658836	0.00125151403429047	2.01034627413761e-05	0.13667699183422	0.969371257773947
SNP_A-1833668	SNP_A-2299890	SNP_A-4248890	0.00201541215693004	0.000161922828941282	0.00164681406218301	2.01034627413761e-05	0.13667699183422	0.895869917777946
SNP_A-1833668	SNP_A-2299890	SNP_A-1817950	0.000315751909980008	1.18684560654712e-05	0.00016871959676619	2.01034627413761e-05	0.13667699183422	0.0344793469726585
SNP_A-1833668	SNP_A-2299890	SNP_A-2032781	0.00122625138176901	0.000162753927039172	0.000797659936389363	2.01034627413761e-05	0.13667699183422	0.950806573493911
SNP_A-1833668	SNP_A-2299890	SNP_A-2311130	0.000520663279502393	2.09436858698338e-05	0.000258924718347223	2.01034627413761e-05	0.13667699183422	0.0635967084398092
SNP_A-1833668	SNP_A-2299890	SNP_A-1831811	0.00164488758637344	8.5834554704186e-05	0.000916651284657257	2.01034627413761e-05	0.13667699183422	0.487586041636523
SNP_A-1833668	SNP_A-2299890	SNP_A-2283218	0.000625678268715158	0.000116153114916183	0.000615275881156552	2.01034627413761e-05	0.13667699183422	0.451900039738344
SNP_A-1833668	SNP_A-1971077	SNP_A-4248890	0.00191810587287962	0.000368386415862964	0.00212876624468441	2.01034627413761e-05	0.641803155013301	0.895869917777946
SNP_A-1833668	SNP_A-1971077	SNP_A-2032781	0.00227039658819282	0.000368515038391184	0.0042455059560523	2.01034627413761e-05	0.641803155013301	0.950806573493911
SNP_A-1833668	SNP_A-1971077	SNP_A-1831811	0.0049867677743801	0.000254933321920273	0.00282654657639095	2.01034627413761e-05	0.641803155013301	0.487586041636523
SNP_A-1833668	SNP_A-1971077	SNP_A-4263235	0.0031799660863214	0.000108828654502474	0.00154369346302342	2.01034627413761e-05	0.641803155013301	0.158420284580254
SNP_A-1833668	SNP_A-1971077	SNP_A-2283218	0.00198774033726023	0.000325329545518681	0.00103542528942806	2.01034627413761e-05	0.641803155013301	0.451900039738344
SNP_A-1833668	SNP_A-1971077	SNP_A-1784333	0.00342810822101056	0.00012071615526792	0.00170052742521312	2.01034627413761e-05	0.641803155013301	0.174558816267049
SNP_A-1833668	SNP_A-4269265	SNP_A-4248890	0.00212947813197185	0.00036068770991158	0.00246128348261838	2.01034627413761e-05	0.596278169114135	0.895869917777946
SNP_A-1833668	SNP_A-4269265	SNP_A-2032781	0.00242751519067048	0.000361936002032819	0.00448392867443459	2.01034627413761e-05	0.596278169114135	0.950806573493911
SNP_A-1833668	SNP_A-4269265	SNP_A-1831811	0.00457855632707804	0.000246965191428751	0.00274520435686152	2.01034627413761e-05	0.596278169114135	0.487586041636523
SNP_A-1833668	SNP_A-4269265	SNP_A-4263235	0.00316754511320155	0.000105991664460405	0.00155929483583375	2.01034627413761e-05	0.596278169114135	0.158420284580254
SNP_A-1833668	SNP_A-4269265	SNP_A-2283218	0.00215564173035373	0.000320623569848786	0.00115415168787672	2.01034627413761e-05	0.596278169114135	0.451900039738344
SNP_A-1833668	SNP_A-4269265	SNP_A-1784333	0.00349846204292114	0.000117875262010427	0.00171636434850907	2.01034627413761e-05	0.596278169114135	0.174558816267049
SNP_A-1833668	SNP_A-1905193	SNP_A-2224737	0.00321158899305366	0.000193900950943512	0.00183491712147765	2.01034627413761e-05	0.156003627628057	0.96744458964284
SNP_A-1833668	SNP_A-1905193	SNP_A-4248890	0.00226702780166058	0.000194092059125429	0.00157177518217992	2.01034627413761e-05	0.156003627628057	0.895869917777946
SNP_A-1833668	SNP_A-1905193	SNP_A-1817950	0.000147466786693949	8.18350438962977e-06	9.50292814756974e-05	2.01034627413761e-05	0.156003627628057	0.0344793469726585
SNP_A-1833668	SNP_A-1905193	SNP_A-2032781	0.00304723136103116	0.000194367750559227	0.0021896411880301	2.01034627413761e-05	0.156003627628057	0.950806573493911
SNP_A-1833668	SNP_A-1905193	SNP_A-2311130	0.000197361422310287	1.54907363802939e-05	0.000138186102595108	2.01034627413761e-05	0.156003627628057	0.0635967084398092
SNP_A-1833668	SNP_A-1905193	SNP_A-1831811	0.00121285032537463	0.000131591305530857	0.00106280023240472	2.01034627413761e-05	0.156003627628057	0.487586041636523
SNP_A-1833668	SNP_A-1905193	SNP_A-4263235	0.000883967184654463	4.16957478740125e-05	0.000515882839692257	2.01034627413761e-05	0.156003627628057	0.158420284580254
SNP_A-1833668	SNP_A-1905193	SNP_A-2283218	8.11318533743861e-05	0.000161577565538332	0.000701178940834515	2.01034627413761e-05	0.156003627628057	0.451900039738344
SNP_A-1833668	SNP_A-1905193	SNP_A-1784333	0.00116747054346773	4.78989081049382e-05	0.000599794792114194	2.01034627413761e-05	0.156003627628057	0.174558816267049
SNP_A-1833668	SNP_A-4277652	SNP_A-2224737	0.00318339443138686	0.000176305453313195	0.00173061852460422	2.01034627413761e-05	0.136466439331371	0.96744458964284
SNP_A-1833668	SNP_A-4277652	SNP_A-4248890	0.00244338751874778	0.000176183502931852	0.00160597860937941	2.01034627413761e-05	0.136466439331371	0.895869917777946
SNP_A-1833668	SNP_A-4277652	SNP_A-1817950	0.000147914021295757	7.21996276497824e-06	9.2880213746941e-05	2.01034627413761e-05	0.136466439331371	0.0344793469726585
SNP_A-1833668	SNP_A-4277652	SNP_A-2032781	0.00308570817323915	0.000176832797286619	0.00215625340476541	2.01034627413761e-05	0.136466439331371	0.950806573493911
SNP_A-1833668	SNP_A-4277652	SNP_A-2311130	0.000179494671290844	1.36301133469808e-05	0.000132049989317914	2.01034627413761e-05	0.136466439331371	0.0635967084398092
SNP_A-1833668	SNP_A-4277652	SNP_A-1831811	0.00125931504830815	0.000119693604646498	0.00101188004979476	2.01034627413761e-05	0.136466439331371	0.487586041636523
SNP_A-1833668	SNP_A-4277652	SNP_A-4263235	0.000845608055009286	3.72178026283155e-05	0.000496970865352044	2.01034627413761e-05	0.136466439331371	0.158420284580254
SNP_A-1833668	SNP_A-4277652	SNP_A-2283218	9.05528632711373e-05	0.000147069771016384	0.000697266150312738	2.01034627413761e-05	0.136466439331371	0.451900039738344
SNP_A-1833668	SNP_A-4277652	SNP_A-1784333	0.00111919051878567	4.28553477557005e-05	0.000575370410116192	2.01034627413761e-05	0.136466439331371	0.174558816267049
SNP_A-1833668	SNP_A-2300748	SNP_A-2224737	0.00440119006981715	0.000222579854383369	0.00240634358655041	2.01034627413761e-05	0.148717343645388	0.96744458964284
SNP_A-1833668	SNP_A-2300748	SNP_A-1796283	0.00508870007395125	0.000215223012009792	0.00340565592786312	2.01034627413761e-05	0.148717343645388	0.969371257773947
SNP_A-1833668	SNP_A-2300748	SNP_A-4248890	0.00524637741880555	0.00022235290677321	0.0028000698812669	2.01034627413761e-05	0.148717343645388	0.895869917777946
SNP_A-1833668	SNP_A-2300748	SNP_A-1817950	0.000243681178843487	1.2612117374238e-05	0.000128945460978004	2.01034627413761e-05	0.148717343645388	0.0344793469726585
SNP_A-1833668	SNP_A-2300748	SNP_A-2032781	0.00567268341353415	0.000224153736931663	0.0033270648684124	2.01034627413761e-05	0.148717343645388	0.950806573493911
SNP_A-1833668	SNP_A-2300748	SNP_A-2311130	0.000339409013957797	2.30045257513105e-05	0.000189424556886869	2.01034627413761e-05	0.148717343645388	0.0635967084398092
SNP_A-1833668	SNP_A-2300748	SNP_A-1831811	0.00317959349309726	0.000163056533979304	0.00176986314478703	2.01034627413761e-05	0.148717343645388	0.487586041636523
SNP_A-1833668	SNP_A-2300748	SNP_A-4263235	0.000619658076473537	4.11529008883257e-05	0.000425651658578836	2.01034627413761e-05	0.148717343645388	0.158420284580254
SNP_A-1833668	SNP_A-2300748	SNP_A-1784333	0.000745584309618223	4.72558611234278e-05	0.00051374664510847	2.01034627413761e-05	0.148717343645388	0.174558816267049
SNP_A-1833668	SNP_A-2210651	SNP_A-2224737	0.00548535778257462	0.000307931039291749	0.0029576248216253	2.01034627413761e-05	0.412647055095776	0.96744458964284
SNP_A-1833668	SNP_A-2210651	SNP_A-4248890	0.00208345775106898	0.000313260858963497	0.0022535526378908	2.01034627413761e-05	0.412647055095776	0.895869917777946
SNP_A-1833668	SNP_A-2210651	SNP_A-1817950	0.000370258566307027	1.89204972572851e-05	0.000263054539532183	2.01034627413761e-05	0.412647055095776	0.0344793469726585
SNP_A-1833668	SNP_A-2210651	SNP_A-2032781	0.00355859733301408	0.00032508875513491	0.00412009946659224	2.01034627413761e-05	0.412647055095776	0.950806573493911
SNP_A-1833668	SNP_A-2210651	SNP_A-2311130	0.000506783823660471	3.44119893715538e-05	0.000347595789291154	2.01034627413761e-05	0.412647055095776	0.0635967084398092
SNP_A-1833668	SNP_A-2210651	SNP_A-1831811	0.00287538151146229	0.000208994215792688	0.00233725546126491	2.01034627413761e-05	0.412647055095776	0.487586041636523
SNP_A-1833668	SNP_A-2210651	SNP_A-4263235	0.00289108285728196	9.15981632028446e-05	0.00139408742904832	2.01034627413761e-05	0.412647055095776	0.158420284580254
SNP_A-1833668	SNP_A-2210651	SNP_A-2283218	0.00190094882588077	0.000289479592627086	0.00114723765133779	2.01034627413761e-05	0.412647055095776	0.451900039738344
SNP_A-1833668	SNP_A-2210651	SNP_A-1784333	0.00314030540878261	0.000101939124235752	0.00154003999470056	2.01034627413761e-05	0.412647055095776	0.174558816267049
SNP_A-1833668	SNP_A-2224737	SNP_A-4248890	0.00130116918264867	0.000377192487849559	0.000824311852697605	2.01034627413761e-05	0.96744458964284	0.895869917777946
SNP_A-1833668	SNP_A-2224737	SNP_A-1817950	0.000145255160536861	2.52520981146373e-05	9.62405903874583e-05	2.01034627413761e-05	0.96744458964284	0.0344793469726585
SNP_A-1833668	SNP_A-2224737	SNP_A-2032781	0.000439193167974814	0.000374962635039704	0.00155544725192339	2.01034627413761e-05	0.96744458964284	0.950806573493911
SNP_A-1833668	SNP_A-2224737	SNP_A-2311130	0.000441402817997125	4.54405827495524e-05	0.000228976966593937	2.01034627413761e-05	0.96744458964284	0.0635967084398092
SNP_A-1833668	SNP_A-2224737	SNP_A-1831811	0.0024511763302269	0.000280174278473034	0.00162319355001234	2.01034627413761e-05	0.96744458964284	0.487586041636523
SNP_A-1833668	SNP_A-2224737	SNP_A-4263235	0.00280764552440995	0.000110705248149632	0.00135117385415085	2.01034627413761e-05	0.96744458964284	0.158420284580254
SNP_A-1833668	SNP_A-2224737	SNP_A-1784333	0.00304991188995965	0.000122639554285652	0.00147278924663341	2.01034627413761e-05	0.96744458964284	0.174558816267049
SNP_A-1833668	SNP_A-1796283	SNP_A-4248890	0.00876650133360538	0.000388827593730883	0.00453904423118571	2.01034627413761e-05	0.969371257773947	0.895869917777946
SNP_A-1833668	SNP_A-1796283	SNP_A-1817950	0.000813540894799473	2.36522710951849e-05	0.000376061735653995	2.01034627413761e-05	0.969371257773947	0.0344793469726585
SNP_A-1833668	SNP_A-1796283	SNP_A-2311130	0.00114288998294045	4.35820638962456e-05	0.000534291243167363	2.01034627413761e-05	0.969371257773947	0.0635967084398092
SNP_A-1833668	SNP_A-1796283	SNP_A-1831811	0.000906608578562906	0.000280853969325821	0.00059110709036988	2.01034627413761e-05	0.969371257773947	0.487586041636523
SNP_A-1833668	SNP_A-1796283	SNP_A-2283218	0.00150060903503874	0.00033232270942596	0.000696905994008407	2.01034627413761e-05	0.969371257773947	0.451900039738344
SNP_A-1833668	SNP_A-4248890	SNP_A-1817950	0.000755197668364256	2.27843402696928e-05	0.000345036915310345	2.01034627413761e-05	0.895869917777946	0.0344793469726585
SNP_A-1833668	SNP_A-4248890	SNP_A-2311130	0.00103208645305265	4.17099081764393e-05	0.000509468222524076	2.01034627413761e-05	0.895869917777946	0.0635967084398092
SNP_A-1833668	SNP_A-4248890	SNP_A-4263235	0.00270446945604546	0.000103848434661396	0.00130054311941775	2.01034627413761e-05	0.895869917777946	0.158420284580254
SNP_A-1833668	SNP_A-4248890	SNP_A-2283218	0.00149864687464147	0.000314292262978094	0.000700968909232705	2.01034627413761e-05	0.895869917777946	0.451900039738344
SNP_A-1833668	SNP_A-4248890	SNP_A-1784333	0.00293226599041186	0.00011580169762121	0.00141885716195404	2.01034627413761e-05	0.895869917777946	0.174558816267049
SNP_A-1833668	SNP_A-1817950	SNP_A-4263235	7.89683008692669e-05	1.07438091515743e-05	3.48131552702206e-05	2.01034627413761e-05	0.0344793469726585	0.158420284580254
SNP_A-1833668	SNP_A-1817950	SNP_A-2283218	1.27563229248974e-05	1.49638615517395e-05	8.41552080050743e-05	2.01034627413761e-05	0.0344793469726585	0.451900039738344
SNP_A-1833668	SNP_A-1817950	SNP_A-1784333	9.66938925102578e-05	1.13395888936183e-05	4.02380339116793e-05	2.01034627413761e-05	0.0344793469726585	0.174558816267049
SNP_A-1833668	SNP_A-2032781	SNP_A-4263235	0.00165774476416036	0.000102414223310566	0.000860763383330566	2.01034627413761e-05	0.950806573493911	0.158420284580254
SNP_A-1833668	SNP_A-2032781	SNP_A-2283218	0.0026919006574767	0.00031699701492467	0.00185214824408819	2.01034627413761e-05	0.950806573493911	0.451900039738344
SNP_A-1833668	SNP_A-2032781	SNP_A-1784333	0.00211060062627185	0.000114860263515793	0.00104073178289235	2.01034627413761e-05	0.950806573493911	0.174558816267049
SNP_A-1833668	SNP_A-2311130	SNP_A-4263235	0.000102699571589846	1.8339996429816e-05	4.60449561728357e-05	2.01034627413761e-05	0.0635967084398092	0.158420284580254
SNP_A-1833668	SNP_A-2311130	SNP_A-2283218	3.3391363598832e-05	2.84480316095163e-05	0.00011129943762282	2.01034627413761e-05	0.0635967084398092	0.451900039738344
SNP_A-1833668	SNP_A-2311130	SNP_A-1784333	0.000117940041268603	1.94394883361436e-05	4.95100801400784e-05	2.01034627413761e-05	0.0635967084398092	0.174558816267049
SNP_A-1833668	SNP_A-1831811	SNP_A-2283218	0.00132409121767484	0.000248342584130245	0.00111932465003851	2.01034627413761e-05	0.487586041636523	0.451900039738344
