# Supplementary material for: Powerful testing via hierarchical linkage disequilibrium in haplotype association studies
Source: Biom J. 2019 Jan 28;61(3):747–68. doi: 10.1002/bimj.201800053 (PMC6637384; doi:10.1002/bimj.201800053)
Supplement: Supplementary file 1 — Supporting Information [file BIMJ-61-747-s001.zip › reproducibility/case_study1_cadidate_loci_analysis/results/32.Pvalues.txt]

SNP1	SNP2	SNP3	Full	P={1}	P={1,2}	SNP1	SNP2	SNP3
SNP_A-1939447	SNP_A-4267470	SNP_A-1877620	0.0391500137563596	0.00414944152518912	0.0242727717925413	0.00214224407221801	0.0222296612402406	0.434725778681015
SNP_A-1939447	SNP_A-4267470	SNP_A-1814768	0.0335399664387792	0.00621058728556607	0.0251099674634493	0.00214224407221801	0.0222296612402406	0.559694583508332
SNP_A-1939447	SNP_A-4267470	SNP_A-2106851	0.0280149650110503	0.00429494099272414	0.0213522783940231	0.00214224407221801	0.0222296612402406	0.959843053504414
SNP_A-1939447	SNP_A-4267470	SNP_A-4259902	0.0252631584049279	0.009085354028289	0.0167484853422977	0.00214224407221801	0.0222296612402406	0.658914587545953
SNP_A-1939447	SNP_A-4267470	SNP_A-1804666	0.0597853632637578	0.00790374730402767	0.038086357998549	0.00214224407221801	0.0222296612402406	0.826230263805246
SNP_A-1939447	SNP_A-4267470	SNP_A-2058851	0.0323132513125799	0.00750645097213599	0.0333652445208998	0.00214224407221801	0.0222296612402406	0.710018664934916
SNP_A-1939447	SNP_A-4267470	SNP_A-2266885	0.0372489344649574	0.00742276720473213	0.0350044297263919	0.00214224407221801	0.0222296612402406	0.719209841006139
SNP_A-1939447	SNP_A-4267470	SNP_A-1825828	0.0345966790140802	0.00642490248040335	0.0252671686963019	0.00214224407221801	0.0222296612402406	0.640234961054858
SNP_A-1939447	SNP_A-4267470	SNP_A-1781615	0.0357195291131445	0.00689879428773504	0.0334351091526538	0.00214224407221801	0.0222296612402406	0.798350430046875
SNP_A-1939447	SNP_A-4267470	SNP_A-2284786	0.0341276734484758	0.00856681443490532	0.0332470698932949	0.00214224407221801	0.0222296612402406	0.745240376682144
SNP_A-1939447	SNP_A-2173518	SNP_A-1877620	0.0111904310039194	0.00180045479205671	0.00872385247429338	0.00214224407221801	0.00306369343731664	0.434725778681015
SNP_A-1939447	SNP_A-2173518	SNP_A-1814768	0.0137118776801662	0.00170581891837408	0.0105841856662007	0.00214224407221801	0.00306369343731664	0.559694583508332
SNP_A-1939447	SNP_A-2173518	SNP_A-2106851	0.00848570566962114	0.00131911734933815	0.00664359094485906	0.00214224407221801	0.00306369343731664	0.959843053504414
SNP_A-1939447	SNP_A-2173518	SNP_A-4259902	0.0206824575518187	0.00248082946551522	0.0125187430121089	0.00214224407221801	0.00306369343731664	0.658914587545953
SNP_A-1939447	SNP_A-2173518	SNP_A-1804666	0.0250718598134372	0.00211975001295134	0.013835420639934	0.00214224407221801	0.00306369343731664	0.826230263805246
SNP_A-1939447	SNP_A-2173518	SNP_A-2058851	0.0228849726910353	0.00201001281807458	0.0156419494285733	0.00214224407221801	0.00306369343731664	0.710018664934916
SNP_A-1939447	SNP_A-2173518	SNP_A-2266885	0.0250245135545707	0.00198155473091509	0.0168589758645962	0.00214224407221801	0.00306369343731664	0.719209841006139
SNP_A-1939447	SNP_A-2173518	SNP_A-1825828	0.0143655725980335	0.00167036759479377	0.0105842055047665	0.00214224407221801	0.00306369343731664	0.640234961054858
SNP_A-1939447	SNP_A-2173518	SNP_A-1781615	0.0239077987024604	0.0018355499524384	0.0159921187139048	0.00214224407221801	0.00306369343731664	0.798350430046875
SNP_A-1939447	SNP_A-2173518	SNP_A-2284786	0.0260257228937542	0.00239869911703723	0.0161902107957727	0.00214224407221801	0.00306369343731664	0.745240376682144
SNP_A-1939447	SNP_A-1996616	SNP_A-1877620	0.0105737420541399	0.00148911879770328	0.00805113540765169	0.00214224407221801	0.00226461347579302	0.434725778681015
SNP_A-1939447	SNP_A-1996616	SNP_A-1814768	0.012278759992857	0.00134972031982899	0.00940962093132479	0.00214224407221801	0.00226461347579302	0.559694583508332
SNP_A-1939447	SNP_A-1996616	SNP_A-2106851	0.0088452274113027	0.00106323957876864	0.0066012233586876	0.00214224407221801	0.00226461347579302	0.959843053504414
SNP_A-1939447	SNP_A-1996616	SNP_A-4259902	0.0179180434875391	0.0020124134537386	0.0107567094381962	0.00214224407221801	0.00226461347579302	0.658914587545953
SNP_A-1939447	SNP_A-1996616	SNP_A-1804666	0.0227236498538679	0.00170346990735913	0.012392893262981	0.00214224407221801	0.00226461347579302	0.826230263805246
SNP_A-1939447	SNP_A-1996616	SNP_A-2058851	0.0212307556042152	0.00163124863320811	0.0141537170449118	0.00214224407221801	0.00226461347579302	0.710018664934916
SNP_A-1939447	SNP_A-1996616	SNP_A-2266885	0.0227423781868642	0.0016060394688286	0.0150200778501523	0.00214224407221801	0.00226461347579302	0.719209841006139
SNP_A-1939447	SNP_A-1996616	SNP_A-1825828	0.0124902561087229	0.00134237906109205	0.00922816500473515	0.00214224407221801	0.00226461347579302	0.640234961054858
SNP_A-1939447	SNP_A-1996616	SNP_A-1781615	0.0220144100191876	0.00148878273333672	0.014375130718024	0.00214224407221801	0.00226461347579302	0.798350430046875
SNP_A-1939447	SNP_A-1996616	SNP_A-2284786	0.0227925462564388	0.00194410009877028	0.0134618322171575	0.00214224407221801	0.00226461347579302	0.745240376682144
SNP_A-1939447	SNP_A-4267471	SNP_A-4259902	0.0682065743238862	0.0106070629708605	0.0412162017097115	0.00214224407221801	0.242370998628555	0.658914587545953
SNP_A-1939447	SNP_A-4267471	SNP_A-1804666	0.0804261189971361	0.0106729199806534	0.0543838770902496	0.00214224407221801	0.242370998628555	0.826230263805246
SNP_A-1939447	SNP_A-4267471	SNP_A-2058851	0.0839320093185266	0.00875429898840742	0.0543922361133467	0.00214224407221801	0.242370998628555	0.710018664934916
SNP_A-1939447	SNP_A-4267471	SNP_A-2266885	0.0751605923904361	0.00865601478148045	0.0450865685410667	0.00214224407221801	0.242370998628555	0.719209841006139
SNP_A-1939447	SNP_A-4267471	SNP_A-1781615	0.078084969855807	0.0079639861722978	0.0469536170994469	0.00214224407221801	0.242370998628555	0.798350430046875
SNP_A-1939447	SNP_A-4267471	SNP_A-2284786	0.024171302354093	0.0105002258570332	0.0584239353658544	0.00214224407221801	0.242370998628555	0.745240376682144
SNP_A-1939447	SNP_A-1996619	SNP_A-1814768	0.00563297806573819	0.000696969828924966	0.00283683728011985	0.00214224407221801	0.000821877316683471	0.559694583508332
SNP_A-1939447	SNP_A-1996619	SNP_A-2106851	0.00824276587507493	0.000588064519736849	0.00428513068488679	0.00214224407221801	0.000821877316683471	0.959843053504414
SNP_A-1939447	SNP_A-1996619	SNP_A-4259902	0.0142728016448973	0.000888470059579599	0.00849689707486613	0.00214224407221801	0.000821877316683471	0.658914587545953
SNP_A-1939447	SNP_A-1996619	SNP_A-1804666	0.0148584913142852	0.000823785664674586	0.00822293192731342	0.00214224407221801	0.000821877316683471	0.826230263805246
SNP_A-1939447	SNP_A-1996619	SNP_A-2058851	0.0140535399031568	0.000754554250045415	0.00841149429272491	0.00214224407221801	0.000821877316683471	0.710018664934916
SNP_A-1939447	SNP_A-1996619	SNP_A-2266885	0.0129983874722302	0.000739830820188499	0.00865062782579075	0.00214224407221801	0.000821877316683471	0.719209841006139
SNP_A-1939447	SNP_A-1996619	SNP_A-1825828	0.00710923921432703	0.000610156787988641	0.00472468670299923	0.00214224407221801	0.000821877316683471	0.640234961054858
SNP_A-1939447	SNP_A-1996619	SNP_A-1781615	0.0121542925579552	0.000684802585966776	0.00823903671597911	0.00214224407221801	0.000821877316683471	0.798350430046875
SNP_A-1939447	SNP_A-1996619	SNP_A-2284786	0.0112223603657823	0.000918010078793927	0.00726922543262357	0.00214224407221801	0.000821877316683471	0.745240376682144
SNP_A-1939447	SNP_A-1877620	SNP_A-1814768	0.0770008736432731	0.00955395305331574	0.0480321305167186	0.00214224407221801	0.434725778681015	0.559694583508332
SNP_A-1939447	SNP_A-1877620	SNP_A-1804666	0.053280934483187	0.0101337168563005	0.0609065898493954	0.00214224407221801	0.434725778681015	0.826230263805246
SNP_A-1939447	SNP_A-1842031	SNP_A-2106851	0.0175084995979487	0.0023464645478296	0.0102035935666635	0.00214224407221801	0.0126078272458858	0.959843053504414
SNP_A-1939447	SNP_A-1842031	SNP_A-4259902	0.0389579189599103	0.0091103641253729	0.0229911642279588	0.00214224407221801	0.0126078272458858	0.658914587545953
SNP_A-1939447	SNP_A-1842031	SNP_A-1804666	0.0605809160088387	0.00822535764507103	0.0369759564856572	0.00214224407221801	0.0126078272458858	0.826230263805246
SNP_A-1939447	SNP_A-1842031	SNP_A-2058851	0.0621011568332184	0.00830377525704514	0.0461691463382948	0.00214224407221801	0.0126078272458858	0.710018664934916
SNP_A-1939447	SNP_A-1842031	SNP_A-2266885	0.0639722154248978	0.00824539108020883	0.0498676852769497	0.00214224407221801	0.0126078272458858	0.719209841006139
SNP_A-1939447	SNP_A-1842031	SNP_A-1825828	0.0297464712508495	0.00631107468827241	0.0409054117553961	0.00214224407221801	0.0126078272458858	0.640234961054858
SNP_A-1939447	SNP_A-1842031	SNP_A-1781615	0.0653310847134027	0.00773576699470065	0.0472566494267395	0.00214224407221801	0.0126078272458858	0.798350430046875
SNP_A-1939447	SNP_A-1842031	SNP_A-2284786	0.0277121637193321	0.0085434461814034	0.0219880698887219	0.00214224407221801	0.0126078272458858	0.745240376682144
SNP_A-1939447	SNP_A-2220877	SNP_A-4259902	0.0427536217980709	0.0104136544419417	0.0254968174809436	0.00214224407221801	0.016763500878353	0.658914587545953
SNP_A-1939447	SNP_A-2220877	SNP_A-1804666	0.0640386396393031	0.00946985094326868	0.0402935219416159	0.00214224407221801	0.016763500878353	0.826230263805246
SNP_A-1939447	SNP_A-2220877	SNP_A-2058851	0.0582785810011671	0.00943571347186925	0.0465434325352498	0.00214224407221801	0.016763500878353	0.710018664934916
SNP_A-1939447	SNP_A-2220877	SNP_A-2266885	0.0627402952419173	0.00934599343968805	0.0516396771125527	0.00214224407221801	0.016763500878353	0.719209841006139
SNP_A-1939447	SNP_A-2220877	SNP_A-1825828	0.0392669371992754	0.00729302147278896	0.0414624953489466	0.00214224407221801	0.016763500878353	0.640234961054858
SNP_A-1939447	SNP_A-2220877	SNP_A-1781615	0.0620578869003488	0.00877748170272991	0.0480934882394427	0.00214224407221801	0.016763500878353	0.798350430046875
SNP_A-1939447	SNP_A-2220877	SNP_A-2284786	0.0257361110230835	0.00982229897642421	0.0215315848433785	0.00214224407221801	0.016763500878353	0.745240376682144
SNP_A-1939447	SNP_A-4242178	SNP_A-2106851	0.0166364700935763	0.00209737304427625	0.00955524701965601	0.00214224407221801	0.0108250677242779	0.959843053504414
SNP_A-1939447	SNP_A-4242178	SNP_A-4259902	0.0348742004049471	0.00845578154284622	0.0203975490241248	0.00214224407221801	0.0108250677242779	0.658914587545953
SNP_A-1939447	SNP_A-4242178	SNP_A-1804666	0.0574286422857924	0.00757698566643534	0.0346163589053204	0.00214224407221801	0.0108250677242779	0.826230263805246
SNP_A-1939447	SNP_A-4242178	SNP_A-2058851	0.0546383816621766	0.00768352536236988	0.0381000113383643	0.00214224407221801	0.0108250677242779	0.710018664934916
SNP_A-1939447	SNP_A-4242178	SNP_A-2266885	0.0577880809207552	0.00760841599973859	0.0424333629260789	0.00214224407221801	0.0108250677242779	0.719209841006139
SNP_A-1939447	SNP_A-4242178	SNP_A-1825828	0.0309031630962442	0.00575857279659456	0.0327341869474458	0.00214224407221801	0.0108250677242779	0.640234961054858
SNP_A-1939447	SNP_A-4242178	SNP_A-1781615	0.0575438602299067	0.00715316349517234	0.0392952193696654	0.00214224407221801	0.0108250677242779	0.798350430046875
SNP_A-1939447	SNP_A-4242178	SNP_A-2284786	0.0241480630092553	0.00790923505897762	0.018431175200376	0.00214224407221801	0.0108250677242779	0.745240376682144
SNP_A-1939447	SNP_A-2041500	SNP_A-2106851	0.0194831483106744	0.00282123374470564	0.0113060736719737	0.00214224407221801	0.0159271960333515	0.959843053504414
SNP_A-1939447	SNP_A-2041500	SNP_A-4259902	0.0398491469957403	0.0102202495702154	0.0238802178485458	0.00214224407221801	0.0159271960333515	0.658914587545953
SNP_A-1939447	SNP_A-2041500	SNP_A-1804666	0.0644212024324183	0.00928309003107333	0.039507513804064	0.00214224407221801	0.0159271960333515	0.826230263805246
SNP_A-1939447	SNP_A-2041500	SNP_A-2058851	0.0601734953675061	0.00926812343017721	0.048982143350556	0.00214224407221801	0.0159271960333515	0.710018664934916
SNP_A-1939447	SNP_A-2041500	SNP_A-2266885	0.0614297833433576	0.0091822220096628	0.0532661159320155	0.00214224407221801	0.0159271960333515	0.719209841006139
SNP_A-1939447	SNP_A-2041500	SNP_A-1825828	0.0363772970979482	0.00714166937962804	0.0389555767123978	0.00214224407221801	0.0159271960333515	0.640234961054858
SNP_A-1939447	SNP_A-2041500	SNP_A-1781615	0.0632253265781577	0.00863055512296299	0.0500034476302564	0.00214224407221801	0.0159271960333515	0.798350430046875
SNP_A-1939447	SNP_A-2041500	SNP_A-2284786	0.0278456366526874	0.00963563171844664	0.0231227203894871	0.00214224407221801	0.0159271960333515	0.745240376682144
SNP_A-1939447	SNP_A-1814768	SNP_A-4259902	0.085677536670958	0.0231996338304692	0.0601514568163111	0.00214224407221801	0.559694583508332	0.658914587545953
SNP_A-1939447	SNP_A-1814768	SNP_A-2058851	0.145981786563464	0.0184638988990393	0.112654351254236	0.00214224407221801	0.559694583508332	0.710018664934916
SNP_A-1939447	SNP_A-1814768	SNP_A-1781615	0.141225602649938	0.0165948376846207	0.107137968828031	0.00214224407221801	0.559694583508332	0.798350430046875
SNP_A-1939447	SNP_A-1814768	SNP_A-2284786	0.0840066212919673	0.0222397765034358	0.120383933912687	0.00214224407221801	0.559694583508332	0.745240376682144
SNP_A-1939447	SNP_A-2310982	SNP_A-2058851	0.0752456490113069	0.0141014782307559	0.0889282655453907	0.00214224407221801	0.618159647789646	0.710018664934916
SNP_A-1939447	SNP_A-2310982	SNP_A-2266885	0.0782501532772345	0.0138688808275438	0.0945527585919392	0.00214224407221801	0.618159647789646	0.719209841006139
SNP_A-1939447	SNP_A-2310982	SNP_A-1781615	0.0762120300319848	0.0130430271982278	0.0905562011597875	0.00214224407221801	0.618159647789646	0.798350430046875
SNP_A-1939447	SNP_A-2310982	SNP_A-2284786	0.0634805673246198	0.015101580577305	0.0553130353874169	0.00214224407221801	0.618159647789646	0.745240376682144
SNP_A-1939447	SNP_A-2106851	SNP_A-4259902	0.0366328387290522	0.0154584805589359	0.0383206259381427	0.00214224407221801	0.959843053504414	0.658914587545953
SNP_A-1939447	SNP_A-2106851	SNP_A-1804666	0.127981019741918	0.0160334089137901	0.0975308774761909	0.00214224407221801	0.959843053504414	0.826230263805246
SNP_A-1939447	SNP_A-2106851	SNP_A-2058851	0.0725168721365856	0.0127331884769625	0.0815691206738874	0.00214224407221801	0.959843053504414	0.710018664934916
SNP_A-1939447	SNP_A-2106851	SNP_A-2266885	0.0581007604384005	0.0126053824706049	0.0739029066578051	0.00214224407221801	0.959843053504414	0.719209841006139
SNP_A-1939447	SNP_A-2106851	SNP_A-1781615	0.0710230718268642	0.0117553047091127	0.0778177391981172	0.00214224407221801	0.959843053504414	0.798350430046875
SNP_A-1939447	SNP_A-2106851	SNP_A-2284786	0.0858521709456156	0.012500424612786	0.0887560812055727	0.00214224407221801	0.959843053504414	0.745240376682144
