# Supplementary material for: Powerful testing via hierarchical linkage disequilibrium in haplotype association studies
Source: Biom J. 2019 Jan 28;61(3):747–68. doi: 10.1002/bimj.201800053 (PMC6637384; doi:10.1002/bimj.201800053)
Supplement: Supplementary file 1 — Supporting Information [file BIMJ-61-747-s001.zip › reproducibility/case_study1_cadidate_loci_analysis/results/47.Pvalues.txt]

SNP1	SNP2	SNP3	Full	P={1}	P={1,2}	SNP1	SNP2	SNP3
SNP_A-4201509	SNP_A-1956907	SNP_A-2048888	0.733095181863745	0.516772358288163	0.855366226164949	0.344533526999958	0.614698257522269	0.460898362460779
SNP_A-4201509	SNP_A-1956907	SNP_A-4287668	0.623262035184606	0.509578844205909	0.824819760525791	0.344533526999958	0.614698257522269	0.448384955777033
SNP_A-4201509	SNP_A-1956907	SNP_A-1848174	0.929122036446115	0.575243697019067	0.884551215654207	0.344533526999958	0.614698257522269	0.879370170587469
SNP_A-4201509	SNP_A-1956907	SNP_A-2266384	0.710987918403352	0.546702449298991	0.602474861007061	0.344533526999958	0.614698257522269	0.781402867460264
SNP_A-4201509	SNP_A-1956907	SNP_A-1848208	0.870075762559238	0.54816664501756	0.811752147521251	0.344533526999958	0.614698257522269	0.886290909823715
SNP_A-4201509	SNP_A-1956907	SNP_A-1792364	0.757121114004313	0.604114511724257	0.750752742711782	0.344533526999958	0.614698257522269	0.86999075113508
SNP_A-4201509	SNP_A-1956907	SNP_A-1848220	0.866924919002504	0.537940718263754	0.786055744451551	0.344533526999958	0.614698257522269	0.498911360756814
SNP_A-4201509	SNP_A-1956907	SNP_A-1848230	0.927042587505058	0.517697902319302	0.877497681072481	0.344533526999958	0.614698257522269	0.461212541036818
SNP_A-4201509	SNP_A-1956907	SNP_A-1904297	0.914463032412965	0.496692537797814	0.861566072710386	0.344533526999958	0.614698257522269	0.417193144309468
SNP_A-4201509	SNP_A-1956907	SNP_A-1848232	0.932098568101519	0.527981022954981	0.884233614246713	0.344533526999958	0.614698257522269	0.482849423562578
SNP_A-4201509	SNP_A-1956907	SNP_A-1848240	0.456332564976473	0.464708430324692	0.637993633328172	0.344533526999958	0.614698257522269	0.366536680063074
SNP_A-4201509	SNP_A-1808601	SNP_A-1848208	0.266808844240765	0.0773014498363859	0.185977408114947	0.344533526999958	0.0495236803006084	0.886290909823715
SNP_A-4201509	SNP_A-1808601	SNP_A-1792364	0.237924003141261	0.100684339000373	0.163609768307426	0.344533526999958	0.0495236803006084	0.86999075113508
SNP_A-4201509	SNP_A-1808601	SNP_A-1848220	0.0551062721935475	0.0973883776465224	0.0325418316389571	0.344533526999958	0.0495236803006084	0.498911360756814
SNP_A-4201509	SNP_A-1808601	SNP_A-2269796	0.12981217978141	0.125008509477308	0.174392944298208	0.344533526999958	0.0495236803006084	0.992331086761478
SNP_A-4201509	SNP_A-1808601	SNP_A-1848240	0.16016494123494	0.0858011898623727	0.111390925403575	0.344533526999958	0.0495236803006084	0.366536680063074
SNP_A-4201509	SNP_A-1848038	SNP_A-1848174	0.950397611490464	0.596242071941901	0.919110629487987	0.344533526999958	0.698923206683138	0.879370170587469
SNP_A-4201509	SNP_A-1848038	SNP_A-2266384	0.703579366222554	0.581369161290067	0.661774025647416	0.344533526999958	0.698923206683138	0.781402867460264
SNP_A-4201509	SNP_A-1848038	SNP_A-1848208	0.855108537418094	0.562082588161409	0.769934960245171	0.344533526999958	0.698923206683138	0.886290909823715
SNP_A-4201509	SNP_A-1848038	SNP_A-1792364	0.801390098667951	0.624793656577734	0.717289023343147	0.344533526999958	0.698923206683138	0.86999075113508
SNP_A-4201509	SNP_A-1848038	SNP_A-1848220	0.850766819743167	0.573538688719199	0.770795606167878	0.344533526999958	0.698923206683138	0.498911360756814
SNP_A-4201509	SNP_A-1848038	SNP_A-1848230	0.899324657617067	0.554554391764645	0.844417328718559	0.344533526999958	0.698923206683138	0.461212541036818
SNP_A-4201509	SNP_A-1848038	SNP_A-1904297	0.880441723103996	0.532274555821181	0.824881168722089	0.344533526999958	0.698923206683138	0.417193144309468
SNP_A-4201509	SNP_A-1848038	SNP_A-1848232	0.900949744998626	0.564880875471893	0.84827241311014	0.344533526999958	0.698923206683138	0.482849423562578
SNP_A-4201509	SNP_A-1848038	SNP_A-2269796	0.937349459907424	0.66354931218704	0.894896371112831	0.344533526999958	0.698923206683138	0.992331086761478
SNP_A-4201509	SNP_A-1848038	SNP_A-1848240	0.446266749204984	0.492954592047939	0.582726053401771	0.344533526999958	0.698923206683138	0.366536680063074
SNP_A-4201509	SNP_A-1848038	SNP_A-2120079	0.93379586820404	0.659604717010376	0.889559433895113	0.344533526999958	0.698923206683138	0.940795892747565
SNP_A-4201509	SNP_A-1848038	SNP_A-1872145	0.947191699180498	0.660429114796209	0.905272209793475	0.344533526999958	0.698923206683138	0.978597196968196
SNP_A-4201509	SNP_A-2163123	SNP_A-1848174	0.949131225576392	0.612212429801677	0.917881866739563	0.344533526999958	0.710988172110066	0.879370170587469
SNP_A-4201509	SNP_A-2163123	SNP_A-2266384	0.716200298450499	0.586559777694789	0.675657850628022	0.344533526999958	0.710988172110066	0.781402867460264
SNP_A-4201509	SNP_A-2163123	SNP_A-1848208	0.858482006767437	0.568421793697777	0.774725624634815	0.344533526999958	0.710988172110066	0.886290909823715
SNP_A-4201509	SNP_A-2163123	SNP_A-1792364	0.807694213762225	0.631572379592361	0.72297036885306	0.344533526999958	0.710988172110066	0.86999075113508
SNP_A-4201509	SNP_A-2163123	SNP_A-1848220	0.844708025454847	0.579347274348682	0.764050957154395	0.344533526999958	0.710988172110066	0.498911360756814
SNP_A-4201509	SNP_A-2163123	SNP_A-1848230	0.901630420939605	0.561407640106315	0.847207063083877	0.344533526999958	0.710988172110066	0.461212541036818
SNP_A-4201509	SNP_A-2163123	SNP_A-1904297	0.882865782389346	0.538946120867181	0.827625079293988	0.344533526999958	0.710988172110066	0.417193144309468
SNP_A-4201509	SNP_A-2163123	SNP_A-1848232	0.903126718428569	0.57182234552472	0.850866229531656	0.344533526999958	0.710988172110066	0.482849423562578
SNP_A-4201509	SNP_A-2163123	SNP_A-2269796	0.935369411771953	0.670299619970155	0.893356691301826	0.344533526999958	0.710988172110066	0.992331086761478
SNP_A-4201509	SNP_A-2163123	SNP_A-1848240	0.453367675844774	0.499201771712266	0.582897266023373	0.344533526999958	0.710988172110066	0.366536680063074
SNP_A-4201509	SNP_A-2163123	SNP_A-2120079	0.929396511874354	0.66649172108034	0.883653298913441	0.344533526999958	0.710988172110066	0.940795892747565
SNP_A-4201509	SNP_A-2163123	SNP_A-1872145	0.942997394721901	0.667295840189684	0.89928717724178	0.344533526999958	0.710988172110066	0.978597196968196
SNP_A-4201509	SNP_A-4233305	SNP_A-1848174	0.968366100106522	0.738508174108869	0.958793508806367	0.344533526999958	0.902752518421468	0.879370170587469
SNP_A-4201509	SNP_A-4233305	SNP_A-1848220	0.905206130945733	0.654335140932618	0.888056191689484	0.344533526999958	0.902752518421468	0.498911360756814
SNP_A-4201509	SNP_A-4233305	SNP_A-1848230	0.920302324517458	0.6340677887187	0.914030112010202	0.344533526999958	0.902752518421468	0.461212541036818
SNP_A-4201509	SNP_A-4233305	SNP_A-1904297	0.896219973816008	0.609658678144775	0.894303092108808	0.344533526999958	0.902752518421468	0.417193144309468
SNP_A-4201509	SNP_A-4233305	SNP_A-1848232	0.918632201442463	0.645348247829754	0.914876343785359	0.344533526999958	0.902752518421468	0.482849423562578
SNP_A-4201509	SNP_A-4233305	SNP_A-2269796	0.962839240080317	0.756663877731965	0.936706451697229	0.344533526999958	0.902752518421468	0.992331086761478
SNP_A-4201509	SNP_A-4233305	SNP_A-1848240	0.567316400507321	0.564711235725364	0.672193368402977	0.344533526999958	0.902752518421468	0.366536680063074
SNP_A-4201509	SNP_A-4233305	SNP_A-2120079	0.970765658344327	0.753526315371293	0.948490095057239	0.344533526999958	0.902752518421468	0.940795892747565
SNP_A-4201509	SNP_A-4233305	SNP_A-1872145	0.980632154204411	0.754767766190192	0.961888024307187	0.344533526999958	0.902752518421468	0.978597196968196
SNP_A-4201509	SNP_A-2031362	SNP_A-1848220	0.0694318861464158	0.0839274316781177	0.0412974343719955	0.344533526999958	0.0417940263990513	0.498911360756814
SNP_A-4201509	SNP_A-2031362	SNP_A-1848230	0.115791393455859	0.0896998432147814	0.207566051940082	0.344533526999958	0.0417940263990513	0.461212541036818
SNP_A-4201509	SNP_A-2031362	SNP_A-2269796	0.146890320198644	0.107708474296849	0.151479223313293	0.344533526999958	0.0417940263990513	0.992331086761478
SNP_A-4201509	SNP_A-2031362	SNP_A-1848240	0.144088705235227	0.0697850042219464	0.0940986152797467	0.344533526999958	0.0417940263990513	0.366536680063074
SNP_A-4201509	SNP_A-2031362	SNP_A-2120079	0.218047370220552	0.107251287077491	0.170163667769467	0.344533526999958	0.0417940263990513	0.940795892747565
SNP_A-4201509	SNP_A-2031362	SNP_A-1872145	0.224526646511824	0.107526156051368	0.181652708522863	0.344533526999958	0.0417940263990513	0.978597196968196
SNP_A-4201509	SNP_A-2048888	SNP_A-2266384	0.270894720272616	0.347863885701527	0.699301979277285	0.344533526999958	0.460898362460779	0.781402867460264
SNP_A-4201509	SNP_A-2048888	SNP_A-1848208	0.59031457337717	0.395602059620511	0.7149731222769	0.344533526999958	0.460898362460779	0.886290909823715
SNP_A-4201509	SNP_A-2048888	SNP_A-1792364	0.578325158005751	0.462934335087809	0.690139488945815	0.344533526999958	0.460898362460779	0.86999075113508
SNP_A-4201509	SNP_A-2048888	SNP_A-1848220	0.692327663509351	0.445339469584192	0.61663641452637	0.344533526999958	0.460898362460779	0.498911360756814
SNP_A-4201509	SNP_A-2048888	SNP_A-1848230	0.887741319413	0.415092329481173	0.812632091328048	0.344533526999958	0.460898362460779	0.461212541036818
SNP_A-4201509	SNP_A-2048888	SNP_A-1904297	0.864257254359948	0.394631429345403	0.783709789892983	0.344533526999958	0.460898362460779	0.417193144309468
SNP_A-4201509	SNP_A-2048888	SNP_A-1848232	0.889308669344541	0.425175640393525	0.816944532392663	0.344533526999958	0.460898362460779	0.482849423562578
SNP_A-4201509	SNP_A-2048888	SNP_A-1848240	0.678789767311731	0.375009975786289	0.592220887446842	0.344533526999958	0.460898362460779	0.366536680063074
SNP_A-4201509	SNP_A-4287668	SNP_A-2266384	0.28244526378415	0.340555139876315	0.675218213034541	0.344533526999958	0.448384955777033	0.781402867460264
SNP_A-4201509	SNP_A-4287668	SNP_A-1848208	0.592169939494899	0.389006134791036	0.693561363330305	0.344533526999958	0.448384955777033	0.886290909823715
SNP_A-4201509	SNP_A-4287668	SNP_A-1792364	0.576686260779094	0.455622684565815	0.665671138424042	0.344533526999958	0.448384955777033	0.86999075113508
SNP_A-4201509	SNP_A-4287668	SNP_A-1848220	0.663040668372825	0.437392653107812	0.583249673992885	0.344533526999958	0.448384955777033	0.498911360756814
SNP_A-4201509	SNP_A-4287668	SNP_A-1848230	0.875506455926358	0.40648733262751	0.800005788663195	0.344533526999958	0.448384955777033	0.461212541036818
SNP_A-4201509	SNP_A-4287668	SNP_A-1904297	0.855592278483858	0.386415809198922	0.770345719446941	0.344533526999958	0.448384955777033	0.417193144309468
SNP_A-4201509	SNP_A-4287668	SNP_A-1848232	0.881052749306455	0.416480542869833	0.803998821340946	0.344533526999958	0.448384955777033	0.482849423562578
SNP_A-4201509	SNP_A-4287668	SNP_A-1848240	0.679526084310628	0.367288400538339	0.575209439825816	0.344533526999958	0.448384955777033	0.366536680063074
SNP_A-4201509	SNP_A-1822046	SNP_A-1848174	0.984355251709243	0.688762525250246	0.964268203746885	0.344533526999958	0.606936137223333	0.879370170587469
SNP_A-4201509	SNP_A-1822046	SNP_A-2266384	0.258112873200515	0.449028067132808	0.747914644196268	0.344533526999958	0.606936137223333	0.781402867460264
SNP_A-4201509	SNP_A-1822046	SNP_A-1848208	0.500063066709763	0.490064189220792	0.809396512787461	0.344533526999958	0.606936137223333	0.886290909823715
SNP_A-4201509	SNP_A-1822046	SNP_A-1792364	0.502292481258932	0.570217438859805	0.769982666839539	0.344533526999958	0.606936137223333	0.86999075113508
SNP_A-4201509	SNP_A-1822046	SNP_A-1848220	0.770488717284735	0.551456781666685	0.674633794664757	0.344533526999958	0.606936137223333	0.498911360756814
SNP_A-4201509	SNP_A-1822046	SNP_A-1848230	0.925864677282368	0.511070136630341	0.868390228936524	0.344533526999958	0.606936137223333	0.461212541036818
SNP_A-4201509	SNP_A-1822046	SNP_A-1904297	0.907465323753333	0.487498837830871	0.840017702153474	0.344533526999958	0.606936137223333	0.417193144309468
SNP_A-4201509	SNP_A-1822046	SNP_A-1848232	0.927432840805644	0.523004681108475	0.869657476440956	0.344533526999958	0.606936137223333	0.482849423562578
SNP_A-4201509	SNP_A-1822046	SNP_A-2269796	0.833918462710439	0.640726769991039	0.852151035257103	0.344533526999958	0.606936137223333	0.992331086761478
SNP_A-4201509	SNP_A-1822046	SNP_A-1848240	0.749172148005888	0.465660034267411	0.668717780535622	0.344533526999958	0.606936137223333	0.366536680063074
SNP_A-4201509	SNP_A-1822046	SNP_A-1872145	0.91314594738893	0.641055395558834	0.920242677469469	0.344533526999958	0.606936137223333	0.978597196968196
SNP_A-4201509	SNP_A-2261991	SNP_A-2269796	0.744124313700311	0.818480751927	0.651305005866917	0.344533526999958	0.919044944623116	0.992331086761478
SNP_A-4201509	SNP_A-2261991	SNP_A-2120079	0.833325714151971	0.81784313579383	0.749635854840291	0.344533526999958	0.919044944623116	0.940795892747565
SNP_A-4201509	SNP_A-2261991	SNP_A-1872145	0.723973116629654	0.818775177922536	0.634226785253295	0.344533526999958	0.919044944623116	0.978597196968196
SNP_A-4201509	SNP_A-2181677	SNP_A-1848230	0.678620511926203	0.646611302648299	0.74995960468634	0.344533526999958	0.544391086459078	0.461212541036818
SNP_A-4201509	SNP_A-2181677	SNP_A-1904297	0.68202380524854	0.623822779274593	0.729731907036908	0.344533526999958	0.544391086459078	0.417193144309468
SNP_A-4201509	SNP_A-2181677	SNP_A-1848232	0.699364794887955	0.656381029713272	0.755113207673463	0.344533526999958	0.544391086459078	0.482849423562578
SNP_A-4201509	SNP_A-2181677	SNP_A-2269796	0.838996270654883	0.74391853331924	0.827751149478487	0.344533526999958	0.544391086459078	0.992331086761478
SNP_A-4201509	SNP_A-2181677	SNP_A-1848240	0.739581336517359	0.586682488073337	0.657817243624465	0.344533526999958	0.544391086459078	0.366536680063074
SNP_A-4201509	SNP_A-2181677	SNP_A-2120079	0.898556355960264	0.744198364194569	0.859561431758772	0.344533526999958	0.544391086459078	0.940795892747565
SNP_A-4201509	SNP_A-2181677	SNP_A-1872145	0.91777303582938	0.744352278445883	0.88073005178559	0.344533526999958	0.544391086459078	0.978597196968196
SNP_A-4201509	SNP_A-1848174	SNP_A-1848230	0.982542390065132	0.708920210260845	0.961373277085156	0.344533526999958	0.879370170587469	0.461212541036818
SNP_A-4201509	SNP_A-1848174	SNP_A-1904297	0.975014588305334	0.685143072293841	0.947195365412718	0.344533526999958	0.879370170587469	0.417193144309468
SNP_A-4201509	SNP_A-1848174	SNP_A-1848232	0.98234072340806	0.720001550444884	0.962736288234818	0.344533526999958	0.879370170587469	0.482849423562578
SNP_A-4201509	SNP_A-1848174	SNP_A-2269796	0.788563989615105	0.807476280369137	0.845120314850676	0.344533526999958	0.879370170587469	0.992331086761478
SNP_A-4201509	SNP_A-1848174	SNP_A-1848240	0.526979073783149	0.634833009878266	0.619307166458755	0.344533526999958	0.879370170587469	0.366536680063074
SNP_A-4201509	SNP_A-1848174	SNP_A-2120079	0.751272983184814	0.806201885990479	0.927122852440969	0.344533526999958	0.879370170587469	0.940795892747565
SNP_A-4201509	SNP_A-1848174	SNP_A-1872145	0.689792559889763	0.807275864902112	0.943441151814233	0.344533526999958	0.879370170587469	0.978597196968196
SNP_A-4201509	SNP_A-2266384	SNP_A-1848230	0.760368539855179	0.673738255600422	0.655756070837473	0.344533526999958	0.781402867460264	0.461212541036818
SNP_A-4201509	SNP_A-2266384	SNP_A-1904297	0.733615134704732	0.648847428466189	0.628124595388663	0.344533526999958	0.781402867460264	0.417193144309468
SNP_A-4201509	SNP_A-2266384	SNP_A-1848232	0.763870323830116	0.685075189535675	0.660891231526079	0.344533526999958	0.781402867460264	0.482849423562578
SNP_A-4201509	SNP_A-2266384	SNP_A-2269796	0.65581488519814	0.787810951793373	0.546542218561737	0.344533526999958	0.781402867460264	0.992331086761478
SNP_A-4201509	SNP_A-2266384	SNP_A-1848240	0.406325810275297	0.600511932265073	0.314976012252038	0.344533526999958	0.781402867460264	0.366536680063074
SNP_A-4201509	SNP_A-2266384	SNP_A-2120079	0.573783768731206	0.787868372584011	0.456281085523185	0.344533526999958	0.781402867460264	0.940795892747565
SNP_A-4201509	SNP_A-2266384	SNP_A-1872145	0.602937809397682	0.787788623418186	0.48526253535033	0.344533526999958	0.781402867460264	0.978597196968196
SNP_A-4201509	SNP_A-2266384	SNP_A-4246527	0.731354073808616	0.738827068825889	0.621416648492631	0.344533526999958	0.781402867460264	0.663788123561212
SNP_A-4201509	SNP_A-1848208	SNP_A-1848230	0.792025480222925	0.622114438892822	0.693763963905743	0.344533526999958	0.886290909823715	0.461212541036818
SNP_A-4201509	SNP_A-1848208	SNP_A-1904297	0.758024436905045	0.597965332285528	0.651640542616931	0.344533526999958	0.886290909823715	0.417193144309468
SNP_A-4201509	SNP_A-1848208	SNP_A-1848232	0.798263141901821	0.633496295202859	0.700552173492021	0.344533526999958	0.886290909823715	0.482849423562578
SNP_A-4201509	SNP_A-1848208	SNP_A-1848240	0.660513948645326	0.576546473347069	0.544789691017768	0.344533526999958	0.886290909823715	0.366536680063074
SNP_A-4201509	SNP_A-1848208	SNP_A-2120079	0.725518998425759	0.742880236014944	0.752931148110873	0.344533526999958	0.886290909823715	0.940795892747565
SNP_A-4201509	SNP_A-1848208	SNP_A-1872145	0.758475359219752	0.743731244256324	0.789713939236739	0.344533526999958	0.886290909823715	0.978597196968196
SNP_A-4201509	SNP_A-1792364	SNP_A-1848230	0.774826217242672	0.695146457654191	0.67513765122477	0.344533526999958	0.86999075113508	0.461212541036818
SNP_A-4201509	SNP_A-1792364	SNP_A-1904297	0.735345381178519	0.670263225355639	0.636032480200057	0.344533526999958	0.86999075113508	0.417193144309468
SNP_A-4201509	SNP_A-1792364	SNP_A-1848232	0.780166372554877	0.70665812142703	0.682502569817673	0.344533526999958	0.86999075113508	0.482849423562578
SNP_A-4201509	SNP_A-1792364	SNP_A-2120079	0.62064331812908	0.810254861069795	0.631503459165546	0.344533526999958	0.86999075113508	0.940795892747565
SNP_A-4201509	SNP_A-1792364	SNP_A-1872145	0.657958767684621	0.810880611615479	0.673604265358275	0.344533526999958	0.86999075113508	0.978597196968196
SNP_A-4201509	SNP_A-1792364	SNP_A-4246527	0.820339503348908	0.761363655588994	0.740358003498147	0.344533526999958	0.86999075113508	0.663788123561212
SNP_A-4201509	SNP_A-1848220	SNP_A-1848230	0.852292552900627	0.595859248864727	0.850039689042947	0.344533526999958	0.498911360756814	0.461212541036818
SNP_A-4201509	SNP_A-1848220	SNP_A-1904297	0.837301667762721	0.571186969234722	0.829607091493188	0.344533526999958	0.498911360756814	0.417193144309468
SNP_A-4201509	SNP_A-1848220	SNP_A-1848232	0.826365668690599	0.607724408289503	0.864542001505767	0.344533526999958	0.498911360756814	0.482849423562578
SNP_A-4201509	SNP_A-1848220	SNP_A-1848240	0.487630473722215	0.567581941682277	0.382465373897922	0.344533526999958	0.498911360756814	0.366536680063074
