# Supplementary material for: Powerful testing via hierarchical linkage disequilibrium in haplotype association studies
Source: Biom J. 2019 Jan 28;61(3):747–68. doi: 10.1002/bimj.201800053 (PMC6637384; doi:10.1002/bimj.201800053)
Supplement: Supplementary file 1 — Supporting Information [file BIMJ-61-747-s001.zip › reproducibility/case_study1_cadidate_loci_analysis/results/17.Pvalues.txt]

SNP1	SNP2	SNP3	Full	P={1}	P={1,2}	SNP1	SNP2	SNP3
SNP_A-1794704	SNP_A-1802767	SNP_A-2312485	0.000746257486679207	0.00176473834618354	0.00147041735232685	0.000163163465978311	0.651233871557989	0.361090423971578
SNP_A-1794704	SNP_A-1802767	SNP_A-2190289	0.00305416418291465	0.00194782105247835	0.00223554041920475	0.000163163465978311	0.651233871557989	0.272876897839854
SNP_A-1794704	SNP_A-1802767	SNP_A-1797118	0.00235491926463537	0.00213744040463729	0.00254435783531925	0.000163163465978311	0.651233871557989	0.515511789204953
SNP_A-1794704	SNP_A-1802767	SNP_A-1824256	0.0111311887759875	0.00222742752293881	0.00577081491303856	0.000163163465978311	0.651233871557989	0.591517328577543
SNP_A-1794704	SNP_A-1802767	SNP_A-2160640	0.00630983950277734	0.00116381989704087	0.00316059617460633	0.000163163465978311	0.651233871557989	0.166975668874142
SNP_A-1794704	SNP_A-1900409	SNP_A-2238518	0.00195205327056304	0.00128724414732149	0.00143699796840227	0.000163163465978311	0.844648249825983	0.65358518391181
SNP_A-1794704	SNP_A-1900409	SNP_A-2055686	0.0034675082256836	0.00144105962798661	0.00172261605827673	0.000163163465978311	0.844648249825983	0.612185717266114
SNP_A-1794704	SNP_A-1900409	SNP_A-2190289	0.000768627348208129	0.00152865152259935	0.000347339348590721	0.000163163465978311	0.844648249825983	0.272876897839854
SNP_A-1794704	SNP_A-1900409	SNP_A-1797118	0.00144573907102764	0.00179893737960854	0.00185962902017616	0.000163163465978311	0.844648249825983	0.515511789204953
SNP_A-1794704	SNP_A-1900409	SNP_A-4222918	0.00244382223934467	0.00108595895334265	0.00116480416635275	0.000163163465978311	0.844648249825983	0.345767297737261
SNP_A-1794704	SNP_A-1900409	SNP_A-2160640	0.000504124307232545	0.00101673143743225	0.000595447405042648	0.000163163465978311	0.844648249825983	0.166975668874142
SNP_A-1794704	SNP_A-1900409	SNP_A-1837722	0.000861768932680444	0.00199253713365658	0.00110201841897902	0.000163163465978311	0.844648249825983	0.893028757014423
SNP_A-1794704	SNP_A-1900409	SNP_A-2029749	0.000164233647630406	0.0009340108738312	0.000327506735870871	0.000163163465978311	0.844648249825983	0.256664941994394
SNP_A-1794704	SNP_A-1900409	SNP_A-1925249	0.000791233081478763	0.00198493255879442	0.00123443774857129	0.000163163465978311	0.844648249825983	0.873310815965414
SNP_A-1794704	SNP_A-2276572	SNP_A-4222109	0.000686282474982992	0.000980231173327285	0.000386400766484234	0.000163163465978311	0.109976888036143	0.612024305853843
SNP_A-1794704	SNP_A-2276572	SNP_A-2197693	9.99854111080835e-05	0.000825087863663483	0.000161520641963797	0.000163163465978311	0.109976888036143	0.246118628663113
SNP_A-1794704	SNP_A-2276572	SNP_A-2130575	0.00111114626946329	0.000928289857089396	0.000684778502703692	0.000163163465978311	0.109976888036143	0.553625055682891
SNP_A-1794704	SNP_A-2276572	SNP_A-2031878	0.00113388972556419	0.0011407702271541	0.000658703734716863	0.000163163465978311	0.109976888036143	0.821312655185025
SNP_A-1794704	SNP_A-2276572	SNP_A-2238518	0.00484173712890882	0.000780830520171905	0.00372780420892029	0.000163163465978311	0.109976888036143	0.65358518391181
SNP_A-1794704	SNP_A-2276572	SNP_A-1980120	0.00347401741305617	0.000609392083244415	0.00277651446853651	0.000163163465978311	0.109976888036143	0.443471279641609
SNP_A-1794704	SNP_A-2276572	SNP_A-2218991	0.00449696535839176	0.00103858925578334	0.00234179761927095	0.000163163465978311	0.109976888036143	0.562494118787228
SNP_A-1794704	SNP_A-2276572	SNP_A-2312485	0.00204280803901584	0.000715743575509939	0.00118617012271308	0.000163163465978311	0.109976888036143	0.361090423971578
SNP_A-1794704	SNP_A-2276572	SNP_A-2190289	0.00197740810278742	0.000916695651695122	0.000933334536828463	0.000163163465978311	0.109976888036143	0.272876897839854
SNP_A-1794704	SNP_A-2276572	SNP_A-4222918	0.000396040093613991	0.000706980893981968	0.00151679317285793	0.000163163465978311	0.109976888036143	0.345767297737261
SNP_A-1794704	SNP_A-2276572	SNP_A-2160640	0.0046456897935992	0.00051427416042921	0.00230479201492827	0.000163163465978311	0.109976888036143	0.166975668874142
SNP_A-1794704	SNP_A-2276572	SNP_A-1837722	0.0029857777208904	0.00111671385076396	0.0017949316592732	0.000163163465978311	0.109976888036143	0.893028757014423
SNP_A-1794704	SNP_A-2276572	SNP_A-2029749	0.000265093980723245	0.000579553128741906	0.000809023642315078	0.000163163465978311	0.109976888036143	0.256664941994394
SNP_A-1794704	SNP_A-2276572	SNP_A-1925249	0.00312250134434659	0.00108928636372281	0.00193970394461133	0.000163163465978311	0.109976888036143	0.873310815965414
SNP_A-1794704	SNP_A-2296911	SNP_A-4222109	0.00092772724873295	0.00249468652933984	0.000656747564709766	0.000163163465978311	0.901174140913686	0.612024305853843
SNP_A-1794704	SNP_A-2296911	SNP_A-2197693	0.000153740639948053	0.00203094913217853	0.000341622447788246	0.000163163465978311	0.901174140913686	0.246118628663113
SNP_A-1794704	SNP_A-2296911	SNP_A-2130575	0.00163792430179101	0.00248259430939554	0.00128450275460694	0.000163163465978311	0.901174140913686	0.553625055682891
SNP_A-1794704	SNP_A-2296911	SNP_A-2031878	0.00149348392558025	0.002416532220311	0.00106285896153959	0.000163163465978311	0.901174140913686	0.821312655185025
SNP_A-1794704	SNP_A-2296911	SNP_A-2238518	0.0109592611451691	0.00190738086110582	0.00829698939535853	0.000163163465978311	0.901174140913686	0.65358518391181
SNP_A-1794704	SNP_A-2296911	SNP_A-1980120	0.00815929746972285	0.001594907339777	0.00768200086834496	0.000163163465978311	0.901174140913686	0.443471279641609
SNP_A-1794704	SNP_A-2296911	SNP_A-2312485	0.004195095552632	0.00190705186921558	0.00285306734398091	0.000163163465978311	0.901174140913686	0.361090423971578
SNP_A-1794704	SNP_A-2296911	SNP_A-2190289	0.00537901338385872	0.00195912898867845	0.00270452361700523	0.000163163465978311	0.901174140913686	0.272876897839854
SNP_A-1794704	SNP_A-2296911	SNP_A-4222918	0.00118172618994969	0.00144470279698057	0.00374905345118816	0.000163163465978311	0.901174140913686	0.345767297737261
SNP_A-1794704	SNP_A-2296911	SNP_A-2160640	0.0119104324972935	0.00127355950354946	0.00619922311536921	0.000163163465978311	0.901174140913686	0.166975668874142
SNP_A-1794704	SNP_A-2296911	SNP_A-2029749	0.00121473983466532	0.00123291359693506	0.00186345494314566	0.000163163465978311	0.901174140913686	0.256664941994394
SNP_A-1794704	SNP_A-4207682	SNP_A-2197693	0.00125980775218908	0.001083644833703	0.000919438599943531	0.000163163465978311	0.554072565536302	0.246118628663113
SNP_A-1794704	SNP_A-4207682	SNP_A-2312485	0.00287406773703964	0.00128517183443097	0.00345736125877576	0.000163163465978311	0.554072565536302	0.361090423971578
SNP_A-1794704	SNP_A-4207682	SNP_A-2190289	0.0106223810644397	0.00151842581715758	0.0056908294307168	0.000163163465978311	0.554072565536302	0.272876897839854
SNP_A-1794704	SNP_A-4207682	SNP_A-1797118	0.00701281427560265	0.00165085007411502	0.00419321824998982	0.000163163465978311	0.554072565536302	0.515511789204953
SNP_A-1794704	SNP_A-4207682	SNP_A-2160640	0.00769520804119734	0.000927766474209601	0.00905731463426736	0.000163163465978311	0.554072565536302	0.166975668874142
SNP_A-1794704	SNP_A-4207682	SNP_A-2029749	0.00323432412343634	0.000934482071143383	0.0025463187147743	0.000163163465978311	0.554072565536302	0.256664941994394
SNP_A-1794704	SNP_A-4237367	SNP_A-2197693	0.00117806554633303	0.000905428862064384	0.000867054252885263	0.000163163465978311	0.463048661301678	0.246118628663113
SNP_A-1794704	SNP_A-4237367	SNP_A-2312485	0.00239474999975341	0.00112663982387988	0.00299091949434458	0.000163163465978311	0.463048661301678	0.361090423971578
SNP_A-1794704	SNP_A-4237367	SNP_A-2190289	0.00979781256999296	0.00135717607810973	0.00531350605828519	0.000163163465978311	0.463048661301678	0.272876897839854
SNP_A-1794704	SNP_A-4237367	SNP_A-2160640	0.00611579354133456	0.000821505654707712	0.00810825076853176	0.000163163465978311	0.463048661301678	0.166975668874142
SNP_A-1794704	SNP_A-4237367	SNP_A-2029749	0.00371124344789638	0.000831110747706168	0.0026089208524271	0.000163163465978311	0.463048661301678	0.256664941994394
SNP_A-1794704	SNP_A-4222109	SNP_A-2312485	0.00928022375605092	0.00186195645701003	0.00790275300229167	0.000163163465978311	0.612024305853843	0.361090423971578
SNP_A-1794704	SNP_A-4222109	SNP_A-2190289	0.0104070814053531	0.00195179261209833	0.00537396096528221	0.000163163465978311	0.612024305853843	0.272876897839854
SNP_A-1794704	SNP_A-4222109	SNP_A-1797118	0.0177204676838581	0.00222660341027579	0.00946863143447973	0.000163163465978311	0.612024305853843	0.515511789204953
SNP_A-1794704	SNP_A-4222109	SNP_A-4222918	0.00737590597838284	0.00149102996208455	0.00389542830475186	0.000163163465978311	0.612024305853843	0.345767297737261
SNP_A-1794704	SNP_A-4222109	SNP_A-2160640	0.00465327552491027	0.00120702458690823	0.00959880931605453	0.000163163465978311	0.612024305853843	0.166975668874142
SNP_A-1794704	SNP_A-4222109	SNP_A-2029749	0.0056141855304299	0.00128101469695743	0.00405270103321117	0.000163163465978311	0.612024305853843	0.256664941994394
SNP_A-1794704	SNP_A-2197693	SNP_A-2312485	0.00620841271954425	0.00149621103965364	0.0032043128558892	0.000163163465978311	0.246118628663113	0.361090423971578
SNP_A-1794704	SNP_A-2197693	SNP_A-2190289	0.00161836429166714	0.00163101224733883	0.000754283283038436	0.000163163465978311	0.246118628663113	0.272876897839854
SNP_A-1794704	SNP_A-2197693	SNP_A-1797118	0.00823541482611875	0.00181221855597735	0.00449541238533062	0.000163163465978311	0.246118628663113	0.515511789204953
SNP_A-1794704	SNP_A-2197693	SNP_A-4222918	0.00292459764127713	0.00125471964850452	0.00188816165250856	0.000163163465978311	0.246118628663113	0.345767297737261
SNP_A-1794704	SNP_A-2197693	SNP_A-2160640	0.000703785906239471	0.00096779482662374	0.0019068068058362	0.000163163465978311	0.246118628663113	0.166975668874142
SNP_A-1794704	SNP_A-2197693	SNP_A-2029749	0.00162402108193007	0.00106882622484689	0.000796609247556855	0.000163163465978311	0.246118628663113	0.256664941994394
SNP_A-1794704	SNP_A-2061349	SNP_A-2238518	0.00245858352049452	0.00122053253288669	0.00170092435550145	0.000163163465978311	0.79738643002437	0.65358518391181
SNP_A-1794704	SNP_A-2061349	SNP_A-2055686	0.00447289322931534	0.00135268708069969	0.00219790644625699	0.000163163465978311	0.79738643002437	0.612185717266114
SNP_A-1794704	SNP_A-2061349	SNP_A-2312485	0.00212388936170639	0.00144898371722624	0.00153749324254424	0.000163163465978311	0.79738643002437	0.361090423971578
SNP_A-1794704	SNP_A-2061349	SNP_A-2190289	0.00112065393407146	0.00144674936377734	0.000600400926923031	0.000163163465978311	0.79738643002437	0.272876897839854
SNP_A-1794704	SNP_A-2061349	SNP_A-1797118	0.00178472465342011	0.00172118318745016	0.00209700042608359	0.000163163465978311	0.79738643002437	0.515511789204953
SNP_A-1794704	SNP_A-2061349	SNP_A-4222918	0.00306623296647499	0.00102603899551064	0.0014851785309229	0.000163163465978311	0.79738643002437	0.345767297737261
SNP_A-1794704	SNP_A-2061349	SNP_A-1837722	0.00107122626131518	0.00189826647154364	0.0013368156807812	0.000163163465978311	0.79738643002437	0.893028757014423
SNP_A-1794704	SNP_A-2061349	SNP_A-2029749	0.000159729862939189	0.000882191123236276	0.000405888832624945	0.000163163465978311	0.79738643002437	0.256664941994394
SNP_A-1794704	SNP_A-2061349	SNP_A-1925249	0.000988632718674696	0.00189223757467187	0.00150221431055628	0.000163163465978311	0.79738643002437	0.873310815965414
SNP_A-1794704	SNP_A-4198544	SNP_A-2238518	0.0155966365937481	0.00156854924690056	0.0139765649725471	0.000163163465978311	0.498775497725638	0.65358518391181
SNP_A-1794704	SNP_A-4198544	SNP_A-1980120	0.00773429884443337	0.00132727682843175	0.00847888646993573	0.000163163465978311	0.498775497725638	0.443471279641609
SNP_A-1794704	SNP_A-4198544	SNP_A-2312485	0.0113225249890864	0.00146655917272141	0.00710942168413561	0.000163163465978311	0.498775497725638	0.361090423971578
SNP_A-1794704	SNP_A-4198544	SNP_A-2190289	0.00740353832305342	0.0014144486626729	0.0043037971305774	0.000163163465978311	0.498775497725638	0.272876897839854
SNP_A-1794704	SNP_A-4198544	SNP_A-2160640	0.0127473401019349	0.000929667929763985	0.00666456996676729	0.000163163465978311	0.498775497725638	0.166975668874142
SNP_A-1794704	SNP_A-4198544	SNP_A-1837722	0.0137701524565542	0.00191165819561381	0.00732789596480831	0.000163163465978311	0.498775497725638	0.893028757014423
SNP_A-1794704	SNP_A-4198544	SNP_A-2029749	0.00265018427415672	0.000936887280000288	0.00325848907615762	0.000163163465978311	0.498775497725638	0.256664941994394
SNP_A-1794704	SNP_A-4198544	SNP_A-1925249	0.0152159455214516	0.0019027269959536	0.00817180696840151	0.000163163465978311	0.498775497725638	0.873310815965414
SNP_A-1794704	SNP_A-2130575	SNP_A-2312485	0.0105884194441664	0.00184809566903843	0.00937433104038567	0.000163163465978311	0.553625055682891	0.361090423971578
SNP_A-1794704	SNP_A-2130575	SNP_A-2190289	0.0107038504258743	0.00191613807774396	0.00555847862913739	0.000163163465978311	0.553625055682891	0.272876897839854
SNP_A-1794704	SNP_A-2130575	SNP_A-1797118	0.0213095573283038	0.00219414058235958	0.0115371239556161	0.000163163465978311	0.553625055682891	0.515511789204953
SNP_A-1794704	SNP_A-2130575	SNP_A-4222918	0.00715088980205512	0.00147602791367595	0.00374978005172086	0.000163163465978311	0.553625055682891	0.345767297737261
SNP_A-1794704	SNP_A-2130575	SNP_A-2160640	0.00490791960555435	0.00118277052713992	0.00955850916335707	0.000163163465978311	0.553625055682891	0.166975668874142
SNP_A-1794704	SNP_A-2130575	SNP_A-2029749	0.006537092254547	0.00126805749160282	0.00449425504824942	0.000163163465978311	0.553625055682891	0.256664941994394
SNP_A-1794704	SNP_A-2266470	SNP_A-2312485	0.0116280435994616	0.00142091705900354	0.00690959387285565	0.000163163465978311	0.464772923211053	0.361090423971578
SNP_A-1794704	SNP_A-2266470	SNP_A-2190289	0.00768465952031827	0.00135720369881322	0.00420781272517366	0.000163163465978311	0.464772923211053	0.272876897839854
SNP_A-1794704	SNP_A-2266470	SNP_A-2160640	0.0137466709092855	0.000900762575546927	0.00722491268342813	0.000163163465978311	0.464772923211053	0.166975668874142
SNP_A-1794704	SNP_A-2266470	SNP_A-1837722	0.00982605055272888	0.00184070024048035	0.00519001200909477	0.000163163465978311	0.464772923211053	0.893028757014423
SNP_A-1794704	SNP_A-2266470	SNP_A-2029749	0.00182237836622106	0.000893566899478926	0.00327927344412509	0.000163163465978311	0.464772923211053	0.256664941994394
SNP_A-1794704	SNP_A-2266470	SNP_A-1925249	0.0109834341661109	0.00183181855652617	0.00586387076975455	0.000163163465978311	0.464772923211053	0.873310815965414
SNP_A-1794704	SNP_A-2031878	SNP_A-2312485	0.00478744668772515	0.00182621286497064	0.00516417287596758	0.000163163465978311	0.821312655185025	0.361090423971578
SNP_A-1794704	SNP_A-2031878	SNP_A-2190289	0.01293198880741	0.00198812963501709	0.00685296572210878	0.000163163465978311	0.821312655185025	0.272876897839854
SNP_A-1794704	SNP_A-2031878	SNP_A-1797118	0.033747244093949	0.00224605306899353	0.0192533711305002	0.000163163465978311	0.821312655185025	0.515511789204953
SNP_A-1794704	SNP_A-2031878	SNP_A-4222918	0.0116234561909007	0.00146239587572933	0.00698961746505549	0.000163163465978311	0.821312655185025	0.345767297737261
SNP_A-1794704	SNP_A-2031878	SNP_A-2160640	0.0053696698568652	0.00123142243880268	0.00873917872364019	0.000163163465978311	0.821312655185025	0.166975668874142
SNP_A-1794704	SNP_A-2031878	SNP_A-2029749	0.00761487789920596	0.00125640693631056	0.00407896917258295	0.000163163465978311	0.821312655185025	0.256664941994394
SNP_A-1794704	SNP_A-2292556	SNP_A-2312485	0.000902725200749398	0.00185663373334823	0.00176039361427307	0.000163163465978311	0.782361174074282	0.361090423971578
SNP_A-1794704	SNP_A-2292556	SNP_A-2190289	0.00286702663570656	0.001993690756506	0.00206754087702489	0.000163163465978311	0.782361174074282	0.272876897839854
SNP_A-1794704	SNP_A-2292556	SNP_A-1797118	0.00269119733413837	0.00222109795536274	0.00300589990888609	0.000163163465978311	0.782361174074282	0.515511789204953
SNP_A-1794704	SNP_A-2292556	SNP_A-1824256	0.0118124125248245	0.00232773727538358	0.00614510769461432	0.000163163465978311	0.782361174074282	0.591517328577543
SNP_A-1794704	SNP_A-2292556	SNP_A-2160640	0.00652033515076567	0.00120616033897002	0.00327160337553685	0.000163163465978311	0.782361174074282	0.166975668874142
SNP_A-1794704	SNP_A-4241197	SNP_A-2312485	0.000910570474909157	0.00183747875555944	0.00194347229454737	0.000163163465978311	0.758313891802262	0.361090423971578
SNP_A-1794704	SNP_A-4241197	SNP_A-2190289	0.00293619656590287	0.00199014540221303	0.00238498251452699	0.000163163465978311	0.758313891802262	0.272876897839854
SNP_A-1794704	SNP_A-4241197	SNP_A-1797118	0.00266158575686927	0.00221051303684064	0.00303788130119103	0.000163163465978311	0.758313891802262	0.515511789204953
SNP_A-1794704	SNP_A-4241197	SNP_A-1824256	0.0114747097165271	0.00231458283748577	0.00595885587771348	0.000163163465978311	0.758313891802262	0.591517328577543
SNP_A-1794704	SNP_A-4241197	SNP_A-2160640	0.0067518453321138	0.00120176005722659	0.00340907086158211	0.000163163465978311	0.758313891802262	0.166975668874142
SNP_A-1794704	SNP_A-2238518	SNP_A-2312485	0.00906676433351551	0.00155746535322744	0.0109373442803561	0.000163163465978311	0.65358518391181	0.361090423971578
SNP_A-1794704	SNP_A-2238518	SNP_A-2190289	0.00659712355128501	0.00154882718668076	0.00472526597533565	0.000163163465978311	0.65358518391181	0.272876897839854
SNP_A-1794704	SNP_A-2238518	SNP_A-1797118	0.0210304710904186	0.00173528964461772	0.0135294625558819	0.000163163465978311	0.65358518391181	0.515511789204953
SNP_A-1794704	SNP_A-2238518	SNP_A-4222918	0.0226170129938256	0.00118861154912494	0.0124496671174145	0.000163163465978311	0.65358518391181	0.345767297737261
SNP_A-1794704	SNP_A-2238518	SNP_A-2160640	0.015670590853455	0.000927691651295306	0.00853495408236473	0.000163163465978311	0.65358518391181	0.166975668874142
SNP_A-1794704	SNP_A-1980120	SNP_A-2055686	0.0205752259066524	0.00167091231998111	0.0112050986701729	0.000163163465978311	0.443471279641609	0.612185717266114
SNP_A-1794704	SNP_A-1980120	SNP_A-2312485	0.00877955333796585	0.00129159221399636	0.00452505994328432	0.000163163465978311	0.443471279641609	0.361090423971578
SNP_A-1794704	SNP_A-1980120	SNP_A-2190289	0.00534365261281196	0.00124290456659315	0.00284408554562277	0.000163163465978311	0.443471279641609	0.272876897839854
SNP_A-1794704	SNP_A-1980120	SNP_A-1797118	0.017287400607395	0.00143410353752995	0.0102396774146329	0.000163163465978311	0.443471279641609	0.515511789204953
SNP_A-1794704	SNP_A-1980120	SNP_A-4222918	0.0129131203030784	0.000986565407354792	0.00837521308343208	0.000163163465978311	0.443471279641609	0.345767297737261
SNP_A-1794704	SNP_A-1980120	SNP_A-2160640	0.00282713907306172	0.000754646165506994	0.00362851023357696	0.000163163465978311	0.443471279641609	0.166975668874142
SNP_A-1794704	SNP_A-2218991	SNP_A-2312485	0.00481997522544006	0.00180440654637242	0.00999767181535442	0.000163163465978311	0.562494118787228	0.361090423971578
SNP_A-1794704	SNP_A-2218991	SNP_A-1797118	0.0206639380339097	0.00201886422088911	0.0118230764628399	0.000163163465978311	0.562494118787228	0.515511789204953
SNP_A-1794704	SNP_A-2218991	SNP_A-4222918	0.0086757601929479	0.00137601149791638	0.00912531876644226	0.000163163465978311	0.562494118787228	0.345767297737261
SNP_A-1794704	SNP_A-2218991	SNP_A-1824256	0.0121852234703132	0.00231388108886386	0.0064101459848781	0.000163163465978311	0.562494118787228	0.591517328577543
SNP_A-1794704	SNP_A-2218991	SNP_A-2160640	0.0103483118614555	0.0012278262561492	0.00592799259896287	0.000163163465978311	0.562494118787228	0.166975668874142
SNP_A-1794704	SNP_A-2218991	SNP_A-2029749	0.00657017247361855	0.00123098714431416	0.00355859541521684	0.000163163465978311	0.562494118787228	0.256664941994394
SNP_A-1794704	SNP_A-2055686	SNP_A-2312485	0.0195251430444767	0.00156528012926036	0.0134858987847981	0.000163163465978311	0.612185717266114	0.361090423971578
SNP_A-1794704	SNP_A-2055686	SNP_A-2190289	0.00866909377942513	0.00157827961949379	0.00619690317501158	0.000163163465978311	0.612185717266114	0.272876897839854
SNP_A-1794704	SNP_A-2055686	SNP_A-1797118	0.0247872170748563	0.00178433537751097	0.0143861163036597	0.000163163465978311	0.612185717266114	0.515511789204953
SNP_A-1794704	SNP_A-2055686	SNP_A-4222918	0.0247629752476513	0.00117603070500733	0.0141732190052991	0.000163163465978311	0.612185717266114	0.345767297737261
SNP_A-1794704	SNP_A-2055686	SNP_A-2160640	0.00886481740707346	0.000967530466055135	0.00729387093939672	0.000163163465978311	0.612185717266114	0.166975668874142
SNP_A-1794704	SNP_A-2312485	SNP_A-1797118	0.02112791371338	0.00155420156198007	0.0115078328560153	0.000163163465978311	0.361090423971578	0.515511789204953
SNP_A-1794704	SNP_A-2312485	SNP_A-2160640	0.00396041471048658	0.000822551187611207	0.00393273744903306	0.000163163465978311	0.361090423971578	0.166975668874142
SNP_A-1794704	SNP_A-2312485	SNP_A-1837722	0.00795151359034131	0.00189075661430367	0.00426985595461753	0.000163163465978311	0.361090423971578	0.893028757014423
SNP_A-1794704	SNP_A-2312485	SNP_A-2029749	0.00239964695283397	0.000881382742284777	0.00116763861055418	0.000163163465978311	0.361090423971578	0.256664941994394
SNP_A-1794704	SNP_A-2312485	SNP_A-1925249	0.00612187340033991	0.00183159029558829	0.00333097128062321	0.000163163465978311	0.361090423971578	0.873310815965414
SNP_A-1794704	SNP_A-2190289	SNP_A-1797118	0.0015847956711079	0.00175102128513615	0.00120762995347865	0.000163163465978311	0.272876897839854	0.515511789204953
SNP_A-1794704	SNP_A-2190289	SNP_A-4222918	0.00287682637589326	0.00109830053625991	0.00180265256024884	0.000163163465978311	0.272876897839854	0.345767297737261
SNP_A-1794704	SNP_A-2190289	SNP_A-2160640	0.00460616256341408	0.00108610595132443	0.00327921092634861	0.000163163465978311	0.272876897839854	0.166975668874142
SNP_A-1794704	SNP_A-1797118	SNP_A-4222918	0.0152234936646913	0.000720043560136422	0.00817943968897659	0.000163163465978311	0.515511789204953	0.345767297737261
SNP_A-1794704	SNP_A-1797118	SNP_A-1935959	0.0123140794304703	0.00221022329406414	0.0164003499494771	0.000163163465978311	0.515511789204953	0.699823732557046
SNP_A-1794704	SNP_A-1797118	SNP_A-1824256	0.0154523422203175	0.00208213898601704	0.0185186157621782	0.000163163465978311	0.515511789204953	0.591517328577543
SNP_A-1794704	SNP_A-1797118	SNP_A-1837722	0.0232534665301219	0.00226287123591412	0.0224522354576823	0.000163163465978311	0.515511789204953	0.893028757014423
SNP_A-1794704	SNP_A-1797118	SNP_A-2029749	0.00216425571011669	0.000839210464743551	0.00103398107721134	0.000163163465978311	0.515511789204953	0.256664941994394
SNP_A-1794704	SNP_A-1797118	SNP_A-1925249	0.0266781683114871	0.00219986269599961	0.0224701831408628	0.000163163465978311	0.515511789204953	0.873310815965414
SNP_A-1794704	SNP_A-4222918	SNP_A-1935959	0.0120797996776156	0.00142829621578424	0.0127828766957057	0.000163163465978311	0.345767297737261	0.699823732557046
SNP_A-1794704	SNP_A-4222918	SNP_A-1824256	0.0136767345840502	0.00136863986516326	0.0142733948711971	0.000163163465978311	0.345767297737261	0.591517328577543
SNP_A-1794704	SNP_A-4222918	SNP_A-2160640	0.00532617594343403	0.000319849593686212	0.00387457248921828	0.000163163465978311	0.345767297737261	0.166975668874142
SNP_A-1794704	SNP_A-4222918	SNP_A-1837722	0.0159694425270801	0.00145471897615533	0.0167444367474731	0.000163163465978311	0.345767297737261	0.893028757014423
SNP_A-1794704	SNP_A-4222918	SNP_A-2029749	0.00219924843863515	0.00102416081224133	0.0025493378275473	0.000163163465978311	0.345767297737261	0.256664941994394
SNP_A-1794704	SNP_A-4222918	SNP_A-1925249	0.013698470248637	0.00139877385820328	0.0159644470793562	0.000163163465978311	0.345767297737261	0.873310815965414
SNP_A-1794704	SNP_A-1935959	SNP_A-2029749	0.00668710077470097	0.00116258410380846	0.00352257867744515	0.000163163465978311	0.699823732557046	0.256664941994394
SNP_A-1794704	SNP_A-1824256	SNP_A-2029749	0.0066969905239732	0.00107243258649827	0.00341926674838801	0.000163163465978311	0.591517328577543	0.256664941994394
