# Supplementary material for: Powerful testing via hierarchical linkage disequilibrium in haplotype association studies
Source: Biom J. 2019 Jan 28;61(3):747–68. doi: 10.1002/bimj.201800053 (PMC6637384; doi:10.1002/bimj.201800053)
Supplement: Supplementary file 1 — Supporting Information [file BIMJ-61-747-s001.zip › reproducibility/case_study1_cadidate_loci_analysis/results/31.Pvalues.txt]

SNP1	SNP2	SNP3	Full	P={1}	P={1,2}	SNP1	SNP2	SNP3
SNP_A-1996099	SNP_A-1921880	SNP_A-2058071	0.00498053165114488	0.00080573561945516	0.00417645889348667	4.69129254477673e-05	0.94028259624671	0.59904592045097
SNP_A-1996099	SNP_A-1921880	SNP_A-1955102	0.00523379563727684	0.000798613591092399	0.00464457451890592	4.69129254477673e-05	0.94028259624671	0.655954237514222
SNP_A-1996099	SNP_A-1921880	SNP_A-1996097	0.00569650547748596	0.000772326569919426	0.00689655475343216	4.69129254477673e-05	0.94028259624671	0.0545679867933246
SNP_A-1996099	SNP_A-1921880	SNP_A-1907274	0.00522157453587114	0.000763024312346661	0.0071375035490307	4.69129254477673e-05	0.94028259624671	0.0946158250230783
SNP_A-1996099	SNP_A-1921880	SNP_A-1887528	0.00769965765547538	0.000825663010365194	0.00606005573454274	4.69129254477673e-05	0.94028259624671	0.101215651580405
SNP_A-1996099	SNP_A-1921880	SNP_A-2240300	0.00897299497284708	0.00082181007898958	0.00636683797350319	4.69129254477673e-05	0.94028259624671	0.0946147796714016
SNP_A-1996099	SNP_A-1921880	SNP_A-1814978	0.010155887491063	0.000824926214418762	0.00662667170833765	4.69129254477673e-05	0.94028259624671	0.102962257214032
SNP_A-1996099	SNP_A-1921880	SNP_A-2167026	0.00873355722093762	0.000772188919137492	0.0050522947049098	4.69129254477673e-05	0.94028259624671	0.0784472522591991
SNP_A-1996099	SNP_A-1996093	SNP_A-2058071	0.00151433656326251	0.000797052223250288	0.00104689956806222	4.69129254477673e-05	0.766720329377018	0.59904592045097
SNP_A-1996099	SNP_A-1996093	SNP_A-1955102	0.00152117690530858	0.000787245179014032	0.00110149766898774	4.69129254477673e-05	0.766720329377018	0.655954237514222
SNP_A-1996099	SNP_A-1996093	SNP_A-1996097	0.00232415830740448	0.000738402970392482	0.00151255900075905	4.69129254477673e-05	0.766720329377018	0.0545679867933246
SNP_A-1996099	SNP_A-1996093	SNP_A-1907274	0.00194877090038132	0.000515805426337898	0.00132999091445191	4.69129254477673e-05	0.766720329377018	0.0946158250230783
SNP_A-1996099	SNP_A-1996093	SNP_A-2282691	0.0026656071946327	0.000760145208845774	0.00133476064183924	4.69129254477673e-05	0.766720329377018	0.0364330548237515
SNP_A-1996099	SNP_A-1996093	SNP_A-1887528	0.00157379950966141	0.000816532879347846	0.00133862611874172	4.69129254477673e-05	0.766720329377018	0.101215651580405
SNP_A-1996099	SNP_A-1996093	SNP_A-2240300	0.00172295832284691	0.000818050855816379	0.00147319644580911	4.69129254477673e-05	0.766720329377018	0.0946147796714016
SNP_A-1996099	SNP_A-1996093	SNP_A-1814978	0.00172713943599148	0.000816265661421874	0.00149628122150874	4.69129254477673e-05	0.766720329377018	0.102962257214032
SNP_A-1996099	SNP_A-1996093	SNP_A-2180451	0.00220231620516276	0.000834297232037872	0.00145516210751043	4.69129254477673e-05	0.766720329377018	0.427600834577071
SNP_A-1996099	SNP_A-1996093	SNP_A-2163028	0.00179083031613182	0.000827569170485683	0.00137334916721439	4.69129254477673e-05	0.766720329377018	0.380692062447426
SNP_A-1996099	SNP_A-1996093	SNP_A-2167026	0.00201794085056199	0.000756662214349534	0.000972690786739694	4.69129254477673e-05	0.766720329377018	0.0784472522591991
SNP_A-1996099	SNP_A-4220751	SNP_A-1906480	0.00570686978674022	0.000774376644479683	0.00308889864627418	4.69129254477673e-05	0.965232968521696	0.0962971590268858
SNP_A-1996099	SNP_A-4220751	SNP_A-2058071	0.000985666591398836	0.000572097276925041	0.00202168835596307	4.69129254477673e-05	0.965232968521696	0.59904592045097
SNP_A-1996099	SNP_A-4220751	SNP_A-1955102	0.00101051572273171	0.000551537205126377	0.00234039402920328	4.69129254477673e-05	0.965232968521696	0.655954237514222
SNP_A-1996099	SNP_A-4220751	SNP_A-1907274	0.000654565899174584	0.000538680503827821	0.000552275856470663	4.69129254477673e-05	0.965232968521696	0.0946158250230783
SNP_A-1996099	SNP_A-4220751	SNP_A-2282691	0.00207052378924104	0.000732842523893386	0.00200249763765451	4.69129254477673e-05	0.965232968521696	0.0364330548237515
SNP_A-1996099	SNP_A-4220751	SNP_A-1887528	0.00175674285840525	0.000801291591542305	0.00089465583160021	4.69129254477673e-05	0.965232968521696	0.101215651580405
SNP_A-1996099	SNP_A-4220751	SNP_A-4255992	0.00143255336617011	0.000633324690725857	0.00140940732979766	4.69129254477673e-05	0.965232968521696	0.145985012292515
SNP_A-1996099	SNP_A-4220751	SNP_A-2240300	0.00193786371294776	0.000800238952682818	0.00100885524478643	4.69129254477673e-05	0.965232968521696	0.0946147796714016
SNP_A-1996099	SNP_A-4220751	SNP_A-1814978	0.00195283646759103	0.000800903617986015	0.00101929177125142	4.69129254477673e-05	0.965232968521696	0.102962257214032
SNP_A-1996099	SNP_A-4220751	SNP_A-2167026	0.00300254615972159	0.000696788558276155	0.00182071179240288	4.69129254477673e-05	0.965232968521696	0.0784472522591991
SNP_A-1996099	SNP_A-4290859	SNP_A-2058071	0.00560897400969157	0.000779372346027405	0.00365208321663189	4.69129254477673e-05	0.805571744311228	0.59904592045097
SNP_A-1996099	SNP_A-4290859	SNP_A-1955102	0.00596638186505926	0.000775206629934995	0.00408046955823899	4.69129254477673e-05	0.805571744311228	0.655954237514222
SNP_A-1996099	SNP_A-4290859	SNP_A-1996097	0.006451587256518	0.000733716932435846	0.00675753905432578	4.69129254477673e-05	0.805571744311228	0.0545679867933246
SNP_A-1996099	SNP_A-4290859	SNP_A-1907274	0.00536222683740625	0.00073514289304155	0.00753733753486603	4.69129254477673e-05	0.805571744311228	0.0946158250230783
SNP_A-1996099	SNP_A-4290859	SNP_A-1887528	0.00925317680297176	0.000793535216735692	0.00608199683171314	4.69129254477673e-05	0.805571744311228	0.101215651580405
SNP_A-1996099	SNP_A-4290859	SNP_A-2240300	0.0103694359008091	0.000787112639249174	0.00641967594646359	4.69129254477673e-05	0.805571744311228	0.0946147796714016
SNP_A-1996099	SNP_A-4290859	SNP_A-1814978	0.0112924761065061	0.000790140440350136	0.00659712478050469	4.69129254477673e-05	0.805571744311228	0.102962257214032
SNP_A-1996099	SNP_A-4290859	SNP_A-2180451	0.00991456760471036	0.000817514301224179	0.00557740678661243	4.69129254477673e-05	0.805571744311228	0.427600834577071
SNP_A-1996099	SNP_A-4290859	SNP_A-2163028	0.0120619363388002	0.000817391603410108	0.00647636937033556	4.69129254477673e-05	0.805571744311228	0.380692062447426
SNP_A-1996099	SNP_A-4290859	SNP_A-2167026	0.00879136574380113	0.000732816026135943	0.00493716919589734	4.69129254477673e-05	0.805571744311228	0.0784472522591991
SNP_A-1996099	SNP_A-4281697	SNP_A-2047382	0.00494073590106109	0.00060447941736628	0.00407926954817308	4.69129254477673e-05	0.314394783396941	0.871863893408475
SNP_A-1996099	SNP_A-4281697	SNP_A-2058071	0.00135246763685454	0.000635639641361368	0.00285812699339011	4.69129254477673e-05	0.314394783396941	0.59904592045097
SNP_A-1996099	SNP_A-4281697	SNP_A-1955102	0.00138234511712263	0.000635343103513301	0.00301344703222871	4.69129254477673e-05	0.314394783396941	0.655954237514222
SNP_A-1996099	SNP_A-4281697	SNP_A-2282691	0.00572214097346089	0.000606021597018157	0.00726216333500282	4.69129254477673e-05	0.314394783396941	0.0364330548237515
SNP_A-1996099	SNP_A-4281697	SNP_A-4255992	0.00527677955512035	0.000582140021531313	0.00469509822531089	4.69129254477673e-05	0.314394783396941	0.145985012292515
SNP_A-1996099	SNP_A-2067239	SNP_A-1906480	0.00328823467568313	0.000320322462988835	0.00183400968671475	4.69129254477673e-05	0.596972138826972	0.0962971590268858
SNP_A-1996099	SNP_A-2067239	SNP_A-2058071	0.00289295600942013	0.000228745476180978	0.00254945821183943	4.69129254477673e-05	0.596972138826972	0.59904592045097
SNP_A-1996099	SNP_A-2067239	SNP_A-1955102	0.00279143194729462	0.000213029559755387	0.00266226097678264	4.69129254477673e-05	0.596972138826972	0.655954237514222
SNP_A-1996099	SNP_A-2067239	SNP_A-1996097	0.00319237436614611	0.000349096612659826	0.00175285644095833	4.69129254477673e-05	0.596972138826972	0.0545679867933246
SNP_A-1996099	SNP_A-2067239	SNP_A-1907274	0.000268036840834029	0.000126843530256768	0.000170768931524531	4.69129254477673e-05	0.596972138826972	0.0946158250230783
SNP_A-1996099	SNP_A-2067239	SNP_A-4255992	0.000218691386558558	0.000231722044721086	0.000264027249627379	4.69129254477673e-05	0.596972138826972	0.145985012292515
SNP_A-1996099	SNP_A-2047382	SNP_A-1996094	0.00677604502991189	0.000759086406788467	0.0043307817003881	4.69129254477673e-05	0.871863893408475	0.423886940811513
SNP_A-1996099	SNP_A-2047382	SNP_A-2055783	0.00446822821700974	0.000726506518999707	0.00375140436525724	4.69129254477673e-05	0.871863893408475	0.663064534346983
SNP_A-1996099	SNP_A-2047382	SNP_A-1906480	0.0052136776070004	0.000811533707362789	0.00300371553903015	4.69129254477673e-05	0.871863893408475	0.0962971590268858
SNP_A-1996099	SNP_A-2047382	SNP_A-2058071	0.00323690107703212	0.000688389900281478	0.00362474967476564	4.69129254477673e-05	0.871863893408475	0.59904592045097
SNP_A-1996099	SNP_A-2047382	SNP_A-1955102	0.00358102134344096	0.000681777784193257	0.00379654136222065	4.69129254477673e-05	0.871863893408475	0.655954237514222
SNP_A-1996099	SNP_A-2047382	SNP_A-1996097	0.0101106620715321	0.000758066004095411	0.0052093646422199	4.69129254477673e-05	0.871863893408475	0.0545679867933246
SNP_A-1996099	SNP_A-2047382	SNP_A-1907274	0.00390349405994634	0.000627165963940624	0.00429585823154322	4.69129254477673e-05	0.871863893408475	0.0946158250230783
SNP_A-1996099	SNP_A-2047382	SNP_A-2282691	0.00523656619059285	0.000782483907231019	0.00297162627635008	4.69129254477673e-05	0.871863893408475	0.0364330548237515
SNP_A-1996099	SNP_A-2047382	SNP_A-1887528	0.00764338735341423	0.000806130776831322	0.00401697337211972	4.69129254477673e-05	0.871863893408475	0.101215651580405
SNP_A-1996099	SNP_A-2047382	SNP_A-4255992	0.00761075933215491	0.000662899032948191	0.00443634928157706	4.69129254477673e-05	0.871863893408475	0.145985012292515
SNP_A-1996099	SNP_A-2047382	SNP_A-2240300	0.00799736636342272	0.00080606794153077	0.00430932112765595	4.69129254477673e-05	0.871863893408475	0.0946147796714016
SNP_A-1996099	SNP_A-2047382	SNP_A-1814978	0.00792306325298544	0.000805843666143419	0.00444541943013699	4.69129254477673e-05	0.871863893408475	0.102962257214032
SNP_A-1996099	SNP_A-2047382	SNP_A-2122054	0.00600835342209435	0.000788620601404883	0.00369583979542448	4.69129254477673e-05	0.871863893408475	0.482410287228699
SNP_A-1996099	SNP_A-2047382	SNP_A-2180451	0.00770949992394542	0.000805868912217813	0.0045576782407032	4.69129254477673e-05	0.871863893408475	0.427600834577071
SNP_A-1996099	SNP_A-2047382	SNP_A-2163028	0.00710684932001868	0.000801160992341325	0.00427910851590502	4.69129254477673e-05	0.871863893408475	0.380692062447426
SNP_A-1996099	SNP_A-2047382	SNP_A-2167026	0.00634276415156527	0.000734107770235255	0.0038030125438725	4.69129254477673e-05	0.871863893408475	0.0784472522591991
SNP_A-1996099	SNP_A-1996094	SNP_A-2058071	0.00894884559760225	0.000782091589308297	0.00528067101708342	4.69129254477673e-05	0.423886940811513	0.59904592045097
SNP_A-1996099	SNP_A-1996094	SNP_A-1955102	0.00904447813412876	0.000779832746750742	0.00538813709382585	4.69129254477673e-05	0.423886940811513	0.655954237514222
SNP_A-1996099	SNP_A-1996094	SNP_A-1887528	0.0150496054282772	0.000799214195079929	0.00968040191864135	4.69129254477673e-05	0.423886940811513	0.101215651580405
SNP_A-1996099	SNP_A-1996094	SNP_A-4255992	0.0125625061096593	0.000716948590601207	0.0076033634180747	4.69129254477673e-05	0.423886940811513	0.145985012292515
SNP_A-1996099	SNP_A-1996094	SNP_A-2240300	0.015454443712724	0.000797405849060477	0.00989668237966223	4.69129254477673e-05	0.423886940811513	0.0946147796714016
SNP_A-1996099	SNP_A-1996094	SNP_A-1814978	0.0155723218734855	0.000798974840157983	0.0100761568456798	4.69129254477673e-05	0.423886940811513	0.102962257214032
SNP_A-1996099	SNP_A-2055783	SNP_A-1906480	0.000527105730867897	0.000747454229063524	0.000399494592043231	4.69129254477673e-05	0.663064534346983	0.0962971590268858
SNP_A-1996099	SNP_A-2055783	SNP_A-1996097	0.00326427481230421	0.000722425973807987	0.00410911393090807	4.69129254477673e-05	0.663064534346983	0.0545679867933246
SNP_A-1996099	SNP_A-2055783	SNP_A-1907274	0.00113042234455454	0.000633667339744621	0.0010299359952926	4.69129254477673e-05	0.663064534346983	0.0946158250230783
SNP_A-1996099	SNP_A-2055783	SNP_A-2282691	0.00146144393458206	0.000686661595154232	0.00329907491431015	4.69129254477673e-05	0.663064534346983	0.0364330548237515
SNP_A-1996099	SNP_A-2055783	SNP_A-1887528	0.000483967128042694	0.000711930859050381	0.00220588622923123	4.69129254477673e-05	0.663064534346983	0.101215651580405
SNP_A-1996099	SNP_A-2055783	SNP_A-4255992	0.00534447068551737	0.000580513165170614	0.00367784245402911	4.69129254477673e-05	0.663064534346983	0.145985012292515
SNP_A-1996099	SNP_A-2055783	SNP_A-2240300	0.000523470244685216	0.000716744737875832	0.00203136195364686	4.69129254477673e-05	0.663064534346983	0.0946147796714016
SNP_A-1996099	SNP_A-2055783	SNP_A-1814978	0.000569834774631522	0.000712501893073206	0.00234839469679863	4.69129254477673e-05	0.663064534346983	0.102962257214032
SNP_A-1996099	SNP_A-2211756	SNP_A-2058071	0.00695520329913814	0.000783016376442488	0.00457307381013485	4.69129254477673e-05	0.582393105626841	0.59904592045097
SNP_A-1996099	SNP_A-2211756	SNP_A-1955102	0.00756581002537962	0.00077355559655789	0.00485155161695764	4.69129254477673e-05	0.582393105626841	0.655954237514222
SNP_A-1996099	SNP_A-2211756	SNP_A-1996097	0.00717210919817393	0.000747868690078408	0.00559913321438263	4.69129254477673e-05	0.582393105626841	0.0545679867933246
SNP_A-1996099	SNP_A-2211756	SNP_A-1907274	0.00958979504856388	0.000534008305187776	0.00517829356739042	4.69129254477673e-05	0.582393105626841	0.0946158250230783
SNP_A-1996099	SNP_A-2211756	SNP_A-1814978	0.00182747470784699	0.000796966805467481	0.00445891715516567	4.69129254477673e-05	0.582393105626841	0.102962257214032
SNP_A-1996099	SNP_A-2211756	SNP_A-2167026	0.00874420007585274	0.000771736097576698	0.00450974887376311	4.69129254477673e-05	0.582393105626841	0.0784472522591991
SNP_A-1996099	SNP_A-4216843	SNP_A-2058071	0.00651462633153479	0.000654092179816251	0.00398132000305074	4.69129254477673e-05	0.309292821090824	0.59904592045097
SNP_A-1996099	SNP_A-4216843	SNP_A-1955102	0.00666263684569516	0.000654035156613306	0.00413016771618329	4.69129254477673e-05	0.309292821090824	0.655954237514222
SNP_A-1996099	SNP_A-4216843	SNP_A-4255992	0.0109712596059802	0.00058474460810369	0.00621799015480893	4.69129254477673e-05	0.309292821090824	0.145985012292515
SNP_A-1996099	SNP_A-2058071	SNP_A-1996097	0.00704252425611715	0.000727489474457823	0.00476302728021768	4.69129254477673e-05	0.59904592045097	0.0545679867933246
SNP_A-1996099	SNP_A-2058071	SNP_A-1907274	0.00524134071050804	0.000698112547522657	0.0071804717521125	4.69129254477673e-05	0.59904592045097	0.0946158250230783
SNP_A-1996099	SNP_A-2058071	SNP_A-2282691	0.010548843462404	0.000765399165215228	0.00865919025539906	4.69129254477673e-05	0.59904592045097	0.0364330548237515
SNP_A-1996099	SNP_A-2058071	SNP_A-1887528	0.0134026960371948	0.000775399673515212	0.00989738983841714	4.69129254477673e-05	0.59904592045097	0.101215651580405
SNP_A-1996099	SNP_A-2058071	SNP_A-2240300	0.010762272621556	0.000779426615549534	0.0104698446201002	4.69129254477673e-05	0.59904592045097	0.0946147796714016
SNP_A-1996099	SNP_A-2058071	SNP_A-1814978	0.0121466306947503	0.000768647917921342	0.0106579540292548	4.69129254477673e-05	0.59904592045097	0.102962257214032
SNP_A-1996099	SNP_A-2058071	SNP_A-2122054	0.00727792906963662	0.00102779512189947	0.0107626525318378	4.69129254477673e-05	0.59904592045097	0.482410287228699
SNP_A-1996099	SNP_A-2058071	SNP_A-2180451	0.0103486888045216	0.00103382716263534	0.00972334487515742	4.69129254477673e-05	0.59904592045097	0.427600834577071
SNP_A-1996099	SNP_A-2058071	SNP_A-2163028	0.0105561144631673	0.00100681627187292	0.00833472907996879	4.69129254477673e-05	0.59904592045097	0.380692062447426
SNP_A-1996099	SNP_A-2058071	SNP_A-2167026	0.0181118599684576	0.000179207043596438	0.00974783278942308	4.69129254477673e-05	0.59904592045097	0.0784472522591991
SNP_A-1996099	SNP_A-1955102	SNP_A-1996097	0.00874055185116404	0.000706573635036944	0.0056926786679829	4.69129254477673e-05	0.655954237514222	0.0545679867933246
SNP_A-1996099	SNP_A-1955102	SNP_A-1907274	0.00527122018136189	0.000698112730098761	0.00518036694014845	4.69129254477673e-05	0.655954237514222	0.0946158250230783
SNP_A-1996099	SNP_A-1955102	SNP_A-2282691	0.0100149766223508	0.000756514282940983	0.00895826492054717	4.69129254477673e-05	0.655954237514222	0.0364330548237515
SNP_A-1996099	SNP_A-1955102	SNP_A-1887528	0.0137186173001462	0.00076643551253052	0.0100989488532827	4.69129254477673e-05	0.655954237514222	0.101215651580405
SNP_A-1996099	SNP_A-1955102	SNP_A-2240300	0.0111352489603663	0.000769316175374226	0.0106454480361588	4.69129254477673e-05	0.655954237514222	0.0946147796714016
SNP_A-1996099	SNP_A-1955102	SNP_A-1814978	0.0123074179066582	0.000757944077694751	0.0108021036660069	4.69129254477673e-05	0.655954237514222	0.102962257214032
SNP_A-1996099	SNP_A-1955102	SNP_A-2122054	0.00786812990077691	0.00104944073326309	0.0117417675054808	4.69129254477673e-05	0.655954237514222	0.482410287228699
SNP_A-1996099	SNP_A-1955102	SNP_A-2180451	0.0112546535507231	0.00104947906627098	0.0107510874476033	4.69129254477673e-05	0.655954237514222	0.427600834577071
SNP_A-1996099	SNP_A-1955102	SNP_A-2163028	0.0120742472153141	0.0010171415677972	0.00969363654107069	4.69129254477673e-05	0.655954237514222	0.380692062447426
SNP_A-1996099	SNP_A-1955102	SNP_A-2167026	0.0182107841757554	0.000152121224247655	0.00980276302530118	4.69129254477673e-05	0.655954237514222	0.0784472522591991
