# Supplementary material for: Powerful testing via hierarchical linkage disequilibrium in haplotype association studies
Source: Biom J. 2019 Jan 28;61(3):747–68. doi: 10.1002/bimj.201800053 (PMC6637384; doi:10.1002/bimj.201800053)
Supplement: Supplementary file 1 — Supporting Information [file BIMJ-61-747-s001.zip › reproducibility/case_study1_cadidate_loci_analysis/results/6.Pvalues.txt]

SNP1	SNP2	SNP3	Full	P={1}	P={1,2}	SNP1	SNP2	SNP3
SNP_A-2168678	SNP_A-1825260	SNP_A-2313834	0.000235889357948266	2.78150909306864e-05	0.000233693018639401	1.86264825738697e-06	0.50771413335475	0.689134530299505
SNP_A-2168678	SNP_A-1825260	SNP_A-1917685	0.000803668943420614	3.3259356060694e-05	0.00036354690031958	1.86264825738697e-06	0.50771413335475	0.992238542529511
SNP_A-2168678	SNP_A-1825260	SNP_A-2012898	0.000241980386201916	2.60888571954201e-05	0.000114899470329828	1.86264825738697e-06	0.50771413335475	0.0791990667179352
SNP_A-2168678	SNP_A-1825260	SNP_A-4242898	0.000258085563454233	2.5618681048456e-05	0.000113676528772554	1.86264825738697e-06	0.50771413335475	0.0323168175900216
SNP_A-2168678	SNP_A-1825260	SNP_A-2311735	0.000119576778742381	3.33377829356507e-05	0.000431146906693898	1.86264825738697e-06	0.50771413335475	0.912864032435504
SNP_A-2168678	SNP_A-1825260	SNP_A-2188223	0.000199714218691855	3.02977038299284e-05	0.000195413874493609	1.86264825738697e-06	0.50771413335475	0.546782275139159
SNP_A-2168678	SNP_A-1825260	SNP_A-2234132	0.00113098990219993	3.18720722841202e-05	0.000525245317641113	1.86264825738697e-06	0.50771413335475	0.906014891964069
SNP_A-2168678	SNP_A-1825260	SNP_A-4254058	0.000236661510894502	2.57298838322304e-05	0.00037254502328485	1.86264825738697e-06	0.50771413335475	0.898710577563135
SNP_A-2168678	SNP_A-1825260	SNP_A-4256147	0.000763408020329494	3.31471682679668e-05	0.000596618873662997	1.86264825738697e-06	0.50771413335475	0.793296438886058
SNP_A-2168678	SNP_A-1825260	SNP_A-1991282	0.000881996422166838	3.07087911363963e-05	0.000548459285732825	1.86264825738697e-06	0.50771413335475	0.326560891830165
SNP_A-2168678	SNP_A-1825260	SNP_A-2237471	0.000737941102156872	3.19635271859258e-05	0.00058273179674987	1.86264825738697e-06	0.50771413335475	0.395354442859421
SNP_A-2168678	SNP_A-1825260	SNP_A-1882398	0.00110289205131055	3.27635608857043e-05	0.000514733301977657	1.86264825738697e-06	0.50771413335475	0.725316815820353
SNP_A-2168678	SNP_A-1825260	SNP_A-4199477	0.0008253948828405	3.09226567815418e-05	0.000518815502149982	1.86264825738697e-06	0.50771413335475	0.309738709031367
SNP_A-2168678	SNP_A-1825260	SNP_A-4212651	0.000314330890509486	1.96728365086811e-05	0.000181313329526676	1.86264825738697e-06	0.50771413335475	0.655608967322102
SNP_A-2168678	SNP_A-1825260	SNP_A-1991285	0.000307649744958425	2.03733822576716e-05	0.000171259852589253	1.86264825738697e-06	0.50771413335475	0.682558525599704
SNP_A-2168678	SNP_A-1825260	SNP_A-2137944	0.000322550944474319	2.04783114459342e-05	0.000189096949812195	1.86264825738697e-06	0.50771413335475	0.694710650361795
SNP_A-2168678	SNP_A-1825260	SNP_A-1991287	0.000556621891126644	2.05394563472665e-05	0.000249995705353306	1.86264825738697e-06	0.50771413335475	0.335983522589888
SNP_A-2168678	SNP_A-1825260	SNP_A-1991288	0.000268182521795558	1.70776003047637e-05	0.000160093915089753	1.86264825738697e-06	0.50771413335475	0.552681827216177
SNP_A-2168678	SNP_A-4291068	SNP_A-4256314	2.28875810744316e-05	4.46387115928482e-06	9.87637447666252e-06	1.86264825738697e-06	0.0551219642458164	0.380312604489254
SNP_A-2168678	SNP_A-4291068	SNP_A-2313834	4.76636687044054e-06	3.80634200239847e-06	2.83311664391955e-06	1.86264825738697e-06	0.0551219642458164	0.689134530299505
SNP_A-2168678	SNP_A-4291068	SNP_A-1917685	1.79151518855348e-05	4.90113783132234e-06	1.23421793064139e-05	1.86264825738697e-06	0.0551219642458164	0.992238542529511
SNP_A-2168678	SNP_A-4291068	SNP_A-2210261	1.65799158069686e-05	4.94304129044632e-06	1.34163399304557e-05	1.86264825738697e-06	0.0551219642458164	0.789955100941801
SNP_A-2168678	SNP_A-4291068	SNP_A-2012898	8.37604310000872e-06	4.00361489539718e-06	3.28211479616033e-06	1.86264825738697e-06	0.0551219642458164	0.0791990667179352
SNP_A-2168678	SNP_A-4291068	SNP_A-2204527	6.22139659587205e-06	4.66760717797122e-06	2.60511400838251e-06	1.86264825738697e-06	0.0551219642458164	0.48749625994038
SNP_A-2168678	SNP_A-4291068	SNP_A-2311735	3.61770947839422e-05	4.99851626905601e-06	1.44912978196399e-05	1.86264825738697e-06	0.0551219642458164	0.912864032435504
SNP_A-2168678	SNP_A-4291068	SNP_A-2094337	3.11592438290047e-05	4.87427457101769e-06	1.25253053208225e-05	1.86264825738697e-06	0.0551219642458164	0.928228831463325
SNP_A-2168678	SNP_A-4291068	SNP_A-2186947	3.14446512475949e-05	4.99210913929745e-06	1.25309616385149e-05	1.86264825738697e-06	0.0551219642458164	0.721479328601389
SNP_A-2168678	SNP_A-4291068	SNP_A-2188223	1.73962593753116e-05	4.71201346640076e-06	6.88948045671697e-06	1.86264825738697e-06	0.0551219642458164	0.546782275139159
SNP_A-2168678	SNP_A-4291068	SNP_A-2234132	3.12461805121235e-05	4.69996529768499e-06	1.25513296455976e-05	1.86264825738697e-06	0.0551219642458164	0.906014891964069
SNP_A-2168678	SNP_A-4291068	SNP_A-4254058	1.54109373563594e-05	4.0930977496977e-06	9.06718884828074e-06	1.86264825738697e-06	0.0551219642458164	0.898710577563135
SNP_A-2168678	SNP_A-4291068	SNP_A-4256147	6.9478341710309e-06	5.00515505739359e-06	5.23965714914434e-06	1.86264825738697e-06	0.0551219642458164	0.793296438886058
SNP_A-2168678	SNP_A-4291068	SNP_A-1991282	1.25313256020798e-05	4.54499788555868e-06	7.32987549555675e-06	1.86264825738697e-06	0.0551219642458164	0.326560891830165
SNP_A-2168678	SNP_A-4291068	SNP_A-2237471	8.55402627609282e-06	4.79023740544411e-06	7.46694443361345e-06	1.86264825738697e-06	0.0551219642458164	0.395354442859421
SNP_A-2168678	SNP_A-4291068	SNP_A-1882398	2.74299129507678e-05	4.94146027589968e-06	1.13786618590116e-05	1.86264825738697e-06	0.0551219642458164	0.725316815820353
SNP_A-2168678	SNP_A-4291068	SNP_A-4199477	1.40414125813415e-05	4.58670285074754e-06	8.41667051975461e-06	1.86264825738697e-06	0.0551219642458164	0.309738709031367
SNP_A-2168678	SNP_A-4291068	SNP_A-1991287	1.03428694791566e-05	3.25753043346485e-06	5.84029177225809e-06	1.86264825738697e-06	0.0551219642458164	0.335983522589888
SNP_A-2168678	SNP_A-4256314	SNP_A-2313834	0.000121371168529997	1.65446735936725e-05	0.000133386237599823	1.86264825738697e-06	0.380312604489254	0.689134530299505
SNP_A-2168678	SNP_A-4256314	SNP_A-1880761	0.000187753016645205	1.50162316260886e-05	9.6435510440086e-05	1.86264825738697e-06	0.380312604489254	0.318124678809342
SNP_A-2168678	SNP_A-4256314	SNP_A-1898090	0.000110905372884024	2.08783508304391e-05	5.12293785920381e-05	1.86264825738697e-06	0.380312604489254	0.629501387391581
SNP_A-2168678	SNP_A-4256314	SNP_A-1789620	8.57704397259052e-05	2.10948929776585e-05	4.16870630587056e-05	1.86264825738697e-06	0.380312604489254	0.676128225709491
SNP_A-2168678	SNP_A-4256314	SNP_A-1917685	0.000130964535064878	2.13113755765064e-05	5.67594843870034e-05	1.86264825738697e-06	0.380312604489254	0.992238542529511
SNP_A-2168678	SNP_A-4256314	SNP_A-2210261	0.000451873495272654	2.13229276170052e-05	0.000268923183225108	1.86264825738697e-06	0.380312604489254	0.789955100941801
SNP_A-2168678	SNP_A-4256314	SNP_A-2204527	0.000235901008534819	1.96238006938917e-05	0.000273332348491044	1.86264825738697e-06	0.380312604489254	0.48749625994038
SNP_A-2168678	SNP_A-4256314	SNP_A-2311735	0.000497916365258747	2.12269396400514e-05	0.000394843507274542	1.86264825738697e-06	0.380312604489254	0.912864032435504
SNP_A-2168678	SNP_A-4256314	SNP_A-2094337	0.000463771781964091	2.0791827808376e-05	0.000359526042227725	1.86264825738697e-06	0.380312604489254	0.928228831463325
SNP_A-2168678	SNP_A-4256314	SNP_A-2188223	0.000563587361804094	1.92118761522208e-05	0.000281128929108843	1.86264825738697e-06	0.380312604489254	0.546782275139159
SNP_A-2168678	SNP_A-4256314	SNP_A-4254058	0.000482647490521258	1.62953478285017e-05	0.000267281401388199	1.86264825738697e-06	0.380312604489254	0.898710577563135
SNP_A-2168678	SNP_A-4256314	SNP_A-4256147	0.000207615428640728	2.07918715572251e-05	0.000292346729639842	1.86264825738697e-06	0.380312604489254	0.793296438886058
SNP_A-2168678	SNP_A-4256314	SNP_A-4199477	0.000101610880918693	1.98084377142214e-05	0.000358877817601554	1.86264825738697e-06	0.380312604489254	0.309738709031367
SNP_A-2168678	SNP_A-4256314	SNP_A-4212651	8.87985378910331e-05	1.2153607481856e-05	0.00024720700438024	1.86264825738697e-06	0.380312604489254	0.655608967322102
SNP_A-2168678	SNP_A-4256314	SNP_A-1991285	9.69401363498325e-05	1.25909437101882e-05	0.000269198804230687	1.86264825738697e-06	0.380312604489254	0.682558525599704
SNP_A-2168678	SNP_A-4256314	SNP_A-2137944	7.33980875453726e-05	1.26096176529227e-05	0.000271820942850496	1.86264825738697e-06	0.380312604489254	0.694710650361795
SNP_A-2168678	SNP_A-4256314	SNP_A-1991288	6.11075835909723e-05	1.04743382310433e-05	0.000216179664148108	1.86264825738697e-06	0.380312604489254	0.552681827216177
SNP_A-2168678	SNP_A-2111330	SNP_A-2313834	3.86392486196517e-05	4.2900190373242e-06	1.56375022292757e-05	1.86264825738697e-06	0.0177253935065112	0.689134530299505
SNP_A-2168678	SNP_A-2111330	SNP_A-1880761	2.33246492829267e-05	3.69352244516467e-06	2.04436319521983e-05	1.86264825738697e-06	0.0177253935065112	0.318124678809342
SNP_A-2168678	SNP_A-2111330	SNP_A-1898090	2.0576115512547e-05	4.51892316615323e-06	2.97671781341194e-05	1.86264825738697e-06	0.0177253935065112	0.629501387391581
SNP_A-2168678	SNP_A-2111330	SNP_A-1789620	2.16783345077661e-05	4.53804754053307e-06	3.00676892199847e-05	1.86264825738697e-06	0.0177253935065112	0.676128225709491
SNP_A-2168678	SNP_A-2111330	SNP_A-1917685	2.26210025424093e-05	4.53672992181393e-06	3.14514115535552e-05	1.86264825738697e-06	0.0177253935065112	0.992238542529511
SNP_A-2168678	SNP_A-2111330	SNP_A-2210261	3.20995159720307e-05	4.75938436764992e-06	3.91204449037647e-05	1.86264825738697e-06	0.0177253935065112	0.789955100941801
SNP_A-2168678	SNP_A-2111330	SNP_A-2270464	3.54392704218795e-05	4.02644660665312e-06	2.78626004979711e-05	1.86264825738697e-06	0.0177253935065112	0.383001937053295
SNP_A-2168678	SNP_A-2111330	SNP_A-2311735	3.3601979828931e-05	4.93023857000749e-06	3.78650859692072e-05	1.86264825738697e-06	0.0177253935065112	0.912864032435504
SNP_A-2168678	SNP_A-2111330	SNP_A-2094337	3.83136923725526e-05	4.87341830193847e-06	3.36967353623672e-05	1.86264825738697e-06	0.0177253935065112	0.928228831463325
SNP_A-2168678	SNP_A-2111330	SNP_A-1918146	2.76213427357188e-05	4.91273735072544e-06	3.2664485523437e-05	1.86264825738697e-06	0.0177253935065112	0.831638493113983
SNP_A-2168678	SNP_A-2111330	SNP_A-2186947	5.58044200952481e-05	4.8357462350718e-06	3.29696893712795e-05	1.86264825738697e-06	0.0177253935065112	0.721479328601389
SNP_A-2168678	SNP_A-2111330	SNP_A-2188223	1.86910743247186e-05	4.20268860175303e-06	2.03729073545543e-05	1.86264825738697e-06	0.0177253935065112	0.546782275139159
SNP_A-2168678	SNP_A-2111330	SNP_A-4254058	6.45718519603736e-05	3.6000238817648e-06	2.65115243255931e-05	1.86264825738697e-06	0.0177253935065112	0.898710577563135
SNP_A-2168678	SNP_A-2111330	SNP_A-4256147	1.95425449064972e-05	4.82688907322715e-06	2.84595334465643e-05	1.86264825738697e-06	0.0177253935065112	0.793296438886058
SNP_A-2168678	SNP_A-2313834	SNP_A-1917685	0.000605720779778695	3.59781750765246e-05	0.000272958145031132	1.86264825738697e-06	0.689134530299505	0.992238542529511
SNP_A-2168678	SNP_A-2313834	SNP_A-1895263	0.000377335988951829	3.04879648617481e-05	0.000197993262188116	1.86264825738697e-06	0.689134530299505	0.5847420430273
SNP_A-2168678	SNP_A-2313834	SNP_A-2204527	0.000337540662040291	3.34277416560014e-05	0.000239661413728024	1.86264825738697e-06	0.689134530299505	0.48749625994038
SNP_A-2168678	SNP_A-2313834	SNP_A-2311735	8.90411771493615e-05	3.85292347543672e-05	3.68597223955433e-05	1.86264825738697e-06	0.689134530299505	0.912864032435504
SNP_A-2168678	SNP_A-2313834	SNP_A-2094337	7.31150593910936e-05	3.73608144769451e-05	2.99841540322241e-05	1.86264825738697e-06	0.689134530299505	0.928228831463325
SNP_A-2168678	SNP_A-2313834	SNP_A-1918146	0.000103491027155789	3.90527453005716e-05	4.3395000060315e-05	1.86264825738697e-06	0.689134530299505	0.831638493113983
SNP_A-2168678	SNP_A-2313834	SNP_A-2186947	0.000139242986828548	3.89621011233861e-05	5.99200772681736e-05	1.86264825738697e-06	0.689134530299505	0.721479328601389
SNP_A-2168678	SNP_A-1880761	SNP_A-2210261	0.000695439806657926	2.84620119787664e-05	0.000343109401041688	1.86264825738697e-06	0.318124678809342	0.789955100941801
SNP_A-2168678	SNP_A-1880761	SNP_A-2012898	0.000331650585033505	2.34804992984466e-05	0.000322665317836444	1.86264825738697e-06	0.318124678809342	0.0791990667179352
SNP_A-2168678	SNP_A-1880761	SNP_A-4242898	0.000663508330734008	2.30789394005938e-05	0.000346470811855904	1.86264825738697e-06	0.318124678809342	0.0323168175900216
SNP_A-2168678	SNP_A-1880761	SNP_A-2270464	0.000747626111636165	2.63961141076939e-05	0.000366651170189596	1.86264825738697e-06	0.318124678809342	0.383001937053295
SNP_A-2168678	SNP_A-1880761	SNP_A-1895263	0.000619042867471799	2.31317108970598e-05	0.000315485291181394	1.86264825738697e-06	0.318124678809342	0.5847420430273
SNP_A-2168678	SNP_A-1880761	SNP_A-2204527	0.000865741472536955	2.7348067775384e-05	0.000422257417555349	1.86264825738697e-06	0.318124678809342	0.48749625994038
SNP_A-2168678	SNP_A-1880761	SNP_A-2311735	0.000546542612655467	3.25104202474517e-05	0.000437627478704462	1.86264825738697e-06	0.318124678809342	0.912864032435504
SNP_A-2168678	SNP_A-1880761	SNP_A-2094337	0.000567318807791911	3.25299607635506e-05	0.000384987617990305	1.86264825738697e-06	0.318124678809342	0.928228831463325
SNP_A-2168678	SNP_A-1880761	SNP_A-2186947	0.00060287087820616	3.47833193356207e-05	0.000467662973310129	1.86264825738697e-06	0.318124678809342	0.721479328601389
SNP_A-2168678	SNP_A-1880761	SNP_A-2188223	0.000173176817994246	2.60435897279733e-05	0.000247736560596175	1.86264825738697e-06	0.318124678809342	0.546782275139159
SNP_A-2168678	SNP_A-1880761	SNP_A-2234132	0.000568262073152602	2.79888598213241e-05	0.000433297818328983	1.86264825738697e-06	0.318124678809342	0.906014891964069
SNP_A-2168678	SNP_A-1880761	SNP_A-4254058	0.000363062789533261	2.42171152536412e-05	0.000418945055269748	1.86264825738697e-06	0.318124678809342	0.898710577563135
SNP_A-2168678	SNP_A-1880761	SNP_A-2237471	0.000217844721022318	3.06839966361665e-05	0.000387099593179974	1.86264825738697e-06	0.318124678809342	0.395354442859421
SNP_A-2168678	SNP_A-1880761	SNP_A-1882398	0.000407513987712184	2.96448860538726e-05	0.000368896731745001	1.86264825738697e-06	0.318124678809342	0.725316815820353
SNP_A-2168678	SNP_A-1880761	SNP_A-1991287	0.000383957682994211	1.96535358695864e-05	0.00027811875864521	1.86264825738697e-06	0.318124678809342	0.335983522589888
SNP_A-2168678	SNP_A-1880761	SNP_A-1991288	0.000116308274610865	1.41119377624486e-05	0.000207364372102765	1.86264825738697e-06	0.318124678809342	0.552681827216177
SNP_A-2168678	SNP_A-1898090	SNP_A-2210261	0.000810431211402748	4.3763094829005e-05	0.000633071570345049	1.86264825738697e-06	0.629501387391581	0.789955100941801
SNP_A-2168678	SNP_A-1898090	SNP_A-2012898	0.000514249324283535	3.29212530966821e-05	0.000284719993360079	1.86264825738697e-06	0.629501387391581	0.0791990667179352
SNP_A-2168678	SNP_A-1898090	SNP_A-4242898	0.000579018317395393	3.26808080086405e-05	0.000259367881863802	1.86264825738697e-06	0.629501387391581	0.0323168175900216
SNP_A-2168678	SNP_A-1898090	SNP_A-2270464	0.000876668075129054	3.63994153767406e-05	0.000456352468673065	1.86264825738697e-06	0.629501387391581	0.383001937053295
SNP_A-2168678	SNP_A-1898090	SNP_A-1895263	0.000601739365965937	3.46480926170973e-05	0.000268081734324089	1.86264825738697e-06	0.629501387391581	0.5847420430273
SNP_A-2168678	SNP_A-1898090	SNP_A-2186947	0.000324738423002187	5.0807506463838e-05	0.00042882836892686	1.86264825738697e-06	0.629501387391581	0.721479328601389
SNP_A-2168678	SNP_A-1898090	SNP_A-2188223	7.68797242276663e-05	3.95351111684103e-05	0.000172803083971806	1.86264825738697e-06	0.629501387391581	0.546782275139159
SNP_A-2168678	SNP_A-1898090	SNP_A-2234132	0.000245104063822006	4.05757063053667e-05	0.000517340371747806	1.86264825738697e-06	0.629501387391581	0.906014891964069
SNP_A-2168678	SNP_A-1898090	SNP_A-4254058	0.00031406873590564	3.59893196158702e-05	0.000417102293894544	1.86264825738697e-06	0.629501387391581	0.898710577563135
SNP_A-2168678	SNP_A-1898090	SNP_A-4256147	0.000520007166134361	4.30385960367419e-05	0.000674922163064383	1.86264825738697e-06	0.629501387391581	0.793296438886058
SNP_A-2168678	SNP_A-1898090	SNP_A-2237471	0.000148789075365497	4.50818863069955e-05	0.000755493013777645	1.86264825738697e-06	0.629501387391581	0.395354442859421
SNP_A-2168678	SNP_A-1898090	SNP_A-1882398	0.00023104795559767	4.23427687895491e-05	0.000476238349344767	1.86264825738697e-06	0.629501387391581	0.725316815820353
SNP_A-2168678	SNP_A-1898090	SNP_A-4212651	0.000118416272932542	2.10953798656896e-05	0.000428950688910138	1.86264825738697e-06	0.629501387391581	0.655608967322102
SNP_A-2168678	SNP_A-1898090	SNP_A-1991285	0.000143285502225037	2.16969038619814e-05	0.000429191747431028	1.86264825738697e-06	0.629501387391581	0.682558525599704
SNP_A-2168678	SNP_A-1898090	SNP_A-2137944	0.0001491511936085	2.20573426979151e-05	0.000436306873419081	1.86264825738697e-06	0.629501387391581	0.694710650361795
SNP_A-2168678	SNP_A-1898090	SNP_A-1991287	0.000738548995952631	2.68895577094007e-05	0.000465387879538524	1.86264825738697e-06	0.629501387391581	0.335983522589888
SNP_A-2168678	SNP_A-1898090	SNP_A-1991288	0.000181077519775054	1.89141852849644e-05	0.000328772091515564	1.86264825738697e-06	0.629501387391581	0.552681827216177
SNP_A-2168678	SNP_A-1789620	SNP_A-2210261	0.00081737430524593	4.45298143558357e-05	0.000687434677862258	1.86264825738697e-06	0.676128225709491	0.789955100941801
SNP_A-2168678	SNP_A-1789620	SNP_A-2012898	0.000537916758902914	3.32004789631606e-05	0.000304551548665232	1.86264825738697e-06	0.676128225709491	0.0791990667179352
SNP_A-2168678	SNP_A-1789620	SNP_A-4242898	0.000689016972490973	3.29427670926206e-05	0.000308855869901715	1.86264825738697e-06	0.676128225709491	0.0323168175900216
SNP_A-2168678	SNP_A-1789620	SNP_A-2270464	0.00102421191815185	3.68365870908989e-05	0.000508116108277566	1.86264825738697e-06	0.676128225709491	0.383001937053295
SNP_A-2168678	SNP_A-1789620	SNP_A-1895263	0.000656459138879737	3.5150676463301e-05	0.000294675504704485	1.86264825738697e-06	0.676128225709491	0.5847420430273
SNP_A-2168678	SNP_A-1789620	SNP_A-2094337	0.000350113765363127	5.01336175979889e-05	0.000476034813421086	1.86264825738697e-06	0.676128225709491	0.928228831463325
SNP_A-2168678	SNP_A-1789620	SNP_A-2186947	0.000319407469216414	5.48600239602832e-05	0.000584614846929501	1.86264825738697e-06	0.676128225709491	0.721479328601389
SNP_A-2168678	SNP_A-1789620	SNP_A-2188223	7.17195532984834e-05	4.08154591893355e-05	0.000227825826045308	1.86264825738697e-06	0.676128225709491	0.546782275139159
SNP_A-2168678	SNP_A-1789620	SNP_A-2234132	0.00047334484103941	4.12865086770708e-05	0.000642719101480125	1.86264825738697e-06	0.676128225709491	0.906014891964069
SNP_A-2168678	SNP_A-1789620	SNP_A-4254058	0.000305951885805938	3.76471460934744e-05	0.000509716390424296	1.86264825738697e-06	0.676128225709491	0.898710577563135
SNP_A-2168678	SNP_A-1789620	SNP_A-4256147	0.000514411521580517	4.38036271695874e-05	0.000726133960294267	1.86264825738697e-06	0.676128225709491	0.793296438886058
SNP_A-2168678	SNP_A-1789620	SNP_A-2237471	0.000128761960544979	4.61383411961149e-05	0.000816769897517433	1.86264825738697e-06	0.676128225709491	0.395354442859421
SNP_A-2168678	SNP_A-1789620	SNP_A-1882398	0.000569546201394645	4.30611606811875e-05	0.000592391445599138	1.86264825738697e-06	0.676128225709491	0.725316815820353
SNP_A-2168678	SNP_A-1789620	SNP_A-4212651	0.000127436264402727	2.14966754393112e-05	0.000439953502936936	1.86264825738697e-06	0.676128225709491	0.655608967322102
SNP_A-2168678	SNP_A-1789620	SNP_A-1991285	0.000153789114862154	2.210905362417e-05	0.000440259151273418	1.86264825738697e-06	0.676128225709491	0.682558525599704
SNP_A-2168678	SNP_A-1789620	SNP_A-2137944	0.000160044828608926	2.24734424631991e-05	0.000447456079690887	1.86264825738697e-06	0.676128225709491	0.694710650361795
SNP_A-2168678	SNP_A-1789620	SNP_A-1991287	0.000859966525262316	2.72532206433407e-05	0.000480987206351889	1.86264825738697e-06	0.676128225709491	0.335983522589888
SNP_A-2168678	SNP_A-1789620	SNP_A-1991288	0.000193384683110521	1.92591796562461e-05	0.000337260794375315	1.86264825738697e-06	0.676128225709491	0.552681827216177
SNP_A-2168678	SNP_A-1917685	SNP_A-2210261	0.00123931749488457	4.54561179537331e-05	0.000674495891652237	1.86264825738697e-06	0.992238542529511	0.789955100941801
SNP_A-2168678	SNP_A-1917685	SNP_A-2270464	0.000670019453723707	3.72641007994157e-05	0.000356072779341938	1.86264825738697e-06	0.992238542529511	0.383001937053295
SNP_A-2168678	SNP_A-1917685	SNP_A-1895263	0.000505309372270166	3.55840551478787e-05	0.000234934275935553	1.86264825738697e-06	0.992238542529511	0.5847420430273
SNP_A-2168678	SNP_A-1917685	SNP_A-2204527	0.000588905109013123	4.08159303878719e-05	0.000525614642317258	1.86264825738697e-06	0.992238542529511	0.48749625994038
SNP_A-2168678	SNP_A-1917685	SNP_A-2311735	0.000372597781500262	4.44034751042097e-05	0.000515667364121996	1.86264825738697e-06	0.992238542529511	0.912864032435504
SNP_A-2168678	SNP_A-1917685	SNP_A-2094337	0.000366762494056992	4.45932778381091e-05	0.000437280651999111	1.86264825738697e-06	0.992238542529511	0.928228831463325
SNP_A-2168678	SNP_A-1917685	SNP_A-2186947	0.000386145007778067	4.71016753302694e-05	0.000603472206677216	1.86264825738697e-06	0.992238542529511	0.721479328601389
SNP_A-2168678	SNP_A-1917685	SNP_A-2188223	0.000345442021230719	3.9980471103123e-05	0.000310499895885278	1.86264825738697e-06	0.992238542529511	0.546782275139159
SNP_A-2168678	SNP_A-1917685	SNP_A-2234132	0.000427872115621498	4.18986856805077e-05	0.000733145043260106	1.86264825738697e-06	0.992238542529511	0.906014891964069
SNP_A-2168678	SNP_A-1917685	SNP_A-4256147	0.000713461912437069	4.45077833808355e-05	0.000673691577385584	1.86264825738697e-06	0.992238542529511	0.793296438886058
SNP_A-2168678	SNP_A-1917685	SNP_A-2237471	0.000266461616528838	4.56556767118346e-05	0.000758695240126006	1.86264825738697e-06	0.992238542529511	0.395354442859421
SNP_A-2168678	SNP_A-1917685	SNP_A-1882398	0.000736752379838355	4.31650405679197e-05	0.000584611270502072	1.86264825738697e-06	0.992238542529511	0.725316815820353
SNP_A-2168678	SNP_A-1917685	SNP_A-1991287	0.00101243042892416	2.73790423609471e-05	0.000475102229976005	1.86264825738697e-06	0.992238542529511	0.335983522589888
SNP_A-2168678	SNP_A-2210261	SNP_A-2012898	0.000843603848241793	3.41667749446686e-05	0.000383998346543948	1.86264825738697e-06	0.789955100941801	0.0791990667179352
SNP_A-2168678	SNP_A-2210261	SNP_A-4242898	0.000924119338443474	3.33838533048945e-05	0.000466316830566031	1.86264825738697e-06	0.789955100941801	0.0323168175900216
SNP_A-2168678	SNP_A-2210261	SNP_A-2270464	0.000422681502706655	3.7157221790092e-05	0.00025803532571582	1.86264825738697e-06	0.789955100941801	0.383001937053295
SNP_A-2168678	SNP_A-2210261	SNP_A-1895263	0.00111988179750585	3.57403770973589e-05	0.000528755033419666	1.86264825738697e-06	0.789955100941801	0.5847420430273
SNP_A-2168678	SNP_A-2210261	SNP_A-2204527	0.00167832394292346	4.15797385394482e-05	0.000799018925947446	1.86264825738697e-06	0.789955100941801	0.48749625994038
SNP_A-2168678	SNP_A-2210261	SNP_A-2311735	0.000837700698054279	4.62696255387008e-05	0.00082900189864414	1.86264825738697e-06	0.789955100941801	0.912864032435504
SNP_A-2168678	SNP_A-2210261	SNP_A-2094337	0.000853242569868167	4.52354354541565e-05	0.000746208992692574	1.86264825738697e-06	0.789955100941801	0.928228831463325
SNP_A-2168678	SNP_A-2210261	SNP_A-1918146	0.00125160777939436	4.68597677211947e-05	0.000795827813477207	1.86264825738697e-06	0.789955100941801	0.831638493113983
SNP_A-2168678	SNP_A-2210261	SNP_A-2186947	0.000998424895379987	4.73801291997224e-05	0.000797398946467044	1.86264825738697e-06	0.789955100941801	0.721479328601389
SNP_A-2168678	SNP_A-2210261	SNP_A-2188223	0.000533397362777734	4.175811414138e-05	0.000589765575737878	1.86264825738697e-06	0.789955100941801	0.546782275139159
SNP_A-2168678	SNP_A-2210261	SNP_A-2234132	0.000284872316984799	4.30834747028254e-05	0.00082736272480361	1.86264825738697e-06	0.789955100941801	0.906014891964069
SNP_A-2168678	SNP_A-2210261	SNP_A-4254058	0.000375010479458372	3.53231806293206e-05	0.000652502150547515	1.86264825738697e-06	0.789955100941801	0.898710577563135
SNP_A-2168678	SNP_A-2210261	SNP_A-4256147	9.79349761615538e-05	4.49744788686684e-05	0.000825414450882152	1.86264825738697e-06	0.789955100941801	0.793296438886058
SNP_A-2168678	SNP_A-2210261	SNP_A-1991282	0.00012797282877621	4.2312692309361e-05	0.000673919399267539	1.86264825738697e-06	0.789955100941801	0.326560891830165
SNP_A-2168678	SNP_A-2210261	SNP_A-2237471	6.41609527251982e-05	4.47970361200284e-05	0.000770683813274019	1.86264825738697e-06	0.789955100941801	0.395354442859421
SNP_A-2168678	SNP_A-2210261	SNP_A-1882398	0.000267412368293012	4.4897026551542e-05	0.000293289408076313	1.86264825738697e-06	0.789955100941801	0.725316815820353
SNP_A-2168678	SNP_A-2210261	SNP_A-4199477	6.26758916056755e-05	4.22746534874378e-05	0.000720273670414692	1.86264825738697e-06	0.789955100941801	0.309738709031367
SNP_A-2168678	SNP_A-2210261	SNP_A-4212651	0.000111872532678385	2.51537269986112e-05	0.000437618720084183	1.86264825738697e-06	0.789955100941801	0.655608967322102
SNP_A-2168678	SNP_A-2210261	SNP_A-1991285	0.000125644744886837	2.59676325546736e-05	0.000463154384504609	1.86264825738697e-06	0.789955100941801	0.682558525599704
SNP_A-2168678	SNP_A-2210261	SNP_A-2137944	0.0001125475783908	2.60353447306246e-05	0.000457686855249618	1.86264825738697e-06	0.789955100941801	0.694710650361795
SNP_A-2168678	SNP_A-2210261	SNP_A-1991287	0.000418613943335044	2.77025934910364e-05	0.000228848972666482	1.86264825738697e-06	0.789955100941801	0.335983522589888
SNP_A-2168678	SNP_A-2210261	SNP_A-1991288	0.000162427933454383	2.19100822568101e-05	0.000394170756826287	1.86264825738697e-06	0.789955100941801	0.552681827216177
SNP_A-2168678	SNP_A-2012898	SNP_A-2204527	0.000970102791541139	3.15967496320684e-05	0.000488071665288118	1.86264825738697e-06	0.0791990667179352	0.48749625994038
SNP_A-2168678	SNP_A-2012898	SNP_A-2311735	0.000996488184048101	3.50279211879644e-05	0.000460421084889288	1.86264825738697e-06	0.0791990667179352	0.912864032435504
SNP_A-2168678	SNP_A-2012898	SNP_A-2094337	0.000926493436192646	3.34815582109865e-05	0.000422252713425895	1.86264825738697e-06	0.0791990667179352	0.928228831463325
SNP_A-2168678	SNP_A-2012898	SNP_A-1918146	0.000914678057941854	3.58695569538671e-05	0.000452539606173667	1.86264825738697e-06	0.0791990667179352	0.831638493113983
SNP_A-2168678	SNP_A-2012898	SNP_A-2186947	0.00123916913761255	3.63301149595533e-05	0.000575610055118706	1.86264825738697e-06	0.0791990667179352	0.721479328601389
SNP_A-2168678	SNP_A-2012898	SNP_A-2188223	0.000918405390041311	3.37289624529859e-05	0.000469044454024361	1.86264825738697e-06	0.0791990667179352	0.546782275139159
SNP_A-2168678	SNP_A-2012898	SNP_A-2234132	0.000763937858756962	4.49888982242517e-05	0.000484442417112818	1.86264825738697e-06	0.0791990667179352	0.906014891964069
SNP_A-2168678	SNP_A-2012898	SNP_A-4254058	0.00101568398319301	3.00177020988435e-05	0.000463279774993404	1.86264825738697e-06	0.0791990667179352	0.898710577563135
SNP_A-2168678	SNP_A-2012898	SNP_A-4256147	0.000231563330498531	3.43935133679664e-05	0.000243635101981651	1.86264825738697e-06	0.0791990667179352	0.793296438886058
SNP_A-2168678	SNP_A-2012898	SNP_A-1991282	0.000406448899277824	3.03539051317047e-05	0.000206063294189575	1.86264825738697e-06	0.0791990667179352	0.326560891830165
SNP_A-2168678	SNP_A-2012898	SNP_A-2237471	0.000465380588851616	3.20838510531973e-05	0.000260917297390305	1.86264825738697e-06	0.0791990667179352	0.395354442859421
SNP_A-2168678	SNP_A-2012898	SNP_A-1882398	0.00071857051175071	4.3456287834561e-05	0.000367114532051612	1.86264825738697e-06	0.0791990667179352	0.725316815820353
SNP_A-2168678	SNP_A-2012898	SNP_A-4199477	0.000433712091287101	3.05701197737745e-05	0.0002008163339456	1.86264825738697e-06	0.0791990667179352	0.309738709031367
SNP_A-2168678	SNP_A-2012898	SNP_A-4212651	0.000119842461364995	1.95046663699883e-05	0.000173683109850704	1.86264825738697e-06	0.0791990667179352	0.655608967322102
SNP_A-2168678	SNP_A-2012898	SNP_A-1991285	0.000134401029108644	2.01294489124897e-05	0.000175735472521045	1.86264825738697e-06	0.0791990667179352	0.682558525599704
SNP_A-2168678	SNP_A-2012898	SNP_A-2137944	0.000140363599247813	2.03052487077867e-05	0.000181809379188959	1.86264825738697e-06	0.0791990667179352	0.694710650361795
SNP_A-2168678	SNP_A-2012898	SNP_A-1991287	0.000174199725805265	1.97154181132981e-05	9.47117191918492e-05	1.86264825738697e-06	0.0791990667179352	0.335983522589888
SNP_A-2168678	SNP_A-2012898	SNP_A-1991288	0.000159830610381857	1.68355364511259e-05	0.000178444460741846	1.86264825738697e-06	0.0791990667179352	0.552681827216177
SNP_A-2168678	SNP_A-4242898	SNP_A-2204527	0.0013400711796824	1.13795417038339e-05	0.000624830697513445	1.86264825738697e-06	0.0323168175900216	0.48749625994038
SNP_A-2168678	SNP_A-4242898	SNP_A-2311735	0.000670052255805608	3.50690543252886e-05	0.00029988559614445	1.86264825738697e-06	0.0323168175900216	0.912864032435504
SNP_A-2168678	SNP_A-4242898	SNP_A-2094337	0.000532193205663592	3.34472408560064e-05	0.000235885429711182	1.86264825738697e-06	0.0323168175900216	0.928228831463325
SNP_A-2168678	SNP_A-4242898	SNP_A-1918146	0.000657905914747028	3.56142196933407e-05	0.000310653273849129	1.86264825738697e-06	0.0323168175900216	0.831638493113983
SNP_A-2168678	SNP_A-4242898	SNP_A-2186947	0.0009493606615106	3.65121392002683e-05	0.000449416055351073	1.86264825738697e-06	0.0323168175900216	0.721479328601389
SNP_A-2168678	SNP_A-4242898	SNP_A-2188223	0.000605505245157881	3.22877280365482e-05	0.000278237081280862	1.86264825738697e-06	0.0323168175900216	0.546782275139159
SNP_A-2168678	SNP_A-4242898	SNP_A-2234132	0.000865345946020811	4.62665198579811e-05	0.000495669413962566	1.86264825738697e-06	0.0323168175900216	0.906014891964069
SNP_A-2168678	SNP_A-4242898	SNP_A-4254058	0.000833618069354872	2.88745310986208e-05	0.00046646145856485	1.86264825738697e-06	0.0323168175900216	0.898710577563135
SNP_A-2168678	SNP_A-4242898	SNP_A-4256147	6.20729233562742e-05	3.29202679335734e-05	6.19140698927264e-05	1.86264825738697e-06	0.0323168175900216	0.793296438886058
SNP_A-2168678	SNP_A-4242898	SNP_A-1991282	0.000127999103292234	2.80756614935607e-05	8.91422942758773e-05	1.86264825738697e-06	0.0323168175900216	0.326560891830165
SNP_A-2168678	SNP_A-4242898	SNP_A-2237471	0.000178268189990489	3.00126611029182e-05	0.000128444921919477	1.86264825738697e-06	0.0323168175900216	0.395354442859421
SNP_A-2168678	SNP_A-4242898	SNP_A-1882398	0.00119417456639398	4.15194495732884e-05	0.000558548099945501	1.86264825738697e-06	0.0323168175900216	0.725316815820353
SNP_A-2168678	SNP_A-4242898	SNP_A-4199477	0.000186568782519028	2.82860156911016e-05	0.00011525510346802	1.86264825738697e-06	0.0323168175900216	0.309738709031367
SNP_A-2168678	SNP_A-4242898	SNP_A-4212651	0.000615992551554557	1.94554588447771e-05	0.000389065456888316	1.86264825738697e-06	0.0323168175900216	0.655608967322102
SNP_A-2168678	SNP_A-4242898	SNP_A-1991285	0.000603549002512439	2.00593501844182e-05	0.000395216985556367	1.86264825738697e-06	0.0323168175900216	0.682558525599704
SNP_A-2168678	SNP_A-4242898	SNP_A-2137944	0.000642818285338417	2.02641957685636e-05	0.000401742322377485	1.86264825738697e-06	0.0323168175900216	0.694710650361795
SNP_A-2168678	SNP_A-4242898	SNP_A-1991287	0.000234067611487107	1.81715022097457e-05	0.000115737569717327	1.86264825738697e-06	0.0323168175900216	0.335983522589888
SNP_A-2168678	SNP_A-4242898	SNP_A-1991288	0.000584227050688766	1.69399739205897e-05	0.000336232924699322	1.86264825738697e-06	0.0323168175900216	0.552681827216177
SNP_A-2168678	SNP_A-2270464	SNP_A-1895263	0.000517488201907946	1.40494067923115e-05	0.00024664062735872	1.86264825738697e-06	0.383001937053295	0.5847420430273
SNP_A-2168678	SNP_A-2270464	SNP_A-2204527	0.00120593211138357	3.53709939969981e-05	0.000554430854615734	1.86264825738697e-06	0.383001937053295	0.48749625994038
SNP_A-2168678	SNP_A-2270464	SNP_A-2311735	0.000697555945739143	3.703681685087e-05	0.000351334497222785	1.86264825738697e-06	0.383001937053295	0.912864032435504
SNP_A-2168678	SNP_A-2270464	SNP_A-2094337	0.000544077854223962	3.55305980253213e-05	0.000287774779007933	1.86264825738697e-06	0.383001937053295	0.928228831463325
SNP_A-2168678	SNP_A-2270464	SNP_A-1918146	0.000660061651458955	3.7847742142364e-05	0.000391126636849705	1.86264825738697e-06	0.383001937053295	0.831638493113983
SNP_A-2168678	SNP_A-2270464	SNP_A-2186947	0.000969898153755718	3.82177867822062e-05	0.000456831127651817	1.86264825738697e-06	0.383001937053295	0.721479328601389
SNP_A-2168678	SNP_A-2270464	SNP_A-2188223	0.000757212108600137	3.51370843318299e-05	0.00036478797270975	1.86264825738697e-06	0.383001937053295	0.546782275139159
SNP_A-2168678	SNP_A-2270464	SNP_A-4254058	0.000345215496493373	2.97875123047628e-05	0.000386645262913295	1.86264825738697e-06	0.383001937053295	0.898710577563135
SNP_A-2168678	SNP_A-2270464	SNP_A-4256147	2.3902779133657e-05	3.732309122592e-05	4.38158366540276e-05	1.86264825738697e-06	0.383001937053295	0.793296438886058
SNP_A-2168678	SNP_A-2270464	SNP_A-1991282	7.2530492391864e-05	3.06873503514299e-05	4.59774622060093e-05	1.86264825738697e-06	0.383001937053295	0.326560891830165
SNP_A-2168678	SNP_A-2270464	SNP_A-2237471	7.82557561094298e-05	3.30478171960381e-05	6.19835472749656e-05	1.86264825738697e-06	0.383001937053295	0.395354442859421
SNP_A-2168678	SNP_A-2270464	SNP_A-1882398	0.00140553824954751	4.19483908979294e-05	0.000761554251518968	1.86264825738697e-06	0.383001937053295	0.725316815820353
SNP_A-2168678	SNP_A-2270464	SNP_A-4199477	9.21829505023217e-05	3.06425713527019e-05	6.24187179427352e-05	1.86264825738697e-06	0.383001937053295	0.309738709031367
SNP_A-2168678	SNP_A-2270464	SNP_A-4212651	0.000479879907142111	2.06714939254824e-05	0.00041536125441624	1.86264825738697e-06	0.383001937053295	0.655608967322102
SNP_A-2168678	SNP_A-2270464	SNP_A-1991285	0.000497020925033723	2.14059741141779e-05	0.00044155646747711	1.86264825738697e-06	0.383001937053295	0.682558525599704
SNP_A-2168678	SNP_A-2270464	SNP_A-2137944	0.000511166678986968	2.16094025415927e-05	0.000429446515540951	1.86264825738697e-06	0.383001937053295	0.694710650361795
SNP_A-2168678	SNP_A-2270464	SNP_A-1991287	0.000183311765093783	2.1383931776836e-05	0.00022553378982426	1.86264825738697e-06	0.383001937053295	0.335983522589888
SNP_A-2168678	SNP_A-2270464	SNP_A-1991288	0.00046586176807968	1.80911963389901e-05	0.000344525002546157	1.86264825738697e-06	0.383001937053295	0.552681827216177
SNP_A-2168678	SNP_A-1895263	SNP_A-2094337	0.000688122173138789	3.53564080259515e-05	0.000370666998184744	1.86264825738697e-06	0.5847420430273	0.928228831463325
SNP_A-2168678	SNP_A-1895263	SNP_A-2186947	0.0010624326581975	3.48753145061001e-05	0.000551158283622182	1.86264825738697e-06	0.5847420430273	0.721479328601389
SNP_A-2168678	SNP_A-1895263	SNP_A-2188223	0.000418429903420662	2.98386148495898e-05	0.000230201534014635	1.86264825738697e-06	0.5847420430273	0.546782275139159
SNP_A-2168678	SNP_A-1895263	SNP_A-4254058	0.000376112759765342	2.53159152655064e-05	0.000176790656677117	1.86264825738697e-06	0.5847420430273	0.898710577563135
SNP_A-2168678	SNP_A-1895263	SNP_A-4256147	0.00120713375721606	3.52559528958109e-05	0.00055560997891401	1.86264825738697e-06	0.5847420430273	0.793296438886058
SNP_A-2168678	SNP_A-1895263	SNP_A-1991282	0.00100561310323327	2.95843100466771e-05	0.000539150932210698	1.86264825738697e-06	0.5847420430273	0.326560891830165
SNP_A-2168678	SNP_A-1895263	SNP_A-2237471	0.00084167685310585	3.16001687418307e-05	0.000569678140552942	1.86264825738697e-06	0.5847420430273	0.395354442859421
SNP_A-2168678	SNP_A-1895263	SNP_A-4199477	0.00106953224609191	2.97480020584983e-05	0.000543702310238255	1.86264825738697e-06	0.5847420430273	0.309738709031367
SNP_A-2168678	SNP_A-1895263	SNP_A-4212651	0.000254163096006691	1.91229892914622e-05	0.000115657868816895	1.86264825738697e-06	0.5847420430273	0.655608967322102
SNP_A-2168678	SNP_A-1895263	SNP_A-1991285	0.000393850861333168	1.99384670214772e-05	0.000175432678836666	1.86264825738697e-06	0.5847420430273	0.682558525599704
SNP_A-2168678	SNP_A-1895263	SNP_A-2137944	0.000337571586778627	2.01336994530087e-05	0.00014843980315448	1.86264825738697e-06	0.5847420430273	0.694710650361795
SNP_A-2168678	SNP_A-1895263	SNP_A-1991287	0.000271934018446581	1.51575580239097e-05	0.000145937845641895	1.86264825738697e-06	0.5847420430273	0.335983522589888
SNP_A-2168678	SNP_A-1895263	SNP_A-1991288	0.00020194435944016	1.663854346647e-05	9.44816905183806e-05	1.86264825738697e-06	0.5847420430273	0.552681827216177
SNP_A-2168678	SNP_A-2204527	SNP_A-4254058	0.000663665366405587	3.0214192813571e-05	0.000305711486549968	1.86264825738697e-06	0.48749625994038	0.898710577563135
SNP_A-2168678	SNP_A-2204527	SNP_A-4256147	6.71694667378351e-05	4.15446599694813e-05	4.71738407935454e-05	1.86264825738697e-06	0.48749625994038	0.793296438886058
SNP_A-2168678	SNP_A-2204527	SNP_A-1991282	0.000515300803743498	3.59607689228912e-05	0.000233928951654801	1.86264825738697e-06	0.48749625994038	0.326560891830165
SNP_A-2168678	SNP_A-2204527	SNP_A-2237471	0.000529460453485431	3.82525560290868e-05	0.000248381420223419	1.86264825738697e-06	0.48749625994038	0.395354442859421
SNP_A-2168678	SNP_A-2204527	SNP_A-1882398	0.00121377807530049	4.12237577151928e-05	0.000677099017761234	1.86264825738697e-06	0.48749625994038	0.725316815820353
SNP_A-2168678	SNP_A-2204527	SNP_A-4199477	0.000788430872580929	3.65151927537718e-05	0.000356303253885373	1.86264825738697e-06	0.48749625994038	0.309738709031367
SNP_A-2168678	SNP_A-2204527	SNP_A-4212651	0.000421823514864035	2.18653813302812e-05	0.000188370410729678	1.86264825738697e-06	0.48749625994038	0.655608967322102
SNP_A-2168678	SNP_A-2204527	SNP_A-1991285	0.000509587783097589	2.31512337705475e-05	0.000225372275903269	1.86264825738697e-06	0.48749625994038	0.682558525599704
SNP_A-2168678	SNP_A-2204527	SNP_A-2137944	0.000515416222311126	2.33671457121922e-05	0.00022808801893801	1.86264825738697e-06	0.48749625994038	0.694710650361795
SNP_A-2168678	SNP_A-2204527	SNP_A-1991287	0.000757052051710277	1.64611157117857e-05	0.000425082715691559	1.86264825738697e-06	0.48749625994038	0.335983522589888
SNP_A-2168678	SNP_A-2204527	SNP_A-1991288	0.000325636075377471	1.93650642666193e-05	0.000146128240983757	1.86264825738697e-06	0.48749625994038	0.552681827216177
SNP_A-2168678	SNP_A-2311735	SNP_A-2234132	0.000189067289867739	4.02982788496119e-05	8.03912909646203e-05	1.86264825738697e-06	0.912864032435504	0.906014891964069
SNP_A-2168678	SNP_A-2311735	SNP_A-4256147	0.00160621705586531	4.42382844062852e-05	0.000805104359677658	1.86264825738697e-06	0.912864032435504	0.793296438886058
SNP_A-2168678	SNP_A-2311735	SNP_A-4212651	0.00069769958694732	2.43114860679215e-05	0.000422855073380831	1.86264825738697e-06	0.912864032435504	0.655608967322102
SNP_A-2168678	SNP_A-2311735	SNP_A-1991285	0.000825628613634699	2.52662692880542e-05	0.000450273928761468	1.86264825738697e-06	0.912864032435504	0.682558525599704
SNP_A-2168678	SNP_A-2311735	SNP_A-2137944	0.000794608135368105	2.54694705980903e-05	0.000442448590884103	1.86264825738697e-06	0.912864032435504	0.694710650361795
SNP_A-2168678	SNP_A-2311735	SNP_A-1991287	0.00101540315936011	2.73091564261528e-05	0.000463468969765287	1.86264825738697e-06	0.912864032435504	0.335983522589888
SNP_A-2168678	SNP_A-2311735	SNP_A-1991288	0.000524841568699424	2.09915275770039e-05	0.000319094810833485	1.86264825738697e-06	0.912864032435504	0.552681827216177
SNP_A-2168678	SNP_A-2094337	SNP_A-2234132	0.000224830801610233	3.82085095558799e-05	9.66842701109721e-05	1.86264825738697e-06	0.928228831463325	0.906014891964069
SNP_A-2168678	SNP_A-2094337	SNP_A-4212651	0.000449359746353289	2.30629148136872e-05	0.00024505351780263	1.86264825738697e-06	0.928228831463325	0.655608967322102
SNP_A-2168678	SNP_A-2094337	SNP_A-1991285	0.000499026379732301	2.38891565259991e-05	0.000258809605035445	1.86264825738697e-06	0.928228831463325	0.682558525599704
SNP_A-2168678	SNP_A-2094337	SNP_A-2137944	0.000478768409102384	2.40968375357482e-05	0.000252169198161277	1.86264825738697e-06	0.928228831463325	0.694710650361795
SNP_A-2168678	SNP_A-2094337	SNP_A-1991287	0.000871882396611415	2.69933332990348e-05	0.00041630467238576	1.86264825738697e-06	0.928228831463325	0.335983522589888
SNP_A-2168678	SNP_A-2094337	SNP_A-1991288	0.000281213282941436	1.96741670400076e-05	0.000159887326350746	1.86264825738697e-06	0.928228831463325	0.552681827216177
SNP_A-2168678	SNP_A-1918146	SNP_A-2234132	0.000799446641780035	4.20012692776588e-05	0.000369438254224861	1.86264825738697e-06	0.831638493113983	0.906014891964069
SNP_A-2168678	SNP_A-1918146	SNP_A-4256147	0.00147483681095049	4.51915564393471e-05	0.000736275757190083	1.86264825738697e-06	0.831638493113983	0.793296438886058
SNP_A-2168678	SNP_A-1918146	SNP_A-4199477	0.000671581345214132	4.15105844046613e-05	0.000774714248435737	1.86264825738697e-06	0.831638493113983	0.309738709031367
SNP_A-2168678	SNP_A-1918146	SNP_A-4212651	0.000586879045867575	2.56667115213461e-05	0.00027822944853017	1.86264825738697e-06	0.831638493113983	0.655608967322102
SNP_A-2168678	SNP_A-1918146	SNP_A-1991285	0.000633574193881667	2.6584472830494e-05	0.000292754065013181	1.86264825738697e-06	0.831638493113983	0.682558525599704
SNP_A-2168678	SNP_A-1918146	SNP_A-2137944	0.000610953724321986	2.67701444104367e-05	0.000284302895568557	1.86264825738697e-06	0.831638493113983	0.694710650361795
SNP_A-2168678	SNP_A-1918146	SNP_A-1991287	0.000702362350562459	2.7071808369304e-05	0.000379066301354405	1.86264825738697e-06	0.831638493113983	0.335983522589888
SNP_A-2168678	SNP_A-1918146	SNP_A-1991288	0.000384906823784268	2.21133601507047e-05	0.000185346403465819	1.86264825738697e-06	0.831638493113983	0.552681827216177
SNP_A-2168678	SNP_A-2186947	SNP_A-2234132	0.000279009000941427	4.23993131146964e-05	0.000122195219073375	1.86264825738697e-06	0.721479328601389	0.906014891964069
SNP_A-2168678	SNP_A-2186947	SNP_A-1991282	0.000689411848069208	3.98489748872596e-05	0.00038663210255458	1.86264825738697e-06	0.721479328601389	0.326560891830165
SNP_A-2168678	SNP_A-2186947	SNP_A-2237471	0.00110344396882807	4.24732686621484e-05	0.00066476913227155	1.86264825738697e-06	0.721479328601389	0.395354442859421
SNP_A-2168678	SNP_A-2186947	SNP_A-4199477	0.000926580268525571	4.05117491064798e-05	0.000672456421852707	1.86264825738697e-06	0.721479328601389	0.309738709031367
SNP_A-2168678	SNP_A-2186947	SNP_A-4212651	0.000560891544281754	2.61557417131959e-05	0.000331186206805012	1.86264825738697e-06	0.721479328601389	0.655608967322102
SNP_A-2168678	SNP_A-2186947	SNP_A-1991285	0.000554866212520842	2.70823700614039e-05	0.000316078653293513	1.86264825738697e-06	0.721479328601389	0.682558525599704
SNP_A-2168678	SNP_A-2186947	SNP_A-2137944	0.000597875411667892	2.72218548126902e-05	0.000338314460455269	1.86264825738697e-06	0.721479328601389	0.694710650361795
SNP_A-2168678	SNP_A-2186947	SNP_A-1991287	0.000969845605177995	2.67151334630111e-05	0.000479697458095309	1.86264825738697e-06	0.721479328601389	0.335983522589888
SNP_A-2168678	SNP_A-2186947	SNP_A-1991288	0.000358005012591404	2.25878335987092e-05	0.000224057317576138	1.86264825738697e-06	0.721479328601389	0.552681827216177
SNP_A-2168678	SNP_A-2188223	SNP_A-4256147	0.00111552264846151	3.82837687220253e-05	0.000520517839468182	1.86264825738697e-06	0.546782275139159	0.793296438886058
SNP_A-2168678	SNP_A-2188223	SNP_A-1991282	0.000894153951715392	2.99811163760373e-05	0.000409360571587575	1.86264825738697e-06	0.546782275139159	0.326560891830165
SNP_A-2168678	SNP_A-2188223	SNP_A-2237471	0.000890031282270745	3.35487345650849e-05	0.000409485410830715	1.86264825738697e-06	0.546782275139159	0.395354442859421
SNP_A-2168678	SNP_A-2188223	SNP_A-4199477	0.000628153978898206	3.05840407073184e-05	0.000356492732827455	1.86264825738697e-06	0.546782275139159	0.309738709031367
SNP_A-2168678	SNP_A-2188223	SNP_A-4212651	0.000325952120249312	2.64547321924016e-05	0.000314462144618553	1.86264825738697e-06	0.546782275139159	0.655608967322102
SNP_A-2168678	SNP_A-2188223	SNP_A-1991285	0.000510946285527599	2.74465542572054e-05	0.000376696087181842	1.86264825738697e-06	0.546782275139159	0.682558525599704
SNP_A-2168678	SNP_A-2188223	SNP_A-2137944	0.000389926517233184	2.74985690205025e-05	0.000344920503756199	1.86264825738697e-06	0.546782275139159	0.694710650361795
SNP_A-2168678	SNP_A-2188223	SNP_A-1991287	0.000508932991799604	2.53750970169736e-05	0.000254986038131802	1.86264825738697e-06	0.546782275139159	0.335983522589888
SNP_A-2168678	SNP_A-2188223	SNP_A-1991288	0.000288498618004631	2.3086430192611e-05	0.00026859298061329	1.86264825738697e-06	0.546782275139159	0.552681827216177
SNP_A-2168678	SNP_A-2234132	SNP_A-4212651	0.00031055436292515	2.22598979470312e-05	0.000365355682235486	1.86264825738697e-06	0.906014891964069	0.655608967322102
SNP_A-2168678	SNP_A-2234132	SNP_A-1991285	0.00040601634208446	2.30257881156108e-05	0.000422228148483721	1.86264825738697e-06	0.906014891964069	0.682558525599704
SNP_A-2168678	SNP_A-2234132	SNP_A-2137944	0.000353385281266465	2.32573019464101e-05	0.000389388951274553	1.86264825738697e-06	0.906014891964069	0.694710650361795
SNP_A-2168678	SNP_A-2234132	SNP_A-1991287	0.000673082535484623	1.72408832932656e-05	0.000364908831507338	1.86264825738697e-06	0.906014891964069	0.335983522589888
SNP_A-2168678	SNP_A-2234132	SNP_A-1991288	0.000270349428864529	1.88808957390313e-05	0.000323572765080262	1.86264825738697e-06	0.906014891964069	0.552681827216177
SNP_A-2168678	SNP_A-4254058	SNP_A-1991287	0.000831608933942476	2.16352220354586e-05	0.000423268042819493	1.86264825738697e-06	0.898710577563135	0.335983522589888
