# Supplementary material for: Powerful testing via hierarchical linkage disequilibrium in haplotype association studies
Source: Biom J. 2019 Jan 28;61(3):747–68. doi: 10.1002/bimj.201800053 (PMC6637384; doi:10.1002/bimj.201800053)
Supplement: Supplementary file 1 — Supporting Information [file BIMJ-61-747-s001.zip › reproducibility/case_study1_cadidate_loci_analysis/results/21.Pvalues.txt]

SNP1	SNP2	SNP3	Full	P={1}	P={1,2}	SNP1	SNP2	SNP3
SNP_A-1801942	SNP_A-2089565	SNP_A-1939493	0.135438373470038	0.0220534614311389	0.0861289051014845	0.0052658010456108	0.693204476559216	0.0366197231154803
SNP_A-1801942	SNP_A-2089565	SNP_A-4265639	0.179502863049099	0.0390775837737216	0.135409724589074	0.0052658010456108	0.693204476559216	0.529694597305354
SNP_A-1801942	SNP_A-2089565	SNP_A-2212274	0.089752135407862	0.0230853764816432	0.066484888809744	0.0052658010456108	0.693204476559216	0.018224420026044
SNP_A-1801942	SNP_A-2089565	SNP_A-2155943	0.121695977665384	0.0177880161961758	0.0923911790467236	0.0052658010456108	0.693204476559216	0.145937069431044
SNP_A-1801942	SNP_A-2089565	SNP_A-2011759	0.141175361879723	0.0250810415005356	0.111427158472848	0.0052658010456108	0.693204476559216	0.266385203985207
SNP_A-1801942	SNP_A-2089565	SNP_A-2238938	0.0135560799458166	0.0339887462542923	0.0348236829091907	0.0052658010456108	0.693204476559216	0.96669188479761
SNP_A-1801942	SNP_A-2089565	SNP_A-1829404	0.0166534330962584	0.0353529807810904	0.0586562136390339	0.0052658010456108	0.693204476559216	0.76978863671906
SNP_A-1801942	SNP_A-2089565	SNP_A-2087016	0.0239468902760399	0.0332699528269584	0.0201254292331405	0.0052658010456108	0.693204476559216	0.0825286291259837
SNP_A-1801942	SNP_A-2089565	SNP_A-1932282	0.0797024240479944	0.026249729116416	0.0773581456806191	0.0052658010456108	0.693204476559216	0.803768129813761
SNP_A-1801942	SNP_A-2089565	SNP_A-1985883	0.0719123965138007	0.0312217887933966	0.0800734305188795	0.0052658010456108	0.693204476559216	0.492484992035418
SNP_A-1801942	SNP_A-2089565	SNP_A-1985884	0.031270268090269	0.00762836937883172	0.0221677180514994	0.0052658010456108	0.693204476559216	0.25559797506773
SNP_A-1801942	SNP_A-2089565	SNP_A-1955144	0.0517557364736716	0.0268953914664093	0.0300364447418205	0.0052658010456108	0.693204476559216	0.428726498072254
SNP_A-1801942	SNP_A-2089565	SNP_A-1813951	0.00220671360117036	0.000404370546245772	0.0011042261040158	0.0052658010456108	0.693204476559216	0.00137084686903284
SNP_A-1801942	SNP_A-2089565	SNP_A-2043843	0.0025271965686549	0.000489830037996311	0.0012766663866288	0.0052658010456108	0.693204476559216	0.00180605151257949
SNP_A-1801942	SNP_A-4299601	SNP_A-4265639	0.0647581139939888	0.0100876579575447	0.0481591199155666	0.0052658010456108	0.135962153360012	0.529694597305354
SNP_A-1801942	SNP_A-4299601	SNP_A-2155943	0.0282869137900715	0.00418663073397161	0.016322065599182	0.0052658010456108	0.135962153360012	0.145937069431044
SNP_A-1801942	SNP_A-4299601	SNP_A-2011759	0.0439829517705605	0.00636799662283933	0.0260753685725511	0.0052658010456108	0.135962153360012	0.266385203985207
SNP_A-1801942	SNP_A-4299601	SNP_A-1913440	0.00262945839039723	0.00385789774330337	0.00157349209164435	0.0052658010456108	0.135962153360012	0.855950558981833
SNP_A-1801942	SNP_A-4299601	SNP_A-4272833	0.00063042971421888	0.00229975665961232	0.000614693240683593	0.0052658010456108	0.135962153360012	0.815052641486494
SNP_A-1801942	SNP_A-4299601	SNP_A-2202315	0.000964949620023103	0.00168755286007528	0.000598327534832107	0.0052658010456108	0.135962153360012	0.543406077398027
SNP_A-1801942	SNP_A-4299601	SNP_A-4256016	0.049263213858939	0.0121968193525807	0.0284721210526482	0.0052658010456108	0.135962153360012	0.631313269046981
SNP_A-1801942	SNP_A-4299601	SNP_A-1985883	0.0792101460024704	0.0114107108830802	0.0526201224031491	0.0052658010456108	0.135962153360012	0.492484992035418
SNP_A-1801942	SNP_A-4299601	SNP_A-1985884	0.0250952290713363	0.00324613617193773	0.0245310259460157	0.0052658010456108	0.135962153360012	0.25559797506773
SNP_A-1801942	SNP_A-4274669	SNP_A-4265639	0.0830198522223373	0.0143396176505743	0.061011221466476	0.0052658010456108	0.210883361079702	0.529694597305354
SNP_A-1801942	SNP_A-4274669	SNP_A-2155943	0.0422090468350425	0.00612100384823546	0.0245424924073999	0.0052658010456108	0.210883361079702	0.145937069431044
SNP_A-1801942	SNP_A-4274669	SNP_A-2011759	0.0637186731226014	0.0092676786886458	0.0385058351872012	0.0052658010456108	0.210883361079702	0.266385203985207
SNP_A-1801942	SNP_A-4274669	SNP_A-1913440	0.00352994752713033	0.00570214241772591	0.00270108037238506	0.0052658010456108	0.210883361079702	0.855950558981833
SNP_A-1801942	SNP_A-4274669	SNP_A-4272833	0.00108983552690447	0.00340938497191775	0.0010930297278399	0.0052658010456108	0.210883361079702	0.815052641486494
SNP_A-1801942	SNP_A-4274669	SNP_A-2202315	0.00127451317238279	0.00252011624090703	0.00104405480015854	0.0052658010456108	0.210883361079702	0.543406077398027
SNP_A-1801942	SNP_A-4274669	SNP_A-4256016	0.0579095045727321	0.0174285321694752	0.0346352094968755	0.0052658010456108	0.210883361079702	0.631313269046981
SNP_A-1801942	SNP_A-4274669	SNP_A-1985883	0.103983461528893	0.0162930170526503	0.0662767910621494	0.0052658010456108	0.210883361079702	0.492484992035418
SNP_A-1801942	SNP_A-4274669	SNP_A-1985884	0.0329244151641776	0.00464158145706836	0.0325545264531081	0.0052658010456108	0.210883361079702	0.25559797506773
SNP_A-1801942	SNP_A-4274669	SNP_A-2043843	0.00151199246037897	0.000299089384804216	0.000877300661754947	0.0052658010456108	0.210883361079702	0.00180605151257949
SNP_A-1801942	SNP_A-1939292	SNP_A-4265639	0.178414546933753	0.0357570897648785	0.138210647977646	0.0052658010456108	0.721002876660754	0.529694597305354
SNP_A-1801942	SNP_A-1939292	SNP_A-1913440	0.00730216824847668	0.0189698358799851	0.00369103117932259	0.0052658010456108	0.721002876660754	0.855950558981833
SNP_A-1801942	SNP_A-1939292	SNP_A-4272833	0.00418863902116362	0.0124420475168982	0.00205195448252543	0.0052658010456108	0.721002876660754	0.815052641486494
SNP_A-1801942	SNP_A-1939292	SNP_A-2202315	0.00357406916707741	0.00883162494695564	0.00173566592629485	0.0052658010456108	0.721002876660754	0.543406077398027
SNP_A-1801942	SNP_A-1939292	SNP_A-4256016	0.0798166602659164	0.0468966091625114	0.0532060635596056	0.0052658010456108	0.721002876660754	0.631313269046981
SNP_A-1801942	SNP_A-1939292	SNP_A-1985883	0.124722141717507	0.0438253521029431	0.0966844718778801	0.0052658010456108	0.721002876660754	0.492484992035418
SNP_A-1801942	SNP_A-1939292	SNP_A-1985884	0.0964440834503748	0.0124972848553481	0.05919673956375	0.0052658010456108	0.721002876660754	0.25559797506773
SNP_A-1801942	SNP_A-1939292	SNP_A-1955144	0.136611701258559	0.0362621287036814	0.10354539942342	0.0052658010456108	0.721002876660754	0.428726498072254
SNP_A-1801942	SNP_A-1939292	SNP_A-1813951	0.00201676366703927	0.000658720078279079	0.000995042419408558	0.0052658010456108	0.721002876660754	0.00137084686903284
SNP_A-1801942	SNP_A-1939292	SNP_A-4205722	0.00766488224588188	0.000325027438473329	0.00388589459493258	0.0052658010456108	0.721002876660754	0.000594546323112363
SNP_A-1801942	SNP_A-1939292	SNP_A-1985885	0.00747945178401395	0.000332632547823428	0.00385929766382216	0.0052658010456108	0.721002876660754	0.000600750079226001
SNP_A-1801942	SNP_A-1939292	SNP_A-4211620	0.0073317095510877	0.000318308304667227	0.00380151006140664	0.0052658010456108	0.721002876660754	0.000582290410199887
SNP_A-1801942	SNP_A-1939292	SNP_A-1985887	0.00749710940570898	0.0003218124998728	0.00388815352873657	0.0052658010456108	0.721002876660754	0.000579989472038568
SNP_A-1801942	SNP_A-1939292	SNP_A-2043843	0.00243585640825381	0.000790277476069712	0.00121229090906232	0.0052658010456108	0.721002876660754	0.00180605151257949
SNP_A-1801942	SNP_A-4260016	SNP_A-4265639	0.0989827882483508	0.0415790024981338	0.120430154038738	0.0052658010456108	0.671693230943538	0.529694597305354
SNP_A-1801942	SNP_A-4260016	SNP_A-2155943	0.0624689791051423	0.018700727151586	0.0381860533566086	0.0052658010456108	0.671693230943538	0.145937069431044
SNP_A-1801942	SNP_A-4260016	SNP_A-2011759	0.103755116354293	0.0274357905941295	0.0679578297717431	0.0052658010456108	0.671693230943538	0.266385203985207
SNP_A-1801942	SNP_A-4260016	SNP_A-1913440	0.00356739335774014	0.0183664853604365	0.00304519646113058	0.0052658010456108	0.671693230943538	0.855950558981833
SNP_A-1801942	SNP_A-4260016	SNP_A-4272833	0.000595680557080867	0.0119660035951978	0.000334223767274107	0.0052658010456108	0.671693230943538	0.815052641486494
SNP_A-1801942	SNP_A-4260016	SNP_A-2202315	0.00134499692212703	0.00832558975405266	0.00120098882457136	0.0052658010456108	0.671693230943538	0.543406077398027
SNP_A-1801942	SNP_A-4260016	SNP_A-4256016	0.0956518007791938	0.0473209277525633	0.0851563481939448	0.0052658010456108	0.671693230943538	0.631313269046981
SNP_A-1801942	SNP_A-4260016	SNP_A-2238938	0.0579110401059669	0.0471269950819838	0.0360777016590991	0.0052658010456108	0.671693230943538	0.96669188479761
SNP_A-1801942	SNP_A-4260016	SNP_A-2087016	0.0280318043839915	0.0465458964924944	0.0163033307589908	0.0052658010456108	0.671693230943538	0.0825286291259837
SNP_A-1801942	SNP_A-4260016	SNP_A-1985884	0.0396892522235134	0.0125064752548006	0.0342597623938142	0.0052658010456108	0.671693230943538	0.25559797506773
SNP_A-1801942	SNP_A-4260016	SNP_A-4205722	0.00319717035984844	0.000322922966077456	0.002431034955738	0.0052658010456108	0.671693230943538	0.000594546323112363
SNP_A-1801942	SNP_A-4260016	SNP_A-1985885	0.00283701822680572	0.000329092505245165	0.00243259416989411	0.0052658010456108	0.671693230943538	0.000600750079226001
SNP_A-1801942	SNP_A-4260016	SNP_A-4211620	0.00276270967492961	0.000314700457031014	0.00240242231092351	0.0052658010456108	0.671693230943538	0.000582290410199887
SNP_A-1801942	SNP_A-4260016	SNP_A-1985887	0.00281024914258183	0.000318174961398254	0.00246968119472594	0.0052658010456108	0.671693230943538	0.000579989472038568
SNP_A-1801942	SNP_A-2219005	SNP_A-1939493	0.0823373032337036	0.0244258254151923	0.0529760158466337	0.0052658010456108	0.317273374191054	0.0366197231154803
SNP_A-1801942	SNP_A-2219005	SNP_A-4265639	0.131233840220565	0.0315174610967705	0.119748485529289	0.0052658010456108	0.317273374191054	0.529694597305354
SNP_A-1801942	SNP_A-2219005	SNP_A-2155943	0.105832725230401	0.017616806304325	0.0729345736697777	0.0052658010456108	0.317273374191054	0.145937069431044
SNP_A-1801942	SNP_A-2219005	SNP_A-2011759	0.158001786067136	0.0254194397063889	0.117007414013704	0.0052658010456108	0.317273374191054	0.266385203985207
SNP_A-1801942	SNP_A-2219005	SNP_A-1913440	0.00713070713457651	0.0183044722755861	0.0055796223216283	0.0052658010456108	0.317273374191054	0.855950558981833
SNP_A-1801942	SNP_A-2219005	SNP_A-4272833	0.00122321395514055	0.0114836494629341	0.000578347674211876	0.0052658010456108	0.317273374191054	0.815052641486494
SNP_A-1801942	SNP_A-2219005	SNP_A-2202315	0.00288654187084595	0.00873933440052087	0.00230186973652784	0.0052658010456108	0.317273374191054	0.543406077398027
SNP_A-1801942	SNP_A-2219005	SNP_A-4256016	0.107917699682539	0.0408994453241442	0.092985810529823	0.0052658010456108	0.317273374191054	0.631313269046981
SNP_A-1801942	SNP_A-2219005	SNP_A-2238938	0.0729472227374738	0.0404077374085658	0.0479036144916175	0.0052658010456108	0.317273374191054	0.96669188479761
SNP_A-1801942	SNP_A-2219005	SNP_A-2087016	0.0329109190016039	0.0408634376222456	0.0216407272428774	0.0052658010456108	0.317273374191054	0.0825286291259837
SNP_A-1801942	SNP_A-2219005	SNP_A-1985883	0.0906204969892273	0.0384969590807383	0.0673514526438441	0.0052658010456108	0.317273374191054	0.492484992035418
SNP_A-1801942	SNP_A-2219005	SNP_A-1985884	0.0436408840648863	0.0102084730552659	0.0504856383715132	0.0052658010456108	0.317273374191054	0.25559797506773
SNP_A-1801942	SNP_A-2219005	SNP_A-4205722	0.0036551602853138	0.000296267194175531	0.00261223447122863	0.0052658010456108	0.317273374191054	0.000594546323112363
SNP_A-1801942	SNP_A-2219005	SNP_A-1985885	0.00322299227097179	0.000300748192742018	0.00258534597074968	0.0052658010456108	0.317273374191054	0.000600750079226001
SNP_A-1801942	SNP_A-2219005	SNP_A-4211620	0.00315595422951751	0.000287660077442105	0.00256107744338259	0.0052658010456108	0.317273374191054	0.000582290410199887
SNP_A-1801942	SNP_A-2219005	SNP_A-1985887	0.00322644985166724	0.000290969010165852	0.00264414144629175	0.0052658010456108	0.317273374191054	0.000579989472038568
SNP_A-1801942	SNP_A-2033413	SNP_A-1939493	0.0698206435894856	0.0238633082133473	0.0439938276271354	0.0052658010456108	0.289482420843195	0.0366197231154803
SNP_A-1801942	SNP_A-2033413	SNP_A-4265639	0.148200362524247	0.0304182148575856	0.124895350988715	0.0052658010456108	0.289482420843195	0.529694597305354
SNP_A-1801942	SNP_A-2033413	SNP_A-2155943	0.0899406856599607	0.0173081079259064	0.0607301197476824	0.0052658010456108	0.289482420843195	0.145937069431044
SNP_A-1801942	SNP_A-2033413	SNP_A-2011759	0.138233252908794	0.0249069092140033	0.100415873262729	0.0052658010456108	0.289482420843195	0.266385203985207
SNP_A-1801942	SNP_A-2033413	SNP_A-1913440	0.00553999881010167	0.0180253965507591	0.00392747653179253	0.0052658010456108	0.289482420843195	0.855950558981833
SNP_A-1801942	SNP_A-2033413	SNP_A-4272833	0.000945260973504582	0.0113085615004611	0.000429601970414124	0.0052658010456108	0.289482420843195	0.815052641486494
SNP_A-1801942	SNP_A-2033413	SNP_A-2202315	0.00257351194998414	0.00865434245430022	0.00190582233361258	0.0052658010456108	0.289482420843195	0.543406077398027
SNP_A-1801942	SNP_A-2033413	SNP_A-4256016	0.0944575577793075	0.0395926203492819	0.0909103813712636	0.0052658010456108	0.289482420843195	0.631313269046981
SNP_A-1801942	SNP_A-2033413	SNP_A-2238938	0.068965470752346	0.0390949369438071	0.0424283296240375	0.0052658010456108	0.289482420843195	0.96669188479761
SNP_A-1801942	SNP_A-2033413	SNP_A-2087016	0.0323158425123201	0.0395797602520666	0.0213052077145882	0.0052658010456108	0.289482420843195	0.0825286291259837
SNP_A-1801942	SNP_A-2033413	SNP_A-1985883	0.0825611035806605	0.0372991094570615	0.0668597152066106	0.0052658010456108	0.289482420843195	0.492484992035418
SNP_A-1801942	SNP_A-2033413	SNP_A-1985884	0.0464866048476997	0.00980003348927131	0.0468124096645209	0.0052658010456108	0.289482420843195	0.25559797506773
SNP_A-1801942	SNP_A-2033413	SNP_A-1955144	0.131537089998003	0.0305078732015515	0.101231333791009	0.0052658010456108	0.289482420843195	0.428726498072254
SNP_A-1801942	SNP_A-2033413	SNP_A-4205722	0.00415775283560929	0.000288274198217737	0.00259927710542117	0.0052658010456108	0.289482420843195	0.000594546323112363
SNP_A-1801942	SNP_A-2033413	SNP_A-1985885	0.00376112177511029	0.000292543482435126	0.00258276090880641	0.0052658010456108	0.289482420843195	0.000600750079226001
SNP_A-1801942	SNP_A-2033413	SNP_A-4211620	0.00368903310603796	0.000279827358005519	0.00255675882956564	0.0052658010456108	0.289482420843195	0.000582290410199887
SNP_A-1801942	SNP_A-2033413	SNP_A-1985887	0.00376842693981135	0.000283057573262885	0.00263356551865372	0.0052658010456108	0.289482420843195	0.000579989472038568
SNP_A-1801942	SNP_A-2203531	SNP_A-1939493	0.0772775515064161	0.0231367471381864	0.0489371043109178	0.0052658010456108	0.264838682482145	0.0366197231154803
SNP_A-1801942	SNP_A-2203531	SNP_A-4265639	0.134459538401122	0.0285746396546509	0.118779570236206	0.0052658010456108	0.264838682482145	0.529694597305354
SNP_A-1801942	SNP_A-2203531	SNP_A-2155943	0.0927575573425217	0.0168331574945562	0.06196250615455	0.0052658010456108	0.264838682482145	0.145937069431044
SNP_A-1801942	SNP_A-2203531	SNP_A-2011759	0.142646419957652	0.0241851393357518	0.102398714888124	0.0052658010456108	0.264838682482145	0.266385203985207
SNP_A-1801942	SNP_A-2203531	SNP_A-1913440	0.0064498420010222	0.017643044904238	0.00502162826679878	0.0052658010456108	0.264838682482145	0.855950558981833
SNP_A-1801942	SNP_A-2203531	SNP_A-4272833	0.00123742152112586	0.0109892904565405	0.000588723662702838	0.0052658010456108	0.264838682482145	0.815052641486494
SNP_A-1801942	SNP_A-2203531	SNP_A-2202315	0.00262879894687323	0.00851500434793785	0.00208934844208689	0.0052658010456108	0.264838682482145	0.543406077398027
SNP_A-1801942	SNP_A-2203531	SNP_A-4256016	0.107773692396951	0.0382440122325379	0.0894526670285718	0.0052658010456108	0.264838682482145	0.631313269046981
SNP_A-1801942	SNP_A-2203531	SNP_A-2238938	0.0653349557251914	0.0376926331138782	0.0430594650301512	0.0052658010456108	0.264838682482145	0.96669188479761
SNP_A-1801942	SNP_A-2203531	SNP_A-2087016	0.0299744921794841	0.0381915461988096	0.0199838456901432	0.0052658010456108	0.264838682482145	0.0825286291259837
SNP_A-1801942	SNP_A-2203531	SNP_A-1985883	0.0930035876254294	0.0360469804220792	0.0671526372818159	0.0052658010456108	0.264838682482145	0.492484992035418
SNP_A-1801942	SNP_A-2203531	SNP_A-1985884	0.0463688867125181	0.00937830486620753	0.0479933552784273	0.0052658010456108	0.264838682482145	0.25559797506773
SNP_A-1801942	SNP_A-2203531	SNP_A-4205722	0.00431210002825716	0.000280926416023542	0.00280276085800885	0.0052658010456108	0.264838682482145	0.000594546323112363
SNP_A-1801942	SNP_A-2203531	SNP_A-1985885	0.00387838948003804	0.000285006829072139	0.00278510824408923	0.0052658010456108	0.264838682482145	0.000600750079226001
SNP_A-1801942	SNP_A-2203531	SNP_A-4211620	0.00380064111598882	0.000272613095788518	0.00275613846109415	0.0052658010456108	0.264838682482145	0.000582290410199887
SNP_A-1801942	SNP_A-2203531	SNP_A-1985887	0.00387458986538081	0.000275784298493119	0.00283491311249391	0.0052658010456108	0.264838682482145	0.000579989472038568
SNP_A-1801942	SNP_A-1939493	SNP_A-4265639	0.0609035620276232	0.0193368498938319	0.0388577321049665	0.0052658010456108	0.0366197231154803	0.529694597305354
SNP_A-1801942	SNP_A-1939493	SNP_A-1913440	0.0355527135668647	0.0188887426715436	0.0715430244744636	0.0052658010456108	0.0366197231154803	0.855950558981833
SNP_A-1801942	SNP_A-1939493	SNP_A-2202315	0.00987195614133086	0.0095105516862662	0.0295870303161424	0.0052658010456108	0.0366197231154803	0.543406077398027
SNP_A-1801942	SNP_A-1939493	SNP_A-4256016	0.0509684575998376	0.0250701212997576	0.0438349265111696	0.0052658010456108	0.0366197231154803	0.631313269046981
SNP_A-1801942	SNP_A-1939493	SNP_A-2087016	0.0172143231020474	0.0251543895759811	0.011520877164962	0.0052658010456108	0.0366197231154803	0.0825286291259837
SNP_A-1801942	SNP_A-1939493	SNP_A-1932282	0.0585810590844094	0.0182678535469481	0.0359626421647805	0.0052658010456108	0.0366197231154803	0.803768129813761
SNP_A-1801942	SNP_A-1939493	SNP_A-1985883	0.0377281788193084	0.0238229107128559	0.0373722031106255	0.0052658010456108	0.0366197231154803	0.492484992035418
SNP_A-1801942	SNP_A-1939493	SNP_A-1985884	0.0335945404980528	0.00553959623048517	0.019749428731221	0.0052658010456108	0.0366197231154803	0.25559797506773
SNP_A-1801942	SNP_A-1939493	SNP_A-1955144	0.097849166974211	0.0178448991010596	0.0607426739687821	0.0052658010456108	0.0366197231154803	0.428726498072254
SNP_A-1801942	SNP_A-1939493	SNP_A-1813951	0.000918269072486528	0.00025377890928309	0.000645787597486676	0.0052658010456108	0.0366197231154803	0.00137084686903284
SNP_A-1801942	SNP_A-1939493	SNP_A-4205722	0.00244889821340053	0.000132587743270266	0.00133195363323692	0.0052658010456108	0.0366197231154803	0.000594546323112363
SNP_A-1801942	SNP_A-1939493	SNP_A-1985885	0.00265501707366013	0.000135754077562443	0.00137545989129947	0.0052658010456108	0.0366197231154803	0.000600750079226001
SNP_A-1801942	SNP_A-1939493	SNP_A-4211620	0.00259173005383713	0.000130170876525801	0.00138407947973712	0.0052658010456108	0.0366197231154803	0.000582290410199887
SNP_A-1801942	SNP_A-1939493	SNP_A-1985887	0.00268482450541009	0.000130947132413397	0.00137500494311861	0.0052658010456108	0.0366197231154803	0.000579989472038568
SNP_A-1801942	SNP_A-1939493	SNP_A-2043843	0.00114581174689982	0.000302954914909398	0.000680851758641885	0.0052658010456108	0.0366197231154803	0.00180605151257949
SNP_A-1801942	SNP_A-4265639	SNP_A-2212274	0.0425548587391451	0.0316384108582399	0.0836085505091267	0.0052658010456108	0.529694597305354	0.018224420026044
SNP_A-1801942	SNP_A-4265639	SNP_A-2238938	0.0596528884757157	0.0443515808306647	0.0508293415448841	0.0052658010456108	0.529694597305354	0.96669188479761
SNP_A-1801942	SNP_A-4265639	SNP_A-2087016	0.03643307260281	0.0334575849602853	0.0207780343631963	0.0052658010456108	0.529694597305354	0.0825286291259837
SNP_A-1801942	SNP_A-4265639	SNP_A-1932282	0.135875604761387	0.0416597643306464	0.0985034368280061	0.0052658010456108	0.529694597305354	0.803768129813761
SNP_A-1801942	SNP_A-4265639	SNP_A-1985883	0.0998944946055888	0.0321098357150444	0.0830933142135643	0.0052658010456108	0.529694597305354	0.492484992035418
SNP_A-1801942	SNP_A-4265639	SNP_A-1955144	0.138841782721359	0.0269351650635887	0.0957464230842706	0.0052658010456108	0.529694597305354	0.428726498072254
SNP_A-1801942	SNP_A-4265639	SNP_A-1813951	0.0012930028838331	0.000432659600678403	0.000598710460125641	0.0052658010456108	0.529694597305354	0.00137084686903284
SNP_A-1801942	SNP_A-4265639	SNP_A-4205722	0.00213160685588859	0.000216862193853921	0.00199317845087325	0.0052658010456108	0.529694597305354	0.000594546323112363
SNP_A-1801942	SNP_A-4265639	SNP_A-1985885	0.00209191239605364	0.000223585531754711	0.00202328372523239	0.0052658010456108	0.529694597305354	0.000600750079226001
SNP_A-1801942	SNP_A-4265639	SNP_A-4211620	0.00186177701184026	0.000213612613756554	0.00203995531949686	0.0052658010456108	0.529694597305354	0.000582290410199887
SNP_A-1801942	SNP_A-4265639	SNP_A-1985887	0.00202445783735861	0.000215441405471382	0.00196338237946855	0.0052658010456108	0.529694597305354	0.000579989472038568
SNP_A-1801942	SNP_A-4265639	SNP_A-2043843	0.00163446728611908	0.000534389136028571	0.000820084139941781	0.0052658010456108	0.529694597305354	0.00180605151257949
SNP_A-1801942	SNP_A-2212274	SNP_A-1985884	0.0713931269658596	0.00752720615599035	0.0436599254133554	0.0052658010456108	0.018224420026044	0.25559797506773
SNP_A-1801942	SNP_A-2212274	SNP_A-1955144	0.0822973412807829	0.0250953206898124	0.0780665396006417	0.0052658010456108	0.018224420026044	0.428726498072254
SNP_A-1801942	SNP_A-2212274	SNP_A-4205722	0.00627547249978453	0.000217814082480999	0.00315408064286005	0.0052658010456108	0.018224420026044	0.000594546323112363
SNP_A-1801942	SNP_A-2212274	SNP_A-1985885	0.00653436784821282	0.000221182784600341	0.00329752650836286	0.0052658010456108	0.018224420026044	0.000600750079226001
SNP_A-1801942	SNP_A-2212274	SNP_A-4211620	0.00636065506167372	0.000213629078430668	0.0032452871136162	0.0052658010456108	0.018224420026044	0.000582290410199887
SNP_A-1801942	SNP_A-2212274	SNP_A-1985887	0.0064611297710422	0.000214549305567199	0.00326583469511552	0.0052658010456108	0.018224420026044	0.000579989472038568
SNP_A-1801942	SNP_A-2155943	SNP_A-4272833	0.00302937272852465	0.00986607373956234	0.00179728588672825	0.0052658010456108	0.145937069431044	0.815052641486494
SNP_A-1801942	SNP_A-2155943	SNP_A-2087016	0.0197307484888731	0.0191717533074054	0.0108690448794067	0.0052658010456108	0.145937069431044	0.0825286291259837
SNP_A-1801942	SNP_A-2155943	SNP_A-1985884	0.00989830997061989	0.00199327770008719	0.00780644660754799	0.0052658010456108	0.145937069431044	0.25559797506773
SNP_A-1801942	SNP_A-2155943	SNP_A-1955144	0.0965375171009924	0.0130145975715787	0.0814866096261783	0.0052658010456108	0.145937069431044	0.428726498072254
SNP_A-1801942	SNP_A-2155943	SNP_A-1813951	0.00161172538222509	0.000183019605750607	0.000763075608142376	0.0052658010456108	0.145937069431044	0.00137084686903284
SNP_A-1801942	SNP_A-2155943	SNP_A-4205722	0.00202483400511718	9.02998282590102e-05	0.00139774358195584	0.0052658010456108	0.145937069431044	0.000594546323112363
SNP_A-1801942	SNP_A-2155943	SNP_A-1985885	0.00194345001311033	9.18554949661196e-05	0.00147539551904307	0.0052658010456108	0.145937069431044	0.000600750079226001
SNP_A-1801942	SNP_A-2155943	SNP_A-4211620	0.00217209656226248	8.90813280040538e-05	0.001489792931422	0.0052658010456108	0.145937069431044	0.000582290410199887
SNP_A-1801942	SNP_A-2155943	SNP_A-1985887	0.00197190960951102	8.8951243768393e-05	0.00145769528912083	0.0052658010456108	0.145937069431044	0.000579989472038568
SNP_A-1801942	SNP_A-2155943	SNP_A-2043843	0.00183367273387844	0.000220919332715887	0.000863458723617613	0.0052658010456108	0.145937069431044	0.00180605151257949
SNP_A-1801942	SNP_A-2011759	SNP_A-4272833	0.00538253098135178	0.0118152466884784	0.00330468811265774	0.0052658010456108	0.266385203985207	0.815052641486494
SNP_A-1801942	SNP_A-2011759	SNP_A-2087016	0.021678738729117	0.02762553907021	0.0118785246723431	0.0052658010456108	0.266385203985207	0.0825286291259837
SNP_A-1801942	SNP_A-2011759	SNP_A-1985884	0.0189359418518786	0.00362391645972713	0.0137450936958412	0.0052658010456108	0.266385203985207	0.25559797506773
SNP_A-1801942	SNP_A-2011759	SNP_A-1955144	0.125537563941008	0.0192767059188291	0.107465773795373	0.0052658010456108	0.266385203985207	0.428726498072254
SNP_A-1801942	SNP_A-2011759	SNP_A-1813951	0.00231610944115919	0.000292190746320463	0.00110145055793917	0.0052658010456108	0.266385203985207	0.00137084686903284
SNP_A-1801942	SNP_A-2011759	SNP_A-4205722	0.00331337873994721	0.000139646683958803	0.00205475652840309	0.0052658010456108	0.266385203985207	0.000594546323112363
SNP_A-1801942	SNP_A-2011759	SNP_A-1985885	0.00323003410776157	0.000142079769041922	0.00216124417308677	0.0052658010456108	0.266385203985207	0.000600750079226001
SNP_A-1801942	SNP_A-2011759	SNP_A-4211620	0.00350659846696897	0.00013697099033558	0.00218847978797373	0.0052658010456108	0.266385203985207	0.000582290410199887
SNP_A-1801942	SNP_A-2011759	SNP_A-1985887	0.00325151961761606	0.000137527899420707	0.00213345385975394	0.0052658010456108	0.266385203985207	0.000579989472038568
SNP_A-1801942	SNP_A-2011759	SNP_A-2043843	0.00248448932811471	0.000351241443864772	0.00125074867667288	0.0052658010456108	0.266385203985207	0.00180605151257949
SNP_A-1801942	SNP_A-1913440	SNP_A-4256016	0.0094906749175923	0.0122251234217023	0.0048719201768367	0.0052658010456108	0.855950558981833	0.631313269046981
SNP_A-1801942	SNP_A-1913440	SNP_A-2238938	0.00565435234179327	0.0107067443997985	0.00306617659870631	0.0052658010456108	0.855950558981833	0.96669188479761
SNP_A-1801942	SNP_A-1913440	SNP_A-1829404	0.0118843998472302	0.0150079722757547	0.00618563948717072	0.0052658010456108	0.855950558981833	0.76978863671906
SNP_A-1801942	SNP_A-1913440	SNP_A-1985883	0.0111004954535503	0.0134656888140845	0.00599523185141667	0.0052658010456108	0.855950558981833	0.492484992035418
SNP_A-1801942	SNP_A-1913440	SNP_A-1985884	0.00297241445170504	0.00361797790447934	0.00201810802218992	0.0052658010456108	0.855950558981833	0.25559797506773
SNP_A-1801942	SNP_A-1913440	SNP_A-1813951	2.07528090347017e-05	0.000154620738550741	1.28455941143651e-05	0.0052658010456108	0.855950558981833	0.00137084686903284
SNP_A-1801942	SNP_A-1913440	SNP_A-4205722	0.000164700015770958	6.40918914870448e-05	7.44579392894053e-05	0.0052658010456108	0.855950558981833	0.000594546323112363
SNP_A-1801942	SNP_A-1913440	SNP_A-1985885	0.000170307485659194	6.54310452485631e-05	7.610331552517e-05	0.0052658010456108	0.855950558981833	0.000600750079226001
SNP_A-1801942	SNP_A-1913440	SNP_A-4211620	0.000154706462151512	6.2543665856417e-05	7.40306610906513e-05	0.0052658010456108	0.855950558981833	0.000582290410199887
SNP_A-1801942	SNP_A-1913440	SNP_A-1985887	0.000167293851675621	6.3248923925091e-05	7.42675142740844e-05	0.0052658010456108	0.855950558981833	0.000579989472038568
SNP_A-1801942	SNP_A-1913440	SNP_A-2043843	2.52392171093626e-05	0.000184859652025506	1.74555928697868e-05	0.0052658010456108	0.855950558981833	0.00180605151257949
SNP_A-1801942	SNP_A-4272833	SNP_A-4256016	0.00454411571513589	0.00707361620033378	0.00261479859277535	0.0052658010456108	0.815052641486494	0.631313269046981
SNP_A-1801942	SNP_A-4272833	SNP_A-2238938	0.00189905267062515	0.00685212210898824	0.000955643150326072	0.0052658010456108	0.815052641486494	0.96669188479761
SNP_A-1801942	SNP_A-4272833	SNP_A-1829404	0.00350969520389412	0.00948329521378784	0.00174972744963023	0.0052658010456108	0.815052641486494	0.76978863671906
SNP_A-1801942	SNP_A-4272833	SNP_A-1985883	0.0035960095187571	0.00655585998427884	0.00234347826274134	0.0052658010456108	0.815052641486494	0.492484992035418
SNP_A-1801942	SNP_A-4272833	SNP_A-1813951	3.33999216511308e-06	7.31942403228351e-05	1.26014588561879e-06	0.0052658010456108	0.815052641486494	0.00137084686903284
SNP_A-1801942	SNP_A-4272833	SNP_A-4205722	2.88873631202607e-05	3.8054740105782e-05	1.80464737435652e-05	0.0052658010456108	0.815052641486494	0.000594546323112363
SNP_A-1801942	SNP_A-4272833	SNP_A-1985885	3.0153958569945e-05	3.8802905413047e-05	1.82701868318932e-05	0.0052658010456108	0.815052641486494	0.000600750079226001
SNP_A-1801942	SNP_A-4272833	SNP_A-4211620	2.41849166047042e-05	3.73088541561125e-05	1.75116712931716e-05	0.0052658010456108	0.815052641486494	0.000582290410199887
SNP_A-1801942	SNP_A-4272833	SNP_A-1985887	3.02180278835557e-05	3.75430713620079e-05	1.80399989518325e-05	0.0052658010456108	0.815052641486494	0.000579989472038568
SNP_A-1801942	SNP_A-4272833	SNP_A-2043843	5.18706166530442e-06	8.97651211162679e-05	2.08384771700005e-06	0.0052658010456108	0.815052641486494	0.00180605151257949
SNP_A-1801942	SNP_A-2202315	SNP_A-4256016	0.0032701565932022	0.0051313183128789	0.00159842359129836	0.0052658010456108	0.543406077398027	0.631313269046981
SNP_A-1801942	SNP_A-2202315	SNP_A-2238938	0.00175086258084896	0.00455794148376913	0.000969689259677212	0.0052658010456108	0.543406077398027	0.96669188479761
SNP_A-1801942	SNP_A-2202315	SNP_A-1829404	0.00439381716549413	0.00653170510771068	0.00221258041286192	0.0052658010456108	0.543406077398027	0.76978863671906
SNP_A-1801942	SNP_A-2202315	SNP_A-1985883	0.00432358079659652	0.00596543107625822	0.00222198216459382	0.0052658010456108	0.543406077398027	0.492484992035418
SNP_A-1801942	SNP_A-2202315	SNP_A-1985884	0.00160245076782601	0.00147777380651411	0.000973102384331547	0.0052658010456108	0.543406077398027	0.25559797506773
SNP_A-1801942	SNP_A-2202315	SNP_A-1813951	6.75480866408767e-06	6.26565627624343e-05	3.85462772716826e-06	0.0052658010456108	0.543406077398027	0.00137084686903284
SNP_A-1801942	SNP_A-2202315	SNP_A-4205722	4.97093466520991e-05	2.37832907516917e-05	2.23958455323547e-05	0.0052658010456108	0.543406077398027	0.000594546323112363
SNP_A-1801942	SNP_A-2202315	SNP_A-1985885	5.1382780444504e-05	2.42775288275967e-05	2.28039142091844e-05	0.0052658010456108	0.543406077398027	0.000600750079226001
SNP_A-1801942	SNP_A-2202315	SNP_A-4211620	4.54868553964224e-05	2.32464443604339e-05	2.20055640210803e-05	0.0052658010456108	0.543406077398027	0.000582290410199887
SNP_A-1801942	SNP_A-2202315	SNP_A-1985887	5.07506111549633e-05	2.34598669686686e-05	2.23463972707325e-05	0.0052658010456108	0.543406077398027	0.000579989472038568
SNP_A-1801942	SNP_A-2202315	SNP_A-2043843	8.49611703694545e-06	7.53988096087249e-05	5.61611935858044e-06	0.0052658010456108	0.543406077398027	0.00180605151257949
SNP_A-1801942	SNP_A-4256016	SNP_A-1985884	0.0601884671829643	0.0124101708106917	0.042610976712904	0.0052658010456108	0.631313269046981	0.25559797506773
SNP_A-1801942	SNP_A-4256016	SNP_A-1955144	0.0828514362613519	0.0321147969102037	0.0501818502780857	0.0052658010456108	0.631313269046981	0.428726498072254
SNP_A-1801942	SNP_A-4256016	SNP_A-1813951	0.00197884995470063	0.000593941037456471	0.0011099024651408	0.0052658010456108	0.631313269046981	0.00137084686903284
SNP_A-1801942	SNP_A-4256016	SNP_A-4205722	0.00135613264672349	0.000292127631947833	0.00169399537331499	0.0052658010456108	0.631313269046981	0.000594546323112363
SNP_A-1801942	SNP_A-4256016	SNP_A-1985885	0.0012859081021944	0.000297068623195989	0.00171194738404628	0.0052658010456108	0.631313269046981	0.000600750079226001
SNP_A-1801942	SNP_A-4256016	SNP_A-4211620	0.00101276440774923	0.000283395591906206	0.00171877046718843	0.0052658010456108	0.631313269046981	0.000582290410199887
SNP_A-1801942	SNP_A-4256016	SNP_A-1985887	0.00121069868473906	0.000287292613889638	0.00170587383289987	0.0052658010456108	0.631313269046981	0.000579989472038568
SNP_A-1801942	SNP_A-4256016	SNP_A-2043843	0.00233649042257534	0.000711672433029658	0.00135473307027253	0.0052658010456108	0.631313269046981	0.00180605151257949
SNP_A-1801942	SNP_A-2238938	SNP_A-1985884	0.0233320724217723	0.0124743253768087	0.0127153525469203	0.0052658010456108	0.96669188479761	0.25559797506773
SNP_A-1801942	SNP_A-2238938	SNP_A-1813951	0.000438477278803485	0.000605612347813304	0.000332943623671175	0.0052658010456108	0.96669188479761	0.00137084686903284
SNP_A-1801942	SNP_A-2238938	SNP_A-4205722	0.000862481080112074	0.000323615138869128	0.000801420989638244	0.0052658010456108	0.96669188479761	0.000594546323112363
SNP_A-1801942	SNP_A-2238938	SNP_A-1985885	0.000859205315496778	0.000329792773032187	0.000828109445986756	0.0052658010456108	0.96669188479761	0.000600750079226001
SNP_A-1801942	SNP_A-2238938	SNP_A-4211620	0.000718433193665258	0.000315075403920246	0.000827665746253559	0.0052658010456108	0.96669188479761	0.000582290410199887
SNP_A-1801942	SNP_A-2238938	SNP_A-1985887	0.000832401732843039	0.000319055881313441	0.000823219910724776	0.0052658010456108	0.96669188479761	0.000579989472038568
SNP_A-1801942	SNP_A-2238938	SNP_A-2043843	0.000616801481110723	0.000729198002438179	0.000456293558216585	0.0052658010456108	0.96669188479761	0.00180605151257949
SNP_A-1801942	SNP_A-1829404	SNP_A-1985884	0.0305582177563177	0.0126318340488328	0.020378452500956	0.0052658010456108	0.76978863671906	0.25559797506773
SNP_A-1801942	SNP_A-1829404	SNP_A-4205722	0.00221137459093133	0.000328033745116667	0.00141081077088518	0.0052658010456108	0.76978863671906	0.000594546323112363
SNP_A-1801942	SNP_A-1829404	SNP_A-1985885	0.0022145570681268	0.000334120102075851	0.00144120933195601	0.0052658010456108	0.76978863671906	0.000600750079226001
SNP_A-1801942	SNP_A-1829404	SNP_A-4211620	0.00211256248605676	0.000320051665101454	0.00143929257598183	0.0052658010456108	0.76978863671906	0.000582290410199887
SNP_A-1801942	SNP_A-1829404	SNP_A-1985887	0.00216020462286809	0.00032324477898586	0.00142587400544321	0.0052658010456108	0.76978863671906	0.000579989472038568
SNP_A-1801942	SNP_A-2087016	SNP_A-1985884	0.0183139758186754	0.00894910959762636	0.00997797676408991	0.0052658010456108	0.0825286291259837	0.25559797506773
SNP_A-1801942	SNP_A-2087016	SNP_A-1955144	0.00912749094203757	0.0319102082316097	0.0123640628042101	0.0052658010456108	0.0825286291259837	0.428726498072254
SNP_A-1801942	SNP_A-2087016	SNP_A-1813951	0.000379999841235085	0.000617388885655015	0.000192818378430187	0.0052658010456108	0.0825286291259837	0.00137084686903284
SNP_A-1801942	SNP_A-2087016	SNP_A-4205722	0.000120006810803823	0.000278887364762686	0.000171906527238904	0.0052658010456108	0.0825286291259837	0.000594546323112363
SNP_A-1801942	SNP_A-2087016	SNP_A-1985885	0.000109737804098146	0.000282563914841986	0.000168829184268865	0.0052658010456108	0.0825286291259837	0.000600750079226001
SNP_A-1801942	SNP_A-2087016	SNP_A-4211620	0.000105147985972362	0.000269698126093823	0.000168802432378844	0.0052658010456108	0.0825286291259837	0.000582290410199887
SNP_A-1801942	SNP_A-2087016	SNP_A-1985887	0.000108448099777564	0.000273302962442892	0.000170093451808437	0.0052658010456108	0.0825286291259837	0.000579989472038568
SNP_A-1801942	SNP_A-2087016	SNP_A-2043843	0.00050674766341826	0.000738806829543553	0.000269715100935985	0.0052658010456108	0.0825286291259837	0.00180605151257949
SNP_A-1801942	SNP_A-1932282	SNP_A-1985884	0.0248896195906998	0.010843311558727	0.0233876753853226	0.0052658010456108	0.803768129813761	0.25559797506773
SNP_A-1801942	SNP_A-1932282	SNP_A-1955144	0.0246062358183368	0.0321252570143657	0.0521903114768477	0.0052658010456108	0.803768129813761	0.428726498072254
SNP_A-1801942	SNP_A-1932282	SNP_A-1813951	0.000691041073091361	0.00054652083461568	0.000859532149197814	0.0052658010456108	0.803768129813761	0.00137084686903284
SNP_A-1801942	SNP_A-1932282	SNP_A-2043843	0.000886444357452901	0.000654959827404382	0.000927705862221266	0.0052658010456108	0.803768129813761	0.00180605151257949
SNP_A-1801942	SNP_A-1985883	SNP_A-1985884	0.0308383191747566	0.011913134694772	0.0478188446757995	0.0052658010456108	0.492484992035418	0.25559797506773
SNP_A-1801942	SNP_A-1985883	SNP_A-1955144	0.0657786368506176	0.0301358327837852	0.0571228704065593	0.0052658010456108	0.492484992035418	0.428726498072254
SNP_A-1801942	SNP_A-1985883	SNP_A-1813951	0.00184983507027885	0.000556755781546583	0.000879617238918364	0.0052658010456108	0.492484992035418	0.00137084686903284
SNP_A-1801942	SNP_A-1985883	SNP_A-4205722	0.00315562861272681	0.000276848968328459	0.00191026271138379	0.0052658010456108	0.492484992035418	0.000594546323112363
SNP_A-1801942	SNP_A-1985883	SNP_A-1985885	0.00307399749233429	0.000281593753151769	0.00192286222014562	0.0052658010456108	0.492484992035418	0.000600750079226001
SNP_A-1801942	SNP_A-1985883	SNP_A-4211620	0.00268725650757999	0.000268593791278652	0.00191524750633186	0.0052658010456108	0.492484992035418	0.000582290410199887
SNP_A-1801942	SNP_A-1985883	SNP_A-1985887	0.00295910478397405	0.000272217727408686	0.00190472042812801	0.0052658010456108	0.492484992035418	0.000579989472038568
SNP_A-1801942	SNP_A-1985883	SNP_A-2043843	0.00216934327954729	0.000678310248458243	0.00102951761958695	0.0052658010456108	0.492484992035418	0.00180605151257949
SNP_A-1801942	SNP_A-1985884	SNP_A-1955144	0.00594995357792136	0.00787444674900769	0.00734283699788651	0.0052658010456108	0.25559797506773	0.428726498072254
SNP_A-1801942	SNP_A-1985884	SNP_A-1813951	0.000818118160383267	0.000210756476041466	0.000385458702652262	0.0052658010456108	0.25559797506773	0.00137084686903284
SNP_A-1801942	SNP_A-1985884	SNP_A-4205722	0.000395890517472399	3.8008869873734e-05	0.000196481096330437	0.0052658010456108	0.25559797506773	0.000594546323112363
SNP_A-1801942	SNP_A-1985884	SNP_A-1985885	0.00039222993985402	3.94883772531597e-05	0.000199771207378491	0.0052658010456108	0.25559797506773	0.000600750079226001
SNP_A-1801942	SNP_A-1985884	SNP_A-4211620	0.000377150803247331	3.804578729687e-05	0.000197867844742668	0.0052658010456108	0.25559797506773	0.000582290410199887
SNP_A-1801942	SNP_A-1985884	SNP_A-1985887	0.000363743226989036	3.81561004687266e-05	0.000188697770658148	0.0052658010456108	0.25559797506773	0.000579989472038568
SNP_A-1801942	SNP_A-1985884	SNP_A-2043843	0.000885220178520654	0.000250776909398068	0.000452363667204811	0.0052658010456108	0.25559797506773	0.00180605151257949
