# Supplementary material for: Powerful testing via hierarchical linkage disequilibrium in haplotype association studies
Source: Biom J. 2019 Jan 28;61(3):747–68. doi: 10.1002/bimj.201800053 (PMC6637384; doi:10.1002/bimj.201800053)
Supplement: Supplementary file 1 — Supporting Information [file BIMJ-61-747-s001.zip › reproducibility/case_study1_cadidate_loci_analysis/results/27.Pvalues.txt]

SNP1	SNP2	SNP3	Full	P={1}	P={1,2}	SNP1	SNP2	SNP3
SNP_A-2059528	SNP_A-4243473	SNP_A-2280657	0.00142616165624999	0.000519493472700055	0.00263838600351483	7.13997925061352e-05	0.13652879992564	0.872249069909686
SNP_A-2059528	SNP_A-4243473	SNP_A-2041975	0.00116689099034687	0.000199126660469911	0.00276681390798171	7.13997925061352e-05	0.13652879992564	0.661993083091057
SNP_A-2059528	SNP_A-4243473	SNP_A-1834682	0.000134657161350846	8.95105012384928e-05	5.90660165039859e-05	7.13997925061352e-05	0.13652879992564	7.21223637859403e-05
SNP_A-2059528	SNP_A-4243473	SNP_A-2047227	0.000124193616042974	9.98313039379587e-05	5.5942907128253e-05	7.13997925061352e-05	0.13652879992564	8.21492559052712e-05
SNP_A-2059528	SNP_A-4243473	SNP_A-1813648	0.00441502051244369	0.000309319745303076	0.00216855114504245	7.13997925061352e-05	0.13652879992564	0.506597452981334
SNP_A-2059528	SNP_A-4243473	SNP_A-2031643	0.00345855147158993	0.000290525255922459	0.00312688399820768	7.13997925061352e-05	0.13652879992564	0.959447865648266
SNP_A-2059528	SNP_A-4243473	SNP_A-1834645	0.00594249440683186	0.000196795506640615	0.00299307624892038	7.13997925061352e-05	0.13652879992564	0.967708345030256
SNP_A-2059528	SNP_A-4243473	SNP_A-1877794	0.00861115255686695	0.000430259389512459	0.00459417605908072	7.13997925061352e-05	0.13652879992564	0.658999909742447
SNP_A-2059528	SNP_A-4243473	SNP_A-1991385	0.00521101557928628	0.000166239657468829	0.00260489571353643	7.13997925061352e-05	0.13652879992564	0.876593064890383
SNP_A-2059528	SNP_A-4243473	SNP_A-2026706	0.00765529177282892	0.000418459512300354	0.0038775195716889	7.13997925061352e-05	0.13652879992564	0.711040835007148
SNP_A-2059528	SNP_A-4243473	SNP_A-4207540	0.00299597714242568	0.000205443676887039	0.00222362264656987	7.13997925061352e-05	0.13652879992564	0.240936087996761
SNP_A-2059528	SNP_A-2023169	SNP_A-2280657	0.00181032933900358	0.000596780511520605	0.00289776960518797	7.13997925061352e-05	0.176945364793216	0.872249069909686
SNP_A-2059528	SNP_A-2023169	SNP_A-2041975	0.00202166841246845	0.000225946318245653	0.00376015735146614	7.13997925061352e-05	0.176945364793216	0.661993083091057
SNP_A-2059528	SNP_A-2023169	SNP_A-1834682	0.000148654025858652	0.000104475851350366	6.47318899741473e-05	7.13997925061352e-05	0.176945364793216	7.21223637859403e-05
SNP_A-2059528	SNP_A-2023169	SNP_A-2047227	0.000138618062246218	0.000116345380240025	6.16990707504529e-05	7.13997925061352e-05	0.176945364793216	8.21492559052712e-05
SNP_A-2059528	SNP_A-2023169	SNP_A-2198341	0.00301507717544241	0.000242682220783924	0.00148770742591777	7.13997925061352e-05	0.176945364793216	0.312536512391539
SNP_A-2059528	SNP_A-2023169	SNP_A-1813648	0.00517570444013138	0.000356387052685259	0.00256309092770284	7.13997925061352e-05	0.176945364793216	0.506597452981334
SNP_A-2059528	SNP_A-2023169	SNP_A-2031643	0.00306583849940068	0.000343829224290869	0.00356485581852663	7.13997925061352e-05	0.176945364793216	0.959447865648266
SNP_A-2059528	SNP_A-2023169	SNP_A-1834645	0.00693505592612756	0.000231706015305438	0.00352798483522944	7.13997925061352e-05	0.176945364793216	0.967708345030256
SNP_A-2059528	SNP_A-2023169	SNP_A-1877794	0.0102148590660845	0.000507834469608856	0.00563016619987133	7.13997925061352e-05	0.176945364793216	0.658999909742447
SNP_A-2059528	SNP_A-2023169	SNP_A-1991385	0.00610297998439599	0.00019591212460388	0.0030811889096329	7.13997925061352e-05	0.176945364793216	0.876593064890383
SNP_A-2059528	SNP_A-2023169	SNP_A-2026706	0.00953621548815218	0.00049418967252297	0.00490769203755119	7.13997925061352e-05	0.176945364793216	0.711040835007148
SNP_A-2059528	SNP_A-2023169	SNP_A-4207540	0.00444273461849433	0.000243130367575756	0.00274328930287695	7.13997925061352e-05	0.176945364793216	0.240936087996761
SNP_A-2059528	SNP_A-1934452	SNP_A-1834682	0.000134589855566654	0.000207240882283054	6.02266654734908e-05	7.13997925061352e-05	0.385877929330274	7.21223637859403e-05
SNP_A-2059528	SNP_A-1934452	SNP_A-2047227	0.000114818919696608	0.000228710083333088	5.33604220219105e-05	7.13997925061352e-05	0.385877929330274	8.21492559052712e-05
SNP_A-2059528	SNP_A-1934452	SNP_A-2031643	0.00529676014679184	0.000623124444578809	0.00664008649400081	7.13997925061352e-05	0.385877929330274	0.959447865648266
SNP_A-2059528	SNP_A-1934452	SNP_A-1834645	0.00906301033724685	0.000431383364913448	0.00476268520720086	7.13997925061352e-05	0.385877929330274	0.967708345030256
SNP_A-2059528	SNP_A-1934452	SNP_A-1877794	0.0178689062881331	0.000922118636818092	0.00972484839709832	7.13997925061352e-05	0.385877929330274	0.658999909742447
SNP_A-2059528	SNP_A-1934452	SNP_A-1991385	0.00825134927662225	0.000367699448851686	0.0042857105881765	7.13997925061352e-05	0.385877929330274	0.876593064890383
SNP_A-2059528	SNP_A-1934452	SNP_A-2026706	0.013382510279566	0.000899379160838614	0.00779561204082767	7.13997925061352e-05	0.385877929330274	0.711040835007148
SNP_A-2059528	SNP_A-1934452	SNP_A-4207540	0.00240510199459784	0.000431873878350351	0.00332959609086572	7.13997925061352e-05	0.385877929330274	0.240936087996761
SNP_A-2059528	SNP_A-2280657	SNP_A-2198341	0.0101531279818136	0.000375278519800527	0.00537018279771287	7.13997925061352e-05	0.872249069909686	0.312536512391539
SNP_A-2059528	SNP_A-2280657	SNP_A-1813648	0.0147058620471666	0.000587144092819523	0.00781856993275428	7.13997925061352e-05	0.872249069909686	0.506597452981334
SNP_A-2059528	SNP_A-2280657	SNP_A-2031643	0.00332177814241807	0.000656227215101316	0.00501563621163892	7.13997925061352e-05	0.872249069909686	0.959447865648266
SNP_A-2059528	SNP_A-2280657	SNP_A-1834645	0.00666807304901404	0.000464510688807178	0.0038692507146709	7.13997925061352e-05	0.872249069909686	0.967708345030256
SNP_A-2059528	SNP_A-2280657	SNP_A-1877794	0.0162167219266645	0.000906415547244066	0.00926788108494687	7.13997925061352e-05	0.872249069909686	0.658999909742447
SNP_A-2059528	SNP_A-2280657	SNP_A-1991385	0.0058798889433555	0.000400957482090615	0.0032437093956338	7.13997925061352e-05	0.872249069909686	0.876593064890383
SNP_A-2059528	SNP_A-2280657	SNP_A-2026706	0.0122735811646232	0.000876308604023486	0.00797554456073299	7.13997925061352e-05	0.872249069909686	0.711040835007148
SNP_A-2059528	SNP_A-2280657	SNP_A-2032334	0.0170913151940632	0.00108472962933653	0.00989964478770584	7.13997925061352e-05	0.872249069909686	0.798368983132908
SNP_A-2059528	SNP_A-1820190	SNP_A-2198341	0.00265555823004591	0.000318448040089207	0.00252050237616461	7.13997925061352e-05	0.76901438242198	0.312536512391539
SNP_A-2059528	SNP_A-1820190	SNP_A-1813648	0.00418037410282032	0.000508522457566947	0.00363245440529681	7.13997925061352e-05	0.76901438242198	0.506597452981334
SNP_A-2059528	SNP_A-1820190	SNP_A-2031643	0.00439865532028953	0.000503595576530491	0.0032784618363225	7.13997925061352e-05	0.76901438242198	0.959447865648266
SNP_A-2059528	SNP_A-1820190	SNP_A-1877794	0.00272521763121872	0.000886638604358077	0.00406973019967461	7.13997925061352e-05	0.76901438242198	0.658999909742447
SNP_A-2059528	SNP_A-1820190	SNP_A-2026706	0.00316932298203715	0.000874230915106133	0.00365113254874387	7.13997925061352e-05	0.76901438242198	0.711040835007148
SNP_A-2059528	SNP_A-2041975	SNP_A-1834645	0.00406423113107961	0.000453637678737525	0.00210095917226494	7.13997925061352e-05	0.661993083091057	0.967708345030256
SNP_A-2059528	SNP_A-2041975	SNP_A-1877794	0.0160825020985337	0.000670681885776324	0.0085466667210845	7.13997925061352e-05	0.661993083091057	0.658999909742447
SNP_A-2059528	SNP_A-2041975	SNP_A-1991385	0.00324985582651526	0.000398913898212502	0.0017254652234185	7.13997925061352e-05	0.661993083091057	0.876593064890383
SNP_A-2059528	SNP_A-2041975	SNP_A-2026706	0.0151429922076633	0.000662653241676799	0.00854568170634577	7.13997925061352e-05	0.661993083091057	0.711040835007148
SNP_A-2059528	SNP_A-1834682	SNP_A-1834645	0.00369790727250759	0.000125315640979141	0.00206875121724111	7.13997925061352e-05	7.21223637859403e-05	0.967708345030256
SNP_A-2059528	SNP_A-1834682	SNP_A-1877794	0.0054260158092517	0.000213391642968592	0.00321539747633522	7.13997925061352e-05	7.21223637859403e-05	0.658999909742447
SNP_A-2059528	SNP_A-1834682	SNP_A-1991385	0.00332538345160458	0.000108554766785362	0.00183202508506934	7.13997925061352e-05	7.21223637859403e-05	0.876593064890383
SNP_A-2059528	SNP_A-1834682	SNP_A-2026706	0.0057608135420592	0.000208413184756658	0.00325001686085532	7.13997925061352e-05	7.21223637859403e-05	0.711040835007148
SNP_A-2059528	SNP_A-2047227	SNP_A-1834645	0.00379640014125935	0.000139037773289644	0.00226604829947699	7.13997925061352e-05	8.21492559052712e-05	0.967708345030256
SNP_A-2059528	SNP_A-2047227	SNP_A-1991385	0.00341295050802887	0.00012046632666136	0.00200360495732393	7.13997925061352e-05	8.21492559052712e-05	0.876593064890383
SNP_A-2059528	SNP_A-2047227	SNP_A-2026706	0.00634375813358916	0.000228641268069038	0.00324745027335198	7.13997925061352e-05	8.21492559052712e-05	0.711040835007148
SNP_A-2059528	SNP_A-2198341	SNP_A-2031643	0.00186255444200482	0.000170114584163468	0.000874092606264621	7.13997925061352e-05	0.312536512391539	0.959447865648266
SNP_A-2059528	SNP_A-2198341	SNP_A-1877794	0.00776266339159557	0.000340447105547384	0.00461436119728492	7.13997925061352e-05	0.312536512391539	0.658999909742447
SNP_A-2059528	SNP_A-2198341	SNP_A-2026706	0.00684060843609711	0.000330706325967686	0.00442179163326641	7.13997925061352e-05	0.312536512391539	0.711040835007148
SNP_A-2059528	SNP_A-2198341	SNP_A-4207540	0.00563339881361113	0.000273323659401097	0.00333696061910198	7.13997925061352e-05	0.312536512391539	0.240936087996761
SNP_A-2059528	SNP_A-1813648	SNP_A-2031643	0.00266879912302904	0.000296174874182193	0.00127565664542815	7.13997925061352e-05	0.506597452981334	0.959447865648266
SNP_A-2059528	SNP_A-1813648	SNP_A-1877794	0.0118725972092653	0.000548894267901295	0.00692597002963332	7.13997925061352e-05	0.506597452981334	0.658999909742447
SNP_A-2059528	SNP_A-1813648	SNP_A-2026706	0.0104419738091245	0.000533863954949599	0.00650883210175966	7.13997925061352e-05	0.506597452981334	0.711040835007148
SNP_A-2059528	SNP_A-1813648	SNP_A-4207540	0.00803429490261679	0.000386495970666603	0.00476490247742009	7.13997925061352e-05	0.506597452981334	0.240936087996761
SNP_A-2059528	SNP_A-2031643	SNP_A-1834645	0.00604850907550804	0.000405882229190093	0.00321517615892118	7.13997925061352e-05	0.959447865648266	0.967708345030256
SNP_A-2059528	SNP_A-2031643	SNP_A-1877794	0.00191559222092625	0.000747594432468622	0.000907917204667929	7.13997925061352e-05	0.959447865648266	0.658999909742447
SNP_A-2059528	SNP_A-2031643	SNP_A-1991385	0.00519372389998085	0.000355395989241639	0.00264657553466858	7.13997925061352e-05	0.959447865648266	0.876593064890383
SNP_A-2059528	SNP_A-2031643	SNP_A-2026706	0.00202952123544274	0.00074559211535587	0.000971903573312618	7.13997925061352e-05	0.959447865648266	0.711040835007148
SNP_A-2059528	SNP_A-2031643	SNP_A-4207540	0.00383693347122228	0.000329150532725988	0.00198716140446336	7.13997925061352e-05	0.959447865648266	0.240936087996761
SNP_A-2059528	SNP_A-2031643	SNP_A-2032334	0.0031793808657807	0.000914260516709194	0.00879815690842055	7.13997925061352e-05	0.959447865648266	0.798368983132908
