# Supplementary material for: Powerful testing via hierarchical linkage disequilibrium in haplotype association studies
Source: Biom J. 2019 Jan 28;61(3):747–68. doi: 10.1002/bimj.201800053 (PMC6637384; doi:10.1002/bimj.201800053)
Supplement: Supplementary file 1 — Supporting Information [file BIMJ-61-747-s001.zip › reproducibility/case_study1_cadidate_loci_analysis/results/16.Pvalues.txt]

SNP1	SNP2	SNP3	Full	P={1}	P={1,2}	SNP1	SNP2	SNP3
SNP_A-2247776	SNP_A-1911877	SNP_A-1898894	0.018307080022433	0.00755057025040885	0.0280603728516601	0.00111163813798956	0.0332117891285535	0.27742549876082
SNP_A-2247776	SNP_A-1911877	SNP_A-2138159	0.0696961412547644	0.00580513986629172	0.0426743927151497	0.00111163813798956	0.0332117891285535	0.178729533429513
SNP_A-2247776	SNP_A-1911877	SNP_A-4193236	0.0676733493092685	0.00754852782398089	0.0459406756909685	0.00111163813798956	0.0332117891285535	0.426657966030815
SNP_A-2247776	SNP_A-1911877	SNP_A-2109395	0.0180344157737939	0.00791500098169127	0.029493292307443	0.00111163813798956	0.0332117891285535	0.358626372346226
SNP_A-2247776	SNP_A-1911877	SNP_A-2244257	0.0262460150240479	0.00201951032499016	0.0167369384731909	0.00111163813798956	0.0332117891285535	0.0239668781320451
SNP_A-2247776	SNP_A-1911877	SNP_A-2138206	0.0134599774039014	0.00760788422023832	0.0109503850259335	0.00111163813798956	0.0332117891285535	0.788754097540298
SNP_A-2247776	SNP_A-1911877	SNP_A-2113187	0.073946251250696	0.00664393686718954	0.045237199938134	0.00111163813798956	0.0332117891285535	0.0937188883915094
SNP_A-2247776	SNP_A-1911877	SNP_A-2048117	0.0230040736924858	0.00731869096588416	0.0305741652295865	0.00111163813798956	0.0332117891285535	0.899839195613249
SNP_A-2247776	SNP_A-1911877	SNP_A-2282244	0.0217607328631208	0.00418102833686247	0.0135692667105243	0.00111163813798956	0.0332117891285535	0.188143695259294
SNP_A-2247776	SNP_A-1911877	SNP_A-4197526	0.0446920639557518	0.00767835979927586	0.0289274267396801	0.00111163813798956	0.0332117891285535	0.801938981349239
SNP_A-2247776	SNP_A-1911877	SNP_A-1794481	0.0384498030302242	0.00751970617874855	0.0459640186868623	0.00111163813798956	0.0332117891285535	0.97759906641437
SNP_A-2247776	SNP_A-1911877	SNP_A-2300236	0.0326731321220917	0.00595012174686462	0.0252582604768649	0.00111163813798956	0.0332117891285535	0.304181356956751
SNP_A-2247776	SNP_A-1911877	SNP_A-2061176	0.0327756440325162	0.00585187447133637	0.0232819573761777	0.00111163813798956	0.0332117891285535	0.427550935285409
SNP_A-2247776	SNP_A-1911877	SNP_A-2249749	0.0359660282926892	0.00749423426979505	0.0286513199419982	0.00111163813798956	0.0332117891285535	0.714702574647318
SNP_A-2247776	SNP_A-1911877	SNP_A-2192054	0.0633844178276855	0.00767355795318068	0.0518775228473621	0.00111163813798956	0.0332117891285535	0.815538790493553
SNP_A-2247776	SNP_A-1911877	SNP_A-1801190	0.0436184566152512	0.00766705104415065	0.031624559168458	0.00111163813798956	0.0332117891285535	0.830746074349525
SNP_A-2247776	SNP_A-1911877	SNP_A-2075347	0.0247143547623624	0.00342342796883558	0.0243792288983816	0.00111163813798956	0.0332117891285535	0.170118431134046
SNP_A-2247776	SNP_A-1864899	SNP_A-1898894	0.00814053304900983	0.00657014717651637	0.0177883484103984	0.00111163813798956	0.0247526128566141	0.27742549876082
SNP_A-2247776	SNP_A-1864899	SNP_A-2138159	0.052845631783582	0.00526934278563692	0.0307330138942026	0.00111163813798956	0.0247526128566141	0.178729533429513
SNP_A-2247776	SNP_A-1864899	SNP_A-4193236	0.0561740339112965	0.00669975763259135	0.0339257054433042	0.00111163813798956	0.0247526128566141	0.426657966030815
SNP_A-2247776	SNP_A-1864899	SNP_A-2109395	0.00782652112294316	0.00678289995857623	0.0193284227415053	0.00111163813798956	0.0247526128566141	0.358626372346226
SNP_A-2247776	SNP_A-1864899	SNP_A-2244257	0.0197917128232186	0.00188034706626718	0.0116751396264128	0.00111163813798956	0.0247526128566141	0.0239668781320451
SNP_A-2247776	SNP_A-1864899	SNP_A-2138206	0.00683224383323543	0.00651250786970179	0.00715597572974893	0.00111163813798956	0.0247526128566141	0.788754097540298
SNP_A-2247776	SNP_A-1864899	SNP_A-2113187	0.0570090832614881	0.00624488379526643	0.0349588628842083	0.00111163813798956	0.0247526128566141	0.0937188883915094
SNP_A-2247776	SNP_A-1864899	SNP_A-2282244	0.013117493960182	0.00371859341875601	0.00871875980706439	0.00111163813798956	0.0247526128566141	0.188143695259294
SNP_A-2247776	SNP_A-1864899	SNP_A-4197526	0.029645493634549	0.0067588365393548	0.017862121155632	0.00111163813798956	0.0247526128566141	0.801938981349239
SNP_A-2247776	SNP_A-1864899	SNP_A-1794481	0.0338912586107394	0.00661993463341117	0.0315929158466243	0.00111163813798956	0.0247526128566141	0.97759906641437
SNP_A-2247776	SNP_A-1864899	SNP_A-2300236	0.0353224943577291	0.00524134317852135	0.0201976803174711	0.00111163813798956	0.0247526128566141	0.304181356956751
SNP_A-2247776	SNP_A-1864899	SNP_A-1817694	0.0271196221559021	0.00513344511706596	0.0165062291518166	0.00111163813798956	0.0247526128566141	0.288817756892121
SNP_A-2247776	SNP_A-1864899	SNP_A-2302489	0.0101750300043207	0.0017769276889815	0.00584127519815763	0.00111163813798956	0.0247526128566141	0.0810675605810578
SNP_A-2247776	SNP_A-1864899	SNP_A-2249749	0.0386656154846198	0.00662339190797084	0.0243895928080272	0.00111163813798956	0.0247526128566141	0.714702574647318
SNP_A-2247776	SNP_A-1864899	SNP_A-2192054	0.0500156368355313	0.00675390307829263	0.0375961476959817	0.00111163813798956	0.0247526128566141	0.815538790493553
SNP_A-2247776	SNP_A-1864899	SNP_A-1801190	0.0456565898339543	0.00676151315530008	0.027223619791231	0.00111163813798956	0.0247526128566141	0.830746074349525
SNP_A-2247776	SNP_A-1864899	SNP_A-2075347	0.0205535204310094	0.00300556061092895	0.0197064656204556	0.00111163813798956	0.0247526128566141	0.170118431134046
SNP_A-2247776	SNP_A-4234531	SNP_A-1898894	0.0175924388860107	0.00897469806045895	0.0161124903854814	0.00111163813798956	0.0647497380548743	0.27742549876082
SNP_A-2247776	SNP_A-4234531	SNP_A-2138159	0.045183165608301	0.00619502216252663	0.0273454903352184	0.00111163813798956	0.0647497380548743	0.178729533429513
SNP_A-2247776	SNP_A-4234531	SNP_A-1931084	0.0528985784943614	0.00687075785468094	0.0320381075794867	0.00111163813798956	0.0647497380548743	0.237141548103407
SNP_A-2247776	SNP_A-4234531	SNP_A-4234354	0.0553738497516506	0.00703734601343964	0.0338414650804533	0.00111163813798956	0.0647497380548743	0.24949876233328
SNP_A-2247776	SNP_A-4234531	SNP_A-4193236	0.0543443728520359	0.00834407991672342	0.0316299906557215	0.00111163813798956	0.0647497380548743	0.426657966030815
SNP_A-2247776	SNP_A-4234531	SNP_A-2109395	0.0163484582607941	0.0093206097967512	0.0175166511798097	0.00111163813798956	0.0647497380548743	0.358626372346226
SNP_A-2247776	SNP_A-4234531	SNP_A-2244257	0.0240915724003655	0.00217809025158257	0.0138960654728875	0.00111163813798956	0.0647497380548743	0.0239668781320451
SNP_A-2247776	SNP_A-4234531	SNP_A-2138206	0.012048246817575	0.00845450648845148	0.00694896062433642	0.00111163813798956	0.0647497380548743	0.788754097540298
SNP_A-2247776	SNP_A-4234531	SNP_A-2113187	0.0699506629452551	0.00760637423808944	0.0521484074019175	0.00111163813798956	0.0647497380548743	0.0937188883915094
SNP_A-2247776	SNP_A-4234531	SNP_A-2048117	0.0550978477506066	0.00795776649683818	0.036205406720152	0.00111163813798956	0.0647497380548743	0.899839195613249
SNP_A-2247776	SNP_A-4234531	SNP_A-2282244	0.0113117804413607	0.00363714794398484	0.00919121642321624	0.00111163813798956	0.0647497380548743	0.188143695259294
SNP_A-2247776	SNP_A-4234531	SNP_A-4197526	0.0413904581530842	0.00864880324310453	0.030733975735615	0.00111163813798956	0.0647497380548743	0.801938981349239
SNP_A-2247776	SNP_A-4234531	SNP_A-1794481	0.0606507762758855	0.00849955507731626	0.0447668049850781	0.00111163813798956	0.0647497380548743	0.97759906641437
SNP_A-2247776	SNP_A-4234531	SNP_A-2300236	0.0667766031607988	0.00664733646970804	0.0425145082845288	0.00111163813798956	0.0647497380548743	0.304181356956751
SNP_A-2247776	SNP_A-4234531	SNP_A-2296324	0.00924059858635736	0.00715768946571539	0.0450447944182639	0.00111163813798956	0.0647497380548743	0.686685599804298
SNP_A-2247776	SNP_A-4234531	SNP_A-2061176	0.0560209028721213	0.00652669460926281	0.0387159570531523	0.00111163813798956	0.0647497380548743	0.427550935285409
SNP_A-2247776	SNP_A-4234531	SNP_A-1817694	0.0460307161035894	0.00649371594066712	0.0355669447909516	0.00111163813798956	0.0647497380548743	0.288817756892121
SNP_A-2247776	SNP_A-4234531	SNP_A-2302489	0.0176671470441474	0.00229579841069769	0.00944706582211689	0.00111163813798956	0.0647497380548743	0.0810675605810578
SNP_A-2247776	SNP_A-4234531	SNP_A-2249749	0.0497654083048413	0.00841697026477258	0.0374020768903841	0.00111163813798956	0.0647497380548743	0.714702574647318
SNP_A-2247776	SNP_A-4234531	SNP_A-2192054	0.0559309005429845	0.00876283290728091	0.0416100810440313	0.00111163813798956	0.0647497380548743	0.815538790493553
SNP_A-2247776	SNP_A-4234531	SNP_A-1801190	0.0563465503218767	0.00859361995016686	0.0381488166961094	0.00111163813798956	0.0647497380548743	0.830746074349525
SNP_A-2247776	SNP_A-4234531	SNP_A-2075347	0.0280229022393822	0.00388104784775793	0.0266135095201096	0.00111163813798956	0.0647497380548743	0.170118431134046
SNP_A-2247776	SNP_A-1896327	SNP_A-1898894	0.0162321760360979	0.00898184904431618	0.0174266819559566	0.00111163813798956	0.0621014394986468	0.27742549876082
SNP_A-2247776	SNP_A-1896327	SNP_A-2138159	0.0504881007201511	0.00612046965974452	0.0297071171937767	0.00111163813798956	0.0621014394986468	0.178729533429513
SNP_A-2247776	SNP_A-1896327	SNP_A-1931084	0.0539837309756519	0.00679645497007824	0.0349221310573437	0.00111163813798956	0.0621014394986468	0.237141548103407
SNP_A-2247776	SNP_A-1896327	SNP_A-4234354	0.0561032709521692	0.00695988557280477	0.0367158504128424	0.00111163813798956	0.0621014394986468	0.24949876233328
SNP_A-2247776	SNP_A-1896327	SNP_A-4193236	0.0577276007481262	0.00823484380251926	0.034088078976596	0.00111163813798956	0.0621014394986468	0.426657966030815
SNP_A-2247776	SNP_A-1896327	SNP_A-2109395	0.0147756148869266	0.00932389413155463	0.0189102422368835	0.00111163813798956	0.0621014394986468	0.358626372346226
SNP_A-2247776	SNP_A-1896327	SNP_A-2244257	0.0263552392235008	0.0021594834604519	0.0147003187995162	0.00111163813798956	0.0621014394986468	0.0239668781320451
SNP_A-2247776	SNP_A-1896327	SNP_A-2138206	0.0124267610018924	0.00833233809682024	0.00765394715623809	0.00111163813798956	0.0621014394986468	0.788754097540298
SNP_A-2247776	SNP_A-1896327	SNP_A-2113187	0.0740354777493023	0.00752133753714357	0.0500438325501431	0.00111163813798956	0.0621014394986468	0.0937188883915094
SNP_A-2247776	SNP_A-1896327	SNP_A-2048117	0.0486623726794706	0.00784478432848886	0.0352259083634189	0.00111163813798956	0.0621014394986468	0.899839195613249
SNP_A-2247776	SNP_A-1896327	SNP_A-2282244	0.00917518097245357	0.00356386760529743	0.00863914042925359	0.00111163813798956	0.0621014394986468	0.188143695259294
SNP_A-2247776	SNP_A-1896327	SNP_A-4197526	0.0330530444020802	0.00854381981950042	0.0282946587673354	0.00111163813798956	0.0621014394986468	0.801938981349239
SNP_A-2247776	SNP_A-1896327	SNP_A-1794481	0.0515912832019551	0.00838573788501418	0.0431734909437308	0.00111163813798956	0.0621014394986468	0.97759906641437
SNP_A-2247776	SNP_A-1896327	SNP_A-2300236	0.0611487433631101	0.00654575170647251	0.0394349140981846	0.00111163813798956	0.0621014394986468	0.304181356956751
SNP_A-2247776	SNP_A-1896327	SNP_A-2296324	0.00847085435232126	0.00706382038009278	0.0457503175725295	0.00111163813798956	0.0621014394986468	0.686685599804298
SNP_A-2247776	SNP_A-1896327	SNP_A-1817694	0.0398601871616626	0.00638749898430171	0.0318376270817271	0.00111163813798956	0.0621014394986468	0.288817756892121
SNP_A-2247776	SNP_A-1896327	SNP_A-2302489	0.0176562442076309	0.00226549848509423	0.00943834243602149	0.00111163813798956	0.0621014394986468	0.0810675605810578
SNP_A-2247776	SNP_A-1896327	SNP_A-2249749	0.0471205534640096	0.00830694828871665	0.0366495144329033	0.00111163813798956	0.0621014394986468	0.714702574647318
SNP_A-2247776	SNP_A-1896327	SNP_A-1801190	0.0542031232404065	0.00848061430064044	0.0376698424769164	0.00111163813798956	0.0621014394986468	0.830746074349525
SNP_A-2247776	SNP_A-1896327	SNP_A-2075347	0.0231691840696188	0.00383030085757386	0.0249425838874013	0.00111163813798956	0.0621014394986468	0.170118431134046
SNP_A-2247776	SNP_A-1824405	SNP_A-2269292	0.141250919678345	0.0133049616884003	0.0951939169432142	0.00111163813798956	0.415040606620626	0.624980243273881
SNP_A-2247776	SNP_A-1824405	SNP_A-2052700	0.136081027285149	0.0128068477654524	0.0865843937520831	0.00111163813798956	0.415040606620626	0.933099019334251
SNP_A-2247776	SNP_A-1824405	SNP_A-1898894	0.0806885909307596	0.013652924619704	0.0604700857202618	0.00111163813798956	0.415040606620626	0.27742549876082
SNP_A-2247776	SNP_A-1824405	SNP_A-2138159	0.0304919537021896	0.00874717996817844	0.0550481132347189	0.00111163813798956	0.415040606620626	0.178729533429513
SNP_A-2247776	SNP_A-1824405	SNP_A-2101084	0.0635133837514238	0.0114174241991601	0.0610039638349695	0.00111163813798956	0.415040606620626	0.456578500611628
SNP_A-2247776	SNP_A-1824405	SNP_A-2174392	0.0655631141965274	0.0108546035521449	0.0615964280585923	0.00111163813798956	0.415040606620626	0.502979874551527
SNP_A-2247776	SNP_A-1824405	SNP_A-4193236	0.0631443255563983	0.0125512537691407	0.0708438897323462	0.00111163813798956	0.415040606620626	0.426657966030815
SNP_A-2247776	SNP_A-1824405	SNP_A-2109395	0.0673563005853339	0.0132968967431879	0.0595373153162004	0.00111163813798956	0.415040606620626	0.358626372346226
SNP_A-2247776	SNP_A-1824405	SNP_A-2244257	0.029433861640196	0.00275711124877958	0.022569648594242	0.00111163813798956	0.415040606620626	0.0239668781320451
SNP_A-2247776	SNP_A-1824405	SNP_A-2138206	0.0279922821680344	0.0134217404575167	0.031252713665646	0.00111163813798956	0.415040606620626	0.788754097540298
SNP_A-2247776	SNP_A-1824405	SNP_A-2113187	0.0267200284507436	0.012604161822897	0.0499407271800506	0.00111163813798956	0.415040606620626	0.0937188883915094
SNP_A-2247776	SNP_A-1824405	SNP_A-2048117	0.0788777985435444	0.0125678654009638	0.0477035478134094	0.00111163813798956	0.415040606620626	0.899839195613249
SNP_A-2247776	SNP_A-1824405	SNP_A-2282244	0.0350576524365811	0.00657783123293912	0.0244013691490032	0.00111163813798956	0.415040606620626	0.188143695259294
SNP_A-2247776	SNP_A-1824405	SNP_A-2061176	0.106603580122043	0.0107416248690545	0.0751010452643372	0.00111163813798956	0.415040606620626	0.427550935285409
SNP_A-2247776	SNP_A-1824405	SNP_A-1817694	0.0395325616915899	0.0107787939756286	0.0463599637741154	0.00111163813798956	0.415040606620626	0.288817756892121
SNP_A-2247776	SNP_A-1824405	SNP_A-2188538	0.131510860771572	0.0132743485740871	0.0841553863128826	0.00111163813798956	0.415040606620626	0.714381230754966
SNP_A-2247776	SNP_A-1824405	SNP_A-2249749	0.0775525176796106	0.0131428548694318	0.0617259441933095	0.00111163813798956	0.415040606620626	0.714702574647318
SNP_A-2247776	SNP_A-1824405	SNP_A-1801190	0.0866885544937248	0.0135218930737897	0.0663247816220939	0.00111163813798956	0.415040606620626	0.830746074349525
SNP_A-2247776	SNP_A-2106140	SNP_A-1898894	0.0364097079190743	0.00937998719195357	0.0286702921605934	0.00111163813798956	0.0972347792651776	0.27742549876082
SNP_A-2247776	SNP_A-2106140	SNP_A-2138159	0.0643107410421845	0.00715409824443856	0.0395870025090816	0.00111163813798956	0.0972347792651776	0.178729533429513
SNP_A-2247776	SNP_A-2106140	SNP_A-2101084	0.0548366016768648	0.00530945936987651	0.0336640884842451	0.00111163813798956	0.0972347792651776	0.456578500611628
SNP_A-2247776	SNP_A-2106140	SNP_A-2174392	0.0509312414783488	0.00475935495175993	0.0308739173992989	0.00111163813798956	0.0972347792651776	0.502979874551527
SNP_A-2247776	SNP_A-2106140	SNP_A-2109395	0.0267594981217256	0.0086452647441727	0.0227635460190228	0.00111163813798956	0.0972347792651776	0.358626372346226
SNP_A-2247776	SNP_A-2106140	SNP_A-2244257	0.0180050520351067	0.00236056684968107	0.00964602582223698	0.00111163813798956	0.0972347792651776	0.0239668781320451
SNP_A-2247776	SNP_A-2106140	SNP_A-2138206	0.028863399736182	0.00955530998914638	0.0270691780367849	0.00111163813798956	0.0972347792651776	0.788754097540298
SNP_A-2247776	SNP_A-2106140	SNP_A-2113187	0.0382080846040923	0.00923850575210846	0.0666105949729459	0.00111163813798956	0.0972347792651776	0.0937188883915094
SNP_A-2247776	SNP_A-2106140	SNP_A-2048117	0.063710612043042	0.00876778075145211	0.0396308756000841	0.00111163813798956	0.0972347792651776	0.899839195613249
SNP_A-2247776	SNP_A-2106140	SNP_A-2282244	0.0389372391590068	0.005272211985131	0.0301610511052674	0.00111163813798956	0.0972347792651776	0.188143695259294
SNP_A-2247776	SNP_A-2106140	SNP_A-4197526	0.0794630584682814	0.00955509534813636	0.0684490095498302	0.00111163813798956	0.0972347792651776	0.801938981349239
SNP_A-2247776	SNP_A-2106140	SNP_A-1794481	0.0119917215703562	0.00940840423182883	0.0673614996304551	0.00111163813798956	0.0972347792651776	0.97759906641437
SNP_A-2247776	SNP_A-2106140	SNP_A-2300236	0.0884026743828055	0.00752824407996266	0.055592126021126	0.00111163813798956	0.0972347792651776	0.304181356956751
SNP_A-2247776	SNP_A-2106140	SNP_A-1817694	0.0895350128584099	0.00749970441538346	0.0563342832451607	0.00111163813798956	0.0972347792651776	0.288817756892121
SNP_A-2247776	SNP_A-2106140	SNP_A-2249749	0.0935197624516721	0.0093837956912109	0.0578584589824622	0.00111163813798956	0.0972347792651776	0.714702574647318
SNP_A-2247776	SNP_A-2106140	SNP_A-1801190	0.0969228364248222	0.00961897342986393	0.0599570437587196	0.00111163813798956	0.0972347792651776	0.830746074349525
SNP_A-2247776	SNP_A-2106140	SNP_A-2075347	0.0332278807526884	0.00433058422638322	0.0387511175081557	0.00111163813798956	0.0972347792651776	0.170118431134046
SNP_A-2247776	SNP_A-2269292	SNP_A-2101084	0.0414758428155042	0.0122894133628231	0.0713213271010211	0.00111163813798956	0.624980243273881	0.456578500611628
SNP_A-2247776	SNP_A-2269292	SNP_A-2174392	0.0423722546822485	0.0118534124597268	0.0697229402662127	0.00111163813798956	0.624980243273881	0.502979874551527
SNP_A-2247776	SNP_A-2269292	SNP_A-2138206	0.0173337173443132	0.0137305068299415	0.0278082589810653	0.00111163813798956	0.624980243273881	0.788754097540298
SNP_A-2247776	SNP_A-2269292	SNP_A-2113187	0.0981532128615678	0.0131913708568223	0.0732095882359134	0.00111163813798956	0.624980243273881	0.0937188883915094
SNP_A-2247776	SNP_A-2269292	SNP_A-2048117	0.0682654347268638	0.0118737241258686	0.0717210231776573	0.00111163813798956	0.624980243273881	0.899839195613249
SNP_A-2247776	SNP_A-2269292	SNP_A-2282244	0.0506683737785771	0.00741482256598122	0.0293901112693195	0.00111163813798956	0.624980243273881	0.188143695259294
SNP_A-2247776	SNP_A-2269292	SNP_A-2300236	0.110803606930535	0.0109036473413192	0.0755949182111916	0.00111163813798956	0.624980243273881	0.304181356956751
SNP_A-2247776	SNP_A-2269292	SNP_A-2296324	0.0356280993389525	0.0115623603818118	0.050624037597516	0.00111163813798956	0.624980243273881	0.686685599804298
SNP_A-2247776	SNP_A-2269292	SNP_A-2061176	0.0209643200170982	0.010922979531075	0.0178390780794646	0.00111163813798956	0.624980243273881	0.427550935285409
SNP_A-2247776	SNP_A-2269292	SNP_A-1817694	0.10792244809457	0.0108457760958158	0.0733179647923573	0.00111163813798956	0.624980243273881	0.288817756892121
SNP_A-2247776	SNP_A-2269292	SNP_A-2188538	0.0581441367470537	0.0134603613939023	0.0370158324676267	0.00111163813798956	0.624980243273881	0.714381230754966
SNP_A-2247776	SNP_A-2269292	SNP_A-2249749	0.0802150239166767	0.0132036368804655	0.0627638346902742	0.00111163813798956	0.624980243273881	0.714702574647318
SNP_A-2247776	SNP_A-2269292	SNP_A-1801190	0.0791144084544756	0.0136025824789143	0.0661577771801017	0.00111163813798956	0.624980243273881	0.830746074349525
SNP_A-2247776	SNP_A-2052700	SNP_A-2138159	0.0911520700555567	0.00775748680208761	0.05585687776962	0.00111163813798956	0.933099019334251	0.178729533429513
SNP_A-2247776	SNP_A-2052700	SNP_A-2101084	0.0202049777828404	0.0116815490229347	0.0687577734715081	0.00111163813798956	0.933099019334251	0.456578500611628
SNP_A-2247776	SNP_A-2052700	SNP_A-2174392	0.0211044701585172	0.0113044229466154	0.0669605087765137	0.00111163813798956	0.933099019334251	0.502979874551527
SNP_A-2247776	SNP_A-2052700	SNP_A-1931084	0.105884328029704	0.00850992651460088	0.066572180934522	0.00111163813798956	0.933099019334251	0.237141548103407
SNP_A-2247776	SNP_A-2052700	SNP_A-4234354	0.109354337791885	0.00877616125150008	0.0695705636898587	0.00111163813798956	0.933099019334251	0.24949876233328
SNP_A-2247776	SNP_A-2052700	SNP_A-4193236	0.0910355328495691	0.0112370146365205	0.0560290851968689	0.00111163813798956	0.933099019334251	0.426657966030815
SNP_A-2247776	SNP_A-2052700	SNP_A-2244257	0.0337244538075451	0.00241530662177841	0.0217575306232308	0.00111163813798956	0.933099019334251	0.0239668781320451
SNP_A-2247776	SNP_A-2052700	SNP_A-2138206	0.018035376670741	0.0126636006343933	0.0279938189675918	0.00111163813798956	0.933099019334251	0.788754097540298
SNP_A-2247776	SNP_A-2052700	SNP_A-2113187	0.127470037147532	0.0123308436666121	0.0813622995340011	0.00111163813798956	0.933099019334251	0.0937188883915094
SNP_A-2247776	SNP_A-2052700	SNP_A-2282244	0.0422690616637143	0.00695289268050309	0.0265573061683514	0.00111163813798956	0.933099019334251	0.188143695259294
SNP_A-2247776	SNP_A-2052700	SNP_A-2300236	0.0835849017381054	0.0100057745631415	0.0701806262116441	0.00111163813798956	0.933099019334251	0.304181356956751
SNP_A-2247776	SNP_A-2052700	SNP_A-2296324	0.0118512851057477	0.0111209349964294	0.0246299303252847	0.00111163813798956	0.933099019334251	0.686685599804298
SNP_A-2247776	SNP_A-2052700	SNP_A-2061176	0.00704677655427198	0.00983711522216223	0.0281535383826666	0.00111163813798956	0.933099019334251	0.427550935285409
SNP_A-2247776	SNP_A-2052700	SNP_A-1817694	0.0835549759154615	0.0099020324945971	0.0637593255360136	0.00111163813798956	0.933099019334251	0.288817756892121
SNP_A-2247776	SNP_A-2052700	SNP_A-2188538	0.0340975334044975	0.012360481563398	0.0257614577738228	0.00111163813798956	0.933099019334251	0.714381230754966
SNP_A-2247776	SNP_A-2052700	SNP_A-2249749	0.0988352578417	0.0123530860593147	0.0636768968068894	0.00111163813798956	0.933099019334251	0.714702574647318
SNP_A-2247776	SNP_A-2052700	SNP_A-2192054	0.135058606866663	0.0127595035777343	0.0930052382522416	0.00111163813798956	0.933099019334251	0.815538790493553
SNP_A-2247776	SNP_A-2052700	SNP_A-1801190	0.0944835819549861	0.012663883296852	0.0635051647496926	0.00111163813798956	0.933099019334251	0.830746074349525
SNP_A-2247776	SNP_A-1898894	SNP_A-2113187	0.0960543665529913	0.0139534132020801	0.0722786746163075	0.00111163813798956	0.27742549876082	0.0937188883915094
SNP_A-2247776	SNP_A-1898894	SNP_A-2282244	0.0403200623827653	0.00730302127581349	0.0230689964098967	0.00111163813798956	0.27742549876082	0.188143695259294
SNP_A-2247776	SNP_A-1898894	SNP_A-2300236	0.112668734884111	0.010841055457239	0.0710056076440584	0.00111163813798956	0.27742549876082	0.304181356956751
SNP_A-2247776	SNP_A-1898894	SNP_A-2061176	0.0622698100300175	0.010795200999907	0.0729789505535606	0.00111163813798956	0.27742549876082	0.427550935285409
SNP_A-2247776	SNP_A-1898894	SNP_A-1817694	0.104644807813893	0.0107896572687671	0.0654376376250538	0.00111163813798956	0.27742549876082	0.288817756892121
SNP_A-2247776	SNP_A-1898894	SNP_A-2188538	0.0628196387419323	0.0134471730602363	0.0592588019150821	0.00111163813798956	0.27742549876082	0.714381230754966
SNP_A-2247776	SNP_A-1898894	SNP_A-2302489	0.0456188002612448	0.00352415148348284	0.0271176839346687	0.00111163813798956	0.27742549876082	0.0810675605810578
SNP_A-2247776	SNP_A-1898894	SNP_A-2249749	0.11331520998135	0.0130279031770558	0.0760244802684219	0.00111163813798956	0.27742549876082	0.714702574647318
SNP_A-2247776	SNP_A-1898894	SNP_A-1801190	0.107280957199008	0.0134642157041701	0.0742212642147155	0.00111163813798956	0.27742549876082	0.830746074349525
SNP_A-2247776	SNP_A-1898894	SNP_A-2075347	0.0544199150660234	0.00597149459065436	0.0344215207060098	0.00111163813798956	0.27742549876082	0.170118431134046
SNP_A-2247776	SNP_A-2138159	SNP_A-2138206	0.0120673980374596	0.00783443679000152	0.0119674877422903	0.00111163813798956	0.178729533429513	0.788754097540298
SNP_A-2247776	SNP_A-2138159	SNP_A-2113187	0.0310601493473959	0.00865510128023452	0.0291537917046299	0.00111163813798956	0.178729533429513	0.0937188883915094
SNP_A-2247776	SNP_A-2138159	SNP_A-2048117	0.0144533267953713	0.0076869958251757	0.0297283128534067	0.00111163813798956	0.178729533429513	0.899839195613249
SNP_A-2247776	SNP_A-2138159	SNP_A-2282244	0.00761852782181363	0.00555877046734771	0.00433662222171516	0.00111163813798956	0.178729533429513	0.188143695259294
SNP_A-2247776	SNP_A-2138159	SNP_A-4197526	0.0450236008563331	0.0086842979473949	0.0648892819839091	0.00111163813798956	0.178729533429513	0.801938981349239
SNP_A-2247776	SNP_A-2138159	SNP_A-2300236	0.0760362130525919	0.00688502802163068	0.0519991027089359	0.00111163813798956	0.178729533429513	0.304181356956751
SNP_A-2247776	SNP_A-2138159	SNP_A-2296324	0.0640724550336189	0.00716441827648203	0.0402837871492884	0.00111163813798956	0.178729533429513	0.686685599804298
SNP_A-2247776	SNP_A-2138159	SNP_A-2188538	0.0715330087820965	0.00864232204910639	0.0484045033089151	0.00111163813798956	0.178729533429513	0.714381230754966
SNP_A-2247776	SNP_A-2138159	SNP_A-2249749	0.0770533739438986	0.00820566147174762	0.0546902264554809	0.00111163813798956	0.178729533429513	0.714702574647318
SNP_A-2247776	SNP_A-2138159	SNP_A-2192054	0.0734491984701859	0.00861923790807929	0.065605015339925	0.00111163813798956	0.178729533429513	0.815538790493553
SNP_A-2247776	SNP_A-2138159	SNP_A-1801190	0.0761453076290559	0.00847757510565978	0.0543728733445345	0.00111163813798956	0.178729533429513	0.830746074349525
SNP_A-2247776	SNP_A-2138159	SNP_A-2075347	0.0573443704570835	0.00376612713106442	0.0335530012059206	0.00111163813798956	0.178729533429513	0.170118431134046
SNP_A-2247776	SNP_A-2101084	SNP_A-2138206	0.0108514075226279	0.0124448269231655	0.0108716788664392	0.00111163813798956	0.456578500611628	0.788754097540298
SNP_A-2247776	SNP_A-2101084	SNP_A-2282244	0.0348966083461866	0.0059368537588708	0.0250003504620463	0.00111163813798956	0.456578500611628	0.188143695259294
SNP_A-2247776	SNP_A-2101084	SNP_A-2300236	0.0750787522154397	0.00997210297082566	0.045964224932291	0.00111163813798956	0.456578500611628	0.304181356956751
SNP_A-2247776	SNP_A-2101084	SNP_A-2296324	0.0344597774367685	0.0108701591948525	0.0216047663708047	0.00111163813798956	0.456578500611628	0.686685599804298
SNP_A-2247776	SNP_A-2101084	SNP_A-2061176	0.0483415177745112	0.00991547595424831	0.0588580357267035	0.00111163813798956	0.456578500611628	0.427550935285409
SNP_A-2247776	SNP_A-2101084	SNP_A-1817694	0.067404803661353	0.00984494293389002	0.0401177458743427	0.00111163813798956	0.456578500611628	0.288817756892121
SNP_A-2247776	SNP_A-2101084	SNP_A-2188538	0.0157279878566964	0.0123472440460753	0.0488453217462756	0.00111163813798956	0.456578500611628	0.714381230754966
SNP_A-2247776	SNP_A-2101084	SNP_A-2249749	0.0917495331393001	0.0122393684678918	0.0589445307680636	0.00111163813798956	0.456578500611628	0.714702574647318
SNP_A-2247776	SNP_A-2101084	SNP_A-1801190	0.0891785382763521	0.0125917636114381	0.0590875145108066	0.00111163813798956	0.456578500611628	0.830746074349525
SNP_A-2247776	SNP_A-2101084	SNP_A-2075347	0.0483038452505698	0.00550461164245456	0.0288257153292656	0.00111163813798956	0.456578500611628	0.170118431134046
SNP_A-2247776	SNP_A-2174392	SNP_A-2138206	0.0107699427610905	0.011989243386205	0.0104585183637932	0.00111163813798956	0.502979874551527	0.788754097540298
SNP_A-2247776	SNP_A-2174392	SNP_A-2282244	0.0345235419208914	0.00564227883562724	0.0244334978896067	0.00111163813798956	0.502979874551527	0.188143695259294
SNP_A-2247776	SNP_A-2174392	SNP_A-2300236	0.0674590709855381	0.00965884565784584	0.0414760532755725	0.00111163813798956	0.502979874551527	0.304181356956751
SNP_A-2247776	SNP_A-2174392	SNP_A-2296324	0.0325342498662024	0.0105285031880005	0.0204451086300751	0.00111163813798956	0.502979874551527	0.686685599804298
SNP_A-2247776	SNP_A-2174392	SNP_A-2061176	0.0475898194466933	0.00955621857217996	0.0577771665891739	0.00111163813798956	0.502979874551527	0.427550935285409
SNP_A-2247776	SNP_A-2174392	SNP_A-1817694	0.065230856162821	0.00951525449330551	0.0387417263771175	0.00111163813798956	0.502979874551527	0.288817756892121
SNP_A-2247776	SNP_A-2174392	SNP_A-2188538	0.0155561824720617	0.0119146586181071	0.0469295757503335	0.00111163813798956	0.502979874551527	0.714381230754966
SNP_A-2247776	SNP_A-2174392	SNP_A-2249749	0.0915640097216993	0.011857584544643	0.0579102981097339	0.00111163813798956	0.502979874551527	0.714702574647318
SNP_A-2247776	SNP_A-2174392	SNP_A-1801190	0.0895823955602894	0.0121921886372234	0.0582147906507173	0.00111163813798956	0.502979874551527	0.830746074349525
SNP_A-2247776	SNP_A-2174392	SNP_A-2075347	0.0482013497182052	0.00531358934425151	0.0287436443637384	0.00111163813798956	0.502979874551527	0.170118431134046
SNP_A-2247776	SNP_A-1931084	SNP_A-2048117	0.030479083968439	0.00848676471733005	0.0455112872742673	0.00111163813798956	0.237141548103407	0.899839195613249
SNP_A-2247776	SNP_A-1931084	SNP_A-2282244	0.0141248573300663	0.00534942759249311	0.00765928038854933	0.00111163813798956	0.237141548103407	0.188143695259294
SNP_A-2247776	SNP_A-1931084	SNP_A-4197526	0.0474046041040381	0.00925073872854205	0.0663058530496113	0.00111163813798956	0.237141548103407	0.801938981349239
SNP_A-2247776	SNP_A-1931084	SNP_A-2300236	0.0956608915453656	0.00743553093676758	0.059818134093259	0.00111163813798956	0.237141548103407	0.304181356956751
SNP_A-2247776	SNP_A-1931084	SNP_A-2296324	0.0769572239255342	0.00767661183358941	0.0495916390160948	0.00111163813798956	0.237141548103407	0.686685599804298
SNP_A-2247776	SNP_A-1931084	SNP_A-1817694	0.0937993191774774	0.00738616827909474	0.0596170318252574	0.00111163813798956	0.237141548103407	0.288817756892121
SNP_A-2247776	SNP_A-1931084	SNP_A-2188538	0.0876159525909601	0.00926126643386675	0.0560629418158415	0.00111163813798956	0.237141548103407	0.714381230754966
SNP_A-2247776	SNP_A-1931084	SNP_A-2249749	0.075707079589689	0.00895040153653873	0.0555583704390225	0.00111163813798956	0.237141548103407	0.714702574647318
SNP_A-2247776	SNP_A-1931084	SNP_A-2192054	0.0492925254049795	0.00929224630812666	0.0695966145915312	0.00111163813798956	0.237141548103407	0.815538790493553
SNP_A-2247776	SNP_A-1931084	SNP_A-1801190	0.0731035442500765	0.00924096508943428	0.0543260011791743	0.00111163813798956	0.237141548103407	0.830746074349525
SNP_A-2247776	SNP_A-4234354	SNP_A-2048117	0.0327019634330236	0.00873448781215197	0.0473366825511292	0.00111163813798956	0.24949876233328	0.899839195613249
SNP_A-2247776	SNP_A-4234354	SNP_A-2282244	0.0118551035753814	0.00541146497543265	0.00619497269318884	0.00111163813798956	0.24949876233328	0.188143695259294
SNP_A-2247776	SNP_A-4234354	SNP_A-4197526	0.041595734056302	0.00949511853410493	0.0681261115777657	0.00111163813798956	0.24949876233328	0.801938981349239
SNP_A-2247776	SNP_A-4234354	SNP_A-2300236	0.0959259986740268	0.00765861733652243	0.0607797708229677	0.00111163813798956	0.24949876233328	0.304181356956751
SNP_A-2247776	SNP_A-4234354	SNP_A-2296324	0.0818655040767711	0.00792799509200444	0.0524158336099209	0.00111163813798956	0.24949876233328	0.686685599804298
SNP_A-2247776	SNP_A-4234354	SNP_A-1817694	0.0957282451276289	0.00760553997446176	0.0601503977556023	0.00111163813798956	0.24949876233328	0.288817756892121
SNP_A-2247776	SNP_A-4234354	SNP_A-2188538	0.0794888293582791	0.00951267639166206	0.0526417635839906	0.00111163813798956	0.24949876233328	0.714381230754966
SNP_A-2247776	SNP_A-4234354	SNP_A-2249749	0.0802594140094852	0.00922012783779384	0.0594404706379219	0.00111163813798956	0.24949876233328	0.714702574647318
SNP_A-2247776	SNP_A-4234354	SNP_A-2192054	0.0545749451217788	0.00956750667616424	0.0712949474695938	0.00111163813798956	0.24949876233328	0.815538790493553
SNP_A-2247776	SNP_A-4234354	SNP_A-1801190	0.0778372128051821	0.00951535958561603	0.0583481750463859	0.00111163813798956	0.24949876233328	0.830746074349525
SNP_A-2247776	SNP_A-4193236	SNP_A-2138206	0.0119289460619351	0.01173623666002	0.0142794871107675	0.00111163813798956	0.426657966030815	0.788754097540298
SNP_A-2247776	SNP_A-4193236	SNP_A-2113187	0.0472092604704848	0.0122941402638921	0.0419555903259559	0.00111163813798956	0.426657966030815	0.0937188883915094
SNP_A-2247776	SNP_A-4193236	SNP_A-2048117	0.0202068747872411	0.0110759135102812	0.0194635480473685	0.00111163813798956	0.426657966030815	0.899839195613249
SNP_A-2247776	SNP_A-4193236	SNP_A-2282244	0.00652071945823776	0.00706906634189398	0.00432227230773483	0.00111163813798956	0.426657966030815	0.188143695259294
SNP_A-2247776	SNP_A-4193236	SNP_A-2300236	0.0825918252869489	0.00990501629862348	0.0567504292071541	0.00111163813798956	0.426657966030815	0.304181356956751
SNP_A-2247776	SNP_A-4193236	SNP_A-2296324	0.0739948503723653	0.0104036265741235	0.0451437629982209	0.00111163813798956	0.426657966030815	0.686685599804298
SNP_A-2247776	SNP_A-4193236	SNP_A-2061176	0.0620002952233196	0.00994588759832321	0.0590937209058464	0.00111163813798956	0.426657966030815	0.427550935285409
SNP_A-2247776	SNP_A-4193236	SNP_A-2188538	0.0867986056455842	0.012333826930942	0.0535822317666787	0.00111163813798956	0.426657966030815	0.714381230754966
SNP_A-2247776	SNP_A-4193236	SNP_A-2302489	0.0421346961543278	0.00331117509630569	0.0242500773925295	0.00111163813798956	0.426657966030815	0.0810675605810578
SNP_A-2247776	SNP_A-4193236	SNP_A-2249749	0.0860525523886737	0.011890541538352	0.0615854053268225	0.00111163813798956	0.426657966030815	0.714702574647318
SNP_A-2247776	SNP_A-4193236	SNP_A-2192054	0.101589609132779	0.0124710359427996	0.0697435755557217	0.00111163813798956	0.426657966030815	0.815538790493553
SNP_A-2247776	SNP_A-4193236	SNP_A-1801190	0.0858742883094372	0.0122383443460782	0.0618878004905195	0.00111163813798956	0.426657966030815	0.830746074349525
SNP_A-2247776	SNP_A-4193236	SNP_A-2075347	0.0545867392576973	0.00540556344863216	0.0349967149048252	0.00111163813798956	0.426657966030815	0.170118431134046
SNP_A-2247776	SNP_A-2109395	SNP_A-2113187	0.0920884118026276	0.0138247447748549	0.0617494464535923	0.00111163813798956	0.358626372346226	0.0937188883915094
SNP_A-2247776	SNP_A-2109395	SNP_A-2282244	0.0353786941033886	0.00739682132559561	0.0204478359713305	0.00111163813798956	0.358626372346226	0.188143695259294
SNP_A-2247776	SNP_A-2109395	SNP_A-2300236	0.105201210153394	0.0106337416141051	0.0662080730019247	0.00111163813798956	0.358626372346226	0.304181356956751
SNP_A-2247776	SNP_A-2109395	SNP_A-2061176	0.033591731889646	0.0105227207929133	0.067603703295897	0.00111163813798956	0.358626372346226	0.427550935285409
SNP_A-2247776	SNP_A-2109395	SNP_A-1817694	0.0990476449426107	0.0105725466343664	0.0622112649389537	0.00111163813798956	0.358626372346226	0.288817756892121
SNP_A-2247776	SNP_A-2109395	SNP_A-2188538	0.0450485156430251	0.0132281410404434	0.0639891169644063	0.00111163813798956	0.358626372346226	0.714381230754966
SNP_A-2247776	SNP_A-2109395	SNP_A-2249749	0.0970008138308779	0.0129662844600227	0.0694735558307882	0.00111163813798956	0.358626372346226	0.714702574647318
SNP_A-2247776	SNP_A-2109395	SNP_A-1801190	0.0903047762203303	0.0134133104999317	0.067659308279298	0.00111163813798956	0.358626372346226	0.830746074349525
SNP_A-2247776	SNP_A-2109395	SNP_A-2075347	0.0539397063495643	0.00588511725455731	0.0315658446575398	0.00111163813798956	0.358626372346226	0.170118431134046
SNP_A-2247776	SNP_A-2244257	SNP_A-2113187	0.0354988548023932	0.00271157800819428	0.0200977784952825	0.00111163813798956	0.0239668781320451	0.0937188883915094
SNP_A-2247776	SNP_A-2244257	SNP_A-2048117	0.0143011441223887	0.00245313058594734	0.0151478079701516	0.00111163813798956	0.0239668781320451	0.899839195613249
SNP_A-2247776	SNP_A-2244257	SNP_A-2282244	0.000517934711172344	0.00150614589917631	0.00026688951470552	0.00111163813798956	0.0239668781320451	0.188143695259294
SNP_A-2247776	SNP_A-2244257	SNP_A-1817694	0.0340741464270804	0.00214152145236782	0.0191820666797985	0.00111163813798956	0.0239668781320451	0.288817756892121
SNP_A-2247776	SNP_A-2244257	SNP_A-2188538	0.0260514133551192	0.00264240796116737	0.0220992180755066	0.00111163813798956	0.0239668781320451	0.714381230754966
SNP_A-2247776	SNP_A-2244257	SNP_A-2302489	0.0151495618743597	0.000706162206190887	0.00800956306662152	0.00111163813798956	0.0239668781320451	0.0810675605810578
SNP_A-2247776	SNP_A-2244257	SNP_A-2249749	0.0331307058445505	0.00256355289472527	0.0211473494344164	0.00111163813798956	0.0239668781320451	0.714702574647318
SNP_A-2247776	SNP_A-2244257	SNP_A-2192054	0.0192937260667928	0.00264404245601099	0.0190086255950422	0.00111163813798956	0.0239668781320451	0.815538790493553
SNP_A-2247776	SNP_A-2244257	SNP_A-1801190	0.0339285363083574	0.00267232850050791	0.0217654058435243	0.00111163813798956	0.0239668781320451	0.830746074349525
SNP_A-2247776	SNP_A-2138206	SNP_A-2048117	0.0365457332074338	0.0121406440912843	0.0210488463036833	0.00111163813798956	0.788754097540298	0.899839195613249
SNP_A-2247776	SNP_A-2138206	SNP_A-2282244	0.00953872875176279	0.00504745437644222	0.00508452816296773	0.00111163813798956	0.788754097540298	0.188143695259294
SNP_A-2247776	SNP_A-2138206	SNP_A-4197526	0.00102687374541047	0.0136504453877725	0.0278874030371918	0.00111163813798956	0.788754097540298	0.801938981349239
SNP_A-2247776	SNP_A-2138206	SNP_A-2300236	0.0411438698392204	0.0109344282630423	0.0235367624243741	0.00111163813798956	0.788754097540298	0.304181356956751
SNP_A-2247776	SNP_A-2138206	SNP_A-2061176	0.00119662813055566	0.0106402132961742	0.026119276887421	0.00111163813798956	0.788754097540298	0.427550935285409
SNP_A-2247776	SNP_A-2138206	SNP_A-2188538	0.0351333901472058	0.0134512665436465	0.0261207916793533	0.00111163813798956	0.788754097540298	0.714381230754966
SNP_A-2247776	SNP_A-2138206	SNP_A-2302489	0.0159503800587785	0.00344820341915203	0.00865308151721212	0.00111163813798956	0.788754097540298	0.0810675605810578
SNP_A-2247776	SNP_A-2138206	SNP_A-2249749	0.0176648197679979	0.0131821352891949	0.0111163408137096	0.00111163813798956	0.788754097540298	0.714702574647318
SNP_A-2247776	SNP_A-2138206	SNP_A-2192054	0.036367739793375	0.0136747276614114	0.021181989724331	0.00111163813798956	0.788754097540298	0.815538790493553
SNP_A-2247776	SNP_A-2138206	SNP_A-1801190	0.0175606207785314	0.0135240411583774	0.0113055923261488	0.00111163813798956	0.788754097540298	0.830746074349525
SNP_A-2247776	SNP_A-2138206	SNP_A-2075347	0.0216635719608275	0.00598851942422984	0.0122123783960015	0.00111163813798956	0.788754097540298	0.170118431134046
SNP_A-2247776	SNP_A-2113187	SNP_A-4197526	0.100814198251378	0.0134076054530029	0.069203667761903	0.00111163813798956	0.0937188883915094	0.801938981349239
SNP_A-2247776	SNP_A-2113187	SNP_A-1794481	0.0624550300545295	0.0130921601134999	0.0610700361847837	0.00111163813798956	0.0937188883915094	0.97759906641437
SNP_A-2247776	SNP_A-2113187	SNP_A-2300236	0.0165691121871197	0.00863661340655994	0.0545204564644119	0.00111163813798956	0.0937188883915094	0.304181356956751
SNP_A-2247776	SNP_A-2113187	SNP_A-2296324	0.118130459632639	0.0115783101787041	0.0796103512336141	0.00111163813798956	0.0937188883915094	0.686685599804298
SNP_A-2247776	SNP_A-2113187	SNP_A-2061176	0.0600204653165654	0.00987696468105123	0.0684716281228045	0.00111163813798956	0.0937188883915094	0.427550935285409
SNP_A-2247776	SNP_A-2113187	SNP_A-1817694	0.0110958872867482	0.00844954004594357	0.0594073899693518	0.00111163813798956	0.0937188883915094	0.288817756892121
SNP_A-2247776	SNP_A-2113187	SNP_A-2188538	0.0640080388966919	0.0129089696263084	0.0525354314078808	0.00111163813798956	0.0937188883915094	0.714381230754966
SNP_A-2247776	SNP_A-2113187	SNP_A-2302489	0.0316945300914484	0.00339640658181618	0.0205629574974343	0.00111163813798956	0.0937188883915094	0.0810675605810578
SNP_A-2247776	SNP_A-2113187	SNP_A-2249749	0.0991415932484469	0.0119981634787836	0.0761261919990772	0.00111163813798956	0.0937188883915094	0.714702574647318
SNP_A-2247776	SNP_A-2113187	SNP_A-2192054	0.11104628805401	0.0139473033527395	0.0866530007228673	0.00111163813798956	0.0937188883915094	0.815538790493553
SNP_A-2247776	SNP_A-2113187	SNP_A-1801190	0.0948582339013122	0.01220946406752	0.0799435884160562	0.00111163813798956	0.0937188883915094	0.830746074349525
SNP_A-2247776	SNP_A-2113187	SNP_A-2075347	0.0645116675232336	0.00568813741734419	0.0464623710730741	0.00111163813798956	0.0937188883915094	0.170118431134046
SNP_A-2247776	SNP_A-2048117	SNP_A-4197526	0.122001663310924	0.0121200735179235	0.0768956075599008	0.00111163813798956	0.899839195613249	0.801938981349239
SNP_A-2247776	SNP_A-2048117	SNP_A-1794481	0.118774907866058	0.0120430268637469	0.0792358050103772	0.00111163813798956	0.899839195613249	0.97759906641437
SNP_A-2247776	SNP_A-2048117	SNP_A-2296324	0.105489943632261	0.0103747031394069	0.0728289186750938	0.00111163813798956	0.899839195613249	0.686685599804298
SNP_A-2247776	SNP_A-2048117	SNP_A-2188538	0.0180855917863718	0.011831910208048	0.0105382640022494	0.00111163813798956	0.899839195613249	0.714381230754966
SNP_A-2247776	SNP_A-2048117	SNP_A-2249749	0.0391442738521161	0.012023147260451	0.075617953503996	0.00111163813798956	0.899839195613249	0.714702574647318
SNP_A-2247776	SNP_A-2048117	SNP_A-1801190	0.0322354582026372	0.0123801123863189	0.076714287924743	0.00111163813798956	0.899839195613249	0.830746074349525
SNP_A-2247776	SNP_A-2048117	SNP_A-2075347	0.0631869158682303	0.00541096902827383	0.0392942002370724	0.00111163813798956	0.899839195613249	0.170118431134046
SNP_A-2247776	SNP_A-2282244	SNP_A-4197526	0.0274224714044524	0.00732923284513928	0.0281184421378993	0.00111163813798956	0.188143695259294	0.801938981349239
SNP_A-2247776	SNP_A-2282244	SNP_A-1794481	0.0297813990433423	0.00735445134287565	0.0251802672886315	0.00111163813798956	0.188143695259294	0.97759906641437
SNP_A-2247776	SNP_A-2282244	SNP_A-2300236	0.0365176871191932	0.00544094656100566	0.0206147427359468	0.00111163813798956	0.188143695259294	0.304181356956751
SNP_A-2247776	SNP_A-2282244	SNP_A-2296324	0.04889849836079	0.00594096382544471	0.0284600385014735	0.00111163813798956	0.188143695259294	0.686685599804298
SNP_A-2247776	SNP_A-2282244	SNP_A-2061176	0.0395194188064956	0.00572251094906689	0.0230624652214886	0.00111163813798956	0.188143695259294	0.427550935285409
SNP_A-2247776	SNP_A-2282244	SNP_A-1817694	0.031478000857399	0.00532070076260154	0.0175519899492747	0.00111163813798956	0.188143695259294	0.288817756892121
SNP_A-2247776	SNP_A-2282244	SNP_A-2188538	0.0494851227145565	0.00731906228224402	0.0285745944689289	0.00111163813798956	0.188143695259294	0.714381230754966
SNP_A-2247776	SNP_A-2282244	SNP_A-2249749	0.0184248614187375	0.00681847459192847	0.0279634740467043	0.00111163813798956	0.188143695259294	0.714702574647318
SNP_A-2247776	SNP_A-2282244	SNP_A-2192054	0.0429635016955495	0.00732298393742757	0.0246419059235412	0.00111163813798956	0.188143695259294	0.815538790493553
SNP_A-2247776	SNP_A-2282244	SNP_A-1801190	0.02010839949944	0.00710050439206783	0.0288509849412082	0.00111163813798956	0.188143695259294	0.830746074349525
SNP_A-2247776	SNP_A-2282244	SNP_A-2075347	0.0086117891764275	0.00306881465444786	0.00578531109690076	0.00111163813798956	0.188143695259294	0.170118431134046
SNP_A-2247776	SNP_A-4197526	SNP_A-1794481	0.116249313955051	0.013035041026237	0.0746075056212495	0.00111163813798956	0.801938981349239	0.97759906641437
SNP_A-2247776	SNP_A-4197526	SNP_A-2300236	0.109377786592376	0.0107059907601922	0.0778231087739213	0.00111163813798956	0.801938981349239	0.304181356956751
SNP_A-2247776	SNP_A-4197526	SNP_A-1817694	0.0992533696037492	0.0105236652071828	0.0770989287676181	0.00111163813798956	0.801938981349239	0.288817756892121
SNP_A-2247776	SNP_A-4197526	SNP_A-2188538	0.0445123703399808	0.0129839814984759	0.0260434381899152	0.00111163813798956	0.801938981349239	0.714381230754966
SNP_A-2247776	SNP_A-4197526	SNP_A-2302489	0.0272225469301214	0.0034576172661126	0.0328240342441118	0.00111163813798956	0.801938981349239	0.0810675605810578
SNP_A-2247776	SNP_A-4197526	SNP_A-2249749	0.0765323388653074	0.0132756916485623	0.0683934811558412	0.00111163813798956	0.801938981349239	0.714702574647318
SNP_A-2247776	SNP_A-4197526	SNP_A-2192054	0.0740398730278992	0.0136392589512832	0.0636777515850811	0.00111163813798956	0.801938981349239	0.815538790493553
SNP_A-2247776	SNP_A-4197526	SNP_A-1801190	0.0551880150044313	0.0135848857074435	0.0641117907253482	0.00111163813798956	0.801938981349239	0.830746074349525
SNP_A-2247776	SNP_A-4197526	SNP_A-2075347	0.0364452902569972	0.00591652886721808	0.0205968897396408	0.00111163813798956	0.801938981349239	0.170118431134046
SNP_A-2247776	SNP_A-1794481	SNP_A-2061176	0.12768530618734	0.0108187175914987	0.0817729293135081	0.00111163813798956	0.97759906641437	0.427550935285409
SNP_A-2247776	SNP_A-1794481	SNP_A-2188538	0.109855408519855	0.0134255137711378	0.0736290567383096	0.00111163813798956	0.97759906641437	0.714381230754966
SNP_A-2247776	SNP_A-1794481	SNP_A-2302489	0.0347512493339264	0.00350288338948918	0.0285759469012363	0.00111163813798956	0.97759906641437	0.0810675605810578
SNP_A-2247776	SNP_A-1794481	SNP_A-2249749	0.125736119023852	0.0129860667131794	0.0803582655896352	0.00111163813798956	0.97759906641437	0.714702574647318
SNP_A-2247776	SNP_A-1794481	SNP_A-2192054	0.0811223408203211	0.0135333695035019	0.0556790592923542	0.00111163813798956	0.97759906641437	0.815538790493553
SNP_A-2247776	SNP_A-1794481	SNP_A-1801190	0.132442854902744	0.0134813724392181	0.0844803570430293	0.00111163813798956	0.97759906641437	0.830746074349525
SNP_A-2247776	SNP_A-1794481	SNP_A-2075347	0.0492193902420594	0.00596331532825132	0.0324417328253456	0.00111163813798956	0.97759906641437	0.170118431134046
SNP_A-2247776	SNP_A-2300236	SNP_A-2249749	0.00990067465551235	0.0108820488717088	0.00583763011392374	0.00111163813798956	0.304181356956751	0.714702574647318
SNP_A-2247776	SNP_A-2300236	SNP_A-2192054	0.0501470118841002	0.0110880648838644	0.0311782377965923	0.00111163813798956	0.304181356956751	0.815538790493553
SNP_A-2247776	SNP_A-2300236	SNP_A-1801190	0.0111647499535467	0.0109362565964749	0.00667776137852742	0.00111163813798956	0.304181356956751	0.830746074349525
SNP_A-2247776	SNP_A-2300236	SNP_A-2075347	0.0137992901203019	0.00515345754597534	0.00829471175348464	0.00111163813798956	0.304181356956751	0.170118431134046
SNP_A-2247776	SNP_A-2296324	SNP_A-2192054	0.124504225454529	0.0114809159143148	0.0787098176156976	0.00111163813798956	0.686685599804298	0.815538790493553
SNP_A-2247776	SNP_A-2061176	SNP_A-2188538	0.0949572479582271	0.0101145230677306	0.0734111376835799	0.00111163813798956	0.427550935285409	0.714381230754966
SNP_A-2247776	SNP_A-2061176	SNP_A-2302489	0.0227331568459157	0.00253251118437278	0.0194127764163768	0.00111163813798956	0.427550935285409	0.0810675605810578
SNP_A-2247776	SNP_A-2061176	SNP_A-2249749	0.023960791336531	0.0103948562939016	0.0141209761754794	0.00111163813798956	0.427550935285409	0.714702574647318
SNP_A-2247776	SNP_A-2061176	SNP_A-2192054	0.122928384044813	0.0109588565161299	0.0796884112616967	0.00111163813798956	0.427550935285409	0.815538790493553
SNP_A-2247776	SNP_A-2061176	SNP_A-1801190	0.0196615202642389	0.0106806398750692	0.0115586389842988	0.00111163813798956	0.427550935285409	0.830746074349525
SNP_A-2247776	SNP_A-2061176	SNP_A-2075347	0.0289144084690768	0.00530838301620133	0.0208098318018982	0.00111163813798956	0.427550935285409	0.170118431134046
SNP_A-2247776	SNP_A-1817694	SNP_A-2249749	0.00426135050899881	0.0106983521517525	0.00219171669706153	0.00111163813798956	0.288817756892121	0.714702574647318
SNP_A-2247776	SNP_A-1817694	SNP_A-2192054	0.055632564075815	0.0109504850116435	0.0349659192962966	0.00111163813798956	0.288817756892121	0.815538790493553
SNP_A-2247776	SNP_A-1817694	SNP_A-1801190	0.00466160355765843	0.0107983009665546	0.00245921388428551	0.00111163813798956	0.288817756892121	0.830746074349525
SNP_A-2247776	SNP_A-1817694	SNP_A-2075347	0.0166563641902415	0.00506214522526015	0.00957431410187293	0.00111163813798956	0.288817756892121	0.170118431134046
SNP_A-2247776	SNP_A-2188538	SNP_A-2302489	0.0316109183816831	0.00348488507234181	0.0215537078574824	0.00111163813798956	0.714381230754966	0.0810675605810578
SNP_A-2247776	SNP_A-2188538	SNP_A-2249749	0.060584038782429	0.0129410319840036	0.0368699180357608	0.00111163813798956	0.714381230754966	0.714702574647318
SNP_A-2247776	SNP_A-2188538	SNP_A-2192054	0.120694381296099	0.0134984394140661	0.0810444227008654	0.00111163813798956	0.714381230754966	0.815538790493553
SNP_A-2247776	SNP_A-2188538	SNP_A-1801190	0.0529000384369191	0.0133355419953628	0.0317871229108615	0.00111163813798956	0.714381230754966	0.830746074349525
SNP_A-2247776	SNP_A-2188538	SNP_A-2075347	0.0606262459100893	0.00601303207204975	0.0413008848482281	0.00111163813798956	0.714381230754966	0.170118431134046
SNP_A-2247776	SNP_A-2302489	SNP_A-2249749	0.0243241934748543	0.00328537225541936	0.0236549836409427	0.00111163813798956	0.0810675605810578	0.714702574647318
SNP_A-2247776	SNP_A-2302489	SNP_A-1801190	0.0238327486427868	0.00346200139973836	0.0230091665333053	0.00111163813798956	0.0810675605810578	0.830746074349525
