# Supplementary material for: Powerful testing via hierarchical linkage disequilibrium in haplotype association studies
Source: Biom J. 2019 Jan 28;61(3):747–68. doi: 10.1002/bimj.201800053 (PMC6637384; doi:10.1002/bimj.201800053)
Supplement: Supplementary file 1 — Supporting Information [file BIMJ-61-747-s001.zip › reproducibility/case_study1_cadidate_loci_analysis/results/42.Pvalues.txt]

SNP1	SNP2	SNP3	Full	P={1}	P={1,2}	SNP1	SNP2	SNP3
SNP_A-2291123	SNP_A-1927580	SNP_A-1901218	0.084852270937804	0.0482442014246155	0.0570463744130713	0.0110541873478752	0.820627230270165	0.310869738138543
SNP_A-2291123	SNP_A-1927580	SNP_A-4217380	0.295659955981933	0.0820766561376788	0.211060025327461	0.0110541873478752	0.820627230270165	0.397566279062204
SNP_A-2291123	SNP_A-1927580	SNP_A-2064154	0.0565140350012343	0.0532416740366008	0.0523520085589498	0.0110541873478752	0.820627230270165	0.223694460904426
SNP_A-2291123	SNP_A-1927580	SNP_A-2057252	0.148617395908511	0.0855631183016825	0.096219566150784	0.0110541873478752	0.820627230270165	0.526663362125308
SNP_A-2291123	SNP_A-1927580	SNP_A-1799416	0.222574528734773	0.0820202803539029	0.261771839710772	0.0110541873478752	0.820627230270165	0.721996247875773
SNP_A-2291123	SNP_A-1927580	SNP_A-1911881	0.152073863816236	0.0755603915102823	0.121921973682308	0.0110541873478752	0.820627230270165	0.910510197210807
SNP_A-2291123	SNP_A-1927580	SNP_A-2158364	0.130142648354069	0.0851376096983938	0.294719455265817	0.0110541873478752	0.820627230270165	0.854435498908501
SNP_A-2291123	SNP_A-1927580	SNP_A-2158366	0.189710969531947	0.0820606530562942	0.132831231739019	0.0110541873478752	0.820627230270165	0.360159600662904
SNP_A-2291123	SNP_A-1927580	SNP_A-2207570	0.275167225140949	0.0685611976016178	0.24037871868572	0.0110541873478752	0.820627230270165	0.693708794999802
SNP_A-2291123	SNP_A-1927580	SNP_A-2078344	0.271012651172002	0.0870101577938493	0.188250209136323	0.0110541873478752	0.820627230270165	0.325754652203582
SNP_A-2291123	SNP_A-1927580	SNP_A-4186559	0.125354698837695	0.0791648891092658	0.115393659597783	0.0110541873478752	0.820627230270165	0.115799484865431
SNP_A-2291123	SNP_A-1927580	SNP_A-2150998	0.119070124240763	0.0278122251382895	0.0758847031009631	0.0110541873478752	0.820627230270165	0.77162392372055
SNP_A-2291123	SNP_A-1901218	SNP_A-2158309	0.0256520434236074	0.0510408506380184	0.0382415897277061	0.0110541873478752	0.310869738138543	0.529231414025272
SNP_A-2291123	SNP_A-1901218	SNP_A-2064154	0.0360971620790953	0.0152885055071944	0.0221376846767083	0.0110541873478752	0.310869738138543	0.223694460904426
SNP_A-2291123	SNP_A-1901218	SNP_A-2057252	0.0504793041174986	0.0505290852628151	0.0339318075077513	0.0110541873478752	0.310869738138543	0.526663362125308
SNP_A-2291123	SNP_A-1901218	SNP_A-2158353	0.148536559359677	0.0504851134473883	0.0985803556108871	0.0110541873478752	0.310869738138543	0.934365491093934
SNP_A-2291123	SNP_A-1901218	SNP_A-1911881	0.0700026989678667	0.0466454608815645	0.0417315013419516	0.0110541873478752	0.310869738138543	0.910510197210807
SNP_A-2291123	SNP_A-1901218	SNP_A-2158364	0.138782074982552	0.0482342602719086	0.0901416585634251	0.0110541873478752	0.310869738138543	0.854435498908501
SNP_A-2291123	SNP_A-1901218	SNP_A-2158366	0.0573333220483339	0.0493242466863243	0.0358687153253689	0.0110541873478752	0.310869738138543	0.360159600662904
SNP_A-2291123	SNP_A-1901218	SNP_A-2207570	0.0852517103374713	0.0371040398330728	0.0559043271835035	0.0110541873478752	0.310869738138543	0.693708794999802
SNP_A-2291123	SNP_A-1901218	SNP_A-2274299	0.0729055169084259	0.0421467598533056	0.0448572318820009	0.0110541873478752	0.310869738138543	0.712470054128122
SNP_A-2291123	SNP_A-1901218	SNP_A-2078344	0.035645664505605	0.0439518700279866	0.0235286878663992	0.0110541873478752	0.310869738138543	0.325754652203582
SNP_A-2291123	SNP_A-1901218	SNP_A-4270964	0.101923242766755	0.0343403207604752	0.0635732327061714	0.0110541873478752	0.310869738138543	0.254649711226182
SNP_A-2291123	SNP_A-1901218	SNP_A-4186559	0.102185294089307	0.0484899354335133	0.0630747001957207	0.0110541873478752	0.310869738138543	0.115799484865431
SNP_A-2291123	SNP_A-1901218	SNP_A-2150998	0.0252946092135581	0.0174850885604192	0.0185095025335631	0.0110541873478752	0.310869738138543	0.77162392372055
SNP_A-2291123	SNP_A-1901218	SNP_A-1840298	0.112850730018173	0.0385536752677475	0.0704015050656914	0.0110541873478752	0.310869738138543	0.316345874278444
SNP_A-2291123	SNP_A-1901218	SNP_A-4240197	0.102853418292998	0.0343596740278744	0.0635728884394058	0.0110541873478752	0.310869738138543	0.251868176155008
SNP_A-2291123	SNP_A-1901218	SNP_A-2271723	0.107147120261123	0.0362158947558169	0.0664732410789484	0.0110541873478752	0.310869738138543	0.277087125512896
SNP_A-2291123	SNP_A-2158309	SNP_A-2064154	0.11585040990121	0.0551763661923446	0.0749107116190115	0.0110541873478752	0.529231414025272	0.223694460904426
SNP_A-2291123	SNP_A-2158309	SNP_A-2214839	0.310396154353627	0.0718500039890595	0.221444282336308	0.0110541873478752	0.529231414025272	0.416922755924736
SNP_A-2291123	SNP_A-2158309	SNP_A-2057252	0.0745577586905855	0.0857170155190432	0.0632965142495361	0.0110541873478752	0.529231414025272	0.526663362125308
SNP_A-2291123	SNP_A-2158309	SNP_A-2158353	0.201784785018435	0.0874089071654479	0.301419074565548	0.0110541873478752	0.529231414025272	0.934365491093934
SNP_A-2291123	SNP_A-2158309	SNP_A-1799416	0.102249793399355	0.0879171215235269	0.175725810656344	0.0110541873478752	0.529231414025272	0.721996247875773
SNP_A-2291123	SNP_A-2158309	SNP_A-1911881	0.0707456617568472	0.0744423167767864	0.0432069851098486	0.0110541873478752	0.529231414025272	0.910510197210807
SNP_A-2291123	SNP_A-2158309	SNP_A-2158366	0.0585921871011544	0.085907609498131	0.0575439188250375	0.0110541873478752	0.529231414025272	0.360159600662904
SNP_A-2291123	SNP_A-2158309	SNP_A-2207570	0.123134683973823	0.0689823578179621	0.0775461661833719	0.0110541873478752	0.529231414025272	0.693708794999802
SNP_A-2291123	SNP_A-2158309	SNP_A-2274299	0.213603526082427	0.0851608725757062	0.144352080579351	0.0110541873478752	0.529231414025272	0.712470054128122
SNP_A-2291123	SNP_A-2158309	SNP_A-2078344	0.29339655112077	0.0834696457032052	0.20933359037828	0.0110541873478752	0.529231414025272	0.325754652203582
SNP_A-2291123	SNP_A-2158309	SNP_A-4270964	0.312510101066271	0.0535574572593458	0.233682594917088	0.0110541873478752	0.529231414025272	0.254649711226182
SNP_A-2291123	SNP_A-2158309	SNP_A-4186559	0.309646130820646	0.0819247083047497	0.344271459567022	0.0110541873478752	0.529231414025272	0.115799484865431
SNP_A-2291123	SNP_A-2158309	SNP_A-2150998	0.229337372989418	0.0336283203722351	0.155617224012327	0.0110541873478752	0.529231414025272	0.77162392372055
SNP_A-2291123	SNP_A-2158309	SNP_A-1840298	0.32388938320507	0.0600396807458979	0.244235600302507	0.0110541873478752	0.529231414025272	0.316345874278444
SNP_A-2291123	SNP_A-2158309	SNP_A-4240197	0.303987443186947	0.0519292235816799	0.229471872512924	0.0110541873478752	0.529231414025272	0.251868176155008
SNP_A-2291123	SNP_A-2158309	SNP_A-2271723	0.318023287178011	0.0558918073561902	0.236805810874007	0.0110541873478752	0.529231414025272	0.277087125512896
SNP_A-2291123	SNP_A-4217380	SNP_A-2057252	0.0687479375139018	0.0814651125303232	0.0409766717268321	0.0110541873478752	0.397566279062204	0.526663362125308
SNP_A-2291123	SNP_A-4217380	SNP_A-2158353	0.410802922610917	0.0831411577359445	0.305169591711188	0.0110541873478752	0.397566279062204	0.934365491093934
SNP_A-2291123	SNP_A-4217380	SNP_A-2158366	0.0865507118702243	0.0776544690869394	0.0717724753792903	0.0110541873478752	0.397566279062204	0.360159600662904
SNP_A-2291123	SNP_A-4217380	SNP_A-2207570	0.23041036603055	0.0679072469516105	0.187901069931446	0.0110541873478752	0.397566279062204	0.693708794999802
SNP_A-2291123	SNP_A-4217380	SNP_A-4270964	0.18720439932616	0.0483673201625007	0.239232681733685	0.0110541873478752	0.397566279062204	0.254649711226182
SNP_A-2291123	SNP_A-4217380	SNP_A-1840298	0.22193013160331	0.0541501884660436	0.26458982463294	0.0110541873478752	0.397566279062204	0.316345874278444
SNP_A-2291123	SNP_A-4217380	SNP_A-4240197	0.201149146319163	0.0471234247390154	0.242616539114687	0.0110541873478752	0.397566279062204	0.251868176155008
SNP_A-2291123	SNP_A-4217380	SNP_A-2271723	0.208517349412797	0.0502819488235813	0.24978288981638	0.0110541873478752	0.397566279062204	0.277087125512896
SNP_A-2291123	SNP_A-2064154	SNP_A-2214839	0.0634842849917611	0.0410205818888076	0.0515825649157132	0.0110541873478752	0.223694460904426	0.416922755924736
SNP_A-2291123	SNP_A-2064154	SNP_A-4240642	0.0539253333344051	0.0235935980606706	0.0375737285460124	0.0110541873478752	0.223694460904426	0.206796048684169
SNP_A-2291123	SNP_A-2064154	SNP_A-2057252	0.0385955249306108	0.0438872042358525	0.0219069940180287	0.0110541873478752	0.223694460904426	0.526663362125308
SNP_A-2291123	SNP_A-2064154	SNP_A-2158353	0.0551826663239867	0.0541062881388924	0.0866236615163049	0.0110541873478752	0.223694460904426	0.934365491093934
SNP_A-2291123	SNP_A-2064154	SNP_A-1799416	0.102160307387099	0.0499655263528828	0.0869560352296998	0.0110541873478752	0.223694460904426	0.721996247875773
SNP_A-2291123	SNP_A-2064154	SNP_A-1911881	0.010350012577603	0.042175027733946	0.00571981643357173	0.0110541873478752	0.223694460904426	0.910510197210807
SNP_A-2291123	SNP_A-2064154	SNP_A-2158364	0.08519287415902	0.0515690309144387	0.0878937937076322	0.0110541873478752	0.223694460904426	0.854435498908501
SNP_A-2291123	SNP_A-2064154	SNP_A-2158366	0.0371209526886452	0.0521387126676221	0.023654700237828	0.0110541873478752	0.223694460904426	0.360159600662904
SNP_A-2291123	SNP_A-2064154	SNP_A-2207570	0.10987052619755	0.040065622331567	0.0898697479383073	0.0110541873478752	0.223694460904426	0.693708794999802
SNP_A-2291123	SNP_A-2064154	SNP_A-2274299	0.135108623984096	0.0499003639996035	0.102654988443624	0.0110541873478752	0.223694460904426	0.712470054128122
SNP_A-2291123	SNP_A-2064154	SNP_A-2078344	0.0496790589416198	0.0486191816467171	0.0503626749781592	0.0110541873478752	0.223694460904426	0.325754652203582
SNP_A-2291123	SNP_A-2064154	SNP_A-4270964	0.125037416586123	0.0324343307133943	0.0792414792443517	0.0110541873478752	0.223694460904426	0.254649711226182
SNP_A-2291123	SNP_A-2064154	SNP_A-4186559	0.0759120683609467	0.0525806362981156	0.0819776427088107	0.0110541873478752	0.223694460904426	0.115799484865431
SNP_A-2291123	SNP_A-2064154	SNP_A-2150998	0.0349859896200581	0.0162925936963627	0.0306810779041454	0.0110541873478752	0.223694460904426	0.77162392372055
SNP_A-2291123	SNP_A-2064154	SNP_A-1840298	0.110805086665156	0.0367393548326293	0.0707247985611142	0.0110541873478752	0.223694460904426	0.316345874278444
SNP_A-2291123	SNP_A-2064154	SNP_A-4240197	0.0994906119799504	0.0319256166262521	0.0632579861783953	0.0110541873478752	0.223694460904426	0.251868176155008
SNP_A-2291123	SNP_A-2064154	SNP_A-2271723	0.105843435689131	0.0339560251385956	0.0672362801410881	0.0110541873478752	0.223694460904426	0.277087125512896
SNP_A-2291123	SNP_A-2214839	SNP_A-2207570	0.232429214461298	0.0568165021515896	0.22221767073817	0.0110541873478752	0.416922755924736	0.693708794999802
SNP_A-2291123	SNP_A-2214839	SNP_A-1840298	0.0616169851026737	0.04510384177108	0.0679116683776636	0.0110541873478752	0.416922755924736	0.316345874278444
SNP_A-2291123	SNP_A-2214839	SNP_A-4240197	0.0521836239698678	0.0389362845543152	0.0569136651558083	0.0110541873478752	0.416922755924736	0.251868176155008
SNP_A-2291123	SNP_A-2214839	SNP_A-2271723	0.0560191010326025	0.0415376320596707	0.0615157694820456	0.0110541873478752	0.416922755924736	0.277087125512896
SNP_A-2291123	SNP_A-4240642	SNP_A-2207570	0.150902820649433	0.0284353364091941	0.0993763171208564	0.0110541873478752	0.206796048684169	0.693708794999802
SNP_A-2291123	SNP_A-4240642	SNP_A-2274299	0.192312223491369	0.033813391792997	0.127492472986145	0.0110541873478752	0.206796048684169	0.712470054128122
SNP_A-2291123	SNP_A-4240642	SNP_A-4270964	0.112699923384896	0.0199603180709901	0.125275186952305	0.0110541873478752	0.206796048684169	0.254649711226182
SNP_A-2291123	SNP_A-2057252	SNP_A-1911881	0.142800295489421	0.0749290472537601	0.0952776092186091	0.0110541873478752	0.526663362125308	0.910510197210807
SNP_A-2291123	SNP_A-2057252	SNP_A-2207570	0.13053718128148	0.0718589360797665	0.0915194912078719	0.0110541873478752	0.526663362125308	0.693708794999802
SNP_A-2291123	SNP_A-2057252	SNP_A-2274299	0.157088250007327	0.0842006530427581	0.101592012270246	0.0110541873478752	0.526663362125308	0.712470054128122
SNP_A-2291123	SNP_A-2057252	SNP_A-2078344	0.0599183160081984	0.0892442494563405	0.0533143677270225	0.0110541873478752	0.526663362125308	0.325754652203582
SNP_A-2291123	SNP_A-2057252	SNP_A-4186559	0.0288960063559246	0.0830710973085306	0.0176061316388483	0.0110541873478752	0.526663362125308	0.115799484865431
SNP_A-2291123	SNP_A-2057252	SNP_A-2150998	0.0665136322275127	0.0348748985569279	0.0426095846306455	0.0110541873478752	0.526663362125308	0.77162392372055
SNP_A-2291123	SNP_A-2158353	SNP_A-1911881	0.140802074385014	0.0823204283328352	0.11862726780599	0.0110541873478752	0.934365491093934	0.910510197210807
SNP_A-2291123	SNP_A-2158353	SNP_A-2207570	0.264558616861678	0.0706948725818976	0.227994981167742	0.0110541873478752	0.934365491093934	0.693708794999802
SNP_A-2291123	SNP_A-2158353	SNP_A-2274299	0.287441943705885	0.0838098550122264	0.280624045432318	0.0110541873478752	0.934365491093934	0.712470054128122
SNP_A-2291123	SNP_A-2158353	SNP_A-4270964	0.125966859286626	0.0537604309324845	0.21798673344374	0.0110541873478752	0.934365491093934	0.254649711226182
SNP_A-2291123	SNP_A-2158353	SNP_A-4186559	0.176121592323839	0.0816661156036588	0.272753332004512	0.0110541873478752	0.934365491093934	0.115799484865431
SNP_A-2291123	SNP_A-2158353	SNP_A-2150998	0.191033643659236	0.0297685733638361	0.131927820490626	0.0110541873478752	0.934365491093934	0.77162392372055
SNP_A-2291123	SNP_A-2158353	SNP_A-1840298	0.124900277931287	0.0613641396477358	0.217951592130061	0.0110541873478752	0.934365491093934	0.316345874278444
SNP_A-2291123	SNP_A-2158353	SNP_A-4240197	0.109447828257882	0.0537580246296332	0.196341011091734	0.0110541873478752	0.934365491093934	0.251868176155008
SNP_A-2291123	SNP_A-2158353	SNP_A-2271723	0.128920123227674	0.0570018733740011	0.214142262698998	0.0110541873478752	0.934365491093934	0.277087125512896
SNP_A-2291123	SNP_A-1911881	SNP_A-2207570	0.17349560923552	0.0617829479113806	0.116086525749733	0.0110541873478752	0.910510197210807	0.693708794999802
SNP_A-2291123	SNP_A-1911881	SNP_A-2274299	0.202473300111931	0.0724419960133495	0.135419611324139	0.0110541873478752	0.910510197210807	0.712470054128122
SNP_A-2291123	SNP_A-1911881	SNP_A-4270964	0.0470015031419956	0.0500385308753003	0.0434913817107005	0.0110541873478752	0.910510197210807	0.254649711226182
SNP_A-2291123	SNP_A-1911881	SNP_A-4186559	0.0495694036852984	0.0691024579178252	0.0312741216577178	0.0110541873478752	0.910510197210807	0.115799484865431
SNP_A-2291123	SNP_A-1911881	SNP_A-2150998	0.0531841375491358	0.0330089102864066	0.0483390424694564	0.0110541873478752	0.910510197210807	0.77162392372055
SNP_A-2291123	SNP_A-2158366	SNP_A-2207570	0.149565689928991	0.057972858996045	0.115711823532382	0.0110541873478752	0.360159600662904	0.693708794999802
SNP_A-2291123	SNP_A-2158366	SNP_A-2274299	0.151796440283307	0.0668902155913292	0.0977773841606794	0.0110541873478752	0.360159600662904	0.712470054128122
SNP_A-2291123	SNP_A-2158366	SNP_A-4270964	0.00139847506724571	0.0521998138405418	0.0178878360946652	0.0110541873478752	0.360159600662904	0.254649711226182
SNP_A-2291123	SNP_A-2158366	SNP_A-1840298	0.00426014842924436	0.0602111658649229	0.0367928206438864	0.0110541873478752	0.360159600662904	0.316345874278444
SNP_A-2291123	SNP_A-2158366	SNP_A-4240197	0.00309185320300666	0.0528323756070228	0.0348176192162745	0.0110541873478752	0.360159600662904	0.251868176155008
SNP_A-2291123	SNP_A-2158366	SNP_A-2271723	0.00309561331087698	0.0559025753842827	0.0300927719718797	0.0110541873478752	0.360159600662904	0.277087125512896
SNP_A-2291123	SNP_A-2207570	SNP_A-4270964	0.169013484897727	0.0267640641137164	0.185256915884219	0.0110541873478752	0.693708794999802	0.254649711226182
SNP_A-2291123	SNP_A-2207570	SNP_A-4186559	0.103218041214739	0.0683455360283165	0.282513571810764	0.0110541873478752	0.693708794999802	0.115799484865431
SNP_A-2291123	SNP_A-2207570	SNP_A-2150998	0.0413676078365423	0.0225735842930006	0.119817345293452	0.0110541873478752	0.693708794999802	0.77162392372055
SNP_A-2291123	SNP_A-2207570	SNP_A-1840298	0.201158048099889	0.0322943062534081	0.198569483910237	0.0110541873478752	0.693708794999802	0.316345874278444
SNP_A-2291123	SNP_A-2207570	SNP_A-4240197	0.164138122621494	0.0266158280612756	0.17086619588816	0.0110541873478752	0.693708794999802	0.251868176155008
SNP_A-2291123	SNP_A-2207570	SNP_A-2271723	0.187464871415176	0.0290687377345681	0.185593424579939	0.0110541873478752	0.693708794999802	0.277087125512896
SNP_A-2291123	SNP_A-2078344	SNP_A-4270964	0.0610879419691713	0.0551374703972255	0.091673021193023	0.0110541873478752	0.325754652203582	0.254649711226182
SNP_A-2291123	SNP_A-2078344	SNP_A-1840298	0.0941739489447725	0.0635908320467678	0.102318844657411	0.0110541873478752	0.325754652203582	0.316345874278444
SNP_A-2291123	SNP_A-2078344	SNP_A-4240197	0.0810330176562367	0.0557773017690035	0.0942153610155735	0.0110541873478752	0.325754652203582	0.251868176155008
SNP_A-2291123	SNP_A-2078344	SNP_A-2271723	0.083603964739828	0.0589735106165134	0.0930452950725106	0.0110541873478752	0.325754652203582	0.277087125512896
