# Supplementary material for: Powerful testing via hierarchical linkage disequilibrium in haplotype association studies
Source: Biom J. 2019 Jan 28;61(3):747–68. doi: 10.1002/bimj.201800053 (PMC6637384; doi:10.1002/bimj.201800053)
Supplement: Supplementary file 1 — Supporting Information [file BIMJ-61-747-s001.zip › reproducibility/case_study1_cadidate_loci_analysis/results/45.Pvalues.txt]

SNP1	SNP2	SNP3	Full	P={1}	P={1,2}	SNP1	SNP2	SNP3
SNP_A-1857619	SNP_A-1913105	SNP_A-1915784	0.0833874542924545	0.0274268460351009	0.0602314194975231	0.0151558906722915	0.207175108034997	0.470608391447172
SNP_A-1857619	SNP_A-1913105	SNP_A-4252022	0.0694385112214141	0.0340065956268742	0.072455917256089	0.0151558906722915	0.207175108034997	0.533793300774873
SNP_A-1857619	SNP_A-1913105	SNP_A-2230542	0.17457848896013	0.0564767426949149	0.115045771067104	0.0151558906722915	0.207175108034997	0.894559292959589
SNP_A-1857619	SNP_A-1913105	SNP_A-2175553	0.0794048466766666	0.0434880937372236	0.0496787334571498	0.0151558906722915	0.207175108034997	0.570895120225527
SNP_A-1857619	SNP_A-1913105	SNP_A-1815852	0.178337633631281	0.0629882213937259	0.123235809079478	0.0151558906722915	0.207175108034997	0.872084723309939
SNP_A-1857619	SNP_A-1913105	SNP_A-2030456	0.102288977110443	0.0632381611577187	0.13794350885088	0.0151558906722915	0.207175108034997	0.448073045469006
SNP_A-1857619	SNP_A-1913105	SNP_A-2089863	0.0404552612859204	0.049277896377041	0.0582440328517098	0.0151558906722915	0.207175108034997	0.794307999232812
SNP_A-1857619	SNP_A-1913105	SNP_A-1875808	0.18867970242646	0.0593678311775276	0.140319400300418	0.0151558906722915	0.207175108034997	0.886580344567013
SNP_A-1857619	SNP_A-1913105	SNP_A-2218965	0.20383933653475	0.0627657057892454	0.155136133604352	0.0151558906722915	0.207175108034997	0.902041286939304
SNP_A-1857619	SNP_A-1913105	SNP_A-4273342	0.0439512975216126	0.0595913052176336	0.0515111768181786	0.0151558906722915	0.207175108034997	0.880052353126627
SNP_A-1857619	SNP_A-1913105	SNP_A-2239877	0.188168782131069	0.0503866970532631	0.151076896859436	0.0151558906722915	0.207175108034997	0.937146850234574
SNP_A-1857619	SNP_A-1913105	SNP_A-2230682	0.186914665089074	0.0485517353099062	0.140964882745347	0.0151558906722915	0.207175108034997	0.902529278303374
SNP_A-1857619	SNP_A-1913105	SNP_A-1899910	0.14831815967547	0.0408619579143229	0.145154099003131	0.0151558906722915	0.207175108034997	0.626082386847276
SNP_A-1857619	SNP_A-1913105	SNP_A-2057917	0.0548703800455828	0.0420380020795612	0.0367962344021757	0.0151558906722915	0.207175108034997	0.724152571510576
SNP_A-1857619	SNP_A-1913105	SNP_A-1876647	0.0836554666051473	0.0203878449733871	0.0843112554504456	0.0151558906722915	0.207175108034997	0.14289224741924
SNP_A-1857619	SNP_A-1913105	SNP_A-2252453	0.171427109828889	0.0619982933828861	0.138130761348086	0.0151558906722915	0.207175108034997	0.980842186247033
SNP_A-1857619	SNP_A-1913105	SNP_A-2283152	0.198190092426816	0.0599154431382266	0.135258285296977	0.0151558906722915	0.207175108034997	0.832755175876276
SNP_A-1857619	SNP_A-1913105	SNP_A-4303259	0.080077303550565	0.0614761454941362	0.0579992149450342	0.0151558906722915	0.207175108034997	0.750628337040895
SNP_A-1857619	SNP_A-1913105	SNP_A-2081494	0.0307644391901776	0.0446961009330198	0.0310686185953747	0.0151558906722915	0.207175108034997	0.511426817265312
SNP_A-1857619	SNP_A-1913105	SNP_A-2076599	0.199775958076815	0.0421598339112385	0.149727746132138	0.0151558906722915	0.207175108034997	0.183933162705069
SNP_A-1857619	SNP_A-1913105	SNP_A-2188773	0.159313748931644	0.0587353985801152	0.127914854004544	0.0151558906722915	0.207175108034997	0.865051366221034
SNP_A-1857619	SNP_A-1913105	SNP_A-2276760	0.0504233729542758	0.0112514963050564	0.0294219092703146	0.0151558906722915	0.207175108034997	0.0476644885775709
SNP_A-1857619	SNP_A-1913105	SNP_A-4202773	0.0506041271193983	0.00937933172101407	0.0293010608583833	0.0151558906722915	0.207175108034997	0.037864196298476
SNP_A-1857619	SNP_A-1913105	SNP_A-2244973	0.156837270671467	0.0453921177142428	0.101716110997048	0.0151558906722915	0.207175108034997	0.289416216498072
SNP_A-1857619	SNP_A-1913105	SNP_A-2055674	0.09140393728936	0.0217160163148976	0.0612528943578929	0.0151558906722915	0.207175108034997	0.17058040073237
SNP_A-1857619	SNP_A-1913105	SNP_A-1794111	0.0475198119565335	0.00484901644576999	0.0276926520244348	0.0151558906722915	0.207175108034997	0.0182045090681352
SNP_A-1857619	SNP_A-1913105	SNP_A-4253703	0.0989415570611952	0.0236323340355038	0.0656029750049028	0.0151558906722915	0.207175108034997	0.190422067746635
SNP_A-1857619	SNP_A-1913105	SNP_A-2004658	0.206896977644058	0.0430596418628873	0.155593569859216	0.0151558906722915	0.207175108034997	0.25934060971851
SNP_A-1857619	SNP_A-1913105	SNP_A-2096488	0.148775338987848	0.0283115155162982	0.0956103234900411	0.0151558906722915	0.207175108034997	0.0940561032689509
SNP_A-1857619	SNP_A-2155037	SNP_A-1915784	0.0798295577169764	0.0241210729297688	0.0585635105991068	0.0151558906722915	0.175559975747614	0.470608391447172
SNP_A-1857619	SNP_A-2155037	SNP_A-4252022	0.0665171217536931	0.0300718317745361	0.0744970916531218	0.0151558906722915	0.175559975747614	0.533793300774873
SNP_A-1857619	SNP_A-2155037	SNP_A-2230542	0.169816203348365	0.0515056713705524	0.110922482546262	0.0151558906722915	0.175559975747614	0.894559292959589
SNP_A-1857619	SNP_A-2155037	SNP_A-2175553	0.0747811818184139	0.0391160224830063	0.0472669759908655	0.0151558906722915	0.175559975747614	0.570895120225527
SNP_A-1857619	SNP_A-2155037	SNP_A-1815852	0.170390119354777	0.0569990135067744	0.116524337400331	0.0151558906722915	0.175559975747614	0.872084723309939
SNP_A-1857619	SNP_A-2155037	SNP_A-2030456	0.100120933932166	0.0573433345956704	0.142746470454927	0.0151558906722915	0.175559975747614	0.448073045469006
SNP_A-1857619	SNP_A-2155037	SNP_A-2089863	0.0371582820968877	0.0444597277240276	0.0537106218735858	0.0151558906722915	0.175559975747614	0.794307999232812
SNP_A-1857619	SNP_A-2155037	SNP_A-1875808	0.194394723115738	0.0536863070953914	0.141414558716536	0.0151558906722915	0.175559975747614	0.886580344567013
SNP_A-1857619	SNP_A-2155037	SNP_A-2218965	0.210213823104877	0.0568105117056023	0.156292751266752	0.0151558906722915	0.175559975747614	0.902041286939304
SNP_A-1857619	SNP_A-2155037	SNP_A-4273342	0.040000809304691	0.0538473640087002	0.0469791029265796	0.0151558906722915	0.175559975747614	0.880052353126627
SNP_A-1857619	SNP_A-2155037	SNP_A-2239877	0.187725394165944	0.0453354749835531	0.154365653449157	0.0151558906722915	0.175559975747614	0.937146850234574
SNP_A-1857619	SNP_A-2155037	SNP_A-2230682	0.187058276807513	0.0436581836075127	0.143912960815887	0.0151558906722915	0.175559975747614	0.902529278303374
SNP_A-1857619	SNP_A-2155037	SNP_A-1899910	0.147358228689148	0.0372922367059991	0.146092568626754	0.0151558906722915	0.175559975747614	0.626082386847276
SNP_A-1857619	SNP_A-2155037	SNP_A-2057917	0.0550683808368841	0.0378467329086204	0.0369590498555699	0.0151558906722915	0.175559975747614	0.724152571510576
SNP_A-1857619	SNP_A-2155037	SNP_A-1876647	0.0736669970556142	0.018153971584733	0.0801559178106789	0.0151558906722915	0.175559975747614	0.14289224741924
SNP_A-1857619	SNP_A-2155037	SNP_A-2252453	0.163068256179821	0.0559870563029738	0.133309755103664	0.0151558906722915	0.175559975747614	0.980842186247033
SNP_A-1857619	SNP_A-2155037	SNP_A-2283152	0.180572854334514	0.0540406288991548	0.123154309670121	0.0151558906722915	0.175559975747614	0.832755175876276
SNP_A-1857619	SNP_A-2155037	SNP_A-4303259	0.078953775752756	0.0555398767865729	0.0589392198697851	0.0151558906722915	0.175559975747614	0.750628337040895
SNP_A-1857619	SNP_A-2155037	SNP_A-2081494	0.0288445617301069	0.0404884815621199	0.0318976960075957	0.0151558906722915	0.175559975747614	0.511426817265312
SNP_A-1857619	SNP_A-2155037	SNP_A-2076599	0.201685632731194	0.0380037209406	0.151014055348372	0.0151558906722915	0.175559975747614	0.183933162705069
SNP_A-1857619	SNP_A-2155037	SNP_A-2188773	0.159797339226216	0.053018711589525	0.133621721340248	0.0151558906722915	0.175559975747614	0.865051366221034
SNP_A-1857619	SNP_A-2155037	SNP_A-2276760	0.0530965319519629	0.0100619527736427	0.0310616779417407	0.0151558906722915	0.175559975747614	0.0476644885775709
SNP_A-1857619	SNP_A-2155037	SNP_A-4202773	0.0526293668842602	0.00837656873817486	0.0305593283478126	0.0151558906722915	0.175559975747614	0.037864196298476
SNP_A-1857619	SNP_A-2155037	SNP_A-2244973	0.152176216780894	0.0408951758471678	0.0984647556872598	0.0151558906722915	0.175559975747614	0.289416216498072
SNP_A-1857619	SNP_A-2155037	SNP_A-2055674	0.0931677222507011	0.0195062042083784	0.0630606303327591	0.0151558906722915	0.175559975747614	0.17058040073237
SNP_A-1857619	SNP_A-2155037	SNP_A-1794111	0.0465234999783572	0.00430769955627155	0.02701624762482	0.0151558906722915	0.175559975747614	0.0182045090681352
SNP_A-1857619	SNP_A-2155037	SNP_A-4253703	0.100951679170831	0.0212353223282824	0.0675471352702693	0.0151558906722915	0.175559975747614	0.190422067746635
SNP_A-1857619	SNP_A-2155037	SNP_A-2004658	0.20550597174578	0.0388800769680257	0.156676930439313	0.0151558906722915	0.175559975747614	0.25934060971851
SNP_A-1857619	SNP_A-2155037	SNP_A-2096488	0.142517342036848	0.0254201923132956	0.0911467238432088	0.0151558906722915	0.175559975747614	0.0940561032689509
SNP_A-1857619	SNP_A-4274253	SNP_A-1915784	0.0907472577411078	0.024011276126259	0.0690876673928955	0.0151558906722915	0.17459852605076	0.470608391447172
SNP_A-1857619	SNP_A-4274253	SNP_A-4252022	0.0826388782118122	0.0299185363205982	0.090874636837712	0.0151558906722915	0.17459852605076	0.533793300774873
SNP_A-1857619	SNP_A-4274253	SNP_A-2230542	0.178431818236346	0.0512214929948102	0.117551528385314	0.0151558906722915	0.17459852605076	0.894559292959589
SNP_A-1857619	SNP_A-4274253	SNP_A-2175553	0.0761617917518214	0.0391669209006219	0.0483468888482917	0.0151558906722915	0.17459852605076	0.570895120225527
SNP_A-1857619	SNP_A-4274253	SNP_A-1815852	0.177360996229763	0.0570384722728658	0.123958474055726	0.0151558906722915	0.17459852605076	0.872084723309939
SNP_A-1857619	SNP_A-4274253	SNP_A-2030456	0.0923293549337551	0.0573680267546358	0.149122387948178	0.0151558906722915	0.17459852605076	0.448073045469006
SNP_A-1857619	SNP_A-4274253	SNP_A-2089863	0.0414986973526148	0.04448742529914	0.0652454225334704	0.0151558906722915	0.17459852605076	0.794307999232812
SNP_A-1857619	SNP_A-4274253	SNP_A-1875808	0.204113818634539	0.0536694977251434	0.160236542301985	0.0151558906722915	0.17459852605076	0.886580344567013
SNP_A-1857619	SNP_A-4274253	SNP_A-2218965	0.226695488564204	0.0567549511657933	0.172241496198347	0.0151558906722915	0.17459852605076	0.902041286939304
SNP_A-1857619	SNP_A-4274253	SNP_A-4273342	0.0401728058025471	0.0538619488810539	0.0529463087442266	0.0151558906722915	0.17459852605076	0.880052353126627
SNP_A-1857619	SNP_A-4274253	SNP_A-2239877	0.226450642596449	0.0453679188934842	0.168704210708051	0.0151558906722915	0.17459852605076	0.937146850234574
SNP_A-1857619	SNP_A-4274253	SNP_A-2230682	0.21144566973004	0.0436922921753259	0.154843640382763	0.0151558906722915	0.17459852605076	0.902529278303374
SNP_A-1857619	SNP_A-4274253	SNP_A-1899910	0.176749582145046	0.0371676304760267	0.154152209009087	0.0151558906722915	0.17459852605076	0.626082386847276
SNP_A-1857619	SNP_A-4274253	SNP_A-2057917	0.0558665128992782	0.0379599233886614	0.0368119687752822	0.0151558906722915	0.17459852605076	0.724152571510576
SNP_A-1857619	SNP_A-4274253	SNP_A-1876647	0.0687195505316976	0.0180969006903236	0.0825016820032411	0.0151558906722915	0.17459852605076	0.14289224741924
SNP_A-1857619	SNP_A-4274253	SNP_A-2252453	0.197726645891407	0.0560418530349291	0.152246927391034	0.0151558906722915	0.17459852605076	0.980842186247033
SNP_A-1857619	SNP_A-4274253	SNP_A-2283152	0.197601506459193	0.054082521774796	0.134744310689335	0.0151558906722915	0.17459852605076	0.832755175876276
SNP_A-1857619	SNP_A-4274253	SNP_A-4303259	0.0920871012613887	0.0556232972905552	0.0652473924164261	0.0151558906722915	0.17459852605076	0.750628337040895
SNP_A-1857619	SNP_A-4274253	SNP_A-2081494	0.0411313363333365	0.0405359342179092	0.0352130843918295	0.0151558906722915	0.17459852605076	0.511426817265312
SNP_A-1857619	SNP_A-4274253	SNP_A-2076599	0.22681956868508	0.038012572302557	0.16332210060924	0.0151558906722915	0.17459852605076	0.183933162705069
SNP_A-1857619	SNP_A-4274253	SNP_A-2276760	0.0477381041020927	0.0101179912303514	0.0275074772004575	0.0151558906722915	0.17459852605076	0.0476644885775709
SNP_A-1857619	SNP_A-4274253	SNP_A-4202773	0.0494817920442621	0.00842284863925939	0.0285948269687854	0.0151558906722915	0.17459852605076	0.037864196298476
SNP_A-1857619	SNP_A-4274253	SNP_A-2244973	0.16295098245489	0.0408807609475467	0.106332965473866	0.0151558906722915	0.17459852605076	0.289416216498072
SNP_A-1857619	SNP_A-4274253	SNP_A-2055674	0.087630926634877	0.0195396971269299	0.0648437769459702	0.0151558906722915	0.17459852605076	0.17058040073237
SNP_A-1857619	SNP_A-4274253	SNP_A-1794111	0.0458633834299248	0.00433770180160248	0.0264696005752001	0.0151558906722915	0.17459852605076	0.0182045090681352
SNP_A-1857619	SNP_A-4274253	SNP_A-4253703	0.095666480036377	0.0212741950135157	0.0695025279445286	0.0151558906722915	0.17459852605076	0.190422067746635
SNP_A-1857619	SNP_A-4274253	SNP_A-2004658	0.212760772546424	0.0389006547686494	0.16362598472579	0.0151558906722915	0.17459852605076	0.25934060971851
SNP_A-1857619	SNP_A-4274253	SNP_A-2096488	0.157624089920715	0.025443977273682	0.103071250783352	0.0151558906722915	0.17459852605076	0.0940561032689509
SNP_A-1857619	SNP_A-1915784	SNP_A-1815852	0.275748853612952	0.0582444818683144	0.255389311545068	0.0151558906722915	0.470608391447172	0.872084723309939
SNP_A-1857619	SNP_A-1915784	SNP_A-2030456	0.166856882168161	0.063779505580492	0.165431326885773	0.0151558906722915	0.470608391447172	0.448073045469006
SNP_A-1857619	SNP_A-1915784	SNP_A-1875808	0.164077576493361	0.0698554100847588	0.178997863252843	0.0151558906722915	0.470608391447172	0.886580344567013
SNP_A-1857619	SNP_A-1915784	SNP_A-2218965	0.228203657078589	0.0727088441732555	0.187175745621392	0.0151558906722915	0.470608391447172	0.902041286939304
SNP_A-1857619	SNP_A-1915784	SNP_A-2239877	0.304920917545711	0.0692726807393846	0.248355772263711	0.0151558906722915	0.470608391447172	0.937146850234574
SNP_A-1857619	SNP_A-1915784	SNP_A-2230682	0.303960272883521	0.068063977416059	0.226183100101757	0.0151558906722915	0.470608391447172	0.902529278303374
SNP_A-1857619	SNP_A-1915784	SNP_A-1827709	0.184060851873266	0.0397645670567916	0.122642546907437	0.0151558906722915	0.470608391447172	0.389279185445583
SNP_A-1857619	SNP_A-1915784	SNP_A-1899910	0.109474458407611	0.0303394359232198	0.0935231200334347	0.0151558906722915	0.470608391447172	0.626082386847276
SNP_A-1857619	SNP_A-1915784	SNP_A-2057917	0.257223691984414	0.0595398401371264	0.257081649302198	0.0151558906722915	0.470608391447172	0.724152571510576
SNP_A-1857619	SNP_A-1915784	SNP_A-4229055	0.128983242151952	0.0709277613832618	0.103427198988387	0.0151558906722915	0.470608391447172	0.223711028972
SNP_A-1857619	SNP_A-1915784	SNP_A-1876647	0.153578914143448	0.0307588601048245	0.172176996609636	0.0151558906722915	0.470608391447172	0.14289224741924
SNP_A-1857619	SNP_A-1915784	SNP_A-2283152	0.285623488233726	0.0714696610436932	0.200842201158384	0.0151558906722915	0.470608391447172	0.832755175876276
SNP_A-1857619	SNP_A-1915784	SNP_A-4303259	0.0696211841552718	0.0725260934765944	0.0420185549782809	0.0151558906722915	0.470608391447172	0.750628337040895
SNP_A-1857619	SNP_A-1915784	SNP_A-2081494	0.0611723946342448	0.0463289086232288	0.0383781288122267	0.0151558906722915	0.470608391447172	0.511426817265312
SNP_A-1857619	SNP_A-1915784	SNP_A-2076599	0.214045939485798	0.0550094900967977	0.153190660471703	0.0151558906722915	0.470608391447172	0.183933162705069
SNP_A-1857619	SNP_A-1915784	SNP_A-2188773	0.384073420874632	0.0689839786640146	0.282650821660795	0.0151558906722915	0.470608391447172	0.865051366221034
SNP_A-1857619	SNP_A-1915784	SNP_A-4202773	0.0793356217370642	0.012777089115047	0.0532493708456777	0.0151558906722915	0.470608391447172	0.037864196298476
SNP_A-1857619	SNP_A-1915784	SNP_A-2244973	0.246898075184071	0.0523928140232741	0.186806326215039	0.0151558906722915	0.470608391447172	0.289416216498072
SNP_A-1857619	SNP_A-1915784	SNP_A-2096488	0.0518892253293669	0.0380922797461405	0.0732038428410572	0.0151558906722915	0.470608391447172	0.0940561032689509
SNP_A-1857619	SNP_A-1810968	SNP_A-2081494	0.00736343553739639	0.0762056315382493	0.0121998517948322	0.0151558906722915	0.813080853045181	0.511426817265312
SNP_A-1857619	SNP_A-1810968	SNP_A-2188773	0.362050406923052	0.10194348914225	0.265461147861369	0.0151558906722915	0.813080853045181	0.865051366221034
SNP_A-1857619	SNP_A-1810968	SNP_A-2276760	0.110768679145196	0.0205188514764202	0.0691367124928278	0.0151558906722915	0.813080853045181	0.0476644885775709
SNP_A-1857619	SNP_A-1810968	SNP_A-4202773	0.0906217683668678	0.01722992119854	0.055486416510219	0.0151558906722915	0.813080853045181	0.037864196298476
SNP_A-1857619	SNP_A-1810968	SNP_A-2244973	0.172223751932293	0.0811074189178161	0.122426030041723	0.0151558906722915	0.813080853045181	0.289416216498072
SNP_A-1857619	SNP_A-1810968	SNP_A-2055674	0.0395386090725212	0.0386159112008404	0.0236711587196903	0.0151558906722915	0.813080853045181	0.17058040073237
SNP_A-1857619	SNP_A-1810968	SNP_A-4253703	0.0484346672206574	0.0420141501082092	0.0299667273188429	0.0151558906722915	0.813080853045181	0.190422067746635
SNP_A-1857619	SNP_A-1810968	SNP_A-2004658	0.177445453242446	0.0751142587100827	0.126706527077946	0.0151558906722915	0.813080853045181	0.25934060971851
SNP_A-1857619	SNP_A-1810968	SNP_A-2096488	0.148446629246478	0.0516044494074468	0.112276702436802	0.0151558906722915	0.813080853045181	0.0940561032689509
SNP_A-1857619	SNP_A-4252022	SNP_A-1815852	0.398201419167483	0.0663989771604554	0.314199125711745	0.0151558906722915	0.533793300774873	0.872084723309939
SNP_A-1857619	SNP_A-4252022	SNP_A-2030456	0.178544771076302	0.0741072095028679	0.158130106336394	0.0151558906722915	0.533793300774873	0.448073045469006
SNP_A-1857619	SNP_A-4252022	SNP_A-1875808	0.104203053487059	0.0823213508321282	0.192485777962222	0.0151558906722915	0.533793300774873	0.886580344567013
SNP_A-1857619	SNP_A-4252022	SNP_A-2218965	0.170666568601893	0.0837963372553862	0.187339882579267	0.0151558906722915	0.533793300774873	0.902041286939304
SNP_A-1857619	SNP_A-4252022	SNP_A-2239877	0.328167717593223	0.0795230366196731	0.260160584512722	0.0151558906722915	0.533793300774873	0.937146850234574
SNP_A-1857619	SNP_A-4252022	SNP_A-2230682	0.323136467902925	0.0779066673871784	0.235541110076055	0.0151558906722915	0.533793300774873	0.902529278303374
SNP_A-1857619	SNP_A-4252022	SNP_A-1827709	0.162111361146548	0.0487676933565938	0.133838744126512	0.0151558906722915	0.533793300774873	0.389279185445583
SNP_A-1857619	SNP_A-4252022	SNP_A-2057917	0.265458098089838	0.0567079697478293	0.276415026966353	0.0151558906722915	0.533793300774873	0.724152571510576
SNP_A-1857619	SNP_A-4252022	SNP_A-4229055	0.159030643760307	0.0831128096448238	0.109595623320704	0.0151558906722915	0.533793300774873	0.223711028972
SNP_A-1857619	SNP_A-4252022	SNP_A-1876647	0.246334866814445	0.0348387066828693	0.193491873524065	0.0151558906722915	0.533793300774873	0.14289224741924
SNP_A-1857619	SNP_A-4252022	SNP_A-2252453	0.200899909406198	0.0851805256994725	0.140275952806137	0.0151558906722915	0.533793300774873	0.980842186247033
SNP_A-1857619	SNP_A-4252022	SNP_A-2283152	0.281160159308021	0.0844111286833881	0.198042056684584	0.0151558906722915	0.533793300774873	0.832755175876276
SNP_A-1857619	SNP_A-4252022	SNP_A-4303259	0.0624949014973844	0.084269613909794	0.0857884571819219	0.0151558906722915	0.533793300774873	0.750628337040895
SNP_A-1857619	SNP_A-4252022	SNP_A-2081494	0.0547769167664973	0.0540514543479805	0.05562498277708	0.0151558906722915	0.533793300774873	0.511426817265312
SNP_A-1857619	SNP_A-4252022	SNP_A-2076599	0.120449493554983	0.0605921114414065	0.235986290762113	0.0151558906722915	0.533793300774873	0.183933162705069
SNP_A-1857619	SNP_A-4252022	SNP_A-2188773	0.402012818454745	0.0806080523896781	0.330741300153977	0.0151558906722915	0.533793300774873	0.865051366221034
SNP_A-1857619	SNP_A-4252022	SNP_A-2276760	0.0594162314796802	0.0178620067267365	0.0453270769382772	0.0151558906722915	0.533793300774873	0.0476644885775709
SNP_A-1857619	SNP_A-4252022	SNP_A-4202773	0.0600303012731075	0.0153218933582645	0.045451318661012	0.0151558906722915	0.533793300774873	0.037864196298476
SNP_A-1857619	SNP_A-4252022	SNP_A-2244973	0.298886478133981	0.063231621378992	0.212937293587532	0.0151558906722915	0.533793300774873	0.289416216498072
SNP_A-1857619	SNP_A-4252022	SNP_A-2055674	0.104117043166709	0.0317039292885859	0.156252223063473	0.0151558906722915	0.533793300774873	0.17058040073237
SNP_A-1857619	SNP_A-4252022	SNP_A-4253703	0.120900706514617	0.0343318563257642	0.168120882334174	0.0151558906722915	0.533793300774873	0.190422067746635
SNP_A-1857619	SNP_A-4252022	SNP_A-2096488	0.103353386260005	0.0447197386774659	0.105368746807039	0.0151558906722915	0.533793300774873	0.0940561032689509
SNP_A-1857619	SNP_A-2230542	SNP_A-2081494	0.000262580486082834	0.078169442501625	0.00462839983323284	0.0151558906722915	0.894559292959589	0.511426817265312
SNP_A-1857619	SNP_A-2230542	SNP_A-2276760	0.0937990958167935	0.0213102924064255	0.0574204037658285	0.0151558906722915	0.894559292959589	0.0476644885775709
SNP_A-1857619	SNP_A-2230542	SNP_A-4202773	0.0785234165735529	0.0179969468844034	0.047257672581374	0.0151558906722915	0.894559292959589	0.037864196298476
SNP_A-1857619	SNP_A-2230542	SNP_A-2244973	0.133507580805522	0.0823701529017294	0.118677119379387	0.0151558906722915	0.894559292959589	0.289416216498072
SNP_A-1857619	SNP_A-2230542	SNP_A-2004658	0.14503207036754	0.0778816741784976	0.0939897966836934	0.0151558906722915	0.894559292959589	0.25934060971851
SNP_A-1857619	SNP_A-2230542	SNP_A-2096488	0.104113202116822	0.05265752574132	0.0683719773275564	0.0151558906722915	0.894559292959589	0.0940561032689509
SNP_A-1857619	SNP_A-2175553	SNP_A-1827709	0.161633507374971	0.0541954168024214	0.125609032418829	0.0151558906722915	0.570895120225527	0.389279185445583
SNP_A-1857619	SNP_A-2175553	SNP_A-1899910	0.066292873206461	0.0532415877356978	0.140748428832382	0.0151558906722915	0.570895120225527	0.626082386847276
SNP_A-1857619	SNP_A-2175553	SNP_A-2057917	0.263680476581651	0.0710390480155204	0.194767667785897	0.0151558906722915	0.570895120225527	0.724152571510576
SNP_A-1857619	SNP_A-2175553	SNP_A-4229055	0.163413516206578	0.0830824413136732	0.106226652121817	0.0151558906722915	0.570895120225527	0.223711028972
SNP_A-1857619	SNP_A-2175553	SNP_A-4303259	0.0930771835742332	0.0862502834318864	0.0572810007583959	0.0151558906722915	0.570895120225527	0.750628337040895
SNP_A-1857619	SNP_A-2175553	SNP_A-2081494	0.0675981477004521	0.0564680327041813	0.042044722340104	0.0151558906722915	0.570895120225527	0.511426817265312
SNP_A-1857619	SNP_A-2175553	SNP_A-2076599	0.158712136367855	0.0644468989309211	0.10320539413365	0.0151558906722915	0.570895120225527	0.183933162705069
SNP_A-1857619	SNP_A-2175553	SNP_A-2188773	0.327947196729234	0.0817232995314079	0.245208075058933	0.0151558906722915	0.570895120225527	0.865051366221034
SNP_A-1857619	SNP_A-2175553	SNP_A-2244973	0.17735129180681	0.0698259289884498	0.1181102567978	0.0151558906722915	0.570895120225527	0.289416216498072
SNP_A-1857619	SNP_A-2175553	SNP_A-2055674	0.053287709601166	0.0330828262973538	0.0806112905825494	0.0151558906722915	0.570895120225527	0.17058040073237
SNP_A-1857619	SNP_A-2175553	SNP_A-4253703	0.0605560118517181	0.035838564439494	0.0877975008383565	0.0151558906722915	0.570895120225527	0.190422067746635
SNP_A-1857619	SNP_A-2175553	SNP_A-2096488	0.00159108489958486	0.0464520306356189	0.000821952820495016	0.0151558906722915	0.570895120225527	0.0940561032689509
SNP_A-1857619	SNP_A-1815852	SNP_A-2030456	0.381575635881163	0.101432806939464	0.38983329546035	0.0151558906722915	0.872084723309939	0.448073045469006
SNP_A-1857619	SNP_A-1815852	SNP_A-2089863	0.215516534532845	0.088965942589104	0.179713476378294	0.0151558906722915	0.872084723309939	0.794307999232812
SNP_A-1857619	SNP_A-1815852	SNP_A-1875808	0.148815880111459	0.101371699816208	0.132240517994019	0.0151558906722915	0.872084723309939	0.886580344567013
SNP_A-1857619	SNP_A-1815852	SNP_A-2218965	0.154752895475614	0.106070623564296	0.126973445565949	0.0151558906722915	0.872084723309939	0.902041286939304
SNP_A-1857619	SNP_A-1815852	SNP_A-2239877	0.253523349788891	0.0861517186840787	0.280361424993091	0.0151558906722915	0.872084723309939	0.937146850234574
SNP_A-1857619	SNP_A-1815852	SNP_A-2230682	0.200590505602936	0.0812758423260968	0.232268564279373	0.0151558906722915	0.872084723309939	0.902529278303374
SNP_A-1857619	SNP_A-1815852	SNP_A-1827709	0.252707801368913	0.0611044848620843	0.26760681927819	0.0151558906722915	0.872084723309939	0.389279185445583
SNP_A-1857619	SNP_A-1815852	SNP_A-1899910	0.139535999626126	0.0660228767200718	0.252441309364035	0.0151558906722915	0.872084723309939	0.626082386847276
SNP_A-1857619	SNP_A-1815852	SNP_A-2057917	0.247590708012442	0.0667747055747548	0.344154959963176	0.0151558906722915	0.872084723309939	0.724152571510576
SNP_A-1857619	SNP_A-1815852	SNP_A-4229055	0.120946809248342	0.106047081747179	0.0925074989744342	0.0151558906722915	0.872084723309939	0.223711028972
SNP_A-1857619	SNP_A-1815852	SNP_A-2252453	0.251293639058961	0.115645825283683	0.18669079766216	0.0151558906722915	0.872084723309939	0.980842186247033
SNP_A-1857619	SNP_A-1815852	SNP_A-2283152	0.173842305996738	0.11398212460706	0.117680764767128	0.0151558906722915	0.872084723309939	0.832755175876276
SNP_A-1857619	SNP_A-1815852	SNP_A-2081494	0.0267755921508541	0.079750909108551	0.0741999865598567	0.0151558906722915	0.872084723309939	0.511426817265312
SNP_A-1857619	SNP_A-1815852	SNP_A-2076599	0.411015307765715	0.0803450733394221	0.316342333227475	0.0151558906722915	0.872084723309939	0.183933162705069
SNP_A-1857619	SNP_A-1815852	SNP_A-2276760	0.131791572877521	0.0235350112957309	0.09672082477055	0.0151558906722915	0.872084723309939	0.0476644885775709
SNP_A-1857619	SNP_A-1815852	SNP_A-4202773	0.0712804750641148	0.0198915926202975	0.0584413963974184	0.0151558906722915	0.872084723309939	0.037864196298476
SNP_A-1857619	SNP_A-1815852	SNP_A-2244973	0.326770127266203	0.0866877688195259	0.241015524421594	0.0151558906722915	0.872084723309939	0.289416216498072
SNP_A-1857619	SNP_A-1815852	SNP_A-2055674	0.223156773949928	0.043281877828625	0.155119000863431	0.0151558906722915	0.872084723309939	0.17058040073237
SNP_A-1857619	SNP_A-1815852	SNP_A-1794111	0.0648910573149235	0.0109064605004372	0.0388344161938926	0.0151558906722915	0.872084723309939	0.0182045090681352
SNP_A-1857619	SNP_A-1815852	SNP_A-4253703	0.233564614678003	0.0469521770876844	0.166604430147077	0.0151558906722915	0.872084723309939	0.190422067746635
SNP_A-1857619	SNP_A-1815852	SNP_A-2096488	0.0793627084313771	0.0559829534319167	0.0522563700828778	0.0151558906722915	0.872084723309939	0.0940561032689509
SNP_A-1857619	SNP_A-4242477	SNP_A-2081494	0.000739968275762028	0.0801721645939265	0.0139049667788277	0.0151558906722915	0.91447543162418	0.511426817265312
SNP_A-1857619	SNP_A-4242477	SNP_A-2276760	0.142848301872873	0.0229683194370432	0.0920830880726074	0.0151558906722915	0.91447543162418	0.0476644885775709
SNP_A-1857619	SNP_A-4242477	SNP_A-4202773	0.123189202336648	0.0193771374700075	0.0776178746126352	0.0151558906722915	0.91447543162418	0.037864196298476
SNP_A-1857619	SNP_A-4242477	SNP_A-2244973	0.215238858063759	0.0864933627996541	0.187180913851922	0.0151558906722915	0.91447543162418	0.289416216498072
SNP_A-1857619	SNP_A-4242477	SNP_A-1794111	0.0844873876107035	0.0106987634760419	0.0603940304267271	0.0151558906722915	0.91447543162418	0.0182045090681352
SNP_A-1857619	SNP_A-4242477	SNP_A-2004658	0.236499239543735	0.0818837277968736	0.164977812986488	0.0151558906722915	0.91447543162418	0.25934060971851
SNP_A-1857619	SNP_A-4242477	SNP_A-2096488	0.166193403427317	0.0559117247967035	0.111676439137756	0.0151558906722915	0.91447543162418	0.0940561032689509
SNP_A-1857619	SNP_A-2030456	SNP_A-1827709	0.0976646567859544	0.0536450609058678	0.0601284611776734	0.0151558906722915	0.448073045469006	0.389279185445583
SNP_A-1857619	SNP_A-2030456	SNP_A-2057917	0.177290914648956	0.0848389142775622	0.130524158750283	0.0151558906722915	0.448073045469006	0.724152571510576
SNP_A-1857619	SNP_A-2030456	SNP_A-4229055	0.189932597999259	0.110926748195366	0.127414856523573	0.0151558906722915	0.448073045469006	0.223711028972
SNP_A-1857619	SNP_A-2030456	SNP_A-4303259	0.177676833819167	0.107096597772896	0.116637848526071	0.0151558906722915	0.448073045469006	0.750628337040895
SNP_A-1857619	SNP_A-2030456	SNP_A-2081494	0.0773579520776809	0.0765901744765352	0.0475037748845448	0.0151558906722915	0.448073045469006	0.511426817265312
SNP_A-1857619	SNP_A-2030456	SNP_A-2076599	0.238009235005964	0.0634833514607847	0.17100475049947	0.0151558906722915	0.448073045469006	0.183933162705069
SNP_A-1857619	SNP_A-2030456	SNP_A-2244973	0.112604252214676	0.0841090920642308	0.148764127414177	0.0151558906722915	0.448073045469006	0.289416216498072
SNP_A-1857619	SNP_A-2030456	SNP_A-2055674	0.119841696235611	0.0416514632913743	0.154213892096116	0.0151558906722915	0.448073045469006	0.17058040073237
SNP_A-1857619	SNP_A-2030456	SNP_A-4253703	0.13204390489433	0.0452431587573108	0.164726222538969	0.0151558906722915	0.448073045469006	0.190422067746635
SNP_A-1857619	SNP_A-2030456	SNP_A-2004658	0.190772559720016	0.0803376420384823	0.126529502639219	0.0151558906722915	0.448073045469006	0.25934060971851
SNP_A-1857619	SNP_A-2030456	SNP_A-2096488	0.165696524897617	0.0537029055839534	0.147374850137225	0.0151558906722915	0.448073045469006	0.0940561032689509
SNP_A-1857619	SNP_A-2089863	SNP_A-1827709	0.162863930708671	0.0601720079438605	0.112185756362615	0.0151558906722915	0.794307999232812	0.389279185445583
SNP_A-1857619	SNP_A-2089863	SNP_A-1899910	0.1400676523241	0.0588698363371568	0.11555193892209	0.0151558906722915	0.794307999232812	0.626082386847276
SNP_A-1857619	SNP_A-2089863	SNP_A-2057917	0.182871587232005	0.0781208581970288	0.187226409093142	0.0151558906722915	0.794307999232812	0.724152571510576
SNP_A-1857619	SNP_A-2089863	SNP_A-4229055	0.0275442928194455	0.0914494681280636	0.0921465666905295	0.0151558906722915	0.794307999232812	0.223711028972
SNP_A-1857619	SNP_A-2089863	SNP_A-4303259	0.0908861582542716	0.0939471944811495	0.0599360802277311	0.0151558906722915	0.794307999232812	0.750628337040895
SNP_A-1857619	SNP_A-2089863	SNP_A-2081494	0.0584706275580134	0.0623321299938262	0.0349464749425132	0.0151558906722915	0.794307999232812	0.511426817265312
SNP_A-1857619	SNP_A-2089863	SNP_A-2076599	0.28505621100761	0.0671270883148495	0.207493602980038	0.0151558906722915	0.794307999232812	0.183933162705069
SNP_A-1857619	SNP_A-2089863	SNP_A-2188773	0.247798606718567	0.0912727751224836	0.249762478720518	0.0151558906722915	0.794307999232812	0.865051366221034
SNP_A-1857619	SNP_A-2089863	SNP_A-2276760	0.0778225702724436	0.0200392761967716	0.0475478145327613	0.0151558906722915	0.794307999232812	0.0476644885775709
SNP_A-1857619	SNP_A-2089863	SNP_A-4202773	0.0519891711646111	0.0169603084386923	0.0307647281785278	0.0151558906722915	0.794307999232812	0.037864196298476
SNP_A-1857619	SNP_A-2089863	SNP_A-2244973	0.238682447935475	0.0717178746037142	0.192877650469271	0.0151558906722915	0.794307999232812	0.289416216498072
SNP_A-1857619	SNP_A-2089863	SNP_A-2055674	0.115178332176147	0.0368299510768572	0.091252718095008	0.0151558906722915	0.794307999232812	0.17058040073237
SNP_A-1857619	SNP_A-2089863	SNP_A-1794111	0.0600716058832625	0.00947147553293871	0.043600941861432	0.0151558906722915	0.794307999232812	0.0182045090681352
SNP_A-1857619	SNP_A-2089863	SNP_A-4253703	0.129398557583242	0.0399136713360794	0.102175340507685	0.0151558906722915	0.794307999232812	0.190422067746635
SNP_A-1857619	SNP_A-2089863	SNP_A-2004658	0.142917044103394	0.0656406991546673	0.122346500219965	0.0151558906722915	0.794307999232812	0.25934060971851
SNP_A-1857619	SNP_A-2089863	SNP_A-2096488	0.0681889590977279	0.0452954822802876	0.0485917257192751	0.0151558906722915	0.794307999232812	0.0940561032689509
SNP_A-1857619	SNP_A-1875808	SNP_A-1827709	0.189867085373726	0.0615716375551945	0.131260807842469	0.0151558906722915	0.886580344567013	0.389279185445583
SNP_A-1857619	SNP_A-1875808	SNP_A-1899910	0.238443413600956	0.06565918526463	0.185279489369422	0.0151558906722915	0.886580344567013	0.626082386847276
SNP_A-1857619	SNP_A-1875808	SNP_A-2057917	0.291911598227936	0.0683034686343317	0.237561193878381	0.0151558906722915	0.886580344567013	0.724152571510576
SNP_A-1857619	SNP_A-1875808	SNP_A-4303259	0.0954876552241543	0.107166818141003	0.0687098683761677	0.0151558906722915	0.886580344567013	0.750628337040895
SNP_A-1857619	SNP_A-1875808	SNP_A-2081494	0.0560457953211421	0.0729686880294668	0.0435954831163477	0.0151558906722915	0.886580344567013	0.511426817265312
SNP_A-1857619	SNP_A-1875808	SNP_A-2076599	0.235855794647722	0.0710097219563678	0.163361732251736	0.0151558906722915	0.886580344567013	0.183933162705069
SNP_A-1857619	SNP_A-1875808	SNP_A-2188773	0.29771010679818	0.104921957717265	0.253746715820406	0.0151558906722915	0.886580344567013	0.865051366221034
SNP_A-1857619	SNP_A-1875808	SNP_A-2276760	0.0916944095363931	0.0230290186409541	0.059263978595547	0.0151558906722915	0.886580344567013	0.0476644885775709
SNP_A-1857619	SNP_A-1875808	SNP_A-4202773	0.0535443035749601	0.0194251299471839	0.0358609774182948	0.0151558906722915	0.886580344567013	0.037864196298476
SNP_A-1857619	SNP_A-1875808	SNP_A-2244973	0.238994777023397	0.0849269265796804	0.182201231870791	0.0151558906722915	0.886580344567013	0.289416216498072
SNP_A-1857619	SNP_A-1875808	SNP_A-2055674	0.0894758376144363	0.0430205409861356	0.153090219725892	0.0151558906722915	0.886580344567013	0.17058040073237
SNP_A-1857619	SNP_A-1875808	SNP_A-1794111	0.086823028720273	0.0106948045571502	0.0530067917197101	0.0151558906722915	0.886580344567013	0.0182045090681352
SNP_A-1857619	SNP_A-1875808	SNP_A-4253703	0.0976664198342655	0.0466319607316506	0.163373656168652	0.0151558906722915	0.886580344567013	0.190422067746635
SNP_A-1857619	SNP_A-1875808	SNP_A-2004658	0.186129272325719	0.0771526086263475	0.276851360095535	0.0151558906722915	0.886580344567013	0.25934060971851
SNP_A-1857619	SNP_A-1875808	SNP_A-2096488	0.0949009149332936	0.0543772750930403	0.116020230227247	0.0151558906722915	0.886580344567013	0.0940561032689509
SNP_A-1857619	SNP_A-2218965	SNP_A-1827709	0.198547290678416	0.0581461147776721	0.133385362163842	0.0151558906722915	0.902041286939304	0.389279185445583
SNP_A-1857619	SNP_A-2218965	SNP_A-1899910	0.266545122479939	0.0671354889677199	0.189533027185905	0.0151558906722915	0.902041286939304	0.626082386847276
SNP_A-1857619	SNP_A-2218965	SNP_A-2057917	0.321790373803308	0.0676905355059802	0.261639500403863	0.0151558906722915	0.902041286939304	0.724152571510576
SNP_A-1857619	SNP_A-2218965	SNP_A-4303259	0.103234029232859	0.112689274011895	0.0750104524772921	0.0151558906722915	0.902041286939304	0.750628337040895
SNP_A-1857619	SNP_A-2218965	SNP_A-2081494	0.0670282006125797	0.0785586557139241	0.0481734446591131	0.0151558906722915	0.902041286939304	0.511426817265312
SNP_A-1857619	SNP_A-2218965	SNP_A-2076599	0.229506545092805	0.0727581458752377	0.163587581939204	0.0151558906722915	0.902041286939304	0.183933162705069
SNP_A-1857619	SNP_A-2218965	SNP_A-2188773	0.348610333628474	0.11104985940405	0.284974625639026	0.0151558906722915	0.902041286939304	0.865051366221034
SNP_A-1857619	SNP_A-2218965	SNP_A-2276760	0.094146845897394	0.0235611096470488	0.0614617892016542	0.0151558906722915	0.902041286939304	0.0476644885775709
SNP_A-1857619	SNP_A-2218965	SNP_A-4202773	0.0536969682459705	0.0198557386459779	0.0359285148113829	0.0151558906722915	0.902041286939304	0.037864196298476
SNP_A-1857619	SNP_A-2218965	SNP_A-2244973	0.241447155806064	0.0876128747837168	0.175041931772162	0.0151558906722915	0.902041286939304	0.289416216498072
SNP_A-1857619	SNP_A-2218965	SNP_A-2055674	0.0934063810870686	0.0448425727009816	0.163059997827245	0.0151558906722915	0.902041286939304	0.17058040073237
SNP_A-1857619	SNP_A-2218965	SNP_A-1794111	0.0900574889696349	0.0107976315521516	0.0554000600129198	0.0151558906722915	0.902041286939304	0.0182045090681352
SNP_A-1857619	SNP_A-2218965	SNP_A-4253703	0.102054679557398	0.0486180452003839	0.173922046560091	0.0151558906722915	0.902041286939304	0.190422067746635
SNP_A-1857619	SNP_A-2218965	SNP_A-2096488	0.105199410744738	0.0558176500286201	0.107418608501125	0.0151558906722915	0.902041286939304	0.0940561032689509
SNP_A-1857619	SNP_A-4273342	SNP_A-1827709	0.123889240743258	0.0621336962072411	0.0783927908193885	0.0151558906722915	0.880052353126627	0.389279185445583
SNP_A-1857619	SNP_A-4273342	SNP_A-1899910	0.0734662608323011	0.0667082810319747	0.11178345516445	0.0151558906722915	0.880052353126627	0.626082386847276
SNP_A-1857619	SNP_A-4273342	SNP_A-2057917	0.246048977733123	0.0887424741979303	0.193715845219077	0.0151558906722915	0.880052353126627	0.724152571510576
SNP_A-1857619	SNP_A-4273342	SNP_A-4229055	0.0393024236494213	0.109603510961046	0.0782200336921495	0.0151558906722915	0.880052353126627	0.223711028972
SNP_A-1857619	SNP_A-4273342	SNP_A-4303259	0.0923870397068561	0.110614299684917	0.0568164124849924	0.0151558906722915	0.880052353126627	0.750628337040895
SNP_A-1857619	SNP_A-4273342	SNP_A-2081494	0.0557653856256216	0.0765597748655137	0.0326102928014261	0.0151558906722915	0.880052353126627	0.511426817265312
SNP_A-1857619	SNP_A-4273342	SNP_A-2076599	0.284927723391288	0.0751417782618329	0.199873566148241	0.0151558906722915	0.880052353126627	0.183933162705069
SNP_A-1857619	SNP_A-4273342	SNP_A-2188773	0.21582880656951	0.109361518362459	0.260454014177059	0.0151558906722915	0.880052353126627	0.865051366221034
SNP_A-1857619	SNP_A-4273342	SNP_A-2276760	0.0665258749394775	0.0231308093221472	0.0442696448445251	0.0151558906722915	0.880052353126627	0.0476644885775709
SNP_A-1857619	SNP_A-4273342	SNP_A-4202773	0.0412700637862545	0.0195396809429541	0.02648365746249	0.0151558906722915	0.880052353126627	0.037864196298476
SNP_A-1857619	SNP_A-4273342	SNP_A-2244973	0.245109014298646	0.0830403840991103	0.20156430891477	0.0151558906722915	0.880052353126627	0.289416216498072
SNP_A-1857619	SNP_A-4273342	SNP_A-2055674	0.136087456844315	0.042755600758688	0.113001969680789	0.0151558906722915	0.880052353126627	0.17058040073237
SNP_A-1857619	SNP_A-4273342	SNP_A-1794111	0.0548437513265101	0.0107095400807892	0.0413512861239238	0.0151558906722915	0.880052353126627	0.0182045090681352
SNP_A-1857619	SNP_A-4273342	SNP_A-4253703	0.150282629192042	0.0463409028438861	0.124116146757272	0.0151558906722915	0.880052353126627	0.190422067746635
SNP_A-1857619	SNP_A-4273342	SNP_A-2004658	0.188557263306582	0.0778288464336831	0.143481914614039	0.0151558906722915	0.880052353126627	0.25934060971851
SNP_A-1857619	SNP_A-4273342	SNP_A-2096488	0.0741387481091014	0.0527460249095347	0.0505104343498991	0.0151558906722915	0.880052353126627	0.0940561032689509
SNP_A-1857619	SNP_A-2239877	SNP_A-1827709	0.151570794517549	0.0589817977698298	0.115409746077132	0.0151558906722915	0.937146850234574	0.389279185445583
SNP_A-1857619	SNP_A-2239877	SNP_A-2057917	0.226931499773699	0.0778392614760785	0.207014999446453	0.0151558906722915	0.937146850234574	0.724152571510576
SNP_A-1857619	SNP_A-2239877	SNP_A-4229055	0.184590089728957	0.0969286483328142	0.121850132174523	0.0151558906722915	0.937146850234574	0.223711028972
SNP_A-1857619	SNP_A-2239877	SNP_A-1876647	0.207539035513744	0.0374156457844032	0.194865660065451	0.0151558906722915	0.937146850234574	0.14289224741924
SNP_A-1857619	SNP_A-2239877	SNP_A-2283152	0.311938097492654	0.0958705461233907	0.296995529989035	0.0151558906722915	0.937146850234574	0.832755175876276
SNP_A-1857619	SNP_A-2239877	SNP_A-4303259	0.181254578371073	0.0917833839070458	0.11958354738149	0.0151558906722915	0.937146850234574	0.750628337040895
SNP_A-1857619	SNP_A-2239877	SNP_A-2081494	0.0742956071231788	0.0596378903504379	0.0490480694549304	0.0151558906722915	0.937146850234574	0.511426817265312
SNP_A-1857619	SNP_A-2239877	SNP_A-2076599	0.401860286561602	0.0580876044508682	0.310192201884219	0.0151558906722915	0.937146850234574	0.183933162705069
SNP_A-1857619	SNP_A-2239877	SNP_A-2188773	0.329552565275461	0.0916553845462484	0.273471938021745	0.0151558906722915	0.937146850234574	0.865051366221034
SNP_A-1857619	SNP_A-2239877	SNP_A-2244973	0.29890108473601	0.0754632581839739	0.228336829517388	0.0151558906722915	0.937146850234574	0.289416216498072
SNP_A-1857619	SNP_A-2239877	SNP_A-2055674	0.189967550334568	0.0373152732821324	0.173320855506915	0.0151558906722915	0.937146850234574	0.17058040073237
SNP_A-1857619	SNP_A-2239877	SNP_A-1794111	0.0843198436633179	0.00928659989383497	0.055796446485246	0.0151558906722915	0.937146850234574	0.0182045090681352
SNP_A-1857619	SNP_A-2239877	SNP_A-4253703	0.204944505962971	0.0404426426591785	0.185463025196444	0.0151558906722915	0.937146850234574	0.190422067746635
SNP_A-1857619	SNP_A-2239877	SNP_A-2004658	0.334699362726934	0.0676572351144885	0.288982715554424	0.0151558906722915	0.937146850234574	0.25934060971851
SNP_A-1857619	SNP_A-2239877	SNP_A-2096488	0.287780789216207	0.048575537546917	0.209162024813957	0.0151558906722915	0.937146850234574	0.0940561032689509
SNP_A-1857619	SNP_A-2230682	SNP_A-1827709	0.121503597887482	0.0580866265948905	0.148450339655626	0.0151558906722915	0.902529278303374	0.389279185445583
SNP_A-1857619	SNP_A-2230682	SNP_A-2057917	0.196659386031663	0.0776770837230292	0.178696023095221	0.0151558906722915	0.902529278303374	0.724152571510576
SNP_A-1857619	SNP_A-2230682	SNP_A-4229055	0.161417704452903	0.0938300648888414	0.104955293770565	0.0151558906722915	0.902529278303374	0.223711028972
SNP_A-1857619	SNP_A-2230682	SNP_A-1876647	0.175316842045837	0.0358636294042272	0.179424187539414	0.0151558906722915	0.902529278303374	0.14289224741924
SNP_A-1857619	SNP_A-2230682	SNP_A-4303259	0.156024247522068	0.0887513065127385	0.101060192611147	0.0151558906722915	0.902529278303374	0.750628337040895
SNP_A-1857619	SNP_A-2230682	SNP_A-2081494	0.0562036179401788	0.0573796679323762	0.0371236588981113	0.0151558906722915	0.902529278303374	0.511426817265312
SNP_A-1857619	SNP_A-2230682	SNP_A-2076599	0.378402298551793	0.0556783459557899	0.286953331496592	0.0151558906722915	0.902529278303374	0.183933162705069
SNP_A-1857619	SNP_A-2230682	SNP_A-2188773	0.31408696181329	0.0886567476172445	0.274263033905307	0.0151558906722915	0.902529278303374	0.865051366221034
SNP_A-1857619	SNP_A-2230682	SNP_A-2244973	0.281840377711211	0.0735731438606036	0.206365419526319	0.0151558906722915	0.902529278303374	0.289416216498072
SNP_A-1857619	SNP_A-2230682	SNP_A-2055674	0.181309451853337	0.0361625025430404	0.168486054388499	0.0151558906722915	0.902529278303374	0.17058040073237
SNP_A-1857619	SNP_A-2230682	SNP_A-1794111	0.0813811339933223	0.00900685201123022	0.051718535208692	0.0151558906722915	0.902529278303374	0.0182045090681352
SNP_A-1857619	SNP_A-2230682	SNP_A-4253703	0.195666242919421	0.0391927365968879	0.180200711299833	0.0151558906722915	0.902529278303374	0.190422067746635
SNP_A-1857619	SNP_A-2230682	SNP_A-2004658	0.309281860915141	0.0654363160169477	0.264056083612253	0.0151558906722915	0.902529278303374	0.25934060971851
SNP_A-1857619	SNP_A-2230682	SNP_A-2096488	0.253252227117579	0.0471548478536956	0.190982883524718	0.0151558906722915	0.902529278303374	0.0940561032689509
SNP_A-1857619	SNP_A-1827709	SNP_A-2057917	0.162776730827859	0.0487207082913991	0.141836665749731	0.0151558906722915	0.389279185445583	0.724152571510576
SNP_A-1857619	SNP_A-1827709	SNP_A-4229055	0.0391016671178498	0.0603752279313884	0.025049808424782	0.0151558906722915	0.389279185445583	0.223711028972
SNP_A-1857619	SNP_A-1827709	SNP_A-4303259	0.159688573540143	0.0679698023875652	0.103864383886206	0.0151558906722915	0.389279185445583	0.750628337040895
SNP_A-1857619	SNP_A-1827709	SNP_A-2081494	0.0344246256011734	0.0351706215509728	0.0226179790091772	0.0151558906722915	0.389279185445583	0.511426817265312
SNP_A-1857619	SNP_A-1827709	SNP_A-2276760	0.0272518203660866	0.0136852521360647	0.0201813148598091	0.0151558906722915	0.389279185445583	0.0476644885775709
SNP_A-1857619	SNP_A-1827709	SNP_A-4202773	0.0230149184413385	0.0115246310641212	0.0177695677922879	0.0151558906722915	0.389279185445583	0.037864196298476
SNP_A-1857619	SNP_A-1827709	SNP_A-2244973	0.0404500945473769	0.0507937764415299	0.0365916448345062	0.0151558906722915	0.389279185445583	0.289416216498072
SNP_A-1857619	SNP_A-1827709	SNP_A-2055674	0.0364849608744548	0.0259369808103262	0.0925773366423938	0.0151558906722915	0.389279185445583	0.17058040073237
SNP_A-1857619	SNP_A-1827709	SNP_A-1794111	0.0639907063269121	0.00631488034927993	0.0377859798622326	0.0151558906722915	0.389279185445583	0.0182045090681352
SNP_A-1857619	SNP_A-1827709	SNP_A-4253703	0.0382368443979454	0.0280263599144036	0.0976896752350557	0.0151558906722915	0.389279185445583	0.190422067746635
SNP_A-1857619	SNP_A-1827709	SNP_A-2004658	0.158442743642888	0.0423168182222017	0.102782096067899	0.0151558906722915	0.389279185445583	0.25934060971851
SNP_A-1857619	SNP_A-1827709	SNP_A-2096488	0.0823680313511956	0.0325635110507439	0.0556088365826485	0.0151558906722915	0.389279185445583	0.0940561032689509
SNP_A-1857619	SNP_A-1899910	SNP_A-4229055	0.0267551237402141	0.0629045228066013	0.0158000538693746	0.0151558906722915	0.626082386847276	0.223711028972
SNP_A-1857619	SNP_A-1899910	SNP_A-1876647	0.1688561261158	0.0228116528953469	0.110105172432716	0.0151558906722915	0.626082386847276	0.14289224741924
SNP_A-1857619	SNP_A-1899910	SNP_A-2283152	0.271835228647824	0.0630842940751283	0.201726295584745	0.0151558906722915	0.626082386847276	0.832755175876276
SNP_A-1857619	SNP_A-1899910	SNP_A-2081494	0.0591657198928718	0.0459364935307469	0.0363683725100619	0.0151558906722915	0.626082386847276	0.511426817265312
SNP_A-1857619	SNP_A-1899910	SNP_A-2276760	0.116732792328842	0.0146324070891261	0.0738319752342848	0.0151558906722915	0.626082386847276	0.0476644885775709
SNP_A-1857619	SNP_A-1899910	SNP_A-4202773	0.100073458252493	0.0122781765135187	0.0620467259773171	0.0151558906722915	0.626082386847276	0.037864196298476
SNP_A-1857619	SNP_A-1899910	SNP_A-2244973	0.0608587213418562	0.0519999095988968	0.100600057224867	0.0151558906722915	0.626082386847276	0.289416216498072
SNP_A-1857619	SNP_A-1899910	SNP_A-2055674	0.0629257809519766	0.0283543884180633	0.109249700470604	0.0151558906722915	0.626082386847276	0.17058040073237
SNP_A-1857619	SNP_A-1899910	SNP_A-1794111	0.0659815168070674	0.00722498349788127	0.046133319025072	0.0151558906722915	0.626082386847276	0.0182045090681352
SNP_A-1857619	SNP_A-1899910	SNP_A-4253703	0.0676932013019369	0.0305850630930856	0.118286570199706	0.0151558906722915	0.626082386847276	0.190422067746635
SNP_A-1857619	SNP_A-1899910	SNP_A-2004658	0.272177084879017	0.0444834544878386	0.200127005103978	0.0151558906722915	0.626082386847276	0.25934060971851
SNP_A-1857619	SNP_A-1899910	SNP_A-2096488	0.203301553486487	0.0309274280094407	0.140025908878899	0.0151558906722915	0.626082386847276	0.0940561032689509
SNP_A-1857619	SNP_A-2057917	SNP_A-4303259	0.14639638241973	0.0795260489260291	0.0949872488468097	0.0151558906722915	0.724152571510576	0.750628337040895
SNP_A-1857619	SNP_A-2057917	SNP_A-2081494	0.0228266931955019	0.0386695872249118	0.0124233848361926	0.0151558906722915	0.724152571510576	0.511426817265312
SNP_A-1857619	SNP_A-2057917	SNP_A-2076599	0.372982036748521	0.0509809465115386	0.278063947336017	0.0151558906722915	0.724152571510576	0.183933162705069
SNP_A-1857619	SNP_A-2057917	SNP_A-2188773	0.0121851485014184	0.0691292280859412	0.131126495451415	0.0151558906722915	0.724152571510576	0.865051366221034
SNP_A-1857619	SNP_A-2057917	SNP_A-2276760	0.0730496730405856	0.0163932615828722	0.0437290001122547	0.0151558906722915	0.724152571510576	0.0476644885775709
SNP_A-1857619	SNP_A-2057917	SNP_A-4202773	0.0618297790379532	0.0138930005075216	0.0372174101331401	0.0151558906722915	0.724152571510576	0.037864196298476
SNP_A-1857619	SNP_A-2057917	SNP_A-2055674	0.0697440075298887	0.027301443159266	0.155634087297807	0.0151558906722915	0.724152571510576	0.17058040073237
SNP_A-1857619	SNP_A-2057917	SNP_A-1794111	0.0599184687626547	0.00686733419211918	0.0353250210076058	0.0151558906722915	0.724152571510576	0.0182045090681352
SNP_A-1857619	SNP_A-2057917	SNP_A-4253703	0.0771540293160773	0.0298585702409004	0.165766246698412	0.0151558906722915	0.724152571510576	0.190422067746635
SNP_A-1857619	SNP_A-4229055	SNP_A-4303259	0.021556778913767	0.111250399892585	0.0288048861831693	0.0151558906722915	0.223711028972	0.750628337040895
SNP_A-1857619	SNP_A-4229055	SNP_A-2081494	0.0294084372382292	0.0776377322664832	0.0188750248082323	0.0151558906722915	0.223711028972	0.511426817265312
SNP_A-1857619	SNP_A-4229055	SNP_A-2076599	0.0844491580730865	0.0774442608997343	0.0828647046928139	0.0151558906722915	0.223711028972	0.183933162705069
SNP_A-1857619	SNP_A-4229055	SNP_A-2188773	0.0214273810388781	0.107868370259572	0.0181853820338071	0.0151558906722915	0.223711028972	0.865051366221034
SNP_A-1857619	SNP_A-4229055	SNP_A-2244973	0.107207344917088	0.0860175927275886	0.0790432493234761	0.0151558906722915	0.223711028972	0.289416216498072
SNP_A-1857619	SNP_A-4229055	SNP_A-2055674	0.079160310361713	0.0415855608197559	0.0494033158492441	0.0151558906722915	0.223711028972	0.17058040073237
SNP_A-1857619	SNP_A-4229055	SNP_A-1794111	0.0234600328668398	0.0103474652763286	0.0132872653863247	0.0151558906722915	0.223711028972	0.0182045090681352
SNP_A-1857619	SNP_A-4229055	SNP_A-4253703	0.0863661822187072	0.0450769801539916	0.0544784401734917	0.0151558906722915	0.223711028972	0.190422067746635
SNP_A-1857619	SNP_A-4229055	SNP_A-2004658	0.0778937314974747	0.0790110370360435	0.0960083073519935	0.0151558906722915	0.223711028972	0.25934060971851
SNP_A-1857619	SNP_A-4229055	SNP_A-2096488	0.0893801456963642	0.0534618864934707	0.0567155962901143	0.0151558906722915	0.223711028972	0.0940561032689509
SNP_A-1857619	SNP_A-1876647	SNP_A-4303259	0.0695206000041854	0.0471145721895506	0.0416708833735466	0.0151558906722915	0.14289224741924	0.750628337040895
SNP_A-1857619	SNP_A-1876647	SNP_A-2188773	0.164826922754177	0.0457639265744598	0.14173358635489	0.0151558906722915	0.14289224741924	0.865051366221034
SNP_A-1857619	SNP_A-1876647	SNP_A-2276760	0.0725103218567585	0.00965453590729352	0.0586020023367783	0.0151558906722915	0.14289224741924	0.0476644885775709
SNP_A-1857619	SNP_A-1876647	SNP_A-2244973	0.180641289784357	0.0345421671868409	0.123091915028735	0.0151558906722915	0.14289224741924	0.289416216498072
SNP_A-1857619	SNP_A-1876647	SNP_A-2055674	0.0962487464112939	0.0140746691525678	0.0695444995726356	0.0151558906722915	0.14289224741924	0.17058040073237
SNP_A-1857619	SNP_A-1876647	SNP_A-1794111	0.0322545237663192	0.00350773314069422	0.0180148656884475	0.0151558906722915	0.14289224741924	0.0182045090681352
SNP_A-1857619	SNP_A-1876647	SNP_A-4253703	0.104803007119101	0.0154471684638208	0.0747114310279271	0.0151558906722915	0.14289224741924	0.190422067746635
SNP_A-1857619	SNP_A-1876647	SNP_A-2004658	0.162405887479415	0.0392848823838753	0.113648291185017	0.0151558906722915	0.14289224741924	0.25934060971851
SNP_A-1857619	SNP_A-1876647	SNP_A-2096488	0.13377621561041	0.0257222095334936	0.0876141126594739	0.0151558906722915	0.14289224741924	0.0940561032689509
SNP_A-1857619	SNP_A-2252453	SNP_A-2076599	0.205867481539805	0.0790779132219131	0.182362376302139	0.0151558906722915	0.980842186247033	0.183933162705069
SNP_A-1857619	SNP_A-2252453	SNP_A-2188773	0.165150826380697	0.108730433444323	0.313704051400929	0.0151558906722915	0.980842186247033	0.865051366221034
SNP_A-1857619	SNP_A-2252453	SNP_A-2276760	0.0589496847393376	0.0234963683946329	0.0454252322457647	0.0151558906722915	0.980842186247033	0.0476644885775709
SNP_A-1857619	SNP_A-2252453	SNP_A-4202773	0.0791786597675321	0.0198396684248262	0.0567729669162227	0.0151558906722915	0.980842186247033	0.037864196298476
SNP_A-1857619	SNP_A-2252453	SNP_A-2244973	0.250198258292408	0.0873632037603903	0.185441327538243	0.0151558906722915	0.980842186247033	0.289416216498072
SNP_A-1857619	SNP_A-2252453	SNP_A-2055674	0.157149693059874	0.0431460578835471	0.13216609438259	0.0151558906722915	0.980842186247033	0.17058040073237
SNP_A-1857619	SNP_A-2252453	SNP_A-1794111	0.0789916609595258	0.0107650850877801	0.0502225981953464	0.0151558906722915	0.980842186247033	0.0182045090681352
SNP_A-1857619	SNP_A-2252453	SNP_A-4253703	0.153893005921471	0.0467973647251234	0.137105742650896	0.0151558906722915	0.980842186247033	0.190422067746635
SNP_A-1857619	SNP_A-2252453	SNP_A-2004658	0.310389360734595	0.0801871796890991	0.292854946367047	0.0151558906722915	0.980842186247033	0.25934060971851
SNP_A-1857619	SNP_A-2283152	SNP_A-4303259	0.163351591587475	0.112793294956126	0.109193554279075	0.0151558906722915	0.832755175876276	0.750628337040895
SNP_A-1857619	SNP_A-2283152	SNP_A-2081494	0.120058458377719	0.0787521807580754	0.0755729118022165	0.0151558906722915	0.832755175876276	0.511426817265312
SNP_A-1857619	SNP_A-2283152	SNP_A-2076599	0.242641041560054	0.0772942758039141	0.227649742615776	0.0151558906722915	0.832755175876276	0.183933162705069
SNP_A-1857619	SNP_A-2283152	SNP_A-2188773	0.166765516181444	0.107946436144423	0.388201469264897	0.0151558906722915	0.832755175876276	0.865051366221034
SNP_A-1857619	SNP_A-2283152	SNP_A-2244973	0.286519158895664	0.0861562852753971	0.217906194296912	0.0151558906722915	0.832755175876276	0.289416216498072
SNP_A-1857619	SNP_A-2283152	SNP_A-2055674	0.186543909321639	0.0417109604343197	0.135360230364015	0.0151558906722915	0.832755175876276	0.17058040073237
SNP_A-1857619	SNP_A-2283152	SNP_A-1794111	0.08680092244332	0.0102871280305874	0.0528283602982572	0.0151558906722915	0.832755175876276	0.0182045090681352
SNP_A-1857619	SNP_A-2283152	SNP_A-4253703	0.192078727336806	0.0452635815913631	0.142707666626792	0.0151558906722915	0.832755175876276	0.190422067746635
SNP_A-1857619	SNP_A-2283152	SNP_A-2004658	0.322200235922216	0.080926164280502	0.289571597020237	0.0151558906722915	0.832755175876276	0.25934060971851
SNP_A-1857619	SNP_A-2283152	SNP_A-2096488	0.226545251801463	0.0561797825746002	0.154554940202949	0.0151558906722915	0.832755175876276	0.0940561032689509
SNP_A-1857619	SNP_A-4303259	SNP_A-2188773	0.201315939168544	0.109063200545839	0.154721629277569	0.0151558906722915	0.750628337040895	0.865051366221034
SNP_A-1857619	SNP_A-4303259	SNP_A-2276760	0.0494358297172377	0.0228691047373513	0.0349882907071948	0.0151558906722915	0.750628337040895	0.0476644885775709
SNP_A-1857619	SNP_A-4303259	SNP_A-4202773	0.0318170624987074	0.0192231357635305	0.0305407240076046	0.0151558906722915	0.750628337040895	0.037864196298476
SNP_A-1857619	SNP_A-4303259	SNP_A-2244973	0.0131153095132157	0.0871436509368617	0.0110590301698826	0.0151558906722915	0.750628337040895	0.289416216498072
SNP_A-1857619	SNP_A-4303259	SNP_A-2055674	0.0759171965175221	0.0428934563407387	0.0511305713016509	0.0151558906722915	0.750628337040895	0.17058040073237
SNP_A-1857619	SNP_A-4303259	SNP_A-1794111	0.0086937986135154	0.010285927751521	0.0049495929717181	0.0151558906722915	0.750628337040895	0.0182045090681352
SNP_A-1857619	SNP_A-4303259	SNP_A-4253703	0.0759723857656354	0.0465615700098433	0.0522127459556597	0.0151558906722915	0.750628337040895	0.190422067746635
SNP_A-1857619	SNP_A-4303259	SNP_A-2004658	0.0687253561169237	0.0812769531309472	0.0819033815156758	0.0151558906722915	0.750628337040895	0.25934060971851
SNP_A-1857619	SNP_A-4303259	SNP_A-2096488	0.072684170335231	0.0561747508351242	0.0584561718809223	0.0151558906722915	0.750628337040895	0.0940561032689509
SNP_A-1857619	SNP_A-2081494	SNP_A-2188773	0.0288982665059093	0.0795864278441381	0.0444666032980727	0.0151558906722915	0.511426817265312	0.865051366221034
SNP_A-1857619	SNP_A-2081494	SNP_A-2276760	0.0302948869618047	0.0162497619015774	0.0228398619617033	0.0151558906722915	0.511426817265312	0.0476644885775709
SNP_A-1857619	SNP_A-2081494	SNP_A-4202773	0.0235645641479029	0.013543041919584	0.0201415867649707	0.0151558906722915	0.511426817265312	0.037864196298476
SNP_A-1857619	SNP_A-2081494	SNP_A-2244973	0.0118662555262739	0.0531291423963481	0.0139062413503291	0.0151558906722915	0.511426817265312	0.289416216498072
SNP_A-1857619	SNP_A-2081494	SNP_A-2055674	0.0460360249423446	0.0291432815814393	0.0335376589959665	0.0151558906722915	0.511426817265312	0.17058040073237
SNP_A-1857619	SNP_A-2081494	SNP_A-1794111	0.0205812577611111	0.00802880300611677	0.0158704246335876	0.0151558906722915	0.511426817265312	0.0182045090681352
SNP_A-1857619	SNP_A-2081494	SNP_A-4253703	0.0470413220487495	0.0318166805202515	0.0359506860279925	0.0151558906722915	0.511426817265312	0.190422067746635
SNP_A-1857619	SNP_A-2081494	SNP_A-2096488	0.0236228166585673	0.0328231939665803	0.0358773594830748	0.0151558906722915	0.511426817265312	0.0940561032689509
SNP_A-1857619	SNP_A-2076599	SNP_A-2188773	0.416809855849804	0.0733120534985307	0.319515425090924	0.0151558906722915	0.183933162705069	0.865051366221034
SNP_A-1857619	SNP_A-2076599	SNP_A-2276760	0.0392013832251899	0.0186562287542951	0.0917750610841713	0.0151558906722915	0.183933162705069	0.0476644885775709
SNP_A-1857619	SNP_A-2076599	SNP_A-4202773	0.0237459970042538	0.0158681380352488	0.0814283256163578	0.0151558906722915	0.183933162705069	0.037864196298476
SNP_A-1857619	SNP_A-2076599	SNP_A-2244973	0.133201693535961	0.0707412208510754	0.0946640743591458	0.0151558906722915	0.183933162705069	0.289416216498072
SNP_A-1857619	SNP_A-2076599	SNP_A-2055674	0.0444142679791703	0.0311729162018469	0.0649239926675305	0.0151558906722915	0.183933162705069	0.17058040073237
SNP_A-1857619	SNP_A-2076599	SNP_A-4253703	0.0449176548793574	0.0336905206337537	0.0641992175280143	0.0151558906722915	0.183933162705069	0.190422067746635
SNP_A-1857619	SNP_A-2076599	SNP_A-2004658	0.251698085157936	0.0604507555960658	0.22608568477857	0.0151558906722915	0.183933162705069	0.25934060971851
SNP_A-1857619	SNP_A-2076599	SNP_A-2096488	0.240490357166401	0.0491041967730685	0.197084861273054	0.0151558906722915	0.183933162705069	0.0940561032689509
SNP_A-1857619	SNP_A-2188773	SNP_A-2055674	0.174588009409961	0.0432589474073974	0.191478335425956	0.0151558906722915	0.865051366221034	0.17058040073237
SNP_A-1857619	SNP_A-2188773	SNP_A-4253703	0.188258409910083	0.046974925908801	0.203884833830785	0.0151558906722915	0.865051366221034	0.190422067746635
SNP_A-1857619	SNP_A-2188773	SNP_A-2096488	0.225813313503551	0.0491660832460393	0.167492396230692	0.0151558906722915	0.865051366221034	0.0940561032689509
SNP_A-1857619	SNP_A-2055674	SNP_A-2096488	0.0626744675917157	0.0197131558136325	0.115709943992512	0.0151558906722915	0.17058040073237	0.0940561032689509
SNP_A-1857619	SNP_A-4253703	SNP_A-2096488	0.0688544715429725	0.0213882928023973	0.125711881956524	0.0151558906722915	0.190422067746635	0.0940561032689509
