# Supplementary material for: Powerful testing via hierarchical linkage disequilibrium in haplotype association studies
Source: Biom J. 2019 Jan 28;61(3):747–68. doi: 10.1002/bimj.201800053 (PMC6637384; doi:10.1002/bimj.201800053)
Supplement: Supplementary file 1 — Supporting Information [file BIMJ-61-747-s001.zip › reproducibility/case_study1_cadidate_loci_analysis/results/53.Pvalues.txt]

SNP1	SNP2	SNP3	Full	P={1}	P={1,2}	SNP1	SNP2	SNP3
SNP_A-1854857	SNP_A-2036144	SNP_A-2196188	0.00727604193353317	0.0013840434432733	0.0109355314943712	0.000268344625046605	0.278980162989884	0.493326721754883
SNP_A-1854857	SNP_A-2036144	SNP_A-2091026	0.0223004829578425	0.00158141518471814	0.0165568802655852	0.000268344625046605	0.278980162989884	0.576471746811374
SNP_A-1854857	SNP_A-2036144	SNP_A-1834680	0.0223761785620705	0.00139540074427232	0.013570784207991	0.000268344625046605	0.278980162989884	0.950957312854246
SNP_A-1854857	SNP_A-2036144	SNP_A-2083309	0.021191817875682	0.00151271424295706	0.011562594622749	0.000268344625046605	0.278980162989884	0.482647204161801
SNP_A-1854857	SNP_A-2036144	SNP_A-2234786	0.0228618471662074	0.00137897724859973	0.0131551220929828	0.000268344625046605	0.278980162989884	0.443882839854679
SNP_A-1854857	SNP_A-2036144	SNP_A-1869900	0.0106108514580446	0.000953831392495572	0.00712789297080977	0.000268344625046605	0.278980162989884	0.411583625722528
SNP_A-1854857	SNP_A-2036144	SNP_A-4276264	0.00421881652042692	0.00112111586350768	0.0107135192906073	0.000268344625046605	0.278980162989884	0.425459355418068
SNP_A-1854857	SNP_A-2036144	SNP_A-2143404	0.00231552912036425	9.33957273120129e-05	0.0011872681238721	0.000268344625046605	0.278980162989884	0.0121715517826011
SNP_A-1854857	SNP_A-2036144	SNP_A-2122069	0.00107981329987748	6.15960360494027e-05	0.000497073938360111	0.000268344625046605	0.278980162989884	0.0137141377238963
SNP_A-1854857	SNP_A-2036144	SNP_A-1780513	0.00825606739584652	0.000691766832205654	0.00485532261252484	0.000268344625046605	0.278980162989884	0.146562125131774
SNP_A-1854857	SNP_A-2036144	SNP_A-1861343	0.00737717590679133	0.000890840293627217	0.00372988062554076	0.000268344625046605	0.278980162989884	0.177569827820543
SNP_A-1854857	SNP_A-2036144	SNP_A-2115310	0.0184528932386822	0.00134787085392856	0.0135104662458342	0.000268344625046605	0.278980162989884	0.603799838631764
SNP_A-1854857	SNP_A-2036144	SNP_A-2300748	0.0081852947707079	0.000772322711202755	0.00790397764793429	0.000268344625046605	0.278980162989884	0.148717343645388
SNP_A-1854857	SNP_A-2036144	SNP_A-4248890	0.0212270304741607	0.00157984478871635	0.011653795490463	0.000268344625046605	0.278980162989884	0.895869917777946
SNP_A-1854857	SNP_A-2036144	SNP_A-1817950	0.000807082513014047	0.00013187414694817	0.000803038246442787	0.000268344625046605	0.278980162989884	0.0344793469726585
SNP_A-1854857	SNP_A-2036144	SNP_A-2311130	0.00208976088206679	0.000227992298309002	0.00142054818092964	0.000268344625046605	0.278980162989884	0.0635967084398092
SNP_A-1854857	SNP_A-2036144	SNP_A-1831811	0.0105693974533364	0.00118327650693659	0.014129683816481	0.000268344625046605	0.278980162989884	0.487586041636523
SNP_A-1854857	SNP_A-2036144	SNP_A-4263235	0.00728379145099531	0.000469807667229553	0.00412797328409692	0.000268344625046605	0.278980162989884	0.158420284580254
SNP_A-1854857	SNP_A-2036144	SNP_A-2283218	0.00396606237116926	0.00124569677833547	0.00865115266984284	0.000268344625046605	0.278980162989884	0.451900039738344
SNP_A-1854857	SNP_A-2301356	SNP_A-2196188	0.0077518114893003	0.00154627238881644	0.0118728702323715	0.000268344625046605	0.326823420992686	0.493326721754883
SNP_A-1854857	SNP_A-2301356	SNP_A-2091026	0.0243061097080911	0.00182394950587598	0.0181822324647931	0.000268344625046605	0.326823420992686	0.576471746811374
SNP_A-1854857	SNP_A-2301356	SNP_A-1834680	0.0252425793798412	0.00164250406475872	0.0153898369792348	0.000268344625046605	0.326823420992686	0.950957312854246
SNP_A-1854857	SNP_A-2301356	SNP_A-2083309	0.0226098082522301	0.00170504376016404	0.0123974197024168	0.000268344625046605	0.326823420992686	0.482647204161801
SNP_A-1854857	SNP_A-2301356	SNP_A-2234786	0.0244571230474807	0.00154554686580137	0.0141063680865542	0.000268344625046605	0.326823420992686	0.443882839854679
SNP_A-1854857	SNP_A-2301356	SNP_A-1869900	0.0123619188288593	0.00108598863708119	0.00833676259228382	0.000268344625046605	0.326823420992686	0.411583625722528
SNP_A-1854857	SNP_A-2301356	SNP_A-4276264	0.00494335811543224	0.00126876151960459	0.0125530603160776	0.000268344625046605	0.326823420992686	0.425459355418068
SNP_A-1854857	SNP_A-2301356	SNP_A-2143404	0.00264261912090068	0.000109408507605321	0.0013580405295562	0.000268344625046605	0.326823420992686	0.0121715517826011
SNP_A-1854857	SNP_A-2301356	SNP_A-2122069	0.00125391543404242	7.22056581753613e-05	0.000578959265041547	0.000268344625046605	0.326823420992686	0.0137141377238963
SNP_A-1854857	SNP_A-2301356	SNP_A-1780513	0.00934951265847424	0.000794537538980455	0.00544167312373012	0.000268344625046605	0.326823420992686	0.146562125131774
SNP_A-1854857	SNP_A-2301356	SNP_A-1861343	0.00819301568743186	0.00101049804726576	0.00416777578628249	0.000268344625046605	0.326823420992686	0.177569827820543
SNP_A-1854857	SNP_A-2301356	SNP_A-2115310	0.0197775164042013	0.00154148409926582	0.0152871122079128	0.000268344625046605	0.326823420992686	0.603799838631764
SNP_A-1854857	SNP_A-2301356	SNP_A-2300748	0.00898692355525488	0.000884129352440751	0.008746654436167	0.000268344625046605	0.326823420992686	0.148717343645388
SNP_A-1854857	SNP_A-2301356	SNP_A-4248890	0.0232122332258736	0.00180486459406004	0.0129293610546461	0.000268344625046605	0.326823420992686	0.895869917777946
SNP_A-1854857	SNP_A-2301356	SNP_A-1817950	0.000912073736930583	0.000150519402045367	0.000915670834974725	0.000268344625046605	0.326823420992686	0.0344793469726585
SNP_A-1854857	SNP_A-2301356	SNP_A-2311130	0.0023693512354361	0.000260510517872051	0.00162416218104598	0.000268344625046605	0.326823420992686	0.0635967084398092
SNP_A-1854857	SNP_A-2301356	SNP_A-1831811	0.0105101155537667	0.00135331658543738	0.015600942750076	0.000268344625046605	0.326823420992686	0.487586041636523
SNP_A-1854857	SNP_A-2301356	SNP_A-4263235	0.00850289776554384	0.000539244917400237	0.00463526012744472	0.000268344625046605	0.326823420992686	0.158420284580254
SNP_A-1854857	SNP_A-2301356	SNP_A-2283218	0.00448772228879859	0.00142534497382212	0.00943293472103649	0.000268344625046605	0.326823420992686	0.451900039738344
SNP_A-1854857	SNP_A-1788207	SNP_A-2196188	0.0280707246195628	0.00162587400644704	0.0155437278782896	0.000268344625046605	0.244419072445198	0.493326721754883
SNP_A-1854857	SNP_A-1788207	SNP_A-1834680	0.0391887747925558	0.00234170551866824	0.0222508702202891	0.000268344625046605	0.244419072445198	0.950957312854246
SNP_A-1854857	SNP_A-1788207	SNP_A-2083309	0.0245842409589221	0.00180407496655569	0.0186391577245705	0.000268344625046605	0.244419072445198	0.482647204161801
SNP_A-1854857	SNP_A-1788207	SNP_A-2234786	0.023802615471467	0.00156618218977085	0.0142316147067934	0.000268344625046605	0.244419072445198	0.443882839854679
SNP_A-1854857	SNP_A-1788207	SNP_A-2143949	0.0143769233604511	0.00235740823322116	0.0133412506193163	0.000268344625046605	0.244419072445198	0.637563947168637
SNP_A-1854857	SNP_A-1788207	SNP_A-1869900	0.0210255085697428	0.00150633407379526	0.0117390046523982	0.000268344625046605	0.244419072445198	0.411583625722528
SNP_A-1854857	SNP_A-1788207	SNP_A-4276264	0.0252274070086476	0.00141042511751776	0.0142010357489765	0.000268344625046605	0.244419072445198	0.425459355418068
SNP_A-1854857	SNP_A-1788207	SNP_A-2143404	0.00431412629353609	0.000210093272218451	0.00213381481167807	0.000268344625046605	0.244419072445198	0.0121715517826011
SNP_A-1854857	SNP_A-1788207	SNP_A-2122069	0.00319363106836631	0.000138279281594115	0.00226955987170281	0.000268344625046605	0.244419072445198	0.0137141377238963
SNP_A-1854857	SNP_A-1788207	SNP_A-1780513	0.00749548727737202	0.00118717043550324	0.00461628642319283	0.000268344625046605	0.244419072445198	0.146562125131774
SNP_A-1854857	SNP_A-1788207	SNP_A-1861343	0.0100582994314716	0.00137288816939207	0.00518623023029009	0.000268344625046605	0.244419072445198	0.177569827820543
SNP_A-1854857	SNP_A-1788207	SNP_A-2115310	0.0287977649229631	0.00207601162113711	0.0169245748090785	0.000268344625046605	0.244419072445198	0.603799838631764
SNP_A-1854857	SNP_A-1788207	SNP_A-2078168	0.0251705714567741	0.00227549136847301	0.0239630013367372	0.000268344625046605	0.244419072445198	0.783913817352248
SNP_A-1854857	SNP_A-1788207	SNP_A-1971077	0.0295741235801805	0.00209527095832656	0.0221779608156535	0.000268344625046605	0.244419072445198	0.641803155013301
SNP_A-1854857	SNP_A-1788207	SNP_A-4269265	0.0279090818503055	0.00202972338573751	0.0214314120852264	0.000268344625046605	0.244419072445198	0.596278169114135
SNP_A-1854857	SNP_A-1788207	SNP_A-1796283	0.035617402642419	0.00241572365387357	0.0200938568571493	0.000268344625046605	0.244419072445198	0.969371257773947
SNP_A-1854857	SNP_A-1788207	SNP_A-1817950	0.00497720412330129	0.000185670670760934	0.00257923139510352	0.000268344625046605	0.244419072445198	0.0344793469726585
SNP_A-1854857	SNP_A-1788207	SNP_A-2311130	0.0076029117460736	0.000323215085251671	0.00404779356293746	0.000268344625046605	0.244419072445198	0.0635967084398092
SNP_A-1854857	SNP_A-1788207	SNP_A-1831811	0.032890120474403	0.00176804483178318	0.0197630349643983	0.000268344625046605	0.244419072445198	0.487586041636523
SNP_A-1854857	SNP_A-1788207	SNP_A-2283218	0.0310635393732029	0.00201037412857596	0.0172818558207484	0.000268344625046605	0.244419072445198	0.451900039738344
SNP_A-1854857	SNP_A-2085941	SNP_A-2091026	0.00633685901458126	0.00115337333577406	0.00349299607355527	0.000268344625046605	0.204081690129931	0.576471746811374
SNP_A-1854857	SNP_A-2085941	SNP_A-1834680	0.00354871439583462	0.00123262587434316	0.00411293525450208	0.000268344625046605	0.204081690129931	0.950957312854246
SNP_A-1854857	SNP_A-2085941	SNP_A-2083309	0.0203383030882722	0.00104822513302722	0.0124432435682087	0.000268344625046605	0.204081690129931	0.482647204161801
SNP_A-1854857	SNP_A-2085941	SNP_A-4242938	0.0039374585263151	0.00102063073985885	0.0113151096579072	0.000268344625046605	0.204081690129931	0.679003297111386
SNP_A-1854857	SNP_A-2085941	SNP_A-2234786	0.0126036282642944	0.00098448776162825	0.0104529695387307	0.000268344625046605	0.204081690129931	0.443882839854679
SNP_A-1854857	SNP_A-2085941	SNP_A-1869900	0.01077112414514	0.000752128891537786	0.00644708476433548	0.000268344625046605	0.204081690129931	0.411583625722528
SNP_A-1854857	SNP_A-2085941	SNP_A-4276264	0.00379047722393484	0.000903168146102815	0.00866133421715276	0.000268344625046605	0.204081690129931	0.425459355418068
SNP_A-1854857	SNP_A-2085941	SNP_A-2143404	0.00135577929633724	0.000127456738724368	0.00118345357075126	0.000268344625046605	0.204081690129931	0.0121715517826011
SNP_A-1854857	SNP_A-2085941	SNP_A-2122069	0.00065923215806616	8.28836844186627e-05	0.00146626591197438	0.000268344625046605	0.204081690129931	0.0137141377238963
SNP_A-1854857	SNP_A-2085941	SNP_A-1780513	0.0044204513137203	0.000517805016236542	0.00251050383004513	0.000268344625046605	0.204081690129931	0.146562125131774
SNP_A-1854857	SNP_A-2085941	SNP_A-1861343	8.42429539872183e-05	0.00069776999471341	3.75864450099399e-05	0.000268344625046605	0.204081690129931	0.177569827820543
SNP_A-1854857	SNP_A-2085941	SNP_A-2115310	0.0185804840099793	0.00103991759151099	0.0107567888769497	0.000268344625046605	0.204081690129931	0.603799838631764
SNP_A-1854857	SNP_A-2085941	SNP_A-2300748	0.0126471363421495	0.000600623596656847	0.00689099245161887	0.000268344625046605	0.204081690129931	0.148717343645388
SNP_A-1854857	SNP_A-2085941	SNP_A-1796283	0.0161065320593838	0.0012521716882301	0.00957180837915351	0.000268344625046605	0.204081690129931	0.969371257773947
SNP_A-1854857	SNP_A-2085941	SNP_A-4248890	0.022245441704957	0.00125255168790341	0.0121416669040761	0.000268344625046605	0.204081690129931	0.895869917777946
SNP_A-1854857	SNP_A-2085941	SNP_A-2032781	0.0171458759519398	0.00125425912987906	0.0091822217424945	0.000268344625046605	0.204081690129931	0.950806573493911
SNP_A-1854857	SNP_A-2085941	SNP_A-1831811	0.00569363446238025	0.00093974003594125	0.0113905216555089	0.000268344625046605	0.204081690129931	0.487586041636523
SNP_A-1854857	SNP_A-2196188	SNP_A-2091026	0.00834418357848384	0.00202251109929322	0.00443280189758922	0.000268344625046605	0.493326721754883	0.576471746811374
SNP_A-1854857	SNP_A-2196188	SNP_A-1834680	0.0144886210973029	0.00234768841436398	0.00794485766429339	0.000268344625046605	0.493326721754883	0.950957312854246
SNP_A-1854857	SNP_A-2196188	SNP_A-2083309	0.0327396719772948	0.00195516093960259	0.0189224055853212	0.000268344625046605	0.493326721754883	0.482647204161801
SNP_A-1854857	SNP_A-2196188	SNP_A-4242938	0.0174656183639008	0.00204096841397281	0.019934998717459	0.000268344625046605	0.493326721754883	0.679003297111386
SNP_A-1854857	SNP_A-2196188	SNP_A-2234786	0.0273200834713746	0.00181374481614907	0.0154988118027132	0.000268344625046605	0.493326721754883	0.443882839854679
SNP_A-1854857	SNP_A-2196188	SNP_A-2143949	0.0118181493139232	0.00224866308036922	0.0166421808771696	0.000268344625046605	0.493326721754883	0.637563947168637
SNP_A-1854857	SNP_A-2196188	SNP_A-1869900	0.0176923407390107	0.00145738301977206	0.00961759020458556	0.000268344625046605	0.493326721754883	0.411583625722528
SNP_A-1854857	SNP_A-2196188	SNP_A-4276264	0.00291592465290501	0.00170302349916944	0.0127031685428405	0.000268344625046605	0.493326721754883	0.425459355418068
SNP_A-1854857	SNP_A-2196188	SNP_A-2143404	0.00188275197263078	0.000229589388409355	0.00207280441743644	0.000268344625046605	0.493326721754883	0.0121715517826011
SNP_A-1854857	SNP_A-2196188	SNP_A-2122069	0.000696660212977056	0.000153529930583116	0.00210841469017485	0.000268344625046605	0.493326721754883	0.0137141377238963
SNP_A-1854857	SNP_A-2196188	SNP_A-1780513	0.006599120802597	0.000994855776115355	0.00472934056868872	0.000268344625046605	0.493326721754883	0.146562125131774
SNP_A-1854857	SNP_A-2196188	SNP_A-1861343	0.000180720412857517	0.00126608731076693	9.32783814110337e-05	0.000268344625046605	0.493326721754883	0.177569827820543
SNP_A-1854857	SNP_A-2196188	SNP_A-2115310	0.0325059955614044	0.00199144375368966	0.0181859353560911	0.000268344625046605	0.493326721754883	0.603799838631764
SNP_A-1854857	SNP_A-2196188	SNP_A-2300748	0.0185148349521281	0.00114730155620197	0.0113274027148644	0.000268344625046605	0.493326721754883	0.148717343645388
SNP_A-1854857	SNP_A-2196188	SNP_A-1796283	0.0280130987415991	0.00236606666029322	0.0194810888395731	0.000268344625046605	0.493326721754883	0.969371257773947
SNP_A-1854857	SNP_A-2196188	SNP_A-4248890	0.0385260800248166	0.00235925621352169	0.0222000670189902	0.000268344625046605	0.493326721754883	0.895869917777946
SNP_A-1854857	SNP_A-2196188	SNP_A-2032781	0.0256735825457865	0.0023651855686406	0.0156689488525171	0.000268344625046605	0.493326721754883	0.950806573493911
SNP_A-1854857	SNP_A-2196188	SNP_A-1831811	0.00354930548921543	0.00174244876167339	0.0172649812821807	0.000268344625046605	0.493326721754883	0.487586041636523
SNP_A-1854857	SNP_A-2091026	SNP_A-2083309	0.0160265773663921	0.00268808503324677	0.0093247570012878	0.000268344625046605	0.576471746811374	0.482647204161801
SNP_A-1854857	SNP_A-2091026	SNP_A-2234786	0.00886590686536134	0.00239801352203236	0.0139407025447123	0.000268344625046605	0.576471746811374	0.443882839854679
SNP_A-1854857	SNP_A-2091026	SNP_A-1869900	0.0275664713712754	0.00181123785458194	0.0169672140248327	0.000268344625046605	0.576471746811374	0.411583625722528
SNP_A-1854857	SNP_A-2091026	SNP_A-4276264	0.0196739179881972	0.0022028300889522	0.0146530339660986	0.000268344625046605	0.576471746811374	0.425459355418068
SNP_A-1854857	SNP_A-2091026	SNP_A-2143404	0.00270816988397882	0.000214195274918934	0.00206095982084332	0.000268344625046605	0.576471746811374	0.0121715517826011
SNP_A-1854857	SNP_A-2091026	SNP_A-2122069	0.00458280494788529	0.000143106872535939	0.00225607193498373	0.000268344625046605	0.576471746811374	0.0137141377238963
SNP_A-1854857	SNP_A-2091026	SNP_A-1861343	0.00441621483673321	0.00162861055702437	0.00376417149747821	0.000268344625046605	0.576471746811374	0.177569827820543
SNP_A-1854857	SNP_A-2091026	SNP_A-2078168	0.0483909898152784	0.0028609429287188	0.029317406562592	0.000268344625046605	0.576471746811374	0.783913817352248
SNP_A-1854857	SNP_A-2091026	SNP_A-1971077	0.0469785170726146	0.00267239494424845	0.0272125112064003	0.000268344625046605	0.576471746811374	0.641803155013301
SNP_A-1854857	SNP_A-2091026	SNP_A-4269265	0.045936532675002	0.00258705730751644	0.026372659246466	0.000268344625046605	0.576471746811374	0.596278169114135
SNP_A-1854857	SNP_A-2091026	SNP_A-2300748	0.0257932562165354	0.00146660975498963	0.0162420746778834	0.000268344625046605	0.576471746811374	0.148717343645388
SNP_A-1854857	SNP_A-2091026	SNP_A-1796283	0.021190726815749	0.00297835925127084	0.0275246482058142	0.000268344625046605	0.576471746811374	0.969371257773947
SNP_A-1854857	SNP_A-2091026	SNP_A-4248890	0.0338914869913394	0.00296420784751931	0.0200287305485898	0.000268344625046605	0.576471746811374	0.895869917777946
SNP_A-1854857	SNP_A-2091026	SNP_A-1817950	0.000443016747146565	0.000250726181046933	0.000195050735021863	0.000268344625046605	0.576471746811374	0.0344793469726585
SNP_A-1854857	SNP_A-2091026	SNP_A-2311130	0.00114496240747563	0.000436194155858031	0.000525235395871278	0.000268344625046605	0.576471746811374	0.0635967084398092
SNP_A-1854857	SNP_A-2091026	SNP_A-1831811	0.0316000077604017	0.00222848817536186	0.0239366362574114	0.000268344625046605	0.576471746811374	0.487586041636523
SNP_A-1854857	SNP_A-2091026	SNP_A-4263235	0.0128115091318151	0.000880986972451144	0.00697825988599751	0.000268344625046605	0.576471746811374	0.158420284580254
SNP_A-1854857	SNP_A-2091026	SNP_A-2283218	0.0307870580365312	0.00239863376778163	0.0179227468694236	0.000268344625046605	0.576471746811374	0.451900039738344
SNP_A-1854857	SNP_A-1834680	SNP_A-2234786	0.00452503369967914	0.00218391583229122	0.0186152108077931	0.000268344625046605	0.950957312854246	0.443882839854679
SNP_A-1854857	SNP_A-1834680	SNP_A-1869900	0.0360333727130034	0.00227212769638205	0.0208860338815544	0.000268344625046605	0.950957312854246	0.411583625722528
SNP_A-1854857	SNP_A-1834680	SNP_A-4276264	0.0245715314253323	0.00244185526875696	0.0190030759629344	0.000268344625046605	0.950957312854246	0.425459355418068
SNP_A-1854857	SNP_A-1834680	SNP_A-2143404	0.00469572529185839	0.000309885493286604	0.0030563886863361	0.000268344625046605	0.950957312854246	0.0121715517826011
SNP_A-1854857	SNP_A-1834680	SNP_A-2122069	0.00499266285136402	0.000208832060597504	0.00273172489956173	0.000268344625046605	0.950957312854246	0.0137141377238963
SNP_A-1854857	SNP_A-1834680	SNP_A-1861343	0.00794213184567676	0.00200757066448553	0.00646420138957111	0.000268344625046605	0.950957312854246	0.177569827820543
SNP_A-1854857	SNP_A-1834680	SNP_A-2078168	0.0564252985186881	0.00367575891425515	0.0338896763025096	0.000268344625046605	0.950957312854246	0.783913817352248
SNP_A-1854857	SNP_A-1834680	SNP_A-1971077	0.055230603620035	0.00342925474675059	0.0325007098269057	0.000268344625046605	0.950957312854246	0.641803155013301
SNP_A-1854857	SNP_A-1834680	SNP_A-4269265	0.05451682770029	0.00331778603430605	0.0317559469903585	0.000268344625046605	0.950957312854246	0.596278169114135
SNP_A-1854857	SNP_A-1834680	SNP_A-2300748	0.0198623991920948	0.00191256285864285	0.0149324067500189	0.000268344625046605	0.950957312854246	0.148717343645388
SNP_A-1854857	SNP_A-1834680	SNP_A-1796283	0.0365651477609063	0.00385470703634849	0.0300184010787815	0.000268344625046605	0.950957312854246	0.969371257773947
SNP_A-1854857	SNP_A-1834680	SNP_A-4248890	0.0505319730365935	0.00383371446035089	0.0323158344984513	0.000268344625046605	0.950957312854246	0.895869917777946
SNP_A-1854857	SNP_A-1834680	SNP_A-1817950	0.00245483940878358	0.000310640247945461	0.00131547816723459	0.000268344625046605	0.950957312854246	0.0344793469726585
SNP_A-1854857	SNP_A-1834680	SNP_A-2032781	0.038648523460091	0.00385654760335335	0.0253520075829045	0.000268344625046605	0.950957312854246	0.950806573493911
SNP_A-1854857	SNP_A-1834680	SNP_A-2311130	0.00321940704517121	0.000541653725181378	0.00174044208362268	0.000268344625046605	0.950957312854246	0.0635967084398092
SNP_A-1854857	SNP_A-1834680	SNP_A-1831811	0.0254442205888621	0.0029060013484665	0.025127531431562	0.000268344625046605	0.950957312854246	0.487586041636523
SNP_A-1854857	SNP_A-1834680	SNP_A-2283218	0.0126946525479886	0.00312669560248522	0.00710219057406087	0.000268344625046605	0.950957312854246	0.451900039738344
SNP_A-1854857	SNP_A-2083309	SNP_A-1869900	0.00148248511226733	0.0020923889235306	0.00986741196691404	0.000268344625046605	0.482647204161801	0.411583625722528
SNP_A-1854857	SNP_A-2083309	SNP_A-4276264	0.012901759966713	0.0023358360642689	0.0131807858107687	0.000268344625046605	0.482647204161801	0.425459355418068
SNP_A-1854857	SNP_A-2083309	SNP_A-2143404	0.0020195999948033	0.000251905747243157	0.00131404980674613	0.000268344625046605	0.482647204161801	0.0121715517826011
SNP_A-1854857	SNP_A-2083309	SNP_A-2122069	0.00139807854672287	0.000172708499682909	0.00145163257966586	0.000268344625046605	0.482647204161801	0.0137141377238963
SNP_A-1854857	SNP_A-2083309	SNP_A-1780513	0.00950166083773343	0.00125318501592015	0.00531735666907457	0.000268344625046605	0.482647204161801	0.146562125131774
SNP_A-1854857	SNP_A-2083309	SNP_A-1861343	0.00121266949618498	0.00153799475228293	0.000650138371095759	0.000268344625046605	0.482647204161801	0.177569827820543
SNP_A-1854857	SNP_A-2083309	SNP_A-2078168	0.0454096191830195	0.00272439392268656	0.0288448886681325	0.000268344625046605	0.482647204161801	0.783913817352248
SNP_A-1854857	SNP_A-2083309	SNP_A-1971077	0.0424994985035818	0.00254600831044771	0.0263394455466156	0.000268344625046605	0.482647204161801	0.641803155013301
SNP_A-1854857	SNP_A-2083309	SNP_A-4269265	0.0420966875602795	0.00246560349206659	0.0254596366471032	0.000268344625046605	0.482647204161801	0.596278169114135
SNP_A-1854857	SNP_A-2083309	SNP_A-2300748	0.0140996400484165	0.00140080056350575	0.00835111538509565	0.000268344625046605	0.482647204161801	0.148717343645388
SNP_A-1854857	SNP_A-2083309	SNP_A-1817950	0.00456755450549402	0.000237315233220935	0.00230818102472773	0.000268344625046605	0.482647204161801	0.0344793469726585
SNP_A-1854857	SNP_A-2083309	SNP_A-2311130	0.00508383415917388	0.000410570382168784	0.00263837710362412	0.000268344625046605	0.482647204161801	0.0635967084398092
SNP_A-1854857	SNP_A-2083309	SNP_A-1831811	0.020813053361844	0.00216515015337214	0.0189921213430716	0.000268344625046605	0.482647204161801	0.487586041636523
SNP_A-1854857	SNP_A-2083309	SNP_A-4263235	0.00208455692226676	0.00082745125038175	0.00540034554961378	0.000268344625046605	0.482647204161801	0.158420284580254
SNP_A-1854857	SNP_A-2083309	SNP_A-2283218	0.00109145287432519	0.00232455418434231	0.00131195557777136	0.000268344625046605	0.482647204161801	0.451900039738344
SNP_A-1854857	SNP_A-4242938	SNP_A-2234786	0.0244210157964249	0.00246898255293635	0.0174260077082976	0.000268344625046605	0.679003297111386	0.443882839854679
SNP_A-1854857	SNP_A-4242938	SNP_A-1869900	0.00474593670920412	0.00228813753041762	0.0031839364267044	0.000268344625046605	0.679003297111386	0.411583625722528
SNP_A-1854857	SNP_A-4242938	SNP_A-4276264	0.0382416159437458	0.00246482724392824	0.0216514012599146	0.000268344625046605	0.679003297111386	0.425459355418068
SNP_A-1854857	SNP_A-4242938	SNP_A-2122069	0.00534435145400353	0.000216118517075408	0.00318558717052122	0.000268344625046605	0.679003297111386	0.0137141377238963
SNP_A-1854857	SNP_A-4242938	SNP_A-1780513	0.0154922792933756	0.00173657085893352	0.00832534032395482	0.000268344625046605	0.679003297111386	0.146562125131774
SNP_A-1854857	SNP_A-4242938	SNP_A-2115310	0.041613742519523	0.00299877892576537	0.0251976354874792	0.000268344625046605	0.679003297111386	0.603799838631764
SNP_A-1854857	SNP_A-4242938	SNP_A-2078168	0.0491686295789203	0.00371752012451032	0.0352028736091856	0.000268344625046605	0.679003297111386	0.783913817352248
SNP_A-1854857	SNP_A-4242938	SNP_A-1971077	0.0450380933047093	0.00346897417593608	0.032847800213737	0.000268344625046605	0.679003297111386	0.641803155013301
SNP_A-1854857	SNP_A-4242938	SNP_A-4269265	0.0449994754707864	0.0033611883569584	0.0318659114142103	0.000268344625046605	0.679003297111386	0.596278169114135
SNP_A-1854857	SNP_A-4242938	SNP_A-2300748	0.0111018230040679	0.00190247155578851	0.0186318840130774	0.000268344625046605	0.679003297111386	0.148717343645388
SNP_A-1854857	SNP_A-4242938	SNP_A-1796283	0.0318569387675156	0.00387042432992271	0.0339912063397519	0.000268344625046605	0.679003297111386	0.969371257773947
SNP_A-1854857	SNP_A-4242938	SNP_A-4248890	0.00980562666377791	0.00379872426431148	0.0347449061611513	0.000268344625046605	0.679003297111386	0.895869917777946
SNP_A-1854857	SNP_A-4242938	SNP_A-2032781	0.00839777919349006	0.00366548040247421	0.0251304591943667	0.000268344625046605	0.679003297111386	0.950806573493911
SNP_A-1854857	SNP_A-4242938	SNP_A-1831811	0.0498569889079462	0.00294003279637045	0.0291779267075097	0.000268344625046605	0.679003297111386	0.487586041636523
SNP_A-1854857	SNP_A-4242938	SNP_A-4263235	0.00555688165429071	0.00109928671303675	0.00832104376028025	0.000268344625046605	0.679003297111386	0.158420284580254
SNP_A-1854857	SNP_A-4242938	SNP_A-2283218	0.0134986229166783	0.00315443565160112	0.0205563243420947	0.000268344625046605	0.679003297111386	0.451900039738344
SNP_A-1854857	SNP_A-2234786	SNP_A-1869900	0.002881036397818	0.00197608873363279	0.011180582641984	0.000268344625046605	0.443882839854679	0.411583625722528
SNP_A-1854857	SNP_A-2234786	SNP_A-4276264	0.0271062259307439	0.00220443102924588	0.0160010094057379	0.000268344625046605	0.443882839854679	0.425459355418068
SNP_A-1854857	SNP_A-2234786	SNP_A-2143404	0.00443025876139643	0.00026372959946956	0.00221123561282561	0.000268344625046605	0.443882839854679	0.0121715517826011
SNP_A-1854857	SNP_A-2234786	SNP_A-2122069	0.00425204538882941	0.000172931725048487	0.00253742468755899	0.000268344625046605	0.443882839854679	0.0137141377238963
SNP_A-1854857	SNP_A-2234786	SNP_A-1780513	0.00956574625031895	0.00111760335830741	0.00565051004706854	0.000268344625046605	0.443882839854679	0.146562125131774
SNP_A-1854857	SNP_A-2234786	SNP_A-1861343	0.00264534065847948	0.00140109930215026	0.0036643371147148	0.000268344625046605	0.443882839854679	0.177569827820543
SNP_A-1854857	SNP_A-2234786	SNP_A-2078168	0.0363265196617611	0.00238166554274791	0.0222132516384451	0.000268344625046605	0.443882839854679	0.783913817352248
SNP_A-1854857	SNP_A-2234786	SNP_A-1971077	0.0360153991957716	0.00222364924160173	0.0212775492272818	0.000268344625046605	0.443882839854679	0.641803155013301
SNP_A-1854857	SNP_A-2234786	SNP_A-4269265	0.0358854933033252	0.00215485067193137	0.0208546878024794	0.000268344625046605	0.443882839854679	0.596278169114135
SNP_A-1854857	SNP_A-2234786	SNP_A-2300748	0.00765640566966014	0.00121677982141777	0.00400447604840049	0.000268344625046605	0.443882839854679	0.148717343645388
SNP_A-1854857	SNP_A-2234786	SNP_A-4248890	0.0293729479721451	0.00248572239675909	0.0166927449345123	0.000268344625046605	0.443882839854679	0.895869917777946
SNP_A-1854857	SNP_A-2234786	SNP_A-1817950	0.0049481483453325	0.000207958927917879	0.00295807498144164	0.000268344625046605	0.443882839854679	0.0344793469726585
SNP_A-1854857	SNP_A-2234786	SNP_A-2032781	0.0253892018271522	0.00250274234944369	0.0148631513177072	0.000268344625046605	0.443882839854679	0.950806573493911
SNP_A-1854857	SNP_A-2234786	SNP_A-2311130	0.00668302510442367	0.000359161622925822	0.00421196580580983	0.000268344625046605	0.443882839854679	0.0635967084398092
SNP_A-1854857	SNP_A-2234786	SNP_A-1831811	0.0197458313642717	0.00188018780981366	0.015833496733923	0.000268344625046605	0.443882839854679	0.487586041636523
SNP_A-1854857	SNP_A-2234786	SNP_A-2283218	0.000164694873502557	0.00199569702282597	0.000115816057096735	0.000268344625046605	0.443882839854679	0.451900039738344
SNP_A-1854857	SNP_A-2143949	SNP_A-1861343	0.00917345226836026	0.00202905498074654	0.00500178709473954	0.000268344625046605	0.637563947168637	0.177569827820543
SNP_A-1854857	SNP_A-2143949	SNP_A-2115310	0.0236690500767252	0.00340066572698695	0.0133233887712021	0.000268344625046605	0.637563947168637	0.603799838631764
SNP_A-1854857	SNP_A-2143949	SNP_A-2078168	0.0316046182716144	0.00373346724177218	0.0231846232932093	0.000268344625046605	0.637563947168637	0.783913817352248
SNP_A-1854857	SNP_A-2143949	SNP_A-1971077	0.0329349481308023	0.00350292618531131	0.0199602491647033	0.000268344625046605	0.637563947168637	0.641803155013301
SNP_A-1854857	SNP_A-2143949	SNP_A-4269265	0.0322919969676679	0.00338958678181521	0.0195445868755545	0.000268344625046605	0.637563947168637	0.596278169114135
SNP_A-1854857	SNP_A-2143949	SNP_A-2300748	0.0261657543673442	0.00196810497315477	0.0144964331406331	0.000268344625046605	0.637563947168637	0.148717343645388
SNP_A-1854857	SNP_A-2143949	SNP_A-1831811	0.0148574354047938	0.00299503521241923	0.021263034784746	0.000268344625046605	0.637563947168637	0.487586041636523
SNP_A-1854857	SNP_A-2143949	SNP_A-4263235	0.0108111560156428	0.00116177422348978	0.00649873786376998	0.000268344625046605	0.637563947168637	0.158420284580254
SNP_A-1854857	SNP_A-2143949	SNP_A-2283218	0.0287719572917034	0.00330162900713598	0.0175724528120387	0.000268344625046605	0.637563947168637	0.451900039738344
SNP_A-1854857	SNP_A-1869900	SNP_A-4276264	0.0120848300975549	0.0020562953850338	0.0118945619072438	0.000268344625046605	0.411583625722528	0.425459355418068
SNP_A-1854857	SNP_A-1869900	SNP_A-2143404	0.00077183123079632	0.00028433925868484	0.00243769191041164	0.000268344625046605	0.411583625722528	0.0121715517826011
SNP_A-1854857	SNP_A-1869900	SNP_A-2122069	0.000576057310445129	0.000183430629181267	0.00105258250480049	0.000268344625046605	0.411583625722528	0.0137141377238963
SNP_A-1854857	SNP_A-1869900	SNP_A-1780513	0.00564282753811805	0.00113126905775116	0.00310416792562502	0.000268344625046605	0.411583625722528	0.146562125131774
SNP_A-1854857	SNP_A-1869900	SNP_A-1861343	0.00155663361594995	0.00149214009955724	0.00193913271345166	0.000268344625046605	0.411583625722528	0.177569827820543
SNP_A-1854857	SNP_A-1869900	SNP_A-2115310	0.0023537752217082	0.00200430734586732	0.00122647027070383	0.000268344625046605	0.411583625722528	0.603799838631764
SNP_A-1854857	SNP_A-1869900	SNP_A-2078168	0.00270330782083869	0.00221647811933898	0.0037508174242843	0.000268344625046605	0.411583625722528	0.783913817352248
SNP_A-1854857	SNP_A-1869900	SNP_A-1971077	0.00387147976405639	0.00204463369014999	0.0040994181105903	0.000268344625046605	0.411583625722528	0.641803155013301
SNP_A-1854857	SNP_A-1869900	SNP_A-4269265	0.00357608011069327	0.0019689192484305	0.00392471990642533	0.000268344625046605	0.411583625722528	0.596278169114135
SNP_A-1854857	SNP_A-1869900	SNP_A-2300748	0.0124845010202771	0.00106420444463458	0.00928886549356902	0.000268344625046605	0.411583625722528	0.148717343645388
SNP_A-1854857	SNP_A-1869900	SNP_A-4248890	0.02699115360245	0.00232583290576329	0.0148725799442891	0.000268344625046605	0.411583625722528	0.895869917777946
SNP_A-1854857	SNP_A-1869900	SNP_A-1817950	0.00241415110427394	0.000209176137519955	0.00115055634573895	0.000268344625046605	0.411583625722528	0.0344793469726585
SNP_A-1854857	SNP_A-1869900	SNP_A-2032781	0.0181726225086772	0.00235935958740694	0.0125852450593845	0.000268344625046605	0.411583625722528	0.950806573493911
SNP_A-1854857	SNP_A-1869900	SNP_A-2311130	0.00501658462194658	0.000358915937977868	0.00248305758539445	0.000268344625046605	0.411583625722528	0.0635967084398092
SNP_A-1854857	SNP_A-1869900	SNP_A-1831811	0.00955138153773532	0.00178897456150125	0.0113507698726398	0.000268344625046605	0.411583625722528	0.487586041636523
SNP_A-1854857	SNP_A-1869900	SNP_A-2283218	0.0238220645657692	0.00195044487289576	0.0131594760103236	0.000268344625046605	0.411583625722528	0.451900039738344
SNP_A-1854857	SNP_A-4276264	SNP_A-2143404	0.00074772467388072	0.00024141713687166	0.000404934088268744	0.000268344625046605	0.425459355418068	0.0121715517826011
SNP_A-1854857	SNP_A-4276264	SNP_A-2122069	1.32883507522837e-05	0.000177659148247472	5.18807743798393e-06	0.000268344625046605	0.425459355418068	0.0137141377238963
SNP_A-1854857	SNP_A-4276264	SNP_A-1780513	0.00772346218569462	0.00104311473245309	0.00500499623701924	0.000268344625046605	0.425459355418068	0.146562125131774
SNP_A-1854857	SNP_A-4276264	SNP_A-1861343	0.00545829809493373	0.00148200608642477	0.00579299165311379	0.000268344625046605	0.425459355418068	0.177569827820543
SNP_A-1854857	SNP_A-4276264	SNP_A-2078168	0.0269873473211094	0.00239774215086182	0.0247207159134242	0.000268344625046605	0.425459355418068	0.783913817352248
SNP_A-1854857	SNP_A-4276264	SNP_A-1971077	0.0290385417882777	0.00224782470557626	0.0237109403146045	0.000268344625046605	0.425459355418068	0.641803155013301
SNP_A-1854857	SNP_A-4276264	SNP_A-4269265	0.0305961338508183	0.00218378408513415	0.0232799469012112	0.000268344625046605	0.425459355418068	0.596278169114135
SNP_A-1854857	SNP_A-4276264	SNP_A-1796283	0.0226263397699788	0.00247093892721671	0.0167401759813308	0.000268344625046605	0.425459355418068	0.969371257773947
SNP_A-1854857	SNP_A-4276264	SNP_A-4248890	0.0331978949643873	0.0024288586198177	0.0241326980771729	0.000268344625046605	0.425459355418068	0.895869917777946
SNP_A-1854857	SNP_A-4276264	SNP_A-1817950	0.00444439790381141	0.000208365659529278	0.00251437774274701	0.000268344625046605	0.425459355418068	0.0344793469726585
SNP_A-1854857	SNP_A-4276264	SNP_A-2032781	0.0255270761706481	0.00243025161751675	0.0178896989588017	0.000268344625046605	0.425459355418068	0.950806573493911
SNP_A-1854857	SNP_A-4276264	SNP_A-2311130	0.00692246619604128	0.000360312272924018	0.00433222671159763	0.000268344625046605	0.425459355418068	0.0635967084398092
SNP_A-1854857	SNP_A-4276264	SNP_A-1831811	0.0277200893287996	0.00188469473384411	0.0208346898603256	0.000268344625046605	0.425459355418068	0.487586041636523
SNP_A-1854857	SNP_A-4276264	SNP_A-2283218	0.0168049705761431	0.0020119090369001	0.0110114505057529	0.000268344625046605	0.425459355418068	0.451900039738344
SNP_A-1854857	SNP_A-2143404	SNP_A-1780513	0.00117004027334543	0.000191151688414825	0.000753698251091237	0.000268344625046605	0.0121715517826011	0.146562125131774
SNP_A-1854857	SNP_A-2143404	SNP_A-1861343	0.00115273143068454	0.000272158799350835	0.00066223389173296	0.000268344625046605	0.0121715517826011	0.177569827820543
SNP_A-1854857	SNP_A-2143404	SNP_A-2115310	0.00440696900376014	0.000275850681991099	0.00222663556903287	0.000268344625046605	0.0121715517826011	0.603799838631764
SNP_A-1854857	SNP_A-2143404	SNP_A-2078168	0.00556915088219126	0.000322714468954478	0.00283846251873472	0.000268344625046605	0.0121715517826011	0.783913817352248
SNP_A-1854857	SNP_A-2143404	SNP_A-1971077	0.00474900876643442	0.000305194475990447	0.00234084448417914	0.000268344625046605	0.0121715517826011	0.641803155013301
SNP_A-1854857	SNP_A-2143404	SNP_A-4269265	0.00479408514974765	0.000296643620351072	0.00237538265957224	0.000268344625046605	0.0121715517826011	0.596278169114135
SNP_A-1854857	SNP_A-2143404	SNP_A-2300748	0.00155990429411508	0.00016265308957812	0.00159985893083545	0.000268344625046605	0.0121715517826011	0.148717343645388
SNP_A-1854857	SNP_A-2143404	SNP_A-1796283	0.00047827843825894	0.000320369406346585	0.00160712049374109	0.000268344625046605	0.0121715517826011	0.969371257773947
SNP_A-1854857	SNP_A-2143404	SNP_A-4248890	0.00549660965284947	0.000315080270380552	0.00307518965628851	0.000268344625046605	0.0121715517826011	0.895869917777946
SNP_A-1854857	SNP_A-2143404	SNP_A-1817950	0.000360844572137454	2.0708602648085e-05	0.000367203385775597	0.000268344625046605	0.0121715517826011	0.0344793469726585
SNP_A-1854857	SNP_A-2143404	SNP_A-2311130	0.000552542679319088	3.79821476130944e-05	0.000586525670155262	0.000268344625046605	0.0121715517826011	0.0635967084398092
SNP_A-1854857	SNP_A-2143404	SNP_A-1831811	0.00534231699664811	0.000246581184509315	0.00267672167124751	0.000268344625046605	0.0121715517826011	0.487586041636523
SNP_A-1854857	SNP_A-2143404	SNP_A-4263235	0.000296730891489468	8.38785477178301e-05	0.000508188710313889	0.000268344625046605	0.0121715517826011	0.158420284580254
SNP_A-1854857	SNP_A-2143404	SNP_A-2283218	0.00508968974793375	0.000276349539772982	0.00258073524867128	0.000268344625046605	0.0121715517826011	0.451900039738344
SNP_A-1854857	SNP_A-2122069	SNP_A-1861343	0.000710314982968222	0.000195298841808156	0.000325242763793375	0.000268344625046605	0.0137141377238963	0.177569827820543
SNP_A-1854857	SNP_A-2122069	SNP_A-2115310	0.00387971727254936	0.000202613315801406	0.00255752415306055	0.000268344625046605	0.0137141377238963	0.603799838631764
SNP_A-1854857	SNP_A-2122069	SNP_A-2078168	0.00472751881017293	0.000215438104709712	0.00266827433105149	0.000268344625046605	0.0137141377238963	0.783913817352248
SNP_A-1854857	SNP_A-2122069	SNP_A-1971077	0.00461236803619833	0.00020434468973985	0.00238734259506682	0.000268344625046605	0.0137141377238963	0.641803155013301
SNP_A-1854857	SNP_A-2122069	SNP_A-4269265	0.00454137909116358	0.000198683706500986	0.00241004684178948	0.000268344625046605	0.0137141377238963	0.596278169114135
SNP_A-1854857	SNP_A-2122069	SNP_A-2300748	0.00153644301660734	0.000112219831223387	0.00160506014908936	0.000268344625046605	0.0137141377238963	0.148717343645388
SNP_A-1854857	SNP_A-2122069	SNP_A-4248890	0.00482327163164404	0.000202939483366484	0.00324986266010888	0.000268344625046605	0.0137141377238963	0.895869917777946
SNP_A-1854857	SNP_A-2122069	SNP_A-1817950	0.000632240469825985	1.3186021686882e-05	0.000294949676841893	0.000268344625046605	0.0137141377238963	0.0344793469726585
SNP_A-1854857	SNP_A-2122069	SNP_A-2032781	0.00517409185272505	0.000221295359744467	0.00257128285782896	0.000268344625046605	0.0137141377238963	0.950806573493911
SNP_A-1854857	SNP_A-2122069	SNP_A-2311130	0.00101836161172227	2.44306294833585e-05	0.00049163868137448	0.000268344625046605	0.0137141377238963	0.0635967084398092
SNP_A-1854857	SNP_A-2122069	SNP_A-1831811	0.00460710015047382	0.000159359341671352	0.00229003627001674	0.000268344625046605	0.0137141377238963	0.487586041636523
SNP_A-1854857	SNP_A-2122069	SNP_A-4263235	0.000187430571498485	5.79182762728106e-05	0.000528983697542538	0.000268344625046605	0.0137141377238963	0.158420284580254
SNP_A-1854857	SNP_A-1780513	SNP_A-2115310	0.00581821857589684	0.00172083466662587	0.00368180010257046	0.000268344625046605	0.146562125131774	0.603799838631764
SNP_A-1854857	SNP_A-1780513	SNP_A-2078168	0.0168991074365136	0.00180561280482496	0.0113425616790767	0.000268344625046605	0.146562125131774	0.783913817352248
SNP_A-1854857	SNP_A-1780513	SNP_A-1971077	0.0172539549390296	0.00169870121911088	0.0106233556005162	0.000268344625046605	0.146562125131774	0.641803155013301
SNP_A-1854857	SNP_A-1780513	SNP_A-4269265	0.0152723583872496	0.00165202988949254	0.0104324708357481	0.000268344625046605	0.146562125131774	0.596278169114135
SNP_A-1854857	SNP_A-1780513	SNP_A-2300748	0.0035686684426709	0.000986985057742474	0.00328486903441649	0.000268344625046605	0.146562125131774	0.148717343645388
SNP_A-1854857	SNP_A-1780513	SNP_A-1796283	0.0066903406619212	0.00185188930274922	0.00514855305379044	0.000268344625046605	0.146562125131774	0.969371257773947
SNP_A-1854857	SNP_A-1780513	SNP_A-4248890	0.0183428362817704	0.00182609872924447	0.0105274945664166	0.000268344625046605	0.146562125131774	0.895869917777946
SNP_A-1854857	SNP_A-1780513	SNP_A-2032781	0.00770397308237824	0.00183062403291141	0.00413903906945366	0.000268344625046605	0.146562125131774	0.950806573493911
SNP_A-1854857	SNP_A-1780513	SNP_A-2311130	0.00146183899210183	0.000264987039042406	0.000981452320408195	0.000268344625046605	0.146562125131774	0.0635967084398092
SNP_A-1854857	SNP_A-1780513	SNP_A-1831811	0.0168966919094018	0.00143167137203363	0.00914750690049542	0.000268344625046605	0.146562125131774	0.487586041636523
SNP_A-1854857	SNP_A-1780513	SNP_A-4263235	0.00374334967730635	0.000527795526398369	0.00239164290446245	0.000268344625046605	0.146562125131774	0.158420284580254
SNP_A-1854857	SNP_A-1780513	SNP_A-2283218	0.00993101196163881	0.00162478518599346	0.00931305370064398	0.000268344625046605	0.146562125131774	0.451900039738344
SNP_A-1854857	SNP_A-1861343	SNP_A-2115310	0.00995184857680958	0.0017756251463124	0.00675642008152293	0.000268344625046605	0.177569827820543	0.603799838631764
SNP_A-1854857	SNP_A-1861343	SNP_A-2078168	0.00569470267126335	0.0019396315962094	0.00679750713040977	0.000268344625046605	0.177569827820543	0.783913817352248
SNP_A-1854857	SNP_A-1861343	SNP_A-1971077	0.00622663064740323	0.00178873156692874	0.00543610251849844	0.000268344625046605	0.177569827820543	0.641803155013301
SNP_A-1854857	SNP_A-1861343	SNP_A-4269265	0.00588396066786218	0.00172995396928082	0.00534030688276439	0.000268344625046605	0.177569827820543	0.596278169114135
SNP_A-1854857	SNP_A-1861343	SNP_A-2300748	0.00671908152837589	0.00103714011475824	0.00344021503385994	0.000268344625046605	0.177569827820543	0.148717343645388
SNP_A-1854857	SNP_A-1861343	SNP_A-1796283	0.0116834010270864	0.00204182965522024	0.00760236891694526	0.000268344625046605	0.177569827820543	0.969371257773947
SNP_A-1854857	SNP_A-1861343	SNP_A-4248890	0.0149350929855271	0.00203392237005335	0.00799182960730475	0.000268344625046605	0.177569827820543	0.895869917777946
SNP_A-1854857	SNP_A-1861343	SNP_A-1817950	0.00145192704348317	0.000176335643198269	0.000677013513435077	0.000268344625046605	0.177569827820543	0.0344793469726585
SNP_A-1854857	SNP_A-1861343	SNP_A-2032781	0.00990866843667707	0.00203923619282768	0.00518860453229094	0.000268344625046605	0.177569827820543	0.950806573493911
SNP_A-1854857	SNP_A-1861343	SNP_A-2311130	0.00186523433644017	0.000306003386702214	0.000907553798658252	0.000268344625046605	0.177569827820543	0.0635967084398092
SNP_A-1854857	SNP_A-1861343	SNP_A-1831811	0.0053605368440308	0.00155070813364769	0.0072252170005475	0.000268344625046605	0.177569827820543	0.487586041636523
SNP_A-1854857	SNP_A-1861343	SNP_A-4263235	0.000651984509198492	0.000588046137193385	0.00151012344191211	0.000268344625046605	0.177569827820543	0.158420284580254
SNP_A-1854857	SNP_A-1861343	SNP_A-2283218	0.00794744019053074	0.00170282656169743	0.00565201715240261	0.000268344625046605	0.177569827820543	0.451900039738344
SNP_A-1854857	SNP_A-2115310	SNP_A-2300748	0.0190779968772243	0.00162111573815988	0.0169301098649681	0.000268344625046605	0.603799838631764	0.148717343645388
SNP_A-1854857	SNP_A-2115310	SNP_A-1796283	0.0273011988752161	0.00343052079819451	0.0208987483783763	0.000268344625046605	0.603799838631764	0.969371257773947
SNP_A-1854857	SNP_A-2115310	SNP_A-4248890	0.0134081636575663	0.00343346608314671	0.0298645686413626	0.000268344625046605	0.603799838631764	0.895869917777946
SNP_A-1854857	SNP_A-2115310	SNP_A-2032781	0.00253212371994368	0.00345986405009903	0.0134361971043448	0.000268344625046605	0.603799838631764	0.950806573493911
SNP_A-1854857	SNP_A-2115310	SNP_A-1831811	0.0396318528770118	0.00268951269372655	0.0226877444097028	0.000268344625046605	0.603799838631764	0.487586041636523
SNP_A-1854857	SNP_A-2115310	SNP_A-2283218	0.000534917671994998	0.00287899945766954	0.0168084227573064	0.000268344625046605	0.603799838631764	0.451900039738344
SNP_A-1854857	SNP_A-2078168	SNP_A-4248890	0.0203238829322479	0.00380125634928001	0.0126636667378032	0.000268344625046605	0.783913817352248	0.895869917777946
SNP_A-1854857	SNP_A-2078168	SNP_A-2032781	0.014378978693701	0.00375945242833939	0.0170711730218071	0.000268344625046605	0.783913817352248	0.950806573493911
SNP_A-1854857	SNP_A-2078168	SNP_A-1831811	0.043834561663635	0.00264420766724967	0.0250682932560701	0.000268344625046605	0.783913817352248	0.487586041636523
SNP_A-1854857	SNP_A-2078168	SNP_A-4263235	0.00662434522530619	0.00108422658278725	0.00724603311359301	0.000268344625046605	0.783913817352248	0.158420284580254
SNP_A-1854857	SNP_A-2078168	SNP_A-2283218	0.0216419397927455	0.00325636430659238	0.0151758946928525	0.000268344625046605	0.783913817352248	0.451900039738344
SNP_A-1854857	SNP_A-1971077	SNP_A-4248890	0.0176954345122239	0.00349542125114929	0.0155815648714425	0.000268344625046605	0.641803155013301	0.895869917777946
SNP_A-1854857	SNP_A-1971077	SNP_A-2032781	0.0135249246278085	0.00345446708893916	0.0204034015559047	0.000268344625046605	0.641803155013301	0.950806573493911
SNP_A-1854857	SNP_A-1971077	SNP_A-1831811	0.0441610924427883	0.00238479867845557	0.0253399729923109	0.000268344625046605	0.641803155013301	0.487586041636523
SNP_A-1854857	SNP_A-1971077	SNP_A-4263235	0.00737012062540892	0.000992793967660716	0.00688452104675996	0.000268344625046605	0.641803155013301	0.158420284580254
SNP_A-1854857	SNP_A-1971077	SNP_A-2283218	0.0234826841147678	0.00305698044400926	0.0161238443062969	0.000268344625046605	0.641803155013301	0.451900039738344
SNP_A-1854857	SNP_A-4269265	SNP_A-4248890	0.018428704195973	0.00337445748173645	0.0177565564167359	0.000268344625046605	0.596278169114135	0.895869917777946
SNP_A-1854857	SNP_A-4269265	SNP_A-2032781	0.0132823665513443	0.00334129750873488	0.021055697237881	0.000268344625046605	0.596278169114135	0.950806573493911
SNP_A-1854857	SNP_A-4269265	SNP_A-1831811	0.0413371467658237	0.00228194231865963	0.0241303290291697	0.000268344625046605	0.596278169114135	0.487586041636523
SNP_A-1854857	SNP_A-4269265	SNP_A-4263235	0.00661635456658559	0.000952371765490715	0.00682241328739511	0.000268344625046605	0.596278169114135	0.158420284580254
SNP_A-1854857	SNP_A-4269265	SNP_A-2283218	0.0245361363823438	0.00297133765659739	0.0172590968534265	0.000268344625046605	0.596278169114135	0.451900039738344
SNP_A-1854857	SNP_A-2300748	SNP_A-1796283	0.0361048312479418	0.00199652780000502	0.0205045859549863	0.000268344625046605	0.148717343645388	0.969371257773947
SNP_A-1854857	SNP_A-2300748	SNP_A-4248890	0.0314443026707053	0.0019457702462658	0.0195913490991502	0.000268344625046605	0.148717343645388	0.895869917777946
SNP_A-1854857	SNP_A-2300748	SNP_A-1817950	0.00219668380731261	0.000119636095648022	0.0011050528262479	0.000268344625046605	0.148717343645388	0.0344793469726585
SNP_A-1854857	SNP_A-2300748	SNP_A-2032781	0.0270393121786776	0.00200394996789957	0.0166437693429858	0.000268344625046605	0.148717343645388	0.950806573493911
SNP_A-1854857	SNP_A-2300748	SNP_A-2311130	0.00333816207305566	0.000217261148748571	0.00184045664588476	0.000268344625046605	0.148717343645388	0.0635967084398092
SNP_A-1854857	SNP_A-2300748	SNP_A-1831811	0.0283568768996344	0.00157329850114142	0.0163964179521037	0.000268344625046605	0.148717343645388	0.487586041636523
SNP_A-1854857	SNP_A-2300748	SNP_A-4263235	0.00369298795483196	0.000360093879971735	0.0020126114417469	0.000268344625046605	0.148717343645388	0.158420284580254
SNP_A-1854857	SNP_A-1796283	SNP_A-4248890	0.0486298463175602	0.00401020496466596	0.0330618058702335	0.000268344625046605	0.969371257773947	0.895869917777946
SNP_A-1854857	SNP_A-1796283	SNP_A-1817950	0.00616472675873168	0.00026661901155713	0.00315830631277045	0.000268344625046605	0.969371257773947	0.0344793469726585
SNP_A-1854857	SNP_A-1796283	SNP_A-2311130	0.00946682206489938	0.000487688796514054	0.0049442512783715	0.000268344625046605	0.969371257773947	0.0635967084398092
SNP_A-1854857	SNP_A-1796283	SNP_A-1831811	0.00922891800346328	0.00306920829032667	0.00675870493334414	0.000268344625046605	0.969371257773947	0.487586041636523
SNP_A-1854857	SNP_A-1796283	SNP_A-2283218	0.0174701767888022	0.00335373691159617	0.00951869988341187	0.000268344625046605	0.969371257773947	0.451900039738344
SNP_A-1854857	SNP_A-4248890	SNP_A-1817950	0.00779409643906468	0.000276405336316649	0.00400926659357398	0.000268344625046605	0.895869917777946	0.0344793469726585
SNP_A-1854857	SNP_A-4248890	SNP_A-2311130	0.0121094269227645	0.000497711317726355	0.00635649115979961	0.000268344625046605	0.895869917777946	0.0635967084398092
SNP_A-1854857	SNP_A-4248890	SNP_A-4263235	0.0142967788609993	0.00112308465160618	0.00787807410968545	0.000268344625046605	0.895869917777946	0.158420284580254
SNP_A-1854857	SNP_A-4248890	SNP_A-2283218	0.0248456908863	0.00327723173655031	0.0141824150584201	0.000268344625046605	0.895869917777946	0.451900039738344
SNP_A-1854857	SNP_A-1817950	SNP_A-4263235	0.000302784949513537	0.000119624796392763	0.00029507447554002	0.000268344625046605	0.0344793469726585	0.158420284580254
SNP_A-1854857	SNP_A-1817950	SNP_A-2283218	5.40145074496437e-05	0.000169090214620712	0.00146257581098222	0.000268344625046605	0.0344793469726585	0.451900039738344
SNP_A-1854857	SNP_A-2032781	SNP_A-4263235	0.00621010125423401	0.00109750415341688	0.00377688573830527	0.000268344625046605	0.950806573493911	0.158420284580254
SNP_A-1854857	SNP_A-2032781	SNP_A-2283218	0.0320508088573006	0.00326912220347727	0.0228903433801845	0.000268344625046605	0.950806573493911	0.451900039738344
SNP_A-1854857	SNP_A-2311130	SNP_A-4263235	0.000393899791434134	0.000202426374145646	0.00044306004998954	0.000268344625046605	0.0635967084398092	0.158420284580254
SNP_A-1854857	SNP_A-2311130	SNP_A-2283218	0.000206646374251007	0.00031815378878969	0.00214003462298603	0.000268344625046605	0.0635967084398092	0.451900039738344
SNP_A-1854857	SNP_A-1831811	SNP_A-2283218	0.0364169765488761	0.00269147846645523	0.0226324281740637	0.000268344625046605	0.487586041636523	0.451900039738344
