# Supplementary material for: Powerful testing via hierarchical linkage disequilibrium in haplotype association studies
Source: Biom J. 2019 Jan 28;61(3):747–68. doi: 10.1002/bimj.201800053 (PMC6637384; doi:10.1002/bimj.201800053)
Supplement: Supplementary file 1 — Supporting Information [file BIMJ-61-747-s001.zip › reproducibility/case_study1_cadidate_loci_analysis/results/36.Pvalues.txt]

SNP1	SNP2	SNP3	Full	P={1}	P={1,2}	SNP1	SNP2	SNP3
SNP_A-2036253	SNP_A-1911940	SNP_A-1908965	0.00149198501480079	0.00013814809552858	0.000777955196988463	2.62369259248229e-05	0.343183966855116	0.00623119374529457
SNP_A-2036253	SNP_A-1911940	SNP_A-1807042	0.00152661409906552	0.00014073539359054	0.000795920166522017	2.62369259248229e-05	0.343183966855116	0.00651272955408259
SNP_A-2036253	SNP_A-1911940	SNP_A-4238218	0.002682007464103	0.000189663727268126	0.00142787731264331	2.62369259248229e-05	0.343183966855116	0.0120540399166222
SNP_A-2036253	SNP_A-1911940	SNP_A-4251046	0.00152309836920135	0.000125364281424883	0.000779423706634867	2.62369259248229e-05	0.343183966855116	0.00519521079545532
SNP_A-2036253	SNP_A-1911940	SNP_A-4276844	0.00317580226278516	0.000128744761669811	0.00157085283257546	2.62369259248229e-05	0.343183966855116	0.0089739237526549
SNP_A-2036253	SNP_A-1911940	SNP_A-1800767	0.00161969029854608	0.000141500786680219	0.000888355285143594	2.62369259248229e-05	0.343183966855116	0.00637059011100426
SNP_A-2036253	SNP_A-1911940	SNP_A-4299807	0.0016055773700576	0.000146525756040583	0.000837786193600184	2.62369259248229e-05	0.343183966855116	0.00704356162451388
SNP_A-2036253	SNP_A-2167061	SNP_A-1908965	0.000371248344106368	0.000162665273154479	0.000165787904086894	2.62369259248229e-05	0.757881156670928	0.00623119374529457
SNP_A-2036253	SNP_A-2167061	SNP_A-1807042	0.000445080989185662	0.000165981224551643	0.000201645665791245	2.62369259248229e-05	0.757881156670928	0.00651272955408259
SNP_A-2036253	SNP_A-2167061	SNP_A-4238218	0.000558609262173468	0.000230788841942926	0.000251388055505203	2.62369259248229e-05	0.757881156670928	0.0120540399166222
SNP_A-2036253	SNP_A-2167061	SNP_A-4251046	0.000400672582097931	0.000146625110016319	0.00018085093416346	2.62369259248229e-05	0.757881156670928	0.00519521079545532
SNP_A-2036253	SNP_A-2167061	SNP_A-1800767	0.000466783653599839	0.000165327115024401	0.000212968175884126	2.62369259248229e-05	0.757881156670928	0.00637059011100426
SNP_A-2036253	SNP_A-2167061	SNP_A-4299807	0.000432889130035661	0.000173230790056053	0.000195051497154418	2.62369259248229e-05	0.757881156670928	0.00704356162451388
SNP_A-2036253	SNP_A-2199355	SNP_A-1908965	0.00115133639260985	0.000139697404341394	0.000673468138823354	2.62369259248229e-05	0.790323335787652	0.00623119374529457
SNP_A-2036253	SNP_A-2199355	SNP_A-1807042	0.00129401994337684	0.000142411911743568	0.000737643737143986	2.62369259248229e-05	0.790323335787652	0.00651272955408259
SNP_A-2036253	SNP_A-2199355	SNP_A-4238218	0.00201235178127821	0.00019696143507328	0.00115407915578572	2.62369259248229e-05	0.790323335787652	0.0120540399166222
SNP_A-2036253	SNP_A-2199355	SNP_A-4251046	0.00119354563568367	0.000126029000976576	0.000666071005295017	2.62369259248229e-05	0.790323335787652	0.00519521079545532
SNP_A-2036253	SNP_A-2199355	SNP_A-4276844	0.00250001258407205	0.000118122061535731	0.00126554355318601	2.62369259248229e-05	0.790323335787652	0.0089739237526549
SNP_A-2036253	SNP_A-2199355	SNP_A-1800767	0.0013796082965671	0.000142030786028455	0.000755296030594199	2.62369259248229e-05	0.790323335787652	0.00637059011100426
SNP_A-2036253	SNP_A-2199355	SNP_A-4299807	0.00119384973416517	0.000148601867082685	0.00070764982390699	2.62369259248229e-05	0.790323335787652	0.00704356162451388
SNP_A-2036253	SNP_A-4293558	SNP_A-4282887	0.00352213554622692	0.000466874059833474	0.00331145253222661	2.62369259248229e-05	0.0678687946566288	0.65789562361661
SNP_A-2036253	SNP_A-4293558	SNP_A-4238218	0.00409935824814706	0.000196545196531612	0.00239351370210501	2.62369259248229e-05	0.0678687946566288	0.0120540399166222
SNP_A-2036253	SNP_A-2102549	SNP_A-1908965	0.000510945743639404	0.000155696824461465	0.00022737633726263	2.62369259248229e-05	0.316113588105417	0.00623119374529457
SNP_A-2036253	SNP_A-2102549	SNP_A-1807042	0.000489350943808494	0.000157983565984509	0.000217018521481906	2.62369259248229e-05	0.316113588105417	0.00651272955408259
SNP_A-2036253	SNP_A-2102549	SNP_A-4238218	0.00103247672942619	0.000207447312018105	0.000472751128624906	2.62369259248229e-05	0.316113588105417	0.0120540399166222
SNP_A-2036253	SNP_A-2102549	SNP_A-4251046	0.000625609804032988	0.000142239867438367	0.000279634794596582	2.62369259248229e-05	0.316113588105417	0.00519521079545532
SNP_A-2036253	SNP_A-2102549	SNP_A-4276844	0.00142861097830953	0.000114401016414715	0.00101470053183053	2.62369259248229e-05	0.316113588105417	0.0089739237526549
SNP_A-2036253	SNP_A-2102549	SNP_A-1800767	0.000649601281233958	0.00015878116363847	0.00029560064439498	2.62369259248229e-05	0.316113588105417	0.00637059011100426
SNP_A-2036253	SNP_A-2102549	SNP_A-4299807	0.000642884265493975	0.000164487735641766	0.000290793907820692	2.62369259248229e-05	0.316113588105417	0.00704356162451388
SNP_A-2036253	SNP_A-1881674	SNP_A-1908965	0.00120959408983543	0.000136522503694538	0.000589371523976756	2.62369259248229e-05	0.764960994863186	0.00623119374529457
SNP_A-2036253	SNP_A-1881674	SNP_A-1807042	0.00136039137125729	0.000139176549951398	0.00065691106217758	2.62369259248229e-05	0.764960994863186	0.00651272955408259
SNP_A-2036253	SNP_A-1881674	SNP_A-4238218	0.00201276852431166	0.000192701649392978	0.000986355822179113	2.62369259248229e-05	0.764960994863186	0.0120540399166222
SNP_A-2036253	SNP_A-1881674	SNP_A-4251046	0.00122028792461374	0.00012312113974293	0.000581848267632232	2.62369259248229e-05	0.764960994863186	0.00519521079545532
SNP_A-2036253	SNP_A-1881674	SNP_A-4276844	0.0025471370338275	0.000114428332096916	0.00138377925885339	2.62369259248229e-05	0.764960994863186	0.0089739237526549
SNP_A-2036253	SNP_A-1881674	SNP_A-1800767	0.00138677556775041	0.000138849104463273	0.000657217152232408	2.62369259248229e-05	0.764960994863186	0.00637059011100426
SNP_A-2036253	SNP_A-1881674	SNP_A-4299807	0.00125300950059591	0.000145241532022346	0.000615122303912188	2.62369259248229e-05	0.764960994863186	0.00704356162451388
SNP_A-2036253	SNP_A-2124075	SNP_A-1908965	0.00201058022836826	0.000166721490884099	0.00101270881941648	2.62369259248229e-05	0.0824681700452402	0.00623119374529457
SNP_A-2036253	SNP_A-2124075	SNP_A-1807042	0.0020669269253902	0.00016984634679366	0.00106918708493119	2.62369259248229e-05	0.0824681700452402	0.00651272955408259
SNP_A-2036253	SNP_A-2124075	SNP_A-4282887	0.000929336843800057	0.000429808266854787	0.00336106377639993	2.62369259248229e-05	0.0824681700452402	0.65789562361661
SNP_A-2036253	SNP_A-2124075	SNP_A-4238218	0.00334822089487694	0.000229691153104312	0.00162475768342307	2.62369259248229e-05	0.0824681700452402	0.0120540399166222
SNP_A-2036253	SNP_A-2124075	SNP_A-4251046	0.00202753272707681	0.00015132198052884	0.000987946558946877	2.62369259248229e-05	0.0824681700452402	0.00519521079545532
SNP_A-2036253	SNP_A-2124075	SNP_A-1800767	0.00232904039360899	0.0001693642931781	0.00116031507176177	2.62369259248229e-05	0.0824681700452402	0.00637059011100426
SNP_A-2036253	SNP_A-2124075	SNP_A-4299807	0.00214512996876175	0.000176695889403817	0.00108259580919655	2.62369259248229e-05	0.0824681700452402	0.00704356162451388
SNP_A-2036253	SNP_A-4228039	SNP_A-1908965	0.000301526841397628	0.000128884906066332	0.000184875955362817	2.62369259248229e-05	0.541651728653899	0.00623119374529457
SNP_A-2036253	SNP_A-4228039	SNP_A-1807042	0.000345465079280832	0.000131852880742042	0.000208706958384232	2.62369259248229e-05	0.541651728653899	0.00651272955408259
SNP_A-2036253	SNP_A-4228039	SNP_A-4238218	0.000573908423510314	0.000190067450517726	0.000348914912159004	2.62369259248229e-05	0.541651728653899	0.0120540399166222
SNP_A-2036253	SNP_A-4228039	SNP_A-4251046	0.000354370641527703	0.000115065565628247	0.000201479945377114	2.62369259248229e-05	0.541651728653899	0.00519521079545532
SNP_A-2036253	SNP_A-4228039	SNP_A-4276844	0.00291071422007789	0.00011243219509508	0.00152757367643483	2.62369259248229e-05	0.541651728653899	0.0089739237526549
SNP_A-2036253	SNP_A-4228039	SNP_A-1800767	0.000419121292815635	0.000131281848473464	0.000232773529781487	2.62369259248229e-05	0.541651728653899	0.00637059011100426
SNP_A-2036253	SNP_A-4228039	SNP_A-4299807	0.000384016420033894	0.000138232534063548	0.000230901461907552	2.62369259248229e-05	0.541651728653899	0.00704356162451388
SNP_A-2036253	SNP_A-2191182	SNP_A-1908965	0.00148806505714135	0.000131907360710031	0.0007537651015147	2.62369259248229e-05	0.436111171699823	0.00623119374529457
SNP_A-2036253	SNP_A-2191182	SNP_A-1807042	0.00152256650173959	0.000134390825225036	0.000771288590278173	2.62369259248229e-05	0.436111171699823	0.00651272955408259
SNP_A-2036253	SNP_A-2191182	SNP_A-4238218	0.00264886017032486	0.000180804089034205	0.00137103802443626	2.62369259248229e-05	0.436111171699823	0.0120540399166222
SNP_A-2036253	SNP_A-2191182	SNP_A-4251046	0.0015202103516466	0.00011971088264505	0.000757709299755346	2.62369259248229e-05	0.436111171699823	0.00519521079545532
SNP_A-2036253	SNP_A-2191182	SNP_A-4276844	0.00315077385799005	0.000120376959767024	0.0015361023119313	2.62369259248229e-05	0.436111171699823	0.0089739237526549
SNP_A-2036253	SNP_A-2191182	SNP_A-1800767	0.00160538401382612	0.000135403447885035	0.000850482076522803	2.62369259248229e-05	0.436111171699823	0.00637059011100426
SNP_A-2036253	SNP_A-2191182	SNP_A-4299807	0.0016005268103962	0.000139891769955918	0.000811617843419845	2.62369259248229e-05	0.436111171699823	0.00704356162451388
