# Supplementary material for: Powerful testing via hierarchical linkage disequilibrium in haplotype association studies
Source: Biom J. 2019 Jan 28;61(3):747–68. doi: 10.1002/bimj.201800053 (PMC6637384; doi:10.1002/bimj.201800053)
Supplement: Supplementary file 1 — Supporting Information [file BIMJ-61-747-s001.zip › reproducibility/case_study1_cadidate_loci_analysis/results/39.Pvalues.txt]

SNP1	SNP2	SNP3	Full	P={1}	P={1,2}	SNP1	SNP2	SNP3
SNP_A-1840217	SNP_A-2112932	SNP_A-2044884	0.00125004945143237	0.000188319823589785	0.000592445216145178	2.76194403066947e-05	0.94245251319744	0.011252982624759
SNP_A-1840217	SNP_A-2112932	SNP_A-1866834	0.00130103798866504	0.000193423903417909	0.000600662493838201	2.76194403066947e-05	0.94245251319744	0.0124076460651315
SNP_A-1840217	SNP_A-2112932	SNP_A-1860742	0.00278763113205793	0.000363775620316902	0.00336070661085161	2.76194403066947e-05	0.94245251319744	0.994826197403094
SNP_A-1840217	SNP_A-2112932	SNP_A-2065530	0.0030874562983811	0.000312496641014309	0.00289294246572807	2.76194403066947e-05	0.94245251319744	0.815705039601231
SNP_A-1840217	SNP_A-2112932	SNP_A-1804758	0.00130015882005441	0.000336052023350048	0.00260874829486706	2.76194403066947e-05	0.94245251319744	0.980473470328238
SNP_A-1840217	SNP_A-2112932	SNP_A-1843180	0.00121161604674121	0.000146882913778035	0.000578178195814513	2.76194403066947e-05	0.94245251319744	0.0164434912230143
SNP_A-1840217	SNP_A-2112932	SNP_A-1942189	0.00338448568199392	0.00030176617837405	0.00174666188899573	2.76194403066947e-05	0.94245251319744	0.0117389015550287
SNP_A-1840217	SNP_A-2112932	SNP_A-4292906	0.00251800199104857	0.000262959977621963	0.00134148097594676	2.76194403066947e-05	0.94245251319744	0.0164494000609145
SNP_A-1840217	SNP_A-2112932	SNP_A-2236321	0.00286672803154161	0.000382231768612976	0.00332595124104132	2.76194403066947e-05	0.94245251319744	0.392698631973541
SNP_A-1840217	SNP_A-2112932	SNP_A-1784735	0.00160635219565976	0.000224044404700527	0.000889974427644341	2.76194403066947e-05	0.94245251319744	0.00969970960136209
SNP_A-1840217	SNP_A-2112932	SNP_A-1786045	0.00216404147708191	0.000381530273961105	0.00221623746906525	2.76194403066947e-05	0.94245251319744	0.429847694360702
SNP_A-1840217	SNP_A-2112932	SNP_A-4275766	0.000377435305875107	3.61836285441402e-05	0.000259425609791469	2.76194403066947e-05	0.94245251319744	3.3818110394983e-05
SNP_A-1840217	SNP_A-2112932	SNP_A-4304028	0.00613783997727445	0.000327751346385228	0.003460751553015	2.76194403066947e-05	0.94245251319744	0.0182362370930531
SNP_A-1840217	SNP_A-2112932	SNP_A-2272072	0.00179712344163271	0.000164882848142099	0.000848078283055756	2.76194403066947e-05	0.94245251319744	0.00131500681223485
SNP_A-1840217	SNP_A-2112932	SNP_A-2215197	0.00141465946756699	0.000228865341565693	0.000729218280375978	2.76194403066947e-05	0.94245251319744	0.175554049390902
SNP_A-1840217	SNP_A-2112932	SNP_A-2286875	0.00548474688989467	0.000326888921189983	0.00275397681475817	2.76194403066947e-05	0.94245251319744	0.0246218318931048
SNP_A-1840217	SNP_A-2112932	SNP_A-2202932	0.0018499191103913	0.000256646126880079	0.00159518172732193	2.76194403066947e-05	0.94245251319744	0.0953993218701933
SNP_A-1840217	SNP_A-2112932	SNP_A-2177109	0.00725373825246799	0.000392602390370956	0.00423390607472039	2.76194403066947e-05	0.94245251319744	0.0863768484541467
SNP_A-1840217	SNP_A-2112932	SNP_A-2158861	0.00167159065308077	0.000221511084089434	0.000805704070985708	2.76194403066947e-05	0.94245251319744	0.0990169249924003
SNP_A-1840217	SNP_A-2112932	SNP_A-4296533	0.00657543205522774	0.000306575626159587	0.00352830191381726	2.76194403066947e-05	0.94245251319744	0.673300564804685
SNP_A-1840217	SNP_A-2112932	SNP_A-2104433	0.00196230322973236	0.000172455569999414	0.00092325842082	2.76194403066947e-05	0.94245251319744	0.0328588871246903
SNP_A-1840217	SNP_A-1819095	SNP_A-2044884	0.00119566298067124	0.000196978680680903	0.000576038182749194	2.76194403066947e-05	0.995297790460331	0.011252982624759
SNP_A-1840217	SNP_A-1819095	SNP_A-1866834	0.00125292886712608	0.000202942696356454	0.00058026541187795	2.76194403066947e-05	0.995297790460331	0.0124076460651315
SNP_A-1840217	SNP_A-1819095	SNP_A-1860742	0.00329200372544547	0.000374088073770108	0.00343899457359998	2.76194403066947e-05	0.995297790460331	0.994826197403094
SNP_A-1840217	SNP_A-1819095	SNP_A-2065530	0.00356799579086153	0.000318811666369299	0.00295158696792099	2.76194403066947e-05	0.995297790460331	0.815705039601231
SNP_A-1840217	SNP_A-1819095	SNP_A-1804758	0.00167452612190245	0.000344853700240173	0.00267494853746334	2.76194403066947e-05	0.995297790460331	0.980473470328238
SNP_A-1840217	SNP_A-1819095	SNP_A-1843180	0.00107193500499573	0.00015637615232006	0.000491157082708455	2.76194403066947e-05	0.995297790460331	0.0164434912230143
SNP_A-1840217	SNP_A-1819095	SNP_A-1942189	0.00369846174719973	0.000315942336625105	0.00186507497978147	2.76194403066947e-05	0.995297790460331	0.0117389015550287
SNP_A-1840217	SNP_A-1819095	SNP_A-4292906	0.00279880514162598	0.000275507021538339	0.00144118915164134	2.76194403066947e-05	0.995297790460331	0.0164494000609145
SNP_A-1840217	SNP_A-1819095	SNP_A-2236321	0.00315471977913971	0.000397595286171587	0.00347560476178664	2.76194403066947e-05	0.995297790460331	0.392698631973541
SNP_A-1840217	SNP_A-1819095	SNP_A-1784735	0.00145287508684598	0.000231804920628082	0.000899269936882163	2.76194403066947e-05	0.995297790460331	0.00969970960136209
SNP_A-1840217	SNP_A-1819095	SNP_A-1786045	0.00252839302218865	0.000395876938813456	0.00234828645363488	2.76194403066947e-05	0.995297790460331	0.429847694360702
SNP_A-1840217	SNP_A-1819095	SNP_A-4275766	0.000379875828536034	3.77154758127787e-05	0.000270288412863974	2.76194403066947e-05	0.995297790460331	3.3818110394983e-05
SNP_A-1840217	SNP_A-1819095	SNP_A-4304028	0.00647387287258797	0.000339431952452202	0.00365603044918701	2.76194403066947e-05	0.995297790460331	0.0182362370930531
SNP_A-1840217	SNP_A-1819095	SNP_A-2272072	0.00176175947518972	0.000171662592209909	0.000828705532112252	2.76194403066947e-05	0.995297790460331	0.00131500681223485
SNP_A-1840217	SNP_A-1819095	SNP_A-2215197	0.00146605184046836	0.000236772737585536	0.00071393807003852	2.76194403066947e-05	0.995297790460331	0.175554049390902
SNP_A-1840217	SNP_A-1819095	SNP_A-2286875	0.00555340844644208	0.000339917468875583	0.00279567563839167	2.76194403066947e-05	0.995297790460331	0.0246218318931048
SNP_A-1840217	SNP_A-1819095	SNP_A-2202932	0.00177625653061104	0.00026655178388454	0.00135372753142824	2.76194403066947e-05	0.995297790460331	0.0953993218701933
SNP_A-1840217	SNP_A-1819095	SNP_A-2177109	0.00765511200830528	0.000407552039058177	0.00448677593019003	2.76194403066947e-05	0.995297790460331	0.0863768484541467
SNP_A-1840217	SNP_A-1819095	SNP_A-2158861	0.00153066051420245	0.000228599456412233	0.00072041596099558	2.76194403066947e-05	0.995297790460331	0.0990169249924003
SNP_A-1840217	SNP_A-1819095	SNP_A-4296533	0.00657237110638315	0.000323371003272302	0.00345500486985968	2.76194403066947e-05	0.995297790460331	0.673300564804685
SNP_A-1840217	SNP_A-1819095	SNP_A-2104433	0.00201356152118763	0.000179791159526824	0.000951300002167041	2.76194403066947e-05	0.995297790460331	0.0328588871246903
SNP_A-1840217	SNP_A-1806569	SNP_A-2044884	0.000354427357431231	0.000139462789926671	0.000158700257670219	2.76194403066947e-05	0.630087356722591	0.011252982624759
SNP_A-1840217	SNP_A-1806569	SNP_A-1866834	0.000349078974505155	0.000141853708662287	0.000152269059056578	2.76194403066947e-05	0.630087356722591	0.0124076460651315
SNP_A-1840217	SNP_A-1806569	SNP_A-1860742	0.00168143825630461	0.000259113920801669	0.00159235603271749	2.76194403066947e-05	0.630087356722591	0.994826197403094
SNP_A-1840217	SNP_A-1806569	SNP_A-2065530	0.00184561318213213	0.000238049941350053	0.00140173568004991	2.76194403066947e-05	0.630087356722591	0.815705039601231
SNP_A-1840217	SNP_A-1806569	SNP_A-1804758	0.000531719745130555	0.000246496032768787	0.00113544105946997	2.76194403066947e-05	0.630087356722591	0.980473470328238
SNP_A-1840217	SNP_A-1806569	SNP_A-1843180	0.000305200544133503	0.000106191804835419	0.000134347601598164	2.76194403066947e-05	0.630087356722591	0.0164434912230143
SNP_A-1840217	SNP_A-1806569	SNP_A-1942189	0.0016372960982923	0.000199057021530434	0.000778745391380972	2.76194403066947e-05	0.630087356722591	0.0117389015550287
SNP_A-1840217	SNP_A-1806569	SNP_A-4292906	0.00123655322182593	0.000174123032290005	0.000596982591054004	2.76194403066947e-05	0.630087356722591	0.0164494000609145
SNP_A-1840217	SNP_A-1806569	SNP_A-2236321	0.00181358016429687	0.000253634858510832	0.00172169109692132	2.76194403066947e-05	0.630087356722591	0.392698631973541
SNP_A-1840217	SNP_A-1806569	SNP_A-1784735	0.00103785445034553	0.000150073313105386	0.000538685908465053	2.76194403066947e-05	0.630087356722591	0.00969970960136209
SNP_A-1840217	SNP_A-1806569	SNP_A-1786045	0.00135946045919624	0.000252715372669845	0.00118515975772478	2.76194403066947e-05	0.630087356722591	0.429847694360702
SNP_A-1840217	SNP_A-1806569	SNP_A-4275766	0.000164517856020774	2.35426511153648e-05	0.000115464270851168	2.76194403066947e-05	0.630087356722591	3.3818110394983e-05
SNP_A-1840217	SNP_A-1806569	SNP_A-4304028	0.00314124104793777	0.000220223090608364	0.00168163507849573	2.76194403066947e-05	0.630087356722591	0.0182362370930531
SNP_A-1840217	SNP_A-1806569	SNP_A-2272072	0.000959891007970625	0.000113848790596914	0.000444601154042072	2.76194403066947e-05	0.630087356722591	0.00131500681223485
SNP_A-1840217	SNP_A-1806569	SNP_A-2215197	0.000598395579830488	0.000156983368800469	0.000294801434492061	2.76194403066947e-05	0.630087356722591	0.175554049390902
SNP_A-1840217	SNP_A-1806569	SNP_A-2286875	0.00272103575873692	0.000215650781111135	0.00131912208086751	2.76194403066947e-05	0.630087356722591	0.0246218318931048
SNP_A-1840217	SNP_A-1806569	SNP_A-2202932	0.000928090433149184	0.000174377675553724	0.000810830299295811	2.76194403066947e-05	0.630087356722591	0.0953993218701933
SNP_A-1840217	SNP_A-1806569	SNP_A-2177109	0.00402881277884055	0.000261643644932434	0.00216372492575372	2.76194403066947e-05	0.630087356722591	0.0863768484541467
SNP_A-1840217	SNP_A-1806569	SNP_A-2158861	0.000748553756852216	0.000154917810715926	0.000365443490286552	2.76194403066947e-05	0.630087356722591	0.0990169249924003
SNP_A-1840217	SNP_A-1806569	SNP_A-4296533	0.00316791118007716	0.000194442536270415	0.00158903246461732	2.76194403066947e-05	0.630087356722591	0.673300564804685
SNP_A-1840217	SNP_A-1806569	SNP_A-2104433	0.000894676194153602	0.000113320922618494	0.00040608480791412	2.76194403066947e-05	0.630087356722591	0.0328588871246903
SNP_A-1840217	SNP_A-1859637	SNP_A-2044884	0.000598893838805869	0.000173024920581675	0.000291902256789524	2.76194403066947e-05	0.807050892119405	0.011252982624759
SNP_A-1840217	SNP_A-1859637	SNP_A-1866834	0.000641252357341076	0.000177698892775537	0.000293840755587295	2.76194403066947e-05	0.807050892119405	0.0124076460651315
SNP_A-1840217	SNP_A-1859637	SNP_A-1860742	0.002732803197214	0.000323739423430522	0.00239643859421694	2.76194403066947e-05	0.807050892119405	0.994826197403094
SNP_A-1840217	SNP_A-1859637	SNP_A-2065530	0.00308320774205383	0.000286687642026527	0.00214479354011787	2.76194403066947e-05	0.807050892119405	0.815705039601231
SNP_A-1840217	SNP_A-1859637	SNP_A-1804758	0.00100445041152874	0.000303592996797463	0.00183652913940181	2.76194403066947e-05	0.807050892119405	0.980473470328238
SNP_A-1840217	SNP_A-1859637	SNP_A-1843180	0.000664985212529126	0.000134992658961591	0.00029763399763439	2.76194403066947e-05	0.807050892119405	0.0164434912230143
SNP_A-1840217	SNP_A-1859637	SNP_A-1942189	0.00212959238789752	0.000257310239717785	0.00102933682175424	2.76194403066947e-05	0.807050892119405	0.0117389015550287
SNP_A-1840217	SNP_A-1859637	SNP_A-4292906	0.0016326892964887	0.000228907814924319	0.000791840304845861	2.76194403066947e-05	0.807050892119405	0.0164494000609145
SNP_A-1840217	SNP_A-1859637	SNP_A-2236321	0.00280745821704526	0.00032858705397493	0.00223718185682408	2.76194403066947e-05	0.807050892119405	0.392698631973541
SNP_A-1840217	SNP_A-1859637	SNP_A-1784735	0.0012694025369383	0.00019303154483133	0.000681990969460851	2.76194403066947e-05	0.807050892119405	0.00969970960136209
SNP_A-1840217	SNP_A-1859637	SNP_A-1786045	0.00231421944033598	0.000326456239097855	0.00152876181726931	2.76194403066947e-05	0.807050892119405	0.429847694360702
SNP_A-1840217	SNP_A-1859637	SNP_A-4275766	0.000231060649015653	3.03605550432721e-05	0.00015301021853957	2.76194403066947e-05	0.807050892119405	3.3818110394983e-05
SNP_A-1840217	SNP_A-1859637	SNP_A-4304028	0.00365656524134763	0.000281565873026576	0.00199865401728113	2.76194403066947e-05	0.807050892119405	0.0182362370930531
SNP_A-1840217	SNP_A-1859637	SNP_A-2272072	0.00126717877769507	0.000145733839973938	0.000585240268874512	2.76194403066947e-05	0.807050892119405	0.00131500681223485
SNP_A-1840217	SNP_A-1859637	SNP_A-2215197	0.000964310525435566	0.000201692956685551	0.000490305146537475	2.76194403066947e-05	0.807050892119405	0.175554049390902
SNP_A-1840217	SNP_A-1859637	SNP_A-2286875	0.00267664081480622	0.000278709225721107	0.00135317205747799	2.76194403066947e-05	0.807050892119405	0.0246218318931048
SNP_A-1840217	SNP_A-1859637	SNP_A-2202932	0.00116316416366689	0.000221586651919021	0.000917269123218067	2.76194403066947e-05	0.807050892119405	0.0953993218701933
SNP_A-1840217	SNP_A-1859637	SNP_A-2177109	0.0044690184317824	0.000336847559128578	0.00250352373321876	2.76194403066947e-05	0.807050892119405	0.0863768484541467
SNP_A-1840217	SNP_A-1859637	SNP_A-2158861	0.00114887005261035	0.000196730206803366	0.000559306837924011	2.76194403066947e-05	0.807050892119405	0.0990169249924003
SNP_A-1840217	SNP_A-1859637	SNP_A-4296533	0.004055647921676	0.000258137949478644	0.00209807976350435	2.76194403066947e-05	0.807050892119405	0.673300564804685
SNP_A-1840217	SNP_A-1859637	SNP_A-2104433	0.000956278880976636	0.000146894274904711	0.000434914644961478	2.76194403066947e-05	0.807050892119405	0.0328588871246903
SNP_A-1840217	SNP_A-1869268	SNP_A-2044884	0.00121389144984316	0.000175009314737011	0.000767182363011037	2.76194403066947e-05	0.671637781385388	0.011252982624759
SNP_A-1840217	SNP_A-1869268	SNP_A-1866834	0.00117875431105859	0.000180812712993613	0.000708506401068819	2.76194403066947e-05	0.671637781385388	0.0124076460651315
SNP_A-1840217	SNP_A-1869268	SNP_A-1860742	0.00535484916513816	0.000329642962579337	0.00350536021057172	2.76194403066947e-05	0.671637781385388	0.994826197403094
SNP_A-1840217	SNP_A-1869268	SNP_A-2065530	0.00571413865473446	0.000291632146803941	0.00315213740314964	2.76194403066947e-05	0.671637781385388	0.815705039601231
SNP_A-1840217	SNP_A-1869268	SNP_A-1804758	0.00303696655003988	0.000307055744644127	0.00307192499611895	2.76194403066947e-05	0.671637781385388	0.980473470328238
SNP_A-1840217	SNP_A-1869268	SNP_A-1843180	0.00240496352818225	0.000131998132326355	0.00114315304956792	2.76194403066947e-05	0.671637781385388	0.0164434912230143
SNP_A-1840217	SNP_A-1869268	SNP_A-1942189	0.0030436785805775	0.000234440061060097	0.00146475320621693	2.76194403066947e-05	0.671637781385388	0.0117389015550287
SNP_A-1840217	SNP_A-1869268	SNP_A-4292906	0.00235496697569254	0.000200521174180124	0.00111858523239639	2.76194403066947e-05	0.671637781385388	0.0164494000609145
SNP_A-1840217	SNP_A-1869268	SNP_A-2236321	0.00371028457754981	0.000325374091604704	0.00346779498583705	2.76194403066947e-05	0.671637781385388	0.392698631973541
SNP_A-1840217	SNP_A-1869268	SNP_A-1784735	0.00213685052113729	0.000198110808659693	0.00127376172292011	2.76194403066947e-05	0.671637781385388	0.00969970960136209
SNP_A-1840217	SNP_A-1869268	SNP_A-1786045	0.00328667577303849	0.000331178850749987	0.00218549971404421	2.76194403066947e-05	0.671637781385388	0.429847694360702
SNP_A-1840217	SNP_A-1869268	SNP_A-4275766	3.87235787205569e-05	3.02583397910887e-05	0.00016306240768565	2.76194403066947e-05	0.671637781385388	3.3818110394983e-05
SNP_A-1840217	SNP_A-1869268	SNP_A-4304028	0.00263668209585421	0.00028732480589731	0.00182399221183028	2.76194403066947e-05	0.671637781385388	0.0182362370930531
SNP_A-1840217	SNP_A-1869268	SNP_A-2272072	0.000708473457110079	0.000137499820849229	0.000837290281394373	2.76194403066947e-05	0.671637781385388	0.00131500681223485
SNP_A-1840217	SNP_A-1869268	SNP_A-2215197	0.00117558322419624	0.000199446524727786	0.000645073461892679	2.76194403066947e-05	0.671637781385388	0.175554049390902
SNP_A-1840217	SNP_A-1869268	SNP_A-2286875	0.00116757535251882	0.000288132673433536	0.000850490340508001	2.76194403066947e-05	0.671637781385388	0.0246218318931048
SNP_A-1840217	SNP_A-1869268	SNP_A-2177109	0.00209624846038615	0.000337074344273763	0.00337089255925838	2.76194403066947e-05	0.671637781385388	0.0863768484541467
SNP_A-1840217	SNP_A-1869268	SNP_A-2158861	0.00152518732516788	0.000188442862632286	0.000768540437263382	2.76194403066947e-05	0.671637781385388	0.0990169249924003
SNP_A-1840217	SNP_A-1869268	SNP_A-4296533	0.003463255936379	0.000253841491023732	0.00242500921830828	2.76194403066947e-05	0.671637781385388	0.673300564804685
SNP_A-1840217	SNP_A-1869268	SNP_A-2104433	0.000621079459841368	0.000147040816426076	0.000561252357106683	2.76194403066947e-05	0.671637781385388	0.0328588871246903
SNP_A-1840217	SNP_A-1868723	SNP_A-1942189	0.00376346288581786	0.000354545535993392	0.00184874749436864	2.76194403066947e-05	0.317524347985929	0.0117389015550287
SNP_A-1840217	SNP_A-1868723	SNP_A-4292906	0.00285815899616498	0.000307271563084624	0.00138764948760806	2.76194403066947e-05	0.317524347985929	0.0164494000609145
SNP_A-1840217	SNP_A-1868723	SNP_A-2236321	0.00729575425758982	0.000421455428378323	0.0037082728251507	2.76194403066947e-05	0.317524347985929	0.392698631973541
SNP_A-1840217	SNP_A-1868723	SNP_A-4275766	0.000632031130450831	4.26876484755744e-05	0.000349265294798214	2.76194403066947e-05	0.317524347985929	3.3818110394983e-05
SNP_A-1840217	SNP_A-1868723	SNP_A-2272072	0.00255094112289519	0.000205911526129562	0.00161455092915019	2.76194403066947e-05	0.317524347985929	0.00131500681223485
SNP_A-1840217	SNP_A-1868723	SNP_A-2286875	0.00606382617718173	0.00042254353479911	0.00305272747096143	2.76194403066947e-05	0.317524347985929	0.0246218318931048
SNP_A-1840217	SNP_A-1868723	SNP_A-1905241	0.00332456616168688	0.000173856047934844	0.00180331641995473	2.76194403066947e-05	0.317524347985929	0.00104294450820066
SNP_A-1840217	SNP_A-1868723	SNP_A-2202932	0.00739565742750756	0.00026210064055202	0.00374579190941764	2.76194403066947e-05	0.317524347985929	0.0953993218701933
SNP_A-1840217	SNP_A-1868723	SNP_A-2216496	0.00208492022458048	9.2363865147401e-05	0.00108736228809141	2.76194403066947e-05	0.317524347985929	0.000278113989593049
SNP_A-1840217	SNP_A-1868723	SNP_A-1894615	0.00231213313190418	0.000131407696276459	0.00116318685152444	2.76194403066947e-05	0.317524347985929	0.000610040558827536
SNP_A-1840217	SNP_A-1868723	SNP_A-2063033	0.00228276138122253	0.00012329346872162	0.00114180069070417	2.76194403066947e-05	0.317524347985929	0.000537295056398633
SNP_A-1840217	SNP_A-1868723	SNP_A-2158861	0.00204256403798321	0.000210147427216386	0.000999353216838377	2.76194403066947e-05	0.317524347985929	0.0990169249924003
SNP_A-1840217	SNP_A-1868723	SNP_A-1810453	0.00241569922919491	0.000189556846684934	0.00115890787458903	2.76194403066947e-05	0.317524347985929	0.0130303002567622
SNP_A-1840217	SNP_A-1868723	SNP_A-2104433	0.00353235988715855	0.000225955357603236	0.00178469152103942	2.76194403066947e-05	0.317524347985929	0.0328588871246903
SNP_A-1840217	SNP_A-2044884	SNP_A-1942189	0.00177828657422542	0.000121044908376515	0.000962402552616577	2.76194403066947e-05	0.011252982624759	0.0117389015550287
SNP_A-1840217	SNP_A-2044884	SNP_A-4292906	0.00147026120224807	9.9748354706615e-05	0.000748196148166056	2.76194403066947e-05	0.011252982624759	0.0164494000609145
SNP_A-1840217	SNP_A-2044884	SNP_A-2236321	0.00240022633307465	0.000175452627556394	0.00157315606979404	2.76194403066947e-05	0.011252982624759	0.392698631973541
SNP_A-1840217	SNP_A-2044884	SNP_A-1784735	0.00138992179670603	0.000151055367542587	0.000658263815657195	2.76194403066947e-05	0.011252982624759	0.00969970960136209
SNP_A-1840217	SNP_A-2044884	SNP_A-1786045	0.00274425572717157	0.000166705221125921	0.0014429780777487	2.76194403066947e-05	0.011252982624759	0.429847694360702
SNP_A-1840217	SNP_A-2044884	SNP_A-4275766	0.000235777029151916	2.11754628465986e-05	0.000143007738169954	2.76194403066947e-05	0.011252982624759	3.3818110394983e-05
SNP_A-1840217	SNP_A-2044884	SNP_A-4304028	0.00307893057033625	0.000191323951967541	0.00156098945473757	2.76194403066947e-05	0.011252982624759	0.0182362370930531
SNP_A-1840217	SNP_A-2044884	SNP_A-2272072	0.000680927128246862	0.000128778962510916	0.000350650961260063	2.76194403066947e-05	0.011252982624759	0.00131500681223485
SNP_A-1840217	SNP_A-2044884	SNP_A-2215197	0.00144235711412751	0.000117201583739758	0.000817213079339264	2.76194403066947e-05	0.011252982624759	0.175554049390902
SNP_A-1840217	SNP_A-2044884	SNP_A-2286875	0.0033066911468855	0.000183425230789901	0.00242358112421128	2.76194403066947e-05	0.011252982624759	0.0246218318931048
SNP_A-1840217	SNP_A-2044884	SNP_A-1905241	0.000844340680357282	0.000105474920788157	0.000404811411650565	2.76194403066947e-05	0.011252982624759	0.00104294450820066
SNP_A-1840217	SNP_A-2044884	SNP_A-2202932	0.00212474905878739	0.00011659764666208	0.00120290225952904	2.76194403066947e-05	0.011252982624759	0.0953993218701933
SNP_A-1840217	SNP_A-2044884	SNP_A-2216496	0.000774664800579484	6.05483098953813e-05	0.000370894232274916	2.76194403066947e-05	0.011252982624759	0.000278113989593049
SNP_A-1840217	SNP_A-2044884	SNP_A-1894615	0.000946900044791411	8.18520382265461e-05	0.000447392945163713	2.76194403066947e-05	0.011252982624759	0.000610040558827536
SNP_A-1840217	SNP_A-2044884	SNP_A-2063033	0.000994331396374612	7.75229154845841e-05	0.000465253338975971	2.76194403066947e-05	0.011252982624759	0.000537295056398633
SNP_A-1840217	SNP_A-2044884	SNP_A-2177109	0.00247545132332822	0.000202830243559249	0.00245878775252889	2.76194403066947e-05	0.011252982624759	0.0863768484541467
SNP_A-1840217	SNP_A-2044884	SNP_A-2158861	0.00076617292289194	0.000121884086937479	0.000696708831912774	2.76194403066947e-05	0.011252982624759	0.0990169249924003
SNP_A-1840217	SNP_A-2044884	SNP_A-4296533	0.00254476218249623	0.000124002050612747	0.00128488951959862	2.76194403066947e-05	0.011252982624759	0.673300564804685
SNP_A-1840217	SNP_A-2044884	SNP_A-1810453	0.000644972925082773	0.000110503510434895	0.000300299991337403	2.76194403066947e-05	0.011252982624759	0.0130303002567622
SNP_A-1840217	SNP_A-2044884	SNP_A-2104433	0.0014580702572102	0.000124947765666126	0.0006770378553129	2.76194403066947e-05	0.011252982624759	0.0328588871246903
SNP_A-1840217	SNP_A-1866834	SNP_A-1942189	0.00196521147389546	0.000126753390102668	0.0010112836156941	2.76194403066947e-05	0.0124076460651315	0.0117389015550287
SNP_A-1840217	SNP_A-1866834	SNP_A-4292906	0.00156918377436406	0.000104118578644404	0.000766638950772985	2.76194403066947e-05	0.0124076460651315	0.0164494000609145
SNP_A-1840217	SNP_A-1866834	SNP_A-2236321	0.00245910261203004	0.000178079126405562	0.00158070716121039	2.76194403066947e-05	0.0124076460651315	0.392698631973541
SNP_A-1840217	SNP_A-1866834	SNP_A-1784735	0.0014344930117741	0.000156083545567555	0.000679930055756993	2.76194403066947e-05	0.0124076460651315	0.00969970960136209
SNP_A-1840217	SNP_A-1866834	SNP_A-1786045	0.00275314333833265	0.000171147410752	0.00145899999197839	2.76194403066947e-05	0.0124076460651315	0.429847694360702
SNP_A-1840217	SNP_A-1866834	SNP_A-4275766	0.000185717175713098	2.19120830866935e-05	0.000130862939549333	2.76194403066947e-05	0.0124076460651315	3.3818110394983e-05
SNP_A-1840217	SNP_A-1866834	SNP_A-4304028	0.00259472404206481	0.000200121289951715	0.00132269441988663	2.76194403066947e-05	0.0124076460651315	0.0182362370930531
SNP_A-1840217	SNP_A-1866834	SNP_A-2272072	0.000650031887346433	0.000133533745816875	0.000336583531035167	2.76194403066947e-05	0.0124076460651315	0.00131500681223485
SNP_A-1840217	SNP_A-1866834	SNP_A-2215197	0.00146774018782776	0.000121978521717807	0.000858279278462446	2.76194403066947e-05	0.0124076460651315	0.175554049390902
SNP_A-1840217	SNP_A-1866834	SNP_A-2286875	0.00281439567872183	0.000190837145496254	0.00243689689812327	2.76194403066947e-05	0.0124076460651315	0.0246218318931048
SNP_A-1840217	SNP_A-1866834	SNP_A-1905241	0.000866991280746402	0.00010930774223919	0.000422505773837773	2.76194403066947e-05	0.0124076460651315	0.00104294450820066
SNP_A-1840217	SNP_A-1866834	SNP_A-2202932	0.00230520405755573	0.000122585525760143	0.00132064318109865	2.76194403066947e-05	0.0124076460651315	0.0953993218701933
SNP_A-1840217	SNP_A-1866834	SNP_A-2216496	0.0007889490377478	6.25456323121074e-05	0.000381328319265043	2.76194403066947e-05	0.0124076460651315	0.000278113989593049
SNP_A-1840217	SNP_A-1866834	SNP_A-1894615	0.000967038316012709	8.47029668445591e-05	0.000460707993736063	2.76194403066947e-05	0.0124076460651315	0.000610040558827536
SNP_A-1840217	SNP_A-1866834	SNP_A-2063033	0.00101700781053013	8.01956297741068e-05	0.000479239095803543	2.76194403066947e-05	0.0124076460651315	0.000537295056398633
SNP_A-1840217	SNP_A-1866834	SNP_A-2177109	0.00226262524937099	0.000212735732047381	0.00235062757421843	2.76194403066947e-05	0.0124076460651315	0.0863768484541467
SNP_A-1840217	SNP_A-1866834	SNP_A-2158861	0.000774342487835631	0.000127048251530355	0.000766385005898734	2.76194403066947e-05	0.0124076460651315	0.0990169249924003
SNP_A-1840217	SNP_A-1866834	SNP_A-4296533	0.00274940404565962	0.00013159300454257	0.00140075641180363	2.76194403066947e-05	0.0124076460651315	0.673300564804685
SNP_A-1840217	SNP_A-1866834	SNP_A-1810453	0.000689101351040629	0.000114695938873355	0.000327735993063666	2.76194403066947e-05	0.0124076460651315	0.0130303002567622
SNP_A-1840217	SNP_A-1866834	SNP_A-2104433	0.00139901776787791	0.00013042139354579	0.000649929072794724	2.76194403066947e-05	0.0124076460651315	0.0328588871246903
SNP_A-1840217	SNP_A-1860742	SNP_A-1942189	0.0010617564880355	0.000240942004477078	0.00120860147027242	2.76194403066947e-05	0.994826197403094	0.0117389015550287
SNP_A-1840217	SNP_A-1860742	SNP_A-4292906	0.00101442733689922	0.000200574444693925	0.000902968789940228	2.76194403066947e-05	0.994826197403094	0.0164494000609145
SNP_A-1840217	SNP_A-1860742	SNP_A-1784735	0.0027305415666979	0.000231078118779187	0.00131244068056631	2.76194403066947e-05	0.994826197403094	0.00969970960136209
SNP_A-1840217	SNP_A-1860742	SNP_A-4275766	6.98295135469526e-05	3.47699402876302e-05	9.25008586305608e-05	2.76194403066947e-05	0.994826197403094	3.3818110394983e-05
SNP_A-1840217	SNP_A-1860742	SNP_A-2272072	0.000713625730247716	0.000142264013840192	0.000327804447059354	2.76194403066947e-05	0.994826197403094	0.00131500681223485
SNP_A-1840217	SNP_A-1860742	SNP_A-2215197	0.00132491874453984	0.000210386070985488	0.000926380071269029	2.76194403066947e-05	0.994826197403094	0.175554049390902
SNP_A-1840217	SNP_A-1860742	SNP_A-1905241	0.000254848371253352	0.000156982783559857	0.000112528938734248	2.76194403066947e-05	0.994826197403094	0.00104294450820066
SNP_A-1840217	SNP_A-1860742	SNP_A-2216496	8.88309379629428e-05	8.55836105745954e-05	4.69039087152883e-05	2.76194403066947e-05	0.994826197403094	0.000278113989593049
SNP_A-1840217	SNP_A-1860742	SNP_A-1894615	0.000227130816837422	0.000120626758370895	0.000112286400602109	2.76194403066947e-05	0.994826197403094	0.000610040558827536
SNP_A-1840217	SNP_A-1860742	SNP_A-2063033	0.000249091407042125	0.000114307724398668	0.000127399361801	2.76194403066947e-05	0.994826197403094	0.000537295056398633
SNP_A-1840217	SNP_A-1860742	SNP_A-2158861	0.00127195031936111	0.000210977807729964	0.000738220852928095	2.76194403066947e-05	0.994826197403094	0.0990169249924003
SNP_A-1840217	SNP_A-1860742	SNP_A-4296533	0.0023809236005203	0.000287926620294105	0.00114682845117291	2.76194403066947e-05	0.994826197403094	0.673300564804685
SNP_A-1840217	SNP_A-1860742	SNP_A-1810453	0.000111312414122903	0.000180610599569176	5.46381412948878e-05	2.76194403066947e-05	0.994826197403094	0.0130303002567622
SNP_A-1840217	SNP_A-1860742	SNP_A-2104433	0.000602621796343977	0.000208844053047108	0.000371146315653365	2.76194403066947e-05	0.994826197403094	0.0328588871246903
SNP_A-1840217	SNP_A-2065530	SNP_A-1942189	0.00135240822467416	0.000195422822027205	0.00111751033736022	2.76194403066947e-05	0.815705039601231	0.0117389015550287
SNP_A-1840217	SNP_A-2065530	SNP_A-4292906	0.00124099001998745	0.000163296180615839	0.000841068819917597	2.76194403066947e-05	0.815705039601231	0.0164494000609145
SNP_A-1840217	SNP_A-2065530	SNP_A-1784735	0.00248106121529483	0.00019233203376326	0.00118349326941352	2.76194403066947e-05	0.815705039601231	0.00969970960136209
SNP_A-1840217	SNP_A-2065530	SNP_A-4275766	5.98554995297776e-05	2.70803069438308e-05	9.63319890699987e-05	2.76194403066947e-05	0.815705039601231	3.3818110394983e-05
SNP_A-1840217	SNP_A-2065530	SNP_A-2272072	0.000779480131154398	0.000121689793120413	0.000355011830505422	2.76194403066947e-05	0.815705039601231	0.00131500681223485
SNP_A-1840217	SNP_A-2065530	SNP_A-2286875	0.00290271653607068	0.0002760797420232	0.00139799879998189	2.76194403066947e-05	0.815705039601231	0.0246218318931048
SNP_A-1840217	SNP_A-2065530	SNP_A-1905241	0.00025124352198045	0.000133176350455889	0.000128712224629443	2.76194403066947e-05	0.815705039601231	0.00104294450820066
SNP_A-1840217	SNP_A-2065530	SNP_A-2216496	8.76584399917959e-05	7.34880895499662e-05	6.00510089481056e-05	2.76194403066947e-05	0.815705039601231	0.000278113989593049
SNP_A-1840217	SNP_A-2065530	SNP_A-1894615	0.000215137550424707	0.000103305154418571	0.00013280135672024	2.76194403066947e-05	0.815705039601231	0.000610040558827536
SNP_A-1840217	SNP_A-2065530	SNP_A-2063033	0.00023100894857905	9.8079677625343e-05	0.000149708159103516	2.76194403066947e-05	0.815705039601231	0.000537295056398633
SNP_A-1840217	SNP_A-2065530	SNP_A-2158861	0.000949535808069689	0.000177772534028385	0.000636185332221097	2.76194403066947e-05	0.815705039601231	0.0990169249924003
SNP_A-1840217	SNP_A-2065530	SNP_A-4296533	0.00212854818498803	0.000232113981018351	0.00116850149212307	2.76194403066947e-05	0.815705039601231	0.673300564804685
SNP_A-1840217	SNP_A-2065530	SNP_A-1810453	9.80429887640221e-05	0.0001540510941833	6.12163804014615e-05	2.76194403066947e-05	0.815705039601231	0.0130303002567622
SNP_A-1840217	SNP_A-2065530	SNP_A-2104433	0.000451659235524861	0.00017699482631188	0.000337091400956365	2.76194403066947e-05	0.815705039601231	0.0328588871246903
SNP_A-1840217	SNP_A-1832573	SNP_A-2236321	0.0020316088669702	0.000394806426039221	0.00242973798474493	2.76194403066947e-05	0.0103548809574579	0.392698631973541
SNP_A-1840217	SNP_A-1832573	SNP_A-1784735	0.00145765652257724	0.000242445747041019	0.00179902671682836	2.76194403066947e-05	0.0103548809574579	0.00969970960136209
SNP_A-1840217	SNP_A-1832573	SNP_A-1786045	0.00336171277519503	0.000393815258932671	0.00242965576611213	2.76194403066947e-05	0.0103548809574579	0.429847694360702
SNP_A-1840217	SNP_A-1832573	SNP_A-4275766	3.57964127636263e-05	4.50637177240674e-05	0.000311078880079924	2.76194403066947e-05	0.0103548809574579	3.3818110394983e-05
SNP_A-1840217	SNP_A-1832573	SNP_A-4304028	0.00252720734713492	0.000345289642340367	0.00456484472325413	2.76194403066947e-05	0.0103548809574579	0.0182362370930531
SNP_A-1840217	SNP_A-1832573	SNP_A-2272072	0.00101668811147931	0.000173799018463566	0.00133652437621087	2.76194403066947e-05	0.0103548809574579	0.00131500681223485
SNP_A-1840217	SNP_A-1832573	SNP_A-2215197	0.00149284937920672	0.00018895328983445	0.001217845403091	2.76194403066947e-05	0.0103548809574579	0.175554049390902
SNP_A-1840217	SNP_A-1832573	SNP_A-2286875	0.000591534558172986	0.000352369217312501	0.00263443503135431	2.76194403066947e-05	0.0103548809574579	0.0246218318931048
SNP_A-1840217	SNP_A-1832573	SNP_A-1905241	0.000963862701467866	0.000157779149511817	0.00105798893022518	2.76194403066947e-05	0.0103548809574579	0.00104294450820066
SNP_A-1840217	SNP_A-1832573	SNP_A-2202932	0.00525671072620521	0.000234835450911454	0.0035076107066918	2.76194403066947e-05	0.0103548809574579	0.0953993218701933
SNP_A-1840217	SNP_A-1832573	SNP_A-2216496	0.000472394971342963	8.56810850448867e-05	0.000408847776838944	2.76194403066947e-05	0.0103548809574579	0.000278113989593049
SNP_A-1840217	SNP_A-1832573	SNP_A-1894615	0.000637250454910809	0.00012064480738191	0.000531085501822957	2.76194403066947e-05	0.0103548809574579	0.000610040558827536
SNP_A-1840217	SNP_A-1832573	SNP_A-2063033	0.00062551948362585	0.00011342583262273	0.000536223803400245	2.76194403066947e-05	0.0103548809574579	0.000537295056398633
SNP_A-1840217	SNP_A-1832573	SNP_A-2177109	0.000915327137259878	0.000392110471698928	0.00280396596593274	2.76194403066947e-05	0.0103548809574579	0.0863768484541467
SNP_A-1840217	SNP_A-1832573	SNP_A-2158861	0.00153336934634233	0.000153632348106343	0.00140994259082058	2.76194403066947e-05	0.0103548809574579	0.0990169249924003
SNP_A-1840217	SNP_A-1832573	SNP_A-4296533	0.00363693200683746	0.000273949234642544	0.00262660395910585	2.76194403066947e-05	0.0103548809574579	0.673300564804685
SNP_A-1840217	SNP_A-1832573	SNP_A-1810453	0.000585727989112505	0.000169346904843147	0.000541113400656221	2.76194403066947e-05	0.0103548809574579	0.0130303002567622
SNP_A-1840217	SNP_A-1832573	SNP_A-2104433	0.00152192744383305	0.000193530305220658	0.00159840211625924	2.76194403066947e-05	0.0103548809574579	0.0328588871246903
SNP_A-1840217	SNP_A-1804758	SNP_A-1942189	0.000561063658307874	0.000235384970505447	0.00147956239639645	2.76194403066947e-05	0.980473470328238	0.0117389015550287
SNP_A-1840217	SNP_A-1804758	SNP_A-4292906	0.000581124989299089	0.0001972396042543	0.00110156375410361	2.76194403066947e-05	0.980473470328238	0.0164494000609145
SNP_A-1840217	SNP_A-1804758	SNP_A-1784735	0.00322693514170168	0.000207400636476489	0.00155756760291033	2.76194403066947e-05	0.980473470328238	0.00969970960136209
SNP_A-1840217	SNP_A-1804758	SNP_A-4275766	3.36779191871266e-05	3.02677655751344e-05	0.00010614527367738	2.76194403066947e-05	0.980473470328238	3.3818110394983e-05
SNP_A-1840217	SNP_A-1804758	SNP_A-2272072	0.00100663874348794	0.000117611466251625	0.000462760402078563	2.76194403066947e-05	0.980473470328238	0.00131500681223485
SNP_A-1840217	SNP_A-1804758	SNP_A-2215197	0.000937628745736723	0.000188575752176471	0.000765022471874818	2.76194403066947e-05	0.980473470328238	0.175554049390902
SNP_A-1840217	SNP_A-1804758	SNP_A-2286875	0.00405141171541047	0.000295467250426511	0.00215779587557596	2.76194403066947e-05	0.980473470328238	0.0246218318931048
SNP_A-1840217	SNP_A-1804758	SNP_A-2158861	0.000979321722712563	0.000193494178191641	0.000649963589290685	2.76194403066947e-05	0.980473470328238	0.0990169249924003
SNP_A-1840217	SNP_A-1804758	SNP_A-4296533	0.00415363282505142	0.000242461759147849	0.0021131055530253	2.76194403066947e-05	0.980473470328238	0.673300564804685
SNP_A-1840217	SNP_A-1804758	SNP_A-1810453	0.000209508028315264	0.000158421239796509	0.000128391480736301	2.76194403066947e-05	0.980473470328238	0.0130303002567622
SNP_A-1840217	SNP_A-1804758	SNP_A-2104433	0.00110143400410259	0.000184363320652902	0.000759919796982024	2.76194403066947e-05	0.980473470328238	0.0328588871246903
SNP_A-1840217	SNP_A-1843180	SNP_A-1942189	0.00201373745036762	0.000115577509654369	0.00095990275777308	2.76194403066947e-05	0.0164434912230143	0.0117389015550287
SNP_A-1840217	SNP_A-1843180	SNP_A-4292906	0.00155309956384945	9.59390685652478e-05	0.000739537470902735	2.76194403066947e-05	0.0164434912230143	0.0164494000609145
SNP_A-1840217	SNP_A-1843180	SNP_A-2236321	0.00181125178256279	0.000143655296374813	0.00105021530009197	2.76194403066947e-05	0.0164434912230143	0.392698631973541
SNP_A-1840217	SNP_A-1843180	SNP_A-1784735	0.00132593429662508	0.000142671080520578	0.000766772090325052	2.76194403066947e-05	0.0164434912230143	0.00969970960136209
SNP_A-1840217	SNP_A-1843180	SNP_A-1786045	0.00305063140795182	0.000145446378471087	0.0014935572256657	2.76194403066947e-05	0.0164434912230143	0.429847694360702
SNP_A-1840217	SNP_A-1843180	SNP_A-4275766	0.000146326603478534	1.92173001162575e-05	0.00018085120874334	2.76194403066947e-05	0.0164434912230143	3.3818110394983e-05
SNP_A-1840217	SNP_A-1843180	SNP_A-4304028	0.00177141224765629	0.000171782490454792	0.00213706665431695	2.76194403066947e-05	0.0164434912230143	0.0182362370930531
SNP_A-1840217	SNP_A-1843180	SNP_A-2272072	0.000640881261699424	0.000115867248978206	0.000609504817958284	2.76194403066947e-05	0.0164434912230143	0.00131500681223485
SNP_A-1840217	SNP_A-1843180	SNP_A-2215197	0.00163074389426078	9.81893628679831e-05	0.000901987274992171	2.76194403066947e-05	0.0164434912230143	0.175554049390902
SNP_A-1840217	SNP_A-1843180	SNP_A-2286875	0.0021581484145693	0.000169531156896657	0.0024082719279062	2.76194403066947e-05	0.0164434912230143	0.0246218318931048
SNP_A-1840217	SNP_A-1843180	SNP_A-1905241	0.000998309136138774	9.80168222968462e-05	0.000790576577400237	2.76194403066947e-05	0.0164434912230143	0.00104294450820066
SNP_A-1840217	SNP_A-1843180	SNP_A-2216496	0.000840388295413201	5.6782780188186e-05	0.000531664524981778	2.76194403066947e-05	0.0164434912230143	0.000278113989593049
SNP_A-1840217	SNP_A-1843180	SNP_A-1894615	0.000995844583378418	7.66439290827346e-05	0.000598466765127102	2.76194403066947e-05	0.0164434912230143	0.000610040558827536
SNP_A-1840217	SNP_A-1843180	SNP_A-2063033	0.00104769990041037	7.26938930817254e-05	0.000609384400941454	2.76194403066947e-05	0.0164434912230143	0.000537295056398633
SNP_A-1840217	SNP_A-1843180	SNP_A-2177109	0.00151450245571843	0.000181171923960967	0.0025163388092203	2.76194403066947e-05	0.0164434912230143	0.0863768484541467
SNP_A-1840217	SNP_A-1843180	SNP_A-2158861	0.000975217714094686	0.000104643561782844	0.000808896673903037	2.76194403066947e-05	0.0164434912230143	0.0990169249924003
SNP_A-1840217	SNP_A-1843180	SNP_A-4296533	0.00280255837220011	9.91326207474722e-05	0.00141731622646021	2.76194403066947e-05	0.0164434912230143	0.673300564804685
SNP_A-1840217	SNP_A-1843180	SNP_A-1810453	0.000834441179286559	0.000106350225597943	0.000480509629788849	2.76194403066947e-05	0.0164434912230143	0.0130303002567622
SNP_A-1840217	SNP_A-1843180	SNP_A-2104433	0.00159174273881483	0.000118291633924681	0.000782550028054966	2.76194403066947e-05	0.0164434912230143	0.0328588871246903
SNP_A-1840217	SNP_A-2259975	SNP_A-2236321	0.00118419204361347	0.000485194842232524	0.00138182768454443	2.76194403066947e-05	0.0297021391792057	0.392698631973541
SNP_A-1840217	SNP_A-2259975	SNP_A-1784735	0.00113496900650916	0.000296288269068319	0.00157317885264494	2.76194403066947e-05	0.0297021391792057	0.00969970960136209
SNP_A-1840217	SNP_A-2259975	SNP_A-1786045	0.00253876289318041	0.000491428518880299	0.00173264468918417	2.76194403066947e-05	0.0297021391792057	0.429847694360702
SNP_A-1840217	SNP_A-2259975	SNP_A-4275766	2.34753915452587e-05	4.98413869126084e-05	0.000260673087851827	2.76194403066947e-05	0.0297021391792057	3.3818110394983e-05
SNP_A-1840217	SNP_A-2259975	SNP_A-4304028	0.00221872738390891	0.000426331488933409	0.0042777262015554	2.76194403066947e-05	0.0297021391792057	0.0182362370930531
SNP_A-1840217	SNP_A-2259975	SNP_A-2272072	0.000602824215997586	0.00021033996383035	0.000961958018583338	2.76194403066947e-05	0.0297021391792057	0.00131500681223485
SNP_A-1840217	SNP_A-2259975	SNP_A-2286875	0.000681749070408715	0.000438350147952598	0.00328407102820286	2.76194403066947e-05	0.0297021391792057	0.0246218318931048
SNP_A-1840217	SNP_A-2259975	SNP_A-1905241	0.000476768244694766	0.000188874093875935	0.000579545780659315	2.76194403066947e-05	0.0297021391792057	0.00104294450820066
SNP_A-1840217	SNP_A-2259975	SNP_A-2202932	0.00473010330436524	0.000298330005383923	0.00332679155637483	2.76194403066947e-05	0.0297021391792057	0.0953993218701933
SNP_A-1840217	SNP_A-2259975	SNP_A-2216496	0.000214366802742646	0.000101290715391791	0.000204264644352683	2.76194403066947e-05	0.0297021391792057	0.000278113989593049
SNP_A-1840217	SNP_A-2259975	SNP_A-1894615	0.000298191088387449	0.0001432484742486	0.000271186696812792	2.76194403066947e-05	0.0297021391792057	0.000610040558827536
SNP_A-1840217	SNP_A-2259975	SNP_A-2063033	0.000293501473284341	0.000134434723986758	0.000275363667982985	2.76194403066947e-05	0.0297021391792057	0.000537295056398633
SNP_A-1840217	SNP_A-2259975	SNP_A-2177109	0.000647181803673827	0.00049045121577666	0.00337575184685462	2.76194403066947e-05	0.0297021391792057	0.0863768484541467
SNP_A-1840217	SNP_A-2259975	SNP_A-2158861	0.00155214720374205	0.000208619876722603	0.00142115846398058	2.76194403066947e-05	0.0297021391792057	0.0990169249924003
SNP_A-1840217	SNP_A-2259975	SNP_A-4296533	0.002719016701721	0.000386390103337874	0.00219827435831426	2.76194403066947e-05	0.0297021391792057	0.673300564804685
SNP_A-1840217	SNP_A-2259975	SNP_A-1810453	0.000178604009844766	0.000199058829631183	0.000258311902956973	2.76194403066947e-05	0.0297021391792057	0.0130303002567622
SNP_A-1840217	SNP_A-2259975	SNP_A-2104433	0.00065064970610035	0.000231321668335431	0.00104809817373446	2.76194403066947e-05	0.0297021391792057	0.0328588871246903
SNP_A-1840217	SNP_A-1942189	SNP_A-2236321	0.00444737364038353	0.000400844038279405	0.00250627580261801	2.76194403066947e-05	0.0117389015550287	0.392698631973541
SNP_A-1840217	SNP_A-1942189	SNP_A-1784735	0.00116248031830935	0.00021833390375269	0.000916911056160952	2.76194403066947e-05	0.0117389015550287	0.00969970960136209
SNP_A-1840217	SNP_A-1942189	SNP_A-1786045	0.00297261126896966	0.000441858445415265	0.00143114694256953	2.76194403066947e-05	0.0117389015550287	0.429847694360702
SNP_A-1840217	SNP_A-1942189	SNP_A-4275766	0.000254293116150851	4.13225611259003e-05	0.000169010307695788	2.76194403066947e-05	0.0117389015550287	3.3818110394983e-05
SNP_A-1840217	SNP_A-1942189	SNP_A-2215197	0.000600380284918752	0.00020076719368612	0.000643317608492877	2.76194403066947e-05	0.0117389015550287	0.175554049390902
SNP_A-1840217	SNP_A-1942189	SNP_A-2286875	0.000996594210320714	0.000162632733558746	0.00322343136245333	2.76194403066947e-05	0.0117389015550287	0.0246218318931048
SNP_A-1840217	SNP_A-1942189	SNP_A-1894615	0.00203440342741217	0.000115146184569971	0.00101352215839025	2.76194403066947e-05	0.0117389015550287	0.000610040558827536
SNP_A-1840217	SNP_A-1942189	SNP_A-2063033	0.00202222416785619	0.000108250057580185	0.00100084233670034	2.76194403066947e-05	0.0117389015550287	0.000537295056398633
SNP_A-1840217	SNP_A-1942189	SNP_A-2158861	0.000339504062819379	0.000173591319187354	0.000799272416621249	2.76194403066947e-05	0.0117389015550287	0.0990169249924003
SNP_A-1840217	SNP_A-1942189	SNP_A-1810453	0.00185698411349345	0.000157369505650133	0.000887592534674161	2.76194403066947e-05	0.0117389015550287	0.0130303002567622
SNP_A-1840217	SNP_A-1942189	SNP_A-2104433	0.00287477967998373	0.00016083345709791	0.00150177145472625	2.76194403066947e-05	0.0117389015550287	0.0328588871246903
SNP_A-1840217	SNP_A-4292906	SNP_A-2236321	0.00326011050642463	0.000352263753488147	0.00201523417792838	2.76194403066947e-05	0.0164494000609145	0.392698631973541
SNP_A-1840217	SNP_A-4292906	SNP_A-1784735	0.000750521169881847	0.000187864847854609	0.000730586054116783	2.76194403066947e-05	0.0164494000609145	0.00969970960136209
SNP_A-1840217	SNP_A-4292906	SNP_A-1786045	0.00248533434191473	0.000374845502661597	0.00120862482877556	2.76194403066947e-05	0.0164494000609145	0.429847694360702
SNP_A-1840217	SNP_A-4292906	SNP_A-4275766	0.0002482401360648	3.62892967509268e-05	0.000154908484611088	2.76194403066947e-05	0.0164494000609145	3.3818110394983e-05
SNP_A-1840217	SNP_A-4292906	SNP_A-2215197	0.000396138865347106	0.000171547493303307	0.000478520810868993	2.76194403066947e-05	0.0164494000609145	0.175554049390902
SNP_A-1840217	SNP_A-4292906	SNP_A-2286875	0.000931855889947366	0.000139746702976909	0.00262832837829838	2.76194403066947e-05	0.0164494000609145	0.0246218318931048
SNP_A-1840217	SNP_A-4292906	SNP_A-1905241	0.00280753654598312	0.000134321246554118	0.00140517613065082	2.76194403066947e-05	0.0164494000609145	0.00104294450820066
SNP_A-1840217	SNP_A-4292906	SNP_A-2216496	0.001282416944265	7.29423614717568e-05	0.000651201057488623	2.76194403066947e-05	0.0164494000609145	0.000278113989593049
SNP_A-1840217	SNP_A-4292906	SNP_A-1894615	0.00151855965667283	0.000102013266371463	0.000760626682434421	2.76194403066947e-05	0.0164494000609145	0.000610040558827536
SNP_A-1840217	SNP_A-4292906	SNP_A-2063033	0.00151241066943958	9.59417241734751e-05	0.000751905212327897	2.76194403066947e-05	0.0164494000609145	0.000537295056398633
SNP_A-1840217	SNP_A-4292906	SNP_A-2158861	0.000229322851394322	0.00014859689790102	0.000645541026151369	2.76194403066947e-05	0.0164494000609145	0.0990169249924003
SNP_A-1840217	SNP_A-4292906	SNP_A-1810453	0.00150655953546453	0.000140969283017512	0.000708128010318904	2.76194403066947e-05	0.0164494000609145	0.0130303002567622
SNP_A-1840217	SNP_A-4292906	SNP_A-2104433	0.00231475460351384	0.000145134756083059	0.00116482667900825	2.76194403066947e-05	0.0164494000609145	0.0328588871246903
SNP_A-1840217	SNP_A-2236321	SNP_A-4304028	0.00829155227789598	0.000369604723324855	0.00442913378347929	2.76194403066947e-05	0.392698631973541	0.0182362370930531
SNP_A-1840217	SNP_A-2236321	SNP_A-2286875	0.00455136702049699	0.000364356052714081	0.00371466134906186	2.76194403066947e-05	0.392698631973541	0.0246218318931048
SNP_A-1840217	SNP_A-2236321	SNP_A-2177109	0.00937451206433513	0.000466099891510502	0.00485206459782873	2.76194403066947e-05	0.392698631973541	0.0863768484541467
SNP_A-1840217	SNP_A-2236321	SNP_A-2158861	0.00158915085516437	0.000204112529478754	0.000858429797160022	2.76194403066947e-05	0.392698631973541	0.0990169249924003
SNP_A-1840217	SNP_A-1784735	SNP_A-2177109	0.000372220482184398	0.000223622193727684	0.000171299996000141	2.76194403066947e-05	0.00969970960136209	0.0863768484541467
SNP_A-1840217	SNP_A-1784735	SNP_A-2158861	0.000375533498595508	9.12474537153299e-05	0.000207703762716425	2.76194403066947e-05	0.00969970960136209	0.0990169249924003
SNP_A-1840217	SNP_A-1784735	SNP_A-4296533	0.00248563008127097	0.000177997325051033	0.00138441053247933	2.76194403066947e-05	0.00969970960136209	0.673300564804685
SNP_A-1840217	SNP_A-1784735	SNP_A-1810453	0.00071143005492833	0.000168285005190615	0.00102028254474545	2.76194403066947e-05	0.00969970960136209	0.0130303002567622
SNP_A-1840217	SNP_A-1784735	SNP_A-2104433	0.000949016692395023	0.000207134071148176	0.00145323371071878	2.76194403066947e-05	0.00969970960136209	0.0328588871246903
SNP_A-1840217	SNP_A-1786045	SNP_A-2286875	0.0028693640735331	0.000369797874948416	0.00137684176020187	2.76194403066947e-05	0.429847694360702	0.0246218318931048
SNP_A-1840217	SNP_A-1786045	SNP_A-2158861	0.00181696841002453	0.000194900996515213	0.00102537871017976	2.76194403066947e-05	0.429847694360702	0.0990169249924003
SNP_A-1840217	SNP_A-4275766	SNP_A-2272072	0.00076769976681764	4.54308352700337e-05	0.000346170282171892	2.76194403066947e-05	3.3818110394983e-05	0.00131500681223485
SNP_A-1840217	SNP_A-4275766	SNP_A-2158861	0.000220223752649462	2.09777145337074e-05	0.000253774778711227	2.76194403066947e-05	3.3818110394983e-05	0.0990169249924003
SNP_A-1840217	SNP_A-4304028	SNP_A-2158861	0.00142824399760258	9.6229736153276e-05	0.000704669176275365	2.76194403066947e-05	0.0182362370930531	0.0990169249924003
SNP_A-1840217	SNP_A-4304028	SNP_A-1810453	0.000779075073190811	0.000209498443400427	0.00135978865533663	2.76194403066947e-05	0.0182362370930531	0.0130303002567622
SNP_A-1840217	SNP_A-4304028	SNP_A-2104433	0.000932773594236824	0.000241823065643504	0.00197193736389231	2.76194403066947e-05	0.0182362370930531	0.0328588871246903
SNP_A-1840217	SNP_A-2272072	SNP_A-2286875	0.000535126262794384	0.000228253582895718	0.00102560304879083	2.76194403066947e-05	0.00131500681223485	0.0246218318931048
SNP_A-1840217	SNP_A-2272072	SNP_A-1810453	0.00126865587958651	0.000161075919918588	0.000909423201851629	2.76194403066947e-05	0.00131500681223485	0.0130303002567622
SNP_A-1840217	SNP_A-2272072	SNP_A-2104433	0.00124408589483901	0.000170494585072661	0.00132216309469363	2.76194403066947e-05	0.00131500681223485	0.0328588871246903
SNP_A-1840217	SNP_A-2286875	SNP_A-2158861	0.00145921792478194	0.000106249144051868	0.00115273323850922	2.76194403066947e-05	0.0246218318931048	0.0990169249924003
SNP_A-1840217	SNP_A-1905241	SNP_A-2104433	0.00259773040241525	0.000235319426608347	0.00189736016026487	2.76194403066947e-05	0.00104294450820066	0.0328588871246903
