# Supplementary material for: Powerful testing via hierarchical linkage disequilibrium in haplotype association studies
Source: Biom J. 2019 Jan 28;61(3):747–68. doi: 10.1002/bimj.201800053 (PMC6637384; doi:10.1002/bimj.201800053)
Supplement: Supplementary file 1 — Supporting Information [file BIMJ-61-747-s001.zip › reproducibility/case_study1_cadidate_loci_analysis/results/33.Pvalues.txt]

SNP1	SNP2	SNP3	Full	P={1}	P={1,2}	SNP1	SNP2	SNP3
SNP_A-2110348	SNP_A-2149923	SNP_A-4212965	0.00141797178058968	0.000481022979852681	0.000689527531290642	5.7844501248047e-05	0.816552140379108	0.264606444471275
SNP_A-2110348	SNP_A-2149923	SNP_A-4212966	0.00152885573539609	0.000488450869662086	0.000749761774476453	5.7844501248047e-05	0.816552140379108	0.269225931525298
SNP_A-2110348	SNP_A-2149923	SNP_A-1882789	0.00166691269745384	0.00014131169382176	0.000843525360214933	5.7844501248047e-05	0.816552140379108	0.0779479568471853
SNP_A-2110348	SNP_A-2149923	SNP_A-1858525	0.00735734682608058	0.000361246360687965	0.00396942503882001	5.7844501248047e-05	0.816552140379108	0.222220552541959
SNP_A-2110348	SNP_A-2149923	SNP_A-4212968	0.00927757635515854	0.000472175675665541	0.00496791340410749	5.7844501248047e-05	0.816552140379108	0.349481605839834
SNP_A-2110348	SNP_A-2149923	SNP_A-1851802	0.0111937212829686	0.000896445563716237	0.00580326397906703	5.7844501248047e-05	0.816552140379108	0.677521385440898
SNP_A-2110348	SNP_A-2149923	SNP_A-2128260	0.0121943460669757	0.00102649160264042	0.00743153781117171	5.7844501248047e-05	0.816552140379108	0.818184049391833
SNP_A-2110348	SNP_A-2149923	SNP_A-2240647	0.0125418447333673	0.0008364044682784	0.00654992373937859	5.7844501248047e-05	0.816552140379108	0.582529650364327
SNP_A-2110348	SNP_A-2149923	SNP_A-1790503	0.0157088542665719	0.00103432884045383	0.0087050177059435	5.7844501248047e-05	0.816552140379108	0.830643412093924
SNP_A-2110348	SNP_A-2149923	SNP_A-4258904	0.016556099443601	0.00103668897550927	0.0102895289768835	5.7844501248047e-05	0.816552140379108	0.991896925828761
SNP_A-2110348	SNP_A-2149923	SNP_A-1864261	0.0171688780790964	0.00102357319073898	0.0091570706683087	5.7844501248047e-05	0.816552140379108	0.911848213308184
SNP_A-2110348	SNP_A-2149923	SNP_A-2136491	0.0121765712534313	0.00102090172384357	0.00637451582471238	5.7844501248047e-05	0.816552140379108	0.983408876414452
SNP_A-2110348	SNP_A-2149923	SNP_A-2298977	0.0126322832992449	0.00100176909236053	0.00665311776845445	5.7844501248047e-05	0.816552140379108	0.886313603983595
SNP_A-2110348	SNP_A-2149923	SNP_A-1913515	0.0148884524965251	0.000898794226277158	0.00906193688394277	5.7844501248047e-05	0.816552140379108	0.6437276459972
SNP_A-2110348	SNP_A-2149923	SNP_A-1867637	0.0171160722610626	0.00103362481813772	0.00949859927511705	5.7844501248047e-05	0.816552140379108	0.952752010044397
SNP_A-2110348	SNP_A-4237656	SNP_A-4212965	0.00426981887866954	0.000465694700915227	0.00213288580445332	5.7844501248047e-05	0.672809526824431	0.264606444471275
SNP_A-2110348	SNP_A-4237656	SNP_A-4212966	0.00444500358331751	0.000472493005695011	0.00223044850392357	5.7844501248047e-05	0.672809526824431	0.269225931525298
SNP_A-2110348	SNP_A-4237656	SNP_A-1882789	0.00182044657649036	0.000135022613405427	0.000904330301883295	5.7844501248047e-05	0.672809526824431	0.0779479568471853
SNP_A-2110348	SNP_A-4237656	SNP_A-2167665	0.00744851985568991	0.000569055041378589	0.00411499982595349	5.7844501248047e-05	0.672809526824431	0.377445510696791
SNP_A-2110348	SNP_A-4237656	SNP_A-1858525	0.00200698527415108	0.000326630701886636	0.00134438048867748	5.7844501248047e-05	0.672809526824431	0.222220552541959
SNP_A-2110348	SNP_A-4237656	SNP_A-4212968	0.00357611322982483	0.000419390379847524	0.0024156371344622	5.7844501248047e-05	0.672809526824431	0.349481605839834
SNP_A-2110348	SNP_A-4237656	SNP_A-2128260	0.0110958247981655	0.00096451337652737	0.00576383576717609	5.7844501248047e-05	0.672809526824431	0.818184049391833
SNP_A-2110348	SNP_A-4237656	SNP_A-1790503	0.00822584773795927	0.00099576862659778	0.0041860133070729	5.7844501248047e-05	0.672809526824431	0.830643412093924
SNP_A-2110348	SNP_A-4237656	SNP_A-1864261	0.010052549923351	0.000985693346340746	0.00517905717488392	5.7844501248047e-05	0.672809526824431	0.911848213308184
SNP_A-2110348	SNP_A-4237656	SNP_A-2136491	0.00769848332273048	0.000979036478855179	0.00409171306617698	5.7844501248047e-05	0.672809526824431	0.983408876414452
SNP_A-2110348	SNP_A-4237656	SNP_A-2298977	0.00829863911220113	0.000954014594870712	0.00442654515230277	5.7844501248047e-05	0.672809526824431	0.886313603983595
SNP_A-2110348	SNP_A-4237656	SNP_A-1867637	0.0105281752643198	0.000995911534573499	0.00543830983622412	5.7844501248047e-05	0.672809526824431	0.952752010044397
SNP_A-2110348	SNP_A-4220423	SNP_A-4212965	0.00195955578041003	0.000456296474094306	0.00248906305140222	5.7844501248047e-05	0.567987650063504	0.264606444471275
SNP_A-2110348	SNP_A-4220423	SNP_A-4212966	0.00206037572547528	0.00046256129022017	0.00259652240998336	5.7844501248047e-05	0.567987650063504	0.269225931525298
SNP_A-2110348	SNP_A-4220423	SNP_A-1882789	0.00136845079160422	0.00013843740124536	0.00102487827486243	5.7844501248047e-05	0.567987650063504	0.0779479568471853
SNP_A-2110348	SNP_A-4220423	SNP_A-1882414	0.0112687506480883	0.000866412926718931	0.00624674579297412	5.7844501248047e-05	0.567987650063504	0.912320529730375
SNP_A-2110348	SNP_A-4220423	SNP_A-2167665	0.00892432200911819	0.000552875372255912	0.00459376990745046	5.7844501248047e-05	0.567987650063504	0.377445510696791
SNP_A-2110348	SNP_A-4220423	SNP_A-1956428	0.0116854486221224	0.000865219906101941	0.006267252193628	5.7844501248047e-05	0.567987650063504	0.930252513842582
SNP_A-2110348	SNP_A-4220423	SNP_A-2104724	0.0124060989683083	0.00086833031721347	0.00647635320891519	5.7844501248047e-05	0.567987650063504	0.979530739010312
SNP_A-2110348	SNP_A-4220423	SNP_A-1858525	0.00924153487400765	0.00035341409587939	0.00473476576701337	5.7844501248047e-05	0.567987650063504	0.222220552541959
SNP_A-2110348	SNP_A-4220423	SNP_A-4212968	0.0111650626327443	0.000454263082623203	0.00585562821138141	5.7844501248047e-05	0.567987650063504	0.349481605839834
SNP_A-2110348	SNP_A-4220423	SNP_A-1851802	0.00551134137838681	0.000780070410665178	0.00300675952016596	5.7844501248047e-05	0.567987650063504	0.677521385440898
SNP_A-2110348	SNP_A-4220423	SNP_A-2128260	0.0186234955275102	0.000913928534870595	0.0103771291613403	5.7844501248047e-05	0.567987650063504	0.818184049391833
SNP_A-2110348	SNP_A-4220423	SNP_A-2240647	0.00555246600739567	0.000728043808321052	0.00284245203891567	5.7844501248047e-05	0.567987650063504	0.582529650364327
SNP_A-2110348	SNP_A-4220423	SNP_A-1790503	0.0169164770674185	0.000915838143784039	0.00958811922864469	5.7844501248047e-05	0.567987650063504	0.830643412093924
SNP_A-2110348	SNP_A-4220423	SNP_A-4258904	0.0103288070306884	0.00090956573922866	0.00601807559814975	5.7844501248047e-05	0.567987650063504	0.991896925828761
SNP_A-2110348	SNP_A-4220423	SNP_A-2197624	0.00406372587860545	0.000899434032972014	0.00203258868779895	5.7844501248047e-05	0.567987650063504	0.944579657830662
SNP_A-2110348	SNP_A-4220423	SNP_A-1864261	0.0142254601737759	0.000899719162478797	0.00854494214171738	5.7844501248047e-05	0.567987650063504	0.911848213308184
SNP_A-2110348	SNP_A-4220423	SNP_A-2136491	0.0111631973620856	0.000900861103898744	0.00708486117616261	5.7844501248047e-05	0.567987650063504	0.983408876414452
SNP_A-2110348	SNP_A-4220423	SNP_A-2298977	0.0116553025414707	0.000881562841499138	0.00769839356976817	5.7844501248047e-05	0.567987650063504	0.886313603983595
SNP_A-2110348	SNP_A-4220423	SNP_A-1913515	0.00868062195490491	0.000784443034075581	0.00552349939887475	5.7844501248047e-05	0.567987650063504	0.6437276459972
SNP_A-2110348	SNP_A-4220423	SNP_A-1867637	0.0126317103589072	0.00091409995103882	0.00815316349064747	5.7844501248047e-05	0.567987650063504	0.952752010044397
SNP_A-2110348	SNP_A-4220423	SNP_A-2239045	0.00360338602430521	0.000900628544238828	0.00188200373284594	5.7844501248047e-05	0.567987650063504	0.968033687282139
SNP_A-2110348	SNP_A-4198237	SNP_A-4212965	0.00103591318790935	0.000480216866446834	0.000478581244122267	5.7844501248047e-05	0.832742138318409	0.264606444471275
SNP_A-2110348	SNP_A-4198237	SNP_A-4212966	0.00112123130333112	0.000487582018125156	0.00052120653913352	5.7844501248047e-05	0.832742138318409	0.269225931525298
SNP_A-2110348	SNP_A-4198237	SNP_A-1882789	0.00134379915471706	0.000141627507098733	0.000657187984059295	5.7844501248047e-05	0.832742138318409	0.0779479568471853
SNP_A-2110348	SNP_A-4198237	SNP_A-1858525	0.00641242546128831	0.000363322355048936	0.00333686859372952	5.7844501248047e-05	0.832742138318409	0.222220552541959
SNP_A-2110348	SNP_A-4198237	SNP_A-4212968	0.00864067656517445	0.000470660163610187	0.00459432367614434	5.7844501248047e-05	0.832742138318409	0.349481605839834
SNP_A-2110348	SNP_A-4198237	SNP_A-1851802	0.00876250760489361	0.000904345531864002	0.00474942715995162	5.7844501248047e-05	0.832742138318409	0.677521385440898
SNP_A-2110348	SNP_A-4198237	SNP_A-2128260	0.0117955513165059	0.00102880064773755	0.00694524013733084	5.7844501248047e-05	0.832742138318409	0.818184049391833
SNP_A-2110348	SNP_A-4198237	SNP_A-2240647	0.00987112729044711	0.000842111182540739	0.00535137793895216	5.7844501248047e-05	0.832742138318409	0.582529650364327
SNP_A-2110348	SNP_A-4198237	SNP_A-1790503	0.0135275293445027	0.00103601083690731	0.00754775114339996	5.7844501248047e-05	0.832742138318409	0.830643412093924
SNP_A-2110348	SNP_A-4198237	SNP_A-4258904	0.0128361625022021	0.00105280168999794	0.00951671609019503	5.7844501248047e-05	0.832742138318409	0.991896925828761
SNP_A-2110348	SNP_A-4198237	SNP_A-1864261	0.0153215724525115	0.00102528119159717	0.00812483927417101	5.7844501248047e-05	0.832742138318409	0.911848213308184
SNP_A-2110348	SNP_A-4198237	SNP_A-2136491	0.0108083306161247	0.0010244585242827	0.00561764027751771	5.7844501248047e-05	0.832742138318409	0.983408876414452
SNP_A-2110348	SNP_A-4198237	SNP_A-2298977	0.0112447722966218	0.00100491871258449	0.00588405292728637	5.7844501248047e-05	0.832742138318409	0.886313603983595
SNP_A-2110348	SNP_A-4198237	SNP_A-1913515	0.0106857904446573	0.000909974402179195	0.00807293867451529	5.7844501248047e-05	0.832742138318409	0.6437276459972
SNP_A-2110348	SNP_A-4198237	SNP_A-1867637	0.015411643716531	0.00103549171198319	0.00840360269334517	5.7844501248047e-05	0.832742138318409	0.952752010044397
SNP_A-2110348	SNP_A-1839442	SNP_A-4212965	0.00357516449294586	0.000449929092623948	0.00267466981386118	5.7844501248047e-05	0.927929651374095	0.264606444471275
SNP_A-2110348	SNP_A-1839442	SNP_A-4212966	0.00352774093536221	0.000456655374369984	0.00285213877683983	5.7844501248047e-05	0.927929651374095	0.269225931525298
SNP_A-2110348	SNP_A-1839442	SNP_A-1882789	0.00205567871486622	0.00012879696347649	0.00111053335098808	5.7844501248047e-05	0.927929651374095	0.0779479568471853
SNP_A-2110348	SNP_A-1839442	SNP_A-2167665	0.00805828063641155	0.000533150677182171	0.00539446052129518	5.7844501248047e-05	0.927929651374095	0.377445510696791
SNP_A-2110348	SNP_A-1839442	SNP_A-1858525	0.00688902965590128	0.000363325329034588	0.00427148020455474	5.7844501248047e-05	0.927929651374095	0.222220552541959
SNP_A-2110348	SNP_A-1839442	SNP_A-2128260	0.0126276993782243	0.000993520047301093	0.00734081559041977	5.7844501248047e-05	0.927929651374095	0.818184049391833
SNP_A-2110348	SNP_A-1839442	SNP_A-1790503	0.00460349659043813	0.00098220933658237	0.00687112534274796	5.7844501248047e-05	0.927929651374095	0.830643412093924
SNP_A-2110348	SNP_A-1839442	SNP_A-2197624	0.0061871928650111	0.000938331191246529	0.00313123226543765	5.7844501248047e-05	0.927929651374095	0.944579657830662
SNP_A-2110348	SNP_A-1839442	SNP_A-2199291	0.00269707227094389	0.000948918485630792	0.00135609751616278	5.7844501248047e-05	0.927929651374095	0.959593887036616
SNP_A-2110348	SNP_A-1839442	SNP_A-1801442	0.00257044524840531	0.000949271048493821	0.00128104170944157	5.7844501248047e-05	0.927929651374095	0.959593887036616
SNP_A-2110348	SNP_A-1839442	SNP_A-1864261	0.00866833792197933	0.000974667797457261	0.00763964700350944	5.7844501248047e-05	0.927929651374095	0.911848213308184
SNP_A-2110348	SNP_A-1839442	SNP_A-2298977	0.0107063002222384	0.000953311616186778	0.00677296149611199	5.7844501248047e-05	0.927929651374095	0.886313603983595
SNP_A-2110348	SNP_A-1839442	SNP_A-1867637	0.00812590059177113	0.000981726778577945	0.00698111259809548	5.7844501248047e-05	0.927929651374095	0.952752010044397
SNP_A-2110348	SNP_A-1839442	SNP_A-2239045	0.00581405748215538	0.000943244906449572	0.00292996807900066	5.7844501248047e-05	0.927929651374095	0.968033687282139
SNP_A-2110348	SNP_A-4212965	SNP_A-1882789	0.00113216547722661	0.000140097660872564	0.000836802408520102	5.7844501248047e-05	0.264606444471275	0.0779479568471853
SNP_A-2110348	SNP_A-4212965	SNP_A-1882414	0.00614598321835141	0.000476247482051783	0.00324482296458989	5.7844501248047e-05	0.264606444471275	0.912320529730375
SNP_A-2110348	SNP_A-4212965	SNP_A-2167665	0.00229538651170836	0.000439686232634544	0.00117027359682082	5.7844501248047e-05	0.264606444471275	0.377445510696791
SNP_A-2110348	SNP_A-4212965	SNP_A-1956428	0.00206369419470034	0.000481684501197989	0.0011254213164462	5.7844501248047e-05	0.264606444471275	0.930252513842582
SNP_A-2110348	SNP_A-4212965	SNP_A-2104724	0.00205396413429635	0.000478989475089304	0.00108490100114653	5.7844501248047e-05	0.264606444471275	0.979530739010312
SNP_A-2110348	SNP_A-4212965	SNP_A-1858525	0.0019007324782609	0.000298641925050393	0.00173643684535313	5.7844501248047e-05	0.264606444471275	0.222220552541959
SNP_A-2110348	SNP_A-4212965	SNP_A-4212968	0.00167608829340554	0.000361373092269634	0.00179590733105925	5.7844501248047e-05	0.264606444471275	0.349481605839834
SNP_A-2110348	SNP_A-4212965	SNP_A-2240647	0.00228449379998264	0.000385914270524169	0.0019850009058061	5.7844501248047e-05	0.264606444471275	0.582529650364327
SNP_A-2110348	SNP_A-4212965	SNP_A-4258904	0.00461165060005164	0.000475938074526755	0.00317030859389301	5.7844501248047e-05	0.264606444471275	0.991896925828761
SNP_A-2110348	SNP_A-4212965	SNP_A-2197624	0.00240616541119653	0.000474826540433104	0.00160435691780596	5.7844501248047e-05	0.264606444471275	0.944579657830662
SNP_A-2110348	SNP_A-4212965	SNP_A-2199291	0.00138391427432213	0.00047809594669246	0.000959015589089564	5.7844501248047e-05	0.264606444471275	0.959593887036616
SNP_A-2110348	SNP_A-4212965	SNP_A-1801442	0.00129498028883962	0.000478130709903035	0.000915212905395827	5.7844501248047e-05	0.264606444471275	0.959593887036616
SNP_A-2110348	SNP_A-4212965	SNP_A-1913515	0.00436193287897543	0.000419158989920591	0.00274490300740512	5.7844501248047e-05	0.264606444471275	0.6437276459972
SNP_A-2110348	SNP_A-4212965	SNP_A-2239045	0.00216012752075527	0.000474504262959508	0.00142241993728046	5.7844501248047e-05	0.264606444471275	0.968033687282139
SNP_A-2110348	SNP_A-4212966	SNP_A-1882789	0.00122711502731801	0.000140085693917062	0.000942393721277316	5.7844501248047e-05	0.269225931525298	0.0779479568471853
SNP_A-2110348	SNP_A-4212966	SNP_A-1882414	0.00657096960761964	0.000483319517015543	0.00341021535484445	5.7844501248047e-05	0.269225931525298	0.912320529730375
SNP_A-2110348	SNP_A-4212966	SNP_A-2167665	0.00283620258715775	0.00044472246377	0.00148068594569098	5.7844501248047e-05	0.269225931525298	0.377445510696791
SNP_A-2110348	SNP_A-4212966	SNP_A-1956428	0.00197018077076027	0.000488572377930463	0.00111797926005897	5.7844501248047e-05	0.269225931525298	0.930252513842582
SNP_A-2110348	SNP_A-4212966	SNP_A-2104724	0.0019489289513886	0.000485808571569518	0.00106526045441443	5.7844501248047e-05	0.269225931525298	0.979530739010312
SNP_A-2110348	SNP_A-4212966	SNP_A-1858525	0.001909581354838	0.000301623621923534	0.00188549444868147	5.7844501248047e-05	0.269225931525298	0.222220552541959
SNP_A-2110348	SNP_A-4212966	SNP_A-4212968	0.0016594525548589	0.000365499385989994	0.00197423843405489	5.7844501248047e-05	0.269225931525298	0.349481605839834
SNP_A-2110348	SNP_A-4212966	SNP_A-1851802	0.00312701686136812	0.000422975901974954	0.00168484654592858	5.7844501248047e-05	0.269225931525298	0.677521385440898
SNP_A-2110348	SNP_A-4212966	SNP_A-2240647	0.00252696531614399	0.000391607001462944	0.00213989699785541	5.7844501248047e-05	0.269225931525298	0.582529650364327
SNP_A-2110348	SNP_A-4212966	SNP_A-4258904	0.00506323852862138	0.000483511231580323	0.00337418536352853	5.7844501248047e-05	0.269225931525298	0.991896925828761
SNP_A-2110348	SNP_A-4212966	SNP_A-2197624	0.00265565532224667	0.000482047042563298	0.00170378385359329	5.7844501248047e-05	0.269225931525298	0.944579657830662
SNP_A-2110348	SNP_A-4212966	SNP_A-2199291	0.00153896151525592	0.000485306277769459	0.00102234784110207	5.7844501248047e-05	0.269225931525298	0.959593887036616
SNP_A-2110348	SNP_A-4212966	SNP_A-1801442	0.00144234978786826	0.000485340545630866	0.00097582049834745	5.7844501248047e-05	0.269225931525298	0.959593887036616
SNP_A-2110348	SNP_A-4212966	SNP_A-1913515	0.00473230104153826	0.000425287648715986	0.00291677161051509	5.7844501248047e-05	0.269225931525298	0.6437276459972
SNP_A-2110348	SNP_A-4212966	SNP_A-2239045	0.0023856576273272	0.000481750152976229	0.00151314089569204	5.7844501248047e-05	0.269225931525298	0.968033687282139
SNP_A-2110348	SNP_A-1882789	SNP_A-1858525	0.000480455109359396	0.000140552759873079	0.000354677773967681	5.7844501248047e-05	0.0779479568471853	0.222220552541959
SNP_A-2110348	SNP_A-1882789	SNP_A-4212968	0.000488745007478643	0.000142549941714843	0.00034876005109986	5.7844501248047e-05	0.0779479568471853	0.349481605839834
SNP_A-2110348	SNP_A-1882789	SNP_A-2128260	0.00165027487647118	0.000142980549236215	0.000939396409640027	5.7844501248047e-05	0.0779479568471853	0.818184049391833
SNP_A-2110348	SNP_A-1882789	SNP_A-4258904	0.00135020331829967	0.000143936500962861	0.000650402944967004	5.7844501248047e-05	0.0779479568471853	0.991896925828761
SNP_A-2110348	SNP_A-1882789	SNP_A-2199291	0.000420513594915886	0.000142132116676043	0.000317794034600151	5.7844501248047e-05	0.0779479568471853	0.959593887036616
SNP_A-2110348	SNP_A-1882789	SNP_A-1801442	0.000404571353715603	0.000142766607974	0.00029308915601075	5.7844501248047e-05	0.0779479568471853	0.959593887036616
SNP_A-2110348	SNP_A-1882789	SNP_A-2136491	0.00044443091546134	0.000139933593980501	0.000714372260106882	5.7844501248047e-05	0.0779479568471853	0.983408876414452
SNP_A-2110348	SNP_A-1882789	SNP_A-2298977	0.000591361064434419	0.000136561661541377	0.000780041465531445	5.7844501248047e-05	0.0779479568471853	0.886313603983595
SNP_A-2110348	SNP_A-1882789	SNP_A-1913515	0.00142438201439673	0.000128212805884254	0.00069425022529974	5.7844501248047e-05	0.0779479568471853	0.6437276459972
SNP_A-2110348	SNP_A-4235952	SNP_A-1858525	0.00376383009144971	0.000136270753052157	0.00194906484501653	5.7844501248047e-05	0.0990661035380486	0.222220552541959
SNP_A-2110348	SNP_A-4235952	SNP_A-1790503	0.00666492115172676	0.000427535247787126	0.0044233723619908	5.7844501248047e-05	0.0990661035380486	0.830643412093924
SNP_A-2110348	SNP_A-4235952	SNP_A-2199291	0.00180457407697313	0.0004235770443595	0.00203701770278243	5.7844501248047e-05	0.0990661035380486	0.959593887036616
SNP_A-2110348	SNP_A-4235952	SNP_A-1801442	0.00171151825735949	0.000423595512658631	0.00194614517229936	5.7844501248047e-05	0.0990661035380486	0.959593887036616
SNP_A-2110348	SNP_A-4235952	SNP_A-1864261	0.00820018256003477	0.000429684929431222	0.00526534650637299	5.7844501248047e-05	0.0990661035380486	0.911848213308184
SNP_A-2110348	SNP_A-4235952	SNP_A-1867637	0.00825889079683318	0.000431721403156685	0.00510304421755524	5.7844501248047e-05	0.0990661035380486	0.952752010044397
SNP_A-2110348	SNP_A-1882414	SNP_A-1858525	0.00364097357718126	0.000375272880352121	0.0051604877390051	5.7844501248047e-05	0.912320529730375	0.222220552541959
SNP_A-2110348	SNP_A-1882414	SNP_A-4212968	0.00400229557522206	0.000482470174760035	0.00626115289824367	5.7844501248047e-05	0.912320529730375	0.349481605839834
SNP_A-2110348	SNP_A-1882414	SNP_A-1851802	0.00892833514108902	0.000833109742765878	0.00578807334358915	5.7844501248047e-05	0.912320529730375	0.677521385440898
SNP_A-2110348	SNP_A-1882414	SNP_A-2240647	0.0111809057698494	0.000779075331773043	0.00648356560658886	5.7844501248047e-05	0.912320529730375	0.582529650364327
SNP_A-2110348	SNP_A-1882414	SNP_A-1790503	0.0172277287637824	0.000962882350862024	0.00940361537518495	5.7844501248047e-05	0.912320529730375	0.830643412093924
SNP_A-2110348	SNP_A-1882414	SNP_A-4258904	0.01831236614168	0.000955265216934965	0.0116266651389218	5.7844501248047e-05	0.912320529730375	0.991896925828761
SNP_A-2110348	SNP_A-1882414	SNP_A-2197624	0.0081100955297494	0.000938783060929238	0.00414450909242793	5.7844501248047e-05	0.912320529730375	0.944579657830662
SNP_A-2110348	SNP_A-1882414	SNP_A-2199291	0.00621846709185798	0.000946016897740185	0.00323300051029274	5.7844501248047e-05	0.912320529730375	0.959593887036616
SNP_A-2110348	SNP_A-1882414	SNP_A-1801442	0.00582906763026286	0.000945419480637172	0.00292465553412648	5.7844501248047e-05	0.912320529730375	0.959593887036616
SNP_A-2110348	SNP_A-1882414	SNP_A-1864261	0.00910663082686865	0.000947336820730139	0.00737981483003277	5.7844501248047e-05	0.912320529730375	0.911848213308184
SNP_A-2110348	SNP_A-1882414	SNP_A-1913515	0.0146649271486944	0.000832398135667977	0.010208739755455	5.7844501248047e-05	0.912320529730375	0.6437276459972
SNP_A-2110348	SNP_A-1882414	SNP_A-1867637	0.010699305202975	0.000961753984104031	0.00859319012760292	5.7844501248047e-05	0.912320529730375	0.952752010044397
SNP_A-2110348	SNP_A-1882414	SNP_A-2239045	0.00806041956464877	0.000939903578924754	0.00410493928928471	5.7844501248047e-05	0.912320529730375	0.968033687282139
SNP_A-2110348	SNP_A-2167665	SNP_A-1858525	0.00504465115133819	0.000366855814870739	0.00266648676257147	5.7844501248047e-05	0.377445510696791	0.222220552541959
SNP_A-2110348	SNP_A-2167665	SNP_A-4212968	0.00526679537932699	0.000439498064007346	0.00270092740621442	5.7844501248047e-05	0.377445510696791	0.349481605839834
SNP_A-2110348	SNP_A-2167665	SNP_A-2128260	0.00480658327838172	0.000557107804235966	0.00460440433514649	5.7844501248047e-05	0.377445510696791	0.818184049391833
SNP_A-2110348	SNP_A-2167665	SNP_A-4258904	0.00995859752843795	0.000586508003419637	0.00520218884924643	5.7844501248047e-05	0.377445510696791	0.991896925828761
SNP_A-2110348	SNP_A-2167665	SNP_A-2197624	0.00254450919813514	0.000576551340945896	0.00215988746824857	5.7844501248047e-05	0.377445510696791	0.944579657830662
SNP_A-2110348	SNP_A-2167665	SNP_A-2199291	0.00195817888945842	0.00058324109313951	0.0016236684973768	5.7844501248047e-05	0.377445510696791	0.959593887036616
SNP_A-2110348	SNP_A-2167665	SNP_A-1801442	0.00185312449232098	0.000584303347847257	0.00148513644320901	5.7844501248047e-05	0.377445510696791	0.959593887036616
SNP_A-2110348	SNP_A-2167665	SNP_A-2136491	0.000798149752158656	0.000545268287033391	0.00316510799054103	5.7844501248047e-05	0.377445510696791	0.983408876414452
SNP_A-2110348	SNP_A-2167665	SNP_A-2298977	0.00111847608434612	0.000533672860641127	0.0035232955216953	5.7844501248047e-05	0.377445510696791	0.886313603983595
SNP_A-2110348	SNP_A-2167665	SNP_A-1913515	0.0104570147420031	0.000518599991231798	0.00544216114660125	5.7844501248047e-05	0.377445510696791	0.6437276459972
SNP_A-2110348	SNP_A-2167665	SNP_A-2239045	0.00218421256661154	0.00057523383857404	0.00197130518245851	5.7844501248047e-05	0.377445510696791	0.968033687282139
SNP_A-2110348	SNP_A-1956428	SNP_A-1851802	0.0089598431910458	0.000847757381108588	0.00500508983711065	5.7844501248047e-05	0.930252513842582	0.677521385440898
SNP_A-2110348	SNP_A-1956428	SNP_A-2240647	0.0109386657597108	0.000791612922605465	0.00583485937114224	5.7844501248047e-05	0.930252513842582	0.582529650364327
SNP_A-2110348	SNP_A-1956428	SNP_A-1790503	0.0162236587975444	0.00098524937807932	0.00989330508392071	5.7844501248047e-05	0.930252513842582	0.830643412093924
SNP_A-2110348	SNP_A-1956428	SNP_A-4258904	0.0134261117738469	0.000980429342504218	0.00854619963469708	5.7844501248047e-05	0.930252513842582	0.991896925828761
SNP_A-2110348	SNP_A-1956428	SNP_A-2197624	0.00728802596245849	0.000971511341343388	0.00397085096903591	5.7844501248047e-05	0.930252513842582	0.944579657830662
SNP_A-2110348	SNP_A-1956428	SNP_A-2199291	0.00387119112414757	0.000975852657591043	0.00261028456496384	5.7844501248047e-05	0.930252513842582	0.959593887036616
SNP_A-2110348	SNP_A-1956428	SNP_A-1801442	0.00412544961458319	0.00097521168917558	0.00242577951093488	5.7844501248047e-05	0.930252513842582	0.959593887036616
SNP_A-2110348	SNP_A-1956428	SNP_A-1864261	0.00917875247599259	0.000967787050396588	0.00921291580955445	5.7844501248047e-05	0.930252513842582	0.911848213308184
SNP_A-2110348	SNP_A-1956428	SNP_A-1913515	0.0134874556723272	0.000845427318143123	0.00802985414592155	5.7844501248047e-05	0.930252513842582	0.6437276459972
SNP_A-2110348	SNP_A-1956428	SNP_A-1867637	0.00971259132625317	0.000983083970781652	0.00906598685695125	5.7844501248047e-05	0.930252513842582	0.952752010044397
SNP_A-2110348	SNP_A-1956428	SNP_A-2239045	0.00641847490918076	0.000975304755877497	0.00384197334417762	5.7844501248047e-05	0.930252513842582	0.968033687282139
SNP_A-2110348	SNP_A-2104724	SNP_A-1790503	0.0176066078705848	0.00100147787067892	0.0106521246620398	5.7844501248047e-05	0.979530739010312	0.830643412093924
SNP_A-2110348	SNP_A-2104724	SNP_A-4258904	0.0156344666989768	0.000993239705447292	0.00940508556021378	5.7844501248047e-05	0.979530739010312	0.991896925828761
SNP_A-2110348	SNP_A-2104724	SNP_A-2197624	0.00826931413109326	0.000980812780499303	0.00429860013999579	5.7844501248047e-05	0.979530739010312	0.944579657830662
SNP_A-2110348	SNP_A-2104724	SNP_A-1864261	0.0104081641122877	0.000983874266165592	0.00980885875117753	5.7844501248047e-05	0.979530739010312	0.911848213308184
SNP_A-2110348	SNP_A-2104724	SNP_A-1913515	0.0156849622343339	0.000859838900200403	0.00893181275740044	5.7844501248047e-05	0.979530739010312	0.6437276459972
SNP_A-2110348	SNP_A-2104724	SNP_A-1867637	0.0108548566650016	0.000998726233330285	0.00953902609065941	5.7844501248047e-05	0.979530739010312	0.952752010044397
SNP_A-2110348	SNP_A-2104724	SNP_A-2239045	0.00742152754017886	0.000984503358783731	0.00409666806815723	5.7844501248047e-05	0.979530739010312	0.968033687282139
SNP_A-2110348	SNP_A-1858525	SNP_A-1851802	0.00447650557641373	0.000321507112793005	0.00232524277567233	5.7844501248047e-05	0.222220552541959	0.677521385440898
SNP_A-2110348	SNP_A-1858525	SNP_A-2128260	0.00285828261635738	0.000342949486165576	0.00399750142139819	5.7844501248047e-05	0.222220552541959	0.818184049391833
SNP_A-2110348	SNP_A-1858525	SNP_A-2240647	0.00598400850145633	0.000299508933463734	0.00299831042730446	5.7844501248047e-05	0.222220552541959	0.582529650364327
SNP_A-2110348	SNP_A-1858525	SNP_A-2197624	0.00277050302545114	0.000368752149970964	0.00162197472935054	5.7844501248047e-05	0.222220552541959	0.944579657830662
SNP_A-2110348	SNP_A-1858525	SNP_A-2199291	0.00176835481667543	0.000369221385043845	0.00111283784937774	5.7844501248047e-05	0.222220552541959	0.959593887036616
SNP_A-2110348	SNP_A-1858525	SNP_A-1801442	0.00164124529079506	0.000370519053546458	0.000997124144487188	5.7844501248047e-05	0.222220552541959	0.959593887036616
SNP_A-2110348	SNP_A-1858525	SNP_A-1913515	0.00925745633322739	0.000319244276172384	0.00474307913096372	5.7844501248047e-05	0.222220552541959	0.6437276459972
SNP_A-2110348	SNP_A-1858525	SNP_A-2239045	0.00199006126443731	0.000366723318189373	0.00132505419721998	5.7844501248047e-05	0.222220552541959	0.968033687282139
SNP_A-2110348	SNP_A-4212968	SNP_A-1851802	0.00493372244093184	0.000412077210141481	0.00274940056843203	5.7844501248047e-05	0.349481605839834	0.677521385440898
SNP_A-2110348	SNP_A-4212968	SNP_A-2128260	0.00335362908735849	0.000449445682621156	0.0052484000827076	5.7844501248047e-05	0.349481605839834	0.818184049391833
SNP_A-2110348	SNP_A-4212968	SNP_A-2240647	0.00686594154418734	0.000384657056376573	0.0035560441147254	5.7844501248047e-05	0.349481605839834	0.582529650364327
SNP_A-2110348	SNP_A-4212968	SNP_A-2199291	0.00243012560156847	0.000478210119690049	0.00147177946271403	5.7844501248047e-05	0.349481605839834	0.959593887036616
SNP_A-2110348	SNP_A-4212968	SNP_A-1801442	0.00226084770233552	0.000479409483635555	0.00131352750658396	5.7844501248047e-05	0.349481605839834	0.959593887036616
SNP_A-2110348	SNP_A-4212968	SNP_A-2136491	0.000779359736002171	0.000466942396892997	0.00377039174933223	5.7844501248047e-05	0.349481605839834	0.983408876414452
SNP_A-2110348	SNP_A-4212968	SNP_A-1913515	0.0110961149760391	0.000411493865641962	0.00582417066343076	5.7844501248047e-05	0.349481605839834	0.6437276459972
SNP_A-2110348	SNP_A-4258904	SNP_A-2199291	0.00617312456746782	0.00103129958205372	0.00385599529424333	5.7844501248047e-05	0.991896925828761	0.959593887036616
SNP_A-2110348	SNP_A-4258904	SNP_A-1801442	0.00610335649967346	0.00103096743433314	0.00366225775025922	5.7844501248047e-05	0.991896925828761	0.959593887036616
SNP_A-2110348	SNP_A-2199291	SNP_A-1913515	0.00330811122897189	0.000891342025023769	0.00324294907117111	5.7844501248047e-05	0.959593887036616	0.6437276459972
SNP_A-2110348	SNP_A-1801442	SNP_A-1913515	0.00335219865813806	0.000891142870603886	0.00305504361048936	5.7844501248047e-05	0.959593887036616	0.6437276459972
