# Supplementary material for: Powerful testing via hierarchical linkage disequilibrium in haplotype association studies
Source: Biom J. 2019 Jan 28;61(3):747–68. doi: 10.1002/bimj.201800053 (PMC6637384; doi:10.1002/bimj.201800053)
Supplement: Supplementary file 1 — Supporting Information [file BIMJ-61-747-s001.zip › reproducibility/case_study1_cadidate_loci_analysis/results/5.Pvalues.txt]

SNP1	SNP2	SNP3	Full	P={1}	P={1,2}	SNP1	SNP2	SNP3
SNP_A-2043918	SNP_A-2095264	SNP_A-2154781	2.6869996435028e-05	5.39447622083269e-05	1.84327936733098e-05	4.96822791974536e-06	0.954760457636017	0.105298929650652
SNP_A-2043918	SNP_A-2095264	SNP_A-4205348	2.03938515353726e-05	8.03690574175482e-05	2.2030471519428e-05	4.96822791974536e-06	0.954760457636017	0.350233507166115
SNP_A-2043918	SNP_A-2095264	SNP_A-2101547	1.94229794046849e-05	4.82869948650059e-05	1.43556709349709e-05	4.96822791974536e-06	0.954760457636017	0.0837774023654625
SNP_A-2043918	SNP_A-2095264	SNP_A-1801896	1.79927975756472e-05	4.70676454302406e-05	1.48113397042789e-05	4.96822791974536e-06	0.954760457636017	0.0809095273167746
SNP_A-2043918	SNP_A-2095264	SNP_A-1899538	2.47138936006087e-05	6.00106920219502e-05	1.32137737672203e-05	4.96822791974536e-06	0.954760457636017	0.157977580307613
SNP_A-2043918	SNP_A-2095264	SNP_A-1842945	6.78367683369383e-06	6.34400639679964e-05	3.34777626271858e-06	4.96822791974536e-06	0.954760457636017	0.248079213708033
SNP_A-2043918	SNP_A-2095264	SNP_A-2037082	9.79679174845762e-06	8.94709151826141e-05	4.05122696720331e-05	4.96822791974536e-06	0.954760457636017	0.511163749449753
SNP_A-2043918	SNP_A-2154781	SNP_A-1842945	0.000102302734377376	3.06311576301317e-05	7.98844149595165e-05	4.96822791974536e-06	0.105298929650652	0.248079213708033
SNP_A-2043918	SNP_A-2154781	SNP_A-2037082	0.000105375431063455	6.36326315370221e-05	8.03340281069082e-05	4.96822791974536e-06	0.105298929650652	0.511163749449753
SNP_A-2043918	SNP_A-4205348	SNP_A-1842945	4.6372690344458e-05	6.38180898129133e-05	5.07364704518088e-05	4.96822791974536e-06	0.350233507166115	0.248079213708033
SNP_A-2043918	SNP_A-4205348	SNP_A-2037082	0.000143223207294777	9.55105496681054e-05	0.000164411167438545	4.96822791974536e-06	0.350233507166115	0.511163749449753
SNP_A-2043918	SNP_A-2101547	SNP_A-1842945	0.000105985542139263	2.70799518201339e-05	7.26011957205381e-05	4.96822791974536e-06	0.0837774023654625	0.248079213708033
SNP_A-2043918	SNP_A-2101547	SNP_A-2037082	0.000170785846081926	5.80223639374439e-05	0.000108465227149363	4.96822791974536e-06	0.0837774023654625	0.511163749449753
SNP_A-2043918	SNP_A-1801896	SNP_A-1842945	0.000101229376242871	2.63276933345824e-05	6.54069828055353e-05	4.96822791974536e-06	0.0809095273167746	0.248079213708033
SNP_A-2043918	SNP_A-1801896	SNP_A-2037082	0.000117911676932332	5.65157429278466e-05	7.19858241111956e-05	4.96822791974536e-06	0.0809095273167746	0.511163749449753
SNP_A-2043918	SNP_A-1899538	SNP_A-4298973	2.25310394179826e-07	2.63394012509719e-08	7.86089518916142e-08	4.96822791974536e-06	0.157977580307613	1.23871037332495e-05
SNP_A-2043918	SNP_A-1899538	SNP_A-1842945	9.48953292719556e-05	3.93205992818232e-05	4.47293369393441e-05	4.96822791974536e-06	0.157977580307613	0.248079213708033
SNP_A-2043918	SNP_A-1899538	SNP_A-2037082	0.000408677713777415	6.38972912663796e-05	0.00020347254160505	4.96822791974536e-06	0.157977580307613	0.511163749449753
SNP_A-2043918	SNP_A-2079246	SNP_A-4298973	5.00645044511964e-07	3.17937767504447e-08	1.78014865623911e-07	4.96822791974536e-06	0.177525645953864	1.23871037332495e-05
SNP_A-2043918	SNP_A-2079246	SNP_A-1842945	1.0440404034034e-05	6.3523614560474e-05	4.87495145896021e-06	4.96822791974536e-06	0.177525645953864	0.248079213708033
SNP_A-2043918	SNP_A-4298973	SNP_A-1842945	2.78030251645617e-07	8.53048101383694e-09	9.9267413026221e-08	4.96822791974536e-06	1.23871037332495e-05	0.248079213708033
