# Supplementary material for: Powerful testing via hierarchical linkage disequilibrium in haplotype association studies
Source: Biom J. 2019 Jan 28;61(3):747–68. doi: 10.1002/bimj.201800053 (PMC6637384; doi:10.1002/bimj.201800053)
Supplement: Supplementary file 1 — Supporting Information [file BIMJ-61-747-s001.zip › reproducibility/case_study1_cadidate_loci_analysis/results/2.Pvalues.txt]

SNP1	SNP2	SNP3	Full	P={1}	P={1,2}	SNP1	SNP2	SNP3
SNP_A-1855194	SNP_A-2088695	SNP_A-4293847	2.42604971526897e-05	1.86656396313855e-05	9.71086273167302e-06	1.30702168145671e-06	0.0835236055948198	0.0720425001252245
SNP_A-1855194	SNP_A-2088695	SNP_A-2236627	4.13783574893846e-06	1.19147118517269e-05	1.58069395928145e-06	1.30702168145671e-06	0.0835236055948198	0.32894579580579
SNP_A-1855194	SNP_A-2026642	SNP_A-1935712	9.02339628649821e-05	1.38755398983312e-05	3.72849182274125e-05	1.30702168145671e-06	0.317829975598706	0.373019211166966
SNP_A-1855194	SNP_A-2026642	SNP_A-2053962	8.42623686774072e-05	1.33402028613386e-05	3.47294081314187e-05	1.30702168145671e-06	0.317829975598706	0.331948919617602
SNP_A-1855194	SNP_A-2026642	SNP_A-2236627	8.11763136230519e-05	1.30205983574011e-05	3.34133543914539e-05	1.30702168145671e-06	0.317829975598706	0.32894579580579
SNP_A-1855194	SNP_A-4235532	SNP_A-4293847	0.000331387411450763	4.90421969109296e-07	0.000162331689072901	1.30702168145671e-06	0.968785861339299	0.0720425001252245
SNP_A-1855194	SNP_A-2244895	SNP_A-4293847	0.000299783233395306	5.11674158688532e-07	0.000147359902301921	1.30702168145671e-06	0.985088812423796	0.0720425001252245
SNP_A-1855194	SNP_A-1946359	SNP_A-4293847	0.000431859940344191	1.27775362114643e-05	0.000231180642531391	1.30702168145671e-06	0.00602996179435628	0.0720425001252245
SNP_A-1855194	SNP_A-1946359	SNP_A-2236627	0.00020873625456462	1.16043163451213e-05	0.000129315854073375	1.30702168145671e-06	0.00602996179435628	0.32894579580579
SNP_A-1855194	SNP_A-2245193	SNP_A-4293847	4.43752764939071e-05	1.06809447738931e-06	2.20200744549584e-05	1.30702168145671e-06	0.00153855915797447	0.0720425001252245
