# Supplementary material for: Powerful testing via hierarchical linkage disequilibrium in haplotype association studies
Source: Biom J. 2019 Jan 28;61(3):747–68. doi: 10.1002/bimj.201800053 (PMC6637384; doi:10.1002/bimj.201800053)
Supplement: Supplementary file 1 — Supporting Information [file BIMJ-61-747-s001.zip › reproducibility/case_study1_cadidate_loci_analysis/results/20.MostSignificantPvalues.txt]

SNP1	SNP2	SNP3	Full	P={1}	P={1,2}	SNP1_singSNPpvals	SNP2_singSNPpvals	SNP3_singSNPpvals
SNP_A-2135372	SNP_A-2222969	SNP_A-1985662	1.23024917688413e-11	1.99179363521296e-08	4.800132631826e-12	5.16038776322568e-05	4.3443876329361e-05	0.068571785971372
SNP_A-2135372	SNP_A-2222969	SNP_A-4265595	2.12797509542083e-11	2.10605741618381e-08	1.09633075316885e-11	5.16038776322568e-05	4.3443876329361e-05	0.069813812768908
SNP_A-2135372	SNP_A-2306140	SNP_A-1985662	1.57066654340824e-10	5.70408813978208e-08	6.88641127678346e-11	5.16038776322568e-05	0.00243968244412051	0.068571785971372
SNP_A-2135372	SNP_A-2306140	SNP_A-4265595	3.25034974623053e-10	6.11803931841025e-08	1.16355159748322e-10	5.16038776322568e-05	0.00243968244412051	0.069813812768908
