# Supplementary material for: Powerful testing via hierarchical linkage disequilibrium in haplotype association studies
Source: Biom J. 2019 Jan 28;61(3):747–68. doi: 10.1002/bimj.201800053 (PMC6637384; doi:10.1002/bimj.201800053)
Supplement: Supplementary file 1 — Supporting Information [file BIMJ-61-747-s001.zip › reproducibility/case_study1_cadidate_loci_analysis/results/41.Pvalues.txt]

SNP1	SNP2	SNP3	Full	P={1}	P={1,2}	SNP1	SNP2	SNP3
SNP_A-4259701	SNP_A-4285100	SNP_A-1815247	0.00151200909620563	0.000177588740338787	0.0011845768593004	2.70988234704045e-05	0.418578355746037	0.654670946279004
SNP_A-4259701	SNP_A-4285100	SNP_A-2124913	0.00232170685301275	0.000189837604628681	0.00171056529923926	2.70988234704045e-05	0.418578355746037	0.963324482887242
SNP_A-4259701	SNP_A-4285100	SNP_A-2085396	0.00150947677087875	0.000200762897924512	0.000760642255945619	2.70988234704045e-05	0.418578355746037	0.944964523472263
SNP_A-4259701	SNP_A-4285100	SNP_A-1810237	0.00267351195251003	0.000132777843117465	0.00188193264297698	2.70988234704045e-05	0.418578355746037	0.892078816112768
SNP_A-4259701	SNP_A-4285100	SNP_A-1821242	0.00323398918484861	0.000177080849533978	0.00161460943217173	2.70988234704045e-05	0.418578355746037	0.581823285759013
SNP_A-4259701	SNP_A-4285100	SNP_A-2158335	0.000551508651370063	0.000184130484414685	0.000277338282257761	2.70988234704045e-05	0.418578355746037	0.747082704452099
SNP_A-4259701	SNP_A-4285101	SNP_A-1815247	0.0017861272798065	0.000183508674551848	0.00152774956772204	2.70988234704045e-05	0.434753793507958	0.654670946279004
SNP_A-4259701	SNP_A-4285101	SNP_A-2124913	0.00265707406834945	0.000196571455359896	0.00207781929636332	2.70988234704045e-05	0.434753793507958	0.963324482887242
SNP_A-4259701	SNP_A-4285101	SNP_A-2085396	0.00178963372355191	0.000206609099023169	0.000905168203542256	2.70988234704045e-05	0.434753793507958	0.944964523472263
SNP_A-4259701	SNP_A-4285101	SNP_A-1810237	0.002840317186655	0.000140543650870844	0.00216447289704152	2.70988234704045e-05	0.434753793507958	0.892078816112768
SNP_A-4259701	SNP_A-4285101	SNP_A-1821242	0.00327640135758845	0.000183157768496665	0.00166920983795259	2.70988234704045e-05	0.434753793507958	0.581823285759013
SNP_A-4259701	SNP_A-4285101	SNP_A-2158335	0.000683993883990835	0.000189449417179351	0.000344825435605308	2.70988234704045e-05	0.434753793507958	0.747082704452099
SNP_A-4259701	SNP_A-2255829	SNP_A-1815247	0.00113615923502633	0.000130183564267212	0.00109498417328478	2.70988234704045e-05	0.313404724947349	0.654670946279004
SNP_A-4259701	SNP_A-2255829	SNP_A-2124913	0.00160544834226903	0.000139704958850181	0.00143433896763601	2.70988234704045e-05	0.313404724947349	0.963324482887242
SNP_A-4259701	SNP_A-2255829	SNP_A-2085396	0.00069218685709978	0.000148196432054201	0.000416685293863885	2.70988234704045e-05	0.313404724947349	0.944964523472263
SNP_A-4259701	SNP_A-2255829	SNP_A-1810237	0.00142753739911864	9.72514928558451e-05	0.00134777044027078	2.70988234704045e-05	0.313404724947349	0.892078816112768
SNP_A-4259701	SNP_A-2255829	SNP_A-1821242	0.00247136056651559	0.000132884369931402	0.00123035713556575	2.70988234704045e-05	0.313404724947349	0.581823285759013
SNP_A-4259701	SNP_A-2255829	SNP_A-2158335	0.000276145557306354	0.000136554168116363	0.000161237744938633	2.70988234704045e-05	0.313404724947349	0.747082704452099
SNP_A-4259701	SNP_A-1927245	SNP_A-4281267	0.00664626227668263	0.00043638687425622	0.00345601901855816	2.70988234704045e-05	0.000802225641816154	0.993195031564946
SNP_A-4259701	SNP_A-1927245	SNP_A-1815247	0.00417672320692931	0.000460922132469247	0.00454299391843991	2.70988234704045e-05	0.000802225641816154	0.654670946279004
SNP_A-4259701	SNP_A-1927245	SNP_A-2124913	0.00121728520721852	0.000460267707564228	0.00333415799689493	2.70988234704045e-05	0.000802225641816154	0.963324482887242
SNP_A-4259701	SNP_A-1927245	SNP_A-1810237	0.00201275405533324	0.000430454852660944	0.00369946647473015	2.70988234704045e-05	0.000802225641816154	0.892078816112768
SNP_A-4259701	SNP_A-1797640	SNP_A-1815247	0.00326744123340563	0.000288021413451778	0.0026308146982658	2.70988234704045e-05	0.565842248343853	0.654670946279004
SNP_A-4259701	SNP_A-1797640	SNP_A-2124913	0.00300096820228426	0.000266209251009234	0.00182296973294582	2.70988234704045e-05	0.565842248343853	0.963324482887242
SNP_A-4259701	SNP_A-1797640	SNP_A-2085396	0.00293236474314758	0.000283958321627688	0.0018787298111647	2.70988234704045e-05	0.565842248343853	0.944964523472263
SNP_A-4259701	SNP_A-1797640	SNP_A-1810237	0.00395887745525634	0.000197653388167681	0.00220940016786602	2.70988234704045e-05	0.565842248343853	0.892078816112768
SNP_A-4259701	SNP_A-1797640	SNP_A-1821242	0.00439735808596272	0.000247203344253801	0.00221552114972099	2.70988234704045e-05	0.565842248343853	0.581823285759013
SNP_A-4259701	SNP_A-1797640	SNP_A-2158335	0.00128667294370093	0.000257902949741422	0.000878600088326545	2.70988234704045e-05	0.565842248343853	0.747082704452099
SNP_A-4259701	SNP_A-1854635	SNP_A-1815247	0.00487477059573798	0.000346238494858726	0.0029960454157811	2.70988234704045e-05	0.693116102952784	0.654670946279004
SNP_A-4259701	SNP_A-1854635	SNP_A-2124913	0.00265322423990496	0.000318345660228151	0.00146236585606133	2.70988234704045e-05	0.693116102952784	0.963324482887242
SNP_A-4259701	SNP_A-1854635	SNP_A-2085396	0.00363198607253447	0.000333463148282271	0.00218126659196866	2.70988234704045e-05	0.693116102952784	0.944964523472263
SNP_A-4259701	SNP_A-1854635	SNP_A-1810237	0.00410573788465873	0.000233851798670293	0.00229481692428646	2.70988234704045e-05	0.693116102952784	0.892078816112768
SNP_A-4259701	SNP_A-1854635	SNP_A-1821242	0.00457723755832662	0.000288777980741532	0.00235485849369355	2.70988234704045e-05	0.693116102952784	0.581823285759013
SNP_A-4259701	SNP_A-1854635	SNP_A-2158335	0.00133915542171441	0.000301192686106653	0.000901843151042003	2.70988234704045e-05	0.693116102952784	0.747082704452099
SNP_A-4259701	SNP_A-4230691	SNP_A-1815247	0.00557321454321764	0.000368303229683194	0.0031496717924426	2.70988234704045e-05	0.77440770813116	0.654670946279004
SNP_A-4259701	SNP_A-4230691	SNP_A-2124913	0.00482015807201184	0.000343906516682652	0.00284824578297967	2.70988234704045e-05	0.77440770813116	0.963324482887242
SNP_A-4259701	SNP_A-4230691	SNP_A-2085396	0.00347445137570079	0.000356671300300648	0.00281259625682853	2.70988234704045e-05	0.77440770813116	0.944964523472263
SNP_A-4259701	SNP_A-4230691	SNP_A-1810237	0.0052954227050866	0.000265747138213334	0.00277198122778632	2.70988234704045e-05	0.77440770813116	0.892078816112768
SNP_A-4259701	SNP_A-4230691	SNP_A-1821242	0.005069344736042	0.000306199982558709	0.0025597306628128	2.70988234704045e-05	0.77440770813116	0.581823285759013
SNP_A-4259701	SNP_A-4230691	SNP_A-2158335	0.00118866271335022	0.000319333029104386	0.00142281582971375	2.70988234704045e-05	0.77440770813116	0.747082704452099
SNP_A-4259701	SNP_A-1790179	SNP_A-4281267	0.00309590398164743	0.000181440566273945	0.00177355397017434	2.70988234704045e-05	0.347070992888708	0.993195031564946
SNP_A-4259701	SNP_A-1790179	SNP_A-1858606	0.00297095614631231	0.000126924809861413	0.00144836097552277	2.70988234704045e-05	0.347070992888708	0.67635807658086
SNP_A-4259701	SNP_A-1790179	SNP_A-2124913	0.00420469799640966	0.000198794874576959	0.00206206469949476	2.70988234704045e-05	0.347070992888708	0.963324482887242
SNP_A-4259701	SNP_A-1790179	SNP_A-1810237	0.00306800538847568	0.000171106564025618	0.00147706116584795	2.70988234704045e-05	0.347070992888708	0.892078816112768
SNP_A-4259701	SNP_A-1790179	SNP_A-1821242	0.00210773263020683	9.11111470957704e-05	0.00165097628038923	2.70988234704045e-05	0.347070992888708	0.581823285759013
SNP_A-4259701	SNP_A-4278672	SNP_A-4281267	0.00404187749637732	0.000221879087296462	0.00233011343491522	2.70988234704045e-05	0.433633405901076	0.993195031564946
SNP_A-4259701	SNP_A-4278672	SNP_A-1858606	0.00376081776561166	0.000155130911623453	0.00184100037353038	2.70988234704045e-05	0.433633405901076	0.67635807658086
SNP_A-4259701	SNP_A-4278672	SNP_A-2124913	0.00510495013738918	0.000241326799166853	0.00255962497427331	2.70988234704045e-05	0.433633405901076	0.963324482887242
SNP_A-4259701	SNP_A-4278672	SNP_A-1810237	0.00349124632223984	0.00020896588602379	0.00169430956357979	2.70988234704045e-05	0.433633405901076	0.892078816112768
SNP_A-4259701	SNP_A-4278672	SNP_A-1821242	0.00197662727421419	0.000118000663962904	0.00187643053790283	2.70988234704045e-05	0.433633405901076	0.581823285759013
SNP_A-4259701	SNP_A-4226832	SNP_A-1815247	0.00472802117107387	0.000220504333349308	0.00265866481836322	2.70988234704045e-05	0.0515963193190589	0.654670946279004
SNP_A-4259701	SNP_A-4226832	SNP_A-2124913	0.00530022456047257	0.000267757187890734	0.00321210784796107	2.70988234704045e-05	0.0515963193190589	0.963324482887242
SNP_A-4259701	SNP_A-4226832	SNP_A-1810237	0.00860020426629414	0.000408267460158755	0.00443011515701049	2.70988234704045e-05	0.0515963193190589	0.892078816112768
SNP_A-4259701	SNP_A-2241933	SNP_A-4281267	0.0030235214059922	0.000317399164204085	0.00166709115712073	2.70988234704045e-05	0.00213239658230234	0.993195031564946
SNP_A-4259701	SNP_A-2241933	SNP_A-1815247	0.00380617693079176	0.000203334614395286	0.00185805725331943	2.70988234704045e-05	0.00213239658230234	0.654670946279004
SNP_A-4259701	SNP_A-2241933	SNP_A-2124913	0.00340888996637173	0.000320608675619835	0.00180858626897631	2.70988234704045e-05	0.00213239658230234	0.963324482887242
SNP_A-4259701	SNP_A-2241933	SNP_A-2085396	0.0029685299984646	0.000313202500360241	0.00253893885826071	2.70988234704045e-05	0.00213239658230234	0.944964523472263
SNP_A-4259701	SNP_A-2241933	SNP_A-1810237	0.00445073997995275	0.000299386137954699	0.00231709097197302	2.70988234704045e-05	0.00213239658230234	0.892078816112768
SNP_A-4259701	SNP_A-2241933	SNP_A-1821242	0.00224358408573603	0.000201482907622667	0.0011253107700611	2.70988234704045e-05	0.00213239658230234	0.581823285759013
SNP_A-4259701	SNP_A-2241933	SNP_A-2158335	0.00167627801914147	0.000283426937042955	0.00232246673591334	2.70988234704045e-05	0.00213239658230234	0.747082704452099
SNP_A-4259701	SNP_A-4281267	SNP_A-1810237	0.00568955533891903	0.000469674768710954	0.00294802564490098	2.70988234704045e-05	0.993195031564946	0.892078816112768
