# Supplementary material for: Powerful testing via hierarchical linkage disequilibrium in haplotype association studies
Source: Biom J. 2019 Jan 28;61(3):747–68. doi: 10.1002/bimj.201800053 (PMC6637384; doi:10.1002/bimj.201800053)
Supplement: Supplementary file 1 — Supporting Information [file BIMJ-61-747-s001.zip › reproducibility/case_study1_cadidate_loci_analysis/results/28.Pvalues.txt]

SNP1	SNP2	SNP3	Full	P={1}	P={1,2}	SNP1	SNP2	SNP3
SNP_A-1857554	SNP_A-2178286	SNP_A-2111685	5.19467798930627e-05	1.63664027908622e-05	2.54411525896379e-05	2.54626029400873e-05	0.968732898905193	0.0066634501683617
SNP_A-1857554	SNP_A-2178286	SNP_A-2259786	5.89465673793504e-05	1.30109171566498e-05	2.40469500306294e-05	2.54626029400873e-05	0.968732898905193	0.00192987076276012
SNP_A-1857554	SNP_A-2178286	SNP_A-1992620	0.00124545154641798	0.000114929249689989	0.000869198363630652	2.54626029400873e-05	0.968732898905193	0.15099079815358
SNP_A-1857554	SNP_A-2178286	SNP_A-2310970	0.00117696197434432	5.85301108882822e-05	0.000609968614107571	2.54626029400873e-05	0.968732898905193	0.0122296955109479
SNP_A-1857554	SNP_A-2178286	SNP_A-2249436	0.001851883896266	8.98461777506255e-05	0.000942493863043708	2.54626029400873e-05	0.968732898905193	0.0219020602837848
SNP_A-1857554	SNP_A-2178286	SNP_A-4301512	0.0012092666632978	7.59819541899774e-05	0.000623685324861933	2.54626029400873e-05	0.968732898905193	0.00979851991891514
SNP_A-1857554	SNP_A-2178286	SNP_A-2311343	0.00176084124943936	0.000154318944315987	0.00181102749581047	2.54626029400873e-05	0.968732898905193	0.0816568789806542
SNP_A-1857554	SNP_A-2178286	SNP_A-2212942	0.00352003678881558	0.000261303103607021	0.00256415253807338	2.54626029400873e-05	0.968732898905193	0.110349299027014
SNP_A-1857554	SNP_A-2178286	SNP_A-1818061	0.00639013513410154	0.000369143113874537	0.00367870939066552	2.54626029400873e-05	0.968732898905193	0.302164009043126
SNP_A-1857554	SNP_A-2178286	SNP_A-2255437	0.000300351878764784	0.000105252381179892	0.000928245331461472	2.54626029400873e-05	0.968732898905193	0.118709332639983
SNP_A-1857554	SNP_A-2178286	SNP_A-2134038	0.000339746287500069	0.000117112173248013	0.00103310080830781	2.54626029400873e-05	0.968732898905193	0.133816888506256
SNP_A-1857554	SNP_A-2178286	SNP_A-1992629	0.000216960938424909	4.32159382946565e-05	0.000318733392534132	2.54626029400873e-05	0.968732898905193	0.049843235566173
SNP_A-1857554	SNP_A-2178286	SNP_A-4197219	0.000282211344464916	4.20938544266308e-05	0.00035144226463779	2.54626029400873e-05	0.968732898905193	0.0486943574841961
SNP_A-1857554	SNP_A-2178286	SNP_A-2206412	0.00354358852254827	0.000204162011155643	0.00237317149941955	2.54626029400873e-05	0.968732898905193	0.120844672181071
SNP_A-1857554	SNP_A-2178286	SNP_A-2117779	0.0031812846726009	0.000190621041987028	0.00220646164391106	2.54626029400873e-05	0.968732898905193	0.109347064613746
SNP_A-1857554	SNP_A-2178286	SNP_A-1923092	0.00027506050792917	4.17382509166941e-05	0.000314517200244872	2.54626029400873e-05	0.968732898905193	0.0488324759472781
SNP_A-1857554	SNP_A-2178286	SNP_A-2302124	0.00540324601993373	0.000451172330422113	0.00340165194572966	2.54626029400873e-05	0.968732898905193	0.773772842967482
SNP_A-1857554	SNP_A-1826671	SNP_A-2259786	7.96000640395805e-05	1.01172823794395e-05	3.27554159884558e-05	2.54626029400873e-05	0.0633303539959888	0.00192987076276012
SNP_A-1857554	SNP_A-1826671	SNP_A-1992620	7.89180570971422e-05	2.79260406720246e-05	5.15355226794016e-05	2.54626029400873e-05	0.0633303539959888	0.15099079815358
SNP_A-1857554	SNP_A-1826671	SNP_A-2310970	0.000362690137328522	1.2394642376649e-05	0.000160190119486596	2.54626029400873e-05	0.0633303539959888	0.0122296955109479
SNP_A-1857554	SNP_A-1826671	SNP_A-2249436	0.000512495813111019	1.80495744386434e-05	0.000228958446343739	2.54626029400873e-05	0.0633303539959888	0.0219020602837848
SNP_A-1857554	SNP_A-1826671	SNP_A-4301512	0.000476038270955718	1.51624827400881e-05	0.000213340315848535	2.54626029400873e-05	0.0633303539959888	0.00979851991891514
SNP_A-1857554	SNP_A-1826671	SNP_A-1808983	0.00130012689998922	5.51651082084529e-05	0.000711493147741047	2.54626029400873e-05	0.0633303539959888	0.597916011712024
SNP_A-1857554	SNP_A-1826671	SNP_A-2311343	0.00035603275623302	1.81137851227105e-05	0.000299476896190497	2.54626029400873e-05	0.0633303539959888	0.0816568789806542
SNP_A-1857554	SNP_A-1826671	SNP_A-2212942	0.00061605825509575	3.25539835320995e-05	0.000476405833940466	2.54626029400873e-05	0.0633303539959888	0.110349299027014
SNP_A-1857554	SNP_A-1826671	SNP_A-1818061	0.00144708794510977	4.30308107580906e-05	0.000705585610055885	2.54626029400873e-05	0.0633303539959888	0.302164009043126
SNP_A-1857554	SNP_A-1826671	SNP_A-1865483	0.000128263440478366	2.50606961676228e-05	6.23651695593121e-05	2.54626029400873e-05	0.0633303539959888	0.651444071487418
SNP_A-1857554	SNP_A-1826671	SNP_A-2206412	0.000507786936733183	2.30552765323932e-05	0.000355956363149205	2.54626029400873e-05	0.0633303539959888	0.120844672181071
SNP_A-1857554	SNP_A-1826671	SNP_A-2117779	0.000479131779443806	2.15540640183918e-05	0.000335610124986905	2.54626029400873e-05	0.0633303539959888	0.109347064613746
SNP_A-1857554	SNP_A-1826671	SNP_A-2302124	0.0011582504520023	5.65501383729145e-05	0.000756148468156377	2.54626029400873e-05	0.0633303539959888	0.773772842967482
SNP_A-1857554	SNP_A-2111685	SNP_A-2310970	7.55054875502706e-05	5.3362510160476e-06	3.10337927164632e-05	2.54626029400873e-05	0.0066634501683617	0.0122296955109479
SNP_A-1857554	SNP_A-2111685	SNP_A-2249436	0.000120598308026584	7.71208545290021e-06	5.0564423712026e-05	2.54626029400873e-05	0.0066634501683617	0.0219020602837848
SNP_A-1857554	SNP_A-2111685	SNP_A-4301512	0.000100917233174695	6.3015286879742e-06	4.4145318725156e-05	2.54626029400873e-05	0.0066634501683617	0.00979851991891514
SNP_A-1857554	SNP_A-2111685	SNP_A-1808983	0.00028214936396633	1.87950367791315e-05	0.000122341828424237	2.54626029400873e-05	0.0066634501683617	0.597916011712024
SNP_A-1857554	SNP_A-2111685	SNP_A-2311343	0.000142832777176784	7.36038393788759e-06	6.0058225668045e-05	2.54626029400873e-05	0.0066634501683617	0.0816568789806542
SNP_A-1857554	SNP_A-2111685	SNP_A-2212942	0.000126561154868966	1.3090088678499e-05	5.72415614335492e-05	2.54626029400873e-05	0.0066634501683617	0.110349299027014
SNP_A-1857554	SNP_A-2111685	SNP_A-1818061	0.000275413135623875	1.73344117020272e-05	0.000118785780716689	2.54626029400873e-05	0.0066634501683617	0.302164009043126
SNP_A-1857554	SNP_A-2111685	SNP_A-1865483	5.39515758911911e-05	7.95806585899362e-06	2.22227235550652e-05	2.54626029400873e-05	0.0066634501683617	0.651444071487418
SNP_A-1857554	SNP_A-2111685	SNP_A-1992629	2.82942146301279e-05	1.83106730261168e-06	1.15016115827976e-05	2.54626029400873e-05	0.0066634501683617	0.049843235566173
SNP_A-1857554	SNP_A-2111685	SNP_A-4197219	2.7821883213736e-05	1.79487174655977e-06	1.16410719902351e-05	2.54626029400873e-05	0.0066634501683617	0.0486943574841961
SNP_A-1857554	SNP_A-2111685	SNP_A-2206412	0.000170103936820244	9.37604037820015e-06	7.35548659707477e-05	2.54626029400873e-05	0.0066634501683617	0.120844672181071
SNP_A-1857554	SNP_A-2111685	SNP_A-2117779	0.000160002845175199	8.76686031156989e-06	6.93282110615035e-05	2.54626029400873e-05	0.0066634501683617	0.109347064613746
SNP_A-1857554	SNP_A-2111685	SNP_A-1923092	2.6227197391116e-05	1.79066557308897e-06	1.1278667222491e-05	2.54626029400873e-05	0.0066634501683617	0.0488324759472781
SNP_A-1857554	SNP_A-2111685	SNP_A-2302124	0.000245698766858652	2.10793764371776e-05	0.000131255734021355	2.54626029400873e-05	0.0066634501683617	0.773772842967482
SNP_A-1857554	SNP_A-1806154	SNP_A-1808983	0.000129778413604636	8.71181338094658e-06	9.93997826240595e-05	2.54626029400873e-05	0.0111730250397016	0.597916011712024
SNP_A-1857554	SNP_A-1806154	SNP_A-1884679	0.000120260212029266	7.7379864030462e-06	6.14063591655158e-05	2.54626029400873e-05	0.0111730250397016	0.755050015569801
SNP_A-1857554	SNP_A-1806154	SNP_A-1992628	0.000120260212029266	7.7379864030462e-06	6.14063591655158e-05	2.54626029400873e-05	0.0111730250397016	0.755050015569801
SNP_A-1857554	SNP_A-1806154	SNP_A-4297668	0.000102222544117518	4.07456330599844e-06	4.83082439225663e-05	2.54626029400873e-05	0.0111730250397016	0.449681278860072
SNP_A-1857554	SNP_A-1806154	SNP_A-2212942	0.000128175428575087	2.8974695320924e-06	6.2728163718736e-05	2.54626029400873e-05	0.0111730250397016	0.110349299027014
SNP_A-1857554	SNP_A-1806154	SNP_A-1780801	0.000148136021549124	5.97299534109646e-06	7.0614667301619e-05	2.54626029400873e-05	0.0111730250397016	0.676611621223281
SNP_A-1857554	SNP_A-1806154	SNP_A-2255437	3.9829840361174e-05	8.31881454646596e-07	1.85563240036258e-05	2.54626029400873e-05	0.0111730250397016	0.118709332639983
SNP_A-1857554	SNP_A-1806154	SNP_A-2134038	4.53988247681213e-05	9.59579127034946e-07	2.1207282691362e-05	2.54626029400873e-05	0.0111730250397016	0.133816888506256
SNP_A-1857554	SNP_A-1806154	SNP_A-1992629	1.92456835295605e-05	3.44089358189608e-07	7.86543402417273e-06	2.54626029400873e-05	0.0111730250397016	0.049843235566173
SNP_A-1857554	SNP_A-1806154	SNP_A-4197219	1.9908841065184e-05	3.3114675886549e-07	8.34831102703983e-06	2.54626029400873e-05	0.0111730250397016	0.0486943574841961
SNP_A-1857554	SNP_A-1806154	SNP_A-1923092	1.72332869595045e-05	3.27010336721846e-07	7.22712063489011e-06	2.54626029400873e-05	0.0111730250397016	0.0488324759472781
SNP_A-1857554	SNP_A-1806154	SNP_A-2302124	0.000473178416843896	8.73594790420812e-06	0.000208770583211127	2.54626029400873e-05	0.0111730250397016	0.773772842967482
SNP_A-1857554	SNP_A-2259786	SNP_A-2310970	5.32562211455346e-05	4.94658438264985e-06	2.2428641658153e-05	2.54626029400873e-05	0.00192987076276012	0.0122296955109479
SNP_A-1857554	SNP_A-2259786	SNP_A-2249436	8.68656389542735e-05	6.73573335682261e-06	3.73048192792409e-05	2.54626029400873e-05	0.00192987076276012	0.0219020602837848
SNP_A-1857554	SNP_A-2259786	SNP_A-4301512	9.13416488927321e-05	5.84847103186571e-06	4.10136982130888e-05	2.54626029400873e-05	0.00192987076276012	0.00979851991891514
SNP_A-1857554	SNP_A-2259786	SNP_A-1808983	6.45079380425359e-05	1.30192974987604e-05	3.48524920376221e-05	2.54626029400873e-05	0.00192987076276012	0.597916011712024
SNP_A-1857554	SNP_A-2259786	SNP_A-2311343	7.76068751696913e-05	4.64340357467759e-06	3.20598959340743e-05	2.54626029400873e-05	0.00192987076276012	0.0816568789806542
SNP_A-1857554	SNP_A-2259786	SNP_A-1818061	9.89790805907657e-05	1.06467503802589e-05	4.87845329130027e-05	2.54626029400873e-05	0.00192987076276012	0.302164009043126
SNP_A-1857554	SNP_A-2259786	SNP_A-1865483	5.48835727364113e-06	4.78826813261265e-06	1.22910150331431e-05	2.54626029400873e-05	0.00192987076276012	0.651444071487418
SNP_A-1857554	SNP_A-2259786	SNP_A-2206412	8.79345902985465e-05	5.98328244551529e-06	4.26931796187137e-05	2.54626029400873e-05	0.00192987076276012	0.120844672181071
SNP_A-1857554	SNP_A-2259786	SNP_A-2117779	8.25512212249211e-05	5.58735811950138e-06	3.99642363041388e-05	2.54626029400873e-05	0.00192987076276012	0.109347064613746
SNP_A-1857554	SNP_A-2259786	SNP_A-2302124	0.000171688527291985	1.30353060540628e-05	8.95986284130491e-05	2.54626029400873e-05	0.00192987076276012	0.773772842967482
SNP_A-1857554	SNP_A-2225168	SNP_A-1992620	0.00047264772861648	1.89944594586749e-05	0.000209402721081086	2.54626029400873e-05	0.0568800280140785	0.15099079815358
SNP_A-1857554	SNP_A-2225168	SNP_A-2310970	0.000507137362117708	1.34176867104054e-05	0.00022439807916936	2.54626029400873e-05	0.0568800280140785	0.0122296955109479
SNP_A-1857554	SNP_A-2225168	SNP_A-2249436	0.000744103138601342	1.87148112169445e-05	0.000334564365995501	2.54626029400873e-05	0.0568800280140785	0.0219020602837848
SNP_A-1857554	SNP_A-2225168	SNP_A-1808983	0.000451762171558271	4.44124702693636e-05	0.000665275091220884	2.54626029400873e-05	0.0568800280140785	0.597916011712024
SNP_A-1857554	SNP_A-2225168	SNP_A-1884679	8.65367571780318e-05	3.94477892211581e-05	4.93278142244081e-05	2.54626029400873e-05	0.0568800280140785	0.755050015569801
SNP_A-1857554	SNP_A-2225168	SNP_A-1992628	8.65367571780318e-05	3.94477892211581e-05	4.93278142244081e-05	2.54626029400873e-05	0.0568800280140785	0.755050015569801
SNP_A-1857554	SNP_A-2225168	SNP_A-4297668	0.000176706000106267	2.43998378510173e-05	7.48711935365282e-05	2.54626029400873e-05	0.0568800280140785	0.449681278860072
SNP_A-1857554	SNP_A-2225168	SNP_A-2212942	0.000783529751075678	1.96382936392981e-05	0.00035378798125685	2.54626029400873e-05	0.0568800280140785	0.110349299027014
SNP_A-1857554	SNP_A-2225168	SNP_A-1780801	0.000242852711307115	3.38518740432201e-05	0.000104194914165511	2.54626029400873e-05	0.0568800280140785	0.676611621223281
SNP_A-1857554	SNP_A-2225168	SNP_A-2255437	0.000103288157255215	6.76487309839016e-06	4.2889274396223e-05	2.54626029400873e-05	0.0568800280140785	0.118709332639983
SNP_A-1857554	SNP_A-2225168	SNP_A-2134038	9.99145720412766e-05	7.61117206934809e-06	4.14401615404035e-05	2.54626029400873e-05	0.0568800280140785	0.133816888506256
SNP_A-1857554	SNP_A-2225168	SNP_A-1992629	0.000114546978903951	2.89497003925264e-06	5.75981710601474e-05	2.54626029400873e-05	0.0568800280140785	0.049843235566173
SNP_A-1857554	SNP_A-2225168	SNP_A-4197219	0.000117092118701861	2.79297078744369e-06	6.11205433797429e-05	2.54626029400873e-05	0.0568800280140785	0.0486943574841961
SNP_A-1857554	SNP_A-2225168	SNP_A-1923092	0.000112354744774641	2.78163515935722e-06	5.86402008736703e-05	2.54626029400873e-05	0.0568800280140785	0.0488324759472781
SNP_A-1857554	SNP_A-2225168	SNP_A-2302124	0.00149136999576486	4.56395268190841e-05	0.000792838934849611	2.54626029400873e-05	0.0568800280140785	0.773772842967482
SNP_A-1857554	SNP_A-1992620	SNP_A-2310970	0.000128683564185635	1.25129831819606e-05	5.65592483153639e-05	2.54626029400873e-05	0.15099079815358	0.0122296955109479
SNP_A-1857554	SNP_A-1992620	SNP_A-2249436	0.000241372479340126	2.03776694995479e-05	0.000108571676998032	2.54626029400873e-05	0.15099079815358	0.0219020602837848
SNP_A-1857554	SNP_A-1992620	SNP_A-4301512	0.000148008648595615	1.82649325995114e-05	8.01458391228804e-05	2.54626029400873e-05	0.15099079815358	0.00979851991891514
SNP_A-1857554	SNP_A-1992620	SNP_A-2311343	0.000644627558299833	4.04528493766223e-05	0.000289045702312615	2.54626029400873e-05	0.15099079815358	0.0816568789806542
SNP_A-1857554	SNP_A-1992620	SNP_A-2212942	0.000723211027971621	7.07319244976924e-05	0.000349286749576411	2.54626029400873e-05	0.15099079815358	0.110349299027014
SNP_A-1857554	SNP_A-1992620	SNP_A-1818061	0.00164529452310896	0.000101357924309023	0.000773832717883133	2.54626029400873e-05	0.15099079815358	0.302164009043126
SNP_A-1857554	SNP_A-1992620	SNP_A-1865483	0.000535322413884385	5.33025428348638e-05	0.000237396317612615	2.54626029400873e-05	0.15099079815358	0.651444071487418
SNP_A-1857554	SNP_A-1992620	SNP_A-1992629	0.000192198115851524	9.46188248293653e-06	8.60883731022282e-05	2.54626029400873e-05	0.15099079815358	0.049843235566173
SNP_A-1857554	SNP_A-1992620	SNP_A-4197219	0.000182369962844886	9.24634533358523e-06	8.53169100705902e-05	2.54626029400873e-05	0.15099079815358	0.0486943574841961
SNP_A-1857554	SNP_A-1992620	SNP_A-2206412	0.000892730624036883	4.89653598965703e-05	0.000417311265411977	2.54626029400873e-05	0.15099079815358	0.120844672181071
SNP_A-1857554	SNP_A-1992620	SNP_A-2117779	0.000812617996531126	4.53194884550373e-05	0.000379300347895972	2.54626029400873e-05	0.15099079815358	0.109347064613746
SNP_A-1857554	SNP_A-1992620	SNP_A-1923092	0.000181925135850418	9.13781803719317e-06	8.86657939072226e-05	2.54626029400873e-05	0.15099079815358	0.0488324759472781
SNP_A-1857554	SNP_A-1992620	SNP_A-2302124	0.000279410731741779	0.000128185978522702	0.000121366867579294	2.54626029400873e-05	0.15099079815358	0.773772842967482
SNP_A-1857554	SNP_A-1877941	SNP_A-4297668	0.00244086527051039	0.000130416930527153	0.00117419561253982	2.54626029400873e-05	0.128661640223715	0.449681278860072
SNP_A-1857554	SNP_A-1877941	SNP_A-2212942	0.00216810909223791	0.000102690584103952	0.00179225719577241	2.54626029400873e-05	0.128661640223715	0.110349299027014
SNP_A-1857554	SNP_A-1877941	SNP_A-1780801	0.0035754085832102	0.000161785904848534	0.00188224845656136	2.54626029400873e-05	0.128661640223715	0.676611621223281
SNP_A-1857554	SNP_A-1877941	SNP_A-1865483	0.000306219224837028	6.84235016924787e-05	0.000135014487772431	2.54626029400873e-05	0.128661640223715	0.651444071487418
SNP_A-1857554	SNP_A-1877941	SNP_A-2255437	0.000852838576197507	4.46358078349074e-05	0.000746192931194409	2.54626029400873e-05	0.128661640223715	0.118709332639983
SNP_A-1857554	SNP_A-1877941	SNP_A-2134038	0.000953050886689617	4.94826312923519e-05	0.000822619287800438	2.54626029400873e-05	0.128661640223715	0.133816888506256
SNP_A-1857554	SNP_A-1877941	SNP_A-2206412	0.00239507701252145	7.60115787786655e-05	0.00113874968328596	2.54626029400873e-05	0.128661640223715	0.120844672181071
SNP_A-1857554	SNP_A-1877941	SNP_A-2117779	0.00231788442327606	7.09709064408317e-05	0.00109994942407373	2.54626029400873e-05	0.128661640223715	0.109347064613746
SNP_A-1857554	SNP_A-1877941	SNP_A-2302124	0.00111120286203433	0.000178133464729623	0.00230841850929042	2.54626029400873e-05	0.128661640223715	0.773772842967482
SNP_A-1857554	SNP_A-1951409	SNP_A-4297668	0.000850665260910393	8.38728678453405e-05	0.000467863616348231	2.54626029400873e-05	0.020137360950225	0.449681278860072
SNP_A-1857554	SNP_A-1951409	SNP_A-1780801	0.00161863791946332	0.000108935081151591	0.000835817420285257	2.54626029400873e-05	0.020137360950225	0.676611621223281
SNP_A-1857554	SNP_A-1951409	SNP_A-2255437	0.00015958785067161	2.50319472244571e-05	0.000214330363032135	2.54626029400873e-05	0.020137360950225	0.118709332639983
SNP_A-1857554	SNP_A-1951409	SNP_A-2134038	0.000173753583126723	2.7912317050558e-05	0.000244632565872729	2.54626029400873e-05	0.020137360950225	0.133816888506256
SNP_A-1857554	SNP_A-1951409	SNP_A-1992629	0.000170465129423756	1.0287489477451e-05	8.73121486278164e-05	2.54626029400873e-05	0.020137360950225	0.049843235566173
SNP_A-1857554	SNP_A-1951409	SNP_A-4197219	0.000166492073215566	9.96584054366358e-06	9.02666601914575e-05	2.54626029400873e-05	0.020137360950225	0.0486943574841961
SNP_A-1857554	SNP_A-1951409	SNP_A-2206412	0.0010233853043894	7.2446715759802e-05	0.000633478497393769	2.54626029400873e-05	0.020137360950225	0.120844672181071
SNP_A-1857554	SNP_A-1951409	SNP_A-2117779	0.000974586971559684	6.78405232271097e-05	0.000599833191175529	2.54626029400873e-05	0.020137360950225	0.109347064613746
SNP_A-1857554	SNP_A-1951409	SNP_A-1923092	0.000159083096891566	9.94399117215277e-06	8.13786360617779e-05	2.54626029400873e-05	0.020137360950225	0.0488324759472781
SNP_A-1857554	SNP_A-1903539	SNP_A-4297668	0.000134675052568053	0.000105249126504717	8.51028118049549e-05	2.54626029400873e-05	0.0149104732684622	0.449681278860072
SNP_A-1857554	SNP_A-1903539	SNP_A-2311343	6.50686691640945e-05	7.81283526670653e-05	8.78055096794817e-05	2.54626029400873e-05	0.0149104732684622	0.0816568789806542
SNP_A-1857554	SNP_A-1903539	SNP_A-2212942	0.000115411824381653	0.000110966799115406	7.44225073589014e-05	2.54626029400873e-05	0.0149104732684622	0.110349299027014
SNP_A-1857554	SNP_A-1903539	SNP_A-1780801	0.000265733283347346	0.000134347965660316	0.000146639407274936	2.54626029400873e-05	0.0149104732684622	0.676611621223281
SNP_A-1857554	SNP_A-1903539	SNP_A-2255437	3.05180548027508e-05	3.22304641263792e-05	3.64147876463165e-05	2.54626029400873e-05	0.0149104732684622	0.118709332639983
SNP_A-1857554	SNP_A-1903539	SNP_A-2134038	3.46893281532095e-05	3.58759500967818e-05	3.87309079928709e-05	2.54626029400873e-05	0.0149104732684622	0.133816888506256
SNP_A-1857554	SNP_A-1903539	SNP_A-1992629	2.47924634352367e-05	1.87933253095121e-05	1.57105923123751e-05	2.54626029400873e-05	0.0149104732684622	0.049843235566173
SNP_A-1857554	SNP_A-1903539	SNP_A-4197219	2.38343685734689e-05	1.8339112309579e-05	1.6433702707941e-05	2.54626029400873e-05	0.0149104732684622	0.0486943574841961
SNP_A-1857554	SNP_A-1903539	SNP_A-2206412	0.000134899418808208	9.3862227902632e-05	8.30493148213496e-05	2.54626029400873e-05	0.0149104732684622	0.120844672181071
SNP_A-1857554	SNP_A-1903539	SNP_A-2117779	0.000126305540243695	8.89727582528372e-05	7.82414263862823e-05	2.54626029400873e-05	0.0149104732684622	0.109347064613746
SNP_A-1857554	SNP_A-1903539	SNP_A-1923092	2.49084655411942e-05	1.84006541553795e-05	1.55151909836174e-05	2.54626029400873e-05	0.0149104732684622	0.0488324759472781
SNP_A-1857554	SNP_A-1903539	SNP_A-2302124	0.000195196844536073	0.00014707015522354	9.96212450757864e-05	2.54626029400873e-05	0.0149104732684622	0.773772842967482
SNP_A-1857554	SNP_A-2310970	SNP_A-2212942	0.00084848788349245	3.03045817509442e-05	0.000399733521143026	2.54626029400873e-05	0.0122296955109479	0.110349299027014
SNP_A-1857554	SNP_A-2310970	SNP_A-1818061	0.000820095213192618	3.64164451315552e-05	0.000529785501636074	2.54626029400873e-05	0.0122296955109479	0.302164009043126
SNP_A-1857554	SNP_A-2310970	SNP_A-2255437	0.000232784704694272	7.08747826228747e-06	0.000106476174106548	2.54626029400873e-05	0.0122296955109479	0.118709332639983
SNP_A-1857554	SNP_A-2310970	SNP_A-2134038	0.00026266204806176	8.05752392249705e-06	0.000120397401886444	2.54626029400873e-05	0.0122296955109479	0.133816888506256
SNP_A-1857554	SNP_A-2310970	SNP_A-1992629	8.1852102414199e-05	4.2045447205906e-06	5.27319697252714e-05	2.54626029400873e-05	0.0122296955109479	0.049843235566173
SNP_A-1857554	SNP_A-2310970	SNP_A-4197219	7.74228379370031e-05	4.04704888720349e-06	5.65463214869643e-05	2.54626029400873e-05	0.0122296955109479	0.0486943574841961
SNP_A-1857554	SNP_A-2310970	SNP_A-2206412	0.000367195034657652	1.91120787455428e-05	0.000364756059542891	2.54626029400873e-05	0.0122296955109479	0.120844672181071
SNP_A-1857554	SNP_A-2310970	SNP_A-2117779	0.000351635461694023	1.77954076772733e-05	0.000324663994707246	2.54626029400873e-05	0.0122296955109479	0.109347064613746
SNP_A-1857554	SNP_A-2310970	SNP_A-1923092	7.558556462225e-05	4.07780709774048e-06	5.52265833191517e-05	2.54626029400873e-05	0.0122296955109479	0.0488324759472781
SNP_A-1857554	SNP_A-2310970	SNP_A-2302124	0.00148708730876897	6.06886911204698e-05	0.000766155483312923	2.54626029400873e-05	0.0122296955109479	0.773772842967482
SNP_A-1857554	SNP_A-2249436	SNP_A-4297668	0.000849428678173582	4.92691121158142e-05	0.000479746991790955	2.54626029400873e-05	0.0219020602837848	0.449681278860072
SNP_A-1857554	SNP_A-2249436	SNP_A-2212942	0.00143175315835556	4.83593011345374e-05	0.00068153474959947	2.54626029400873e-05	0.0219020602837848	0.110349299027014
SNP_A-1857554	SNP_A-2249436	SNP_A-1780801	0.000734921573884079	6.86478361705861e-05	0.000554742697366357	2.54626029400873e-05	0.0219020602837848	0.676611621223281
SNP_A-1857554	SNP_A-2249436	SNP_A-1818061	0.00115917560982054	5.74006998882492e-05	0.000904454377160073	2.54626029400873e-05	0.0219020602837848	0.302164009043126
SNP_A-1857554	SNP_A-2249436	SNP_A-2255437	0.000404115315195437	1.19318925626947e-05	0.00019883429009666	2.54626029400873e-05	0.0219020602837848	0.118709332639983
SNP_A-1857554	SNP_A-2249436	SNP_A-2134038	0.000454873562038388	1.35306918420799e-05	0.000224226162733416	2.54626029400873e-05	0.0219020602837848	0.133816888506256
SNP_A-1857554	SNP_A-2249436	SNP_A-1992629	0.000163277121761409	7.04270325726803e-06	9.75317995738616e-05	2.54626029400873e-05	0.0219020602837848	0.049843235566173
SNP_A-1857554	SNP_A-2249436	SNP_A-4197219	0.000156199727907132	6.7781279906455e-06	0.000104343675637765	2.54626029400873e-05	0.0219020602837848	0.0486943574841961
SNP_A-1857554	SNP_A-2249436	SNP_A-2206412	0.000688811692233788	2.98273022619301e-05	0.000615357440026143	2.54626029400873e-05	0.0219020602837848	0.120844672181071
SNP_A-1857554	SNP_A-2249436	SNP_A-2117779	0.000651025566833312	2.77449577024189e-05	0.000551170883630759	2.54626029400873e-05	0.0219020602837848	0.109347064613746
SNP_A-1857554	SNP_A-2249436	SNP_A-1923092	0.000153433255908387	6.82287416549814e-06	0.000102288864190537	2.54626029400873e-05	0.0219020602837848	0.0488324759472781
SNP_A-1857554	SNP_A-2249436	SNP_A-2302124	0.00242987091961571	9.29282417903777e-05	0.0013722564740969	2.54626029400873e-05	0.0219020602837848	0.773772842967482
SNP_A-1857554	SNP_A-4301512	SNP_A-4297668	0.00104089402342217	4.3371687941862e-05	0.000493371140107476	2.54626029400873e-05	0.00979851991891514	0.449681278860072
SNP_A-1857554	SNP_A-4301512	SNP_A-2311343	0.000172642554840266	1.70186705941321e-05	0.000259494426089437	2.54626029400873e-05	0.00979851991891514	0.0816568789806542
SNP_A-1857554	SNP_A-4301512	SNP_A-2212942	0.000998727144156719	3.82854290924696e-05	0.000571062136500493	2.54626029400873e-05	0.00979851991891514	0.110349299027014
SNP_A-1857554	SNP_A-4301512	SNP_A-1780801	0.00110266033906602	5.96191305533147e-05	0.000619302814052882	2.54626029400873e-05	0.00979851991891514	0.676611621223281
SNP_A-1857554	SNP_A-4301512	SNP_A-1818061	0.00050557731514253	4.88306215692737e-05	0.000836360311039174	2.54626029400873e-05	0.00979851991891514	0.302164009043126
SNP_A-1857554	SNP_A-4301512	SNP_A-2255437	0.00038453928392837	1.09068013399581e-05	0.000208304599478467	2.54626029400873e-05	0.00979851991891514	0.118709332639983
SNP_A-1857554	SNP_A-4301512	SNP_A-2134038	0.000428435908139879	1.23076088098799e-05	0.000234065585755292	2.54626029400873e-05	0.00979851991891514	0.133816888506256
SNP_A-1857554	SNP_A-4301512	SNP_A-1992629	0.000178251569068797	6.92100409642305e-06	9.56538418758875e-05	2.54626029400873e-05	0.00979851991891514	0.049843235566173
SNP_A-1857554	SNP_A-4301512	SNP_A-4197219	0.000172070774356684	6.65222741203196e-06	0.000101595297628512	2.54626029400873e-05	0.00979851991891514	0.0486943574841961
SNP_A-1857554	SNP_A-4301512	SNP_A-2206412	0.000427675025777773	2.72069371348157e-05	0.000582834186751942	2.54626029400873e-05	0.00979851991891514	0.120844672181071
SNP_A-1857554	SNP_A-4301512	SNP_A-2117779	0.000418886706931381	2.54189157891183e-05	0.000526063199938063	2.54626029400873e-05	0.00979851991891514	0.109347064613746
SNP_A-1857554	SNP_A-4301512	SNP_A-1923092	0.00017877264270391	6.72872278134551e-06	0.000103683685413796	2.54626029400873e-05	0.00979851991891514	0.0488324759472781
SNP_A-1857554	SNP_A-4301512	SNP_A-2302124	0.00109286932498463	7.58598312569337e-05	0.00122071125478635	2.54626029400873e-05	0.00979851991891514	0.773772842967482
SNP_A-1857554	SNP_A-1808983	SNP_A-1884679	0.00828268977326079	0.000453137888752597	0.00539390722104449	2.54626029400873e-05	0.597916011712024	0.755050015569801
SNP_A-1857554	SNP_A-1808983	SNP_A-1992628	0.00828268977326079	0.000453137888752597	0.00539390722104449	2.54626029400873e-05	0.597916011712024	0.755050015569801
SNP_A-1857554	SNP_A-1808983	SNP_A-4297668	0.0047569659207517	0.0003399991777294	0.0027224457564116	2.54626029400873e-05	0.597916011712024	0.449681278860072
SNP_A-1857554	SNP_A-1808983	SNP_A-2311343	0.00434473985251798	0.000177651235322369	0.00216895703955673	2.54626029400873e-05	0.597916011712024	0.0816568789806542
SNP_A-1857554	SNP_A-1808983	SNP_A-2212942	0.00408819697452232	0.000293703733841717	0.00286191836186133	2.54626029400873e-05	0.597916011712024	0.110349299027014
SNP_A-1857554	SNP_A-1808983	SNP_A-1780801	0.00939820958724579	0.000433604290732008	0.00502824276794253	2.54626029400873e-05	0.597916011712024	0.676611621223281
SNP_A-1857554	SNP_A-1808983	SNP_A-2187415	0.00407859751959454	0.000240157089367138	0.00215645327330559	2.54626029400873e-05	0.597916011712024	0.262396452191482
SNP_A-1857554	SNP_A-1808983	SNP_A-1818061	0.00726839693844425	0.000404063834982991	0.00564660889112685	2.54626029400873e-05	0.597916011712024	0.302164009043126
SNP_A-1857554	SNP_A-1808983	SNP_A-1865483	0.00201010061619166	0.000205265206330371	0.000982361661218327	2.54626029400873e-05	0.597916011712024	0.651444071487418
SNP_A-1857554	SNP_A-1808983	SNP_A-2255437	0.00347116412528893	0.000113954650125496	0.00177168206917881	2.54626029400873e-05	0.597916011712024	0.118709332639983
SNP_A-1857554	SNP_A-1808983	SNP_A-2134038	0.0038282220274854	0.000126610257164477	0.00195545317589057	2.54626029400873e-05	0.597916011712024	0.133816888506256
SNP_A-1857554	SNP_A-1808983	SNP_A-1992629	0.00131006498704147	4.9786973533601e-05	0.000617616577487778	2.54626029400873e-05	0.597916011712024	0.049843235566173
SNP_A-1857554	SNP_A-1808983	SNP_A-4197219	0.00137661312867865	4.82470343830343e-05	0.000669446338969154	2.54626029400873e-05	0.597916011712024	0.0486943574841961
SNP_A-1857554	SNP_A-1808983	SNP_A-2206412	0.00424978211616897	0.000232155825381415	0.00312958634843832	2.54626029400873e-05	0.597916011712024	0.120844672181071
SNP_A-1857554	SNP_A-1808983	SNP_A-2117779	0.00440429008401334	0.000217441034116286	0.00314116875984372	2.54626029400873e-05	0.597916011712024	0.109347064613746
SNP_A-1857554	SNP_A-1808983	SNP_A-1923092	0.00136731619635869	4.81698798372636e-05	0.000654151845086185	2.54626029400873e-05	0.597916011712024	0.0488324759472781
SNP_A-1857554	SNP_A-1808983	SNP_A-2302124	0.0117056663998966	0.000488371717444374	0.00614111243906676	2.54626029400873e-05	0.597916011712024	0.773772842967482
