# Supplementary material for: Powerful testing via hierarchical linkage disequilibrium in haplotype association studies
Source: Biom J. 2019 Jan 28;61(3):747–68. doi: 10.1002/bimj.201800053 (PMC6637384; doi:10.1002/bimj.201800053)
Supplement: Supplementary file 1 — Supporting Information [file BIMJ-61-747-s001.zip › reproducibility/case_study1_cadidate_loci_analysis/results/46.Pvalues.txt]

SNP1	SNP2	SNP3	Full	P={1}	P={1,2}	SNP1	SNP2	SNP3
SNP_A-4290737	SNP_A-2307549	SNP_A-2216305	0.0115582400827578	0.000458080885294974	0.00602082735502525	5.03650281581844e-05	0.620052938336312	0.360701351434815
SNP_A-4290737	SNP_A-2307549	SNP_A-2140361	0.0136565895476841	0.000620976639735323	0.00717282978757577	5.03650281581844e-05	0.620052938336312	0.522144050710785
SNP_A-4290737	SNP_A-2307549	SNP_A-2195412	0.00780874394109802	0.000813143812274143	0.00429756821187117	5.03650281581844e-05	0.620052938336312	0.688579286039659
SNP_A-4290737	SNP_A-2307549	SNP_A-1812228	0.0126029179447067	0.000542876901056269	0.00665705150517217	5.03650281581844e-05	0.620052938336312	0.436526747144149
SNP_A-4290737	SNP_A-2307549	SNP_A-2184411	0.00569024681737035	0.000319909821930679	0.00422743232377262	5.03650281581844e-05	0.620052938336312	0.0945223289471198
SNP_A-4290737	SNP_A-2307549	SNP_A-1858847	0.00644144943191401	0.000271361253956786	0.00327552647597899	5.03650281581844e-05	0.620052938336312	0.162724192266994
SNP_A-4290737	SNP_A-2307549	SNP_A-1868285	0.0146005000483499	0.000657731148178039	0.00807060056153594	5.03650281581844e-05	0.620052938336312	0.288767926972191
SNP_A-4290737	SNP_A-2307549	SNP_A-1930261	0.0107949706899983	0.000788840957098107	0.00937089523696744	5.03650281581844e-05	0.620052938336312	0.60530076241176
SNP_A-4290737	SNP_A-2307549	SNP_A-2174722	0.00974603791403568	0.000685123694337541	0.00503673137737168	5.03650281581844e-05	0.620052938336312	0.910157227651333
SNP_A-4290737	SNP_A-2307549	SNP_A-2291271	0.0139159591249531	0.000835043824533525	0.00732444169074372	5.03650281581844e-05	0.620052938336312	0.966439505918255
SNP_A-4290737	SNP_A-2307549	SNP_A-2110690	0.0196628600132285	0.000838571747473561	0.0106189690415637	5.03650281581844e-05	0.620052938336312	0.702905446342687
SNP_A-4290737	SNP_A-2307549	SNP_A-4246807	0.00833503106767895	0.000831040035121587	0.00779888419779949	5.03650281581844e-05	0.620052938336312	0.995798464718455
SNP_A-4290737	SNP_A-2307549	SNP_A-2235947	0.0134286975529381	0.000760121805907491	0.007126679956997	5.03650281581844e-05	0.620052938336312	0.786858597242175
SNP_A-4290737	SNP_A-2307549	SNP_A-2096607	0.00900564002318071	0.000840089346214459	0.00568008776185028	5.03650281581844e-05	0.620052938336312	0.0382368144226085
SNP_A-4290737	SNP_A-2307549	SNP_A-2111478	0.00963055869904935	0.00037781357977045	0.00494963301593265	5.03650281581844e-05	0.620052938336312	0.038817955544056
SNP_A-4290737	SNP_A-2307549	SNP_A-2027792	0.00166690072984148	0.000792280008213948	0.000843975865280495	5.03650281581844e-05	0.620052938336312	0.437268410381905
SNP_A-4290737	SNP_A-2307549	SNP_A-4242068	0.00145360188197882	0.000107862165741641	0.000913622623657419	5.03650281581844e-05	0.620052938336312	0.0239263636000476
SNP_A-4290737	SNP_A-2307549	SNP_A-1789130	0.00978875925945782	0.000846981548717115	0.00510176915794563	5.03650281581844e-05	0.620052938336312	0.705526942832645
SNP_A-4290737	SNP_A-2307549	SNP_A-1894628	0.0124793487970876	0.000752605864123664	0.00721192978121366	5.03650281581844e-05	0.620052938336312	0.340619456259052
SNP_A-4290737	SNP_A-2307549	SNP_A-2311965	0.00183864739860034	0.000109732820227457	0.00153754010646172	5.03650281581844e-05	0.620052938336312	0.017166899683786
SNP_A-4290737	SNP_A-2307549	SNP_A-1876683	0.00802647139157207	0.00055679914348362	0.00502578220439981	5.03650281581844e-05	0.620052938336312	0.513086770525618
SNP_A-4290737	SNP_A-2307549	SNP_A-1901722	0.00142934032132923	0.000673352562104046	0.000958528365864373	5.03650281581844e-05	0.620052938336312	0.920016541686389
SNP_A-4290737	SNP_A-2307549	SNP_A-2211486	0.00312537420879602	0.000491577319768798	0.00417560577964446	5.03650281581844e-05	0.620052938336312	0.352572321229796
SNP_A-4290737	SNP_A-2307549	SNP_A-4245259	0.0148339022517221	0.000847881193111149	0.0084681881900057	5.03650281581844e-05	0.620052938336312	0.645864016533294
SNP_A-4290737	SNP_A-2307549	SNP_A-2211289	0.000953821732700435	0.000726692866736547	0.00066190713314675	5.03650281581844e-05	0.620052938336312	0.956283567866355
SNP_A-4290737	SNP_A-2307549	SNP_A-2166486	0.00209797641632745	0.000410272130991986	0.00399237083962346	5.03650281581844e-05	0.620052938336312	0.314982257531143
SNP_A-4290737	SNP_A-2085158	SNP_A-2184411	0.00339837769557912	0.000294467807488455	0.00198583323219054	5.03650281581844e-05	0.223969370536857	0.0945223289471198
SNP_A-4290737	SNP_A-2085158	SNP_A-1858847	0.00276532380574688	0.000295432934923581	0.00211073923078184	5.03650281581844e-05	0.223969370536857	0.162724192266994
SNP_A-4290737	SNP_A-2085158	SNP_A-1868285	0.0108686402405347	0.000589309703763487	0.00653544817737573	5.03650281581844e-05	0.223969370536857	0.288767926972191
SNP_A-4290737	SNP_A-2085158	SNP_A-2174722	0.0078099244494648	0.000650399951670293	0.00396964501286855	5.03650281581844e-05	0.223969370536857	0.910157227651333
SNP_A-4290737	SNP_A-2085158	SNP_A-2110690	0.00512891904963932	0.000686205321333168	0.00575470541685875	5.03650281581844e-05	0.223969370536857	0.702905446342687
SNP_A-4290737	SNP_A-2085158	SNP_A-4246807	0.00630959331244206	0.000694975066647817	0.00330957559321739	5.03650281581844e-05	0.223969370536857	0.995798464718455
SNP_A-4290737	SNP_A-2085158	SNP_A-4193356	0.00655930843728315	0.000676086240304184	0.00799546885693463	5.03650281581844e-05	0.223969370536857	0.509267042983603
SNP_A-4290737	SNP_A-2085158	SNP_A-2111478	0.00634381692856703	0.000348858486800233	0.00412353783994815	5.03650281581844e-05	0.223969370536857	0.038817955544056
SNP_A-4290737	SNP_A-2085158	SNP_A-2027792	0.00150165040279597	0.000647930030094158	0.00477863259329351	5.03650281581844e-05	0.223969370536857	0.437268410381905
SNP_A-4290737	SNP_A-2085158	SNP_A-4242068	0.0017531692230395	8.70246978881846e-05	0.0010988714114406	5.03650281581844e-05	0.223969370536857	0.0239263636000476
SNP_A-4290737	SNP_A-2085158	SNP_A-1894628	0.00490324011101061	0.000607170928843422	0.00580477887598055	5.03650281581844e-05	0.223969370536857	0.340619456259052
SNP_A-4290737	SNP_A-2085158	SNP_A-2311965	0.000687438321019012	9.06711173729611e-05	0.000311127284514419	5.03650281581844e-05	0.223969370536857	0.017166899683786
SNP_A-4290737	SNP_A-2085158	SNP_A-1901722	0.0108254788243986	0.000552868506055425	0.00684289437351579	5.03650281581844e-05	0.223969370536857	0.920016541686389
SNP_A-4290737	SNP_A-2085158	SNP_A-2270960	0.000692320567294151	0.000412091494038101	0.000314857065190587	5.03650281581844e-05	0.223969370536857	0.371150474192641
SNP_A-4290737	SNP_A-2085158	SNP_A-2211486	0.0059234382823729	0.000414517469503416	0.00349508218567798	5.03650281581844e-05	0.223969370536857	0.352572321229796
SNP_A-4290737	SNP_A-2085158	SNP_A-4245259	0.00734390367672685	0.000693201395959088	0.00676558105901059	5.03650281581844e-05	0.223969370536857	0.645864016533294
SNP_A-4290737	SNP_A-2085158	SNP_A-1945269	0.00570386896209174	0.00022215956683387	0.0029133834943881	5.03650281581844e-05	0.223969370536857	0.349987055201333
SNP_A-4290737	SNP_A-2085158	SNP_A-2211289	0.0046189425287391	0.000592049182096427	0.00448182074723846	5.03650281581844e-05	0.223969370536857	0.956283567866355
SNP_A-4290737	SNP_A-2085158	SNP_A-2166486	0.00530435269244516	0.000345916622686632	0.00436699316330525	5.03650281581844e-05	0.223969370536857	0.314982257531143
SNP_A-4290737	SNP_A-2085158	SNP_A-1827388	0.00152243239798292	0.000293335967781488	0.000732262407545208	5.03650281581844e-05	0.223969370536857	0.285989792739454
SNP_A-4290737	SNP_A-2156794	SNP_A-2184411	0.00627777010242446	0.000261304706867965	0.00321918431059741	5.03650281581844e-05	0.685318915793099	0.0945223289471198
SNP_A-4290737	SNP_A-2156794	SNP_A-1858847	0.00385688585752345	0.000342675629559661	0.00356914015644907	5.03650281581844e-05	0.685318915793099	0.162724192266994
SNP_A-4290737	SNP_A-2156794	SNP_A-1868285	0.00604599966865024	0.000656679062276862	0.00434689147421146	5.03650281581844e-05	0.685318915793099	0.288767926972191
SNP_A-4290737	SNP_A-2156794	SNP_A-1930261	0.00926337584222283	0.000758058481117095	0.00489303929036639	5.03650281581844e-05	0.685318915793099	0.60530076241176
SNP_A-4290737	SNP_A-2156794	SNP_A-2174722	0.0098588499786508	0.000786828287836591	0.00654203100099222	5.03650281581844e-05	0.685318915793099	0.910157227651333
SNP_A-4290737	SNP_A-2156794	SNP_A-2110690	0.00435165994549376	0.000785165182007352	0.00320224817236658	5.03650281581844e-05	0.685318915793099	0.702905446342687
SNP_A-4290737	SNP_A-2156794	SNP_A-2235947	0.00507649615591468	0.000713707483555605	0.00430616600719482	5.03650281581844e-05	0.685318915793099	0.786858597242175
SNP_A-4290737	SNP_A-2156794	SNP_A-2096607	0.00804920746466024	0.000795360859675327	0.00466635694776586	5.03650281581844e-05	0.685318915793099	0.0382368144226085
SNP_A-4290737	SNP_A-2156794	SNP_A-1789130	0.000864552125492227	0.000824117812427772	0.0049133453691405	5.03650281581844e-05	0.685318915793099	0.705526942832645
SNP_A-4290737	SNP_A-2156794	SNP_A-1894628	0.000613640859202512	0.000732390723849917	0.0037934147639026	5.03650281581844e-05	0.685318915793099	0.340619456259052
SNP_A-4290737	SNP_A-2156794	SNP_A-2311965	0.000706611634224269	9.71159103410956e-05	0.00137425424071162	5.03650281581844e-05	0.685318915793099	0.017166899683786
SNP_A-4290737	SNP_A-2156794	SNP_A-1876683	0.0111920714534951	0.000527879298932368	0.00626603470078506	5.03650281581844e-05	0.685318915793099	0.513086770525618
SNP_A-4290737	SNP_A-2156794	SNP_A-1901722	0.000252863586484215	0.00066219891171991	0.0032184176653876	5.03650281581844e-05	0.685318915793099	0.920016541686389
SNP_A-4290737	SNP_A-2156794	SNP_A-4245259	0.00223257972794481	0.000807260216283561	0.00606838876520933	5.03650281581844e-05	0.685318915793099	0.645864016533294
SNP_A-4290737	SNP_A-2156794	SNP_A-2211289	0.000345561053036556	0.000711080755875907	0.00387397590880397	5.03650281581844e-05	0.685318915793099	0.956283567866355
SNP_A-4290737	SNP_A-2156794	SNP_A-1827388	0.00134100175531378	0.000350540652624608	0.000717960850004884	5.03650281581844e-05	0.685318915793099	0.285989792739454
SNP_A-4290737	SNP_A-2149951	SNP_A-2140361	0.014185796525116	0.0006120517123724	0.00764134182421772	5.03650281581844e-05	0.612103358508484	0.522144050710785
SNP_A-4290737	SNP_A-2149951	SNP_A-2195412	0.0108545984858921	0.000809557209025525	0.00652110491472917	5.03650281581844e-05	0.612103358508484	0.688579286039659
SNP_A-4290737	SNP_A-2149951	SNP_A-2184411	0.00611600872240423	0.000320284564944414	0.00433198402494271	5.03650281581844e-05	0.612103358508484	0.0945223289471198
SNP_A-4290737	SNP_A-2149951	SNP_A-1858847	0.00691636286948346	0.000276879680248984	0.00355165250967361	5.03650281581844e-05	0.612103358508484	0.162724192266994
SNP_A-4290737	SNP_A-2149951	SNP_A-1868285	0.0114255131523937	0.00063858905610027	0.00743620548450402	5.03650281581844e-05	0.612103358508484	0.288767926972191
SNP_A-4290737	SNP_A-2149951	SNP_A-1930261	0.00897823582476889	0.00078465103155193	0.0095558464130662	5.03650281581844e-05	0.612103358508484	0.60530076241176
SNP_A-4290737	SNP_A-2149951	SNP_A-2174722	0.00704855445366423	0.000683185543098379	0.00437496242464194	5.03650281581844e-05	0.612103358508484	0.910157227651333
SNP_A-4290737	SNP_A-2149951	SNP_A-2291271	0.0136675846680113	0.000832689713881387	0.00720624231291798	5.03650281581844e-05	0.612103358508484	0.966439505918255
SNP_A-4290737	SNP_A-2149951	SNP_A-2110690	0.0192201439464952	0.000839658623189791	0.0103326175974109	5.03650281581844e-05	0.612103358508484	0.702905446342687
SNP_A-4290737	SNP_A-2149951	SNP_A-4246807	0.00825900714124232	0.000834863833540111	0.00726113121473182	5.03650281581844e-05	0.612103358508484	0.995798464718455
SNP_A-4290737	SNP_A-2149951	SNP_A-2235947	0.0127236478531195	0.000760604724121658	0.00665353634386971	5.03650281581844e-05	0.612103358508484	0.786858597242175
SNP_A-4290737	SNP_A-2149951	SNP_A-2096607	0.00661009517734631	0.000838215850132929	0.00604143236961216	5.03650281581844e-05	0.612103358508484	0.0382368144226085
SNP_A-4290737	SNP_A-2149951	SNP_A-2111478	0.0077757119983492	0.000376116902421775	0.00401678371450929	5.03650281581844e-05	0.612103358508484	0.038817955544056
SNP_A-4290737	SNP_A-2149951	SNP_A-2027792	0.00270454366405283	0.00079065990547883	0.00165024698548954	5.03650281581844e-05	0.612103358508484	0.437268410381905
SNP_A-4290737	SNP_A-2149951	SNP_A-4242068	0.00115495844454781	0.000107553409541197	0.000618359419320935	5.03650281581844e-05	0.612103358508484	0.0239263636000476
SNP_A-4290737	SNP_A-2149951	SNP_A-1789130	0.00839005070811812	0.000846963949813287	0.00437810818703347	5.03650281581844e-05	0.612103358508484	0.705526942832645
SNP_A-4290737	SNP_A-2149951	SNP_A-1894628	0.00902473966035156	0.000750280545378295	0.00558286770481429	5.03650281581844e-05	0.612103358508484	0.340619456259052
SNP_A-4290737	SNP_A-2149951	SNP_A-2311965	0.00161630604949222	0.000109931645730516	0.00164180632658965	5.03650281581844e-05	0.612103358508484	0.017166899683786
SNP_A-4290737	SNP_A-2149951	SNP_A-1901722	0.00130073248192073	0.000670964891036174	0.000779084405540543	5.03650281581844e-05	0.612103358508484	0.920016541686389
SNP_A-4290737	SNP_A-2149951	SNP_A-2211486	0.00229583210839895	0.000492223200590044	0.00286530613496796	5.03650281581844e-05	0.612103358508484	0.352572321229796
SNP_A-4290737	SNP_A-2149951	SNP_A-4245259	0.0107253822791186	0.000846491455636175	0.00555027750591463	5.03650281581844e-05	0.612103358508484	0.645864016533294
SNP_A-4290737	SNP_A-2149951	SNP_A-2211289	0.00133014445703164	0.000723375210869209	0.000905427963511228	5.03650281581844e-05	0.612103358508484	0.956283567866355
SNP_A-4290737	SNP_A-2149951	SNP_A-2166486	0.00161766780267709	0.000410829665663445	0.00305070276914934	5.03650281581844e-05	0.612103358508484	0.314982257531143
SNP_A-4290737	SNP_A-2216305	SNP_A-2184411	0.00262475488192301	0.000180924935509132	0.00135419415842806	5.03650281581844e-05	0.360701351434815	0.0945223289471198
SNP_A-4290737	SNP_A-2216305	SNP_A-1858847	0.00776362342578147	0.00030500943840985	0.00394948363053088	5.03650281581844e-05	0.360701351434815	0.162724192266994
SNP_A-4290737	SNP_A-2216305	SNP_A-1868285	0.01371005498979	0.000633066463900102	0.00720301768661111	5.03650281581844e-05	0.360701351434815	0.288767926972191
SNP_A-4290737	SNP_A-2216305	SNP_A-1930261	0.00400903083389029	0.000657247572203943	0.00221331001834604	5.03650281581844e-05	0.360701351434815	0.60530076241176
SNP_A-4290737	SNP_A-2216305	SNP_A-2291271	0.0014429857125429	0.000720852708557899	0.000744774686777246	5.03650281581844e-05	0.360701351434815	0.966439505918255
SNP_A-4290737	SNP_A-2216305	SNP_A-2110690	0.00395660414100824	0.000712772360880294	0.00309011103160257	5.03650281581844e-05	0.360701351434815	0.702905446342687
SNP_A-4290737	SNP_A-2216305	SNP_A-4246807	0.00321438897385746	0.000702875161618622	0.00156191829887578	5.03650281581844e-05	0.360701351434815	0.995798464718455
SNP_A-4290737	SNP_A-2216305	SNP_A-2235947	0.0132297841246977	0.000625583827008066	0.00727519594620322	5.03650281581844e-05	0.360701351434815	0.786858597242175
SNP_A-4290737	SNP_A-2216305	SNP_A-4193356	0.0128207339757504	0.000708735742706004	0.00743390511093691	5.03650281581844e-05	0.360701351434815	0.509267042983603
SNP_A-4290737	SNP_A-2216305	SNP_A-2096607	0.0104882713993778	0.000731477102829681	0.00650252847286051	5.03650281581844e-05	0.360701351434815	0.0382368144226085
SNP_A-4290737	SNP_A-2216305	SNP_A-2111478	0.0078565092139664	0.000367313393420112	0.00430553128700371	5.03650281581844e-05	0.360701351434815	0.038817955544056
SNP_A-4290737	SNP_A-2216305	SNP_A-1789130	0.00225460846278678	0.000713249430084638	0.0010934527283125	5.03650281581844e-05	0.360701351434815	0.705526942832645
SNP_A-4290737	SNP_A-2216305	SNP_A-1894628	0.00436833473596184	0.000601300602336409	0.00218719626737905	5.03650281581844e-05	0.360701351434815	0.340619456259052
SNP_A-4290737	SNP_A-2216305	SNP_A-2311965	0.00279322227571984	8.14973682737441e-05	0.00146625793664852	5.03650281581844e-05	0.360701351434815	0.017166899683786
SNP_A-4290737	SNP_A-2216305	SNP_A-1876683	0.00449354578788287	0.000457432901182481	0.00292265942886296	5.03650281581844e-05	0.360701351434815	0.513086770525618
SNP_A-4290737	SNP_A-2216305	SNP_A-1945269	0.00560546499898973	0.000234010008943468	0.00344095115373085	5.03650281581844e-05	0.360701351434815	0.349987055201333
SNP_A-4290737	SNP_A-2216305	SNP_A-1827388	0.000418758411783769	0.00032633285941746	0.000239157011185131	5.03650281581844e-05	0.360701351434815	0.285989792739454
SNP_A-4290737	SNP_A-2140361	SNP_A-2184411	0.00455789137042516	0.000237062816137025	0.00231325901205429	5.03650281581844e-05	0.522144050710785	0.0945223289471198
SNP_A-4290737	SNP_A-2140361	SNP_A-1858847	0.00828539714323195	0.000338354945274925	0.00421651912955503	5.03650281581844e-05	0.522144050710785	0.162724192266994
SNP_A-4290737	SNP_A-2140361	SNP_A-1868285	0.0136304984514466	0.000691394720637827	0.00716211509383753	5.03650281581844e-05	0.522144050710785	0.288767926972191
SNP_A-4290737	SNP_A-2140361	SNP_A-1930261	0.00271525608187074	0.000773286380346693	0.00157158923657149	5.03650281581844e-05	0.522144050710785	0.60530076241176
SNP_A-4290737	SNP_A-2140361	SNP_A-2291271	0.00120620252415545	0.000837191493348197	0.000603319132328407	5.03650281581844e-05	0.522144050710785	0.966439505918255
SNP_A-4290737	SNP_A-2140361	SNP_A-2110690	0.00299328094013057	0.000830413143607298	0.00264940958432684	5.03650281581844e-05	0.522144050710785	0.702905446342687
SNP_A-4290737	SNP_A-2140361	SNP_A-4246807	0.0048288585849583	0.000816696860943214	0.00239111715705578	5.03650281581844e-05	0.522144050710785	0.995798464718455
SNP_A-4290737	SNP_A-2140361	SNP_A-2235947	0.0147171869984724	0.000737048611485007	0.00833557840139689	5.03650281581844e-05	0.522144050710785	0.786858597242175
SNP_A-4290737	SNP_A-2140361	SNP_A-4193356	0.0139918200062924	0.000821645555292214	0.00920728724210691	5.03650281581844e-05	0.522144050710785	0.509267042983603
SNP_A-4290737	SNP_A-2140361	SNP_A-2096607	0.011795122492863	0.000859193971003365	0.00720917171813685	5.03650281581844e-05	0.522144050710785	0.0382368144226085
SNP_A-4290737	SNP_A-2140361	SNP_A-2111478	0.0100793091957466	0.00041608432267663	0.00520941399842738	5.03650281581844e-05	0.522144050710785	0.038817955544056
SNP_A-4290737	SNP_A-2140361	SNP_A-1789130	0.00266569309935246	0.00083750920423433	0.00129608123582919	5.03650281581844e-05	0.522144050710785	0.705526942832645
SNP_A-4290737	SNP_A-2140361	SNP_A-1894628	0.00357530433615447	0.000711203538371794	0.00177875251746974	5.03650281581844e-05	0.522144050710785	0.340619456259052
SNP_A-4290737	SNP_A-2140361	SNP_A-2311965	0.00343420674119044	9.82640273620348e-05	0.0017429999563401	5.03650281581844e-05	0.522144050710785	0.017166899683786
SNP_A-4290737	SNP_A-2140361	SNP_A-1876683	0.00460235269769695	0.000537013885593386	0.00295610898053565	5.03650281581844e-05	0.522144050710785	0.513086770525618
SNP_A-4290737	SNP_A-2140361	SNP_A-1827388	0.000720800786187738	0.000375946862157803	0.000379098747102536	5.03650281581844e-05	0.522144050710785	0.285989792739454
SNP_A-4290737	SNP_A-2195412	SNP_A-2184411	0.00459155338800731	0.000293968867569496	0.0022584730607205	5.03650281581844e-05	0.688579286039659	0.0945223289471198
SNP_A-4290737	SNP_A-2195412	SNP_A-1858847	0.00735936195433868	0.000330313786074255	0.00372868784100171	5.03650281581844e-05	0.688579286039659	0.162724192266994
SNP_A-4290737	SNP_A-2195412	SNP_A-1868285	0.0136427204369781	0.000699361522326945	0.0074118795701133	5.03650281581844e-05	0.688579286039659	0.288767926972191
SNP_A-4290737	SNP_A-2195412	SNP_A-1930261	0.00224103142281911	0.000834653513880908	0.00139621795163263	5.03650281581844e-05	0.688579286039659	0.60530076241176
SNP_A-4290737	SNP_A-2195412	SNP_A-2174722	0.00757448669955143	0.000843828221921466	0.00407007084952476	5.03650281581844e-05	0.688579286039659	0.910157227651333
SNP_A-4290737	SNP_A-2195412	SNP_A-2291271	0.00426708533788006	0.000900092139122881	0.00226977687053056	5.03650281581844e-05	0.688579286039659	0.966439505918255
SNP_A-4290737	SNP_A-2195412	SNP_A-2110690	0.00807462633158847	0.000899477722400688	0.00593897774211317	5.03650281581844e-05	0.688579286039659	0.702905446342687
SNP_A-4290737	SNP_A-2195412	SNP_A-4246807	0.0032724695517222	0.000842562637519288	0.00166200269217111	5.03650281581844e-05	0.688579286039659	0.995798464718455
SNP_A-4290737	SNP_A-2195412	SNP_A-2235947	0.00604343851238624	0.0008173140556508	0.00741496889543923	5.03650281581844e-05	0.688579286039659	0.786858597242175
SNP_A-4290737	SNP_A-2195412	SNP_A-4193356	0.0059888671469269	0.000881364653318198	0.00512084428429021	5.03650281581844e-05	0.688579286039659	0.509267042983603
SNP_A-4290737	SNP_A-2195412	SNP_A-2096607	0.00489766244044546	0.000906033370200261	0.00350232396274149	5.03650281581844e-05	0.688579286039659	0.0382368144226085
SNP_A-4290737	SNP_A-2195412	SNP_A-2111478	0.00698426539972165	0.000436674009600477	0.00384327500114917	5.03650281581844e-05	0.688579286039659	0.038817955544056
SNP_A-4290737	SNP_A-2195412	SNP_A-1894628	0.00329945740003733	0.000772699801797411	0.00255104403803391	5.03650281581844e-05	0.688579286039659	0.340619456259052
SNP_A-4290737	SNP_A-2195412	SNP_A-2311965	0.00242825115361838	0.000106400404934425	0.00148387330329833	5.03650281581844e-05	0.688579286039659	0.017166899683786
SNP_A-4290737	SNP_A-2195412	SNP_A-1876683	0.00573031848175786	0.000593750408557204	0.00314394073329461	5.03650281581844e-05	0.688579286039659	0.513086770525618
SNP_A-4290737	SNP_A-2195412	SNP_A-4245259	0.0139987650305296	0.000909823198549381	0.00869348722889169	5.03650281581844e-05	0.688579286039659	0.645864016533294
SNP_A-4290737	SNP_A-2195412	SNP_A-1827388	0.000368083776827872	0.00040436681508738	0.000282565290461853	5.03650281581844e-05	0.688579286039659	0.285989792739454
SNP_A-4290737	SNP_A-1812228	SNP_A-2184411	0.00376802215733056	0.000209865081299364	0.00189824724518672	5.03650281581844e-05	0.436526747144149	0.0945223289471198
SNP_A-4290737	SNP_A-1812228	SNP_A-1858847	0.00788305167844939	0.000324632297810446	0.00402499497172934	5.03650281581844e-05	0.436526747144149	0.162724192266994
SNP_A-4290737	SNP_A-1812228	SNP_A-1868285	0.0112239987780936	0.000670364074136504	0.00583010065948315	5.03650281581844e-05	0.436526747144149	0.288767926972191
SNP_A-4290737	SNP_A-1812228	SNP_A-1930261	0.00294594120558689	0.000723140873839385	0.00177938241966373	5.03650281581844e-05	0.436526747144149	0.60530076241176
SNP_A-4290737	SNP_A-1812228	SNP_A-2291271	0.00106425564447094	0.000791195344088586	0.000547200343301518	5.03650281581844e-05	0.436526747144149	0.966439505918255
SNP_A-4290737	SNP_A-1812228	SNP_A-2110690	0.00328387985638833	0.00077832401822996	0.0026266382453275	5.03650281581844e-05	0.436526747144149	0.702905446342687
SNP_A-4290737	SNP_A-1812228	SNP_A-4246807	0.00469961014397308	0.000765952093115482	0.00231796827824875	5.03650281581844e-05	0.436526747144149	0.995798464718455
SNP_A-4290737	SNP_A-1812228	SNP_A-2235947	0.0136581886326249	0.000688825496010321	0.00774826875794723	5.03650281581844e-05	0.436526747144149	0.786858597242175
SNP_A-4290737	SNP_A-1812228	SNP_A-4193356	0.0124809015719156	0.000771781524792728	0.00839432783723114	5.03650281581844e-05	0.436526747144149	0.509267042983603
SNP_A-4290737	SNP_A-1812228	SNP_A-2096607	0.0115730428109585	0.000802836967823824	0.0069277273538655	5.03650281581844e-05	0.436526747144149	0.0382368144226085
SNP_A-4290737	SNP_A-1812228	SNP_A-2111478	0.00978134688434384	0.000395910975776918	0.0050789639059349	5.03650281581844e-05	0.436526747144149	0.038817955544056
SNP_A-4290737	SNP_A-1812228	SNP_A-1789130	0.00218736336883234	0.000783366875121049	0.00104243465480982	5.03650281581844e-05	0.436526747144149	0.705526942832645
SNP_A-4290737	SNP_A-1812228	SNP_A-1894628	0.00296784391752865	0.00066329111328817	0.00143596275847398	5.03650281581844e-05	0.436526747144149	0.340619456259052
SNP_A-4290737	SNP_A-1812228	SNP_A-2311965	0.0030827847808566	9.10992484850723e-05	0.00161877644328096	5.03650281581844e-05	0.436526747144149	0.017166899683786
SNP_A-4290737	SNP_A-1812228	SNP_A-1876683	0.00398462314520307	0.000502535130852845	0.00240965925245504	5.03650281581844e-05	0.436526747144149	0.513086770525618
SNP_A-4290737	SNP_A-1812228	SNP_A-1827388	0.000756257301315692	0.000353580712160202	0.000402496020998669	5.03650281581844e-05	0.436526747144149	0.285989792739454
SNP_A-4290737	SNP_A-2288571	SNP_A-2184411	0.00205421892650127	0.000260998835591146	0.000971001950024582	5.03650281581844e-05	0.41212139569985	0.0945223289471198
SNP_A-4290737	SNP_A-2288571	SNP_A-2291271	0.00869797789910041	0.000779543287476378	0.00445418802382351	5.03650281581844e-05	0.41212139569985	0.966439505918255
SNP_A-4290737	SNP_A-2288571	SNP_A-2110690	0.00458983647131967	0.000799290120091212	0.00563950657191788	5.03650281581844e-05	0.41212139569985	0.702905446342687
SNP_A-4290737	SNP_A-2288571	SNP_A-4246807	0.00181672935210481	0.000793322454438988	0.000876511085073985	5.03650281581844e-05	0.41212139569985	0.995798464718455
SNP_A-4290737	SNP_A-2288571	SNP_A-2235947	0.00873074422363899	0.000715034918666144	0.0048902154088646	5.03650281581844e-05	0.41212139569985	0.786858597242175
SNP_A-4290737	SNP_A-2288571	SNP_A-4193356	0.00807632307942556	0.000733311298520647	0.00632476557062053	5.03650281581844e-05	0.41212139569985	0.509267042983603
SNP_A-4290737	SNP_A-2288571	SNP_A-2096607	0.00327187773012486	0.000804150903912648	0.00388169517504037	5.03650281581844e-05	0.41212139569985	0.0382368144226085
SNP_A-4290737	SNP_A-2288571	SNP_A-2111478	0.0072894716382959	0.000395468544294422	0.0039342108751796	5.03650281581844e-05	0.41212139569985	0.038817955544056
SNP_A-4290737	SNP_A-2288571	SNP_A-2027792	0.0027538549922861	0.000752667648287766	0.00300095736153216	5.03650281581844e-05	0.41212139569985	0.437268410381905
SNP_A-4290737	SNP_A-2288571	SNP_A-4242068	0.00210359117161635	9.99554904977046e-05	0.00112567542079063	5.03650281581844e-05	0.41212139569985	0.0239263636000476
SNP_A-4290737	SNP_A-2288571	SNP_A-1789130	0.00291219563888169	0.000804051490224482	0.00145229174135131	5.03650281581844e-05	0.41212139569985	0.705526942832645
SNP_A-4290737	SNP_A-2288571	SNP_A-1894628	0.0044989165277374	0.000686419701311497	0.00236812457870241	5.03650281581844e-05	0.41212139569985	0.340619456259052
SNP_A-4290737	SNP_A-2288571	SNP_A-2311965	0.00145733735341728	9.89467879768839e-05	0.000984919625520375	5.03650281581844e-05	0.41212139569985	0.017166899683786
SNP_A-4290737	SNP_A-2288571	SNP_A-1876683	0.00443500928287949	0.00051430702043755	0.00472248942671383	5.03650281581844e-05	0.41212139569985	0.513086770525618
SNP_A-4290737	SNP_A-2288571	SNP_A-1901722	0.00575031714794583	0.000648879083621611	0.00556727597430728	5.03650281581844e-05	0.41212139569985	0.920016541686389
SNP_A-4290737	SNP_A-2288571	SNP_A-4245259	0.00488778368799739	0.000802528383745506	0.00585496505202948	5.03650281581844e-05	0.41212139569985	0.645864016533294
SNP_A-4290737	SNP_A-2288571	SNP_A-2211289	0.0045338299209661	0.000700774676088116	0.00271586025216749	5.03650281581844e-05	0.41212139569985	0.956283567866355
SNP_A-4290737	SNP_A-2184411	SNP_A-1858847	0.0020285776385932	9.59176290656921e-05	0.00113112904962747	5.03650281581844e-05	0.0945223289471198	0.162724192266994
SNP_A-4290737	SNP_A-2184411	SNP_A-1930261	0.00338192641143917	0.000320440509291994	0.00425871853859564	5.03650281581844e-05	0.0945223289471198	0.60530076241176
SNP_A-4290737	SNP_A-2184411	SNP_A-2174722	0.00379424901211833	0.000286680657960342	0.00206615388992277	5.03650281581844e-05	0.0945223289471198	0.910157227651333
SNP_A-4290737	SNP_A-2184411	SNP_A-2291271	0.00458993154734504	0.00030812618226038	0.00402644649402047	5.03650281581844e-05	0.0945223289471198	0.966439505918255
SNP_A-4290737	SNP_A-2184411	SNP_A-2110690	0.00819180562980462	0.000325708981460826	0.00422482924726762	5.03650281581844e-05	0.0945223289471198	0.702905446342687
SNP_A-4290737	SNP_A-2184411	SNP_A-2235947	0.00553663045728679	0.000288949649711482	0.00282401590345414	5.03650281581844e-05	0.0945223289471198	0.786858597242175
SNP_A-4290737	SNP_A-2184411	SNP_A-4193356	0.0042140135872147	0.000314562532780433	0.00213077785183235	5.03650281581844e-05	0.0945223289471198	0.509267042983603
SNP_A-4290737	SNP_A-2184411	SNP_A-2096607	0.00198090881280202	0.000315040613333447	0.00279606827358119	5.03650281581844e-05	0.0945223289471198	0.0382368144226085
SNP_A-4290737	SNP_A-2184411	SNP_A-2111478	0.00474494536608209	0.000128253287164147	0.00233835531188805	5.03650281581844e-05	0.0945223289471198	0.038817955544056
SNP_A-4290737	SNP_A-2184411	SNP_A-2027792	0.00850665983750623	0.000284811172764	0.0043677315707565	5.03650281581844e-05	0.0945223289471198	0.437268410381905
SNP_A-4290737	SNP_A-2184411	SNP_A-1789130	0.00345520505014833	0.000321563479008871	0.00190052749346009	5.03650281581844e-05	0.0945223289471198	0.705526942832645
SNP_A-4290737	SNP_A-2184411	SNP_A-2311965	0.00128052704851086	3.70736914482617e-05	0.000605073557158811	5.03650281581844e-05	0.0945223289471198	0.017166899683786
SNP_A-4290737	SNP_A-2184411	SNP_A-1876683	0.00144665883761223	0.0002006553934454	0.00151661408848939	5.03650281581844e-05	0.0945223289471198	0.513086770525618
SNP_A-4290737	SNP_A-2184411	SNP_A-2270960	0.000324124819912497	0.000190958541602287	0.000141595646658991	5.03650281581844e-05	0.0945223289471198	0.371150474192641
SNP_A-4290737	SNP_A-2184411	SNP_A-2211486	0.00280955950369147	0.000171775216959979	0.0015646933785822	5.03650281581844e-05	0.0945223289471198	0.352572321229796
SNP_A-4290737	SNP_A-2184411	SNP_A-1945269	0.00127192877734373	9.8867034668491e-05	0.00130114233175166	5.03650281581844e-05	0.0945223289471198	0.349987055201333
SNP_A-4290737	SNP_A-2184411	SNP_A-2166486	0.00342195434192729	0.000142628011416973	0.00206046391013556	5.03650281581844e-05	0.0945223289471198	0.314982257531143
SNP_A-4290737	SNP_A-1858847	SNP_A-1868285	0.0048749039958631	0.000298449909414289	0.00244364441306729	5.03650281581844e-05	0.162724192266994	0.288767926972191
SNP_A-4290737	SNP_A-1858847	SNP_A-1930261	0.00758196680017416	0.000300413074961128	0.00384082511079307	5.03650281581844e-05	0.162724192266994	0.60530076241176
SNP_A-4290737	SNP_A-1858847	SNP_A-2174722	0.00247077171735313	0.000340181900210786	0.00216283562906882	5.03650281581844e-05	0.162724192266994	0.910157227651333
SNP_A-4290737	SNP_A-1858847	SNP_A-2110690	0.00527401046773148	0.000330582159137245	0.00269395085439407	5.03650281581844e-05	0.162724192266994	0.702905446342687
SNP_A-4290737	SNP_A-1858847	SNP_A-4246807	0.00457754719529688	0.000324052121003287	0.00231264440130321	5.03650281581844e-05	0.162724192266994	0.995798464718455
SNP_A-4290737	SNP_A-1858847	SNP_A-4193356	0.00331561700117141	0.00032633332842744	0.00212874157702168	5.03650281581844e-05	0.162724192266994	0.509267042983603
SNP_A-4290737	SNP_A-1858847	SNP_A-2096607	0.0045903502200163	0.00033868745639232	0.00284466829234536	5.03650281581844e-05	0.162724192266994	0.0382368144226085
SNP_A-4290737	SNP_A-1858847	SNP_A-4242068	0.00144061267203927	4.04673421053914e-05	0.00070513577925155	5.03650281581844e-05	0.162724192266994	0.0239263636000476
SNP_A-4290737	SNP_A-1858847	SNP_A-1789130	0.00469551320785357	0.000343720211854304	0.00231248803901301	5.03650281581844e-05	0.162724192266994	0.705526942832645
SNP_A-4290737	SNP_A-1858847	SNP_A-1894628	0.00385708298533382	0.000295238958359317	0.00288880535092198	5.03650281581844e-05	0.162724192266994	0.340619456259052
SNP_A-4290737	SNP_A-1858847	SNP_A-2311965	0.000928220504703213	3.99872482180161e-05	0.00042343933539577	5.03650281581844e-05	0.162724192266994	0.017166899683786
SNP_A-4290737	SNP_A-1858847	SNP_A-1901722	0.000572181618154361	0.000283268568460593	0.0036226996521779	5.03650281581844e-05	0.162724192266994	0.920016541686389
SNP_A-4290737	SNP_A-1858847	SNP_A-2211486	0.00254387506708707	0.000184966317633467	0.00205356221138658	5.03650281581844e-05	0.162724192266994	0.352572321229796
SNP_A-4290737	SNP_A-1858847	SNP_A-4245259	9.27311388843654e-05	0.000330115251906115	0.00412953677542526	5.03650281581844e-05	0.162724192266994	0.645864016533294
SNP_A-4290737	SNP_A-1858847	SNP_A-2211289	0.00047537362900654	0.000300131113565785	0.00307276848671395	5.03650281581844e-05	0.162724192266994	0.956283567866355
SNP_A-4290737	SNP_A-1858847	SNP_A-2166486	0.00343719953622072	0.000163457035578411	0.00229388535112761	5.03650281581844e-05	0.162724192266994	0.314982257531143
SNP_A-4290737	SNP_A-1868285	SNP_A-1930261	0.0121662698220669	0.000679413739952223	0.00643906087667761	5.03650281581844e-05	0.288767926972191	0.60530076241176
SNP_A-4290737	SNP_A-1868285	SNP_A-2174722	0.00719984211969042	0.000658627803356702	0.00716365850611705	5.03650281581844e-05	0.288767926972191	0.910157227651333
SNP_A-4290737	SNP_A-1868285	SNP_A-2291271	0.0117567939099713	0.000648693283862317	0.0070223672334073	5.03650281581844e-05	0.288767926972191	0.966439505918255
SNP_A-4290737	SNP_A-1868285	SNP_A-2110690	0.0140632746683967	0.000696258590744463	0.00755186076325785	5.03650281581844e-05	0.288767926972191	0.702905446342687
SNP_A-4290737	SNP_A-1868285	SNP_A-4246807	0.00689558847068905	0.000690177396582814	0.00574509832576893	5.03650281581844e-05	0.288767926972191	0.995798464718455
SNP_A-4290737	SNP_A-1868285	SNP_A-2235947	0.0116586679568069	0.000622153009652406	0.00751200133461069	5.03650281581844e-05	0.288767926972191	0.786858597242175
SNP_A-4290737	SNP_A-1868285	SNP_A-4193356	0.00911113872908461	0.000652595790165694	0.00515591262416118	5.03650281581844e-05	0.288767926972191	0.509267042983603
SNP_A-4290737	SNP_A-1868285	SNP_A-2096607	0.0108225466718579	0.000694618922520215	0.00566538007272126	5.03650281581844e-05	0.288767926972191	0.0382368144226085
SNP_A-4290737	SNP_A-1868285	SNP_A-2111478	0.00924335840380596	0.000336690235235936	0.00483879739672711	5.03650281581844e-05	0.288767926972191	0.038817955544056
SNP_A-4290737	SNP_A-1868285	SNP_A-2027792	0.00910051907488621	0.000667210029192478	0.00790954661745333	5.03650281581844e-05	0.288767926972191	0.437268410381905
SNP_A-4290737	SNP_A-1868285	SNP_A-4242068	0.000562729593084522	8.53049674438233e-05	0.000794377039965304	5.03650281581844e-05	0.288767926972191	0.0239263636000476
SNP_A-4290737	SNP_A-1868285	SNP_A-2311965	0.000498762521674461	8.99877586996921e-05	0.00125125230918567	5.03650281581844e-05	0.288767926972191	0.017166899683786
SNP_A-4290737	SNP_A-1868285	SNP_A-1876683	0.00728943510347315	0.000442102215664992	0.00368467935110522	5.03650281581844e-05	0.288767926972191	0.513086770525618
SNP_A-4290737	SNP_A-1868285	SNP_A-1901722	0.00367042751149125	0.000559535510391531	0.00464341111021564	5.03650281581844e-05	0.288767926972191	0.920016541686389
SNP_A-4290737	SNP_A-1868285	SNP_A-2270960	0.000770892644149156	0.000412449368019303	0.000495202599494838	5.03650281581844e-05	0.288767926972191	0.371150474192641
SNP_A-4290737	SNP_A-1868285	SNP_A-4245259	0.00273489455452711	0.000698832252923713	0.00596286119693394	5.03650281581844e-05	0.288767926972191	0.645864016533294
SNP_A-4290737	SNP_A-1868285	SNP_A-1945269	0.00196762178759372	0.000221034965079246	0.00153054212276248	5.03650281581844e-05	0.288767926972191	0.349987055201333
SNP_A-4290737	SNP_A-1868285	SNP_A-2211289	0.00548386570678016	0.000602117997948936	0.00516271212705945	5.03650281581844e-05	0.288767926972191	0.956283567866355
SNP_A-4290737	SNP_A-1868285	SNP_A-1827388	0.00059610327376777	0.000305189118017906	0.000685047954198848	5.03650281581844e-05	0.288767926972191	0.285989792739454
SNP_A-4290737	SNP_A-1930261	SNP_A-2110690	0.00131463313081362	0.000823233457531605	0.000895436747438532	5.03650281581844e-05	0.60530076241176	0.702905446342687
SNP_A-4290737	SNP_A-1930261	SNP_A-4246807	0.012270980175056	0.000847155470324772	0.00681619952053795	5.03650281581844e-05	0.60530076241176	0.995798464718455
SNP_A-4290737	SNP_A-1930261	SNP_A-2235947	0.0134384089774544	0.000768339217317761	0.00704906268729426	5.03650281581844e-05	0.60530076241176	0.786858597242175
SNP_A-4290737	SNP_A-1930261	SNP_A-4193356	0.00113674172795918	0.000817186592408395	0.000524428584638232	5.03650281581844e-05	0.60530076241176	0.509267042983603
SNP_A-4290737	SNP_A-1930261	SNP_A-2096607	0.00661723576570774	0.000842928186841663	0.00348256644323473	5.03650281581844e-05	0.60530076241176	0.0382368144226085
SNP_A-4290737	SNP_A-1930261	SNP_A-2111478	0.00559785979841206	0.000378724430990335	0.0028109888549189	5.03650281581844e-05	0.60530076241176	0.038817955544056
SNP_A-4290737	SNP_A-1930261	SNP_A-2027792	0.0139551090539569	0.000805846923251356	0.00954429455588151	5.03650281581844e-05	0.60530076241176	0.437268410381905
SNP_A-4290737	SNP_A-1930261	SNP_A-4242068	0.00202182997052708	0.000103369088965646	0.00166260493131424	5.03650281581844e-05	0.60530076241176	0.0239263636000476
SNP_A-4290737	SNP_A-1930261	SNP_A-1894628	0.00382965420047937	0.000755853425973599	0.00537178467089123	5.03650281581844e-05	0.60530076241176	0.340619456259052
SNP_A-4290737	SNP_A-1930261	SNP_A-2311965	0.000197297951219421	0.000108772807730687	0.00170251368146406	5.03650281581844e-05	0.60530076241176	0.017166899683786
SNP_A-4290737	SNP_A-1930261	SNP_A-1876683	0.00099120620630176	0.000543197463867322	0.00657063666616863	5.03650281581844e-05	0.60530076241176	0.513086770525618
SNP_A-4290737	SNP_A-1930261	SNP_A-1901722	0.0123815638266658	0.000674187957047948	0.00798395850187477	5.03650281581844e-05	0.60530076241176	0.920016541686389
SNP_A-4290737	SNP_A-1930261	SNP_A-2270960	0.00131235853649556	0.000515378342824072	0.000627866476712254	5.03650281581844e-05	0.60530076241176	0.371150474192641
SNP_A-4290737	SNP_A-1930261	SNP_A-2211486	0.00561275998918343	0.00047511361698357	0.00432369446322614	5.03650281581844e-05	0.60530076241176	0.352572321229796
SNP_A-4290737	SNP_A-1930261	SNP_A-4245259	0.0170951542312763	0.000850096368676445	0.00921043819573431	5.03650281581844e-05	0.60530076241176	0.645864016533294
SNP_A-4290737	SNP_A-1930261	SNP_A-2211289	0.0114180423784819	0.00073281696716721	0.00633312297375786	5.03650281581844e-05	0.60530076241176	0.956283567866355
SNP_A-4290737	SNP_A-1930261	SNP_A-2166486	0.00456015550034567	0.000406012201013569	0.0046925368478701	5.03650281581844e-05	0.60530076241176	0.314982257531143
SNP_A-4290737	SNP_A-2174722	SNP_A-4246807	0.00430165549541267	0.000822251109951111	0.00666378996512837	5.03650281581844e-05	0.910157227651333	0.995798464718455
SNP_A-4290737	SNP_A-2174722	SNP_A-2235947	0.0125672179857333	0.000758477523047113	0.00700300352559881	5.03650281581844e-05	0.910157227651333	0.786858597242175
SNP_A-4290737	SNP_A-2174722	SNP_A-2096607	0.00856076286323207	0.000852727604687025	0.0061500389286072	5.03650281581844e-05	0.910157227651333	0.0382368144226085
SNP_A-4290737	SNP_A-2174722	SNP_A-2027792	0.00934567543580194	0.00078710150334852	0.00479133544175522	5.03650281581844e-05	0.910157227651333	0.437268410381905
SNP_A-4290737	SNP_A-2174722	SNP_A-4242068	0.000173652140170033	9.83058310021697e-05	0.000329727907673894	5.03650281581844e-05	0.910157227651333	0.0239263636000476
SNP_A-4290737	SNP_A-2174722	SNP_A-2311965	0.00089270079768474	0.000100322586743177	0.0014377199400632	5.03650281581844e-05	0.910157227651333	0.017166899683786
SNP_A-4290737	SNP_A-2174722	SNP_A-1876683	0.00397179574165669	0.000555983384044063	0.00647797116928515	5.03650281581844e-05	0.910157227651333	0.513086770525618
SNP_A-4290737	SNP_A-2174722	SNP_A-1901722	0.0143417809232644	0.000695745265290652	0.00790825769511479	5.03650281581844e-05	0.910157227651333	0.920016541686389
SNP_A-4290737	SNP_A-2174722	SNP_A-2211486	0.00124683783858218	0.000476528642072112	0.00272301477179095	5.03650281581844e-05	0.910157227651333	0.352572321229796
SNP_A-4290737	SNP_A-2174722	SNP_A-4245259	0.011891814892304	0.000850118465521235	0.00803237929097178	5.03650281581844e-05	0.910157227651333	0.645864016533294
SNP_A-4290737	SNP_A-2174722	SNP_A-2211289	0.00694768725820889	0.000744264683848248	0.00534183184830468	5.03650281581844e-05	0.910157227651333	0.956283567866355
SNP_A-4290737	SNP_A-2291271	SNP_A-2110690	0.000861042144349353	0.000858404460887326	0.00044048613397045	5.03650281581844e-05	0.966439505918255	0.702905446342687
SNP_A-4290737	SNP_A-2291271	SNP_A-4193356	0.00198456285908181	0.000884028190383783	0.00107905595841045	5.03650281581844e-05	0.966439505918255	0.509267042983603
SNP_A-4290737	SNP_A-2291271	SNP_A-2096607	0.0062033447452993	0.00091854583127954	0.00527428686507759	5.03650281581844e-05	0.966439505918255	0.0382368144226085
SNP_A-4290737	SNP_A-2291271	SNP_A-2111478	0.00986214324244165	0.000394757939806801	0.00507262701777083	5.03650281581844e-05	0.966439505918255	0.038817955544056
SNP_A-4290737	SNP_A-2291271	SNP_A-2027792	0.0158277813085472	0.000835327016795605	0.0097580418944487	5.03650281581844e-05	0.966439505918255	0.437268410381905
SNP_A-4290737	SNP_A-2291271	SNP_A-1789130	0.00625257612107576	0.000931268140044409	0.0040732336948582	5.03650281581844e-05	0.966439505918255	0.705526942832645
SNP_A-4290737	SNP_A-2291271	SNP_A-2311965	0.00160539696794093	0.000109883040986842	0.00167979831606077	5.03650281581844e-05	0.966439505918255	0.017166899683786
SNP_A-4290737	SNP_A-2291271	SNP_A-1876683	0.00301288820606691	0.000606550174672751	0.0071727230496896	5.03650281581844e-05	0.966439505918255	0.513086770525618
SNP_A-4290737	SNP_A-2291271	SNP_A-1901722	0.0059574644175648	0.000731694290206263	0.00887140750575772	5.03650281581844e-05	0.966439505918255	0.920016541686389
SNP_A-4290737	SNP_A-2291271	SNP_A-2211486	0.007107927272552	0.000477706276195806	0.00501437825016783	5.03650281581844e-05	0.966439505918255	0.352572321229796
SNP_A-4290737	SNP_A-2291271	SNP_A-4245259	0.0100464421949055	0.000914007940553038	0.0075609181718075	5.03650281581844e-05	0.966439505918255	0.645864016533294
SNP_A-4290737	SNP_A-2291271	SNP_A-2211289	0.00491763727391028	0.000803846982129318	0.00348608548581421	5.03650281581844e-05	0.966439505918255	0.956283567866355
SNP_A-4290737	SNP_A-2291271	SNP_A-2166486	0.00418775564073349	0.000411931539080035	0.00553106918059872	5.03650281581844e-05	0.966439505918255	0.314982257531143
SNP_A-4290737	SNP_A-2110690	SNP_A-4246807	0.0107867193329154	0.000904064771440854	0.00730871719453108	5.03650281581844e-05	0.702905446342687	0.995798464718455
SNP_A-4290737	SNP_A-2110690	SNP_A-2096607	0.000764029192202726	0.000892749452996034	0.0031574603868489	5.03650281581844e-05	0.702905446342687	0.0382368144226085
SNP_A-4290737	SNP_A-2110690	SNP_A-2027792	0.00651079218530306	0.000846571694046838	0.00394880479097225	5.03650281581844e-05	0.702905446342687	0.437268410381905
SNP_A-4290737	SNP_A-2110690	SNP_A-4242068	0.00107046830105521	0.000109191577688539	0.00186773558402959	5.03650281581844e-05	0.702905446342687	0.0239263636000476
SNP_A-4290737	SNP_A-2110690	SNP_A-1789130	0.0105761700672223	0.000907700103391166	0.00554723455403631	5.03650281581844e-05	0.702905446342687	0.705526942832645
SNP_A-4290737	SNP_A-2110690	SNP_A-2311965	0.000681206631489261	0.000113242501465635	0.000372930304196915	5.03650281581844e-05	0.702905446342687	0.017166899683786
SNP_A-4290737	SNP_A-2110690	SNP_A-1876683	0.0121553581564022	0.000595771673665748	0.00638455264637413	5.03650281581844e-05	0.702905446342687	0.513086770525618
SNP_A-4290737	SNP_A-2110690	SNP_A-1901722	0.0172817681730292	0.00072967779951514	0.00926799112038183	5.03650281581844e-05	0.702905446342687	0.920016541686389
SNP_A-4290737	SNP_A-2110690	SNP_A-2270960	0.00073579671657997	0.000554751416256182	0.00117029575489845	5.03650281581844e-05	0.702905446342687	0.371150474192641
SNP_A-4290737	SNP_A-2110690	SNP_A-2211486	0.00851138564763583	0.00052196457337848	0.00486231035768683	5.03650281581844e-05	0.702905446342687	0.352572321229796
SNP_A-4290737	SNP_A-2110690	SNP_A-4245259	0.0161358308730159	0.000907268246406954	0.00856807905933928	5.03650281581844e-05	0.702905446342687	0.645864016533294
SNP_A-4290737	SNP_A-2110690	SNP_A-2211289	0.0120640041607278	0.000791753421167446	0.00685208068269839	5.03650281581844e-05	0.702905446342687	0.956283567866355
SNP_A-4290737	SNP_A-2110690	SNP_A-2166486	0.00938372362446781	0.000431418906446708	0.00487632651016762	5.03650281581844e-05	0.702905446342687	0.314982257531143
SNP_A-4290737	SNP_A-4246807	SNP_A-4193356	0.00778480173603184	0.000844049697604491	0.00463353588028978	5.03650281581844e-05	0.995798464718455	0.509267042983603
SNP_A-4290737	SNP_A-4246807	SNP_A-2096607	0.00973208866243429	0.000906769162987326	0.00512870741184796	5.03650281581844e-05	0.995798464718455	0.0382368144226085
SNP_A-4290737	SNP_A-4246807	SNP_A-2027792	0.0127630751494888	0.00082691268313383	0.00772122264966881	5.03650281581844e-05	0.995798464718455	0.437268410381905
SNP_A-4290737	SNP_A-4246807	SNP_A-4242068	0.00113231188205689	9.95184366497893e-05	0.000679270046495484	5.03650281581844e-05	0.995798464718455	0.0239263636000476
SNP_A-4290737	SNP_A-4246807	SNP_A-1789130	0.00768193703779446	0.000915213218659334	0.00422799888328303	5.03650281581844e-05	0.995798464718455	0.705526942832645
SNP_A-4290737	SNP_A-4246807	SNP_A-1894628	0.00985027250193141	0.000805320371194411	0.00576327651540165	5.03650281581844e-05	0.995798464718455	0.340619456259052
SNP_A-4290737	SNP_A-4246807	SNP_A-1876683	0.010014315884683	0.000601825267121592	0.00566955395583597	5.03650281581844e-05	0.995798464718455	0.513086770525618
SNP_A-4290737	SNP_A-4246807	SNP_A-2211486	0.000828938859044269	0.000498498583071671	0.00049864604824724	5.03650281581844e-05	0.995798464718455	0.352572321229796
SNP_A-4290737	SNP_A-4246807	SNP_A-4245259	0.00546838826200346	0.000899638080804581	0.00323507767327516	5.03650281581844e-05	0.995798464718455	0.645864016533294
SNP_A-4290737	SNP_A-4246807	SNP_A-1945269	0.00543039767193648	0.000296115237187596	0.00290985012378175	5.03650281581844e-05	0.995798464718455	0.349987055201333
SNP_A-4290737	SNP_A-4246807	SNP_A-2166486	0.000680085648443487	0.000422555513170571	0.000304579379074594	5.03650281581844e-05	0.995798464718455	0.314982257531143
SNP_A-4290737	SNP_A-4246807	SNP_A-1827388	0.00114672996263676	0.000393173335240632	0.000613919635636978	5.03650281581844e-05	0.995798464718455	0.285989792739454
SNP_A-4290737	SNP_A-2235947	SNP_A-2096607	0.00821007897521591	0.000910267383263122	0.00826976859525476	5.03650281581844e-05	0.786858597242175	0.0382368144226085
SNP_A-4290737	SNP_A-2235947	SNP_A-2111478	0.00558736942395985	0.000401563698615789	0.00279740476363965	5.03650281581844e-05	0.786858597242175	0.038817955544056
SNP_A-4290737	SNP_A-4193356	SNP_A-2096607	0.00553667809991027	0.000880180561834742	0.00536307962365343	5.03650281581844e-05	0.509267042983603	0.0382368144226085
SNP_A-4290737	SNP_A-4193356	SNP_A-2027792	0.00869982790090964	0.00072810836430053	0.00469022502050449	5.03650281581844e-05	0.509267042983603	0.437268410381905
SNP_A-4290737	SNP_A-4193356	SNP_A-4242068	0.00186076623914013	9.96861045396199e-05	0.000925210823838757	5.03650281581844e-05	0.509267042983603	0.0239263636000476
SNP_A-4290737	SNP_A-4193356	SNP_A-1789130	0.00952333724567253	0.000884364636892418	0.00488789497631802	5.03650281581844e-05	0.509267042983603	0.705526942832645
SNP_A-4290737	SNP_A-4193356	SNP_A-1894628	0.00999340042439242	0.00077441580484535	0.00549608598684577	5.03650281581844e-05	0.509267042983603	0.340619456259052
SNP_A-4290737	SNP_A-4193356	SNP_A-2311965	0.00338016530467929	0.000103406783156955	0.00163852462083438	5.03650281581844e-05	0.509267042983603	0.017166899683786
SNP_A-4290737	SNP_A-4193356	SNP_A-1945269	0.00122389247726591	0.000298793565001616	0.00092168975594846	5.03650281581844e-05	0.509267042983603	0.349987055201333
SNP_A-4290737	SNP_A-4193356	SNP_A-2166486	0.00656642856767202	0.000421095622830258	0.00494677698858058	5.03650281581844e-05	0.509267042983603	0.314982257531143
SNP_A-4290737	SNP_A-4193356	SNP_A-1827388	0.0012845482024095	0.000392391339140715	0.000840468912002453	5.03650281581844e-05	0.509267042983603	0.285989792739454
SNP_A-4290737	SNP_A-2096607	SNP_A-2027792	0.0136503041378971	0.000906975556086354	0.0077251870803087	5.03650281581844e-05	0.0382368144226085	0.437268410381905
SNP_A-4290737	SNP_A-2096607	SNP_A-4242068	0.00210386880159647	0.000111451174695259	0.00129999230810842	5.03650281581844e-05	0.0382368144226085	0.0239263636000476
SNP_A-4290737	SNP_A-2096607	SNP_A-1789130	0.00247567910585956	0.000916669612946679	0.00274965140435543	5.03650281581844e-05	0.0382368144226085	0.705526942832645
SNP_A-4290737	SNP_A-2096607	SNP_A-1894628	0.00503239216795227	0.000813922573617234	0.00531931493193097	5.03650281581844e-05	0.0382368144226085	0.340619456259052
SNP_A-4290737	SNP_A-2096607	SNP_A-2311965	0.00137370754573302	0.000108342632590511	0.000732936946111092	5.03650281581844e-05	0.0382368144226085	0.017166899683786
SNP_A-4290737	SNP_A-2096607	SNP_A-1901722	0.00371587435576321	0.00074212893095068	0.00180934207049812	5.03650281581844e-05	0.0382368144226085	0.920016541686389
SNP_A-4290737	SNP_A-2096607	SNP_A-2270960	0.000774398025450918	0.000564433525829731	0.00039242408758194	5.03650281581844e-05	0.0382368144226085	0.371150474192641
SNP_A-4290737	SNP_A-2096607	SNP_A-2211486	0.005710684489343	0.000521371656947186	0.00284424134045496	5.03650281581844e-05	0.0382368144226085	0.352572321229796
SNP_A-4290737	SNP_A-2096607	SNP_A-1945269	0.000998724551758239	0.00029018094953049	0.000491469442822121	5.03650281581844e-05	0.0382368144226085	0.349987055201333
SNP_A-4290737	SNP_A-2096607	SNP_A-2211289	0.00204645340072585	0.000785522474175639	0.00096658459603454	5.03650281581844e-05	0.0382368144226085	0.956283567866355
SNP_A-4290737	SNP_A-2096607	SNP_A-2166486	0.00760859413399177	0.000433625418603174	0.00394230045820729	5.03650281581844e-05	0.0382368144226085	0.314982257531143
SNP_A-4290737	SNP_A-2111478	SNP_A-2027792	0.00932478696714238	0.000420517132417208	0.00584224603153114	5.03650281581844e-05	0.038817955544056	0.437268410381905
SNP_A-4290737	SNP_A-2111478	SNP_A-1876683	0.00158841164713057	0.000220763823996922	0.00377590085367727	5.03650281581844e-05	0.038817955544056	0.513086770525618
SNP_A-4290737	SNP_A-2111478	SNP_A-2270960	0.000804815510661647	0.000278742759647973	0.00052280785949104	5.03650281581844e-05	0.038817955544056	0.371150474192641
SNP_A-4290737	SNP_A-2111478	SNP_A-2211486	0.00181569453489953	0.000240581909176573	0.00096918949438095	5.03650281581844e-05	0.038817955544056	0.352572321229796
SNP_A-4290737	SNP_A-2111478	SNP_A-2166486	0.00301142110496986	0.000208666350003444	0.0016143082766322	5.03650281581844e-05	0.038817955544056	0.314982257531143
SNP_A-4290737	SNP_A-2111478	SNP_A-1827388	0.000852221804886084	0.000208813682755854	0.000387935781255266	5.03650281581844e-05	0.038817955544056	0.285989792739454
SNP_A-4290737	SNP_A-2027792	SNP_A-4242068	0.00129283798655513	0.000108545866259188	0.000709950991366595	5.03650281581844e-05	0.437268410381905	0.0239263636000476
SNP_A-4290737	SNP_A-2027792	SNP_A-2311965	0.00149093794999014	0.000113337519635735	0.00154207503189776	5.03650281581844e-05	0.437268410381905	0.017166899683786
SNP_A-4290737	SNP_A-2027792	SNP_A-1901722	0.0134292791306205	0.000666657230692479	0.00846425326442401	5.03650281581844e-05	0.437268410381905	0.920016541686389
SNP_A-4290737	SNP_A-2027792	SNP_A-2270960	0.00159448711479198	0.000510482305798949	0.000756393720833377	5.03650281581844e-05	0.437268410381905	0.371150474192641
SNP_A-4290737	SNP_A-2027792	SNP_A-2211486	0.00808157156507982	0.000514107230367299	0.00424183344234228	5.03650281581844e-05	0.437268410381905	0.352572321229796
SNP_A-4290737	SNP_A-2027792	SNP_A-4245259	0.0171638599691602	0.000834893156577129	0.00974256489242492	5.03650281581844e-05	0.437268410381905	0.645864016533294
SNP_A-4290737	SNP_A-2027792	SNP_A-1945269	0.00717668127892537	0.000289378418937515	0.00401575035749055	5.03650281581844e-05	0.437268410381905	0.349987055201333
SNP_A-4290737	SNP_A-2027792	SNP_A-2211289	0.0112225428598475	0.000749775471382523	0.0066355086392931	5.03650281581844e-05	0.437268410381905	0.956283567866355
SNP_A-4290737	SNP_A-2027792	SNP_A-2166486	0.0101956150378719	0.000433213656953819	0.00563289681510357	5.03650281581844e-05	0.437268410381905	0.314982257531143
SNP_A-4290737	SNP_A-2027792	SNP_A-1827388	0.00141094671480998	0.000373287596354253	0.000653336447576201	5.03650281581844e-05	0.437268410381905	0.285989792739454
SNP_A-4290737	SNP_A-4242068	SNP_A-1894628	0.000995356486650299	6.80220191569351e-05	0.0007028694988058	5.03650281581844e-05	0.0239263636000476	0.340619456259052
SNP_A-4290737	SNP_A-4242068	SNP_A-2211486	0.000404147698639064	0.000107145926840276	0.000684691406494389	5.03650281581844e-05	0.0239263636000476	0.352572321229796
SNP_A-4290737	SNP_A-4242068	SNP_A-4245259	0.00273924070694728	0.000110844284973378	0.00170637357739716	5.03650281581844e-05	0.0239263636000476	0.645864016533294
SNP_A-4290737	SNP_A-4242068	SNP_A-1945269	3.64139801128625e-05	6.06164545428123e-05	0.000129614488604265	5.03650281581844e-05	0.0239263636000476	0.349987055201333
SNP_A-4290737	SNP_A-4242068	SNP_A-2211289	0.000434493085592828	7.97292573855616e-05	0.000288849164614365	5.03650281581844e-05	0.0239263636000476	0.956283567866355
SNP_A-4290737	SNP_A-4242068	SNP_A-2166486	0.000602278016221318	0.000101513151660014	0.000988559000978458	5.03650281581844e-05	0.0239263636000476	0.314982257531143
SNP_A-4290737	SNP_A-4242068	SNP_A-1827388	1.04804766474523e-05	5.11954270511652e-05	7.24687039441841e-05	5.03650281581844e-05	0.0239263636000476	0.285989792739454
SNP_A-4290737	SNP_A-1789130	SNP_A-2311965	0.00103394062768031	9.70058330607185e-05	0.000575326830690472	5.03650281581844e-05	0.705526942832645	0.017166899683786
SNP_A-4290737	SNP_A-1789130	SNP_A-2211486	0.00362091097566885	0.00052893694851485	0.00289456056010221	5.03650281581844e-05	0.705526942832645	0.352572321229796
SNP_A-4290737	SNP_A-1789130	SNP_A-4245259	0.00355679147194311	0.000914168943182418	0.00173437442580174	5.03650281581844e-05	0.705526942832645	0.645864016533294
SNP_A-4290737	SNP_A-1789130	SNP_A-1945269	0.000361105538056492	0.000258549877179897	0.00112078926157541	5.03650281581844e-05	0.705526942832645	0.349987055201333
SNP_A-4290737	SNP_A-1789130	SNP_A-2211289	0.00279107217239641	0.000776032055256115	0.00271096941813203	5.03650281581844e-05	0.705526942832645	0.956283567866355
SNP_A-4290737	SNP_A-1789130	SNP_A-2166486	0.00383336469058614	0.000438704906118243	0.00199215710930993	5.03650281581844e-05	0.705526942832645	0.314982257531143
SNP_A-4290737	SNP_A-1789130	SNP_A-1827388	0.000340584384060133	0.00038404689484529	0.000226942743896279	5.03650281581844e-05	0.705526942832645	0.285989792739454
SNP_A-4290737	SNP_A-1894628	SNP_A-2311965	0.00279659723779166	0.000107215049824267	0.00146023518795936	5.03650281581844e-05	0.340619456259052	0.017166899683786
SNP_A-4290737	SNP_A-1894628	SNP_A-2211486	0.00657743297219995	0.000399513673375664	0.0035676081579082	5.03650281581844e-05	0.340619456259052	0.352572321229796
SNP_A-4290737	SNP_A-1894628	SNP_A-4245259	0.0119336139100581	0.000810608905101768	0.00658699225007793	5.03650281581844e-05	0.340619456259052	0.645864016533294
SNP_A-4290737	SNP_A-1894628	SNP_A-1945269	0.00125033156615548	0.000146995759121976	0.0014306317012241	5.03650281581844e-05	0.340619456259052	0.349987055201333
SNP_A-4290737	SNP_A-1894628	SNP_A-2211289	0.00348926304766362	0.000659670370708837	0.00306468478809361	5.03650281581844e-05	0.340619456259052	0.956283567866355
SNP_A-4290737	SNP_A-1894628	SNP_A-2166486	0.00713387124573065	0.000322019166492439	0.00362282076307191	5.03650281581844e-05	0.340619456259052	0.314982257531143
SNP_A-4290737	SNP_A-1894628	SNP_A-1827388	0.00076842770404286	0.000290671528626153	0.000381963900813601	5.03650281581844e-05	0.340619456259052	0.285989792739454
SNP_A-4290737	SNP_A-2311965	SNP_A-2211486	0.000339345123486014	0.000106613412046253	0.000150035176536123	5.03650281581844e-05	0.017166899683786	0.352572321229796
SNP_A-4290737	SNP_A-2311965	SNP_A-4245259	0.00288839062808541	0.000106934844464009	0.0014050175394459	5.03650281581844e-05	0.017166899683786	0.645864016533294
SNP_A-4290737	SNP_A-2311965	SNP_A-2211289	0.00067545930846881	5.35366388634396e-05	0.000407967942350487	5.03650281581844e-05	0.017166899683786	0.956283567866355
SNP_A-4290737	SNP_A-2311965	SNP_A-2166486	0.000515147214615949	9.69816654816548e-05	0.00033393756882903	5.03650281581844e-05	0.017166899683786	0.314982257531143
SNP_A-4290737	SNP_A-2311965	SNP_A-1827388	0.000110669459223775	2.73600574224446e-05	0.000111357669016355	5.03650281581844e-05	0.017166899683786	0.285989792739454
SNP_A-4290737	SNP_A-1876683	SNP_A-2211486	0.00770639276903259	0.000362942253458767	0.00406754369801552	5.03650281581844e-05	0.513086770525618	0.352572321229796
SNP_A-4290737	SNP_A-1876683	SNP_A-1945269	0.0071855341401176	0.00026042829281358	0.00364544044319363	5.03650281581844e-05	0.513086770525618	0.349987055201333
SNP_A-4290737	SNP_A-1876683	SNP_A-2166486	0.00859278415169775	0.000310528846152722	0.00439169300042083	5.03650281581844e-05	0.513086770525618	0.314982257531143
SNP_A-4290737	SNP_A-1876683	SNP_A-1827388	0.000490415587268734	0.000234801654269314	0.000557513274327097	5.03650281581844e-05	0.513086770525618	0.285989792739454
SNP_A-4290737	SNP_A-4245259	SNP_A-1945269	0.00118127478104228	0.000251753913839603	0.00278271595646285	5.03650281581844e-05	0.645864016533294	0.349987055201333
