# Supplementary material for: Powerful testing via hierarchical linkage disequilibrium in haplotype association studies
Source: Biom J. 2019 Jan 28;61(3):747–68. doi: 10.1002/bimj.201800053 (PMC6637384; doi:10.1002/bimj.201800053)
Supplement: Supplementary file 1 — Supporting Information [file BIMJ-61-747-s001.zip › reproducibility/case_study1_cadidate_loci_analysis/results/20.Pvalues.txt]

SNP1	SNP2	SNP3	Full	P={1}	P={1,2}	SNP1	SNP2	SNP3
SNP_A-2135372	SNP_A-1790799	SNP_A-4265594	0.00103338878541138	3.26111943871475e-05	0.000482973611801387	5.16038776322568e-05	0.033860454239154	0.536565527892457
SNP_A-2135372	SNP_A-1790799	SNP_A-2090297	0.000916572550771863	5.3487787643926e-05	0.000445082994948426	5.16038776322568e-05	0.033860454239154	0.0202967765621643
SNP_A-2135372	SNP_A-1790799	SNP_A-1924976	0.00145278346660965	0.000499728770785888	0.000754232190364136	5.16038776322568e-05	0.033860454239154	0.157531215153443
SNP_A-2135372	SNP_A-1790799	SNP_A-4288906	0.000296918808196896	0.000514849766515933	0.000378730926112789	5.16038776322568e-05	0.033860454239154	0.27973534721471
SNP_A-2135372	SNP_A-2222969	SNP_A-2039436	9.2510851946435e-06	7.58995615140883e-07	4.05282602659594e-06	5.16038776322568e-05	4.3443876329361e-05	0.187411621108916
SNP_A-2135372	SNP_A-2222969	SNP_A-2306140	9.57440798404154e-07	1.88183892010761e-08	4.1129956537009e-07	5.16038776322568e-05	4.3443876329361e-05	0.00243968244412051
SNP_A-2135372	SNP_A-2222969	SNP_A-1985662	1.23024917688413e-11	1.99179363521296e-08	4.800132631826e-12	5.16038776322568e-05	4.3443876329361e-05	0.068571785971372
SNP_A-2135372	SNP_A-2222969	SNP_A-4265594	7.54718614048838e-07	1.01884799243404e-07	2.79550191764509e-07	5.16038776322568e-05	4.3443876329361e-05	0.536565527892457
SNP_A-2135372	SNP_A-2222969	SNP_A-4265595	2.12797509542083e-11	2.10605741618381e-08	1.09633075316885e-11	5.16038776322568e-05	4.3443876329361e-05	0.069813812768908
SNP_A-2135372	SNP_A-2222969	SNP_A-2104614	2.70457428099023e-05	1.6289073686897e-06	1.08601457166919e-05	5.16038776322568e-05	4.3443876329361e-05	0.614443891409746
SNP_A-2135372	SNP_A-2222969	SNP_A-1924976	2.220455689159e-06	8.98404919249409e-07	1.08975299976359e-06	5.16038776322568e-05	4.3443876329361e-05	0.157531215153443
SNP_A-2135372	SNP_A-2222969	SNP_A-2104339	1.33973992095042e-05	1.84577001653427e-06	5.24853725496109e-06	5.16038776322568e-05	4.3443876329361e-05	0.54423153784328
SNP_A-2135372	SNP_A-2222969	SNP_A-4288906	7.14913849130454e-06	1.53398019886597e-06	2.71846237945039e-06	5.16038776322568e-05	4.3443876329361e-05	0.27973534721471
SNP_A-2135372	SNP_A-2039436	SNP_A-1783972	0.000801332911231517	5.58014898083108e-05	0.000361513419686063	5.16038776322568e-05	0.187411621108916	0.0442952490291731
SNP_A-2135372	SNP_A-2039436	SNP_A-1985662	4.18125520379825e-06	1.74929332234076e-06	2.8521536536809e-06	5.16038776322568e-05	0.187411621108916	0.068571785971372
SNP_A-2135372	SNP_A-2039436	SNP_A-4265595	9.25589606492715e-06	1.92501836150727e-06	4.61204258705514e-06	5.16038776322568e-05	0.187411621108916	0.069813812768908
SNP_A-2135372	SNP_A-2039436	SNP_A-2090297	0.00100304803569859	5.53193120085679e-05	0.000500856911319137	5.16038776322568e-05	0.187411621108916	0.0202967765621643
SNP_A-2135372	SNP_A-2039436	SNP_A-2104339	0.000670222429952388	0.000163789532364887	0.000417541445271443	5.16038776322568e-05	0.187411621108916	0.54423153784328
SNP_A-2135372	SNP_A-2039436	SNP_A-4288906	0.000422145847671135	0.000163043887823189	0.000260076794823493	5.16038776322568e-05	0.187411621108916	0.27973534721471
SNP_A-2135372	SNP_A-1783972	SNP_A-2104614	0.00143180524178063	0.000170886008307208	0.000663656281022539	5.16038776322568e-05	0.0442952490291731	0.614443891409746
SNP_A-2135372	SNP_A-1783972	SNP_A-2104339	0.00168087506615114	0.000252211483986997	0.000821471831846773	5.16038776322568e-05	0.0442952490291731	0.54423153784328
SNP_A-2135372	SNP_A-1783972	SNP_A-4288906	0.000692301122298213	0.000225345951395154	0.000319413612102849	5.16038776322568e-05	0.0442952490291731	0.27973534721471
SNP_A-2135372	SNP_A-2306140	SNP_A-1985662	1.57066654340824e-10	5.70408813978208e-08	6.88641127678346e-11	5.16038776322568e-05	0.00243968244412051	0.068571785971372
SNP_A-2135372	SNP_A-2306140	SNP_A-4265595	3.25034974623053e-10	6.11803931841025e-08	1.16355159748322e-10	5.16038776322568e-05	0.00243968244412051	0.069813812768908
SNP_A-2135372	SNP_A-2306140	SNP_A-2090297	8.93614498968325e-05	4.64396188237623e-06	3.71975392417308e-05	5.16038776322568e-05	0.00243968244412051	0.0202967765621643
SNP_A-2135372	SNP_A-2306140	SNP_A-2104614	6.02259754613862e-06	1.67853120844705e-06	7.69311712021308e-06	5.16038776322568e-05	0.00243968244412051	0.614443891409746
SNP_A-2135372	SNP_A-2306140	SNP_A-2104339	1.40743102344678e-05	4.6506332267285e-06	1.22511997583991e-05	5.16038776322568e-05	0.00243968244412051	0.54423153784328
SNP_A-2135372	SNP_A-2306140	SNP_A-4288906	1.52204246775953e-05	6.55589592208937e-06	8.63929425859017e-06	5.16038776322568e-05	0.00243968244412051	0.27973534721471
SNP_A-2135372	SNP_A-1985662	SNP_A-2104614	7.47813941293813e-05	1.34577243711491e-05	6.50754012974003e-05	5.16038776322568e-05	0.068571785971372	0.614443891409746
SNP_A-2135372	SNP_A-1985662	SNP_A-1924976	0.000156479827321714	2.9716414725855e-05	6.75775762897323e-05	5.16038776322568e-05	0.068571785971372	0.157531215153443
SNP_A-2135372	SNP_A-1985662	SNP_A-2104339	0.000269050375228455	2.86868880659324e-05	0.000124458729010056	5.16038776322568e-05	0.068571785971372	0.54423153784328
SNP_A-2135372	SNP_A-1985662	SNP_A-4288906	0.000152200906658014	3.13477557897493e-05	6.62272023164825e-05	5.16038776322568e-05	0.068571785971372	0.27973534721471
SNP_A-2135372	SNP_A-4265595	SNP_A-2104614	0.000103996904487641	1.42338514167666e-05	7.85637130577801e-05	5.16038776322568e-05	0.069813812768908	0.614443891409746
SNP_A-2135372	SNP_A-4265595	SNP_A-1924976	0.000169152796578001	3.07136987645869e-05	7.16875371046944e-05	5.16038776322568e-05	0.069813812768908	0.157531215153443
SNP_A-2135372	SNP_A-4265595	SNP_A-2104339	0.000323319886139102	3.0367099725932e-05	0.000143783156416493	5.16038776322568e-05	0.069813812768908	0.54423153784328
SNP_A-2135372	SNP_A-4265595	SNP_A-4288906	0.000175263411258829	3.30993247192447e-05	7.46370477570279e-05	5.16038776322568e-05	0.069813812768908	0.27973534721471
SNP_A-2135372	SNP_A-2090297	SNP_A-2104339	0.000339334100069663	0.000150144051551274	0.000364947879172433	5.16038776322568e-05	0.0202967765621643	0.54423153784328
SNP_A-2135372	SNP_A-2090297	SNP_A-4288906	0.000220069262225215	0.000168897620224686	0.00021400411647811	5.16038776322568e-05	0.0202967765621643	0.27973534721471
