# Supplementary material for: Powerful testing via hierarchical linkage disequilibrium in haplotype association studies
Source: Biom J. 2019 Jan 28;61(3):747–68. doi: 10.1002/bimj.201800053 (PMC6637384; doi:10.1002/bimj.201800053)
Supplement: Supplementary file 1 — Supporting Information [file BIMJ-61-747-s001.zip › reproducibility/case_study1_cadidate_loci_analysis/results/40.Pvalues.txt]

SNP1	SNP2	SNP3	Full	P={1}	P={1,2}	SNP1	SNP2	SNP3
SNP_A-2044520	SNP_A-2191912	SNP_A-4280308	0.0688493257699517	0.0127068457767971	0.04255790332779	0.00288045919295217	0.937275979279058	0.166407142490874
SNP_A-2044520	SNP_A-2191912	SNP_A-4257334	0.089776148355974	0.028737780867886	0.0755355021430013	0.00288045919295217	0.937275979279058	0.609622709848996
SNP_A-2044520	SNP_A-2191912	SNP_A-4253657	0.0079435073397679	0.0253609479649666	0.00528904192550716	0.00288045919295217	0.937275979279058	0.703743827933683
SNP_A-2044520	SNP_A-2191912	SNP_A-2202937	0.0570433739317409	0.0293511981628579	0.0333399685185258	0.00288045919295217	0.937275979279058	0.955325902028032
SNP_A-2044520	SNP_A-2191912	SNP_A-2102264	0.13939277325057	0.0301558636037169	0.08982120659448	0.00288045919295217	0.937275979279058	0.97652645616051
SNP_A-2044520	SNP_A-2191912	SNP_A-2102265	0.145746476705365	0.0300149637736251	0.0934454280259645	0.00288045919295217	0.937275979279058	0.94242540135721
SNP_A-2044520	SNP_A-2191912	SNP_A-2102266	0.0564730890520567	0.0299593131470977	0.0357965740080624	0.00288045919295217	0.937275979279058	0.918201757047539
SNP_A-2044520	SNP_A-1889109	SNP_A-1797322	0.0303977832804897	0.00910872743356486	0.0174242705804461	0.00288045919295217	0.145852497577152	0.671723262377027
SNP_A-2044520	SNP_A-1889109	SNP_A-2003051	0.0112006367114884	0.00883288010214787	0.00844738651132246	0.00288045919295217	0.145852497577152	0.615896020813064
SNP_A-2044520	SNP_A-1889109	SNP_A-1910624	0.0154520294588839	0.00732538147495693	0.0102810165332444	0.00288045919295217	0.145852497577152	0.35038564792607
SNP_A-2044520	SNP_A-1889109	SNP_A-1934397	0.0288030156191745	0.00878770344417645	0.0161680634762678	0.00288045919295217	0.145852497577152	0.991355794023887
SNP_A-2044520	SNP_A-1889109	SNP_A-4257334	0.00389454001448943	0.00844213290530032	0.00214834464765665	0.00288045919295217	0.145852497577152	0.609622709848996
SNP_A-2044520	SNP_A-1889109	SNP_A-4253657	0.00149168446140078	0.00855101955102628	0.000718663900375768	0.00288045919295217	0.145852497577152	0.703743827933683
SNP_A-2044520	SNP_A-1889109	SNP_A-2102264	0.0180747584749444	0.00849627866815975	0.00975168432769107	0.00288045919295217	0.145852497577152	0.97652645616051
SNP_A-2044520	SNP_A-1889109	SNP_A-2102265	0.0195536042678846	0.00835214932377723	0.0105339456836286	0.00288045919295217	0.145852497577152	0.94242540135721
SNP_A-2044520	SNP_A-2184468	SNP_A-2003051	0.14141438672491	0.0274828899425211	0.116655884959084	0.00288045919295217	0.788384452336915	0.615896020813064
SNP_A-2044520	SNP_A-2184468	SNP_A-1910624	0.14849165685497	0.0212230382201146	0.117371072741028	0.00288045919295217	0.788384452336915	0.35038564792607
SNP_A-2044520	SNP_A-2184468	SNP_A-1934397	0.0921073551830577	0.0289957896936532	0.111921182919154	0.00288045919295217	0.788384452336915	0.991355794023887
SNP_A-2044520	SNP_A-2184468	SNP_A-4257334	0.148606204484452	0.026198574568027	0.109758358895352	0.00288045919295217	0.788384452336915	0.609622709848996
SNP_A-2044520	SNP_A-2184468	SNP_A-2102264	0.179485918492785	0.0289343629034077	0.119015030830337	0.00288045919295217	0.788384452336915	0.97652645616051
SNP_A-2044520	SNP_A-2184468	SNP_A-2102265	0.203181300638781	0.0289438680033657	0.13580157307796	0.00288045919295217	0.788384452336915	0.94242540135721
SNP_A-2044520	SNP_A-1784177	SNP_A-2003051	0.105873215821644	0.0153141425265326	0.0726969304539166	0.00288045919295217	0.339049902043601	0.615896020813064
SNP_A-2044520	SNP_A-1784177	SNP_A-1910624	0.105465753891022	0.01100620205759	0.0684981952929986	0.00288045919295217	0.339049902043601	0.35038564792607
SNP_A-2044520	SNP_A-1784177	SNP_A-1934397	0.0838342726401181	0.0151698822070022	0.051682890524218	0.00288045919295217	0.339049902043601	0.991355794023887
SNP_A-2044520	SNP_A-1784177	SNP_A-2038894	0.0689265608495269	0.0140439977305535	0.0410320683252405	0.00288045919295217	0.339049902043601	0.40210654160325
SNP_A-2044520	SNP_A-1784177	SNP_A-4257334	0.0230270599600744	0.0115443502848946	0.0370933293078426	0.00288045919295217	0.339049902043601	0.609622709848996
SNP_A-2044520	SNP_A-1784177	SNP_A-4253657	0.00431234034497141	0.0142108988384176	0.00219886383765697	0.00288045919295217	0.339049902043601	0.703743827933683
SNP_A-2044520	SNP_A-1784177	SNP_A-2102264	0.0891921800241977	0.0166818750245701	0.0592089386181177	0.00288045919295217	0.339049902043601	0.97652645616051
SNP_A-2044520	SNP_A-1784177	SNP_A-2102265	0.110001166085191	0.0167055323654461	0.0689956095658483	0.00288045919295217	0.339049902043601	0.94242540135721
SNP_A-2044520	SNP_A-2298331	SNP_A-2003051	0.12122039210165	0.0157303153278936	0.0761677149410697	0.00288045919295217	0.319201149177551	0.615896020813064
SNP_A-2044520	SNP_A-2298331	SNP_A-1910624	0.105113096133889	0.0115524045574591	0.0650962178300685	0.00288045919295217	0.319201149177551	0.35038564792607
SNP_A-2044520	SNP_A-2298331	SNP_A-1934397	0.0690414827935945	0.0159816236493504	0.0527458455597077	0.00288045919295217	0.319201149177551	0.991355794023887
SNP_A-2044520	SNP_A-2298331	SNP_A-4257334	0.0732346149025243	0.0141881033735916	0.0494854404162351	0.00288045919295217	0.319201149177551	0.609622709848996
SNP_A-2044520	SNP_A-2298331	SNP_A-2102264	0.118526679362415	0.0168695788991298	0.0743073145970944	0.00288045919295217	0.319201149177551	0.97652645616051
SNP_A-2044520	SNP_A-2298331	SNP_A-2102265	0.128010267815632	0.016909975543553	0.084707618551375	0.00288045919295217	0.319201149177551	0.94242540135721
SNP_A-2044520	SNP_A-4280308	SNP_A-1797322	0.0445150717914101	0.0131771483602617	0.0327678036093192	0.00288045919295217	0.166407142490874	0.671723262377027
SNP_A-2044520	SNP_A-4280308	SNP_A-2003051	0.0455755375390602	0.0138838587949012	0.0271091808575298	0.00288045919295217	0.166407142490874	0.615896020813064
SNP_A-2044520	SNP_A-4280308	SNP_A-1910624	0.0564249300381416	0.0127974256751921	0.0329498571436731	0.00288045919295217	0.166407142490874	0.35038564792607
SNP_A-2044520	SNP_A-4280308	SNP_A-1934397	0.0355887217550519	0.0136025709411046	0.0208511427827012	0.00288045919295217	0.166407142490874	0.991355794023887
SNP_A-2044520	SNP_A-4280308	SNP_A-2038894	0.0620374915793038	0.0134146245881244	0.0414109387802741	0.00288045919295217	0.166407142490874	0.40210654160325
SNP_A-2044520	SNP_A-4280308	SNP_A-4253657	0.00407503978278762	0.010489407022732	0.00201817569098409	0.00288045919295217	0.166407142490874	0.703743827933683
SNP_A-2044520	SNP_A-4280308	SNP_A-2102264	0.0978152321304765	0.0133494031586757	0.0623328698197712	0.00288045919295217	0.166407142490874	0.97652645616051
SNP_A-2044520	SNP_A-4280308	SNP_A-2102265	0.0873849317281604	0.0131469968781557	0.0547557869212657	0.00288045919295217	0.166407142490874	0.94242540135721
SNP_A-2044520	SNP_A-1797322	SNP_A-2003051	0.0650586192820173	0.0244001033738315	0.0589808317109874	0.00288045919295217	0.671723262377027	0.615896020813064
SNP_A-2044520	SNP_A-1797322	SNP_A-4257334	0.125093266270495	0.023666995659346	0.0835912062572683	0.00288045919295217	0.671723262377027	0.609622709848996
SNP_A-2044520	SNP_A-1797322	SNP_A-4253657	0.0053728853051734	0.0214190303817107	0.00563708558800982	0.00288045919295217	0.671723262377027	0.703743827933683
SNP_A-2044520	SNP_A-1797322	SNP_A-2102264	0.172972359033337	0.0229331192609656	0.113623609570162	0.00288045919295217	0.671723262377027	0.97652645616051
SNP_A-2044520	SNP_A-1797322	SNP_A-2102265	0.142823632308122	0.0229197826107859	0.091503285577486	0.00288045919295217	0.671723262377027	0.94242540135721
SNP_A-2044520	SNP_A-2003051	SNP_A-4257334	0.056546874903787	0.0286222778606969	0.0440763485782639	0.00288045919295217	0.615896020813064	0.609622709848996
SNP_A-2044520	SNP_A-2003051	SNP_A-4253657	0.00930925590568098	0.0240071082694434	0.00487016584572276	0.00288045919295217	0.615896020813064	0.703743827933683
SNP_A-2044520	SNP_A-2003051	SNP_A-2102264	0.216495331755875	0.0291729899327051	0.145671544485208	0.00288045919295217	0.615896020813064	0.97652645616051
SNP_A-2044520	SNP_A-2003051	SNP_A-2102265	0.189810637403539	0.0291787019099503	0.13160653004489	0.00288045919295217	0.615896020813064	0.94242540135721
SNP_A-2044520	SNP_A-1910624	SNP_A-4257334	0.0575680939829295	0.0224443643389988	0.0451802101339136	0.00288045919295217	0.35038564792607	0.609622709848996
SNP_A-2044520	SNP_A-1910624	SNP_A-4253657	0.00806275897525881	0.0182832360207021	0.00411172419848284	0.00288045919295217	0.35038564792607	0.703743827933683
SNP_A-2044520	SNP_A-1910624	SNP_A-2102264	0.201931054451284	0.0225214734110395	0.134911157949611	0.00288045919295217	0.35038564792607	0.97652645616051
SNP_A-2044520	SNP_A-1910624	SNP_A-2102265	0.180976333056623	0.0225676310740838	0.12377981239728	0.00288045919295217	0.35038564792607	0.94242540135721
SNP_A-2044520	SNP_A-1934397	SNP_A-2038894	0.0122997491968486	0.0241099120447757	0.0105947946856329	0.00288045919295217	0.991355794023887	0.40210654160325
SNP_A-2044520	SNP_A-1934397	SNP_A-4253657	0.00220996041790515	0.0255679079632977	0.0012030740303081	0.00288045919295217	0.991355794023887	0.703743827933683
SNP_A-2044520	SNP_A-1934397	SNP_A-2102264	0.237400629700894	0.0315001449527057	0.16170032312643	0.00288045919295217	0.991355794023887	0.97652645616051
SNP_A-2044520	SNP_A-1934397	SNP_A-2102265	0.214198578671326	0.0313356949408085	0.147812068801581	0.00288045919295217	0.991355794023887	0.94242540135721
SNP_A-2044520	SNP_A-2038894	SNP_A-4253657	0.00292080994805111	0.0173177357163604	0.00287075135770842	0.00288045919295217	0.40210654160325	0.703743827933683
SNP_A-2044520	SNP_A-2038894	SNP_A-2202937	0.0519668641280355	0.023717511030366	0.0336368324291184	0.00288045919295217	0.40210654160325	0.955325902028032
SNP_A-2044520	SNP_A-2038894	SNP_A-2102264	0.133728106043283	0.0248577101529565	0.0857873234377804	0.00288045919295217	0.40210654160325	0.97652645616051
SNP_A-2044520	SNP_A-2038894	SNP_A-2102265	0.102258410719664	0.0248015261437336	0.0739465706532047	0.00288045919295217	0.40210654160325	0.94242540135721
SNP_A-2044520	SNP_A-4257334	SNP_A-4253657	0.0111879150491325	0.024008552121337	0.00608304131418209	0.00288045919295217	0.609622709848996	0.703743827933683
SNP_A-2044520	SNP_A-4257334	SNP_A-2102264	0.118013664074608	0.0290049434712297	0.0904880154240366	0.00288045919295217	0.609622709848996	0.97652645616051
SNP_A-2044520	SNP_A-4257334	SNP_A-2102265	0.121887107203911	0.0288750048164111	0.0848092436116282	0.00288045919295217	0.609622709848996	0.94242540135721
SNP_A-2044520	SNP_A-4257334	SNP_A-2102266	0.0975424020185731	0.0292098136340482	0.0599268804215947	0.00288045919295217	0.609622709848996	0.918201757047539
