# Supplementary material for: Powerful testing via hierarchical linkage disequilibrium in haplotype association studies
Source: Biom J. 2019 Jan 28;61(3):747–68. doi: 10.1002/bimj.201800053 (PMC6637384; doi:10.1002/bimj.201800053)
Supplement: Supplementary file 1 — Supporting Information [file BIMJ-61-747-s001.zip › reproducibility/case_study1_cadidate_loci_analysis/results/30.Pvalues.txt]

SNP1	SNP2	SNP3	Full	P={1}	P={1,2}	SNP1	SNP2	SNP3
SNP_A-4225760	SNP_A-4304162	SNP_A-2247210	0.00107846106324343	0.000558859904447712	0.000756242624432854	9.39678492190348e-05	0.210105840916222	0.878966744708818
SNP_A-4225760	SNP_A-4304162	SNP_A-2060009	0.000317926784572074	0.000602380438634043	0.00028854313253603	9.39678492190348e-05	0.210105840916222	0.824695128824028
SNP_A-4225760	SNP_A-4304162	SNP_A-1894798	9.54920992465667e-05	0.00061318341271648	0.000100478325458851	9.39678492190348e-05	0.210105840916222	0.265854210327778
SNP_A-4225760	SNP_A-4304162	SNP_A-1994083	0.00053200455044232	0.000613142103568812	0.000257249315195055	9.39678492190348e-05	0.210105840916222	0.451063297430582
SNP_A-4225760	SNP_A-4304162	SNP_A-1851981	0.000305157064467331	0.000595440050155411	0.00026327878157608	9.39678492190348e-05	0.210105840916222	0.852450434750822
SNP_A-4225760	SNP_A-4304162	SNP_A-1917509	0.000588443678560437	0.000603803723965661	0.000315247092932429	9.39678492190348e-05	0.210105840916222	0.37591381444249
SNP_A-4225760	SNP_A-1942431	SNP_A-2247210	0.0124213342027641	0.00145694631473627	0.00785774411055394	9.39678492190348e-05	0.401786326822309	0.878966744708818
SNP_A-4225760	SNP_A-1942431	SNP_A-2060009	0.0174444469048273	0.00105463361623423	0.00966330353840186	9.39678492190348e-05	0.401786326822309	0.824695128824028
SNP_A-4225760	SNP_A-1942431	SNP_A-1894798	0.00394076220253037	0.00151585703555634	0.00271340535200328	9.39678492190348e-05	0.401786326822309	0.265854210327778
SNP_A-4225760	SNP_A-1942431	SNP_A-1994083	0.0157501311230668	0.00124124961972484	0.00950623852527649	9.39678492190348e-05	0.401786326822309	0.451063297430582
SNP_A-4225760	SNP_A-1942431	SNP_A-1851981	0.0177558343178976	0.00107930291276775	0.0098078516693607	9.39678492190348e-05	0.401786326822309	0.852450434750822
SNP_A-4225760	SNP_A-1942431	SNP_A-1917509	0.0168406832291919	0.00127923394397599	0.00898226149671544	9.39678492190348e-05	0.401786326822309	0.37591381444249
SNP_A-4225760	SNP_A-1942431	SNP_A-1903368	0.00046686089473211	0.000411988524019909	0.000640186592056717	9.39678492190348e-05	0.401786326822309	0.355048225295172
SNP_A-4225760	SNP_A-1994078	SNP_A-4204932	0.00835834432892762	0.000898461436118324	0.0108811838394063	9.39678492190348e-05	0.64083770589708	0.17836646556909
SNP_A-4225760	SNP_A-1994078	SNP_A-2183660	0.0245914379549226	0.00141836184660558	0.0137875303770046	9.39678492190348e-05	0.64083770589708	0.478672291186264
SNP_A-4225760	SNP_A-1994078	SNP_A-4249125	0.00766009937957944	0.000753483219266272	0.00567493466168596	9.39678492190348e-05	0.64083770589708	0.423656722647106
SNP_A-4225760	SNP_A-1994078	SNP_A-2013566	0.00739924912374166	0.000752913842424708	0.00574651468767883	9.39678492190348e-05	0.64083770589708	0.410331685097838
SNP_A-4225760	SNP_A-1994078	SNP_A-2291029	0.0274386215661329	0.00142763727981694	0.0158494636234705	9.39678492190348e-05	0.64083770589708	0.404369338143229
SNP_A-4225760	SNP_A-1994078	SNP_A-1844188	0.0265249706577676	0.00143568527585985	0.014782665591448	9.39678492190348e-05	0.64083770589708	0.425870029970923
SNP_A-4225760	SNP_A-1994078	SNP_A-2060009	0.00652831951648277	0.0010980141538678	0.0094358986772199	9.39678492190348e-05	0.64083770589708	0.824695128824028
SNP_A-4225760	SNP_A-1994078	SNP_A-1851981	0.00552018889827504	0.00107296330292526	0.00905391406562038	9.39678492190348e-05	0.64083770589708	0.852450434750822
SNP_A-4225760	SNP_A-1994078	SNP_A-1917509	0.00508207735429739	0.00124066195664911	0.00330220456597263	9.39678492190348e-05	0.64083770589708	0.37591381444249
SNP_A-4225760	SNP_A-1994078	SNP_A-1882919	0.00251889893581368	0.000379328124000928	0.00150904967629244	9.39678492190348e-05	0.64083770589708	0.895649650743482
SNP_A-4225760	SNP_A-1994078	SNP_A-1903368	0.00674589500159945	0.000352165305823129	0.00352887597884186	9.39678492190348e-05	0.64083770589708	0.355048225295172
SNP_A-4225760	SNP_A-2145586	SNP_A-4204932	0.00733655571601977	0.000951547118745761	0.0112626868107855	9.39678492190348e-05	0.737092693425938	0.17836646556909
SNP_A-4225760	SNP_A-2145586	SNP_A-2183660	0.0255288404509124	0.00150899680996786	0.0143473134759521	9.39678492190348e-05	0.737092693425938	0.478672291186264
SNP_A-4225760	SNP_A-2145586	SNP_A-4249125	0.0078723087205411	0.000791669827448565	0.00592725551807974	9.39678492190348e-05	0.737092693425938	0.423656722647106
SNP_A-4225760	SNP_A-2145586	SNP_A-2013566	0.00760544350734163	0.000791118601040735	0.0060063827319659	9.39678492190348e-05	0.737092693425938	0.410331685097838
SNP_A-4225760	SNP_A-2145586	SNP_A-2291029	0.0287044060845697	0.00152000103042194	0.0166412807482952	9.39678492190348e-05	0.737092693425938	0.404369338143229
SNP_A-4225760	SNP_A-2145586	SNP_A-1844188	0.0276302389663424	0.00153007643411139	0.015445622389337	9.39678492190348e-05	0.737092693425938	0.425870029970923
SNP_A-4225760	SNP_A-2145586	SNP_A-2060009	0.00718392028729647	0.00121357903984998	0.00933263275840314	9.39678492190348e-05	0.737092693425938	0.824695128824028
SNP_A-4225760	SNP_A-2145586	SNP_A-1994083	0.00553016583908419	0.00132863025206305	0.00314217834177416	9.39678492190348e-05	0.737092693425938	0.451063297430582
SNP_A-4225760	SNP_A-2145586	SNP_A-1851981	0.0061173253130354	0.00118679706996278	0.00895971523681413	9.39678492190348e-05	0.737092693425938	0.852450434750822
SNP_A-4225760	SNP_A-2145586	SNP_A-1917509	0.00497949994517948	0.00135281074774622	0.00310512622753893	9.39678492190348e-05	0.737092693425938	0.37591381444249
SNP_A-4225760	SNP_A-2145586	SNP_A-1882919	0.00269780882805548	0.000424542080947228	0.00159795313114465	9.39678492190348e-05	0.737092693425938	0.895649650743482
SNP_A-4225760	SNP_A-2145586	SNP_A-1903368	0.00736470784972684	0.000352679852550944	0.00387107108248865	9.39678492190348e-05	0.737092693425938	0.355048225295172
SNP_A-4225760	SNP_A-2031799	SNP_A-1934991	0.00243376457449334	0.000338259461161616	0.00141478586658568	9.39678492190348e-05	0.745240376682144	0.0263224912924298
SNP_A-4225760	SNP_A-2031799	SNP_A-1944797	0.0147159839519062	0.00126907486727442	0.00970130487897616	9.39678492190348e-05	0.745240376682144	0.724447011180963
SNP_A-4225760	SNP_A-2031799	SNP_A-4204932	0.0109983291174118	0.00098608837530831	0.00780593595673433	9.39678492190348e-05	0.745240376682144	0.17836646556909
SNP_A-4225760	SNP_A-2031799	SNP_A-2183660	0.0158428445347293	0.00129503724575393	0.0129273973131362	9.39678492190348e-05	0.745240376682144	0.478672291186264
SNP_A-4225760	SNP_A-2031799	SNP_A-4249125	0.0115185248468941	0.00119164132230096	0.00969003734621203	9.39678492190348e-05	0.745240376682144	0.423656722647106
SNP_A-4225760	SNP_A-2031799	SNP_A-2013566	0.0110669122610357	0.00119875327849464	0.0091506926629297	9.39678492190348e-05	0.745240376682144	0.410331685097838
SNP_A-4225760	SNP_A-2031799	SNP_A-2291029	0.0197470628661545	0.00132040744638142	0.0141663274478839	9.39678492190348e-05	0.745240376682144	0.404369338143229
SNP_A-4225760	SNP_A-2031799	SNP_A-2247210	0.0207738507364113	0.00127421151865589	0.0114554231751901	9.39678492190348e-05	0.745240376682144	0.878966744708818
SNP_A-4225760	SNP_A-2031799	SNP_A-1844188	0.0176517125979708	0.00131764592396399	0.0137175057347392	9.39678492190348e-05	0.745240376682144	0.425870029970923
SNP_A-4225760	SNP_A-2031799	SNP_A-2060009	0.0182620387311167	0.00120564763276985	0.0105810549371297	9.39678492190348e-05	0.745240376682144	0.824695128824028
SNP_A-4225760	SNP_A-2031799	SNP_A-1994083	0.0180033601250409	0.00126904015414785	0.0115807826782545	9.39678492190348e-05	0.745240376682144	0.451063297430582
SNP_A-4225760	SNP_A-2031799	SNP_A-1851981	0.018777850382399	0.00118977815496176	0.0107351025214953	9.39678492190348e-05	0.745240376682144	0.852450434750822
SNP_A-4225760	SNP_A-2031799	SNP_A-1917509	0.0210504429208012	0.00127811321417875	0.0121221769667648	9.39678492190348e-05	0.745240376682144	0.37591381444249
SNP_A-4225760	SNP_A-2031799	SNP_A-1882919	0.00347581044208974	0.00028234707576852	0.00181198094265157	9.39678492190348e-05	0.745240376682144	0.895649650743482
SNP_A-4225760	SNP_A-1934991	SNP_A-1944797	0.0022841379633077	0.000299937569031727	0.00173212230409508	9.39678492190348e-05	0.0263224912924298	0.724447011180963
SNP_A-4225760	SNP_A-1934991	SNP_A-4204932	0.00333265725706625	0.000334491212642059	0.00188310946069723	9.39678492190348e-05	0.0263224912924298	0.17836646556909
SNP_A-4225760	SNP_A-1934991	SNP_A-2183660	0.000254752136064412	0.000321569754841138	0.000216677121297335	9.39678492190348e-05	0.0263224912924298	0.478672291186264
SNP_A-4225760	SNP_A-1934991	SNP_A-2291029	0.000301605472597076	0.000333980617065079	0.000235471070643469	9.39678492190348e-05	0.0263224912924298	0.404369338143229
SNP_A-4225760	SNP_A-1934991	SNP_A-1844188	0.000315612131301434	0.00032947199396533	0.000239390533550431	9.39678492190348e-05	0.0263224912924298	0.425870029970923
SNP_A-4225760	SNP_A-1934991	SNP_A-2060009	0.00260109248840017	0.000317256578841899	0.00155833675129015	9.39678492190348e-05	0.0263224912924298	0.824695128824028
SNP_A-4225760	SNP_A-1934991	SNP_A-1894798	0.00128369554482212	0.000301221653958306	0.000667794193702814	9.39678492190348e-05	0.0263224912924298	0.265854210327778
SNP_A-4225760	SNP_A-1934991	SNP_A-1994083	0.00238974445310559	0.000319798981443934	0.00130293841675805	9.39678492190348e-05	0.0263224912924298	0.451063297430582
SNP_A-4225760	SNP_A-1934991	SNP_A-1851981	0.00171131992581634	0.000312389227485306	0.00121439256271359	9.39678492190348e-05	0.0263224912924298	0.852450434750822
SNP_A-4225760	SNP_A-1934991	SNP_A-1917509	0.00206450143634024	0.000330372425798149	0.0011035991930098	9.39678492190348e-05	0.0263224912924298	0.37591381444249
SNP_A-4225760	SNP_A-1934991	SNP_A-1882919	0.000400481126529037	8.42550089723464e-05	0.000205215473965401	9.39678492190348e-05	0.0263224912924298	0.895649650743482
SNP_A-4225760	SNP_A-2285765	SNP_A-2060009	0.00974077356665668	0.000906153687074969	0.0059981465309416	9.39678492190348e-05	0.011479090611283	0.824695128824028
SNP_A-4225760	SNP_A-2285765	SNP_A-1894798	0.00975058283184921	0.00102508277332965	0.00554049210352384	9.39678492190348e-05	0.011479090611283	0.265854210327778
SNP_A-4225760	SNP_A-2285765	SNP_A-1994083	0.0149208708749909	0.00100755506912012	0.007916723433429	9.39678492190348e-05	0.011479090611283	0.451063297430582
SNP_A-4225760	SNP_A-2285765	SNP_A-1851981	0.011061451270068	0.000893451678217274	0.00703486010386887	9.39678492190348e-05	0.011479090611283	0.852450434750822
SNP_A-4225760	SNP_A-2285765	SNP_A-1917509	0.0124883389714517	0.00103222484615171	0.00664106949556935	9.39678492190348e-05	0.011479090611283	0.37591381444249
SNP_A-4225760	SNP_A-2285765	SNP_A-1882919	0.00212231818823133	0.000229283161931184	0.0015264812360442	9.39678492190348e-05	0.011479090611283	0.895649650743482
SNP_A-4225760	SNP_A-1944797	SNP_A-2183660	0.00893777491698327	0.000301308551377891	0.00470825435029808	9.39678492190348e-05	0.724447011180963	0.478672291186264
SNP_A-4225760	SNP_A-1944797	SNP_A-4249125	0.0181597602437364	0.000371791418806474	0.0126072790358551	9.39678492190348e-05	0.724447011180963	0.423656722647106
SNP_A-4225760	SNP_A-1944797	SNP_A-2013566	0.0202426477969442	0.000366130340090345	0.0127325949327337	9.39678492190348e-05	0.724447011180963	0.410331685097838
SNP_A-4225760	SNP_A-1944797	SNP_A-2291029	0.0109039915248218	0.000264124449428197	0.00580570072545138	9.39678492190348e-05	0.724447011180963	0.404369338143229
SNP_A-4225760	SNP_A-1944797	SNP_A-1844188	0.0104262135685733	0.000310707253597022	0.0057380878323956	9.39678492190348e-05	0.724447011180963	0.425870029970923
SNP_A-4225760	SNP_A-1944797	SNP_A-2060009	0.0195778648597331	0.0012363460375404	0.0116200342012328	9.39678492190348e-05	0.724447011180963	0.824695128824028
SNP_A-4225760	SNP_A-1944797	SNP_A-1894798	0.0238940344950873	0.00132624985264748	0.0132037896959482	9.39678492190348e-05	0.724447011180963	0.265854210327778
SNP_A-4225760	SNP_A-1944797	SNP_A-1994083	0.0193871799877351	0.00139399519583869	0.0105039560746762	9.39678492190348e-05	0.724447011180963	0.451063297430582
SNP_A-4225760	SNP_A-1944797	SNP_A-1851981	0.0164686293631184	0.00124014017752797	0.0101178581799407	9.39678492190348e-05	0.724447011180963	0.852450434750822
SNP_A-4225760	SNP_A-1944797	SNP_A-1917509	0.0188084847337823	0.00135386195400205	0.0101641737711949	9.39678492190348e-05	0.724447011180963	0.37591381444249
SNP_A-4225760	SNP_A-1944797	SNP_A-1882919	0.00292759110337387	0.000385117917547505	0.00214514323097032	9.39678492190348e-05	0.724447011180963	0.895649650743482
SNP_A-4225760	SNP_A-1944797	SNP_A-1903368	0.00886310225371834	0.000430482878107122	0.00469842815842384	9.39678492190348e-05	0.724447011180963	0.355048225295172
SNP_A-4225760	SNP_A-4204932	SNP_A-2183660	0.00541605689881299	0.000571358747088175	0.0027329093286754	9.39678492190348e-05	0.17836646556909	0.478672291186264
SNP_A-4225760	SNP_A-4204932	SNP_A-2291029	0.00751938507853042	0.000605585230786917	0.00383525445497293	9.39678492190348e-05	0.17836646556909	0.404369338143229
SNP_A-4225760	SNP_A-4204932	SNP_A-1844188	0.00661936934592748	0.00058617921291267	0.00345111986662672	9.39678492190348e-05	0.17836646556909	0.425870029970923
SNP_A-4225760	SNP_A-4204932	SNP_A-2060009	0.0190950439131238	0.00100330246722525	0.0106385718905562	9.39678492190348e-05	0.17836646556909	0.824695128824028
SNP_A-4225760	SNP_A-4204932	SNP_A-1894798	0.0172966778621736	0.0010004805880085	0.010225272502326	9.39678492190348e-05	0.17836646556909	0.265854210327778
SNP_A-4225760	SNP_A-4204932	SNP_A-1994083	0.0170108706257469	0.00106581699365118	0.00909300982339305	9.39678492190348e-05	0.17836646556909	0.451063297430582
SNP_A-4225760	SNP_A-4204932	SNP_A-1851981	0.0166195183353072	0.000997740374669595	0.00956014436851579	9.39678492190348e-05	0.17836646556909	0.852450434750822
SNP_A-4225760	SNP_A-4204932	SNP_A-1917509	0.0161630790415008	0.00105401045519673	0.00883619856229069	9.39678492190348e-05	0.17836646556909	0.37591381444249
SNP_A-4225760	SNP_A-4204932	SNP_A-1903368	0.00652569299642161	0.000312104308065407	0.00333564511153886	9.39678492190348e-05	0.17836646556909	0.355048225295172
SNP_A-4225760	SNP_A-2086317	SNP_A-2060009	0.018063226443853	0.00132832375103433	0.010418033622207	9.39678492190348e-05	0.0344312468911148	0.824695128824028
SNP_A-4225760	SNP_A-2086317	SNP_A-1894798	0.0141724962723685	0.00145865471806434	0.00778395343533484	9.39678492190348e-05	0.0344312468911148	0.265854210327778
SNP_A-4225760	SNP_A-2086317	SNP_A-1994083	0.0189187862861476	0.00144765288643012	0.0106660253787405	9.39678492190348e-05	0.0344312468911148	0.451063297430582
SNP_A-4225760	SNP_A-2086317	SNP_A-1851981	0.0193507360868221	0.0013105848155597	0.0113732381289004	9.39678492190348e-05	0.0344312468911148	0.852450434750822
SNP_A-4225760	SNP_A-2086317	SNP_A-1917509	0.0154791282598195	0.00145410123548745	0.00920680660147482	9.39678492190348e-05	0.0344312468911148	0.37591381444249
SNP_A-4225760	SNP_A-2086317	SNP_A-1882919	0.0029577233406108	0.000400602049053962	0.00220523715671346	9.39678492190348e-05	0.0344312468911148	0.895649650743482
SNP_A-4225760	SNP_A-2086317	SNP_A-1903368	0.00161289931070169	0.000490328959429313	0.00467076267875041	9.39678492190348e-05	0.0344312468911148	0.355048225295172
SNP_A-4225760	SNP_A-2183660	SNP_A-2060009	0.0274791439776039	0.00142807053842199	0.015156171441565	9.39678492190348e-05	0.478672291186264	0.824695128824028
SNP_A-4225760	SNP_A-2183660	SNP_A-1894798	0.0080607679563906	0.00149185674607183	0.00923167940236073	9.39678492190348e-05	0.478672291186264	0.265854210327778
SNP_A-4225760	SNP_A-2183660	SNP_A-1994083	0.0114003461057137	0.00150230737831631	0.00591782074055411	9.39678492190348e-05	0.478672291186264	0.451063297430582
SNP_A-4225760	SNP_A-2183660	SNP_A-1851981	0.0265374309125083	0.00140150475832787	0.0146157076583851	9.39678492190348e-05	0.478672291186264	0.852450434750822
SNP_A-4225760	SNP_A-2183660	SNP_A-1917509	0.0124537071267128	0.00143811957390895	0.00657691090203477	9.39678492190348e-05	0.478672291186264	0.37591381444249
SNP_A-4225760	SNP_A-2183660	SNP_A-1882919	0.00182806599468985	0.000541743267509167	0.00147725684189563	9.39678492190348e-05	0.478672291186264	0.895649650743482
SNP_A-4225760	SNP_A-2183660	SNP_A-1903368	0.00683210811151553	0.000378173804552394	0.00482092730117251	9.39678492190348e-05	0.478672291186264	0.355048225295172
SNP_A-4225760	SNP_A-4249125	SNP_A-2060009	0.0236706024550994	0.00104875592558796	0.0139302599278491	9.39678492190348e-05	0.423656722647106	0.824695128824028
SNP_A-4225760	SNP_A-4249125	SNP_A-1894798	0.00766342266210679	0.00112988445856636	0.00897827074229361	9.39678492190348e-05	0.423656722647106	0.265854210327778
SNP_A-4225760	SNP_A-4249125	SNP_A-1994083	0.0112180322557602	0.00103641341962673	0.00795888228689478	9.39678492190348e-05	0.423656722647106	0.451063297430582
SNP_A-4225760	SNP_A-4249125	SNP_A-1851981	0.0237081494781987	0.000995707553587959	0.0136391781966052	9.39678492190348e-05	0.423656722647106	0.852450434750822
SNP_A-4225760	SNP_A-4249125	SNP_A-1917509	0.0118435160156936	0.00101366425342023	0.00720734048366369	9.39678492190348e-05	0.423656722647106	0.37591381444249
SNP_A-4225760	SNP_A-4249125	SNP_A-1903368	0.0084445205505496	0.000320246368812342	0.0046259801612919	9.39678492190348e-05	0.423656722647106	0.355048225295172
SNP_A-4225760	SNP_A-2013566	SNP_A-2060009	0.0228738879686172	0.00106438902082888	0.0137666990303176	9.39678492190348e-05	0.410331685097838	0.824695128824028
SNP_A-4225760	SNP_A-2013566	SNP_A-1894798	0.00650869897307511	0.00113836608645816	0.0086109378401202	9.39678492190348e-05	0.410331685097838	0.265854210327778
SNP_A-4225760	SNP_A-2013566	SNP_A-1994083	0.0105635966487346	0.00105047093023466	0.00782297940754717	9.39678492190348e-05	0.410331685097838	0.451063297430582
SNP_A-4225760	SNP_A-2013566	SNP_A-1851981	0.023026098368292	0.00101171868552943	0.0134970987409902	9.39678492190348e-05	0.410331685097838	0.852450434750822
SNP_A-4225760	SNP_A-2013566	SNP_A-1917509	0.0112914531178899	0.00102960034248993	0.00707950918745602	9.39678492190348e-05	0.410331685097838	0.37591381444249
SNP_A-4225760	SNP_A-2013566	SNP_A-1903368	0.00864785448178966	0.00032414853975485	0.00465914664384964	9.39678492190348e-05	0.410331685097838	0.355048225295172
SNP_A-4225760	SNP_A-2291029	SNP_A-2060009	0.029206842702039	0.00146466366745913	0.0163791963122816	9.39678492190348e-05	0.404369338143229	0.824695128824028
SNP_A-4225760	SNP_A-2291029	SNP_A-1894798	0.00919984428167628	0.00153589765676982	0.0111185057564019	9.39678492190348e-05	0.404369338143229	0.265854210327778
SNP_A-4225760	SNP_A-2291029	SNP_A-1994083	0.0124070643431464	0.00154164400987522	0.00650860303797578	9.39678492190348e-05	0.404369338143229	0.451063297430582
SNP_A-4225760	SNP_A-2291029	SNP_A-1851981	0.0285442074342755	0.00143801386167952	0.0158147505835305	9.39678492190348e-05	0.404369338143229	0.852450434750822
SNP_A-4225760	SNP_A-2291029	SNP_A-1917509	0.0134917607118087	0.00149083249290353	0.00729877197529294	9.39678492190348e-05	0.404369338143229	0.37591381444249
SNP_A-4225760	SNP_A-2291029	SNP_A-1882919	0.00179465078284857	0.000538990749545611	0.00130365238869508	9.39678492190348e-05	0.404369338143229	0.895649650743482
SNP_A-4225760	SNP_A-2291029	SNP_A-1903368	0.00943218573319448	0.000400488635487712	0.00554462452071205	9.39678492190348e-05	0.404369338143229	0.355048225295172
SNP_A-4225760	SNP_A-1844188	SNP_A-2060009	0.0291427804943948	0.00146198925963488	0.0161908414611522	9.39678492190348e-05	0.425870029970923	0.824695128824028
SNP_A-4225760	SNP_A-1844188	SNP_A-1894798	0.00977016616895267	0.0015283872783449	0.0100058297530063	9.39678492190348e-05	0.425870029970923	0.265854210327778
SNP_A-4225760	SNP_A-1844188	SNP_A-1994083	0.0118635117446713	0.00154274125531808	0.00617336748674776	9.39678492190348e-05	0.425870029970923	0.451063297430582
SNP_A-4225760	SNP_A-1844188	SNP_A-1851981	0.0283457062365734	0.00143492250232356	0.0156618925830232	9.39678492190348e-05	0.425870029970923	0.852450434750822
SNP_A-4225760	SNP_A-1844188	SNP_A-1917509	0.0130011958830715	0.0014838355639467	0.00688144700227337	9.39678492190348e-05	0.425870029970923	0.37591381444249
SNP_A-4225760	SNP_A-1844188	SNP_A-1882919	0.00180695455057858	0.000539410600468278	0.00137012718905751	9.39678492190348e-05	0.425870029970923	0.895649650743482
SNP_A-4225760	SNP_A-1844188	SNP_A-1903368	0.00841686905124021	0.000392245550875629	0.00530494285692882	9.39678492190348e-05	0.425870029970923	0.355048225295172
