# Supplementary material for: Powerful testing via hierarchical linkage disequilibrium in haplotype association studies
Source: Biom J. 2019 Jan 28;61(3):747–68. doi: 10.1002/bimj.201800053 (PMC6637384; doi:10.1002/bimj.201800053)
Supplement: Supplementary file 1 — Supporting Information [file BIMJ-61-747-s001.zip › reproducibility/case_study1_cadidate_loci_analysis/results/38.Pvalues.txt]

SNP1	SNP2	SNP3	Full	P={1}	P={1,2}	SNP1	SNP2	SNP3
SNP_A-1850244	SNP_A-1829927	SNP_A-4217036	0.00253514689531425	0.000516275676256525	0.00186391927937229	3.61704371871281e-05	0.224800057621097	0.526874062312589
SNP_A-1850244	SNP_A-1829927	SNP_A-2302979	0.0019987429780941	0.000476698421255668	0.00174347236393593	3.61704371871281e-05	0.224800057621097	0.293683174597723
SNP_A-1850244	SNP_A-1829927	SNP_A-2128930	0.0043445791121182	0.000681311764324443	0.00238440377046654	3.61704371871281e-05	0.224800057621097	0.770491490894414
SNP_A-1850244	SNP_A-1829927	SNP_A-2264976	0.000396619405471355	0.000119990157404674	0.000228829627819514	3.61704371871281e-05	0.224800057621097	0.0489539802349859
SNP_A-1850244	SNP_A-1829927	SNP_A-1838158	0.000420073065948441	0.000118085221882216	0.000234768007986401	3.61704371871281e-05	0.224800057621097	0.0475408599514315
SNP_A-1850244	SNP_A-1829927	SNP_A-1925533	0.000417648720929498	0.000116303237498109	0.000232728961312477	3.61704371871281e-05	0.224800057621097	0.0461248588301402
SNP_A-1850244	SNP_A-1829927	SNP_A-1835292	0.0013385158580676	0.000291509452233869	0.000708314182035139	3.61704371871281e-05	0.224800057621097	0.296043993260983
SNP_A-1850244	SNP_A-1829927	SNP_A-2031891	0.000323712427148636	9.18407709972052e-05	0.000182818926570952	3.61704371871281e-05	0.224800057621097	0.0339329739738905
SNP_A-1850244	SNP_A-1829927	SNP_A-4268413	0.000329889045090248	9.02084677947118e-05	0.000187559480290527	3.61704371871281e-05	0.224800057621097	0.0339329739738905
SNP_A-1850244	SNP_A-1829927	SNP_A-1887052	0.000399455346687241	0.000114422282809765	0.000228004397634993	3.61704371871281e-05	0.224800057621097	0.0447775003080603
SNP_A-1850244	SNP_A-1829927	SNP_A-2189249	0.000500557174157419	0.000118888634842476	0.000279451479871241	3.61704371871281e-05	0.224800057621097	0.0475408599514315
SNP_A-1850244	SNP_A-1829927	SNP_A-4223020	0.00286785007037167	0.000566777429831626	0.00146440005680676	3.61704371871281e-05	0.224800057621097	0.645326071837414
SNP_A-1850244	SNP_A-1829927	SNP_A-2032152	0.00193267591370125	0.000370689398657484	0.000936564658544036	3.61704371871281e-05	0.224800057621097	0.363188831343745
SNP_A-1850244	SNP_A-1829927	SNP_A-1958028	0.002203700859968	0.000234508631789367	0.0010720065834569	3.61704371871281e-05	0.224800057621097	0.297553505213862
SNP_A-1850244	SNP_A-2274291	SNP_A-2089189	0.000452332019359865	8.1413270719542e-05	0.000426957588875079	3.61704371871281e-05	0.000623506984271011	0.362654010725979
SNP_A-1850244	SNP_A-2274291	SNP_A-4217036	0.00145152360880415	0.000108219824867782	0.00067441130914513	3.61704371871281e-05	0.000623506984271011	0.526874062312589
SNP_A-1850244	SNP_A-2274291	SNP_A-2128930	0.000843907800299707	0.000148064198744784	0.00135416027579534	3.61704371871281e-05	0.000623506984271011	0.770491490894414
SNP_A-1850244	SNP_A-2274291	SNP_A-2264976	0.000544417071029782	3.45626008170156e-05	0.000599288819220828	3.61704371871281e-05	0.000623506984271011	0.0489539802349859
SNP_A-1850244	SNP_A-2274291	SNP_A-1838158	0.000554128057876179	3.40496693315891e-05	0.00060897784823612	3.61704371871281e-05	0.000623506984271011	0.0475408599514315
SNP_A-1850244	SNP_A-2274291	SNP_A-1925533	0.000548925549446638	3.35527373297355e-05	0.000602800751003393	3.61704371871281e-05	0.000623506984271011	0.0461248588301402
SNP_A-1850244	SNP_A-2274291	SNP_A-1950801	0.000787573223727701	2.75071048631462e-05	0.000412742240303572	3.61704371871281e-05	0.000623506984271011	0.0328483363470176
SNP_A-1850244	SNP_A-2274291	SNP_A-1835292	0.000273613695245109	7.189201326418e-05	0.000634647656480641	3.61704371871281e-05	0.000623506984271011	0.296043993260983
SNP_A-1850244	SNP_A-2274291	SNP_A-2031891	0.00044964315962307	2.67984092030509e-05	0.000479115470190707	3.61704371871281e-05	0.000623506984271011	0.0339329739738905
SNP_A-1850244	SNP_A-2274291	SNP_A-4268413	0.000424089366090257	2.64327174042819e-05	0.000457612439263633	3.61704371871281e-05	0.000623506984271011	0.0339329739738905
SNP_A-1850244	SNP_A-2274291	SNP_A-1887052	0.000573184307695921	3.28891363148406e-05	0.00058212549731628	3.61704371871281e-05	0.000623506984271011	0.0447775003080603
SNP_A-1850244	SNP_A-2274291	SNP_A-2189249	0.000537961956751549	3.42110060727227e-05	0.000596477310855945	3.61704371871281e-05	0.000623506984271011	0.0475408599514315
SNP_A-1850244	SNP_A-2274291	SNP_A-4223020	0.000448047131302795	0.000115943696729547	0.000279014333665428	3.61704371871281e-05	0.000623506984271011	0.645326071837414
SNP_A-1850244	SNP_A-2274291	SNP_A-1958028	0.000915210563396934	4.61158173015509e-05	0.000416312587660237	3.61704371871281e-05	0.000623506984271011	0.297553505213862
SNP_A-1850244	SNP_A-4272095	SNP_A-2089189	0.000483659837590596	8.65507634862259e-05	0.000409579500646488	3.61704371871281e-05	0.000700313009290029	0.362654010725979
SNP_A-1850244	SNP_A-4272095	SNP_A-4217036	0.00156481513350657	0.000115140447830109	0.00072813594316279	3.61704371871281e-05	0.000700313009290029	0.526874062312589
SNP_A-1850244	SNP_A-4272095	SNP_A-2264976	0.000597535970799628	3.63758780552841e-05	0.000622592089884187	3.61704371871281e-05	0.000700313009290029	0.0489539802349859
SNP_A-1850244	SNP_A-4272095	SNP_A-1838158	0.000610142223085029	3.58152830444438e-05	0.000634566801908213	3.61704371871281e-05	0.000700313009290029	0.0475408599514315
SNP_A-1850244	SNP_A-4272095	SNP_A-1925533	0.000604383702155299	3.5319201879293e-05	0.000628298381663723	3.61704371871281e-05	0.000700313009290029	0.0461248588301402
SNP_A-1850244	SNP_A-4272095	SNP_A-1950801	0.000906616703174419	2.89098008447948e-05	0.000464940379604931	3.61704371871281e-05	0.000700313009290029	0.0328483363470176
SNP_A-1850244	SNP_A-4272095	SNP_A-1835292	0.000320703283770976	7.63989609793496e-05	0.00072612596833817	3.61704371871281e-05	0.000700313009290029	0.296043993260983
SNP_A-1850244	SNP_A-4272095	SNP_A-2031891	0.0004871684945523	2.81633360230505e-05	0.000491921895696136	3.61704371871281e-05	0.000700313009290029	0.0339329739738905
SNP_A-1850244	SNP_A-4272095	SNP_A-4268413	0.000462515035466768	2.78055823062397e-05	0.000472626988202636	3.61704371871281e-05	0.000700313009290029	0.0339329739738905
SNP_A-1850244	SNP_A-4272095	SNP_A-1887052	0.000630811545886362	3.45892889864725e-05	0.000606381715024238	3.61704371871281e-05	0.000700313009290029	0.0447775003080603
SNP_A-1850244	SNP_A-4272095	SNP_A-2189249	0.000592070749362967	3.60193731676906e-05	0.000620850103820238	3.61704371871281e-05	0.000700313009290029	0.0475408599514315
SNP_A-1850244	SNP_A-4272095	SNP_A-4223020	0.000421278912198151	0.00012377487121436	0.000279898601804506	3.61704371871281e-05	0.000700313009290029	0.645326071837414
SNP_A-1850244	SNP_A-4272095	SNP_A-1958028	0.00101381957653197	4.8887622018785e-05	0.000465703251226171	3.61704371871281e-05	0.000700313009290029	0.297553505213862
SNP_A-1850244	SNP_A-4272096	SNP_A-2089189	0.0021281192115361	0.000211596778362763	0.00102272045757226	3.61704371871281e-05	0.0421933759258124	0.362654010725979
SNP_A-1850244	SNP_A-4272096	SNP_A-4217036	0.00284026230275562	0.00026949663545456	0.00163685524860448	3.61704371871281e-05	0.0421933759258124	0.526874062312589
SNP_A-1850244	SNP_A-4272096	SNP_A-2302979	0.00276688480073383	0.000248084005390961	0.00141034730115758	3.61704371871281e-05	0.0421933759258124	0.293683174597723
SNP_A-1850244	SNP_A-4272096	SNP_A-2031855	0.00383674076166472	0.000354225960573947	0.00193956761848752	3.61704371871281e-05	0.0421933759258124	0.630388959791936
SNP_A-1850244	SNP_A-4272096	SNP_A-2128930	0.00415287129959079	0.00035953180506007	0.00210743235057213	3.61704371871281e-05	0.0421933759258124	0.770491490894414
SNP_A-1850244	SNP_A-4272096	SNP_A-1835292	0.00171086021730765	0.000154574121976786	0.00104705141836577	3.61704371871281e-05	0.0421933759258124	0.296043993260983
SNP_A-1850244	SNP_A-4272096	SNP_A-4223020	0.00317816866837911	0.000297815866501684	0.00165017406529254	3.61704371871281e-05	0.0421933759258124	0.645326071837414
SNP_A-1850244	SNP_A-4272096	SNP_A-1848325	0.00264315747819977	0.00020978926500228	0.00141668618194856	3.61704371871281e-05	0.0421933759258124	0.530567000026172
SNP_A-1850244	SNP_A-4272096	SNP_A-1958028	0.000356349857898469	0.000114142360174613	0.000381320445417286	3.61704371871281e-05	0.0421933759258124	0.297553505213862
SNP_A-1850244	SNP_A-4224467	SNP_A-2089189	0.00648664255403582	0.000392637854773799	0.00333884466304468	3.61704371871281e-05	0.252269134121873	0.362654010725979
SNP_A-1850244	SNP_A-4224467	SNP_A-4217036	0.00617930860717397	0.000489561776291129	0.00550832580563432	3.61704371871281e-05	0.252269134121873	0.526874062312589
SNP_A-1850244	SNP_A-4224467	SNP_A-2302979	0.00740635525545026	0.000451020486880276	0.00496966695572847	3.61704371871281e-05	0.252269134121873	0.293683174597723
SNP_A-1850244	SNP_A-4224467	SNP_A-2128930	0.0100898927282136	0.000644844481363951	0.00598267521999275	3.61704371871281e-05	0.252269134121873	0.770491490894414
SNP_A-1850244	SNP_A-4224467	SNP_A-1835292	0.00580702010051311	0.000282094404315047	0.00289888864260239	3.61704371871281e-05	0.252269134121873	0.296043993260983
SNP_A-1850244	SNP_A-4224467	SNP_A-1848325	0.00729087175194003	0.000379492312427718	0.00370604298028861	3.61704371871281e-05	0.252269134121873	0.530567000026172
SNP_A-1850244	SNP_A-4224467	SNP_A-1958028	0.00370428083442607	0.000219297948300789	0.00229862420051979	3.61704371871281e-05	0.252269134121873	0.297553505213862
SNP_A-1850244	SNP_A-2109841	SNP_A-4217036	0.00626242399745058	0.000423760341689385	0.00456267667745495	3.61704371871281e-05	0.663802567916798	0.526874062312589
SNP_A-1850244	SNP_A-2109841	SNP_A-2302979	0.00208805367252979	0.000382533429729703	0.00307346329087781	3.61704371871281e-05	0.663802567916798	0.293683174597723
SNP_A-1850244	SNP_A-2109841	SNP_A-2031855	0.000499063923274485	0.000545077528503775	0.00295208224501194	3.61704371871281e-05	0.663802567916798	0.630388959791936
SNP_A-1850244	SNP_A-2109841	SNP_A-1950801	0.00115730694783912	7.43647413213819e-05	0.00113536399243549	3.61704371871281e-05	0.663802567916798	0.0328483363470176
SNP_A-1850244	SNP_A-2109841	SNP_A-2031891	0.000684937275630482	7.3428265187112e-05	0.0011019488765375	3.61704371871281e-05	0.663802567916798	0.0339329739738905
SNP_A-1850244	SNP_A-2109841	SNP_A-4223020	0.000986530661760106	0.000460655063902897	0.0035471477061931	3.61704371871281e-05	0.663802567916798	0.645326071837414
SNP_A-1850244	SNP_A-2109841	SNP_A-2032152	0.0017882535756405	0.000283993073515692	0.0015756029012727	3.61704371871281e-05	0.663802567916798	0.363188831343745
SNP_A-1850244	SNP_A-2109841	SNP_A-1958028	0.00196970292954098	0.000187628429498699	0.00183703201819902	3.61704371871281e-05	0.663802567916798	0.297553505213862
SNP_A-1850244	SNP_A-4193164	SNP_A-4217036	0.00574134128847688	0.000461840269429808	0.0037496110666858	3.61704371871281e-05	0.549317348801134	0.526874062312589
SNP_A-1850244	SNP_A-4193164	SNP_A-2302979	0.00242858969227881	0.000417967605480658	0.00273182849798055	3.61704371871281e-05	0.549317348801134	0.293683174597723
SNP_A-1850244	SNP_A-4193164	SNP_A-2031855	0.000309035472074221	0.000591753175226913	0.00248176365403875	3.61704371871281e-05	0.549317348801134	0.630388959791936
SNP_A-1850244	SNP_A-4193164	SNP_A-1838158	0.000752881999900147	0.000102902193467095	0.0013284628858513	3.61704371871281e-05	0.549317348801134	0.0475408599514315
SNP_A-1850244	SNP_A-4193164	SNP_A-1950801	0.000964707831185413	8.09369956269683e-05	0.0010387349579513	3.61704371871281e-05	0.549317348801134	0.0328483363470176
SNP_A-1850244	SNP_A-4193164	SNP_A-2031891	0.000570616255973123	8.0011565507064e-05	0.00103629368808217	3.61704371871281e-05	0.549317348801134	0.0339329739738905
SNP_A-1850244	SNP_A-4193164	SNP_A-4268413	0.000540329311503537	7.86063235920012e-05	0.00100059240951714	3.61704371871281e-05	0.549317348801134	0.0339329739738905
SNP_A-1850244	SNP_A-4193164	SNP_A-1887052	0.000793987934246746	9.99098534536182e-05	0.00127332719879021	3.61704371871281e-05	0.549317348801134	0.0447775003080603
SNP_A-1850244	SNP_A-4193164	SNP_A-2189249	0.00074762191893696	0.000103343599956077	0.00130241644421459	3.61704371871281e-05	0.549317348801134	0.0475408599514315
SNP_A-1850244	SNP_A-4193164	SNP_A-4223020	0.000900214653461081	0.000501605021907703	0.0031862023189385	3.61704371871281e-05	0.549317348801134	0.645326071837414
SNP_A-1850244	SNP_A-4193164	SNP_A-2032152	0.00145882696796266	0.000313774218689984	0.00140257798534818	3.61704371871281e-05	0.549317348801134	0.363188831343745
SNP_A-1850244	SNP_A-4193164	SNP_A-1958028	0.0018838796586603	0.000205473139609562	0.00167252138747802	3.61704371871281e-05	0.549317348801134	0.297553505213862
SNP_A-1850244	SNP_A-2073981	SNP_A-4217036	0.00624347647511562	0.000449054147374015	0.00390842640520024	3.61704371871281e-05	0.562728593418433	0.526874062312589
SNP_A-1850244	SNP_A-2073981	SNP_A-2302979	0.00243158264740367	0.000405136175040695	0.00273341085135961	3.61704371871281e-05	0.562728593418433	0.293683174597723
SNP_A-1850244	SNP_A-2073981	SNP_A-2031855	0.000351701600774413	0.000575920586564257	0.00268414922257012	3.61704371871281e-05	0.562728593418433	0.630388959791936
SNP_A-1850244	SNP_A-2073981	SNP_A-1950801	0.00114315745552919	7.79666172366864e-05	0.00105762708279529	3.61704371871281e-05	0.562728593418433	0.0328483363470176
SNP_A-1850244	SNP_A-2073981	SNP_A-1835292	0.00367281292158777	0.000239018305849012	0.0022667103903393	3.61704371871281e-05	0.562728593418433	0.296043993260983
SNP_A-1850244	SNP_A-2073981	SNP_A-2031891	0.000681860115786265	7.68757681272708e-05	0.0010118876924115	3.61704371871281e-05	0.562728593418433	0.0339329739738905
SNP_A-1850244	SNP_A-2073981	SNP_A-4268413	0.000643436599072989	7.5536636898042e-05	0.000973335638017166	3.61704371871281e-05	0.562728593418433	0.0339329739738905
SNP_A-1850244	SNP_A-2073981	SNP_A-4223020	0.00119791992756047	0.000488953158477672	0.00322533499717798	3.61704371871281e-05	0.562728593418433	0.645326071837414
SNP_A-1850244	SNP_A-2073981	SNP_A-2032152	0.00160548993401707	0.000304240190709633	0.00123324636960064	3.61704371871281e-05	0.562728593418433	0.363188831343745
SNP_A-1850244	SNP_A-2073981	SNP_A-1958028	0.0021465141333112	0.000199979057329828	0.00175132019034459	3.61704371871281e-05	0.562728593418433	0.297553505213862
SNP_A-1850244	SNP_A-4217026	SNP_A-2089189	0.00039987292257201	0.000141290639605838	0.000253981607157021	3.61704371871281e-05	0.000741769864100534	0.362654010725979
SNP_A-1850244	SNP_A-4217026	SNP_A-4217036	0.00116897924322088	0.000186020097665215	0.000536752629410263	3.61704371871281e-05	0.000741769864100534	0.526874062312589
SNP_A-1850244	SNP_A-4217026	SNP_A-2302979	0.000328454601303434	0.00016911549611643	0.00023240299887624	3.61704371871281e-05	0.000741769864100534	0.293683174597723
SNP_A-1850244	SNP_A-4217026	SNP_A-2128930	0.00121783622664195	0.000254016197366957	0.00162750660663272	3.61704371871281e-05	0.000741769864100534	0.770491490894414
SNP_A-1850244	SNP_A-4217026	SNP_A-1835292	0.000790619771857055	0.000111293977943958	0.00130667684498635	3.61704371871281e-05	0.000741769864100534	0.296043993260983
SNP_A-1850244	SNP_A-4217026	SNP_A-1958028	0.000994781886423684	8.0562068038985e-05	0.000854536880088175	3.61704371871281e-05	0.000741769864100534	0.297553505213862
SNP_A-1850244	SNP_A-1820550	SNP_A-2089189	0.00416037929552985	0.000386695842451814	0.00205529530375667	3.61704371871281e-05	0.513745770819015	0.362654010725979
SNP_A-1850244	SNP_A-1820550	SNP_A-4217036	0.00642227838778799	0.000500241420856665	0.00461885347645797	3.61704371871281e-05	0.513745770819015	0.526874062312589
SNP_A-1850244	SNP_A-1820550	SNP_A-2302979	0.00347527676915723	0.000456311296614737	0.00324808589835687	3.61704371871281e-05	0.513745770819015	0.293683174597723
SNP_A-1850244	SNP_A-1820550	SNP_A-2031855	0.000607345828612064	0.00064584164043795	0.0045907699053473	3.61704371871281e-05	0.513745770819015	0.630388959791936
SNP_A-1850244	SNP_A-1820550	SNP_A-2128930	0.00278978564063516	0.000655256030968431	0.00711003372916514	3.61704371871281e-05	0.513745770819015	0.770491490894414
SNP_A-1850244	SNP_A-1820550	SNP_A-2264976	0.00167299616430135	0.000114170379346225	0.00181893465130743	3.61704371871281e-05	0.513745770819015	0.0489539802349859
SNP_A-1850244	SNP_A-1820550	SNP_A-1838158	0.00159715078429658	0.000112391048275455	0.00184053201804541	3.61704371871281e-05	0.513745770819015	0.0475408599514315
SNP_A-1850244	SNP_A-1820550	SNP_A-1925533	0.00146266969331857	0.000110074426358761	0.00180451835024312	3.61704371871281e-05	0.513745770819015	0.0461248588301402
SNP_A-1850244	SNP_A-1820550	SNP_A-1950801	0.00187386217546831	8.94771410104663e-05	0.00151613181936051	3.61704371871281e-05	0.513745770819015	0.0328483363470176
SNP_A-1850244	SNP_A-1820550	SNP_A-1835292	0.00604364786002459	0.00028360495367089	0.00366161628647806	3.61704371871281e-05	0.513745770819015	0.296043993260983
SNP_A-1850244	SNP_A-1820550	SNP_A-2031891	0.0012428051519861	8.74324803956229e-05	0.00144989298660391	3.61704371871281e-05	0.513745770819015	0.0339329739738905
SNP_A-1850244	SNP_A-1820550	SNP_A-4268413	0.00118473466365644	8.58830429909826e-05	0.00139570000929097	3.61704371871281e-05	0.513745770819015	0.0339329739738905
SNP_A-1850244	SNP_A-1820550	SNP_A-1887052	0.00171015245676065	0.000109234361192563	0.00176287665700819	3.61704371871281e-05	0.513745770819015	0.0447775003080603
SNP_A-1850244	SNP_A-1820550	SNP_A-2189249	0.00162212693074328	0.000112975470027413	0.00181509005518649	3.61704371871281e-05	0.513745770819015	0.0475408599514315
SNP_A-1850244	SNP_A-1820550	SNP_A-4223020	0.000613423763179892	0.000549990583315931	0.00409180238924686	3.61704371871281e-05	0.513745770819015	0.645326071837414
SNP_A-1850244	SNP_A-1820550	SNP_A-1848325	7.66192865168718e-05	0.00037073237456066	0.000429312090791944	3.61704371871281e-05	0.513745770819015	0.530567000026172
SNP_A-1850244	SNP_A-1820550	SNP_A-1958028	0.00405348161872609	0.000224917223388673	0.00267916244287554	3.61704371871281e-05	0.513745770819015	0.297553505213862
SNP_A-1850244	SNP_A-2031779	SNP_A-2089189	0.0016357565965635	0.000341472608021962	0.000769872655262073	3.61704371871281e-05	0.184777776232	0.362654010725979
SNP_A-1850244	SNP_A-2031779	SNP_A-4217036	0.00264546763422991	0.000437719169024735	0.00143301713387975	3.61704371871281e-05	0.184777776232	0.526874062312589
SNP_A-1850244	SNP_A-2031779	SNP_A-2302979	0.0028204097211814	0.000398294985421323	0.00141083666582434	3.61704371871281e-05	0.184777776232	0.293683174597723
SNP_A-1850244	SNP_A-2031779	SNP_A-2031855	0.00360727421710981	0.000571275238440753	0.00177909325510063	3.61704371871281e-05	0.184777776232	0.630388959791936
SNP_A-1850244	SNP_A-2031779	SNP_A-2128930	0.00363745116651262	0.000576162675747111	0.00184190271888204	3.61704371871281e-05	0.184777776232	0.770491490894414
SNP_A-1850244	SNP_A-2031779	SNP_A-1835292	0.00165617832655718	0.000254302872284463	0.000969690761735649	3.61704371871281e-05	0.184777776232	0.296043993260983
SNP_A-1850244	SNP_A-2031779	SNP_A-4223020	0.00221811581041193	0.00048112780399197	0.00123017468279435	3.61704371871281e-05	0.184777776232	0.645326071837414
SNP_A-1850244	SNP_A-2031779	SNP_A-1848325	0.0020747275442213	0.000338809674111569	0.00112505821990847	3.61704371871281e-05	0.184777776232	0.530567000026172
SNP_A-1850244	SNP_A-2031779	SNP_A-2032152	0.00125826878567339	0.000323915890983169	0.000580017428320225	3.61704371871281e-05	0.184777776232	0.363188831343745
SNP_A-1850244	SNP_A-2031779	SNP_A-1958028	0.000625545374079529	0.000194406603290257	0.000431825657705783	3.61704371871281e-05	0.184777776232	0.297553505213862
SNP_A-1850244	SNP_A-2031780	SNP_A-2089189	0.0045893131888876	0.00038501392681239	0.00229047683848182	3.61704371871281e-05	0.518167576260115	0.362654010725979
SNP_A-1850244	SNP_A-2031780	SNP_A-4217036	0.00684573503907986	0.000498007628081372	0.00502567082632744	3.61704371871281e-05	0.518167576260115	0.526874062312589
SNP_A-1850244	SNP_A-2031780	SNP_A-2302979	0.00402982256083801	0.000454629474488773	0.00371621843451024	3.61704371871281e-05	0.518167576260115	0.293683174597723
SNP_A-1850244	SNP_A-2031780	SNP_A-2031855	0.00056380245956053	0.00064429391071534	0.00468734008815758	3.61704371871281e-05	0.518167576260115	0.630388959791936
SNP_A-1850244	SNP_A-2031780	SNP_A-2128930	0.00260276972795311	0.000652953929108053	0.00701654327907132	3.61704371871281e-05	0.518167576260115	0.770491490894414
SNP_A-1850244	SNP_A-2031780	SNP_A-2264976	0.00169630704284623	0.000113501294430455	0.00179880213381156	3.61704371871281e-05	0.518167576260115	0.0489539802349859
SNP_A-1850244	SNP_A-2031780	SNP_A-1838158	0.00162358420670262	0.000111742435438653	0.0018217678915288	3.61704371871281e-05	0.518167576260115	0.0475408599514315
SNP_A-1850244	SNP_A-2031780	SNP_A-1925533	0.00148941075530414	0.000109426196744509	0.00178751574235584	3.61704371871281e-05	0.518167576260115	0.0461248588301402
SNP_A-1850244	SNP_A-2031780	SNP_A-1950801	0.0019061413111913	8.89653549290039e-05	0.00150975613725208	3.61704371871281e-05	0.518167576260115	0.0328483363470176
SNP_A-1850244	SNP_A-2031780	SNP_A-1835292	0.00582957536897763	0.000281928779564417	0.0036108721508087	3.61704371871281e-05	0.518167576260115	0.296043993260983
SNP_A-1850244	SNP_A-2031780	SNP_A-2031891	0.00126252637334537	8.6911998531392e-05	0.0014335383610755	3.61704371871281e-05	0.518167576260115	0.0339329739738905
SNP_A-1850244	SNP_A-2031780	SNP_A-4268413	0.00120284497679877	8.53753765991474e-05	0.00137952702824795	3.61704371871281e-05	0.518167576260115	0.0339329739738905
SNP_A-1850244	SNP_A-2031780	SNP_A-1887052	0.00173559474875295	0.000108591645914938	0.00174492638763451	3.61704371871281e-05	0.518167576260115	0.0447775003080603
SNP_A-1850244	SNP_A-2031780	SNP_A-2189249	0.0016453515549515	0.000112311478678473	0.00179566524160495	3.61704371871281e-05	0.518167576260115	0.0475408599514315
SNP_A-1850244	SNP_A-2031780	SNP_A-4223020	0.00079322618599667	0.000548601875259971	0.00446116152381654	3.61704371871281e-05	0.518167576260115	0.645326071837414
SNP_A-1850244	SNP_A-2031780	SNP_A-1848325	7.38572919010629e-05	0.000369269153465659	0.000452209060612491	3.61704371871281e-05	0.518167576260115	0.530567000026172
SNP_A-1850244	SNP_A-2031780	SNP_A-1958028	0.00396505873737271	0.000223900472502471	0.00264791325359995	3.61704371871281e-05	0.518167576260115	0.297553505213862
SNP_A-1850244	SNP_A-2089189	SNP_A-2302979	0.00365586395976605	0.000377659139612599	0.00369075362551948	3.61704371871281e-05	0.362654010725979	0.293683174597723
SNP_A-1850244	SNP_A-2089189	SNP_A-2128930	0.00582527045656038	0.000343473046488416	0.00310479290445673	3.61704371871281e-05	0.362654010725979	0.770491490894414
SNP_A-1850244	SNP_A-2089189	SNP_A-2264976	0.000825376759969301	5.33889286624582e-05	0.000489122024129763	3.61704371871281e-05	0.362654010725979	0.0489539802349859
SNP_A-1850244	SNP_A-2089189	SNP_A-1838158	0.000868369773033962	5.23561495886354e-05	0.000503868919735708	3.61704371871281e-05	0.362654010725979	0.0475408599514315
SNP_A-1850244	SNP_A-2089189	SNP_A-1925533	0.000858339133977793	5.14295632727637e-05	0.000485707610592661	3.61704371871281e-05	0.362654010725979	0.0461248588301402
SNP_A-1850244	SNP_A-2089189	SNP_A-1950801	0.00063088143199447	4.04313572008593e-05	0.000346968947937463	3.61704371871281e-05	0.362654010725979	0.0328483363470176
SNP_A-1850244	SNP_A-2089189	SNP_A-1835292	0.00103202604775509	5.84233328369042e-05	0.000717660510049099	3.61704371871281e-05	0.362654010725979	0.296043993260983
SNP_A-1850244	SNP_A-2089189	SNP_A-2031891	0.000683159048562502	3.9616016498375e-05	0.000393709219233277	3.61704371871281e-05	0.362654010725979	0.0339329739738905
SNP_A-1850244	SNP_A-2089189	SNP_A-4268413	0.00072197066529629	3.89230783414601e-05	0.000390805901590242	3.61704371871281e-05	0.362654010725979	0.0339329739738905
SNP_A-1850244	SNP_A-2089189	SNP_A-1887052	0.000858698020178473	5.06893946656298e-05	0.000495312894446984	3.61704371871281e-05	0.362654010725979	0.0447775003080603
SNP_A-1850244	SNP_A-2089189	SNP_A-2189249	0.000905074654260699	5.28657451667339e-05	0.000533366786920693	3.61704371871281e-05	0.362654010725979	0.0475408599514315
SNP_A-1850244	SNP_A-2089189	SNP_A-4223020	0.00155105439651377	0.000261143955512955	0.00141849895034737	3.61704371871281e-05	0.362654010725979	0.645326071837414
SNP_A-1850244	SNP_A-2089189	SNP_A-2032152	0.00219692150759111	0.000276232302992425	0.00116591091314402	3.61704371871281e-05	0.362654010725979	0.363188831343745
SNP_A-1850244	SNP_A-2089189	SNP_A-1958028	0.0010918930184938	0.000170313087941116	0.000626958395246617	3.61704371871281e-05	0.362654010725979	0.297553505213862
SNP_A-1850244	SNP_A-4217036	SNP_A-1835292	0.00235042788947958	0.000110201298098863	0.00137544764860255	3.61704371871281e-05	0.526874062312589	0.296043993260983
SNP_A-1850244	SNP_A-4217036	SNP_A-4223020	0.00354604864094677	0.000357212259778338	0.00198230379796802	3.61704371871281e-05	0.526874062312589	0.645326071837414
SNP_A-1850244	SNP_A-4217036	SNP_A-2032152	0.00222660166532002	0.000346815309202386	0.0019597463654214	3.61704371871281e-05	0.526874062312589	0.363188831343745
SNP_A-1850244	SNP_A-4217036	SNP_A-1958028	0.00355150744153812	0.00021473686641575	0.00174430512418158	3.61704371871281e-05	0.526874062312589	0.297553505213862
SNP_A-1850244	SNP_A-2302979	SNP_A-2264976	0.00101392022850164	5.45650225530334e-05	0.000462893690758445	3.61704371871281e-05	0.293683174597723	0.0489539802349859
SNP_A-1850244	SNP_A-2302979	SNP_A-1838158	0.00110330525114708	5.35859415084619e-05	0.000504981620032101	3.61704371871281e-05	0.293683174597723	0.0475408599514315
SNP_A-1850244	SNP_A-2302979	SNP_A-1925533	0.00103439730904679	5.26082332213391e-05	0.000473370390147116	3.61704371871281e-05	0.293683174597723	0.0461248588301402
SNP_A-1850244	SNP_A-2302979	SNP_A-1950801	0.000771820297716652	4.18804215816213e-05	0.000359215817854085	3.61704371871281e-05	0.293683174597723	0.0328483363470176
SNP_A-1850244	SNP_A-2302979	SNP_A-2031891	0.000860337845276529	4.03144738133654e-05	0.000389929765556254	3.61704371871281e-05	0.293683174597723	0.0339329739738905
SNP_A-1850244	SNP_A-2302979	SNP_A-4268413	0.000826354525441248	3.92941668701177e-05	0.000374252612274618	3.61704371871281e-05	0.293683174597723	0.0339329739738905
SNP_A-1850244	SNP_A-2302979	SNP_A-1887052	0.00106303585693636	5.1778929215615e-05	0.000485879628460478	3.61704371871281e-05	0.293683174597723	0.0447775003080603
SNP_A-1850244	SNP_A-2302979	SNP_A-2189249	0.00108269935713405	5.373382130921e-05	0.000495230793338505	3.61704371871281e-05	0.293683174597723	0.0475408599514315
SNP_A-1850244	SNP_A-2302979	SNP_A-4223020	0.00287392442234111	0.000246383061472935	0.00137955872552414	3.61704371871281e-05	0.293683174597723	0.645326071837414
SNP_A-1850244	SNP_A-2302979	SNP_A-1848325	0.000230173055990807	0.000209680542763317	0.000158459983128595	3.61704371871281e-05	0.293683174597723	0.530567000026172
SNP_A-1850244	SNP_A-2302979	SNP_A-2032152	0.00293017841694506	0.000283380684475645	0.00192759452050253	3.61704371871281e-05	0.293683174597723	0.363188831343745
SNP_A-1850244	SNP_A-2302979	SNP_A-1958028	0.0021155994561157	0.00017348492378478	0.00115485838689435	3.61704371871281e-05	0.293683174597723	0.297553505213862
SNP_A-1850244	SNP_A-2031855	SNP_A-4223020	0.00564303125331822	0.000574198527069673	0.00324801834473756	3.61704371871281e-05	0.630388959791936	0.645326071837414
SNP_A-1850244	SNP_A-2031855	SNP_A-1958028	0.00244901130124196	0.000235704449817854	0.00148750678583602	3.61704371871281e-05	0.630388959791936	0.297553505213862
SNP_A-1850244	SNP_A-2128930	SNP_A-1848325	0.00169262479111881	0.000360854055429434	0.00129456316839341	3.61704371871281e-05	0.770491490894414	0.530567000026172
SNP_A-1850244	SNP_A-2128930	SNP_A-2032152	0.00182436073934809	0.000367724897241752	0.00190125691607402	3.61704371871281e-05	0.770491490894414	0.363188831343745
SNP_A-1850244	SNP_A-2128930	SNP_A-1958028	0.00335132031905066	0.00023855594496689	0.00202322693980574	3.61704371871281e-05	0.770491490894414	0.297553505213862
SNP_A-1850244	SNP_A-2264976	SNP_A-4223020	0.00173716978490652	0.000117751344473773	0.0010435154324182	3.61704371871281e-05	0.0489539802349859	0.645326071837414
SNP_A-1850244	SNP_A-2264976	SNP_A-2032152	0.00123241953692111	8.50470054263747e-05	0.000661756946891906	3.61704371871281e-05	0.0489539802349859	0.363188831343745
SNP_A-1850244	SNP_A-2264976	SNP_A-1958028	0.00124477197302902	5.61656964576462e-05	0.000596285548004121	3.61704371871281e-05	0.0489539802349859	0.297553505213862
SNP_A-1850244	SNP_A-1838158	SNP_A-4223020	0.00174467362903786	0.000115928156081833	0.00108607819872391	3.61704371871281e-05	0.0475408599514315	0.645326071837414
SNP_A-1850244	SNP_A-1838158	SNP_A-2032152	0.00120830378681006	8.36121332137189e-05	0.000661243398449695	3.61704371871281e-05	0.0475408599514315	0.363188831343745
SNP_A-1850244	SNP_A-1838158	SNP_A-1958028	0.00121000701394403	5.52872285886584e-05	0.000576173434649806	3.61704371871281e-05	0.0475408599514315	0.297553505213862
SNP_A-1850244	SNP_A-1925533	SNP_A-4223020	0.00191821070955308	0.000114220408411895	0.00113012810345151	3.61704371871281e-05	0.0461248588301402	0.645326071837414
SNP_A-1850244	SNP_A-1925533	SNP_A-2032152	0.00118929101515632	8.24403168353173e-05	0.000651588942637821	3.61704371871281e-05	0.0461248588301402	0.363188831343745
SNP_A-1850244	SNP_A-1925533	SNP_A-1958028	0.00118783646143504	5.44333632946502e-05	0.000566779612516615	3.61704371871281e-05	0.0461248588301402	0.297553505213862
SNP_A-1850244	SNP_A-1950801	SNP_A-4223020	0.00161660142527746	9.14206263814144e-05	0.0010532862702976	3.61704371871281e-05	0.0328483363470176	0.645326071837414
SNP_A-1850244	SNP_A-1950801	SNP_A-2032152	0.000792268944389877	6.72477636343076e-05	0.000482200486091371	3.61704371871281e-05	0.0328483363470176	0.363188831343745
SNP_A-1850244	SNP_A-1950801	SNP_A-1958028	0.000857044958573959	4.38027381297584e-05	0.000389731340520745	3.61704371871281e-05	0.0328483363470176	0.297553505213862
SNP_A-1850244	SNP_A-1835292	SNP_A-4223020	0.00255772419924926	0.000287303044882646	0.00123426957211583	3.61704371871281e-05	0.296043993260983	0.645326071837414
SNP_A-1850244	SNP_A-1835292	SNP_A-1848325	0.00116652858185525	0.000231529358423395	0.000589829721859264	3.61704371871281e-05	0.296043993260983	0.530567000026172
SNP_A-1850244	SNP_A-1835292	SNP_A-1958028	0.00170758761950186	0.000108779218131508	0.000900948063253893	3.61704371871281e-05	0.296043993260983	0.297553505213862
SNP_A-1850244	SNP_A-2031891	SNP_A-4223020	0.00150015686830734	9.08946225185484e-05	0.00093715111475108	3.61704371871281e-05	0.0339329739738905	0.645326071837414
SNP_A-1850244	SNP_A-2031891	SNP_A-2032152	0.000991920269362139	6.60824822672445e-05	0.000527299541356462	3.61704371871281e-05	0.0339329739738905	0.363188831343745
SNP_A-1850244	SNP_A-2031891	SNP_A-1958028	0.000882523971509752	4.39309260339877e-05	0.000418609648843658	3.61704371871281e-05	0.0339329739738905	0.297553505213862
SNP_A-1850244	SNP_A-4268413	SNP_A-4223020	0.0012891138722729	8.91456927910849e-05	0.000773027571088981	3.61704371871281e-05	0.0339329739738905	0.645326071837414
SNP_A-1850244	SNP_A-4268413	SNP_A-2032152	0.00100824752302918	6.50399135304007e-05	0.000535122328603252	3.61704371871281e-05	0.0339329739738905	0.363188831343745
SNP_A-1850244	SNP_A-4268413	SNP_A-1958028	0.000870275694747419	4.31211004988619e-05	0.000403130364233476	3.61704371871281e-05	0.0339329739738905	0.297553505213862
SNP_A-1850244	SNP_A-1887052	SNP_A-4223020	0.00180201873810214	0.000112673317792046	0.00109808907896543	3.61704371871281e-05	0.0447775003080603	0.645326071837414
SNP_A-1850244	SNP_A-1887052	SNP_A-2032152	0.00121973299114002	8.12059170055764e-05	0.000650642826365603	3.61704371871281e-05	0.0447775003080603	0.363188831343745
SNP_A-1850244	SNP_A-1887052	SNP_A-1958028	0.00109448327408392	5.3846867679994e-05	0.000519895916055977	3.61704371871281e-05	0.0447775003080603	0.297553505213862
SNP_A-1850244	SNP_A-2189249	SNP_A-4223020	0.00173910809650727	0.000116608444228619	0.00112059508065008	3.61704371871281e-05	0.0475408599514315	0.645326071837414
SNP_A-1850244	SNP_A-2189249	SNP_A-2032152	0.00124940090825319	8.41768698258725e-05	0.000695199748032765	3.61704371871281e-05	0.0475408599514315	0.363188831343745
SNP_A-1850244	SNP_A-2189249	SNP_A-1958028	0.00119443386945484	5.55734561052087e-05	0.000560604587453695	3.61704371871281e-05	0.0475408599514315	0.297553505213862
SNP_A-1850244	SNP_A-4223020	SNP_A-2032152	0.000938766134475748	0.000282091147429897	0.000673024078671634	3.61704371871281e-05	0.645326071837414	0.363188831343745
SNP_A-1850244	SNP_A-4223020	SNP_A-1958028	0.00368107618081984	0.000216409169614083	0.00181353481935808	3.61704371871281e-05	0.645326071837414	0.297553505213862
SNP_A-1850244	SNP_A-1848325	SNP_A-1958028	0.00278479539114723	0.000159700501021468	0.00133527776738493	3.61704371871281e-05	0.530567000026172	0.297553505213862
