# Supplementary material for: Powerful testing via hierarchical linkage disequilibrium in haplotype association studies
Source: Biom J. 2019 Jan 28;61(3):747–68. doi: 10.1002/bimj.201800053 (PMC6637384; doi:10.1002/bimj.201800053)
Supplement: Supplementary file 1 — Supporting Information [file BIMJ-61-747-s001.zip › reproducibility/case_study1_cadidate_loci_analysis/results/37.Pvalues.txt]

SNP1	SNP2	SNP3	Full	P={1}	P={1,2}	SNP1	SNP2	SNP3
SNP_A-4229867	SNP_A-2247960	SNP_A-2021503	0.0189701101771052	0.00112163438052563	0.0103071375297353	7.89103513978245e-05	0.751949681047985	0.403180861085972
SNP_A-4229867	SNP_A-2247960	SNP_A-2021504	0.013369607145324	0.00125543509895529	0.00712083149640052	7.89103513978245e-05	0.751949681047985	0.254319068518184
SNP_A-4229867	SNP_A-2247960	SNP_A-2021505	0.0146178628234889	0.00124734148154462	0.00771267553361358	7.89103513978245e-05	0.751949681047985	0.250891328779767
SNP_A-4229867	SNP_A-2247960	SNP_A-4238068	0.0126220409994718	0.00141066259364071	0.00716359147051482	7.89103513978245e-05	0.751949681047985	0.703740912943623
SNP_A-4229867	SNP_A-2247960	SNP_A-2200106	0.00231046592506866	0.00099289086362005	0.00438651430249995	7.89103513978245e-05	0.751949681047985	0.426733988172983
SNP_A-4229867	SNP_A-2247960	SNP_A-1846675	0.00129404647617437	0.000972845535089066	0.00498541822206458	7.89103513978245e-05	0.751949681047985	0.326177657189583
SNP_A-4229867	SNP_A-2247960	SNP_A-1854084	0.0169034684074203	0.00099999202103836	0.00917811928441798	7.89103513978245e-05	0.751949681047985	0.285488932347534
SNP_A-4229867	SNP_A-2247960	SNP_A-1937479	0.0138867507556816	0.00135308059324229	0.00731120332066974	7.89103513978245e-05	0.751949681047985	0.75152242222767
SNP_A-4229867	SNP_A-2247960	SNP_A-2313635	0.00559114257308071	0.000785328530712851	0.00278100531461949	7.89103513978245e-05	0.751949681047985	0.318678206472346
SNP_A-4229867	SNP_A-2247960	SNP_A-2190498	0.00469802743554012	0.000258805378205865	0.00252957058395316	7.89103513978245e-05	0.751949681047985	0.462253980656028
SNP_A-4229867	SNP_A-2247960	SNP_A-2259994	0.00505176059173603	0.000300075854947556	0.0027563225573486	7.89103513978245e-05	0.751949681047985	0.511348075625065
SNP_A-4229867	SNP_A-2247960	SNP_A-2021528	0.00722276487430825	0.000398994848206361	0.00404130098294751	7.89103513978245e-05	0.751949681047985	0.605527474740054
SNP_A-4229867	SNP_A-2247960	SNP_A-1781459	0.00807117316936021	0.00111576842017871	0.00713641937448222	7.89103513978245e-05	0.751949681047985	0.608888689827672
SNP_A-4229867	SNP_A-2247960	SNP_A-4207708	0.00952366957167533	0.00088353469464036	0.00638093973693155	7.89103513978245e-05	0.751949681047985	0.410773613784161
SNP_A-4229867	SNP_A-2021503	SNP_A-2200106	0.0051099551501425	0.000609640827374453	0.00269019159097718	7.89103513978245e-05	0.403180861085972	0.426733988172983
SNP_A-4229867	SNP_A-2021503	SNP_A-1846675	0.00424994729159528	0.000289547468466054	0.00470199406751799	7.89103513978245e-05	0.403180861085972	0.326177657189583
SNP_A-4229867	SNP_A-2021503	SNP_A-2313635	0.0176119373165507	0.000708094102502781	0.00943596148020814	7.89103513978245e-05	0.403180861085972	0.318678206472346
SNP_A-4229867	SNP_A-2021503	SNP_A-2190498	0.00565041047209596	0.000211835056378174	0.00283310222437938	7.89103513978245e-05	0.403180861085972	0.462253980656028
SNP_A-4229867	SNP_A-2021503	SNP_A-2259994	0.00631056388683701	0.000246027702577736	0.00316780033581533	7.89103513978245e-05	0.403180861085972	0.511348075625065
SNP_A-4229867	SNP_A-2021503	SNP_A-2021528	0.00645833167228738	0.000343870822260722	0.00411497802010789	7.89103513978245e-05	0.403180861085972	0.605527474740054
SNP_A-4229867	SNP_A-2021503	SNP_A-1781459	0.0100781203727428	0.000869486176166805	0.00725321086753203	7.89103513978245e-05	0.403180861085972	0.608888689827672
SNP_A-4229867	SNP_A-2021503	SNP_A-4207708	0.0142167756616759	0.000718601754525756	0.00863859712363341	7.89103513978245e-05	0.403180861085972	0.410773613784161
SNP_A-4229867	SNP_A-2021504	SNP_A-2200106	0.00264238652833031	0.000723132358721199	0.00250639812250466	7.89103513978245e-05	0.254319068518184	0.426733988172983
SNP_A-4229867	SNP_A-2021504	SNP_A-1846675	0.00248920205234698	0.000630345026582676	0.00527081247444976	7.89103513978245e-05	0.254319068518184	0.326177657189583
SNP_A-4229867	SNP_A-2021504	SNP_A-2313635	0.013109913019685	0.000711706814464227	0.00711613233821802	7.89103513978245e-05	0.254319068518184	0.318678206472346
SNP_A-4229867	SNP_A-2021504	SNP_A-2190498	0.00415947047223856	0.000233886717302452	0.00204164592472831	7.89103513978245e-05	0.254319068518184	0.462253980656028
SNP_A-4229867	SNP_A-2021504	SNP_A-2259994	0.00460963894839109	0.000271753758769901	0.00226859443172374	7.89103513978245e-05	0.254319068518184	0.511348075625065
SNP_A-4229867	SNP_A-2021504	SNP_A-2021528	0.00384161913054023	0.000377524099414448	0.00245519862716271	7.89103513978245e-05	0.254319068518184	0.605527474740054
SNP_A-4229867	SNP_A-2021504	SNP_A-4216861	0.00578489476583053	0.00108599551610271	0.00655748938278426	7.89103513978245e-05	0.254319068518184	0.491742894120867
SNP_A-4229867	SNP_A-2021504	SNP_A-1781459	0.00910275011095111	0.000993682890922243	0.00482641888120364	7.89103513978245e-05	0.254319068518184	0.608888689827672
SNP_A-4229867	SNP_A-2021504	SNP_A-4207708	0.00922329490277604	0.000807016778557471	0.00664440802703066	7.89103513978245e-05	0.254319068518184	0.410773613784161
SNP_A-4229867	SNP_A-2021505	SNP_A-2200106	0.00204906990622421	0.000699397679050163	0.00243693314911085	7.89103513978245e-05	0.250891328779767	0.426733988172983
SNP_A-4229867	SNP_A-2021505	SNP_A-1846675	0.00240948455251988	0.000599257084814886	0.00579961331603482	7.89103513978245e-05	0.250891328779767	0.326177657189583
SNP_A-4229867	SNP_A-2021505	SNP_A-2313635	0.0121626794460571	0.000729683901630754	0.00716446893200919	7.89103513978245e-05	0.250891328779767	0.318678206472346
SNP_A-4229867	SNP_A-2021505	SNP_A-2190498	0.0041451620438159	0.000234001263991517	0.00208944695842507	7.89103513978245e-05	0.250891328779767	0.462253980656028
SNP_A-4229867	SNP_A-2021505	SNP_A-2259994	0.00450752023095371	0.000271889538578794	0.00231827966255947	7.89103513978245e-05	0.250891328779767	0.511348075625065
SNP_A-4229867	SNP_A-2021505	SNP_A-2021528	0.00345958609559403	0.000376235268730931	0.00269237200939491	7.89103513978245e-05	0.250891328779767	0.605527474740054
SNP_A-4229867	SNP_A-2021505	SNP_A-4216861	0.00620848665094031	0.00108344641692543	0.00724551415290158	7.89103513978245e-05	0.250891328779767	0.491742894120867
SNP_A-4229867	SNP_A-2021505	SNP_A-1781459	0.00936332957953506	0.000996470420875274	0.00505560994390308	7.89103513978245e-05	0.250891328779767	0.608888689827672
SNP_A-4229867	SNP_A-2021505	SNP_A-4207708	0.010783014048058	0.00080711253404579	0.00650854956624631	7.89103513978245e-05	0.250891328779767	0.410773613784161
SNP_A-4229867	SNP_A-4238068	SNP_A-4207708	0.000299923909217897	0.000836255986004658	0.000892697100457745	7.89103513978245e-05	0.703740912943623	0.410773613784161
SNP_A-4229867	SNP_A-2200106	SNP_A-1781459	0.0100020904589657	0.00077300449589459	0.00545879629941493	7.89103513978245e-05	0.426733988172983	0.608888689827672
SNP_A-4229867	SNP_A-1846675	SNP_A-4216861	0.0152383834764018	0.000724148453798751	0.0080663164001673	7.89103513978245e-05	0.326177657189583	0.491742894120867
SNP_A-4229867	SNP_A-1846675	SNP_A-1781459	0.0103096159522902	0.000728750379634429	0.006097703470155	7.89103513978245e-05	0.326177657189583	0.608888689827672
SNP_A-4229867	SNP_A-1854084	SNP_A-4207708	0.0106864714751286	0.00064856356857504	0.00763362668293885	7.89103513978245e-05	0.285488932347534	0.410773613784161
SNP_A-4229867	SNP_A-1937479	SNP_A-2313635	0.00756734809726503	0.000794984751278784	0.0065239967499197	7.89103513978245e-05	0.75152242222767	0.318678206472346
SNP_A-4229867	SNP_A-1937479	SNP_A-4207708	0.00111210507198717	0.000874947204467951	0.000972741525275048	7.89103513978245e-05	0.75152242222767	0.410773613784161
SNP_A-4229867	SNP_A-2313635	SNP_A-4216861	0.0152512837337532	0.000485268285140092	0.00829860555771491	7.89103513978245e-05	0.318678206472346	0.491742894120867
SNP_A-4229867	SNP_A-2313635	SNP_A-1781459	0.0115154880271249	0.000624022567336219	0.00717857513689922	7.89103513978245e-05	0.318678206472346	0.608888689827672
SNP_A-4229867	SNP_A-2313635	SNP_A-4207708	0.0123600934293913	0.000552121703602535	0.00664183377301899	7.89103513978245e-05	0.318678206472346	0.410773613784161
SNP_A-4229867	SNP_A-2190498	SNP_A-4207708	0.00181551406820813	0.000165870404139386	0.00106133518355598	7.89103513978245e-05	0.462253980656028	0.410773613784161
SNP_A-4229867	SNP_A-2259994	SNP_A-4207708	0.00199532697515087	0.000192117213065231	0.0011442592941901	7.89103513978245e-05	0.511348075625065	0.410773613784161
SNP_A-4229867	SNP_A-2021528	SNP_A-4207708	0.00724304377846721	0.000261002097496393	0.00365663310270229	7.89103513978245e-05	0.605527474740054	0.410773613784161
SNP_A-4229867	SNP_A-4216861	SNP_A-4207708	0.00926504993187611	0.000753925502856534	0.0052796934264261	7.89103513978245e-05	0.491742894120867	0.410773613784161
SNP_A-4229867	SNP_A-1781459	SNP_A-4207708	0.0172777412724573	0.000811428237178472	0.00931259136915082	7.89103513978245e-05	0.608888689827672	0.410773613784161
