# Supplementary material for: Powerful testing via hierarchical linkage disequilibrium in haplotype association studies
Source: Biom J. 2019 Jan 28;61(3):747–68. doi: 10.1002/bimj.201800053 (PMC6637384; doi:10.1002/bimj.201800053)
Supplement: Supplementary file 1 — Supporting Information [file BIMJ-61-747-s001.zip › reproducibility/case_study1_cadidate_loci_analysis/results/44.Pvalues.txt]

SNP1	SNP2	SNP3	Full	P={1}	P={1,2}	SNP1	SNP2	SNP3
SNP_A-1942636	SNP_A-2083898	SNP_A-2202165	0.145334658496879	0.038020959096295	0.103913188583749	0.354767032570445	0.187860719119326	0.252047698091903
SNP_A-1942636	SNP_A-2083898	SNP_A-2132923	0.234236831212289	0.0280267950059247	0.169590251453595	0.354767032570445	0.187860719119326	0.0183469933852689
SNP_A-1942636	SNP_A-2083898	SNP_A-1815984	0.253393538585968	0.0297385118467831	0.180514937973998	0.354767032570445	0.187860719119326	0.0202323143068387
SNP_A-1942636	SNP_A-2083898	SNP_A-2226580	0.288472833235328	0.0477375920711186	0.217625727031614	0.354767032570445	0.187860719119326	0.0534294637741202
SNP_A-1942636	SNP_A-2083898	SNP_A-2255864	0.168880504815169	0.0277338710072531	0.1168679242748	0.354767032570445	0.187860719119326	0.0236766142965325
SNP_A-1942636	SNP_A-2083898	SNP_A-1782516	0.130890371336978	0.109417691834063	0.0829347988765617	0.354767032570445	0.187860719119326	0.0507217071665054
SNP_A-1942636	SNP_A-2083898	SNP_A-2100357	0.125725019695016	0.173444245091257	0.0799063273799731	0.354767032570445	0.187860719119326	0.0972718425989153
SNP_A-1942636	SNP_A-2083898	SNP_A-1805327	0.131697835760413	0.127528340182595	0.0837817469656051	0.354767032570445	0.187860719119326	0.0626454657648805
SNP_A-1942636	SNP_A-2083898	SNP_A-1922930	0.16860461966779	0.194458626406212	0.110448112091301	0.354767032570445	0.187860719119326	0.115094859580012
SNP_A-1942636	SNP_A-2083898	SNP_A-2267707	0.0203628588422156	0.140155006533635	0.012212581940289	0.354767032570445	0.187860719119326	0.0648010190217858
SNP_A-1942636	SNP_A-2083898	SNP_A-1941500	0.273323433125444	0.114669661544593	0.372123152409141	0.354767032570445	0.187860719119326	0.0933744596445624
SNP_A-1942636	SNP_A-2083898	SNP_A-2313812	0.531704059599113	0.38888019776476	0.637768469621961	0.354767032570445	0.187860719119326	0.660666283552396
SNP_A-1942636	SNP_A-2202165	SNP_A-2226580	0.00370730851511088	0.159288376132458	0.0106791135011934	0.354767032570445	0.252047698091903	0.0534294637741202
SNP_A-1942636	SNP_A-2202165	SNP_A-4278038	0.0253217253216795	0.331986003277657	0.0239316488713537	0.354767032570445	0.252047698091903	0.228089796993091
SNP_A-1942636	SNP_A-2202165	SNP_A-2096103	0.0449411797255004	0.4507469230152	0.0397355894233512	0.354767032570445	0.252047698091903	0.395535640866836
SNP_A-1942636	SNP_A-2202165	SNP_A-1810289	0.0586281477918544	0.497274310169597	0.0470183964113427	0.354767032570445	0.252047698091903	0.471476486737248
SNP_A-1942636	SNP_A-2202165	SNP_A-2109217	0.00496884708121536	0.181024830483624	0.00706609246183959	0.354767032570445	0.252047698091903	0.0709235589920294
SNP_A-1942636	SNP_A-2202165	SNP_A-1949895	0.0405585070233389	0.627409373035907	0.0270164420951035	0.354767032570445	0.252047698091903	0.827394389662268
SNP_A-1942636	SNP_A-2202165	SNP_A-2255996	0.0405585070233389	0.627409373035907	0.0270164420951035	0.354767032570445	0.252047698091903	0.827394389662268
SNP_A-1942636	SNP_A-2202165	SNP_A-2313812	0.0332026850522255	0.606984241233642	0.0208124679269082	0.354767032570445	0.252047698091903	0.660666283552396
SNP_A-1942636	SNP_A-2132923	SNP_A-4244958	0.332518484469167	0.0873156320093079	0.358509270244258	0.354767032570445	0.0183469933852689	0.451035943848173
SNP_A-1942636	SNP_A-2132923	SNP_A-2255895	0.281774886346508	0.0930454900766	0.197004899260995	0.354767032570445	0.0183469933852689	0.307431322023491
SNP_A-1942636	SNP_A-2132923	SNP_A-4278038	0.35233292734845	0.0779472515042635	0.258671586694199	0.354767032570445	0.0183469933852689	0.228089796993091
SNP_A-1942636	SNP_A-2132923	SNP_A-2096103	0.382981601365431	0.0919186895680086	0.307545920618217	0.354767032570445	0.0183469933852689	0.395535640866836
SNP_A-1942636	SNP_A-2132923	SNP_A-1941500	0.34238436177143	0.071164070582467	0.277301093491684	0.354767032570445	0.0183469933852689	0.0933744596445624
SNP_A-1942636	SNP_A-2132923	SNP_A-1810289	0.392584541527435	0.0940417063641275	0.29797388134105	0.354767032570445	0.0183469933852689	0.471476486737248
SNP_A-1942636	SNP_A-2132923	SNP_A-2109217	0.0706700981185323	0.0251249454116586	0.0573296473632959	0.354767032570445	0.0183469933852689	0.0709235589920294
SNP_A-1942636	SNP_A-2132923	SNP_A-1949895	0.219543284137561	0.0967919143891915	0.155871996896327	0.354767032570445	0.0183469933852689	0.827394389662268
SNP_A-1942636	SNP_A-2132923	SNP_A-2255996	0.219543284137561	0.0967919143891915	0.155871996896327	0.354767032570445	0.0183469933852689	0.827394389662268
SNP_A-1942636	SNP_A-2132923	SNP_A-2313812	0.389724993372498	0.08786351088743	0.337842727450116	0.354767032570445	0.0183469933852689	0.660666283552396
SNP_A-1942636	SNP_A-1815984	SNP_A-2255895	0.292400248185625	0.0973257369633374	0.207350444980386	0.354767032570445	0.0202323143068387	0.307431322023491
SNP_A-1942636	SNP_A-1815984	SNP_A-4278038	0.358456443134081	0.0819511524476475	0.260710157933333	0.354767032570445	0.0202323143068387	0.228089796993091
SNP_A-1942636	SNP_A-1815984	SNP_A-2096103	0.37250129853533	0.0995164178009384	0.277917761174582	0.354767032570445	0.0202323143068387	0.395535640866836
SNP_A-1942636	SNP_A-1815984	SNP_A-1941500	0.342945755898166	0.0733505692757134	0.269272497477832	0.354767032570445	0.0202323143068387	0.0933744596445624
SNP_A-1942636	SNP_A-1815984	SNP_A-1810289	0.367645499030894	0.102466046580455	0.267688890758623	0.354767032570445	0.0202323143068387	0.471476486737248
SNP_A-1942636	SNP_A-1815984	SNP_A-2109217	0.0618526010115304	0.0283620570713111	0.0537658321540119	0.354767032570445	0.0202323143068387	0.0709235589920294
SNP_A-1942636	SNP_A-1815984	SNP_A-2313812	0.35722265118646	0.0981772528963737	0.334055592848047	0.354767032570445	0.0202323143068387	0.660666283552396
SNP_A-1942636	SNP_A-2226580	SNP_A-4244958	0.456600566685515	0.1421238302798	0.43617160127495	0.354767032570445	0.0534294637741202	0.451035943848173
SNP_A-1942636	SNP_A-2226580	SNP_A-1782516	0.0613976476822173	0.0570870390383716	0.0373488197665418	0.354767032570445	0.0534294637741202	0.0507217071665054
SNP_A-1942636	SNP_A-2226580	SNP_A-2100357	0.0656894680261516	0.0890458826067315	0.0389052855666907	0.354767032570445	0.0534294637741202	0.0972718425989153
SNP_A-1942636	SNP_A-2226580	SNP_A-1805327	0.0701215465705934	0.0664875055814633	0.0423877383901297	0.354767032570445	0.0534294637741202	0.0626454657648805
SNP_A-1942636	SNP_A-2226580	SNP_A-1922930	0.0912561426460073	0.097524522860739	0.0558910582307467	0.354767032570445	0.0534294637741202	0.115094859580012
SNP_A-1942636	SNP_A-2226580	SNP_A-2255895	0.358989522076905	0.155266922168284	0.312980601642799	0.354767032570445	0.0534294637741202	0.307431322023491
SNP_A-1942636	SNP_A-2226580	SNP_A-4278038	0.41785984749072	0.135362975165324	0.357740766853259	0.354767032570445	0.0534294637741202	0.228089796993091
SNP_A-1942636	SNP_A-2226580	SNP_A-2096103	0.493288991920913	0.160757190656863	0.41489530327639	0.354767032570445	0.0534294637741202	0.395535640866836
SNP_A-1942636	SNP_A-2226580	SNP_A-1941500	0.112937189296041	0.116507091246307	0.372228821556055	0.354767032570445	0.0534294637741202	0.0933744596445624
SNP_A-1942636	SNP_A-2226580	SNP_A-1810289	0.441217156274974	0.167094744575625	0.382582889679233	0.354767032570445	0.0534294637741202	0.471476486737248
SNP_A-1942636	SNP_A-2226580	SNP_A-2109217	0.167643125936557	0.0487722966576396	0.121330797068839	0.354767032570445	0.0534294637741202	0.0709235589920294
SNP_A-1942636	SNP_A-2226580	SNP_A-2313812	0.430869321505054	0.15329160462989	0.463542430026346	0.354767032570445	0.0534294637741202	0.660666283552396
SNP_A-1942636	SNP_A-2255864	SNP_A-2255895	0.323431869865802	0.110792778136071	0.23227442103884	0.354767032570445	0.0236766142965325	0.307431322023491
SNP_A-1942636	SNP_A-2255864	SNP_A-4278038	0.355108317576625	0.0964035143523031	0.259188372214212	0.354767032570445	0.0236766142965325	0.228089796993091
SNP_A-1942636	SNP_A-2255864	SNP_A-2096103	0.378486619033677	0.114494028103789	0.285116725260348	0.354767032570445	0.0236766142965325	0.395535640866836
SNP_A-1942636	SNP_A-2255864	SNP_A-1941500	0.294450651371467	0.0803349585683189	0.218592873783982	0.354767032570445	0.0236766142965325	0.0933744596445624
SNP_A-1942636	SNP_A-2255864	SNP_A-1810289	0.37366625281171	0.118090179531057	0.273159299033937	0.354767032570445	0.0236766142965325	0.471476486737248
SNP_A-1942636	SNP_A-2255864	SNP_A-2109217	0.096313601168795	0.0315014689342644	0.0686396532917076	0.354767032570445	0.0236766142965325	0.0709235589920294
SNP_A-1942636	SNP_A-2255864	SNP_A-1949895	0.259427217617955	0.118436167983344	0.179014732031505	0.354767032570445	0.0236766142965325	0.827394389662268
SNP_A-1942636	SNP_A-2255864	SNP_A-2255996	0.259427217617955	0.118436167983344	0.179014732031505	0.354767032570445	0.0236766142965325	0.827394389662268
SNP_A-1942636	SNP_A-2255864	SNP_A-2313812	0.452607260226572	0.111040465670432	0.351043440331022	0.354767032570445	0.0236766142965325	0.660666283552396
SNP_A-1942636	SNP_A-4298052	SNP_A-2267707	0.00775040446826678	0.287403146525974	0.0153222546329167	0.354767032570445	0.792391775980181	0.0648010190217858
SNP_A-1942636	SNP_A-4298052	SNP_A-2255895	0.377949621126909	0.551978929948682	0.298231033602332	0.354767032570445	0.792391775980181	0.307431322023491
SNP_A-1942636	SNP_A-4298052	SNP_A-4278038	0.387455872903472	0.471549602792229	0.289667711639166	0.354767032570445	0.792391775980181	0.228089796993091
SNP_A-1942636	SNP_A-4298052	SNP_A-1943389	0.796902587823225	0.832639046257242	0.87152591101061	0.354767032570445	0.792391775980181	0.954203466806873
SNP_A-1942636	SNP_A-4298052	SNP_A-1865622	0.752469084676134	0.832400583455348	0.864585713093783	0.354767032570445	0.792391775980181	0.954203466806873
SNP_A-1942636	SNP_A-4298052	SNP_A-1931915	0.660433064963514	0.716755654699788	0.641572821183376	0.354767032570445	0.792391775980181	0.373383437090388
SNP_A-1942636	SNP_A-4298052	SNP_A-2096103	0.538547455821571	0.624955358442563	0.431345634249764	0.354767032570445	0.792391775980181	0.395535640866836
SNP_A-1942636	SNP_A-4298052	SNP_A-1941500	0.301930592248874	0.339917375524592	0.213310619418759	0.354767032570445	0.792391775980181	0.0933744596445624
SNP_A-1942636	SNP_A-4298052	SNP_A-1810289	0.568825424696938	0.675183223312454	0.45222535375705	0.354767032570445	0.792391775980181	0.471476486737248
SNP_A-1942636	SNP_A-4298052	SNP_A-2109217	0.436385402730745	0.256063364116112	0.327669808594914	0.354767032570445	0.792391775980181	0.0709235589920294
SNP_A-1942636	SNP_A-4298052	SNP_A-1949895	0.517794019428099	0.811533258655874	0.405743897134407	0.354767032570445	0.792391775980181	0.827394389662268
SNP_A-1942636	SNP_A-4298052	SNP_A-2255996	0.517794019428099	0.811533258655874	0.405743897134407	0.354767032570445	0.792391775980181	0.827394389662268
SNP_A-1942636	SNP_A-4298052	SNP_A-2313812	0.845050332080388	0.78925831904934	0.763625710899659	0.354767032570445	0.792391775980181	0.660666283552396
SNP_A-1942636	SNP_A-1907113	SNP_A-4244958	0.0776950123124314	0.240653344653268	0.111704608306971	0.354767032570445	0.321656602578857	0.451035943848173
SNP_A-1942636	SNP_A-1907113	SNP_A-2255895	0.0008444769136123	0.407140780430622	0.059845784372865	0.354767032570445	0.321656602578857	0.307431322023491
SNP_A-1942636	SNP_A-1907113	SNP_A-4278038	0.00517777339342868	0.35563081542537	0.0998617639676034	0.354767032570445	0.321656602578857	0.228089796993091
SNP_A-1942636	SNP_A-1907113	SNP_A-2096103	0.0165259554603669	0.446401690325519	0.125033349814341	0.354767032570445	0.321656602578857	0.395535640866836
SNP_A-1942636	SNP_A-1907113	SNP_A-1941500	0.00369919896621711	0.265388292606363	0.0601361731927991	0.354767032570445	0.321656602578857	0.0933744596445624
SNP_A-1942636	SNP_A-1907113	SNP_A-1810289	0.0116371219189939	0.47033097889533	0.123207353631771	0.354767032570445	0.321656602578857	0.471476486737248
SNP_A-1942636	SNP_A-1907113	SNP_A-2109217	0.0538631726486162	0.145416817766783	0.0314240309210382	0.354767032570445	0.321656602578857	0.0709235589920294
SNP_A-1942636	SNP_A-1907113	SNP_A-2313812	0.169906718632119	0.462201313397606	0.120724666691805	0.354767032570445	0.321656602578857	0.660666283552396
SNP_A-1942636	SNP_A-4246205	SNP_A-4244958	0.23723129597557	0.382698684469154	0.220283025582699	0.354767032570445	0.615624762414657	0.451035943848173
SNP_A-1942636	SNP_A-4246205	SNP_A-2255895	0.0119807651055883	0.526599953523082	0.179327877266506	0.354767032570445	0.615624762414657	0.307431322023491
SNP_A-1942636	SNP_A-4246205	SNP_A-4278038	0.0412720096946093	0.454916091713494	0.241841186787104	0.354767032570445	0.615624762414657	0.228089796993091
SNP_A-1942636	SNP_A-4246205	SNP_A-2096103	0.102844415500911	0.590546840233617	0.29330772891298	0.354767032570445	0.615624762414657	0.395535640866836
SNP_A-1942636	SNP_A-4246205	SNP_A-1941500	0.0171706970156337	0.327672163949314	0.157170336893609	0.354767032570445	0.615624762414657	0.0933744596445624
SNP_A-1942636	SNP_A-4246205	SNP_A-1810289	0.0749377896886236	0.629689113409515	0.281985978555422	0.354767032570445	0.615624762414657	0.471476486737248
SNP_A-1942636	SNP_A-4246205	SNP_A-2313812	0.427617428922065	0.666069105513148	0.324447609530053	0.354767032570445	0.615624762414657	0.660666283552396
SNP_A-1942636	SNP_A-4278135	SNP_A-4244958	0.137322898879444	0.234729417298253	0.203114965294153	0.354767032570445	0.332128920726086	0.451035943848173
SNP_A-1942636	SNP_A-4278135	SNP_A-2255895	0.00295216379077791	0.412543156888132	0.112598962881649	0.354767032570445	0.332128920726086	0.307431322023491
SNP_A-1942636	SNP_A-4278135	SNP_A-4278038	0.0136342432191846	0.360668855780889	0.160753118775115	0.354767032570445	0.332128920726086	0.228089796993091
SNP_A-1942636	SNP_A-4278135	SNP_A-2096103	0.0390093737611956	0.452640170534764	0.186328953284554	0.354767032570445	0.332128920726086	0.395535640866836
SNP_A-1942636	SNP_A-4278135	SNP_A-1941500	0.00632795639610943	0.267265057964129	0.101280553818008	0.354767032570445	0.332128920726086	0.0933744596445624
SNP_A-1942636	SNP_A-4278135	SNP_A-1810289	0.0284390318217119	0.476887861165524	0.182016154549287	0.354767032570445	0.332128920726086	0.471476486737248
SNP_A-1942636	SNP_A-4278135	SNP_A-2313812	0.261223456635403	0.470834424453518	0.196528902061105	0.354767032570445	0.332128920726086	0.660666283552396
SNP_A-1942636	SNP_A-4244958	SNP_A-2267707	0.084635188331048	0.137793406841921	0.0632401309319417	0.354767032570445	0.451035943848173	0.0648010190217858
SNP_A-1942636	SNP_A-4244958	SNP_A-2255895	0.425960453338932	0.280629752300741	0.336670407157029	0.354767032570445	0.451035943848173	0.307431322023491
SNP_A-1942636	SNP_A-4244958	SNP_A-2255896	0.356026664482325	0.361170772994137	0.714833888018141	0.354767032570445	0.451035943848173	0.510757418952511
SNP_A-1942636	SNP_A-4244958	SNP_A-4288636	0.394850160372075	0.379011419394093	0.744304700922731	0.354767032570445	0.451035943848173	0.557453653869884
SNP_A-1942636	SNP_A-4244958	SNP_A-4278038	0.433212413043208	0.186204587433106	0.379455622262572	0.354767032570445	0.451035943848173	0.228089796993091
SNP_A-1942636	SNP_A-4244958	SNP_A-1943389	0.346673537795071	0.538817622575593	0.775033186788034	0.354767032570445	0.451035943848173	0.954203466806873
SNP_A-1942636	SNP_A-4244958	SNP_A-1865622	0.296085760446111	0.539488262808743	0.78464306671751	0.354767032570445	0.451035943848173	0.954203466806873
SNP_A-1942636	SNP_A-4244958	SNP_A-1931915	0.246857967376921	0.45098354655412	0.604206763266133	0.354767032570445	0.451035943848173	0.373383437090388
SNP_A-1942636	SNP_A-4244958	SNP_A-2096103	0.616083692021557	0.288125437430374	0.570728419861676	0.354767032570445	0.451035943848173	0.395535640866836
SNP_A-1942636	SNP_A-4244958	SNP_A-1941500	0.447406770054662	0.107513089869089	0.363310673429035	0.354767032570445	0.451035943848173	0.0933744596445624
SNP_A-1942636	SNP_A-4244958	SNP_A-1810289	0.68143715662744	0.33188958026248	0.613130163268657	0.354767032570445	0.451035943848173	0.471476486737248
SNP_A-1942636	SNP_A-4244958	SNP_A-2109217	0.286305693643424	0.138246429463876	0.201327669150774	0.354767032570445	0.451035943848173	0.0709235589920294
SNP_A-1942636	SNP_A-4244958	SNP_A-2313812	0.911305623772481	0.512863743720244	0.845507009869751	0.354767032570445	0.451035943848173	0.660666283552396
SNP_A-1942636	SNP_A-2037525	SNP_A-1941500	0.221320163102264	0.219204615783148	0.149420463571796	0.354767032570445	0.346429777719484	0.0933744596445624
SNP_A-1942636	SNP_A-2271146	SNP_A-1941500	0.271811164972045	0.237920342278909	0.188695032808738	0.354767032570445	0.388561122468887	0.0933744596445624
SNP_A-1942636	SNP_A-1782516	SNP_A-1941500	0.0132590137048834	0.0694089119726537	0.0107807063470606	0.354767032570445	0.0507217071665054	0.0933744596445624
SNP_A-1942636	SNP_A-1782516	SNP_A-2109217	0.0180954688458978	0.0651425308137548	0.0104165967541323	0.354767032570445	0.0507217071665054	0.0709235589920294
SNP_A-1942636	SNP_A-1782516	SNP_A-2313812	0.0271944659725303	0.25455389379818	0.0372235377247481	0.354767032570445	0.0507217071665054	0.660666283552396
SNP_A-1942636	SNP_A-2100357	SNP_A-1941500	0.00756394778657868	0.115982689019911	0.00931526568232004	0.354767032570445	0.0972718425989153	0.0933744596445624
SNP_A-1942636	SNP_A-2100357	SNP_A-2109217	0.0164042891649844	0.10437295464644	0.00914205989855269	0.354767032570445	0.0972718425989153	0.0709235589920294
SNP_A-1942636	SNP_A-2100357	SNP_A-2313812	0.0286910026667959	0.393046846126569	0.039482427162726	0.354767032570445	0.0972718425989153	0.660666283552396
SNP_A-1942636	SNP_A-1805327	SNP_A-1941500	0.00933293291810042	0.0822414427216312	0.0100907000280074	0.354767032570445	0.0626454657648805	0.0933744596445624
SNP_A-1942636	SNP_A-1805327	SNP_A-2109217	0.0154433908254193	0.0758351176868959	0.00923849254938213	0.354767032570445	0.0626454657648805	0.0709235589920294
SNP_A-1942636	SNP_A-1805327	SNP_A-2313812	0.0320980965504533	0.295960750006389	0.0427836383789788	0.354767032570445	0.0626454657648805	0.660666283552396
SNP_A-1942636	SNP_A-1922930	SNP_A-1941500	0.0193493847110605	0.131290930149159	0.0160460979083537	0.354767032570445	0.115094859580012	0.0933744596445624
SNP_A-1942636	SNP_A-1922930	SNP_A-2109217	0.0257527748560549	0.11637763696274	0.0179323979587139	0.354767032570445	0.115094859580012	0.0709235589920294
SNP_A-1942636	SNP_A-1922930	SNP_A-2313812	0.0499816259298928	0.433138387437096	0.0645368214169728	0.354767032570445	0.115094859580012	0.660666283552396
SNP_A-1942636	SNP_A-2267707	SNP_A-1943389	0.0291318743752258	0.0416890848537852	0.0162771792349265	0.354767032570445	0.0648010190217858	0.954203466806873
SNP_A-1942636	SNP_A-2267707	SNP_A-1865622	0.0223880277709495	0.0462573207460319	0.0127390725204648	0.354767032570445	0.0648010190217858	0.954203466806873
SNP_A-1942636	SNP_A-2267707	SNP_A-1931915	0.00225082638003037	0.258938818327119	0.00106734735466836	0.354767032570445	0.0648010190217858	0.373383437090388
SNP_A-1942636	SNP_A-2267707	SNP_A-2109217	0.003268319065419	0.0949505817818995	0.00614167625754703	0.354767032570445	0.0648010190217858	0.0709235589920294
SNP_A-1942636	SNP_A-2267707	SNP_A-1949895	0.00819897782398894	0.290248577129711	0.0129295348334837	0.354767032570445	0.0648010190217858	0.827394389662268
SNP_A-1942636	SNP_A-2267707	SNP_A-2255996	0.00819897782398894	0.290248577129711	0.0129295348334837	0.354767032570445	0.0648010190217858	0.827394389662268
SNP_A-1942636	SNP_A-2255895	SNP_A-1949895	0.487307319801378	0.541238355260652	0.38813978284312	0.354767032570445	0.307431322023491	0.827394389662268
SNP_A-1942636	SNP_A-2255895	SNP_A-2255996	0.487307319801378	0.541238355260652	0.38813978284312	0.354767032570445	0.307431322023491	0.827394389662268
SNP_A-1942636	SNP_A-2255895	SNP_A-2313812	0.146603507498281	0.461419930498102	0.118325240938376	0.354767032570445	0.307431322023491	0.660666283552396
SNP_A-1942636	SNP_A-2255896	SNP_A-1931915	0.198632805395036	0.696642035414602	0.13259945261907	0.354767032570445	0.510757418952511	0.373383437090388
SNP_A-1942636	SNP_A-2255896	SNP_A-2109217	0.454704320104326	0.209779613955337	0.396793307470523	0.354767032570445	0.510757418952511	0.0709235589920294
SNP_A-1942636	SNP_A-2255896	SNP_A-1949895	0.601565616748487	0.727292611165982	0.522151557936051	0.354767032570445	0.510757418952511	0.827394389662268
SNP_A-1942636	SNP_A-2255896	SNP_A-2255996	0.601565616748487	0.727292611165982	0.522151557936051	0.354767032570445	0.510757418952511	0.827394389662268
SNP_A-1942636	SNP_A-4288636	SNP_A-1931915	0.175381230808398	0.706373841921927	0.115404413470519	0.354767032570445	0.557453653869884	0.373383437090388
SNP_A-1942636	SNP_A-4288636	SNP_A-2109217	0.451085332737533	0.215821800511627	0.406705819837709	0.354767032570445	0.557453653869884	0.0709235589920294
SNP_A-1942636	SNP_A-4288636	SNP_A-1949895	0.611034269897426	0.746890247653719	0.543591694637143	0.354767032570445	0.557453653869884	0.827394389662268
SNP_A-1942636	SNP_A-4288636	SNP_A-2255996	0.611034269897426	0.746890247653719	0.543591694637143	0.354767032570445	0.557453653869884	0.827394389662268
SNP_A-1942636	SNP_A-4278038	SNP_A-2109217	0.225035783286016	0.135899086417998	0.158566849577287	0.354767032570445	0.228089796993091	0.0709235589920294
SNP_A-1942636	SNP_A-4278038	SNP_A-1949895	0.469312496710761	0.464862126242825	0.372438591581241	0.354767032570445	0.228089796993091	0.827394389662268
SNP_A-1942636	SNP_A-4278038	SNP_A-2255996	0.469312496710761	0.464862126242825	0.372438591581241	0.354767032570445	0.228089796993091	0.827394389662268
SNP_A-1942636	SNP_A-4278038	SNP_A-2313812	0.10823432345294	0.389385995204434	0.103259554208168	0.354767032570445	0.228089796993091	0.660666283552396
SNP_A-1942636	SNP_A-1943389	SNP_A-2109217	0.304597671515006	0.247677965011322	0.246499365685939	0.354767032570445	0.954203466806873	0.0709235589920294
SNP_A-1942636	SNP_A-1943389	SNP_A-1949895	0.313047484570916	0.814769966849077	0.243233847355955	0.354767032570445	0.954203466806873	0.827394389662268
SNP_A-1942636	SNP_A-1943389	SNP_A-2255996	0.313047484570916	0.814769966849077	0.243233847355955	0.354767032570445	0.954203466806873	0.827394389662268
SNP_A-1942636	SNP_A-1865622	SNP_A-2109217	0.305647649935371	0.247666296242166	0.246655143790604	0.354767032570445	0.954203466806873	0.0709235589920294
SNP_A-1942636	SNP_A-1865622	SNP_A-1949895	0.270263936734781	0.814763831860404	0.21337664206961	0.354767032570445	0.954203466806873	0.827394389662268
SNP_A-1942636	SNP_A-1865622	SNP_A-2255996	0.270263936734781	0.814763831860404	0.21337664206961	0.354767032570445	0.954203466806873	0.827394389662268
SNP_A-1942636	SNP_A-1931915	SNP_A-2109217	0.143929169562536	0.221969111440239	0.0960603647980953	0.354767032570445	0.373383437090388	0.0709235589920294
SNP_A-1942636	SNP_A-1931915	SNP_A-1949895	0.15706724678363	0.706266310452698	0.110294020314253	0.354767032570445	0.373383437090388	0.827394389662268
SNP_A-1942636	SNP_A-1931915	SNP_A-2255996	0.15706724678363	0.706266310452698	0.110294020314253	0.354767032570445	0.373383437090388	0.827394389662268
SNP_A-1942636	SNP_A-2096103	SNP_A-2109217	0.280758916606944	0.188075740795553	0.222203049578301	0.354767032570445	0.395535640866836	0.0709235589920294
SNP_A-1942636	SNP_A-2096103	SNP_A-1949895	0.778833547721589	0.622863493769752	0.679937024324667	0.354767032570445	0.395535640866836	0.827394389662268
SNP_A-1942636	SNP_A-2096103	SNP_A-2255996	0.778833547721589	0.622863493769752	0.679937024324667	0.354767032570445	0.395535640866836	0.827394389662268
SNP_A-1942636	SNP_A-2096103	SNP_A-2313812	0.155889406892938	0.544571576590712	0.121199524031105	0.354767032570445	0.395535640866836	0.660666283552396
SNP_A-1942636	SNP_A-1941500	SNP_A-2109217	0.0405368590501752	0.104231291355993	0.0335564836810988	0.354767032570445	0.0933744596445624	0.0709235589920294
SNP_A-1942636	SNP_A-1941500	SNP_A-2313812	0.332881937133287	0.251254566116806	0.413738293053191	0.354767032570445	0.0933744596445624	0.660666283552396
SNP_A-1942636	SNP_A-1810289	SNP_A-2109217	0.343790907281954	0.203309055764276	0.251388064095367	0.354767032570445	0.471476486737248	0.0709235589920294
SNP_A-1942636	SNP_A-1810289	SNP_A-1949895	0.802437229229306	0.672598544076331	0.703739393258659	0.354767032570445	0.471476486737248	0.827394389662268
SNP_A-1942636	SNP_A-1810289	SNP_A-2255996	0.802437229229306	0.672598544076331	0.703739393258659	0.354767032570445	0.471476486737248	0.827394389662268
SNP_A-1942636	SNP_A-1810289	SNP_A-2313812	0.1568291787429	0.59813517585399	0.116187028591599	0.354767032570445	0.471476486737248	0.660666283552396
