# Supplementary material for: Powerful testing via hierarchical linkage disequilibrium in haplotype association studies
Source: Biom J. 2019 Jan 28;61(3):747–68. doi: 10.1002/bimj.201800053 (PMC6637384; doi:10.1002/bimj.201800053)
Supplement: Supplementary file 1 — Supporting Information [file BIMJ-61-747-s001.zip › reproducibility/case_study1_cadidate_loci_analysis/results/51.Pvalues.txt]

SNP1	SNP2	SNP3	Full	P={1}	P={1,2}	SNP1	SNP2	SNP3
SNP_A-2280140	SNP_A-1935364	SNP_A-2155792	0.0939850125546402	0.0532416563098072	0.127956030299761	0.739945915410937	0.030274421154739	0.667024059836425
SNP_A-2280140	SNP_A-1935364	SNP_A-4193074	0.0519507300507468	0.0285111010431643	0.0302210260328384	0.739945915410937	0.030274421154739	0.214271122899252
SNP_A-2280140	SNP_A-1935364	SNP_A-1933541	0.395637671793959	0.142311889190372	0.29516799074964	0.739945915410937	0.030274421154739	0.685855520059235
SNP_A-2280140	SNP_A-1935364	SNP_A-4258447	0.399864265554012	0.182261604534199	0.297662935391151	0.739945915410937	0.030274421154739	0.956144230007218
SNP_A-2280140	SNP_A-1935364	SNP_A-2053807	0.446775810257392	0.187519979927583	0.527756128078004	0.739945915410937	0.030274421154739	0.530985829888246
SNP_A-2280140	SNP_A-1935364	SNP_A-2296601	0.277832109333643	0.182465703657775	0.569309991494348	0.739945915410937	0.030274421154739	0.690120463673597
SNP_A-2280140	SNP_A-1935364	SNP_A-2140230	0.219948529016353	0.195505013994291	0.524892643120883	0.739945915410937	0.030274421154739	0.681042777466999
SNP_A-2280140	SNP_A-1935364	SNP_A-2141908	0.118599453599647	0.192912157692561	0.45888217714173	0.739945915410937	0.030274421154739	0.818441932089042
SNP_A-2280140	SNP_A-1935364	SNP_A-1952682	0.166536092291885	0.171848532915488	0.55067860177825	0.739945915410937	0.030274421154739	0.572639414513766
SNP_A-2280140	SNP_A-1935364	SNP_A-1857563	0.0485637513990663	0.149458936011172	0.459139635929112	0.739945915410937	0.030274421154739	0.463649336660397
SNP_A-2280140	SNP_A-1935364	SNP_A-2172189	0.0512468605139124	0.160625585976809	0.505265971787019	0.739945915410937	0.030274421154739	0.540897305485625
SNP_A-2280140	SNP_A-1935364	SNP_A-1869680	0.0960253661997046	0.166200277811974	0.265092001143364	0.739945915410937	0.030274421154739	0.40514520314159
SNP_A-2280140	SNP_A-1935364	SNP_A-2144346	0.400592439970584	0.150513258631175	0.316780705097065	0.739945915410937	0.030274421154739	0.324159161207965
SNP_A-2280140	SNP_A-1935364	SNP_A-4193722	0.580993975374225	0.169399587452524	0.469189277583334	0.739945915410937	0.030274421154739	0.701067945645714
SNP_A-2280140	SNP_A-1935364	SNP_A-1921734	0.216628343548617	0.129314384806495	0.366588136955117	0.739945915410937	0.030274421154739	0.392274067587577
SNP_A-2280140	SNP_A-1935364	SNP_A-2065746	0.592889031602493	0.192310288836108	0.500853535454932	0.739945915410937	0.030274421154739	0.937594127977936
SNP_A-2280140	SNP_A-1935364	SNP_A-4239166	0.31535318692621	0.176028004062784	0.52643813567805	0.739945915410937	0.030274421154739	0.651723984234866
SNP_A-2280140	SNP_A-1935364	SNP_A-2299921	0.452523939835272	0.0872927790213076	0.351846875892188	0.739945915410937	0.030274421154739	0.13629049666517
SNP_A-2280140	SNP_A-1935364	SNP_A-1913759	0.270783032509038	0.146564026049084	0.481270813342662	0.739945915410937	0.030274421154739	0.331121691998157
SNP_A-2280140	SNP_A-1935364	SNP_A-2153239	0.595979832642602	0.187642048075973	0.515717662849265	0.739945915410937	0.030274421154739	0.70885531310604
SNP_A-2280140	SNP_A-1935243	SNP_A-2155792	0.37352407914435	0.501986577372141	0.64231955126255	0.739945915410937	0.168495690252701	0.667024059836425
SNP_A-2280140	SNP_A-1935243	SNP_A-4193074	0.352446781942908	0.35122528448906	0.54608976039676	0.739945915410937	0.168495690252701	0.214271122899252
SNP_A-2280140	SNP_A-1935243	SNP_A-1933541	0.615767507061236	0.405476975861468	0.623192411126631	0.739945915410937	0.168495690252701	0.685855520059235
SNP_A-2280140	SNP_A-1935243	SNP_A-2053807	0.835104858292402	0.503234248478094	0.828112121601879	0.739945915410937	0.168495690252701	0.530985829888246
SNP_A-2280140	SNP_A-1935243	SNP_A-2296601	0.351866527672991	0.577097306318319	0.775021561651409	0.739945915410937	0.168495690252701	0.690120463673597
SNP_A-2280140	SNP_A-1935243	SNP_A-2140230	0.595611554330957	0.512708447832108	0.618107757625576	0.739945915410937	0.168495690252701	0.681042777466999
SNP_A-2280140	SNP_A-1935243	SNP_A-2141908	0.519038835101214	0.549911885869805	0.583042228275076	0.739945915410937	0.168495690252701	0.818441932089042
SNP_A-2280140	SNP_A-1935243	SNP_A-1952682	0.291214513662157	0.567051823722581	0.798027868251268	0.739945915410937	0.168495690252701	0.572639414513766
SNP_A-2280140	SNP_A-1935243	SNP_A-1857563	0.200683672590627	0.530012512355372	0.805295012406661	0.739945915410937	0.168495690252701	0.463649336660397
SNP_A-2280140	SNP_A-1935243	SNP_A-2172189	0.144112400154774	0.553008065627298	0.762524188873267	0.739945915410937	0.168495690252701	0.540897305485625
SNP_A-2280140	SNP_A-1935243	SNP_A-1869680	0.722556270956023	0.525695156963606	0.666260523370398	0.739945915410937	0.168495690252701	0.40514520314159
SNP_A-2280140	SNP_A-1935243	SNP_A-2144346	0.861244870295934	0.480139036652836	0.777438756229334	0.739945915410937	0.168495690252701	0.324159161207965
SNP_A-2280140	SNP_A-1935243	SNP_A-4193722	0.36368190860274	0.535768627042532	0.852424292202305	0.739945915410937	0.168495690252701	0.701067945645714
SNP_A-2280140	SNP_A-1935243	SNP_A-1921734	0.673753807676567	0.482641651605084	0.783364615144049	0.739945915410937	0.168495690252701	0.392274067587577
SNP_A-2280140	SNP_A-1935243	SNP_A-2065746	0.922258659895294	0.578296961312904	0.862977277490411	0.739945915410937	0.168495690252701	0.937594127977936
SNP_A-2280140	SNP_A-1935243	SNP_A-4239166	0.809226273228656	0.536020539046422	0.866349351441174	0.739945915410937	0.168495690252701	0.651723984234866
SNP_A-2280140	SNP_A-1935243	SNP_A-2299921	0.600728634632617	0.234931269824099	0.483628283082817	0.739945915410937	0.168495690252701	0.13629049666517
SNP_A-2280140	SNP_A-1935243	SNP_A-1913759	0.626897486703545	0.43661892028026	0.670973782629575	0.739945915410937	0.168495690252701	0.331121691998157
SNP_A-2280140	SNP_A-2113656	SNP_A-4193074	0.105537000170513	0.299668049573683	0.106605601069005	0.739945915410937	0.640298319364678	0.214271122899252
SNP_A-2280140	SNP_A-2113656	SNP_A-2053807	0.443560003471964	0.921011684162252	0.476408426186604	0.739945915410937	0.640298319364678	0.530985829888246
SNP_A-2280140	SNP_A-2113656	SNP_A-2140230	0.206862695307132	0.961645719537076	0.149929339646938	0.739945915410937	0.640298319364678	0.681042777466999
SNP_A-2280140	SNP_A-2113656	SNP_A-2141908	0.154957347229074	0.956371352715944	0.126974410621059	0.739945915410937	0.640298319364678	0.818441932089042
SNP_A-2280140	SNP_A-2113656	SNP_A-1857563	0.363589623448362	0.84094365568358	0.394095040361371	0.739945915410937	0.640298319364678	0.463649336660397
SNP_A-2280140	SNP_A-2113656	SNP_A-2172189	0.372527683496635	0.886315309600718	0.366434629476054	0.739945915410937	0.640298319364678	0.540897305485625
SNP_A-2280140	SNP_A-2113656	SNP_A-1869680	0.225022264086576	0.79456360074958	0.546649709999101	0.739945915410937	0.640298319364678	0.40514520314159
SNP_A-2280140	SNP_A-2113656	SNP_A-4207034	0.312516995774539	0.761170050531957	0.585141193696094	0.739945915410937	0.640298319364678	0.340266691441695
SNP_A-2280140	SNP_A-2113656	SNP_A-4193722	0.0761868088311703	0.92116600132845	0.500819034920606	0.739945915410937	0.640298319364678	0.701067945645714
SNP_A-2280140	SNP_A-2113656	SNP_A-1921734	0.00537364808590563	0.689529458727696	0.39957056141851	0.739945915410937	0.640298319364678	0.392274067587577
SNP_A-2280140	SNP_A-2113656	SNP_A-2173168	0.625608299334722	0.958685891825643	0.599287788466805	0.739945915410937	0.640298319364678	0.931009076091124
SNP_A-2280140	SNP_A-2113656	SNP_A-2065746	0.747478056956635	0.960586412552287	0.640827566679375	0.739945915410937	0.640298319364678	0.937594127977936
SNP_A-2280140	SNP_A-2113656	SNP_A-2299921	0.63476722600506	0.47089633342299	0.557107214036245	0.739945915410937	0.640298319364678	0.13629049666517
SNP_A-2280140	SNP_A-2113656	SNP_A-1913759	0.452029443112001	0.750131242969628	0.515921156022481	0.739945915410937	0.640298319364678	0.331121691998157
SNP_A-2280140	SNP_A-2113656	SNP_A-2153239	0.739099819148162	0.937596819547651	0.630114287620264	0.739945915410937	0.640298319364678	0.70885531310604
SNP_A-2280140	SNP_A-2030894	SNP_A-2155792	0.136695160409862	0.065072464339825	0.155231671768748	0.739945915410937	0.0360856495409518	0.667024059836425
SNP_A-2280140	SNP_A-2030894	SNP_A-4193074	0.0658425064613316	0.0345488846178204	0.0393182449202051	0.739945915410937	0.0360856495409518	0.214271122899252
SNP_A-2280140	SNP_A-2030894	SNP_A-1933541	0.430324058638353	0.163001343576836	0.323755451510564	0.739945915410937	0.0360856495409518	0.685855520059235
SNP_A-2280140	SNP_A-2030894	SNP_A-4258447	0.45340429361165	0.20835040481342	0.344127748323282	0.739945915410937	0.0360856495409518	0.956144230007218
SNP_A-2280140	SNP_A-2030894	SNP_A-2053807	0.493181526526216	0.212620911924192	0.557928761546076	0.739945915410937	0.0360856495409518	0.530985829888246
SNP_A-2280140	SNP_A-2030894	SNP_A-2296601	0.336533173327612	0.207787566161367	0.610494847256173	0.739945915410937	0.0360856495409518	0.690120463673597
SNP_A-2280140	SNP_A-2030894	SNP_A-2140230	0.238714630423422	0.221881753647539	0.564393318278067	0.739945915410937	0.0360856495409518	0.681042777466999
SNP_A-2280140	SNP_A-2030894	SNP_A-2141908	0.13821548228344	0.219526814308138	0.496452300887577	0.739945915410937	0.0360856495409518	0.818441932089042
SNP_A-2280140	SNP_A-2030894	SNP_A-1952682	0.196306553130246	0.195701121370566	0.585940415482944	0.739945915410937	0.0360856495409518	0.572639414513766
SNP_A-2280140	SNP_A-2030894	SNP_A-1857563	0.0657436528072086	0.170852201307721	0.528691488071456	0.739945915410937	0.0360856495409518	0.463649336660397
SNP_A-2280140	SNP_A-2030894	SNP_A-2172189	0.0709717663955458	0.183885218614017	0.564744391511335	0.739945915410937	0.0360856495409518	0.540897305485625
SNP_A-2280140	SNP_A-2030894	SNP_A-1869680	0.0627876977806621	0.187451271661372	0.201436590731781	0.739945915410937	0.0360856495409518	0.40514520314159
SNP_A-2280140	SNP_A-2030894	SNP_A-2144346	0.370190410307835	0.169818058910735	0.315768856170035	0.739945915410937	0.0360856495409518	0.324159161207965
SNP_A-2280140	SNP_A-2030894	SNP_A-4193722	0.587545272931575	0.193229848637496	0.487524644483392	0.739945915410937	0.0360856495409518	0.701067945645714
SNP_A-2280140	SNP_A-2030894	SNP_A-1921734	0.225325537316474	0.147258426435429	0.413757357784987	0.739945915410937	0.0360856495409518	0.392274067587577
SNP_A-2280140	SNP_A-2030894	SNP_A-2065746	0.596631409717493	0.219743662829026	0.506443935551158	0.739945915410937	0.0360856495409518	0.937594127977936
SNP_A-2280140	SNP_A-2030894	SNP_A-4239166	0.504818430761843	0.199398311377667	0.570428953260239	0.739945915410937	0.0360856495409518	0.651723984234866
SNP_A-2280140	SNP_A-2030894	SNP_A-2299921	0.469307505605886	0.0983841657697858	0.383577070270719	0.739945915410937	0.0360856495409518	0.13629049666517
SNP_A-2280140	SNP_A-2030894	SNP_A-1913759	0.34717885253134	0.166387643292038	0.521090387567179	0.739945915410937	0.0360856495409518	0.331121691998157
SNP_A-2280140	SNP_A-2030894	SNP_A-2153239	0.615317624469387	0.212852398556798	0.552438699527667	0.739945915410937	0.0360856495409518	0.70885531310604
SNP_A-2280140	SNP_A-2226198	SNP_A-2155792	0.421323346845947	0.451168000538472	0.54951645102565	0.739945915410937	0.142605037318023	0.667024059836425
SNP_A-2280140	SNP_A-2226198	SNP_A-4193074	0.373340717655728	0.310749887348049	0.467954228987616	0.739945915410937	0.142605037318023	0.214271122899252
SNP_A-2280140	SNP_A-2226198	SNP_A-1933541	0.51468600733929	0.351539727253697	0.477308879933841	0.739945915410937	0.142605037318023	0.685855520059235
SNP_A-2280140	SNP_A-2226198	SNP_A-2053807	0.76682693857175	0.453600887715439	0.725323617714192	0.739945915410937	0.142605037318023	0.530985829888246
SNP_A-2280140	SNP_A-2226198	SNP_A-2296601	0.221717085497454	0.523430460478591	0.615274705284687	0.739945915410937	0.142605037318023	0.690120463673597
SNP_A-2280140	SNP_A-2226198	SNP_A-2140230	0.394868522928905	0.456717269261925	0.415094941345107	0.739945915410937	0.142605037318023	0.681042777466999
SNP_A-2280140	SNP_A-2226198	SNP_A-2141908	0.328068629860634	0.492750818987426	0.400972613956175	0.739945915410937	0.142605037318023	0.818441932089042
SNP_A-2280140	SNP_A-2226198	SNP_A-1952682	0.204436433815446	0.515366428744045	0.64401329670838	0.739945915410937	0.142605037318023	0.572639414513766
SNP_A-2280140	SNP_A-2226198	SNP_A-1857563	0.13311016625915	0.48327353121596	0.640076573917015	0.739945915410937	0.142605037318023	0.463649336660397
SNP_A-2280140	SNP_A-2226198	SNP_A-2172189	0.0874696434206514	0.504022911183831	0.572834035860848	0.739945915410937	0.142605037318023	0.540897305485625
SNP_A-2280140	SNP_A-2226198	SNP_A-1869680	0.615822088511405	0.481521541134397	0.509364813563168	0.739945915410937	0.142605037318023	0.40514520314159
SNP_A-2280140	SNP_A-2226198	SNP_A-2144346	0.756058834160174	0.44026352338971	0.650354115758717	0.739945915410937	0.142605037318023	0.324159161207965
SNP_A-2280140	SNP_A-2226198	SNP_A-4193722	0.317796006751131	0.483938788658767	0.731316530131175	0.739945915410937	0.142605037318023	0.701067945645714
SNP_A-2280140	SNP_A-2226198	SNP_A-1921734	0.587565679383851	0.437644711499413	0.722528813744783	0.739945915410937	0.142605037318023	0.392274067587577
SNP_A-2280140	SNP_A-2226198	SNP_A-2173168	0.565696060117985	0.525147965937315	0.643980541006003	0.739945915410937	0.142605037318023	0.931009076091124
SNP_A-2280140	SNP_A-2226198	SNP_A-2065746	0.831894141421371	0.525418809093082	0.764019064246623	0.739945915410937	0.142605037318023	0.937594127977936
SNP_A-2280140	SNP_A-2226198	SNP_A-4239166	0.692628837218068	0.483875820550084	0.731501681221976	0.739945915410937	0.142605037318023	0.651723984234866
SNP_A-2280140	SNP_A-2226198	SNP_A-2299921	0.517194598057889	0.208157323195	0.401827386790936	0.739945915410937	0.142605037318023	0.13629049666517
SNP_A-2280140	SNP_A-2226198	SNP_A-1913759	0.692317457970908	0.396619493469415	0.609029613197188	0.739945915410937	0.142605037318023	0.331121691998157
SNP_A-2280140	SNP_A-2226198	SNP_A-2153239	0.71780801820158	0.504660152340464	0.739813063821378	0.739945915410937	0.142605037318023	0.70885531310604
SNP_A-2280140	SNP_A-2079580	SNP_A-2155792	0.133696550499565	0.0596887670218877	0.17195509057586	0.739945915410937	0.0328664851406986	0.667024059836425
SNP_A-2280140	SNP_A-2079580	SNP_A-4193074	0.0720104381079848	0.0322926553468817	0.0438555188350999	0.739945915410937	0.0328664851406986	0.214271122899252
SNP_A-2280140	SNP_A-2079580	SNP_A-1933541	0.415136038534153	0.151524779229302	0.31639682227026	0.739945915410937	0.0328664851406986	0.685855520059235
SNP_A-2280140	SNP_A-2079580	SNP_A-4258447	0.424938038179354	0.193648740931776	0.318086133862491	0.739945915410937	0.0328664851406986	0.956144230007218
SNP_A-2280140	SNP_A-2079580	SNP_A-2053807	0.511251854815646	0.198847312011116	0.541775189411535	0.739945915410937	0.0328664851406986	0.530985829888246
SNP_A-2280140	SNP_A-2079580	SNP_A-2296601	0.323412378641298	0.193868612604108	0.591482477122259	0.739945915410937	0.0328664851406986	0.690120463673597
SNP_A-2280140	SNP_A-2079580	SNP_A-2140230	0.27149661708991	0.207478289408978	0.546538918430272	0.739945915410937	0.0328664851406986	0.681042777466999
SNP_A-2280140	SNP_A-2079580	SNP_A-2141908	0.182623464985194	0.205217109927059	0.476183207660556	0.739945915410937	0.0328664851406986	0.818441932089042
SNP_A-2280140	SNP_A-2079580	SNP_A-1952682	0.211261608380299	0.182010874780602	0.572795143479837	0.739945915410937	0.0328664851406986	0.572639414513766
SNP_A-2280140	SNP_A-2079580	SNP_A-1857563	0.123695123928345	0.158200640299094	0.514667562295388	0.739945915410937	0.0328664851406986	0.463649336660397
SNP_A-2280140	SNP_A-2079580	SNP_A-2172189	0.131890577250825	0.170622559136705	0.547848008320858	0.739945915410937	0.0328664851406986	0.540897305485625
SNP_A-2280140	SNP_A-2079580	SNP_A-1869680	0.0923233460989766	0.178359986781844	0.351941887657021	0.739945915410937	0.0328664851406986	0.40514520314159
SNP_A-2280140	SNP_A-2079580	SNP_A-2144346	0.423919744501039	0.159831649480751	0.34981533399668	0.739945915410937	0.0328664851406986	0.324159161207965
SNP_A-2280140	SNP_A-2079580	SNP_A-4193722	0.607319917429703	0.17790372667295	0.493200175476737	0.739945915410937	0.0328664851406986	0.701067945645714
SNP_A-2280140	SNP_A-2079580	SNP_A-1921734	0.246002384357128	0.136785251723479	0.347340972130539	0.739945915410937	0.0328664851406986	0.392274067587577
SNP_A-2280140	SNP_A-2079580	SNP_A-2065746	0.660436553944922	0.204770397078469	0.559455504017762	0.739945915410937	0.0328664851406986	0.937594127977936
SNP_A-2280140	SNP_A-2079580	SNP_A-4239166	0.522301294794537	0.188105906210878	0.481678445869329	0.739945915410937	0.0328664851406986	0.651723984234866
SNP_A-2280140	SNP_A-2079580	SNP_A-2299921	0.44818279730654	0.0904803641032495	0.354602892481289	0.739945915410937	0.0328664851406986	0.13629049666517
SNP_A-2280140	SNP_A-2079580	SNP_A-1913759	0.26115611287065	0.156232571967013	0.501470844523639	0.739945915410937	0.0328664851406986	0.331121691998157
SNP_A-2280140	SNP_A-2079580	SNP_A-2153239	0.648842752439702	0.199694797725185	0.565953279613728	0.739945915410937	0.0328664851406986	0.70885531310604
SNP_A-2280140	SNP_A-2155792	SNP_A-2053807	0.691628499263593	0.799399504677615	0.66833457373697	0.739945915410937	0.667024059836425	0.530985829888246
SNP_A-2280140	SNP_A-2155792	SNP_A-2296601	0.923950073168403	0.942749723846935	0.946984434752279	0.739945915410937	0.667024059836425	0.690120463673597
SNP_A-2280140	SNP_A-2155792	SNP_A-2140230	0.395196367275643	0.906701600846507	0.309553491595343	0.739945915410937	0.667024059836425	0.681042777466999
SNP_A-2280140	SNP_A-2155792	SNP_A-2141908	0.668450639867465	0.938395171964526	0.568072138604163	0.739945915410937	0.667024059836425	0.818441932089042
SNP_A-2280140	SNP_A-2155792	SNP_A-1952682	0.953878757082673	0.945215513372776	0.953123061483242	0.739945915410937	0.667024059836425	0.572639414513766
SNP_A-2280140	SNP_A-2155792	SNP_A-1857563	0.771710373957522	0.855800625052438	0.908180135586012	0.739945915410937	0.667024059836425	0.463649336660397
SNP_A-2280140	SNP_A-2155792	SNP_A-2172189	0.847369389091821	0.88985413767864	0.939652717508798	0.739945915410937	0.667024059836425	0.540897305485625
SNP_A-2280140	SNP_A-2155792	SNP_A-2144346	0.742808313668495	0.769405416381251	0.793606933176475	0.739945915410937	0.667024059836425	0.324159161207965
SNP_A-2280140	SNP_A-2155792	SNP_A-4207034	0.821570382164929	0.762319432950258	0.86077431443157	0.739945915410937	0.667024059836425	0.340266691441695
SNP_A-2280140	SNP_A-2155792	SNP_A-4193722	0.941364672891148	0.918751488485941	0.94506478000401	0.739945915410937	0.667024059836425	0.701067945645714
SNP_A-2280140	SNP_A-2155792	SNP_A-1921734	0.216109177724507	0.797978988898176	0.791311598930671	0.739945915410937	0.667024059836425	0.392274067587577
SNP_A-2280140	SNP_A-2155792	SNP_A-2173168	0.973177550924743	0.950437978492622	0.943090301427162	0.739945915410937	0.667024059836425	0.931009076091124
SNP_A-2280140	SNP_A-2155792	SNP_A-4239166	0.930859024250213	0.910407571382874	0.925991592364793	0.739945915410937	0.667024059836425	0.651723984234866
SNP_A-2280140	SNP_A-2155792	SNP_A-2299921	0.452924847139424	0.448933924925474	0.398178116641108	0.739945915410937	0.667024059836425	0.13629049666517
SNP_A-2280140	SNP_A-2155792	SNP_A-1913759	0.905417063125518	0.729857085910252	0.840089900808601	0.739945915410937	0.667024059836425	0.331121691998157
SNP_A-2280140	SNP_A-2155792	SNP_A-2153239	0.971466464469776	0.924402657803	0.959033673740021	0.739945915410937	0.667024059836425	0.70885531310604
SNP_A-2280140	SNP_A-4193074	SNP_A-2053807	0.462382625867227	0.494187144087492	0.369158608172968	0.739945915410937	0.214271122899252	0.530985829888246
SNP_A-2280140	SNP_A-4193074	SNP_A-2296601	0.538979168994916	0.54755746432161	0.956844239097494	0.739945915410937	0.214271122899252	0.690120463673597
SNP_A-2280140	SNP_A-4193074	SNP_A-2140230	0.250788343636998	0.43547607420462	0.197072207994519	0.739945915410937	0.214271122899252	0.681042777466999
SNP_A-2280140	SNP_A-4193074	SNP_A-2141908	0.54275181917057	0.488389849566758	0.426340363725627	0.739945915410937	0.214271122899252	0.818441932089042
SNP_A-2280140	SNP_A-4193074	SNP_A-1952682	0.555656152202498	0.596760571191011	0.973422055371927	0.739945915410937	0.214271122899252	0.572639414513766
SNP_A-2280140	SNP_A-4193074	SNP_A-1857563	0.965373276857001	0.616364178610304	0.950777083775368	0.739945915410937	0.214271122899252	0.463649336660397
SNP_A-2280140	SNP_A-4193074	SNP_A-2172189	0.969298061907586	0.622794587741501	0.960039475236946	0.739945915410937	0.214271122899252	0.540897305485625
SNP_A-2280140	SNP_A-4193074	SNP_A-1869680	0.669394775549955	0.573601149520733	0.706943923363807	0.739945915410937	0.214271122899252	0.40514520314159
SNP_A-2280140	SNP_A-4193074	SNP_A-2144346	0.777162088442844	0.508385014789509	0.677191721865109	0.739945915410937	0.214271122899252	0.324159161207965
SNP_A-2280140	SNP_A-4193074	SNP_A-4207034	0.786154737238535	0.469427688342983	0.684273219985597	0.739945915410937	0.214271122899252	0.340266691441695
SNP_A-2280140	SNP_A-4193074	SNP_A-4193722	0.68927670480309	0.611079441242056	0.826794946721579	0.739945915410937	0.214271122899252	0.701067945645714
SNP_A-2280140	SNP_A-4193074	SNP_A-1921734	0.240805925701021	0.55563851165203	0.701700405596621	0.739945915410937	0.214271122899252	0.392274067587577
SNP_A-2280140	SNP_A-4193074	SNP_A-2173168	0.60255771757253	0.631323191571349	0.665370369171435	0.739945915410937	0.214271122899252	0.931009076091124
SNP_A-2280140	SNP_A-4193074	SNP_A-2065746	0.770391598831842	0.638718187370468	0.882669067393503	0.739945915410937	0.214271122899252	0.937594127977936
SNP_A-2280140	SNP_A-4193074	SNP_A-4239166	0.774051006916137	0.594354502719657	0.699190217283051	0.739945915410937	0.214271122899252	0.651723984234866
SNP_A-2280140	SNP_A-4193074	SNP_A-2299921	0.327066112147903	0.253522201178243	0.272381203858607	0.739945915410937	0.214271122899252	0.13629049666517
SNP_A-2280140	SNP_A-4193074	SNP_A-1913759	0.679374357756173	0.459974803247877	0.713798570649839	0.739945915410937	0.214271122899252	0.331121691998157
SNP_A-2280140	SNP_A-4193074	SNP_A-2005812	0.917715236523384	0.622831149185969	0.854804576684377	0.739945915410937	0.214271122899252	0.818165660880016
SNP_A-2280140	SNP_A-4193074	SNP_A-2153239	0.88878482227593	0.601382829191786	0.816927001258089	0.739945915410937	0.214271122899252	0.70885531310604
SNP_A-2280140	SNP_A-1933541	SNP_A-2053807	0.947388094269383	0.878557111092496	0.939837334087338	0.739945915410937	0.685855520059235	0.530985829888246
SNP_A-2280140	SNP_A-1933541	SNP_A-4207034	0.583407561246305	0.747571157118828	0.536429936962364	0.739945915410937	0.685855520059235	0.340266691441695
SNP_A-2280140	SNP_A-1933541	SNP_A-4193722	0.954177417111019	0.913597839952262	0.911048308169361	0.739945915410937	0.685855520059235	0.701067945645714
SNP_A-2280140	SNP_A-1933541	SNP_A-1921734	0.771682415462096	0.723577731144217	0.713475979418849	0.739945915410937	0.685855520059235	0.392274067587577
SNP_A-2280140	SNP_A-1933541	SNP_A-2299921	0.331209328178301	0.479127879747687	0.40396988517017	0.739945915410937	0.685855520059235	0.13629049666517
SNP_A-2280140	SNP_A-1933541	SNP_A-1913759	0.551334633050997	0.728381092488435	0.704579832486248	0.739945915410937	0.685855520059235	0.331121691998157
SNP_A-2280140	SNP_A-1933541	SNP_A-2005812	0.873550369141054	0.945531341265384	0.815460680213314	0.739945915410937	0.685855520059235	0.818165660880016
SNP_A-2280140	SNP_A-4258447	SNP_A-2053807	0.902667324094481	0.939537268886994	0.933255404344395	0.739945915410937	0.956144230007218	0.530985829888246
SNP_A-2280140	SNP_A-4258447	SNP_A-4207034	0.540128445390522	0.803882767418601	0.475591678312299	0.739945915410937	0.956144230007218	0.340266691441695
SNP_A-2280140	SNP_A-4258447	SNP_A-4193722	0.929319077343411	0.961129269364452	0.882066078461268	0.739945915410937	0.956144230007218	0.701067945645714
SNP_A-2280140	SNP_A-4258447	SNP_A-1921734	0.800701944841863	0.808499178985538	0.762510856650836	0.739945915410937	0.956144230007218	0.392274067587577
SNP_A-2280140	SNP_A-4258447	SNP_A-1913759	0.747786869767347	0.791816588616076	0.768825972455826	0.739945915410937	0.956144230007218	0.331121691998157
SNP_A-2280140	SNP_A-4258447	SNP_A-2005812	0.904574014807525	0.982834480956343	0.835948771588271	0.739945915410937	0.956144230007218	0.818165660880016
SNP_A-2280140	SNP_A-2053807	SNP_A-2296601	0.888470230568015	0.977178179668233	0.99155485267623	0.739945915410937	0.530985829888246	0.690120463673597
SNP_A-2280140	SNP_A-2053807	SNP_A-1952682	0.95847041837098	0.99767293272701	0.989590211483869	0.739945915410937	0.530985829888246	0.572639414513766
SNP_A-2280140	SNP_A-2053807	SNP_A-1857563	1	0.896304567861332	1	0.739945915410937	0.530985829888246	0.463649336660397
SNP_A-2280140	SNP_A-2053807	SNP_A-2172189	1	0.916893661774814	1	0.739945915410937	0.530985829888246	0.540897305485625
SNP_A-2280140	SNP_A-2053807	SNP_A-1869680	0.993917375282727	0.840675078910242	0.99879986713746	0.739945915410937	0.530985829888246	0.40514520314159
SNP_A-2280140	SNP_A-2053807	SNP_A-2144346	0.655018322615595	0.69456257311318	0.722478070383798	0.739945915410937	0.530985829888246	0.324159161207965
SNP_A-2280140	SNP_A-2053807	SNP_A-4207034	0.704816925205937	0.665547480956405	0.938545357678037	0.739945915410937	0.530985829888246	0.340266691441695
SNP_A-2280140	SNP_A-2053807	SNP_A-4193722	0.996576286894648	0.896695682410455	0.996306163238202	0.739945915410937	0.530985829888246	0.701067945645714
SNP_A-2280140	SNP_A-2053807	SNP_A-1921734	0.4157473962094	0.682239679968277	0.408984483310701	0.739945915410937	0.530985829888246	0.392274067587577
SNP_A-2280140	SNP_A-2053807	SNP_A-4239166	0.970417994764927	0.90531743385212	0.942287994892532	0.739945915410937	0.530985829888246	0.651723984234866
SNP_A-2280140	SNP_A-2053807	SNP_A-2299921	0.47652994072681	0.476338407909229	0.795199697058168	0.739945915410937	0.530985829888246	0.13629049666517
SNP_A-2280140	SNP_A-2053807	SNP_A-1913759	0.985231079174319	0.737710042488265	0.972704898022671	0.739945915410937	0.530985829888246	0.331121691998157
SNP_A-2280140	SNP_A-2053807	SNP_A-2153239	0.909027191008586	0.910155180545069	0.896416613667561	0.739945915410937	0.530985829888246	0.70885531310604
SNP_A-2280140	SNP_A-2296601	SNP_A-1869680	0.982903700619616	0.86787731199808	0.969448328335615	0.739945915410937	0.690120463673597	0.40514520314159
SNP_A-2280140	SNP_A-2296601	SNP_A-4207034	0.916047819650078	0.74618268012863	0.893475824451299	0.739945915410937	0.690120463673597	0.340266691441695
SNP_A-2280140	SNP_A-2296601	SNP_A-4193722	0.913062293189546	0.940283319516571	0.998322848507218	0.739945915410937	0.690120463673597	0.701067945645714
SNP_A-2280140	SNP_A-2296601	SNP_A-1921734	0.942773203427656	0.803325446184481	0.999979923633871	0.739945915410937	0.690120463673597	0.392274067587577
SNP_A-2280140	SNP_A-2296601	SNP_A-2173168	0.996865696918359	0.978214009197652	0.993568287932962	0.739945915410937	0.690120463673597	0.931009076091124
SNP_A-2280140	SNP_A-2296601	SNP_A-2065746	0.999482845000151	0.978325367388115	0.999534730294784	0.739945915410937	0.690120463673597	0.937594127977936
SNP_A-2280140	SNP_A-2296601	SNP_A-2299921	0.653868791782391	0.476867456207606	0.753860237245204	0.739945915410937	0.690120463673597	0.13629049666517
SNP_A-2280140	SNP_A-2296601	SNP_A-1913759	0.914719801137203	0.772368788797223	0.978158203994691	0.739945915410937	0.690120463673597	0.331121691998157
SNP_A-2280140	SNP_A-2296601	SNP_A-2005812	0.998533066528654	0.970560089093033	0.999112878663246	0.739945915410937	0.690120463673597	0.818165660880016
SNP_A-2280140	SNP_A-2296601	SNP_A-2153239	0.997464810562654	0.954839894349211	0.996913731794624	0.739945915410937	0.690120463673597	0.70885531310604
SNP_A-2280140	SNP_A-2140230	SNP_A-4207034	0.891394324598747	0.782584600218281	0.846933416707955	0.739945915410937	0.681042777466999	0.340266691441695
SNP_A-2280140	SNP_A-2140230	SNP_A-4193722	0.991519151379947	0.941245779644398	0.987208032754157	0.739945915410937	0.681042777466999	0.701067945645714
SNP_A-2280140	SNP_A-2140230	SNP_A-1921734	0.597890452049169	0.704235060264093	0.566471492165927	0.739945915410937	0.681042777466999	0.392274067587577
SNP_A-2280140	SNP_A-2140230	SNP_A-2173168	0.972312548069118	0.974702224147507	0.941515494027537	0.739945915410937	0.681042777466999	0.931009076091124
SNP_A-2280140	SNP_A-2140230	SNP_A-1913759	0.940042939723267	0.770703268719263	0.931460759823171	0.739945915410937	0.681042777466999	0.331121691998157
SNP_A-2280140	SNP_A-2141908	SNP_A-4207034	0.791712659408572	0.802116715856001	0.829768974737143	0.739945915410937	0.818441932089042	0.340266691441695
SNP_A-2280140	SNP_A-2141908	SNP_A-4193722	0.983094207969943	0.959211321210111	0.962592938379473	0.739945915410937	0.818441932089042	0.701067945645714
SNP_A-2280140	SNP_A-2141908	SNP_A-2173168	0.960417479662617	0.987984366034954	0.939477539687538	0.739945915410937	0.818441932089042	0.931009076091124
SNP_A-2280140	SNP_A-2141908	SNP_A-2065746	0.97197132610248	0.988952229850265	0.959790916230404	0.739945915410937	0.818441932089042	0.937594127977936
SNP_A-2280140	SNP_A-2141908	SNP_A-1913759	0.932828299109805	0.790660592716777	0.896113240518518	0.739945915410937	0.818441932089042	0.331121691998157
SNP_A-2280140	SNP_A-2141908	SNP_A-2153239	0.917820157733099	0.969453160970281	0.923922026521226	0.739945915410937	0.818441932089042	0.70885531310604
SNP_A-2280140	SNP_A-1952682	SNP_A-1869680	0.988939473988754	0.851293534142272	0.973375629496692	0.739945915410937	0.572639414513766	0.40514520314159
SNP_A-2280140	SNP_A-1952682	SNP_A-4207034	0.868611715138448	0.686417558087245	0.832757824915219	0.739945915410937	0.572639414513766	0.340266691441695
SNP_A-2280140	SNP_A-1952682	SNP_A-4193722	0.930965280886182	0.908663461499619	0.997045767727725	0.739945915410937	0.572639414513766	0.701067945645714
SNP_A-2280140	SNP_A-1952682	SNP_A-1921734	0.957757467444194	0.7983979023409	0.999628671433056	0.739945915410937	0.572639414513766	0.392274067587577
SNP_A-2280140	SNP_A-1952682	SNP_A-2173168	0.998845288283717	0.953823247240668	0.996292696862224	0.739945915410937	0.572639414513766	0.931009076091124
SNP_A-2280140	SNP_A-1952682	SNP_A-2065746	0.999306907977532	0.953330752917807	0.9975210888396	0.739945915410937	0.572639414513766	0.937594127977936
SNP_A-2280140	SNP_A-1952682	SNP_A-2299921	0.6230549788483	0.447507447282004	0.736367016593399	0.739945915410937	0.572639414513766	0.13629049666517
SNP_A-2280140	SNP_A-1952682	SNP_A-1913759	0.943373512632253	0.739822958269463	0.973782205820134	0.739945915410937	0.572639414513766	0.331121691998157
SNP_A-2280140	SNP_A-1952682	SNP_A-2005812	0.998608628118358	0.945163511868231	0.996528670619668	0.739945915410937	0.572639414513766	0.818165660880016
SNP_A-2280140	SNP_A-1952682	SNP_A-2153239	0.997895257849335	0.925225628848777	0.993277290598448	0.739945915410937	0.572639414513766	0.70885531310604
SNP_A-2280140	SNP_A-1857563	SNP_A-1869680	0.985264267737742	0.785880902400833	0.968941522050894	0.739945915410937	0.463649336660397	0.40514520314159
SNP_A-2280140	SNP_A-1857563	SNP_A-2144346	0.954169458387755	0.684753665201577	0.912825621702306	0.739945915410937	0.463649336660397	0.324159161207965
SNP_A-2280140	SNP_A-1857563	SNP_A-4207034	0.882315620652453	0.593501459365786	0.909843462528583	0.739945915410937	0.463649336660397	0.340266691441695
SNP_A-2280140	SNP_A-1857563	SNP_A-4193722	0.855870942877787	0.865203926001308	0.995111727917045	0.739945915410937	0.463649336660397	0.701067945645714
SNP_A-2280140	SNP_A-1857563	SNP_A-2173168	0.995254973670503	0.908163278136255	0.986975075070929	0.739945915410937	0.463649336660397	0.931009076091124
SNP_A-2280140	SNP_A-1857563	SNP_A-2065746	0.989376382066941	0.908404986767434	0.984423182841037	0.739945915410937	0.463649336660397	0.937594127977936
SNP_A-2280140	SNP_A-1857563	SNP_A-2299921	0.665769095333604	0.4265693619714	0.753899822737784	0.739945915410937	0.463649336660397	0.13629049666517
SNP_A-2280140	SNP_A-1857563	SNP_A-1913759	0.904629931871235	0.698628690972396	0.874713229115287	0.739945915410937	0.463649336660397	0.331121691998157
SNP_A-2280140	SNP_A-1857563	SNP_A-2005812	0.992536534667447	0.896812137307345	0.995106320793746	0.739945915410937	0.463649336660397	0.818165660880016
SNP_A-2280140	SNP_A-1857563	SNP_A-2153239	0.993630045087465	0.873976485808095	0.982877883574661	0.739945915410937	0.463649336660397	0.70885531310604
SNP_A-2280140	SNP_A-2172189	SNP_A-1869680	0.991197085121996	0.818746085210131	0.97910076861909	0.739945915410937	0.540897305485625	0.40514520314159
SNP_A-2280140	SNP_A-2172189	SNP_A-2144346	0.968947871029158	0.723913610335633	0.935539188447197	0.739945915410937	0.540897305485625	0.324159161207965
SNP_A-2280140	SNP_A-2172189	SNP_A-4207034	0.889534985032979	0.65308347272361	0.929105871897933	0.739945915410937	0.540897305485625	0.340266691441695
SNP_A-2280140	SNP_A-2172189	SNP_A-4193722	0.832925918015005	0.900259931450843	0.994406040264484	0.739945915410937	0.540897305485625	0.701067945645714
SNP_A-2280140	SNP_A-2172189	SNP_A-2173168	0.996382095947211	0.940988350208867	0.992236767818011	0.739945915410937	0.540897305485625	0.931009076091124
SNP_A-2280140	SNP_A-2172189	SNP_A-2065746	0.9866915031117	0.941373670299467	0.990487920170861	0.739945915410937	0.540897305485625	0.937594127977936
SNP_A-2280140	SNP_A-2172189	SNP_A-2299921	0.730153046918608	0.452444419828191	0.77937744562701	0.739945915410937	0.540897305485625	0.13629049666517
SNP_A-2280140	SNP_A-2172189	SNP_A-1913759	0.89889104600269	0.732881615650752	0.868477871180868	0.739945915410937	0.540897305485625	0.331121691998157
SNP_A-2280140	SNP_A-2172189	SNP_A-2005812	0.993953757135495	0.930564819950683	0.997667632680455	0.739945915410937	0.540897305485625	0.818165660880016
SNP_A-2280140	SNP_A-2172189	SNP_A-2153239	0.994348261511116	0.910289945870157	0.984894919225902	0.739945915410937	0.540897305485625	0.70885531310604
SNP_A-2280140	SNP_A-1869680	SNP_A-2144346	0.94397577867217	0.792741162658924	0.90952505186246	0.739945915410937	0.40514520314159	0.324159161207965
SNP_A-2280140	SNP_A-1869680	SNP_A-4193722	0.96281261378884	0.795017749070987	0.934009702827569	0.739945915410937	0.40514520314159	0.701067945645714
SNP_A-2280140	SNP_A-1869680	SNP_A-2173168	0.85309272395794	0.869746387540363	0.926407984332634	0.739945915410937	0.40514520314159	0.931009076091124
SNP_A-2280140	SNP_A-1869680	SNP_A-2065746	0.981654505901776	0.872472866213717	0.96049465141712	0.739945915410937	0.40514520314159	0.937594127977936
SNP_A-2280140	SNP_A-1869680	SNP_A-4239166	0.440790674944715	0.81492954504463	0.949765632360835	0.739945915410937	0.40514520314159	0.651723984234866
SNP_A-2280140	SNP_A-1869680	SNP_A-2005812	0.97862313635059	0.860032056261386	0.95797553972269	0.739945915410937	0.40514520314159	0.818165660880016
SNP_A-2280140	SNP_A-1869680	SNP_A-2153239	0.937801385191399	0.837927945724846	0.907448314365812	0.739945915410937	0.40514520314159	0.70885531310604
SNP_A-2280140	SNP_A-2144346	SNP_A-2173168	0.928108649846537	0.801974689080817	0.900358701261501	0.739945915410937	0.324159161207965	0.931009076091124
SNP_A-2280140	SNP_A-2144346	SNP_A-2065746	0.952787555192211	0.806224634931906	0.909202006029309	0.739945915410937	0.324159161207965	0.937594127977936
SNP_A-2280140	SNP_A-2144346	SNP_A-2299921	0.570690718533253	0.331428683485994	0.580480453995388	0.739945915410937	0.324159161207965	0.13629049666517
SNP_A-2280140	SNP_A-2144346	SNP_A-1913759	0.905943912363215	0.599048219228572	0.838089578663551	0.739945915410937	0.324159161207965	0.331121691998157
SNP_A-2280140	SNP_A-2144346	SNP_A-2005812	0.968969303881611	0.791079523481364	0.938827724483368	0.739945915410937	0.324159161207965	0.818165660880016
SNP_A-2280140	SNP_A-2144346	SNP_A-2153239	0.94936019164376	0.775476113719756	0.912917288398848	0.739945915410937	0.324159161207965	0.70885531310604
SNP_A-2280140	SNP_A-4207034	SNP_A-1921734	0.889797895002509	0.715438100732122	0.85149806082107	0.739945915410937	0.340266691441695	0.392274067587577
SNP_A-2280140	SNP_A-4207034	SNP_A-2173168	0.959664984649916	0.788982395643939	0.923646555979426	0.739945915410937	0.340266691441695	0.931009076091124
SNP_A-2280140	SNP_A-4207034	SNP_A-2065746	0.908447118813059	0.803454605627653	0.885277902582497	0.739945915410937	0.340266691441695	0.937594127977936
SNP_A-2280140	SNP_A-4207034	SNP_A-4239166	0.913614331237161	0.705538226363869	0.901588288140516	0.739945915410937	0.340266691441695	0.651723984234866
SNP_A-2280140	SNP_A-4207034	SNP_A-2299921	0.700734642709672	0.337915420495782	0.623559336348162	0.739945915410937	0.340266691441695	0.13629049666517
SNP_A-2280140	SNP_A-4207034	SNP_A-1913759	0.866981487686485	0.59744840407997	0.876983004755425	0.739945915410937	0.340266691441695	0.331121691998157
SNP_A-2280140	SNP_A-4207034	SNP_A-2005812	0.878948505144744	0.785988197176133	0.801244771785955	0.739945915410937	0.340266691441695	0.818165660880016
SNP_A-2280140	SNP_A-4207034	SNP_A-2153239	0.735462956225662	0.7806959874623	0.9536377737976	0.739945915410937	0.340266691441695	0.70885531310604
SNP_A-2280140	SNP_A-4193722	SNP_A-1921734	0.949949069686318	0.79568039427683	0.919945048533811	0.739945915410937	0.701067945645714	0.392274067587577
SNP_A-2280140	SNP_A-4193722	SNP_A-2173168	0.86732207477369	0.959864266424797	0.972923505779787	0.739945915410937	0.701067945645714	0.931009076091124
SNP_A-2280140	SNP_A-4193722	SNP_A-4239166	0.819809782474459	0.913308640598029	0.961659412988166	0.739945915410937	0.701067945645714	0.651723984234866
SNP_A-2280140	SNP_A-4193722	SNP_A-2299921	0.559109132170947	0.461385528278997	0.69347877240248	0.739945915410937	0.701067945645714	0.13629049666517
SNP_A-2280140	SNP_A-4193722	SNP_A-2153239	0.586954119220826	0.936187964337621	0.89500274748711	0.739945915410937	0.701067945645714	0.70885531310604
SNP_A-2280140	SNP_A-1921734	SNP_A-2173168	0.783755795265178	0.811158070549239	0.879096922051701	0.739945915410937	0.392274067587577	0.931009076091124
SNP_A-2280140	SNP_A-1921734	SNP_A-2065746	0.955391550074203	0.820137735812822	0.912390904574316	0.739945915410937	0.392274067587577	0.937594127977936
SNP_A-2280140	SNP_A-1921734	SNP_A-2299921	0.5219920152246	0.359390055991292	0.540772288355285	0.739945915410937	0.392274067587577	0.13629049666517
SNP_A-2280140	SNP_A-1921734	SNP_A-1913759	0.767615939012263	0.589361034083678	0.716815619756607	0.739945915410937	0.392274067587577	0.331121691998157
SNP_A-2280140	SNP_A-1921734	SNP_A-2005812	0.937865045769229	0.801845308077348	0.944119475631008	0.739945915410937	0.392274067587577	0.818165660880016
SNP_A-2280140	SNP_A-2173168	SNP_A-1913759	0.958222427156238	0.791333686290837	0.951311601241575	0.739945915410937	0.931009076091124	0.331121691998157
SNP_A-2280140	SNP_A-2173168	SNP_A-2005812	0.97411326239743	0.982084185937651	0.994855901851433	0.739945915410937	0.931009076091124	0.818165660880016
SNP_A-2280140	SNP_A-2065746	SNP_A-2005812	0.963543681980564	0.982388995302946	0.999336122690069	0.739945915410937	0.937594127977936	0.818165660880016
SNP_A-2280140	SNP_A-4239166	SNP_A-2005812	0.669463795082766	0.949138426290236	0.916485000389878	0.739945915410937	0.651723984234866	0.818165660880016
SNP_A-2280140	SNP_A-2299921	SNP_A-1913759	0.480537643025246	0.395654428082762	0.554821823119616	0.739945915410937	0.13629049666517	0.331121691998157
SNP_A-2280140	SNP_A-2299921	SNP_A-2005812	0.536425234316971	0.498288316401472	0.747403988210431	0.739945915410937	0.13629049666517	0.818165660880016
SNP_A-2280140	SNP_A-2299921	SNP_A-2153239	0.569103286023979	0.474167972030657	0.672389294787921	0.739945915410937	0.13629049666517	0.70885531310604
SNP_A-2280140	SNP_A-1913759	SNP_A-2005812	0.356288315248037	0.789716103208609	0.293606432761509	0.739945915410937	0.331121691998157	0.818165660880016
SNP_A-2280140	SNP_A-1913759	SNP_A-2153239	0.662228807095179	0.719211184455507	0.670285201170952	0.739945915410937	0.331121691998157	0.70885531310604
