# Supplementary material for: Powerful testing via hierarchical linkage disequilibrium in haplotype association studies
Source: Biom J. 2019 Jan 28;61(3):747–68. doi: 10.1002/bimj.201800053 (PMC6637384; doi:10.1002/bimj.201800053)
Supplement: Supplementary file 1 — Supporting Information [file BIMJ-61-747-s001.zip › reproducibility/case_study1_cadidate_loci_analysis/results/1.Pvalues.txt]

SNP1	SNP2	SNP3	Full	P={1}	P={1,2}	SNP1	SNP2	SNP3
SNP_A-4207031	SNP_A-4249114	SNP_A-4220764	0.000725063402978556	0.00012293308534671	0.000542297414417079	5.90819085736117e-06	0.873041945497548	0.884474531179407
SNP_A-4207031	SNP_A-4249114	SNP_A-2232054	0.00143002275965951	0.000122620087296155	0.000763088009547772	5.90819085736117e-06	0.873041945497548	0.98011055689853
SNP_A-4207031	SNP_A-4249114	SNP_A-1796345	0.000809158789827473	6.26460017504153e-05	0.000454946393615618	5.90819085736117e-06	0.873041945497548	0.165837983712425
SNP_A-4207031	SNP_A-4249114	SNP_A-2081228	0.000351119783930736	5.15510105934367e-05	0.000158114619488051	5.90819085736117e-06	0.873041945497548	0.301758155351897
SNP_A-4207031	SNP_A-4249114	SNP_A-1999841	0.00072612951167067	0.000116831492809228	0.000327420721495523	5.90819085736117e-06	0.873041945497548	0.603399443720601
SNP_A-4207031	SNP_A-4249114	SNP_A-4257323	0.000952115793063513	8.71146332843235e-05	0.000500166886005273	5.90819085736117e-06	0.873041945497548	0.465345464803098
SNP_A-4207031	SNP_A-4249114	SNP_A-4289828	0.000437937424825413	0.000103078838902416	0.00105768527148365	5.90819085736117e-06	0.873041945497548	0.987062886770181
SNP_A-4207031	SNP_A-4249114	SNP_A-4288072	0.00216452428790388	0.000120376565880385	0.00107977737737362	5.90819085736117e-06	0.873041945497548	0.0789596037941138
SNP_A-4207031	SNP_A-4249114	SNP_A-2088240	0.00167924173736242	0.000106090071074429	0.000826138901784025	5.90819085736117e-06	0.873041945497548	0.181900407407331
SNP_A-4207031	SNP_A-4249114	SNP_A-1789472	0.00133477107744783	9.89063719377026e-05	0.000885550489926191	5.90819085736117e-06	0.873041945497548	0.812635073925728
SNP_A-4207031	SNP_A-4249114	SNP_A-1783583	0.000430752208982072	3.92752557242135e-05	0.000348980042993654	5.90819085736117e-06	0.873041945497548	0.319755452659171
SNP_A-4207031	SNP_A-4249114	SNP_A-2223929	0.00030329216131139	2.25964624517845e-05	0.000224319931328467	5.90819085736117e-06	0.873041945497548	0.631017534240301
SNP_A-4207031	SNP_A-4249114	SNP_A-1810741	0.00046844032403749	2.30591250551885e-05	0.00022704835615687	5.90819085736117e-06	0.873041945497548	0.83807286588868
SNP_A-4207031	SNP_A-4249114	SNP_A-2297747	0.000951780097990819	6.12947234633588e-05	0.000484370311830227	5.90819085736117e-06	0.873041945497548	0.959471707322773
SNP_A-4207031	SNP_A-4249114	SNP_A-4250123	0.000890696734415584	5.76569124212698e-05	0.000444091469271748	5.90819085736117e-06	0.873041945497548	0.915982097980744
SNP_A-4207031	SNP_A-4249114	SNP_A-2116785	0.000669972293176783	7.7668389846224e-05	0.000336336937951092	5.90819085736117e-06	0.873041945497548	0.901427482242038
SNP_A-4207031	SNP_A-4249114	SNP_A-2120072	0.000658665785998605	6.49935510396387e-05	0.000339348354581981	5.90819085736117e-06	0.873041945497548	0.958086944796188
SNP_A-4207031	SNP_A-4249114	SNP_A-1795101	0.000875287764345738	0.000117544423165443	0.000431175078648538	5.90819085736117e-06	0.873041945497548	0.461067500510869
SNP_A-4207031	SNP_A-4249114	SNP_A-1794434	0.000379690498069675	6.43590872404697e-05	0.000473634858268406	5.90819085736117e-06	0.873041945497548	0.792430717283776
SNP_A-4207031	SNP_A-4249114	SNP_A-4294190	0.000322108326069411	0.000122892150007901	0.000160565873942987	5.90819085736117e-06	0.873041945497548	0.799374525596997
SNP_A-4207031	SNP_A-4249114	SNP_A-1881657	0.00045113251525812	0.000121451493781329	0.00062768082643189	5.90819085736117e-06	0.873041945497548	0.545402679738592
SNP_A-4207031	SNP_A-4249114	SNP_A-2141751	0.000633157320176975	0.00012093667486863	0.000621400175071584	5.90819085736117e-06	0.873041945497548	0.378383248397
SNP_A-4207031	SNP_A-4249114	SNP_A-2126681	0.00134829992260334	0.000112646656843349	0.000622950382828643	5.90819085736117e-06	0.873041945497548	0.344514181063281
SNP_A-4207031	SNP_A-4249114	SNP_A-2032142	0.00174560866469895	0.000123249956931106	0.000878213123438474	5.90819085736117e-06	0.873041945497548	0.930106492713307
SNP_A-4207031	SNP_A-4249114	SNP_A-4281036	0.00203646611940492	0.00012466985175692	0.000972913272002069	5.90819085736117e-06	0.873041945497548	0.934833867543241
SNP_A-4207031	SNP_A-4273679	SNP_A-4220764	0.000562724773308971	0.000127077919292398	0.000442670513619993	5.90819085736117e-06	0.80582498078912	0.884474531179407
SNP_A-4207031	SNP_A-4273679	SNP_A-1796345	0.000486602598960993	7.24587015658968e-05	0.000287878350372432	5.90819085736117e-06	0.80582498078912	0.165837983712425
SNP_A-4207031	SNP_A-4273679	SNP_A-2081228	4.77790247459198e-05	5.30455079306125e-05	2.56865892311595e-05	5.90819085736117e-06	0.80582498078912	0.301758155351897
SNP_A-4207031	SNP_A-4273679	SNP_A-1999841	0.0016108131638737	0.000123458586978125	0.000934988017819295	5.90819085736117e-06	0.80582498078912	0.603399443720601
SNP_A-4207031	SNP_A-4273679	SNP_A-4257323	0.00170393425910513	8.88101179650979e-05	0.00103492527186899	5.90819085736117e-06	0.80582498078912	0.465345464803098
SNP_A-4207031	SNP_A-4273679	SNP_A-4289828	0.000112144215144454	0.000106803054521421	0.00121429384850296	5.90819085736117e-06	0.80582498078912	0.987062886770181
SNP_A-4207031	SNP_A-4273679	SNP_A-4288072	0.000259535259939149	0.000124694799551514	0.000462524150357545	5.90819085736117e-06	0.80582498078912	0.0789596037941138
SNP_A-4207031	SNP_A-4273679	SNP_A-2088240	0.000596798613405294	0.000112292138391874	0.000680035866589027	5.90819085736117e-06	0.80582498078912	0.181900407407331
SNP_A-4207031	SNP_A-4273679	SNP_A-1789472	0.00288146643684214	0.000106463695636351	0.0016147733169867	5.90819085736117e-06	0.80582498078912	0.812635073925728
SNP_A-4207031	SNP_A-4273679	SNP_A-1899497	0.0040025358515911	0.000127685420271324	0.00197209855228646	5.90819085736117e-06	0.80582498078912	0.270750946674321
SNP_A-4207031	SNP_A-4273679	SNP_A-1783583	0.000671941730005249	4.04640565295918e-05	0.000447128487359798	5.90819085736117e-06	0.80582498078912	0.319755452659171
SNP_A-4207031	SNP_A-4273679	SNP_A-2223929	0.000268666658050333	2.34653886230543e-05	0.000175334406412735	5.90819085736117e-06	0.80582498078912	0.631017534240301
SNP_A-4207031	SNP_A-4273679	SNP_A-1810741	0.000283525437018294	2.32883182273926e-05	0.000271432741056026	5.90819085736117e-06	0.80582498078912	0.83807286588868
SNP_A-4207031	SNP_A-4273679	SNP_A-2297747	0.00140565971327922	6.42418621612243e-05	0.000911014534870307	5.90819085736117e-06	0.80582498078912	0.959471707322773
SNP_A-4207031	SNP_A-4273679	SNP_A-4250123	0.00157653695741569	6.02355466433835e-05	0.000937257337334108	5.90819085736117e-06	0.80582498078912	0.915982097980744
SNP_A-4207031	SNP_A-4273679	SNP_A-2116785	0.00143304295970558	7.9413389014883e-05	0.00095483705421237	5.90819085736117e-06	0.80582498078912	0.901427482242038
SNP_A-4207031	SNP_A-4273679	SNP_A-2120072	0.00131464953107128	6.65453251710633e-05	0.000865869835253283	5.90819085736117e-06	0.80582498078912	0.958086944796188
SNP_A-4207031	SNP_A-4273679	SNP_A-1795101	0.00215921606205523	0.000123329378382963	0.00150835714529293	5.90819085736117e-06	0.80582498078912	0.461067500510869
SNP_A-4207031	SNP_A-4273679	SNP_A-4294190	0.00165795005181365	0.000128829733139322	0.000782880738524901	5.90819085736117e-06	0.80582498078912	0.799374525596997
SNP_A-4207031	SNP_A-4273679	SNP_A-1881657	0.00102891200052593	0.000125850359819823	0.00058017337836528	5.90819085736117e-06	0.80582498078912	0.545402679738592
SNP_A-4207031	SNP_A-4273679	SNP_A-2141751	0.00109955135551455	0.000127795100329573	0.000670185407786519	5.90819085736117e-06	0.80582498078912	0.378383248397
SNP_A-4207031	SNP_A-4273679	SNP_A-2126681	0.00366895318112367	0.000119427045324636	0.00182414045014209	5.90819085736117e-06	0.80582498078912	0.344514181063281
SNP_A-4207031	SNP_A-4273679	SNP_A-2032142	0.00354330357872934	0.000127035604274644	0.00207634684608969	5.90819085736117e-06	0.80582498078912	0.930106492713307
SNP_A-4207031	SNP_A-4273679	SNP_A-4281036	0.00399378801396497	0.000129096235136271	0.00212508810728495	5.90819085736117e-06	0.80582498078912	0.934833867543241
SNP_A-4207031	SNP_A-4220764	SNP_A-2081228	0.000191673019622018	4.81160088126431e-05	0.000380738803019886	5.90819085736117e-06	0.884474531179407	0.301758155351897
SNP_A-4207031	SNP_A-4220764	SNP_A-1999841	0.000462638624320626	0.000122075299278154	0.000221507741804932	5.90819085736117e-06	0.884474531179407	0.603399443720601
SNP_A-4207031	SNP_A-4220764	SNP_A-4257323	0.00142468518564747	9.03360723409962e-05	0.000699007993596979	5.90819085736117e-06	0.884474531179407	0.465345464803098
SNP_A-4207031	SNP_A-4220764	SNP_A-4289828	0.000388899626165583	0.000109111020951623	0.00125605552253524	5.90819085736117e-06	0.884474531179407	0.987062886770181
SNP_A-4207031	SNP_A-4220764	SNP_A-4288072	0.00296729696725919	0.000126650062190599	0.00144610112754127	5.90819085736117e-06	0.884474531179407	0.0789596037941138
SNP_A-4207031	SNP_A-4220764	SNP_A-2088240	0.00140273482496833	0.000110257168773078	0.000651300629075406	5.90819085736117e-06	0.884474531179407	0.181900407407331
SNP_A-4207031	SNP_A-4220764	SNP_A-1789472	0.00161556055405538	0.00010919903690962	0.00112581204062412	5.90819085736117e-06	0.884474531179407	0.812635073925728
SNP_A-4207031	SNP_A-4220764	SNP_A-1899497	0.00166675112593993	0.000129233867943949	0.00149915632439024	5.90819085736117e-06	0.884474531179407	0.270750946674321
SNP_A-4207031	SNP_A-4220764	SNP_A-1783583	0.000998602793763548	4.11610795685747e-05	0.000457064912597685	5.90819085736117e-06	0.884474531179407	0.319755452659171
SNP_A-4207031	SNP_A-4220764	SNP_A-2223929	0.000696738219727473	2.35476678666529e-05	0.000317245924450096	5.90819085736117e-06	0.884474531179407	0.631017534240301
SNP_A-4207031	SNP_A-4220764	SNP_A-1810741	0.000362178827223652	2.37536918106781e-05	0.000224639510104005	5.90819085736117e-06	0.884474531179407	0.83807286588868
SNP_A-4207031	SNP_A-4220764	SNP_A-2297747	0.000886693906163006	6.35244667452371e-05	0.000401834175495033	5.90819085736117e-06	0.884474531179407	0.959471707322773
SNP_A-4207031	SNP_A-4220764	SNP_A-4250123	0.000744763911968013	5.92718271954252e-05	0.000335693106132954	5.90819085736117e-06	0.884474531179407	0.915982097980744
SNP_A-4207031	SNP_A-4220764	SNP_A-2116785	0.00135359296893854	7.88576682556e-05	0.000747037306895469	5.90819085736117e-06	0.884474531179407	0.901427482242038
SNP_A-4207031	SNP_A-4220764	SNP_A-2120072	0.00138860284005606	6.75278869925109e-05	0.000778541020704028	5.90819085736117e-06	0.884474531179407	0.958086944796188
SNP_A-4207031	SNP_A-4220764	SNP_A-1795101	0.00172870846200193	0.000122634251669894	0.000976804022515331	5.90819085736117e-06	0.884474531179407	0.461067500510869
SNP_A-4207031	SNP_A-4220764	SNP_A-1794434	0.00127501496764123	7.05517142314557e-05	0.000706833490547959	5.90819085736117e-06	0.884474531179407	0.792430717283776
SNP_A-4207031	SNP_A-4220764	SNP_A-4294190	0.00160733015528902	0.000128934795030298	0.000754156395016117	5.90819085736117e-06	0.884474531179407	0.799374525596997
SNP_A-4207031	SNP_A-4220764	SNP_A-1881657	0.00115433356148992	0.000129899113126879	0.00111097924893098	5.90819085736117e-06	0.884474531179407	0.545402679738592
SNP_A-4207031	SNP_A-4220764	SNP_A-2141751	0.00108452841829221	0.000130408543386283	0.0010299472286477	5.90819085736117e-06	0.884474531179407	0.378383248397
SNP_A-4207031	SNP_A-4220764	SNP_A-2126681	0.00110332919869695	0.000116180941128229	0.000514674359869765	5.90819085736117e-06	0.884474531179407	0.344514181063281
SNP_A-4207031	SNP_A-4220764	SNP_A-2032142	0.00284724774839792	0.000127698826533	0.00151253883045856	5.90819085736117e-06	0.884474531179407	0.930106492713307
SNP_A-4207031	SNP_A-4220764	SNP_A-4281036	0.00301954330942214	0.000129394529538514	0.00151480953375865	5.90819085736117e-06	0.884474531179407	0.934833867543241
SNP_A-4207031	SNP_A-2232054	SNP_A-4257323	0.00231696832891054	8.99548700436901e-05	0.0011091463366107	5.90819085736117e-06	0.98011055689853	0.465345464803098
SNP_A-4207031	SNP_A-2232054	SNP_A-1783583	0.00116339106306515	3.95560686644832e-05	0.000587808517407848	5.90819085736117e-06	0.98011055689853	0.319755452659171
SNP_A-4207031	SNP_A-2232054	SNP_A-2116785	0.00165439840237382	8.01690581070927e-05	0.00125639347271223	5.90819085736117e-06	0.98011055689853	0.901427482242038
SNP_A-4207031	SNP_A-1796345	SNP_A-2081228	7.63449091672002e-05	2.21241642539421e-05	0.000277308764226557	5.90819085736117e-06	0.165837983712425	0.301758155351897
SNP_A-4207031	SNP_A-1796345	SNP_A-4257323	0.000786110954993165	5.29468189183123e-05	0.000380051980691519	5.90819085736117e-06	0.165837983712425	0.465345464803098
SNP_A-4207031	SNP_A-1796345	SNP_A-4289828	0.00126624553234002	5.93329726521207e-05	0.000586783943952939	5.90819085736117e-06	0.165837983712425	0.987062886770181
SNP_A-4207031	SNP_A-1796345	SNP_A-4288072	0.001240498760779	6.99989215773247e-05	0.000585110173780353	5.90819085736117e-06	0.165837983712425	0.0789596037941138
SNP_A-4207031	SNP_A-1796345	SNP_A-1789472	0.0016074941765798	5.93191561405463e-05	0.00088857709337206	5.90819085736117e-06	0.165837983712425	0.812635073925728
SNP_A-4207031	SNP_A-1796345	SNP_A-1899497	0.00140635818830476	7.2690188167891e-05	0.000656364222033474	5.90819085736117e-06	0.165837983712425	0.270750946674321
SNP_A-4207031	SNP_A-1796345	SNP_A-1812742	0.00192159562241785	7.23046728553529e-05	0.000915113049807508	5.90819085736117e-06	0.165837983712425	0.895437183602962
SNP_A-4207031	SNP_A-1796345	SNP_A-1783583	0.000153598526342603	2.19587438629356e-05	6.50083084565488e-05	5.90819085736117e-06	0.165837983712425	0.319755452659171
SNP_A-4207031	SNP_A-1796345	SNP_A-2223929	9.65514559741994e-05	1.33740244873415e-05	4.13754465392013e-05	5.90819085736117e-06	0.165837983712425	0.631017534240301
SNP_A-4207031	SNP_A-1796345	SNP_A-1810741	0.000155370204998337	1.18769581801487e-05	0.000188778018611571	5.90819085736117e-06	0.165837983712425	0.83807286588868
SNP_A-4207031	SNP_A-1796345	SNP_A-2297747	0.0013181059853541	3.5558710499995e-05	0.000646868486335177	5.90819085736117e-06	0.165837983712425	0.959471707322773
SNP_A-4207031	SNP_A-1796345	SNP_A-4250123	0.00122223564902231	3.32380418502534e-05	0.000589888540448673	5.90819085736117e-06	0.165837983712425	0.915982097980744
SNP_A-4207031	SNP_A-1796345	SNP_A-2116785	0.00104317685337392	4.40562316977582e-05	0.000609093348341896	5.90819085736117e-06	0.165837983712425	0.901427482242038
SNP_A-4207031	SNP_A-1796345	SNP_A-2120072	0.00090337727752781	3.67658612040552e-05	0.000501996876474162	5.90819085736117e-06	0.165837983712425	0.958086944796188
SNP_A-4207031	SNP_A-1796345	SNP_A-1795101	0.00183226609920569	6.96595880717383e-05	0.00106592525441881	5.90819085736117e-06	0.165837983712425	0.461067500510869
SNP_A-4207031	SNP_A-1796345	SNP_A-1794434	0.0008867234834171	3.99453704989041e-05	0.00042541754324667	5.90819085736117e-06	0.165837983712425	0.792430717283776
SNP_A-4207031	SNP_A-1796345	SNP_A-4294190	0.000989712038796342	7.36747075086692e-05	0.000451950199941193	5.90819085736117e-06	0.165837983712425	0.799374525596997
SNP_A-4207031	SNP_A-1796345	SNP_A-1881657	0.000630390306898195	7.15973081668299e-05	0.000687958654280873	5.90819085736117e-06	0.165837983712425	0.545402679738592
SNP_A-4207031	SNP_A-1796345	SNP_A-2141751	0.00073390144614865	7.32213933913969e-05	0.000638966129969689	5.90819085736117e-06	0.165837983712425	0.378383248397
SNP_A-4207031	SNP_A-1796345	SNP_A-2032142	0.00219800997753022	7.23897147990443e-05	0.00114121102820215	5.90819085736117e-06	0.165837983712425	0.930106492713307
SNP_A-4207031	SNP_A-2081228	SNP_A-4257323	0.000676036843907478	4.10243344096071e-05	0.000354606839422765	5.90819085736117e-06	0.301758155351897	0.465345464803098
SNP_A-4207031	SNP_A-2081228	SNP_A-4289828	0.000293881990078095	4.20184378068433e-05	0.000288787183862147	5.90819085736117e-06	0.301758155351897	0.987062886770181
SNP_A-4207031	SNP_A-2081228	SNP_A-4288072	0.00151530592149868	5.38923059246754e-05	0.000740735392098924	5.90819085736117e-06	0.301758155351897	0.0789596037941138
SNP_A-4207031	SNP_A-2081228	SNP_A-2088240	0.000497045647618249	4.58017409610762e-05	0.000551345953093721	5.90819085736117e-06	0.301758155351897	0.181900407407331
SNP_A-4207031	SNP_A-2081228	SNP_A-1789472	0.00100424224476445	4.57831771788441e-05	0.000522288372893646	5.90819085736117e-06	0.301758155351897	0.812635073925728
SNP_A-4207031	SNP_A-2081228	SNP_A-1899497	0.00134627199654983	5.34413528786928e-05	0.000638330294189081	5.90819085736117e-06	0.301758155351897	0.270750946674321
SNP_A-4207031	SNP_A-2081228	SNP_A-2179242	0.00134317936051558	5.15243612093174e-05	0.000622044629583315	5.90819085736117e-06	0.301758155351897	0.855535999300605
SNP_A-4207031	SNP_A-2081228	SNP_A-1783583	0.000275002764710314	1.70195968080697e-05	0.000128088446078412	5.90819085736117e-06	0.301758155351897	0.319755452659171
SNP_A-4207031	SNP_A-2081228	SNP_A-2223929	0.000305099437123441	1.0931139786793e-05	0.000154691458842449	5.90819085736117e-06	0.301758155351897	0.631017534240301
SNP_A-4207031	SNP_A-2081228	SNP_A-1810741	0.000280554030786776	1.15570659930384e-05	0.000131506045368431	5.90819085736117e-06	0.301758155351897	0.83807286588868
SNP_A-4207031	SNP_A-2081228	SNP_A-2297747	0.000640714454951732	2.68343624357373e-05	0.000301007913012315	5.90819085736117e-06	0.301758155351897	0.959471707322773
SNP_A-4207031	SNP_A-2081228	SNP_A-4250123	0.000653356625075438	2.53158799361987e-05	0.000308827714174256	5.90819085736117e-06	0.301758155351897	0.915982097980744
SNP_A-4207031	SNP_A-2081228	SNP_A-2116785	0.000669899623734246	3.40277440623225e-05	0.000342498185218718	5.90819085736117e-06	0.301758155351897	0.901427482242038
SNP_A-4207031	SNP_A-2081228	SNP_A-2120072	0.000580301550983574	2.85412945753043e-05	0.000307095650560268	5.90819085736117e-06	0.301758155351897	0.958086944796188
SNP_A-4207031	SNP_A-2081228	SNP_A-1795101	0.000928940794984448	5.2044824336013e-05	0.000446532434549349	5.90819085736117e-06	0.301758155351897	0.461067500510869
SNP_A-4207031	SNP_A-2081228	SNP_A-1794434	0.000431811242706923	2.77117702789159e-05	0.000229600428693003	5.90819085736117e-06	0.301758155351897	0.792430717283776
SNP_A-4207031	SNP_A-2081228	SNP_A-4294190	0.000474933110798392	5.33551714884319e-05	0.000226344097120271	5.90819085736117e-06	0.301758155351897	0.799374525596997
SNP_A-4207031	SNP_A-2081228	SNP_A-1881657	0.000256796598807807	5.36901683774204e-05	0.000188697535126117	5.90819085736117e-06	0.301758155351897	0.545402679738592
SNP_A-4207031	SNP_A-2081228	SNP_A-2141751	0.000208227964418472	5.41373125228079e-05	0.000147877071910785	5.90819085736117e-06	0.301758155351897	0.378383248397
SNP_A-4207031	SNP_A-2081228	SNP_A-2126681	0.00115118810250184	5.01762166943582e-05	0.000589751740470414	5.90819085736117e-06	0.301758155351897	0.344514181063281
SNP_A-4207031	SNP_A-2081228	SNP_A-2032142	0.000646061439035446	5.39887344412161e-05	0.000530944484404926	5.90819085736117e-06	0.301758155351897	0.930106492713307
SNP_A-4207031	SNP_A-2081228	SNP_A-4281036	0.000643753848152649	5.37438111184493e-05	0.000548704925045257	5.90819085736117e-06	0.301758155351897	0.934833867543241
SNP_A-4207031	SNP_A-1999841	SNP_A-4257323	0.000401178567007601	8.61353435111414e-05	0.000419868639557296	5.90819085736117e-06	0.603399443720601	0.465345464803098
SNP_A-4207031	SNP_A-1999841	SNP_A-4289828	0.00144105079630058	0.000107096845982014	0.000670584601590298	5.90819085736117e-06	0.603399443720601	0.987062886770181
SNP_A-4207031	SNP_A-1999841	SNP_A-4288072	0.000996364122143601	0.000121705614883805	0.000685845214750392	5.90819085736117e-06	0.603399443720601	0.0789596037941138
SNP_A-4207031	SNP_A-1999841	SNP_A-1789472	0.00114020136600456	0.000104856122564943	0.000545639636592338	5.90819085736117e-06	0.603399443720601	0.812635073925728
SNP_A-4207031	SNP_A-1999841	SNP_A-1783583	0.000502439530551197	3.75255283297935e-05	0.000264545327926053	5.90819085736117e-06	0.603399443720601	0.319755452659171
SNP_A-4207031	SNP_A-1999841	SNP_A-1810741	0.000189752405224165	2.28530213152918e-05	0.000146727145651965	5.90819085736117e-06	0.603399443720601	0.83807286588868
SNP_A-4207031	SNP_A-1999841	SNP_A-2297747	0.000200263862689527	6.36234568955521e-05	0.000452150812684754	5.90819085736117e-06	0.603399443720601	0.959471707322773
SNP_A-4207031	SNP_A-1999841	SNP_A-4250123	0.000171553620090483	5.95238569551815e-05	0.000436682991906188	5.90819085736117e-06	0.603399443720601	0.915982097980744
SNP_A-4207031	SNP_A-1999841	SNP_A-2116785	0.000261603487064714	7.27744947490978e-05	0.000633359081413666	5.90819085736117e-06	0.603399443720601	0.901427482242038
SNP_A-4207031	SNP_A-1999841	SNP_A-2120072	0.000454823614456922	6.32939354013922e-05	0.000564970510815298	5.90819085736117e-06	0.603399443720601	0.958086944796188
SNP_A-4207031	SNP_A-1999841	SNP_A-1795101	0.000739960676527905	0.000114668686662867	0.000970292778700481	5.90819085736117e-06	0.603399443720601	0.461067500510869
SNP_A-4207031	SNP_A-1999841	SNP_A-1794434	0.000335962591804762	6.95838454935398e-05	0.000167029415667895	5.90819085736117e-06	0.603399443720601	0.792430717283776
SNP_A-4207031	SNP_A-1999841	SNP_A-4294190	0.000722693875898665	0.000125246027909398	0.000356620200611708	5.90819085736117e-06	0.603399443720601	0.799374525596997
SNP_A-4207031	SNP_A-1999841	SNP_A-1881657	0.00114508950546908	0.000124057400178999	0.000525077377849165	5.90819085736117e-06	0.603399443720601	0.545402679738592
SNP_A-4207031	SNP_A-1999841	SNP_A-2141751	0.00105354690854583	0.000125586254171681	0.000512094580608174	5.90819085736117e-06	0.603399443720601	0.378383248397
SNP_A-4207031	SNP_A-1999841	SNP_A-2126681	0.00118048310904011	0.000116627532225078	0.000546133605100167	5.90819085736117e-06	0.603399443720601	0.344514181063281
SNP_A-4207031	SNP_A-1999841	SNP_A-4281036	0.00173135197644594	0.000125674020402637	0.000900234356309168	5.90819085736117e-06	0.603399443720601	0.934833867543241
SNP_A-4207031	SNP_A-4257323	SNP_A-4289828	0.00162959748954773	7.52304491671599e-05	0.000947333898481629	5.90819085736117e-06	0.465345464803098	0.987062886770181
SNP_A-4207031	SNP_A-4257323	SNP_A-1789472	0.00183213661261606	7.56449262096378e-05	0.00086195465879736	5.90819085736117e-06	0.465345464803098	0.812635073925728
SNP_A-4207031	SNP_A-4257323	SNP_A-1899497	0.00220370927010702	9.23125355259549e-05	0.00104781836801154	5.90819085736117e-06	0.465345464803098	0.270750946674321
SNP_A-4207031	SNP_A-4257323	SNP_A-1783583	0.000543481613645831	2.91116369785337e-05	0.000297667403104361	5.90819085736117e-06	0.465345464803098	0.319755452659171
SNP_A-4207031	SNP_A-4257323	SNP_A-2223929	0.000472831309874162	1.82607694456984e-05	0.000277470455295677	5.90819085736117e-06	0.465345464803098	0.631017534240301
SNP_A-4207031	SNP_A-4257323	SNP_A-1810741	0.000367179911644501	1.90177314983681e-05	0.000177809006628119	5.90819085736117e-06	0.465345464803098	0.83807286588868
SNP_A-4207031	SNP_A-4257323	SNP_A-2297747	0.00113978092212705	4.91716686117721e-05	0.000523544593297823	5.90819085736117e-06	0.465345464803098	0.959471707322773
SNP_A-4207031	SNP_A-4257323	SNP_A-4250123	0.00104108562420791	4.62450821824639e-05	0.000478287017714824	5.90819085736117e-06	0.465345464803098	0.915982097980744
SNP_A-4207031	SNP_A-4257323	SNP_A-2116785	0.00110688314503748	5.87402564610742e-05	0.0005166470159366	5.90819085736117e-06	0.465345464803098	0.901427482242038
SNP_A-4207031	SNP_A-4257323	SNP_A-2120072	0.000951589099337091	4.94722128211309e-05	0.000518450218856063	5.90819085736117e-06	0.465345464803098	0.958086944796188
SNP_A-4207031	SNP_A-4257323	SNP_A-1795101	0.0015905236786934	8.80642765845438e-05	0.000879551781565873	5.90819085736117e-06	0.465345464803098	0.461067500510869
SNP_A-4207031	SNP_A-4257323	SNP_A-4294190	0.00075691505332065	8.8190182221388e-05	0.000351255509435617	5.90819085736117e-06	0.465345464803098	0.799374525596997
SNP_A-4207031	SNP_A-4257323	SNP_A-1881657	0.000799637752033135	8.94907990284893e-05	0.000506077063353865	5.90819085736117e-06	0.465345464803098	0.545402679738592
SNP_A-4207031	SNP_A-4257323	SNP_A-2141751	0.000856193764161013	8.9343720118344e-05	0.000558235710773454	5.90819085736117e-06	0.465345464803098	0.378383248397
SNP_A-4207031	SNP_A-4257323	SNP_A-2126681	0.00168396404460577	8.34691124491783e-05	0.000802531006404772	5.90819085736117e-06	0.465345464803098	0.344514181063281
SNP_A-4207031	SNP_A-4257323	SNP_A-2032142	0.00175749676694549	8.98473654908209e-05	0.000998618162026372	5.90819085736117e-06	0.465345464803098	0.930106492713307
SNP_A-4207031	SNP_A-4257323	SNP_A-4281036	0.00165633423391879	9.09336277843144e-05	0.000908879885716936	5.90819085736117e-06	0.465345464803098	0.934833867543241
SNP_A-4207031	SNP_A-4289828	SNP_A-2223929	0.000670629743636832	1.82638558390605e-05	0.000366645304773431	5.90819085736117e-06	0.987062886770181	0.631017534240301
SNP_A-4207031	SNP_A-4289828	SNP_A-1810741	0.00024276911304861	1.79973669143772e-05	0.000121964216248953	5.90819085736117e-06	0.987062886770181	0.83807286588868
SNP_A-4207031	SNP_A-4289828	SNP_A-2297747	0.000756070479638837	5.49172363479051e-05	0.000385012368522283	5.90819085736117e-06	0.987062886770181	0.959471707322773
SNP_A-4207031	SNP_A-4289828	SNP_A-4250123	0.000763843714242658	5.13855644122961e-05	0.000376342740281457	5.90819085736117e-06	0.987062886770181	0.915982097980744
SNP_A-4207031	SNP_A-4289828	SNP_A-2116785	0.00139815272794699	6.98899707651852e-05	0.000741666447180441	5.90819085736117e-06	0.987062886770181	0.901427482242038
SNP_A-4207031	SNP_A-4289828	SNP_A-2120072	0.000781464423052829	5.82170549221024e-05	0.000743096317557223	5.90819085736117e-06	0.987062886770181	0.958086944796188
SNP_A-4207031	SNP_A-4289828	SNP_A-1795101	0.00226029020467225	0.000106781680533972	0.00128322090708223	5.90819085736117e-06	0.987062886770181	0.461067500510869
SNP_A-4207031	SNP_A-4289828	SNP_A-1794434	0.000475810710624957	6.08684913779816e-05	0.000435230603750415	5.90819085736117e-06	0.987062886770181	0.792430717283776
SNP_A-4207031	SNP_A-4289828	SNP_A-4294190	0.00132851023093038	0.000114584010887948	0.000747746081700959	5.90819085736117e-06	0.987062886770181	0.799374525596997
SNP_A-4207031	SNP_A-4289828	SNP_A-2126681	0.0024995146216115	0.000100542609732346	0.00170854923330326	5.90819085736117e-06	0.987062886770181	0.344514181063281
SNP_A-4207031	SNP_A-4289828	SNP_A-4281036	0.00185622559759162	0.000111062040664489	0.00114328878367144	5.90819085736117e-06	0.987062886770181	0.934833867543241
SNP_A-4207031	SNP_A-4288072	SNP_A-1812742	0.0031590562238545	0.000135314066856083	0.00153944968102152	5.90819085736117e-06	0.0789596037941138	0.895437183602962
SNP_A-4207031	SNP_A-4288072	SNP_A-1783583	0.000628979725359243	3.28887711734198e-05	0.000404802131913822	5.90819085736117e-06	0.0789596037941138	0.319755452659171
SNP_A-4207031	SNP_A-4288072	SNP_A-2223929	0.000879928542910901	2.06305121847102e-05	0.000433687044994252	5.90819085736117e-06	0.0789596037941138	0.631017534240301
SNP_A-4207031	SNP_A-4288072	SNP_A-1810741	0.000318499297848762	2.1470853124002e-05	0.000259553751640375	5.90819085736117e-06	0.0789596037941138	0.83807286588868
SNP_A-4207031	SNP_A-4288072	SNP_A-2297747	0.00107482374384525	6.72378851671078e-05	0.00108956147309445	5.90819085736117e-06	0.0789596037941138	0.959471707322773
SNP_A-4207031	SNP_A-4288072	SNP_A-4250123	0.00120217826297123	6.31461433409264e-05	0.00103121321688806	5.90819085736117e-06	0.0789596037941138	0.915982097980744
SNP_A-4207031	SNP_A-4288072	SNP_A-2116785	0.00252664331103218	8.30692759624207e-05	0.00129989689794382	5.90819085736117e-06	0.0789596037941138	0.901427482242038
SNP_A-4207031	SNP_A-4288072	SNP_A-2120072	0.00156522609122173	6.99354410941236e-05	0.00095426661296182	5.90819085736117e-06	0.0789596037941138	0.958086944796188
SNP_A-4207031	SNP_A-4288072	SNP_A-1795101	0.00351969357962355	0.000124578280355796	0.00181240163438694	5.90819085736117e-06	0.0789596037941138	0.461067500510869
SNP_A-4207031	SNP_A-4288072	SNP_A-1794434	0.00169481676956193	6.76842099298378e-05	0.000817550896643201	5.90819085736117e-06	0.0789596037941138	0.792430717283776
SNP_A-4207031	SNP_A-4288072	SNP_A-1881657	0.00267789332104104	0.000126405144279251	0.00127993258094762	5.90819085736117e-06	0.0789596037941138	0.545402679738592
SNP_A-4207031	SNP_A-4288072	SNP_A-2141751	0.00230396877862272	0.000126740130324625	0.00109458501328464	5.90819085736117e-06	0.0789596037941138	0.378383248397
SNP_A-4207031	SNP_A-4288072	SNP_A-2126681	0.00314129250011575	0.00011838936239412	0.00193934126793287	5.90819085736117e-06	0.0789596037941138	0.344514181063281
SNP_A-4207031	SNP_A-4288072	SNP_A-2032142	0.000652048065537157	0.000124618540652286	0.0016338412588199	5.90819085736117e-06	0.0789596037941138	0.930106492713307
SNP_A-4207031	SNP_A-2088240	SNP_A-1783583	0.00115016714761454	3.52911652778122e-05	0.000648119652934062	5.90819085736117e-06	0.181900407407331	0.319755452659171
SNP_A-4207031	SNP_A-2088240	SNP_A-2223929	0.000880146530360642	2.19526040870672e-05	0.000406690502789111	5.90819085736117e-06	0.181900407407331	0.631017534240301
SNP_A-4207031	SNP_A-2088240	SNP_A-1810741	8.36205601579735e-05	1.76138985644088e-05	0.000391604745613118	5.90819085736117e-06	0.181900407407331	0.83807286588868
SNP_A-4207031	SNP_A-2088240	SNP_A-2297747	0.00156617877346468	5.82509600326618e-05	0.000732599353539343	5.90819085736117e-06	0.181900407407331	0.959471707322773
SNP_A-4207031	SNP_A-2088240	SNP_A-4250123	0.00145641692710059	5.47425811657048e-05	0.000675613103529722	5.90819085736117e-06	0.181900407407331	0.915982097980744
SNP_A-4207031	SNP_A-2088240	SNP_A-2116785	0.00177874096001505	7.11250401751635e-05	0.00101423840420781	5.90819085736117e-06	0.181900407407331	0.901427482242038
SNP_A-4207031	SNP_A-2088240	SNP_A-2120072	0.00121918377295311	6.04835178381802e-05	0.000755267307600663	5.90819085736117e-06	0.181900407407331	0.958086944796188
SNP_A-4207031	SNP_A-2088240	SNP_A-1795101	0.00245555516759916	0.000111174780034089	0.00164138938975002	5.90819085736117e-06	0.181900407407331	0.461067500510869
SNP_A-4207031	SNP_A-2088240	SNP_A-1794434	0.000551432103310715	6.13183619202777e-05	0.000362381613530415	5.90819085736117e-06	0.181900407407331	0.792430717283776
SNP_A-4207031	SNP_A-2088240	SNP_A-4294190	0.00104925838741686	0.000107784381201762	0.000513604123306119	5.90819085736117e-06	0.181900407407331	0.799374525596997
SNP_A-4207031	SNP_A-2088240	SNP_A-1881657	0.0011792423976303	0.000110460062894437	0.00105153063196585	5.90819085736117e-06	0.181900407407331	0.545402679738592
SNP_A-4207031	SNP_A-2088240	SNP_A-2141751	0.00117614436762324	0.000112474399624691	0.00093899460987074	5.90819085736117e-06	0.181900407407331	0.378383248397
SNP_A-4207031	SNP_A-2088240	SNP_A-2126681	0.00345868998908375	0.000105587219942084	0.00172746928311258	5.90819085736117e-06	0.181900407407331	0.344514181063281
SNP_A-4207031	SNP_A-2088240	SNP_A-2032142	0.00374940805070737	0.000108519520224041	0.00185250975254996	5.90819085736117e-06	0.181900407407331	0.930106492713307
SNP_A-4207031	SNP_A-2088240	SNP_A-4281036	0.00358327970645993	0.000110004433810094	0.00185730572901426	5.90819085736117e-06	0.181900407407331	0.934833867543241
SNP_A-4207031	SNP_A-1789472	SNP_A-2179242	0.0030179948374682	0.000104212871530919	0.00154034569805891	5.90819085736117e-06	0.812635073925728	0.855535999300605
SNP_A-4207031	SNP_A-1789472	SNP_A-1783583	0.000114203000949754	4.05981487793967e-05	4.85350817137403e-05	5.90819085736117e-06	0.812635073925728	0.319755452659171
SNP_A-4207031	SNP_A-1789472	SNP_A-2223929	6.06571889086015e-05	2.27890506177681e-05	2.77594932111883e-05	5.90819085736117e-06	0.812635073925728	0.631017534240301
SNP_A-4207031	SNP_A-1789472	SNP_A-2297747	0.000609652663583121	6.10564602171333e-05	0.000317563559524358	5.90819085736117e-06	0.812635073925728	0.959471707322773
SNP_A-4207031	SNP_A-1789472	SNP_A-4250123	0.000689142326336934	5.74078051485867e-05	0.000358053296010219	5.90819085736117e-06	0.812635073925728	0.915982097980744
SNP_A-4207031	SNP_A-1789472	SNP_A-2116785	0.00146762468610654	7.44894847782912e-05	0.000747387398790674	5.90819085736117e-06	0.812635073925728	0.901427482242038
SNP_A-4207031	SNP_A-1789472	SNP_A-2120072	0.000846938862929124	6.41373189942506e-05	0.000726169787522343	5.90819085736117e-06	0.812635073925728	0.958086944796188
SNP_A-4207031	SNP_A-1789472	SNP_A-1795101	0.00216083584033047	0.000108469447158141	0.00130504194708763	5.90819085736117e-06	0.812635073925728	0.461067500510869
SNP_A-4207031	SNP_A-1789472	SNP_A-1794434	0.00136808661459508	6.19571705410059e-05	0.000632517430779878	5.90819085736117e-06	0.812635073925728	0.792430717283776
SNP_A-4207031	SNP_A-1789472	SNP_A-4294190	0.000377812177328713	0.000108214660854922	0.000581175439135224	5.90819085736117e-06	0.812635073925728	0.799374525596997
SNP_A-4207031	SNP_A-1789472	SNP_A-1881657	0.000762645893374044	0.00010910377966967	0.000462079256954733	5.90819085736117e-06	0.812635073925728	0.545402679738592
SNP_A-4207031	SNP_A-1789472	SNP_A-2141751	0.000529698770639259	0.000108122214448556	0.000282762134884483	5.90819085736117e-06	0.812635073925728	0.378383248397
SNP_A-4207031	SNP_A-1789472	SNP_A-2126681	0.00262861920628077	0.000100241255067886	0.0012678298594245	5.90819085736117e-06	0.812635073925728	0.344514181063281
SNP_A-4207031	SNP_A-1789472	SNP_A-2032142	0.000690746975589198	0.000110194995728836	0.000645569659974211	5.90819085736117e-06	0.812635073925728	0.930106492713307
SNP_A-4207031	SNP_A-1789472	SNP_A-4281036	0.000712922201529189	0.000110450674242369	0.000827708803811279	5.90819085736117e-06	0.812635073925728	0.934833867543241
SNP_A-4207031	SNP_A-1899497	SNP_A-2179242	0.00406044088104617	0.000124822591897514	0.00207609404417132	5.90819085736117e-06	0.270750946674321	0.855535999300605
SNP_A-4207031	SNP_A-1899497	SNP_A-1783583	0.000342375503754086	4.6080336017517e-05	0.000151935392204064	5.90819085736117e-06	0.270750946674321	0.319755452659171
SNP_A-4207031	SNP_A-1899497	SNP_A-2223929	2.4816928055798e-05	2.12026934865951e-05	1.78425529649357e-05	5.90819085736117e-06	0.270750946674321	0.631017534240301
SNP_A-4207031	SNP_A-1899497	SNP_A-1810741	0.000149496157831746	2.14896173678607e-05	6.30039296170135e-05	5.90819085736117e-06	0.270750946674321	0.83807286588868
SNP_A-4207031	SNP_A-1899497	SNP_A-2297747	0.00061170668846333	6.81057862998497e-05	0.00029616797129776	5.90819085736117e-06	0.270750946674321	0.959471707322773
SNP_A-4207031	SNP_A-1899497	SNP_A-4250123	0.000659370820266362	6.37936703640583e-05	0.000309639628422459	5.90819085736117e-06	0.270750946674321	0.915982097980744
SNP_A-4207031	SNP_A-1899497	SNP_A-2116785	0.00130189203151928	8.33028140588589e-05	0.000616245674973366	5.90819085736117e-06	0.270750946674321	0.901427482242038
SNP_A-4207031	SNP_A-1899497	SNP_A-2120072	0.000871041272644483	7.08603786747772e-05	0.000520108383837429	5.90819085736117e-06	0.270750946674321	0.958086944796188
SNP_A-4207031	SNP_A-1899497	SNP_A-1795101	0.00234919561016006	0.000126424463247547	0.00119928856985791	5.90819085736117e-06	0.270750946674321	0.461067500510869
SNP_A-4207031	SNP_A-1899497	SNP_A-1794434	0.00165140255457175	7.21367804932362e-05	0.000851782396395419	5.90819085736117e-06	0.270750946674321	0.792430717283776
SNP_A-4207031	SNP_A-1899497	SNP_A-4294190	0.000848899656616484	0.000130434274097267	0.000660123774374525	5.90819085736117e-06	0.270750946674321	0.799374525596997
SNP_A-4207031	SNP_A-1899497	SNP_A-1881657	0.000968058106428438	0.000131873730298861	0.000868449211409417	5.90819085736117e-06	0.270750946674321	0.545402679738592
SNP_A-4207031	SNP_A-1899497	SNP_A-2141751	0.000760302722753608	0.000131454417886504	0.000501524700172815	5.90819085736117e-06	0.270750946674321	0.378383248397
SNP_A-4207031	SNP_A-1899497	SNP_A-2126681	0.0034616920714998	0.000120037724501939	0.00169681079805472	5.90819085736117e-06	0.270750946674321	0.344514181063281
SNP_A-4207031	SNP_A-1899497	SNP_A-2032142	0.00249129346863499	0.000130241266978918	0.00160734524739041	5.90819085736117e-06	0.270750946674321	0.930106492713307
SNP_A-4207031	SNP_A-1899497	SNP_A-4281036	0.002878829349697	0.000131471542444378	0.00172977209780335	5.90819085736117e-06	0.270750946674321	0.934833867543241
SNP_A-4207031	SNP_A-1812742	SNP_A-2223929	0.00072454325058349	2.3860519410956e-05	0.000330382330059295	5.90819085736117e-06	0.895437183602962	0.631017534240301
SNP_A-4207031	SNP_A-1812742	SNP_A-1810741	0.000125883410199282	2.29174449411257e-05	5.6968923231449e-05	5.90819085736117e-06	0.895437183602962	0.83807286588868
SNP_A-4207031	SNP_A-2179242	SNP_A-1810741	0.000291169373607788	2.09868700165173e-05	0.000167310362213959	5.90819085736117e-06	0.855535999300605	0.83807286588868
SNP_A-4207031	SNP_A-2179242	SNP_A-1794434	0.00101105840989081	7.0454781440875e-05	0.00046225751504092	5.90819085736117e-06	0.855535999300605	0.792430717283776
SNP_A-4207031	SNP_A-2179242	SNP_A-2126681	0.00307564358848512	0.000114778695275547	0.00150068565391298	5.90819085736117e-06	0.855535999300605	0.344514181063281
SNP_A-4207031	SNP_A-2179242	SNP_A-2032142	0.00351208433439832	0.000123434822987525	0.00209287223821693	5.90819085736117e-06	0.855535999300605	0.930106492713307
SNP_A-4207031	SNP_A-2179242	SNP_A-4281036	0.00346088365563324	0.000125150457272831	0.00209771701706221	5.90819085736117e-06	0.855535999300605	0.934833867543241
SNP_A-4207031	SNP_A-1783583	SNP_A-1810741	0.0001284267209391	1.51231135945254e-05	5.66143521989758e-05	5.90819085736117e-06	0.319755452659171	0.83807286588868
SNP_A-4207031	SNP_A-1783583	SNP_A-2297747	0.000491169205624954	2.50127381842653e-05	0.000293428141901607	5.90819085736117e-06	0.319755452659171	0.959471707322773
SNP_A-4207031	SNP_A-1783583	SNP_A-4250123	0.000585250234966255	2.36932549481316e-05	0.000321482553144636	5.90819085736117e-06	0.319755452659171	0.915982097980744
SNP_A-4207031	SNP_A-1783583	SNP_A-2116785	0.000449982013212924	2.74022550198711e-05	0.000200615333560125	5.90819085736117e-06	0.319755452659171	0.901427482242038
SNP_A-4207031	SNP_A-1783583	SNP_A-2120072	0.000375383857239253	2.35289123931348e-05	0.000164172526478007	5.90819085736117e-06	0.319755452659171	0.958086944796188
SNP_A-4207031	SNP_A-1783583	SNP_A-1795101	0.000621416130483621	3.72781804723371e-05	0.000279163573790133	5.90819085736117e-06	0.319755452659171	0.461067500510869
SNP_A-4207031	SNP_A-1783583	SNP_A-1794434	6.88797581781346e-05	2.50454371472618e-05	2.86502264566231e-05	5.90819085736117e-06	0.319755452659171	0.792430717283776
SNP_A-4207031	SNP_A-1783583	SNP_A-4294190	0.000265211292958423	4.04149618866649e-05	0.000232795932434478	5.90819085736117e-06	0.319755452659171	0.799374525596997
SNP_A-4207031	SNP_A-1783583	SNP_A-1881657	0.000117086521819304	4.04622263007423e-05	9.49369467366724e-05	5.90819085736117e-06	0.319755452659171	0.545402679738592
SNP_A-4207031	SNP_A-1783583	SNP_A-2141751	0.000163168587065858	4.04549928201806e-05	0.000123496011481181	5.90819085736117e-06	0.319755452659171	0.378383248397
SNP_A-4207031	SNP_A-1783583	SNP_A-2126681	0.000178010191155509	3.44128118256109e-05	7.58939127601022e-05	5.90819085736117e-06	0.319755452659171	0.344514181063281
SNP_A-4207031	SNP_A-1783583	SNP_A-2032142	0.0013854814025235	3.28953318656077e-05	0.000661070638712997	5.90819085736117e-06	0.319755452659171	0.930106492713307
SNP_A-4207031	SNP_A-1783583	SNP_A-4281036	0.00142133077286465	3.13608945425387e-05	0.000660005369038937	5.90819085736117e-06	0.319755452659171	0.934833867543241
SNP_A-4207031	SNP_A-2223929	SNP_A-1810741	0.00013406860813407	1.59836526519839e-05	5.80049802668192e-05	5.90819085736117e-06	0.631017534240301	0.83807286588868
SNP_A-4207031	SNP_A-2223929	SNP_A-2297747	0.000564558654998384	1.5978729407977e-05	0.000271431695528995	5.90819085736117e-06	0.631017534240301	0.959471707322773
SNP_A-4207031	SNP_A-2223929	SNP_A-4250123	0.000561790096040776	1.50901492245588e-05	0.000277632613418941	5.90819085736117e-06	0.631017534240301	0.915982097980744
SNP_A-4207031	SNP_A-2223929	SNP_A-2116785	0.000521434896198587	1.90226110391772e-05	0.000269578477842792	5.90819085736117e-06	0.631017534240301	0.901427482242038
SNP_A-4207031	SNP_A-2223929	SNP_A-2120072	0.000419643615568417	1.64439629596445e-05	0.0002215552071419	5.90819085736117e-06	0.631017534240301	0.958086944796188
SNP_A-4207031	SNP_A-2223929	SNP_A-1795101	0.000710547530343393	2.35856487199069e-05	0.000358946120671407	5.90819085736117e-06	0.631017534240301	0.461067500510869
SNP_A-4207031	SNP_A-2223929	SNP_A-1794434	4.85553553142864e-05	1.40860916325202e-05	2.05681097248004e-05	5.90819085736117e-06	0.631017534240301	0.792430717283776
SNP_A-4207031	SNP_A-2223929	SNP_A-4294190	0.000283484138373085	2.3738089089535e-05	0.00015079977145701	5.90819085736117e-06	0.631017534240301	0.799374525596997
SNP_A-4207031	SNP_A-2223929	SNP_A-1881657	0.000316053065374041	2.3273002046392e-05	0.000137596625948758	5.90819085736117e-06	0.631017534240301	0.545402679738592
SNP_A-4207031	SNP_A-2223929	SNP_A-2141751	0.000260589266919199	2.25376119916294e-05	0.000112364598159536	5.90819085736117e-06	0.631017534240301	0.378383248397
SNP_A-4207031	SNP_A-2223929	SNP_A-2126681	0.0003985193346915	2.04378216331802e-05	0.000188114934440145	5.90819085736117e-06	0.631017534240301	0.344514181063281
SNP_A-4207031	SNP_A-2223929	SNP_A-2032142	0.000756393663338845	2.2303695185622e-05	0.000467023881311006	5.90819085736117e-06	0.631017534240301	0.930106492713307
SNP_A-4207031	SNP_A-2223929	SNP_A-4281036	0.000790187872307368	2.16834593359691e-05	0.000455008471267208	5.90819085736117e-06	0.631017534240301	0.934833867543241
SNP_A-4207031	SNP_A-1810741	SNP_A-2297747	0.000546367313210106	1.92364954308622e-05	0.000329274616012219	5.90819085736117e-06	0.83807286588868	0.959471707322773
SNP_A-4207031	SNP_A-1810741	SNP_A-4250123	0.000488937924229217	1.84753851995516e-05	0.000317783615992961	5.90819085736117e-06	0.83807286588868	0.915982097980744
SNP_A-4207031	SNP_A-1810741	SNP_A-2116785	0.000428755733479736	2.14785156120783e-05	0.000201770422214672	5.90819085736117e-06	0.83807286588868	0.901427482242038
SNP_A-4207031	SNP_A-1810741	SNP_A-2120072	0.000320854910489442	1.94031575184647e-05	0.00016466281929766	5.90819085736117e-06	0.83807286588868	0.958086944796188
SNP_A-4207031	SNP_A-1810741	SNP_A-1795101	0.000332547110232527	2.38675784671143e-05	0.000169298042809926	5.90819085736117e-06	0.83807286588868	0.461067500510869
SNP_A-4207031	SNP_A-1810741	SNP_A-1794434	0.000280685960944538	1.62038599384984e-05	0.000124134905731651	5.90819085736117e-06	0.83807286588868	0.792430717283776
SNP_A-4207031	SNP_A-1810741	SNP_A-1881657	0.000375543219272605	2.43825704464287e-05	0.000167767548749932	5.90819085736117e-06	0.83807286588868	0.545402679738592
SNP_A-4207031	SNP_A-1810741	SNP_A-2141751	0.000305377884176778	2.24678108539995e-05	0.000136729139231693	5.90819085736117e-06	0.83807286588868	0.378383248397
SNP_A-4207031	SNP_A-1810741	SNP_A-2126681	0.000633521520321815	2.04111860835115e-05	0.000322073732986292	5.90819085736117e-06	0.83807286588868	0.344514181063281
SNP_A-4207031	SNP_A-1810741	SNP_A-2032142	0.000817975731304735	2.28770933120294e-05	0.000369409750038297	5.90819085736117e-06	0.83807286588868	0.930106492713307
SNP_A-4207031	SNP_A-1810741	SNP_A-4281036	0.000783584271436029	2.09969372503185e-05	0.000365358220641826	5.90819085736117e-06	0.83807286588868	0.934833867543241
SNP_A-4207031	SNP_A-2297747	SNP_A-1794434	0.00143197794340742	5.07848731291346e-05	0.000676668045764748	5.90819085736117e-06	0.959471707322773	0.792430717283776
SNP_A-4207031	SNP_A-2297747	SNP_A-4294190	0.00113415332468186	6.55185220632943e-05	0.000537554927733691	5.90819085736117e-06	0.959471707322773	0.799374525596997
SNP_A-4207031	SNP_A-2297747	SNP_A-1881657	0.000451201404907334	3.94653873973656e-05	0.000378013366778747	5.90819085736117e-06	0.959471707322773	0.545402679738592
SNP_A-4207031	SNP_A-2297747	SNP_A-2141751	0.000366172973915151	2.88790516798636e-05	0.000372135573453514	5.90819085736117e-06	0.959471707322773	0.378383248397
SNP_A-4207031	SNP_A-2297747	SNP_A-2126681	0.000791436371887638	3.63363844637223e-05	0.000460278978591586	5.90819085736117e-06	0.959471707322773	0.344514181063281
SNP_A-4207031	SNP_A-2297747	SNP_A-2032142	0.00239893070034219	6.67615841878538e-05	0.00122921429323903	5.90819085736117e-06	0.959471707322773	0.930106492713307
SNP_A-4207031	SNP_A-2297747	SNP_A-4281036	0.00175472974330805	6.7929774122621e-05	0.00107663317017028	5.90819085736117e-06	0.959471707322773	0.934833867543241
SNP_A-4207031	SNP_A-4250123	SNP_A-1794434	0.00137573872580292	4.82530602021706e-05	0.000637269703169962	5.90819085736117e-06	0.915982097980744	0.792430717283776
SNP_A-4207031	SNP_A-4250123	SNP_A-4294190	0.00106433095156692	6.16564870485055e-05	0.000487365626282589	5.90819085736117e-06	0.915982097980744	0.799374525596997
SNP_A-4207031	SNP_A-4250123	SNP_A-1881657	0.000486788042503247	3.61605344977365e-05	0.000335121297857408	5.90819085736117e-06	0.915982097980744	0.545402679738592
SNP_A-4207031	SNP_A-4250123	SNP_A-2141751	0.000398912893796686	2.60688106212534e-05	0.000322602574056821	5.90819085736117e-06	0.915982097980744	0.378383248397
SNP_A-4207031	SNP_A-4250123	SNP_A-2126681	0.000764060175314481	3.27684309406576e-05	0.000429492613339048	5.90819085736117e-06	0.915982097980744	0.344514181063281
SNP_A-4207031	SNP_A-4250123	SNP_A-2032142	0.00222614482287103	6.27030523388123e-05	0.00112980141432374	5.90819085736117e-06	0.915982097980744	0.930106492713307
SNP_A-4207031	SNP_A-4250123	SNP_A-4281036	0.00154851932490812	6.36991583791152e-05	0.000966530459268992	5.90819085736117e-06	0.915982097980744	0.934833867543241
SNP_A-4207031	SNP_A-2116785	SNP_A-2126681	0.00120271699094172	5.10693597664591e-05	0.000667991854019401	5.90819085736117e-06	0.901427482242038	0.344514181063281
SNP_A-4207031	SNP_A-2116785	SNP_A-2032142	0.00254261897534595	8.01970196564971e-05	0.00127808370538228	5.90819085736117e-06	0.901427482242038	0.930106492713307
SNP_A-4207031	SNP_A-2116785	SNP_A-4281036	0.00254702601150489	8.12894747979504e-05	0.00124149656888137	5.90819085736117e-06	0.901427482242038	0.934833867543241
SNP_A-4207031	SNP_A-2120072	SNP_A-2126681	0.000819993296494979	4.01515966271557e-05	0.000411608107350191	5.90819085736117e-06	0.958086944796188	0.344514181063281
SNP_A-4207031	SNP_A-2120072	SNP_A-2032142	0.00222883081527037	6.78820051959941e-05	0.0010572475485973	5.90819085736117e-06	0.958086944796188	0.930106492713307
SNP_A-4207031	SNP_A-2120072	SNP_A-4281036	0.00219116642737999	6.89464609167577e-05	0.00106686028831096	5.90819085736117e-06	0.958086944796188	0.934833867543241
SNP_A-4207031	SNP_A-1795101	SNP_A-2126681	0.0027766043407755	0.000105966851815773	0.00152532941467475	5.90819085736117e-06	0.461067500510869	0.344514181063281
SNP_A-4207031	SNP_A-1795101	SNP_A-2032142	0.00330594689212074	0.000122867522400004	0.0018623622575669	5.90819085736117e-06	0.461067500510869	0.930106492713307
SNP_A-4207031	SNP_A-1795101	SNP_A-4281036	0.00315956912261538	0.000125147073660991	0.001728345295477	5.90819085736117e-06	0.461067500510869	0.934833867543241
SNP_A-4207031	SNP_A-1794434	SNP_A-2126681	0.000570359689617666	4.60687655942812e-05	0.000273706634864165	5.90819085736117e-06	0.792430717283776	0.344514181063281
SNP_A-4207031	SNP_A-1794434	SNP_A-2032142	0.000899452684816225	6.88103773454868e-05	0.000460582714328178	5.90819085736117e-06	0.792430717283776	0.930106492713307
SNP_A-4207031	SNP_A-1794434	SNP_A-4281036	0.00146286791130501	7.14990431099202e-05	0.00070947458742395	5.90819085736117e-06	0.792430717283776	0.934833867543241
SNP_A-4207031	SNP_A-4294190	SNP_A-2126681	0.00159074006229271	0.000121546676745432	0.000756661402264826	5.90819085736117e-06	0.799374525596997	0.344514181063281
SNP_A-4207031	SNP_A-1881657	SNP_A-2126681	0.0014464320146925	0.000111074782921277	0.00071364606478837	5.90819085736117e-06	0.545402679738592	0.344514181063281
SNP_A-4207031	SNP_A-1881657	SNP_A-4281036	0.00259999603911776	0.000129867445419241	0.00136054381657596	5.90819085736117e-06	0.545402679738592	0.934833867543241
SNP_A-4207031	SNP_A-2141751	SNP_A-2126681	0.00135618865408617	0.000120881392624173	0.000643597960651059	5.90819085736117e-06	0.378383248397	0.344514181063281
SNP_A-4207031	SNP_A-2141751	SNP_A-4281036	0.00223334764455949	0.000131274074091728	0.00124245829418058	5.90819085736117e-06	0.378383248397	0.934833867543241
SNP_A-4207031	SNP_A-2126681	SNP_A-2032142	0.00236857284609446	0.000119598252743653	0.00193978896731645	5.90819085736117e-06	0.344514181063281	0.930106492713307
SNP_A-4207031	SNP_A-2126681	SNP_A-4281036	0.00338332914130326	0.000121787024019341	0.0019409350900952	5.90819085736117e-06	0.344514181063281	0.934833867543241
