# Supplementary material for: Powerful testing via hierarchical linkage disequilibrium in haplotype association studies
Source: Biom J. 2019 Jan 28;61(3):747–68. doi: 10.1002/bimj.201800053 (PMC6637384; doi:10.1002/bimj.201800053)
Supplement: Supplementary file 1 — Supporting Information [file BIMJ-61-747-s001.zip › reproducibility/case_study1_cadidate_loci_analysis/results/3.Pvalues.txt]

SNP1	SNP2	SNP3	Full	P={1}	P={1,2}	SNP1	SNP2	SNP3
SNP_A-2267906	SNP_A-1962719	SNP_A-2207846	4.88642212132366e-22	1.05578834124139e-23	3.97017080897265e-22	1.29877041718064e-25	0.0134010255849729	0.137030627180809
SNP_A-2267906	SNP_A-1962719	SNP_A-1828976	5.52521993128174e-22	2.68238511737651e-24	1.20350827537645e-22	1.29877041718064e-25	0.0134010255849729	0.444533864108277
SNP_A-2267906	SNP_A-2096179	SNP_A-2207846	3.48991746485751e-22	7.71722750017631e-24	7.67803852805238e-23	1.29877041718064e-25	0.0060725103960054	0.137030627180809
SNP_A-2267906	SNP_A-2096179	SNP_A-1828976	7.91485487658052e-23	2.14986534542038e-24	4.12625557422451e-23	1.29877041718064e-25	0.0060725103960054	0.444533864108277
