# Supplementary material for: Powerful testing via hierarchical linkage disequilibrium in haplotype association studies
Source: Biom J. 2019 Jan 28;61(3):747–68. doi: 10.1002/bimj.201800053 (PMC6637384; doi:10.1002/bimj.201800053)
Supplement: Supplementary file 1 — Supporting Information [file BIMJ-61-747-s001.zip › reproducibility/case_study1_cadidate_loci_analysis/results/23.Pvalues.txt]

SNP1	SNP2	SNP3	Full	P={1}	P={1,2}	SNP1	SNP2	SNP3
SNP_A-4230666	SNP_A-4284117	SNP_A-2037160	0.512120160659038	0.787719315444949	0.67285638439366	0.445074408174367	0.825243601045046	0.56049133108337
SNP_A-4230666	SNP_A-4284117	SNP_A-1859543	0.377980305322597	0.786149348836297	0.699862427872715	0.445074408174367	0.825243601045046	0.557113598822792
SNP_A-4230666	SNP_A-4284117	SNP_A-2227636	0.719053943448641	0.370519230923483	0.607647684874679	0.445074408174367	0.825243601045046	0.0955077584585877
SNP_A-4230666	SNP_A-4284117	SNP_A-2095891	0.784992313031136	0.845889448732188	0.945626173164339	0.445074408174367	0.825243601045046	0.416936953421343
SNP_A-4230666	SNP_A-4284117	SNP_A-2250881	0.887615516469772	0.791050883251311	0.832343192915375	0.445074408174367	0.825243601045046	0.47123382058232
SNP_A-4230666	SNP_A-4284117	SNP_A-4211841	0.820925413963247	0.731930378352265	0.806391269826661	0.445074408174367	0.825243601045046	0.494805289505077
SNP_A-4230666	SNP_A-4284117	SNP_A-2136842	0.812486413461621	0.750035797489839	0.87709070906746	0.445074408174367	0.825243601045046	0.482931778749943
SNP_A-4230666	SNP_A-4284117	SNP_A-2250591	0.85378953220005	0.852379792675394	0.930657688589628	0.445074408174367	0.825243601045046	0.725544943470978
SNP_A-4230666	SNP_A-4284117	SNP_A-2094452	0.838295917187358	0.610730235034906	0.751913372730048	0.445074408174367	0.825243601045046	0.382961891215771
SNP_A-4230666	SNP_A-4284117	SNP_A-1891434	0.91069995319061	0.792749725681509	0.925957256724122	0.445074408174367	0.825243601045046	0.519369240110698
SNP_A-4230666	SNP_A-4284117	SNP_A-4244743	0.928877360851677	0.809281969650293	0.930835424360703	0.445074408174367	0.825243601045046	0.556063697395224
SNP_A-4230666	SNP_A-4284117	SNP_A-1953718	0.929566217460674	0.799100513107322	0.93197940530123	0.445074408174367	0.825243601045046	0.531457691218567
SNP_A-4230666	SNP_A-4284117	SNP_A-2275330	0.569223473881323	0.832601440858839	0.822013195688243	0.445074408174367	0.825243601045046	0.733748792270848
SNP_A-4230666	SNP_A-4284117	SNP_A-2048840	0.894008812775776	0.827617813421177	0.860575757015793	0.445074408174367	0.825243601045046	0.474675953339924
SNP_A-4230666	SNP_A-4284117	SNP_A-1986872	0.860062472282282	0.677774347541858	0.780374360345785	0.445074408174367	0.825243601045046	0.244404537733525
SNP_A-4230666	SNP_A-4284117	SNP_A-2135994	0.670129302320739	0.822095072860004	0.643180329240845	0.445074408174367	0.825243601045046	0.415974683779505
SNP_A-4230666	SNP_A-4284117	SNP_A-2225445	0.911787185205919	0.818076615531679	0.850531515874811	0.445074408174367	0.825243601045046	0.474124651273112
SNP_A-4230666	SNP_A-4284117	SNP_A-2077131	0.894418741652415	0.747345198819701	0.824051478700362	0.445074408174367	0.825243601045046	0.314521172740536
SNP_A-4230666	SNP_A-4284117	SNP_A-1800028	0.66664459737116	0.835864231057605	0.591587114806435	0.445074408174367	0.825243601045046	0.446178368872369
SNP_A-4230666	SNP_A-4284117	SNP_A-2215778	0.736242470729445	0.731323988360524	0.638881547979233	0.445074408174367	0.825243601045046	0.291644959458307
SNP_A-4230666	SNP_A-4284117	SNP_A-2133623	0.770551842576491	0.739241539847685	0.671273967242606	0.445074408174367	0.825243601045046	0.300362031093905
SNP_A-4230666	SNP_A-4265810	SNP_A-2037160	0.939201786692068	0.83195127654986	0.88868718590139	0.445074408174367	0.736292371001307	0.56049133108337
SNP_A-4230666	SNP_A-4265810	SNP_A-1859543	0.932691428850326	0.830833556862975	0.877724156729898	0.445074408174367	0.736292371001307	0.557113598822792
SNP_A-4230666	SNP_A-4265810	SNP_A-2227636	0.587851447591343	0.332746131678079	0.585784776761402	0.445074408174367	0.736292371001307	0.0955077584585877
SNP_A-4230666	SNP_A-4265810	SNP_A-2095891	0.827250759093329	0.841703768193756	0.976722993658216	0.445074408174367	0.736292371001307	0.416936953421343
SNP_A-4230666	SNP_A-4265810	SNP_A-2250881	0.911219309291774	0.789421844112788	0.845780115600244	0.445074408174367	0.736292371001307	0.47123382058232
SNP_A-4230666	SNP_A-4265810	SNP_A-4211841	0.903427762244585	0.720013622169252	0.838856479008853	0.445074408174367	0.736292371001307	0.494805289505077
SNP_A-4230666	SNP_A-4265810	SNP_A-2136842	0.931500783296678	0.735031651158709	0.875327774281667	0.445074408174367	0.736292371001307	0.482931778749943
SNP_A-4230666	SNP_A-4265810	SNP_A-2250591	0.985010123108197	0.838123246448392	0.964813823568684	0.445074408174367	0.736292371001307	0.725544943470978
SNP_A-4230666	SNP_A-4265810	SNP_A-2094452	0.923353657238664	0.574122783757473	0.866858186756786	0.445074408174367	0.736292371001307	0.382961891215771
SNP_A-4230666	SNP_A-4265810	SNP_A-1891434	0.877369393581105	0.784813393286091	0.803325771441058	0.445074408174367	0.736292371001307	0.519369240110698
SNP_A-4230666	SNP_A-4265810	SNP_A-4244743	0.877771033858567	0.800745063276934	0.802157178197429	0.445074408174367	0.736292371001307	0.556063697395224
SNP_A-4230666	SNP_A-4265810	SNP_A-1953718	0.883078934715604	0.790287662827928	0.810689470195197	0.445074408174367	0.736292371001307	0.531457691218567
SNP_A-4230666	SNP_A-4265810	SNP_A-2048840	0.789073731504244	0.813478749742632	0.827333772505235	0.445074408174367	0.736292371001307	0.474675953339924
SNP_A-4230666	SNP_A-4265810	SNP_A-1986872	0.101114874055328	0.638547997108986	0.125188778922148	0.445074408174367	0.736292371001307	0.244404537733525
SNP_A-4230666	SNP_A-4265810	SNP_A-2135994	0.0542969981929304	0.793603684511651	0.0385939618345837	0.445074408174367	0.736292371001307	0.415974683779505
SNP_A-4230666	SNP_A-4265810	SNP_A-2225445	0.929813621867878	0.787798719699052	0.883680696278467	0.445074408174367	0.736292371001307	0.474124651273112
SNP_A-4230666	SNP_A-4265810	SNP_A-2077131	0.0964122053940697	0.709566851655037	0.12414797543795	0.445074408174367	0.736292371001307	0.314521172740536
SNP_A-4230666	SNP_A-4265810	SNP_A-1800028	0.062337828716556	0.806948226944351	0.0415356174192197	0.445074408174367	0.736292371001307	0.446178368872369
SNP_A-4230666	SNP_A-4265810	SNP_A-2215778	0.0807193801064083	0.69625956954361	0.0487068149846624	0.445074408174367	0.736292371001307	0.291644959458307
SNP_A-4230666	SNP_A-4265810	SNP_A-2133623	0.0593302800110701	0.70312092991354	0.0359140809154817	0.445074408174367	0.736292371001307	0.300362031093905
SNP_A-4230666	SNP_A-2037160	SNP_A-2227636	0.691558367627925	0.337061085395521	0.577339288043251	0.445074408174367	0.56049133108337	0.0955077584585877
SNP_A-4230666	SNP_A-2037160	SNP_A-2250881	0.978041511039017	0.820011274106338	0.954509980805646	0.445074408174367	0.56049133108337	0.47123382058232
SNP_A-4230666	SNP_A-2037160	SNP_A-4211841	0.806005740819339	0.620020875794882	0.70795198185518	0.445074408174367	0.56049133108337	0.494805289505077
SNP_A-4230666	SNP_A-2037160	SNP_A-2136842	0.765609893993053	0.585062067787876	0.665405237944744	0.445074408174367	0.56049133108337	0.482931778749943
SNP_A-4230666	SNP_A-2037160	SNP_A-2250591	0.794437588305453	0.74962064926836	0.707433350333444	0.445074408174367	0.56049133108337	0.725544943470978
SNP_A-4230666	SNP_A-2037160	SNP_A-2094452	0.875773452012051	0.565655098053772	0.796513945793162	0.445074408174367	0.56049133108337	0.382961891215771
SNP_A-4230666	SNP_A-2037160	SNP_A-1891434	0.870479979534917	0.710476350996003	0.819469391252867	0.445074408174367	0.56049133108337	0.519369240110698
SNP_A-4230666	SNP_A-2037160	SNP_A-4244743	0.875312917850098	0.732345877651489	0.824376442443287	0.445074408174367	0.56049133108337	0.556063697395224
SNP_A-4230666	SNP_A-2037160	SNP_A-1953718	0.87516715582876	0.717929100004894	0.822634333981244	0.445074408174367	0.56049133108337	0.531457691218567
SNP_A-4230666	SNP_A-2037160	SNP_A-2275330	0.78546316445602	0.744600838572991	0.688549292951218	0.445074408174367	0.56049133108337	0.733748792270848
SNP_A-4230666	SNP_A-2037160	SNP_A-2048840	0.906229762482044	0.837012452737113	0.838744663756063	0.445074408174367	0.56049133108337	0.474675953339924
SNP_A-4230666	SNP_A-2037160	SNP_A-2225445	0.991718174081205	0.757646832375778	0.978806935572483	0.445074408174367	0.56049133108337	0.474124651273112
SNP_A-4230666	SNP_A-1859543	SNP_A-2227636	0.697829789680533	0.335974488986463	0.584402128285825	0.445074408174367	0.557113598822792	0.0955077584585877
SNP_A-4230666	SNP_A-1859543	SNP_A-2250881	0.979385528255995	0.819560217433182	0.96801492645281	0.445074408174367	0.557113598822792	0.47123382058232
SNP_A-4230666	SNP_A-1859543	SNP_A-4211841	0.821447124030325	0.61742989393527	0.733377538914218	0.445074408174367	0.557113598822792	0.494805289505077
SNP_A-4230666	SNP_A-1859543	SNP_A-2136842	0.80371858252984	0.578470788900982	0.722948695621434	0.445074408174367	0.557113598822792	0.482931778749943
SNP_A-4230666	SNP_A-1859543	SNP_A-2250591	0.86282700195536	0.743819860308022	0.803299206187438	0.445074408174367	0.557113598822792	0.725544943470978
SNP_A-4230666	SNP_A-1859543	SNP_A-2094452	0.871470911537078	0.562987548783673	0.802637523309976	0.445074408174367	0.557113598822792	0.382961891215771
SNP_A-4230666	SNP_A-1859543	SNP_A-1891434	0.914044782651914	0.704504441485565	0.896528809763184	0.445074408174367	0.557113598822792	0.519369240110698
SNP_A-4230666	SNP_A-1859543	SNP_A-4244743	0.919825152825873	0.72672112523841	0.902296141880168	0.445074408174367	0.557113598822792	0.556063697395224
SNP_A-4230666	SNP_A-1859543	SNP_A-1953718	0.918938299012429	0.712085824421816	0.899512820303429	0.445074408174367	0.557113598822792	0.531457691218567
SNP_A-4230666	SNP_A-1859543	SNP_A-2275330	0.864418163924235	0.738547244244028	0.796365690824134	0.445074408174367	0.557113598822792	0.733748792270848
SNP_A-4230666	SNP_A-1859543	SNP_A-2048840	0.949126716552715	0.8348122862487	0.907435564058738	0.445074408174367	0.557113598822792	0.474675953339924
SNP_A-4230666	SNP_A-1859543	SNP_A-2225445	0.991800529902815	0.756471861731511	0.979002563471278	0.445074408174367	0.557113598822792	0.474124651273112
SNP_A-4230666	SNP_A-2071687	SNP_A-2135994	0.651626892776555	0.817652136140363	0.546247594303189	0.445074408174367	0.944927466959708	0.415974683779505
SNP_A-4230666	SNP_A-2071687	SNP_A-2225445	0.847503718091871	0.830220129889085	0.794376104218699	0.445074408174367	0.944927466959708	0.474124651273112
SNP_A-4230666	SNP_A-2071687	SNP_A-1800028	0.682975333190537	0.83070115827797	0.568267055472279	0.445074408174367	0.944927466959708	0.446178368872369
SNP_A-4230666	SNP_A-2071687	SNP_A-2215778	0.661051847170064	0.722084040122965	0.545436163536345	0.445074408174367	0.944927466959708	0.291644959458307
SNP_A-4230666	SNP_A-2071687	SNP_A-2133623	0.693536262719679	0.730140413851738	0.579822471966528	0.445074408174367	0.944927466959708	0.300362031093905
SNP_A-4230666	SNP_A-2227636	SNP_A-1986872	0.273590569166185	0.321640498881036	0.543451491168074	0.445074408174367	0.0955077584585877	0.244404537733525
SNP_A-4230666	SNP_A-2227636	SNP_A-2135994	0.297321157765595	0.364392940570689	0.507822524577748	0.445074408174367	0.0955077584585877	0.415974683779505
SNP_A-4230666	SNP_A-2227636	SNP_A-2225445	0.438870251645333	0.372310537866904	0.435138097971751	0.445074408174367	0.0955077584585877	0.474124651273112
SNP_A-4230666	SNP_A-2227636	SNP_A-2077131	0.269463242536788	0.34518213244592	0.620052875660017	0.445074408174367	0.0955077584585877	0.314521172740536
SNP_A-4230666	SNP_A-2227636	SNP_A-2215778	0.324314849762635	0.348659196402465	0.551082460872948	0.445074408174367	0.0955077584585877	0.291644959458307
SNP_A-4230666	SNP_A-2227636	SNP_A-2133623	0.344592497840486	0.351043220951527	0.581096272391806	0.445074408174367	0.0955077584585877	0.300362031093905
SNP_A-4230666	SNP_A-2229008	SNP_A-2135994	0.6630853633376	0.813034681399737	0.557096727004115	0.445074408174367	0.913620378161365	0.415974683779505
SNP_A-4230666	SNP_A-2229008	SNP_A-2225445	0.824527750217035	0.829441001357055	0.758372421484259	0.445074408174367	0.913620378161365	0.474124651273112
SNP_A-4230666	SNP_A-2229008	SNP_A-1800028	0.691844493807128	0.826122824430535	0.577949341984158	0.445074408174367	0.913620378161365	0.446178368872369
SNP_A-4230666	SNP_A-2229008	SNP_A-2215778	0.67100640384407	0.717039910688164	0.555697152142169	0.445074408174367	0.913620378161365	0.291644959458307
SNP_A-4230666	SNP_A-2229008	SNP_A-2133623	0.703697887445808	0.725067252435914	0.590692651209346	0.445074408174367	0.913620378161365	0.300362031093905
SNP_A-4230666	SNP_A-2095891	SNP_A-2094452	0.636916039009448	0.546373395296374	0.776751370500872	0.445074408174367	0.416936953421343	0.382961891215771
SNP_A-4230666	SNP_A-2095891	SNP_A-1891434	0.7268230738862	0.767339758754287	0.979060494918669	0.445074408174367	0.416936953421343	0.519369240110698
SNP_A-4230666	SNP_A-2095891	SNP_A-4244743	0.74076416116571	0.787351446864361	0.98328070128459	0.445074408174367	0.416936953421343	0.556063697395224
SNP_A-4230666	SNP_A-2095891	SNP_A-1953718	0.734392934810445	0.773706657866239	0.980979875870089	0.445074408174367	0.416936953421343	0.531457691218567
SNP_A-4230666	SNP_A-2095891	SNP_A-1986872	0.870862130186795	0.666858838378613	0.792059649657212	0.445074408174367	0.416936953421343	0.244404537733525
SNP_A-4230666	SNP_A-2095891	SNP_A-2135994	0.861509055220814	0.803395836741675	0.800391619776069	0.445074408174367	0.416936953421343	0.415974683779505
SNP_A-4230666	SNP_A-2095891	SNP_A-2225445	0.921554947477916	0.804235588325921	0.882517472290863	0.445074408174367	0.416936953421343	0.474124651273112
SNP_A-4230666	SNP_A-2095891	SNP_A-2077131	0.915626542922301	0.732897160989207	0.854998535314357	0.445074408174367	0.416936953421343	0.314521172740536
SNP_A-4230666	SNP_A-2095891	SNP_A-1800028	0.792862987447001	0.815840402901797	0.711046092644242	0.445074408174367	0.416936953421343	0.446178368872369
SNP_A-4230666	SNP_A-2095891	SNP_A-2215778	0.804764239546288	0.715227218487456	0.706467260218731	0.445074408174367	0.416936953421343	0.291644959458307
SNP_A-4230666	SNP_A-2095891	SNP_A-2133623	0.823517748757748	0.722789273498943	0.730091039644056	0.445074408174367	0.416936953421343	0.300362031093905
SNP_A-4230666	SNP_A-2250881	SNP_A-1891434	0.943451520857498	0.546985272520043	0.923167623995352	0.445074408174367	0.47123382058232	0.519369240110698
SNP_A-4230666	SNP_A-2250881	SNP_A-4244743	0.946495813745978	0.576929697281233	0.926664904043369	0.445074408174367	0.47123382058232	0.556063697395224
SNP_A-4230666	SNP_A-2250881	SNP_A-1953718	0.947327760515951	0.557186200792111	0.92701854750842	0.445074408174367	0.47123382058232	0.531457691218567
SNP_A-4230666	SNP_A-2250881	SNP_A-2275330	0.497523975234196	0.652778759853998	0.794974647547583	0.445074408174367	0.47123382058232	0.733748792270848
SNP_A-4230666	SNP_A-2250881	SNP_A-2225445	0.885098167406834	0.752009295548613	0.820486277684199	0.445074408174367	0.47123382058232	0.474124651273112
SNP_A-4230666	SNP_A-4211841	SNP_A-2225445	0.852538624387781	0.679391680252198	0.807279874253161	0.445074408174367	0.494805289505077	0.474124651273112
SNP_A-4230666	SNP_A-2136842	SNP_A-2225445	0.736022392387319	0.685098689333743	0.654934671761247	0.445074408174367	0.482931778749943	0.474124651273112
SNP_A-4230666	SNP_A-2250591	SNP_A-2225445	0.876121215629901	0.775455943606822	0.831145087059969	0.445074408174367	0.725544943470978	0.474124651273112
SNP_A-4230666	SNP_A-2094452	SNP_A-1986872	0.654005626180502	0.547829221252236	0.639568232683718	0.445074408174367	0.382961891215771	0.244404537733525
SNP_A-4230666	SNP_A-2094452	SNP_A-2135994	0.736003585997657	0.697038739342995	0.626479110275569	0.445074408174367	0.382961891215771	0.415974683779505
SNP_A-4230666	SNP_A-2094452	SNP_A-2077131	0.744737587053772	0.60967215668457	0.730295938456761	0.445074408174367	0.382961891215771	0.314521172740536
SNP_A-4230666	SNP_A-2094452	SNP_A-1800028	0.73467239878457	0.73876108288865	0.625631056527002	0.445074408174367	0.382961891215771	0.446178368872369
SNP_A-4230666	SNP_A-2094452	SNP_A-2215778	0.784130099855813	0.747167739796745	0.687502680392309	0.445074408174367	0.382961891215771	0.291644959458307
SNP_A-4230666	SNP_A-2094452	SNP_A-2133623	0.78362002078906	0.730090770950434	0.685627456286143	0.445074408174367	0.382961891215771	0.300362031093905
SNP_A-4230666	SNP_A-1891434	SNP_A-1986872	0.579834116515389	0.532657720363309	0.793599976852674	0.445074408174367	0.519369240110698	0.244404537733525
SNP_A-4230666	SNP_A-1891434	SNP_A-2135994	0.777061826603949	0.775928463807098	0.692766231646117	0.445074408174367	0.519369240110698	0.415974683779505
SNP_A-4230666	SNP_A-1891434	SNP_A-2225445	0.90608269165569	0.716832570457354	0.839573084168699	0.445074408174367	0.519369240110698	0.474124651273112
SNP_A-4230666	SNP_A-1891434	SNP_A-2077131	0.621667856624685	0.603106064291157	0.842085356935794	0.445074408174367	0.519369240110698	0.314521172740536
SNP_A-4230666	SNP_A-1891434	SNP_A-1800028	0.442231672040707	0.911570646057345	0.355832471620998	0.445074408174367	0.519369240110698	0.446178368872369
SNP_A-4230666	SNP_A-1891434	SNP_A-2215778	0.521395676038218	0.89196975050075	0.425502630100503	0.445074408174367	0.519369240110698	0.291644959458307
SNP_A-4230666	SNP_A-1891434	SNP_A-2133623	0.443329828251933	0.891855944486328	0.349247584947164	0.445074408174367	0.519369240110698	0.300362031093905
SNP_A-4230666	SNP_A-4244743	SNP_A-1986872	0.57013020273164	0.557324947520192	0.778575535170254	0.445074408174367	0.556063697395224	0.244404537733525
SNP_A-4230666	SNP_A-4244743	SNP_A-2135994	0.759183288521461	0.801964788921998	0.671798326155236	0.445074408174367	0.556063697395224	0.415974683779505
SNP_A-4230666	SNP_A-4244743	SNP_A-2225445	0.902119627764566	0.734590662862869	0.833882783063971	0.445074408174367	0.556063697395224	0.474124651273112
SNP_A-4230666	SNP_A-4244743	SNP_A-2077131	0.613861183639842	0.630241076861542	0.830076760286013	0.445074408174367	0.556063697395224	0.314521172740536
SNP_A-4230666	SNP_A-4244743	SNP_A-1800028	0.417236120215854	0.936071260613926	0.333358505432004	0.445074408174367	0.556063697395224	0.446178368872369
SNP_A-4230666	SNP_A-4244743	SNP_A-2215778	0.499725387300627	0.913233035438322	0.40372936782547	0.445074408174367	0.556063697395224	0.291644959458307
SNP_A-4230666	SNP_A-4244743	SNP_A-2133623	0.422145327429032	0.913565792409198	0.329072033626651	0.445074408174367	0.556063697395224	0.300362031093905
SNP_A-4230666	SNP_A-1953718	SNP_A-1986872	0.590106739016566	0.544544253219304	0.793151234108708	0.445074408174367	0.531457691218567	0.244404537733525
SNP_A-4230666	SNP_A-1953718	SNP_A-2135994	0.772734913787076	0.787230589244161	0.685575680479859	0.445074408174367	0.531457691218567	0.415974683779505
SNP_A-4230666	SNP_A-1953718	SNP_A-2225445	0.904055633750209	0.725089918069888	0.836268949877535	0.445074408174367	0.531457691218567	0.474124651273112
SNP_A-4230666	SNP_A-1953718	SNP_A-2077131	0.632397623443143	0.615734311436897	0.841857322036256	0.445074408174367	0.531457691218567	0.314521172740536
SNP_A-4230666	SNP_A-1953718	SNP_A-1800028	0.422640587018688	0.925163668478381	0.340453840190601	0.445074408174367	0.531457691218567	0.446178368872369
SNP_A-4230666	SNP_A-1953718	SNP_A-2215778	0.510972035767305	0.904561129513719	0.412865623889257	0.445074408174367	0.531457691218567	0.291644959458307
SNP_A-4230666	SNP_A-1953718	SNP_A-2133623	0.432966655652274	0.904550378975066	0.337608536287727	0.445074408174367	0.531457691218567	0.300362031093905
SNP_A-4230666	SNP_A-2048840	SNP_A-1986872	0.934370638659061	0.67351793531243	0.879469475305118	0.445074408174367	0.474675953339924	0.244404537733525
SNP_A-4230666	SNP_A-2048840	SNP_A-2135994	0.960169498576381	0.838834372323391	0.986892892150628	0.445074408174367	0.474675953339924	0.415974683779505
SNP_A-4230666	SNP_A-2048840	SNP_A-2077131	0.961878221481707	0.756319878160311	0.923125581773931	0.445074408174367	0.474675953339924	0.314521172740536
SNP_A-4230666	SNP_A-2048840	SNP_A-2215778	0.791811268452215	0.727217441812152	0.762184972969394	0.445074408174367	0.474675953339924	0.291644959458307
SNP_A-4230666	SNP_A-2048840	SNP_A-2133623	0.822232631838488	0.734359891411487	0.802107192453849	0.445074408174367	0.474675953339924	0.300362031093905
