# Supplementary material for: Powerful testing via hierarchical linkage disequilibrium in haplotype association studies
Source: Biom J. 2019 Jan 28;61(3):747–68. doi: 10.1002/bimj.201800053 (PMC6637384; doi:10.1002/bimj.201800053)
Supplement: Supplementary file 1 — Supporting Information [file BIMJ-61-747-s001.zip › reproducibility/case_study1_cadidate_loci_analysis/results/34.Pvalues.txt]

SNP1	SNP2	SNP3	Full	P={1}	P={1,2}	SNP1	SNP2	SNP3
SNP_A-2140125	SNP_A-2115719	SNP_A-1941156	0.014249564782502	0.00681266057612822	0.0150473257845063	0.00387963576629597	0.869039665421653	0.0564307525322809
SNP_A-2140125	SNP_A-2115719	SNP_A-2224295	0.0988353613481973	0.0307025777659208	0.0621543666807813	0.00387963576629597	0.869039665421653	0.502311022930916
SNP_A-2140125	SNP_A-2115719	SNP_A-2104697	0.0301572047374883	0.0133788612975951	0.0178821352595461	0.00387963576629597	0.869039665421653	0.10693531730887
SNP_A-2140125	SNP_A-2115719	SNP_A-2263923	0.082111138437432	0.0273822312184405	0.0669864330816641	0.00387963576629597	0.869039665421653	0.651737677935833
SNP_A-2140125	SNP_A-2115719	SNP_A-4291918	0.0553635252870708	0.0269258760574463	0.0581487890563342	0.00387963576629597	0.869039665421653	0.0510020581927067
SNP_A-2140125	SNP_A-2115719	SNP_A-1961325	0.0152414462330102	0.0278453344182539	0.040014094395541	0.00387963576629597	0.869039665421653	0.317894547038573
SNP_A-2140125	SNP_A-2115719	SNP_A-4293756	0.0100109220503219	0.0212391254745627	0.02581725191034	0.00387963576629597	0.869039665421653	0.534614604883929
SNP_A-2140125	SNP_A-2115719	SNP_A-2100707	0.0157574999210311	0.0294716412284293	0.0433817087998398	0.00387963576629597	0.869039665421653	0.412292887169585
SNP_A-2140125	SNP_A-2115719	SNP_A-2079734	0.0152339463404665	0.0233149499872471	0.0263390590129917	0.00387963576629597	0.869039665421653	0.663902242364941
SNP_A-2140125	SNP_A-2115719	SNP_A-2063105	0.071084162503747	0.0299085233126057	0.0575027296060959	0.00387963576629597	0.869039665421653	0.894275214865635
SNP_A-2140125	SNP_A-2115719	SNP_A-2208095	0.0191204220589544	0.0204191223313572	0.0265620472346108	0.00387963576629597	0.869039665421653	0.565843019534015
SNP_A-2140125	SNP_A-2115719	SNP_A-1815083	0.0510252135476023	0.0268346754886918	0.0303134275915383	0.00387963576629597	0.869039665421653	0.621338149613888
SNP_A-2140125	SNP_A-2203857	SNP_A-2184195	0.079139969742385	0.00768821447728948	0.0480281902711209	0.00387963576629597	0.144250112428524	0.0421092938235657
SNP_A-2140125	SNP_A-2203857	SNP_A-2224295	0.0848723734346604	0.0199657222997005	0.0883808204515173	0.00387963576629597	0.144250112428524	0.502311022930916
SNP_A-2140125	SNP_A-2203857	SNP_A-2104697	0.0164898658861662	0.00850961098689607	0.00908421753496982	0.00387963576629597	0.144250112428524	0.10693531730887
SNP_A-2140125	SNP_A-2203857	SNP_A-2263923	0.150949952888479	0.0193766963817567	0.0986979130912538	0.00387963576629597	0.144250112428524	0.651737677935833
SNP_A-2140125	SNP_A-2203857	SNP_A-4291918	0.0688151280151671	0.0177014958031445	0.0474405962513246	0.00387963576629597	0.144250112428524	0.0510020581927067
SNP_A-2140125	SNP_A-2203857	SNP_A-1961325	0.0880589864095808	0.0197251362675079	0.053763077184432	0.00387963576629597	0.144250112428524	0.317894547038573
SNP_A-2140125	SNP_A-2203857	SNP_A-4293756	0.122716722298653	0.0136793951943323	0.0772153960310378	0.00387963576629597	0.144250112428524	0.534614604883929
SNP_A-2140125	SNP_A-2203857	SNP_A-2100707	0.0916044546119697	0.0208179166500158	0.056296060346159	0.00387963576629597	0.144250112428524	0.412292887169585
SNP_A-2140125	SNP_A-2203857	SNP_A-2079734	0.127797813651789	0.0151395041961355	0.0822485749018735	0.00387963576629597	0.144250112428524	0.663902242364941
SNP_A-2140125	SNP_A-2203857	SNP_A-2063105	0.103665627794828	0.0212683026453558	0.0642160213866058	0.00387963576629597	0.144250112428524	0.894275214865635
SNP_A-2140125	SNP_A-2203857	SNP_A-2208095	0.124478530507941	0.0133705920310652	0.0784868338070865	0.00387963576629597	0.144250112428524	0.565843019534015
SNP_A-2140125	SNP_A-2203857	SNP_A-1815083	0.0298000258897469	0.0178126879263283	0.0397576286749013	0.00387963576629597	0.144250112428524	0.621338149613888
SNP_A-2140125	SNP_A-2154123	SNP_A-2184394	0.147317855104457	0.0208338846558945	0.0971615585778258	0.00387963576629597	0.924107494436124	0.343893424582529
SNP_A-2140125	SNP_A-2154123	SNP_A-1941156	0.0426977627916271	0.00284098806687572	0.0289728505629627	0.00387963576629597	0.924107494436124	0.0564307525322809
SNP_A-2140125	SNP_A-2154123	SNP_A-2184195	0.102715075780278	0.00860930063619172	0.0653010630412923	0.00387963576629597	0.924107494436124	0.0421092938235657
SNP_A-2140125	SNP_A-2154123	SNP_A-2104697	0.0256845795273284	0.0151908207022531	0.0173594676019058	0.00387963576629597	0.924107494436124	0.10693531730887
SNP_A-2140125	SNP_A-2154123	SNP_A-2263923	0.258832365743125	0.0337130923219693	0.19126621208722	0.00387963576629597	0.924107494436124	0.651737677935833
SNP_A-2140125	SNP_A-2154123	SNP_A-4291918	0.156360976606703	0.0316030111043597	0.11973843607597	0.00387963576629597	0.924107494436124	0.0510020581927067
SNP_A-2140125	SNP_A-2154123	SNP_A-1961325	0.0345117711401513	0.0348674809098136	0.116712048945279	0.00387963576629597	0.924107494436124	0.317894547038573
SNP_A-2140125	SNP_A-2154123	SNP_A-4293756	0.0846541810568632	0.0246461395463579	0.123510107371946	0.00387963576629597	0.924107494436124	0.534614604883929
SNP_A-2140125	SNP_A-2154123	SNP_A-2100707	0.0373897667648363	0.0368406942246305	0.124630879159512	0.00387963576629597	0.924107494436124	0.412292887169585
SNP_A-2140125	SNP_A-2154123	SNP_A-2079734	0.112890927036682	0.0272836259075896	0.127386997244442	0.00387963576629597	0.924107494436124	0.663902242364941
SNP_A-2140125	SNP_A-2154123	SNP_A-2063105	0.154178868571967	0.0372754578707057	0.106296941613148	0.00387963576629597	0.924107494436124	0.894275214865635
SNP_A-2140125	SNP_A-2154123	SNP_A-2208095	0.0843487517712431	0.0237890849595	0.106261798453226	0.00387963576629597	0.924107494436124	0.565843019534015
SNP_A-2140125	SNP_A-2154123	SNP_A-1815083	0.0437294946202298	0.031811846840696	0.0737708729975248	0.00387963576629597	0.924107494436124	0.621338149613888
SNP_A-2140125	SNP_A-4214397	SNP_A-2184195	0.0826764476468737	0.00870835719208021	0.0664693487639779	0.00387963576629597	0.66133515636765	0.0421092938235657
SNP_A-2140125	SNP_A-4214397	SNP_A-2224295	0.193124580556813	0.0264890958405565	0.150227579479823	0.00387963576629597	0.66133515636765	0.502311022930916
SNP_A-2140125	SNP_A-4214397	SNP_A-2263923	0.237453248392767	0.0282854433252167	0.171502268341194	0.00387963576629597	0.66133515636765	0.651737677935833
SNP_A-2140125	SNP_A-4214397	SNP_A-1961325	0.0283266194125016	0.0288691150903796	0.0886344935124011	0.00387963576629597	0.66133515636765	0.317894547038573
SNP_A-2140125	SNP_A-4214397	SNP_A-4293756	0.0756549071994212	0.0192809964502697	0.104695340891846	0.00387963576629597	0.66133515636765	0.534614604883929
SNP_A-2140125	SNP_A-4214397	SNP_A-2100707	0.0306263763541143	0.030298707459486	0.0971318251229341	0.00387963576629597	0.66133515636765	0.412292887169585
SNP_A-2140125	SNP_A-4214397	SNP_A-2079734	0.123686680507563	0.0212821320557815	0.106165962203606	0.00387963576629597	0.66133515636765	0.663902242364941
SNP_A-2140125	SNP_A-4214397	SNP_A-2063105	0.118487640671312	0.0303335183136634	0.0743914687870585	0.00387963576629597	0.66133515636765	0.894275214865635
SNP_A-2140125	SNP_A-4214397	SNP_A-2208095	0.109051862981014	0.018428207910443	0.0922396134956974	0.00387963576629597	0.66133515636765	0.565843019534015
SNP_A-2140125	SNP_A-4214397	SNP_A-1815083	0.0579360754781837	0.0251170372799899	0.0433094910649373	0.00387963576629597	0.66133515636765	0.621338149613888
SNP_A-2140125	SNP_A-4214397	SNP_A-2297768	0.0837204266764437	0.0266072637249636	0.0972941382154003	0.00387963576629597	0.66133515636765	0.448053392498273
SNP_A-2140125	SNP_A-2286318	SNP_A-1941156	0.0318394587472339	0.00596611858570283	0.018916390550633	0.00387963576629597	0.835630467153064	0.0564307525322809
SNP_A-2140125	SNP_A-2286318	SNP_A-2224295	0.139827994687793	0.0354963682061993	0.0893024303935285	0.00387963576629597	0.835630467153064	0.502311022930916
SNP_A-2140125	SNP_A-2286318	SNP_A-2104697	0.0467948644608915	0.0150767578395253	0.0284150297919808	0.00387963576629597	0.835630467153064	0.10693531730887
SNP_A-2140125	SNP_A-2286318	SNP_A-2263923	0.141122681408329	0.0327949614649758	0.104535547051703	0.00387963576629597	0.835630467153064	0.651737677935833
SNP_A-2140125	SNP_A-2286318	SNP_A-4291918	0.0711486617868294	0.0315689540438267	0.082480668709092	0.00387963576629597	0.835630467153064	0.0510020581927067
SNP_A-2140125	SNP_A-2286318	SNP_A-1961325	0.0267231084711676	0.0335320396283896	0.0592313925622176	0.00387963576629597	0.835630467153064	0.317894547038573
SNP_A-2140125	SNP_A-2286318	SNP_A-4293756	0.0351918923552297	0.0247171672435224	0.0509643280711075	0.00387963576629597	0.835630467153064	0.534614604883929
SNP_A-2140125	SNP_A-2286318	SNP_A-2100707	0.0323446620628151	0.035455008222724	0.0647330296523894	0.00387963576629597	0.835630467153064	0.412292887169585
SNP_A-2140125	SNP_A-2286318	SNP_A-2079734	0.0567210203533386	0.0272328233587073	0.058501742089592	0.00387963576629597	0.835630467153064	0.663902242364941
SNP_A-2140125	SNP_A-2286318	SNP_A-2063105	0.0737093989811273	0.0362946084847404	0.0627933775753313	0.00387963576629597	0.835630467153064	0.894275214865635
SNP_A-2140125	SNP_A-2286318	SNP_A-2208095	0.0678370032896035	0.0237979429518286	0.0591286956639653	0.00387963576629597	0.835630467153064	0.565843019534015
SNP_A-2140125	SNP_A-2286318	SNP_A-1815083	0.0616494344150226	0.0316433242026629	0.0396336592660334	0.00387963576629597	0.835630467153064	0.621338149613888
SNP_A-2140125	SNP_A-2049091	SNP_A-1941156	0.0689368757892252	0.0068523596868952	0.0473636580670759	0.00387963576629597	0.57528241814301	0.0564307525322809
SNP_A-2140125	SNP_A-2049091	SNP_A-2184195	0.0777762298803722	0.00868045874446076	0.0530525993356547	0.00387963576629597	0.57528241814301	0.0421092938235657
SNP_A-2140125	SNP_A-2049091	SNP_A-2104697	0.0739600848801252	0.0148351953617449	0.0451293228159266	0.00387963576629597	0.57528241814301	0.10693531730887
SNP_A-2140125	SNP_A-2049091	SNP_A-1961325	0.1347456731816	0.0348991608378944	0.0901932741696796	0.00387963576629597	0.57528241814301	0.317894547038573
SNP_A-2140125	SNP_A-2049091	SNP_A-2100707	0.138380229657808	0.0366567559102924	0.0931269517331274	0.00387963576629597	0.57528241814301	0.412292887169585
SNP_A-2140125	SNP_A-2049091	SNP_A-2063105	0.119464615799503	0.0382336651277487	0.123021318073577	0.00387963576629597	0.57528241814301	0.894275214865635
SNP_A-2140125	SNP_A-2049091	SNP_A-2208095	0.187027505140461	0.0239486013839997	0.128173923290366	0.00387963576629597	0.57528241814301	0.565843019534015
SNP_A-2140125	SNP_A-2004542	SNP_A-1941156	0.0209511400140061	0.00565277008851807	0.0149430545242558	0.00387963576629597	0.765502057241971	0.0564307525322809
SNP_A-2140125	SNP_A-2004542	SNP_A-2224295	0.136271021771359	0.0361392453916172	0.087017060934265	0.00387963576629597	0.765502057241971	0.502311022930916
SNP_A-2140125	SNP_A-2004542	SNP_A-2104697	0.0374791954979913	0.0153100089641761	0.0245432304087297	0.00387963576629597	0.765502057241971	0.10693531730887
SNP_A-2140125	SNP_A-2004542	SNP_A-2263923	0.135059085068158	0.0335689968403935	0.0969378978017942	0.00387963576629597	0.765502057241971	0.651737677935833
SNP_A-2140125	SNP_A-2004542	SNP_A-4291918	0.0517946835438275	0.0322515285035072	0.0791372063909216	0.00387963576629597	0.765502057241971	0.0510020581927067
SNP_A-2140125	SNP_A-2004542	SNP_A-1961325	0.0262075092474017	0.0339660683110428	0.0529783354883954	0.00387963576629597	0.765502057241971	0.317894547038573
SNP_A-2140125	SNP_A-2004542	SNP_A-4293756	0.02475114216554	0.0250693322947339	0.0383572617173328	0.00387963576629597	0.765502057241971	0.534614604883929
SNP_A-2140125	SNP_A-2004542	SNP_A-2100707	0.0291039375890659	0.0359613567791397	0.0568675059397042	0.00387963576629597	0.765502057241971	0.412292887169585
SNP_A-2140125	SNP_A-2004542	SNP_A-2079734	0.0413752010531285	0.0276417889039879	0.0446591623367572	0.00387963576629597	0.765502057241971	0.663902242364941
SNP_A-2140125	SNP_A-2004542	SNP_A-2063105	0.0759887115825379	0.036615883410444	0.0647749666602556	0.00387963576629597	0.765502057241971	0.894275214865635
SNP_A-2140125	SNP_A-2004542	SNP_A-2208095	0.0515459323289642	0.0241685943537463	0.0460817378125149	0.00387963576629597	0.765502057241971	0.565843019534015
SNP_A-2140125	SNP_A-2004542	SNP_A-1815083	0.0682327241506637	0.0326347407801223	0.0434951521987004	0.00387963576629597	0.765502057241971	0.621338149613888
SNP_A-2140125	SNP_A-1794188	SNP_A-1941156	0.0173233965954343	0.0060179561340824	0.0148313849763677	0.00387963576629597	0.838969347065033	0.0564307525322809
SNP_A-2140125	SNP_A-1794188	SNP_A-2224295	0.150530951920869	0.0354634159060192	0.0977238801173291	0.00387963576629597	0.838969347065033	0.502311022930916
SNP_A-2140125	SNP_A-1794188	SNP_A-2104697	0.0439701991542739	0.0151638802257439	0.0290682938553769	0.00387963576629597	0.838969347065033	0.10693531730887
SNP_A-2140125	SNP_A-1794188	SNP_A-2263923	0.159000858424744	0.032608051137898	0.110587398013896	0.00387963576629597	0.838969347065033	0.651737677935833
SNP_A-2140125	SNP_A-1794188	SNP_A-4291918	0.0626028033616761	0.0315630112391155	0.0881745072099807	0.00387963576629597	0.838969347065033	0.0510020581927067
SNP_A-2140125	SNP_A-1794188	SNP_A-1961325	0.0293453199611169	0.033133265532348	0.0624960616264437	0.00387963576629597	0.838969347065033	0.317894547038573
SNP_A-2140125	SNP_A-1794188	SNP_A-4293756	0.0240684698608389	0.0245747329394729	0.0455490460131305	0.00387963576629597	0.838969347065033	0.534614604883929
SNP_A-2140125	SNP_A-1794188	SNP_A-2100707	0.0362178460079511	0.0350268148493594	0.0697627937329624	0.00387963576629597	0.838969347065033	0.412292887169585
SNP_A-2140125	SNP_A-1794188	SNP_A-2079734	0.042005633567253	0.0270709883084991	0.0529949435550527	0.00387963576629597	0.838969347065033	0.663902242364941
SNP_A-2140125	SNP_A-1794188	SNP_A-2063105	0.0807094673771718	0.0357729174986618	0.0711777170593031	0.00387963576629597	0.838969347065033	0.894275214865635
SNP_A-2140125	SNP_A-1794188	SNP_A-2208095	0.0535963524669517	0.0236853797258468	0.0545846659911055	0.00387963576629597	0.838969347065033	0.565843019534015
SNP_A-2140125	SNP_A-1794188	SNP_A-1815083	0.080391963476952	0.0318219081560583	0.0497685398069878	0.00387963576629597	0.838969347065033	0.621338149613888
SNP_A-2140125	SNP_A-4253467	SNP_A-1941156	0.0205354336516072	0.00588341854144537	0.0155749809376613	0.00387963576629597	0.811970945033906	0.0564307525322809
SNP_A-2140125	SNP_A-4253467	SNP_A-2224295	0.138133729300903	0.0357875676046661	0.0888397490340225	0.00387963576629597	0.811970945033906	0.502311022930916
SNP_A-2140125	SNP_A-4253467	SNP_A-2104697	0.0408481418944693	0.0152538410368458	0.0256464903719857	0.00387963576629597	0.811970945033906	0.10693531730887
SNP_A-2140125	SNP_A-4253467	SNP_A-2263923	0.145990664462315	0.0330280894572579	0.100271305821605	0.00387963576629597	0.811970945033906	0.651737677935833
SNP_A-2140125	SNP_A-4253467	SNP_A-4291918	0.0619814442966991	0.0318587798455815	0.0828841703462361	0.00387963576629597	0.811970945033906	0.0510020581927067
SNP_A-2140125	SNP_A-4253467	SNP_A-1961325	0.0298598775265364	0.0335084013847682	0.0520810998740349	0.00387963576629597	0.811970945033906	0.317894547038573
SNP_A-2140125	SNP_A-4253467	SNP_A-4293756	0.0235117600513446	0.0248260834548263	0.0320738574493514	0.00387963576629597	0.811970945033906	0.534614604883929
SNP_A-2140125	SNP_A-4253467	SNP_A-2100707	0.0318592745935757	0.035455613800322	0.0552185199877632	0.00387963576629597	0.811970945033906	0.412292887169585
SNP_A-2140125	SNP_A-4253467	SNP_A-2079734	0.0360043901198568	0.0273331383966754	0.0364711631779297	0.00387963576629597	0.811970945033906	0.663902242364941
SNP_A-2140125	SNP_A-4253467	SNP_A-2063105	0.0868487654485388	0.0363718308698392	0.0702987508763595	0.00387963576629597	0.811970945033906	0.894275214865635
SNP_A-2140125	SNP_A-4253467	SNP_A-2208095	0.0454752692508852	0.0239146009857541	0.0385180895958367	0.00387963576629597	0.811970945033906	0.565843019534015
SNP_A-2140125	SNP_A-4253467	SNP_A-1815083	0.072607085075567	0.0321976339708568	0.0450808718320778	0.00387963576629597	0.811970945033906	0.621338149613888
SNP_A-2140125	SNP_A-2184394	SNP_A-2184195	0.0763513394057201	0.00811620341266769	0.0640484097703207	0.00387963576629597	0.343893424582529	0.0421092938235657
SNP_A-2140125	SNP_A-2184394	SNP_A-2263923	0.155101001846009	0.020841847313017	0.104838030522549	0.00387963576629597	0.343893424582529	0.651737677935833
SNP_A-2140125	SNP_A-2184394	SNP_A-1961325	0.0162355290927817	0.0214253325648825	0.0272465262607675	0.00387963576629597	0.343893424582529	0.317894547038573
SNP_A-2140125	SNP_A-2184394	SNP_A-4293756	0.0449833029222422	0.014274517439234	0.0542225901629479	0.00387963576629597	0.343893424582529	0.534614604883929
SNP_A-2140125	SNP_A-2184394	SNP_A-2100707	0.0190831603539555	0.0224882859155393	0.0325479638616329	0.00387963576629597	0.343893424582529	0.412292887169585
SNP_A-2140125	SNP_A-2184394	SNP_A-2079734	0.0618380542373485	0.0159434573731297	0.047162854942858	0.00387963576629597	0.343893424582529	0.663902242364941
SNP_A-2140125	SNP_A-2184394	SNP_A-2063105	0.136491530480203	0.0221939263514226	0.0873840127101052	0.00387963576629597	0.343893424582529	0.894275214865635
SNP_A-2140125	SNP_A-2184394	SNP_A-2208095	0.0539862362631649	0.0138797921861264	0.0399262999702754	0.00387963576629597	0.343893424582529	0.565843019534015
SNP_A-2140125	SNP_A-2184394	SNP_A-1815083	0.0774146434414474	0.0182443053428277	0.050363728728376	0.00387963576629597	0.343893424582529	0.621338149613888
SNP_A-2140125	SNP_A-2184394	SNP_A-2297768	0.0531593643963561	0.0196621414229874	0.0866848292406933	0.00387963576629597	0.343893424582529	0.448053392498273
SNP_A-2140125	SNP_A-2215716	SNP_A-2224295	0.070180297885847	0.0143207743458384	0.0565732368769796	0.00387963576629597	0.0995241095947865	0.502311022930916
SNP_A-2140125	SNP_A-2215716	SNP_A-2104697	0.0340545995218075	0.00585342907537248	0.0199589689064178	0.00387963576629597	0.0995241095947865	0.10693531730887
SNP_A-2140125	SNP_A-2215716	SNP_A-2263923	0.123052933491748	0.0139185156816013	0.0887185118104229	0.00387963576629597	0.0995241095947865	0.651737677935833
SNP_A-2140125	SNP_A-2215716	SNP_A-4291918	0.0622329760390176	0.0132796508533603	0.0371225852533351	0.00387963576629597	0.0995241095947865	0.0510020581927067
SNP_A-2140125	SNP_A-2215716	SNP_A-1961325	0.0737084967268765	0.0140484156560131	0.0462326364059314	0.00387963576629597	0.0995241095947865	0.317894547038573
SNP_A-2140125	SNP_A-2215716	SNP_A-4293756	0.100283738535108	0.00889360152204484	0.0630548053706133	0.00387963576629597	0.0995241095947865	0.534614604883929
SNP_A-2140125	SNP_A-2215716	SNP_A-2100707	0.0743590056342046	0.0146898756242944	0.0468892285102792	0.00387963576629597	0.0995241095947865	0.412292887169585
SNP_A-2140125	SNP_A-2215716	SNP_A-2079734	0.111952605882113	0.00997108706007353	0.0700506746041058	0.00387963576629597	0.0995241095947865	0.663902242364941
SNP_A-2140125	SNP_A-2215716	SNP_A-2208095	0.093699792544553	0.00873706825221522	0.0592254687302308	0.00387963576629597	0.0995241095947865	0.565843019534015
SNP_A-2140125	SNP_A-2215716	SNP_A-1815083	0.0497808903350214	0.0126152906707411	0.0429626345624034	0.00387963576629597	0.0995241095947865	0.621338149613888
SNP_A-2140125	SNP_A-1941156	SNP_A-2184195	0.0203023971549049	0.00297875145829835	0.0232691536173786	0.00387963576629597	0.0564307525322809	0.0421092938235657
SNP_A-2140125	SNP_A-1941156	SNP_A-2224295	0.0535470840356897	0.00662137057072727	0.0363044652307861	0.00387963576629597	0.0564307525322809	0.502311022930916
SNP_A-2140125	SNP_A-1941156	SNP_A-2104697	0.0132628369130507	0.00394281493871866	0.00695400792555423	0.00387963576629597	0.0564307525322809	0.10693531730887
SNP_A-2140125	SNP_A-1941156	SNP_A-2263923	0.0738694273431486	0.00574859655349172	0.0444136895150432	0.00387963576629597	0.0564307525322809	0.651737677935833
SNP_A-2140125	SNP_A-1941156	SNP_A-4291918	0.0264962651060377	0.00575852919076262	0.0234038510233585	0.00387963576629597	0.0564307525322809	0.0510020581927067
SNP_A-2140125	SNP_A-1941156	SNP_A-1961325	0.0273817275858983	0.00661808328871293	0.023679653506957	0.00387963576629597	0.0564307525322809	0.317894547038573
SNP_A-2140125	SNP_A-1941156	SNP_A-4293756	0.0447191394665539	0.00412789080028185	0.0288922337588116	0.00387963576629597	0.0564307525322809	0.534614604883929
SNP_A-2140125	SNP_A-1941156	SNP_A-2100707	0.0311667006826697	0.00692032484602749	0.0265623737385644	0.00387963576629597	0.0564307525322809	0.412292887169585
SNP_A-2140125	SNP_A-1941156	SNP_A-2079734	0.0510853503237252	0.00459616541479898	0.0306196116985604	0.00387963576629597	0.0564307525322809	0.663902242364941
SNP_A-2140125	SNP_A-1941156	SNP_A-2063105	0.0136493520050167	0.00715868667965727	0.0271496620337331	0.00387963576629597	0.0564307525322809	0.894275214865635
SNP_A-2140125	SNP_A-1941156	SNP_A-2208095	0.0500177103023832	0.00399240689837263	0.0302409827271427	0.00387963576629597	0.0564307525322809	0.565843019534015
SNP_A-2140125	SNP_A-1941156	SNP_A-1815083	0.00666144430971993	0.00505544989467615	0.00362109471814349	0.00387963576629597	0.0564307525322809	0.621338149613888
SNP_A-2140125	SNP_A-2184195	SNP_A-2224295	0.0410676329067511	0.00732185552610344	0.0241803341114999	0.00387963576629597	0.0421092938235657	0.502311022930916
SNP_A-2140125	SNP_A-2184195	SNP_A-2104697	0.0122563448965196	0.00239734294755844	0.00653375762087071	0.00387963576629597	0.0421092938235657	0.10693531730887
SNP_A-2140125	SNP_A-2184195	SNP_A-2263923	0.0614737532497061	0.00861239021580291	0.0377547838321338	0.00387963576629597	0.0421092938235657	0.651737677935833
SNP_A-2140125	SNP_A-2184195	SNP_A-4291918	0.0168394102762857	0.00790536897135948	0.0100960173886183	0.00387963576629597	0.0421092938235657	0.0510020581927067
SNP_A-2140125	SNP_A-2184195	SNP_A-1961325	0.00673686750505666	0.00829159874646508	0.00704718464727276	0.00387963576629597	0.0421092938235657	0.317894547038573
SNP_A-2140125	SNP_A-2184195	SNP_A-4293756	0.0172106135655419	0.00452972405565184	0.0313263733427255	0.00387963576629597	0.0421092938235657	0.534614604883929
SNP_A-2140125	SNP_A-2184195	SNP_A-2100707	0.00635670660817984	0.00854663707993764	0.00729605548724337	0.00387963576629597	0.0421092938235657	0.412292887169585
SNP_A-2140125	SNP_A-2184195	SNP_A-2079734	0.022375288698238	0.00517235449906232	0.0330144007763239	0.00387963576629597	0.0421092938235657	0.663902242364941
SNP_A-2140125	SNP_A-2184195	SNP_A-2208095	0.0213227868828898	0.00448104679773017	0.0286601541645228	0.00387963576629597	0.0421092938235657	0.565843019534015
SNP_A-2140125	SNP_A-2184195	SNP_A-1815083	0.0273437383710752	0.00687595182785194	0.0157169931541237	0.00387963576629597	0.0421092938235657	0.621338149613888
SNP_A-2140125	SNP_A-2184195	SNP_A-2297768	0.0638914874441042	0.00779245553657385	0.045062800507383	0.00387963576629597	0.0421092938235657	0.448053392498273
SNP_A-2140125	SNP_A-2224295	SNP_A-4291918	0.0149281055759999	0.0283011018248195	0.00940302652052649	0.00387963576629597	0.502311022930916	0.0510020581927067
SNP_A-2140125	SNP_A-2224295	SNP_A-1961325	0.0761216173413229	0.0321235861753583	0.101182591336957	0.00387963576629597	0.502311022930916	0.317894547038573
SNP_A-2140125	SNP_A-2224295	SNP_A-4293756	0.0531624382978371	0.0243708791577145	0.133138425355157	0.00387963576629597	0.502311022930916	0.534614604883929
SNP_A-2140125	SNP_A-2224295	SNP_A-2100707	0.0816995886349904	0.0344568488547203	0.110694303577127	0.00387963576629597	0.502311022930916	0.412292887169585
SNP_A-2140125	SNP_A-2224295	SNP_A-2079734	0.035588972543504	0.0266756605417864	0.147907748469755	0.00387963576629597	0.502311022930916	0.663902242364941
SNP_A-2140125	SNP_A-2224295	SNP_A-2063105	0.14120843189283	0.0347830443478965	0.110964001710329	0.00387963576629597	0.502311022930916	0.894275214865635
SNP_A-2140125	SNP_A-2224295	SNP_A-2208095	0.034767475357161	0.023335964723667	0.136334529317893	0.00387963576629597	0.502311022930916	0.565843019534015
SNP_A-2140125	SNP_A-2224295	SNP_A-1815083	0.0785057954279018	0.0309182008463708	0.0748392827538858	0.00387963576629597	0.502311022930916	0.621338149613888
SNP_A-2140125	SNP_A-2224295	SNP_A-2297768	0.114757467430817	0.0320994851895949	0.0876225385207689	0.00387963576629597	0.502311022930916	0.448053392498273
SNP_A-2140125	SNP_A-2104697	SNP_A-4291918	0.0423491934549334	0.0116103217038478	0.0253649430298039	0.00387963576629597	0.10693531730887	0.0510020581927067
SNP_A-2140125	SNP_A-2104697	SNP_A-1961325	0.0232623024799911	0.0116352358824517	0.0157889452280669	0.00387963576629597	0.10693531730887	0.317894547038573
SNP_A-2140125	SNP_A-2104697	SNP_A-4293756	0.0405218261735332	0.011597050025506	0.0297029574229694	0.00387963576629597	0.10693531730887	0.534614604883929
SNP_A-2140125	SNP_A-2104697	SNP_A-2100707	0.0265401356513823	0.0128332595512711	0.01732681445014	0.00387963576629597	0.10693531730887	0.412292887169585
SNP_A-2140125	SNP_A-2104697	SNP_A-2079734	0.0419164448759226	0.0122667467478566	0.0265501364160055	0.00387963576629597	0.10693531730887	0.663902242364941
SNP_A-2140125	SNP_A-2104697	SNP_A-2063105	0.0726824114199002	0.0149990459937489	0.0444035032345705	0.00387963576629597	0.10693531730887	0.894275214865635
SNP_A-2140125	SNP_A-2104697	SNP_A-2208095	0.0387267757206086	0.0110382657482897	0.0247243018350912	0.00387963576629597	0.10693531730887	0.565843019534015
SNP_A-2140125	SNP_A-2104697	SNP_A-2297768	0.0247613248563354	0.0133942275009577	0.0145407573625001	0.00387963576629597	0.10693531730887	0.448053392498273
SNP_A-2140125	SNP_A-2263923	SNP_A-4291918	0.0410702517721473	0.0298267991140564	0.0233535459184368	0.00387963576629597	0.651737677935833	0.0510020581927067
SNP_A-2140125	SNP_A-2263923	SNP_A-1961325	0.153438251209347	0.0329351991029308	0.0995451392881916	0.00387963576629597	0.651737677935833	0.317894547038573
SNP_A-2140125	SNP_A-2263923	SNP_A-4293756	0.126377934528194	0.0209016783866456	0.126493454503783	0.00387963576629597	0.651737677935833	0.534614604883929
SNP_A-2140125	SNP_A-2263923	SNP_A-2100707	0.154732365399008	0.0344255900433056	0.100496926898751	0.00387963576629597	0.651737677935833	0.412292887169585
SNP_A-2140125	SNP_A-2263923	SNP_A-2079734	0.117261353476514	0.0232380229222998	0.136096093813165	0.00387963576629597	0.651737677935833	0.663902242364941
SNP_A-2140125	SNP_A-2263923	SNP_A-2063105	0.177813540778933	0.0340956095191983	0.11733403008321	0.00387963576629597	0.651737677935833	0.894275214865635
SNP_A-2140125	SNP_A-2263923	SNP_A-2208095	0.124262996743117	0.0199211406679525	0.12534823977837	0.00387963576629597	0.651737677935833	0.565843019534015
SNP_A-2140125	SNP_A-2263923	SNP_A-1815083	0.105907333585838	0.0294854042650411	0.0788146925059512	0.00387963576629597	0.651737677935833	0.621338149613888
SNP_A-2140125	SNP_A-2263923	SNP_A-2297768	0.151854727386709	0.0294657335832074	0.100246173820484	0.00387963576629597	0.651737677935833	0.448053392498273
SNP_A-2140125	SNP_A-4291918	SNP_A-1961325	0.159642886165236	0.0318834065878114	0.106637877798755	0.00387963576629597	0.0510020581927067	0.317894547038573
SNP_A-2140125	SNP_A-4291918	SNP_A-4293756	0.0600701242563071	0.0165667782340014	0.0563257278098015	0.00387963576629597	0.0510020581927067	0.534614604883929
SNP_A-2140125	SNP_A-4291918	SNP_A-2100707	0.15129365659456	0.0325579612825959	0.110312430206468	0.00387963576629597	0.0510020581927067	0.412292887169585
SNP_A-2140125	SNP_A-4291918	SNP_A-2079734	0.0872839739599651	0.0188458215894065	0.0724337086745032	0.00387963576629597	0.0510020581927067	0.663902242364941
SNP_A-2140125	SNP_A-4291918	SNP_A-2063105	0.0734065882409292	0.0293474934943594	0.0927428397115754	0.00387963576629597	0.0510020581927067	0.894275214865635
SNP_A-2140125	SNP_A-4291918	SNP_A-2208095	0.0754915327010967	0.0159769037975711	0.065510753564424	0.00387963576629597	0.0510020581927067	0.565843019534015
SNP_A-2140125	SNP_A-4291918	SNP_A-2297768	0.132823741670214	0.0286783143033645	0.0979059653478481	0.00387963576629597	0.0510020581927067	0.448053392498273
SNP_A-2140125	SNP_A-1961325	SNP_A-1815083	0.0281115395430062	0.0287468163979636	0.0375032636347062	0.00387963576629597	0.317894547038573	0.621338149613888
SNP_A-2140125	SNP_A-1961325	SNP_A-2297768	0.132076897239591	0.0289513705206707	0.0844516208016878	0.00387963576629597	0.317894547038573	0.448053392498273
SNP_A-2140125	SNP_A-4293756	SNP_A-2297768	0.0697450210441142	0.0215977900934487	0.0791212284271082	0.00387963576629597	0.534614604883929	0.448053392498273
SNP_A-2140125	SNP_A-2100707	SNP_A-1815083	0.0304627349452278	0.0304739693916709	0.0394587363466604	0.00387963576629597	0.412292887169585	0.621338149613888
SNP_A-2140125	SNP_A-2100707	SNP_A-2297768	0.142354175904944	0.0306949307872882	0.0920645831583241	0.00387963576629597	0.412292887169585	0.448053392498273
SNP_A-2140125	SNP_A-2079734	SNP_A-2297768	0.112335362755025	0.0242818309042403	0.0975504889238048	0.00387963576629597	0.663902242364941	0.448053392498273
SNP_A-2140125	SNP_A-2208095	SNP_A-2297768	0.0966451617717718	0.0210662287690686	0.0910264925108543	0.00387963576629597	0.565843019534015	0.448053392498273
SNP_A-2140125	SNP_A-1815083	SNP_A-2297768	0.13936760829428	0.0306461236775035	0.0940630825960676	0.00387963576629597	0.621338149613888	0.448053392498273
