# Supplementary material for: Powerful testing via hierarchical linkage disequilibrium in haplotype association studies
Source: Biom J. 2019 Jan 28;61(3):747–68. doi: 10.1002/bimj.201800053 (PMC6637384; doi:10.1002/bimj.201800053)
Supplement: Supplementary file 1 — Supporting Information [file BIMJ-61-747-s001.zip › reproducibility/case_study1_cadidate_loci_analysis/results/5.MostSignificantPvalues.txt]

SNP1	SNP2	SNP3	Full	P={1}	P={1,2}	SNP1_singSNPpvals	SNP2_singSNPpvals	SNP3_singSNPpvals
SNP_A-2043918	SNP_A-1899538	SNP_A-4298973	2.25310394179826e-07	2.63394012509719e-08	7.86089518916142e-08	4.96822791974536e-06	0.157977580307613	1.23871037332495e-05
SNP_A-2043918	SNP_A-4298973	SNP_A-1842945	2.78030251645617e-07	8.53048101383694e-09	9.9267413026221e-08	4.96822791974536e-06	1.23871037332495e-05	0.248079213708033
SNP_A-2043918	SNP_A-2079246	SNP_A-4298973	5.00645044511964e-07	3.17937767504447e-08	1.78014865623911e-07	4.96822791974536e-06	0.177525645953864	1.23871037332495e-05
