# Supplementary material for: Powerful testing via hierarchical linkage disequilibrium in haplotype association studies
Source: Biom J. 2019 Jan 28;61(3):747–68. doi: 10.1002/bimj.201800053 (PMC6637384; doi:10.1002/bimj.201800053)
Supplement: Supplementary file 1 — Supporting Information [file BIMJ-61-747-s001.zip › reproducibility/case_study1_cadidate_loci_analysis/results/50.Pvalues.txt]

SNP1	SNP2	SNP3	Full	P={1}	P={1,2}	SNP1	SNP2	SNP3
SNP_A-1932586	SNP_A-4196331	SNP_A-1789299	0.0187670797738583	0.0404936506182918	0.0187804763172719	0.00808863705396213	0.830631166757978	0.308272760451441
SNP_A-1932586	SNP_A-4196331	SNP_A-1884373	0.0864228859238072	0.055322901643835	0.0704519844884053	0.00808863705396213	0.830631166757978	0.568156135781225
SNP_A-1932586	SNP_A-4196331	SNP_A-4293175	0.0667091761965618	0.0487560568472743	0.0543274399872887	0.00808863705396213	0.830631166757978	0.466047797095201
SNP_A-1932586	SNP_A-4196331	SNP_A-2078637	0.229971584271607	0.0710237747397327	0.157474163752369	0.00808863705396213	0.830631166757978	0.880316890306796
SNP_A-1932586	SNP_A-4196331	SNP_A-4258336	0.256818721384367	0.0635173584490319	0.197769261367523	0.00808863705396213	0.830631166757978	0.821363425088463
SNP_A-1932586	SNP_A-4196331	SNP_A-2086262	0.105391080952714	0.0652712451535807	0.0669468327011898	0.00808863705396213	0.830631166757978	0.484633308610061
SNP_A-1932586	SNP_A-4196331	SNP_A-2094704	0.13993202730098	0.0694634398738689	0.0979328699510328	0.00808863705396213	0.830631166757978	0.536866134487151
SNP_A-1932586	SNP_A-4196331	SNP_A-1845809	0.0484456873987078	0.0372504882191535	0.0361575111734546	0.00808863705396213	0.830631166757978	0.81418658291652
SNP_A-1932586	SNP_A-4196331	SNP_A-1793861	0.0328305361883931	0.0317844946854338	0.0211596207111164	0.00808863705396213	0.830631166757978	0.671071099815134
SNP_A-1932586	SNP_A-4196331	SNP_A-4257365	0.0368040753830945	0.0359019889302418	0.0253192203555998	0.00808863705396213	0.830631166757978	0.791776201002453
SNP_A-1932586	SNP_A-4196331	SNP_A-4296758	0.0297751221127228	0.0493517664621969	0.0351390035883049	0.00808863705396213	0.830631166757978	0.906268856297664
SNP_A-1932586	SNP_A-1806801	SNP_A-4258336	0.322726061213226	0.0684268375816959	0.272878248659957	0.00808863705396213	0.974436555995391	0.821363425088463
SNP_A-1932586	SNP_A-1806801	SNP_A-2086262	0.293785629727448	0.0649527961845437	0.223731884055692	0.00808863705396213	0.974436555995391	0.484633308610061
SNP_A-1932586	SNP_A-1806801	SNP_A-1845809	0.085151224157616	0.0370096806127335	0.0903232257889215	0.00808863705396213	0.974436555995391	0.81418658291652
SNP_A-1932586	SNP_A-1806801	SNP_A-1793861	0.0532555981533089	0.0313733564975416	0.0553787407074786	0.00808863705396213	0.974436555995391	0.671071099815134
SNP_A-1932586	SNP_A-1806801	SNP_A-4257365	0.0677954466419186	0.0356569362396038	0.0698272938847611	0.00808863705396213	0.974436555995391	0.791776201002453
SNP_A-1932586	SNP_A-1806801	SNP_A-4296758	0.0253609467629	0.0493190352143712	0.0657334739715173	0.00808863705396213	0.974436555995391	0.906268856297664
SNP_A-1932586	SNP_A-4194356	SNP_A-2132286	0.0852869675038063	0.0250179145387095	0.0535787323733435	0.00808863705396213	0.130746742751165	0.996358640560444
SNP_A-1932586	SNP_A-4194356	SNP_A-1797429	0.0848090199505777	0.0237862186156736	0.0524040243424593	0.00808863705396213	0.130746742751165	0.920290160300306
SNP_A-1932586	SNP_A-4194356	SNP_A-1884373	0.0724484587446939	0.0269979072971935	0.0439071797381731	0.00808863705396213	0.130746742751165	0.568156135781225
SNP_A-1932586	SNP_A-4194356	SNP_A-4293175	0.0731018485507796	0.027898317958325	0.0446142558276961	0.00808863705396213	0.130746742751165	0.466047797095201
SNP_A-1932586	SNP_A-4194356	SNP_A-2142038	0.00862568319116589	0.018776723907751	0.0273940413159565	0.00808863705396213	0.130746742751165	0.206421114031477
SNP_A-1932586	SNP_A-4194356	SNP_A-2078637	0.0959564369474537	0.0277403989861839	0.0671397554404997	0.00808863705396213	0.130746742751165	0.880316890306796
SNP_A-1932586	SNP_A-4194356	SNP_A-4258336	0.0607813861354508	0.0279630940236984	0.0460109402704003	0.00808863705396213	0.130746742751165	0.821363425088463
SNP_A-1932586	SNP_A-4194356	SNP_A-2086262	0.0375661616208365	0.0248231940285587	0.0559482381590672	0.00808863705396213	0.130746742751165	0.484633308610061
SNP_A-1932586	SNP_A-4194356	SNP_A-2094704	0.0652195369082933	0.0270872456506794	0.0517258929991717	0.00808863705396213	0.130746742751165	0.536866134487151
SNP_A-1932586	SNP_A-4194356	SNP_A-1845809	0.0299944044254497	0.0135605036135463	0.0198666962288219	0.00808863705396213	0.130746742751165	0.81418658291652
SNP_A-1932586	SNP_A-4194356	SNP_A-1793861	0.0182453904896037	0.0115832089732248	0.0127471999708794	0.00808863705396213	0.130746742751165	0.671071099815134
SNP_A-1932586	SNP_A-4194356	SNP_A-4257365	0.018281010519096	0.0130851931507933	0.0148367578414778	0.00808863705396213	0.130746742751165	0.791776201002453
SNP_A-1932586	SNP_A-4194356	SNP_A-4296758	0.0230985673283478	0.0187270176609109	0.0170509171183614	0.00808863705396213	0.130746742751165	0.906268856297664
SNP_A-1932586	SNP_A-2132286	SNP_A-2142038	0.173062335782232	0.0264213918730862	0.147518930784405	0.00808863705396213	0.996358640560444	0.206421114031477
SNP_A-1932586	SNP_A-2132286	SNP_A-2078637	0.380643558470239	0.0682271225037799	0.278721366044499	0.00808863705396213	0.996358640560444	0.880316890306796
SNP_A-1932586	SNP_A-2132286	SNP_A-4258336	0.257328882817592	0.0691617758602436	0.244019153672572	0.00808863705396213	0.996358640560444	0.821363425088463
SNP_A-1932586	SNP_A-2132286	SNP_A-2094704	0.164990349566191	0.0693879077037513	0.259410754895648	0.00808863705396213	0.996358640560444	0.536866134487151
SNP_A-1932586	SNP_A-1797429	SNP_A-1884373	0.076195766810542	0.0521455548174718	0.0628013647363858	0.00808863705396213	0.920290160300306	0.568156135781225
SNP_A-1932586	SNP_A-1797429	SNP_A-4293175	0.0571172850912813	0.0453099161046297	0.0473505505727911	0.00808863705396213	0.920290160300306	0.466047797095201
SNP_A-1932586	SNP_A-1797429	SNP_A-2142038	0.164312563535999	0.0238112496604735	0.143970544348092	0.00808863705396213	0.920290160300306	0.206421114031477
SNP_A-1932586	SNP_A-1797429	SNP_A-2078637	0.391532459432645	0.0678315352803864	0.288223887852068	0.00808863705396213	0.920290160300306	0.880316890306796
SNP_A-1932586	SNP_A-1797429	SNP_A-4258336	0.263549425250041	0.0686370286378209	0.237447832740254	0.00808863705396213	0.920290160300306	0.821363425088463
SNP_A-1932586	SNP_A-1797429	SNP_A-2094704	0.163750468776342	0.068747161735216	0.261678327258341	0.00808863705396213	0.920290160300306	0.536866134487151
SNP_A-1932586	SNP_A-1789299	SNP_A-4258336	0.0171816258758853	0.0412095253976856	0.00924644085838426	0.00808863705396213	0.308272760451441	0.821363425088463
SNP_A-1932586	SNP_A-1789299	SNP_A-2086262	0.0223321772857951	0.0361990491275602	0.0179298388265559	0.00808863705396213	0.308272760451441	0.484633308610061
SNP_A-1932586	SNP_A-1789299	SNP_A-2094704	0.0262274545124894	0.0399313373852242	0.0185461838384603	0.00808863705396213	0.308272760451441	0.536866134487151
SNP_A-1932586	SNP_A-1789299	SNP_A-1845809	0.0102622290281026	0.018553316667257	0.00529661199403019	0.00808863705396213	0.308272760451441	0.81418658291652
SNP_A-1932586	SNP_A-1789299	SNP_A-1793861	0.00674101739885294	0.0155592418019432	0.00345022242799419	0.00808863705396213	0.308272760451441	0.671071099815134
SNP_A-1932586	SNP_A-1789299	SNP_A-4257365	0.00754379732245768	0.0178368964106475	0.00384829699242578	0.00808863705396213	0.308272760451441	0.791776201002453
SNP_A-1932586	SNP_A-1789299	SNP_A-4296758	0.00758809383094298	0.026739989179828	0.00386453232203003	0.00808863705396213	0.308272760451441	0.906268856297664
SNP_A-1932586	SNP_A-1884373	SNP_A-4258336	0.0874975845268626	0.0551624231401375	0.0532312820392969	0.00808863705396213	0.568156135781225	0.821363425088463
SNP_A-1932586	SNP_A-1884373	SNP_A-2094704	0.111890633049884	0.0538515509895733	0.0834812915414038	0.00808863705396213	0.568156135781225	0.536866134487151
SNP_A-1932586	SNP_A-1884373	SNP_A-1845809	0.0451041239618919	0.0278141954923095	0.0261783781843026	0.00808863705396213	0.568156135781225	0.81418658291652
SNP_A-1932586	SNP_A-1884373	SNP_A-1793861	0.0298790816122455	0.023545220186544	0.0167416390491394	0.00808863705396213	0.568156135781225	0.671071099815134
SNP_A-1932586	SNP_A-1884373	SNP_A-4257365	0.0342804626761558	0.0267808334021585	0.0195002713338665	0.00808863705396213	0.568156135781225	0.791776201002453
SNP_A-1932586	SNP_A-1884373	SNP_A-4296758	0.0373093206799358	0.0381300557665726	0.0219431208298237	0.00808863705396213	0.568156135781225	0.906268856297664
SNP_A-1932586	SNP_A-4293175	SNP_A-4258336	0.0678645488779758	0.0488612043702251	0.0410061401629502	0.00808863705396213	0.466047797095201	0.821363425088463
SNP_A-1932586	SNP_A-4293175	SNP_A-2094704	0.0776254624233386	0.047610509349185	0.0631435436683351	0.00808863705396213	0.466047797095201	0.536866134487151
SNP_A-1932586	SNP_A-4293175	SNP_A-1845809	0.035542900922804	0.0242996653663867	0.0200853253666685	0.00808863705396213	0.466047797095201	0.81418658291652
SNP_A-1932586	SNP_A-4293175	SNP_A-1793861	0.0234223951897717	0.0205838376736487	0.0128028058815651	0.00808863705396213	0.466047797095201	0.671071099815134
SNP_A-1932586	SNP_A-4293175	SNP_A-4257365	0.02689974733276	0.0233892896927563	0.014900065444467	0.00808863705396213	0.466047797095201	0.791776201002453
SNP_A-1932586	SNP_A-4293175	SNP_A-4296758	0.0292371054574164	0.0333729169849893	0.0166862238142192	0.00808863705396213	0.466047797095201	0.906268856297664
SNP_A-1932586	SNP_A-2142038	SNP_A-2078637	0.262268919016111	0.0308080327289226	0.181837169677065	0.00808863705396213	0.206421114031477	0.880316890306796
SNP_A-1932586	SNP_A-2142038	SNP_A-4258336	0.0886488641759896	0.0369440759546927	0.112448380035676	0.00808863705396213	0.206421114031477	0.821363425088463
SNP_A-1932586	SNP_A-2142038	SNP_A-2086262	0.105995818179644	0.0333140518026413	0.0877796259077911	0.00808863705396213	0.206421114031477	0.484633308610061
SNP_A-1932586	SNP_A-2142038	SNP_A-2094704	0.0988869173304605	0.0363068954117862	0.17538522387634	0.00808863705396213	0.206421114031477	0.536866134487151
SNP_A-1932586	SNP_A-2142038	SNP_A-1845809	0.0345833288282519	0.0179599222231158	0.02606461259239	0.00808863705396213	0.206421114031477	0.81418658291652
SNP_A-1932586	SNP_A-2142038	SNP_A-1793861	0.0193786246986818	0.0153404898504094	0.0144407140575258	0.00808863705396213	0.206421114031477	0.671071099815134
SNP_A-1932586	SNP_A-2142038	SNP_A-4257365	0.0228285222986003	0.0173066236967632	0.0163555226478856	0.00808863705396213	0.206421114031477	0.791776201002453
SNP_A-1932586	SNP_A-2142038	SNP_A-4296758	0.0501797877572775	0.0247508958324903	0.033690710928514	0.00808863705396213	0.206421114031477	0.906268856297664
SNP_A-1932586	SNP_A-2078637	SNP_A-4258336	0.325902203515292	0.0695132516068471	0.236547187859761	0.00808863705396213	0.880316890306796	0.821363425088463
SNP_A-1932586	SNP_A-2078637	SNP_A-2086262	0.2682277276926	0.0648780700870338	0.224800087018477	0.00808863705396213	0.880316890306796	0.484633308610061
SNP_A-1932586	SNP_A-2078637	SNP_A-2094704	0.28624471611568	0.0673528793281005	0.202454905641811	0.00808863705396213	0.880316890306796	0.536866134487151
SNP_A-1932586	SNP_A-2078637	SNP_A-4296758	0.105742801872729	0.0493750650210449	0.0752442236846968	0.00808863705396213	0.880316890306796	0.906268856297664
SNP_A-1932586	SNP_A-4258336	SNP_A-1845809	0.0599982634820177	0.0365168777921518	0.0723147829267182	0.00808863705396213	0.821363425088463	0.81418658291652
SNP_A-1932586	SNP_A-4258336	SNP_A-1793861	0.0301577777821755	0.03115536050058	0.0445160540811755	0.00808863705396213	0.821363425088463	0.671071099815134
SNP_A-1932586	SNP_A-4258336	SNP_A-4257365	0.0518663846030232	0.0352739955900645	0.0549240031920656	0.00808863705396213	0.821363425088463	0.791776201002453
SNP_A-1932586	SNP_A-4258336	SNP_A-4296758	0.0257179496214109	0.0487950173787128	0.0369385272769467	0.00808863705396213	0.821363425088463	0.906268856297664
