# Supplementary material for: Powerful testing via hierarchical linkage disequilibrium in haplotype association studies
Source: Biom J. 2019 Jan 28;61(3):747–68. doi: 10.1002/bimj.201800053 (PMC6637384; doi:10.1002/bimj.201800053)
Supplement: Supplementary file 1 — Supporting Information [file BIMJ-61-747-s001.zip › reproducibility/case_study1_cadidate_loci_analysis/results/7.Pvalues.txt]

SNP1	SNP2	SNP3	Full	P={1}	P={1,2}	SNP1	SNP2	SNP3
SNP_A-1839624	SNP_A-2107277	SNP_A-2177518	0.00158408265149158	5.98130987209682e-05	0.000751293899274077	6.29569724684184e-06	0.220013062009403	0.0680468939070045
SNP_A-1839624	SNP_A-2107277	SNP_A-2199401	0.000812976105831595	0.000103138375291987	0.00135375787019922	6.29569724684184e-06	0.220013062009403	0.545095349329211
SNP_A-1839624	SNP_A-2107277	SNP_A-1798219	0.000877236350834345	8.75620115108345e-05	0.000428899539956629	6.29569724684184e-06	0.220013062009403	0.077641558644584
SNP_A-1839624	SNP_A-2107277	SNP_A-1993349	0.000247257267636589	0.000102290920069632	0.000955722597820108	6.29569724684184e-06	0.220013062009403	0.616308071404585
SNP_A-1839624	SNP_A-2107277	SNP_A-2192032	0.00143159239126957	0.00010398406171307	0.00144971544827205	6.29569724684184e-06	0.220013062009403	0.965000214451978
SNP_A-1839624	SNP_A-2107277	SNP_A-2291904	9.99557111134113e-05	3.45699859383887e-05	0.000135903642859884	6.29569724684184e-06	0.220013062009403	0.142053868542761
SNP_A-1839624	SNP_A-2107277	SNP_A-4266959	0.000604495049548505	7.05378881641719e-05	0.000760951544381825	6.29569724684184e-06	0.220013062009403	0.164048337051543
SNP_A-1839624	SNP_A-2107277	SNP_A-2237676	0.00378257267765077	0.000108686451844409	0.00184100657617784	6.29569724684184e-06	0.220013062009403	0.148661892842472
SNP_A-1839624	SNP_A-2107277	SNP_A-2096097	0.00303551811103121	9.80703557371776e-05	0.00147889864665936	6.29569724684184e-06	0.220013062009403	0.520601654867118
SNP_A-1839624	SNP_A-2107277	SNP_A-2238358	0.00369755843607475	0.00012163370628552	0.00179757275016786	6.29569724684184e-06	0.220013062009403	0.623785896171858
SNP_A-1839624	SNP_A-2107277	SNP_A-2035702	0.00037881664205169	0.000105864733151885	0.000230645043453391	6.29569724684184e-06	0.220013062009403	0.63962086728524
SNP_A-1839624	SNP_A-2107277	SNP_A-2171417	0.00208823226803513	5.82752605057178e-05	0.00101756833188546	6.29569724684184e-06	0.220013062009403	0.0718545884270102
SNP_A-1839624	SNP_A-2107277	SNP_A-2297277	0.0015139920680278	5.11419471474822e-05	0.000918945116772724	6.29569724684184e-06	0.220013062009403	0.0584224972532006
SNP_A-1839624	SNP_A-2107277	SNP_A-1869308	0.00201005883733154	5.77785776093194e-05	0.00101742061418759	6.29569724684184e-06	0.220013062009403	0.0696394655366388
SNP_A-1839624	SNP_A-2177518	SNP_A-2199401	0.000680934355486083	6.8160940065328e-05	0.000309454743861037	6.29569724684184e-06	0.0680468939070045	0.545095349329211
SNP_A-1839624	SNP_A-2177518	SNP_A-1798219	0.000302688088852188	2.77349304877139e-05	0.000133422844124856	6.29569724684184e-06	0.0680468939070045	0.077641558644584
SNP_A-1839624	SNP_A-2177518	SNP_A-1993349	0.000530293023838711	6.70078585348131e-05	0.000247314401991725	6.29569724684184e-06	0.0680468939070045	0.616308071404585
SNP_A-1839624	SNP_A-2177518	SNP_A-2192032	0.000436123148278439	6.7798640668112e-05	0.000497059031892693	6.29569724684184e-06	0.0680468939070045	0.965000214451978
SNP_A-1839624	SNP_A-2177518	SNP_A-2291904	0.000172431910272803	1.21505810890166e-05	7.36003527059354e-05	6.29569724684184e-06	0.0680468939070045	0.142053868542761
SNP_A-1839624	SNP_A-2177518	SNP_A-4266959	0.000579537476337397	3.73287469050571e-05	0.000288092832556475	6.29569724684184e-06	0.0680468939070045	0.164048337051543
SNP_A-1839624	SNP_A-2177518	SNP_A-2237676	0.000796996155551122	6.86941779622771e-05	0.000488635473265295	6.29569724684184e-06	0.0680468939070045	0.148661892842472
SNP_A-1839624	SNP_A-2177518	SNP_A-2096097	0.000904058087295992	6.29290380791003e-05	0.000612769858060056	6.29569724684184e-06	0.0680468939070045	0.520601654867118
SNP_A-1839624	SNP_A-2177518	SNP_A-2238358	0.000718485433524062	7.35638624380097e-05	0.000462697656076262	6.29569724684184e-06	0.0680468939070045	0.623785896171858
SNP_A-1839624	SNP_A-2177518	SNP_A-2035702	0.000108966898149061	6.49977723459707e-05	7.78228690600596e-05	6.29569724684184e-06	0.0680468939070045	0.63962086728524
SNP_A-1839624	SNP_A-2177518	SNP_A-2171417	0.00100732072886027	3.3369856578293e-05	0.000553147654388847	6.29569724684184e-06	0.0680468939070045	0.0718545884270102
SNP_A-1839624	SNP_A-2177518	SNP_A-2098858	0.000198954144325106	8.58508634280721e-05	0.000118087209966964	6.29569724684184e-06	0.0680468939070045	0.697979668123483
SNP_A-1839624	SNP_A-2177518	SNP_A-2297277	0.00108330910376101	2.92617296367765e-05	0.000542414745285991	6.29569724684184e-06	0.0680468939070045	0.0584224972532006
SNP_A-1839624	SNP_A-2177518	SNP_A-1869308	0.00109996028261721	3.33056974354078e-05	0.000559127391367379	6.29569724684184e-06	0.0680468939070045	0.0696394655366388
SNP_A-1839624	SNP_A-1827333	SNP_A-2096097	0.00102281339806297	1.57373856205924e-05	0.000620231145603622	6.29569724684184e-06	0.419610865546704	0.520601654867118
SNP_A-1839624	SNP_A-1827333	SNP_A-2238358	0.000853919715872222	4.50923496292563e-05	0.000743426611880498	6.29569724684184e-06	0.419610865546704	0.623785896171858
SNP_A-1839624	SNP_A-1827333	SNP_A-2171417	0.000891401610200884	3.25849533261262e-05	0.00052418571464434	6.29569724684184e-06	0.419610865546704	0.0718545884270102
SNP_A-1839624	SNP_A-1827333	SNP_A-2297277	0.000602583137556149	2.864637557667e-05	0.000436989088895381	6.29569724684184e-06	0.419610865546704	0.0584224972532006
SNP_A-1839624	SNP_A-1827333	SNP_A-1869308	0.00114190357266465	3.26285274701728e-05	0.000546234559192155	6.29569724684184e-06	0.419610865546704	0.0696394655366388
SNP_A-1839624	SNP_A-2199401	SNP_A-2238358	0.00118034369781514	0.000109253394890044	0.00125492396742303	6.29569724684184e-06	0.545095349329211	0.623785896171858
SNP_A-1839624	SNP_A-2199401	SNP_A-2035702	0.000159499448560377	8.42582632974431e-05	0.00011292828885037	6.29569724684184e-06	0.545095349329211	0.63962086728524
SNP_A-1839624	SNP_A-2199401	SNP_A-2171417	0.000807913977338687	5.11420431180952e-05	0.000612928316507115	6.29569724684184e-06	0.545095349329211	0.0718545884270102
SNP_A-1839624	SNP_A-2199401	SNP_A-2098858	0.000952795372574817	0.000105821952070089	0.000496727319729911	6.29569724684184e-06	0.545095349329211	0.697979668123483
SNP_A-1839624	SNP_A-2199401	SNP_A-2297277	0.00067240781828821	4.45518178262409e-05	0.000551603191131199	6.29569724684184e-06	0.545095349329211	0.0584224972532006
SNP_A-1839624	SNP_A-2199401	SNP_A-1869308	0.000771839423283626	5.04181248753676e-05	0.00061645238640648	6.29569724684184e-06	0.545095349329211	0.0696394655366388
SNP_A-1839624	SNP_A-1798219	SNP_A-2192032	0.000247822336224933	6.80021561644494e-05	0.000159646229455795	6.29569724684184e-06	0.077641558644584	0.965000214451978
SNP_A-1839624	SNP_A-1798219	SNP_A-2096097	0.000412366375450438	7.21082782401772e-05	0.00104721949201518	6.29569724684184e-06	0.077641558644584	0.520601654867118
SNP_A-1839624	SNP_A-1798219	SNP_A-2238358	0.00126394397849767	7.85366144704194e-05	0.00145788958656668	6.29569724684184e-06	0.077641558644584	0.623785896171858
SNP_A-1839624	SNP_A-1798219	SNP_A-2171417	0.00132887411500305	3.30522902463584e-05	0.000614639328039804	6.29569724684184e-06	0.077641558644584	0.0718545884270102
SNP_A-1839624	SNP_A-1798219	SNP_A-2098858	0.000262026722017117	8.85845211306818e-05	0.000113055558359384	6.29569724684184e-06	0.077641558644584	0.697979668123483
SNP_A-1839624	SNP_A-1798219	SNP_A-2297277	0.00118510038800353	2.86701813344621e-05	0.000550326598673409	6.29569724684184e-06	0.077641558644584	0.0584224972532006
SNP_A-1839624	SNP_A-1798219	SNP_A-1869308	0.00135869439906586	3.21986829003544e-05	0.000628769589997475	6.29569724684184e-06	0.077641558644584	0.0696394655366388
SNP_A-1839624	SNP_A-1993349	SNP_A-2238358	0.00119691803015009	0.000106400473148058	0.000838246421307568	6.29569724684184e-06	0.616308071404585	0.623785896171858
SNP_A-1839624	SNP_A-1993349	SNP_A-2035702	0.000176778805411603	8.35374483885454e-05	9.11867086117278e-05	6.29569724684184e-06	0.616308071404585	0.63962086728524
SNP_A-1839624	SNP_A-1993349	SNP_A-2171417	0.000632588584561499	4.90607061102016e-05	0.000377757265960641	6.29569724684184e-06	0.616308071404585	0.0718545884270102
SNP_A-1839624	SNP_A-1993349	SNP_A-2098858	0.000685994974521407	0.000104672592137915	0.000347088610220019	6.29569724684184e-06	0.616308071404585	0.697979668123483
SNP_A-1839624	SNP_A-1993349	SNP_A-2297277	0.000536698328816454	4.26895675005913e-05	0.000337246529078383	6.29569724684184e-06	0.616308071404585	0.0584224972532006
SNP_A-1839624	SNP_A-1993349	SNP_A-1869308	0.000621322001752788	4.83935706710551e-05	0.000388018509915825	6.29569724684184e-06	0.616308071404585	0.0696394655366388
SNP_A-1839624	SNP_A-2192032	SNP_A-2096097	0.00242831144196964	9.5499130906972e-05	0.00132744425695348	6.29569724684184e-06	0.965000214451978	0.520601654867118
SNP_A-1839624	SNP_A-2192032	SNP_A-2238358	0.00152039058609758	0.000103390134400163	0.00164618777457419	6.29569724684184e-06	0.965000214451978	0.623785896171858
SNP_A-1839624	SNP_A-2192032	SNP_A-2035702	0.000478652211277892	8.15433042377798e-05	0.000211679287433584	6.29569724684184e-06	0.965000214451978	0.63962086728524
SNP_A-1839624	SNP_A-2192032	SNP_A-2171417	0.00155258534570938	4.70648064075427e-05	0.000722205615262606	6.29569724684184e-06	0.965000214451978	0.0718545884270102
SNP_A-1839624	SNP_A-2192032	SNP_A-2098858	0.000926044078473127	9.92437502734492e-05	0.00053636796744718	6.29569724684184e-06	0.965000214451978	0.697979668123483
SNP_A-1839624	SNP_A-2192032	SNP_A-2297277	0.00141781025669376	4.06221316328977e-05	0.0006566978201738	6.29569724684184e-06	0.965000214451978	0.0584224972532006
SNP_A-1839624	SNP_A-2192032	SNP_A-1869308	0.00149974109436189	4.64179496118412e-05	0.000696435793249914	6.29569724684184e-06	0.965000214451978	0.0696394655366388
SNP_A-1839624	SNP_A-2291904	SNP_A-2096097	0.000648789191191178	4.10228895142256e-05	0.000291681517643562	6.29569724684184e-06	0.142053868542761	0.520601654867118
SNP_A-1839624	SNP_A-2291904	SNP_A-2238358	0.000270128821359937	3.53889983211152e-05	0.000206711922730479	6.29569724684184e-06	0.142053868542761	0.623785896171858
SNP_A-1839624	SNP_A-2291904	SNP_A-2035702	5.33975523691444e-05	3.32316251736467e-05	2.58834858399531e-05	6.29569724684184e-06	0.142053868542761	0.63962086728524
SNP_A-1839624	SNP_A-4266959	SNP_A-2096097	0.00230437351400023	7.45584741132865e-05	0.0011198759605781	6.29569724684184e-06	0.164048337051543	0.520601654867118
SNP_A-1839624	SNP_A-4266959	SNP_A-2238358	0.00224652995940752	6.40803230269596e-05	0.00107370338408126	6.29569724684184e-06	0.164048337051543	0.623785896171858
SNP_A-1839624	SNP_A-4266959	SNP_A-2035702	0.000313019686906515	5.89735194248568e-05	0.000169707053003947	6.29569724684184e-06	0.164048337051543	0.63962086728524
SNP_A-1839624	SNP_A-4266959	SNP_A-2171417	0.00115163324497641	3.37768554326513e-05	0.00053279658015436	6.29569724684184e-06	0.164048337051543	0.0718545884270102
SNP_A-1839624	SNP_A-4266959	SNP_A-2098858	0.000224463927662717	7.13841180678778e-05	0.000266801504347614	6.29569724684184e-06	0.164048337051543	0.697979668123483
SNP_A-1839624	SNP_A-4266959	SNP_A-2297277	0.00085664033319613	2.96425023642787e-05	0.000439407192486453	6.29569724684184e-06	0.164048337051543	0.0584224972532006
SNP_A-1839624	SNP_A-4266959	SNP_A-1869308	0.00111424217321642	3.30817569946143e-05	0.000510277089060957	6.29569724684184e-06	0.164048337051543	0.0696394655366388
SNP_A-1839624	SNP_A-2237676	SNP_A-2096097	0.00397269113007625	0.000107696915876956	0.00193975642434835	6.29569724684184e-06	0.148661892842472	0.520601654867118
SNP_A-1839624	SNP_A-2237676	SNP_A-2171417	0.00141771709546265	5.81704237936973e-05	0.000793477093010091	6.29569724684184e-06	0.148661892842472	0.0718545884270102
SNP_A-1839624	SNP_A-2237676	SNP_A-2098858	0.00158348759097023	0.000128002008620411	0.000822145572195706	6.29569724684184e-06	0.148661892842472	0.697979668123483
SNP_A-1839624	SNP_A-2237676	SNP_A-2297277	0.00132074527786733	5.03601252785008e-05	0.00080374329493534	6.29569724684184e-06	0.148661892842472	0.0584224972532006
SNP_A-1839624	SNP_A-2237676	SNP_A-1869308	0.00142593650510579	5.75205598998306e-05	0.000871776765201946	6.29569724684184e-06	0.148661892842472	0.0696394655366388
SNP_A-1839624	SNP_A-2096097	SNP_A-2171417	0.000365252038557328	4.73553973602794e-05	0.000971932856000851	6.29569724684184e-06	0.520601654867118	0.0718545884270102
SNP_A-1839624	SNP_A-2096097	SNP_A-2098858	0.000734942214091901	0.000121135001428584	0.000698276433248125	6.29569724684184e-06	0.520601654867118	0.697979668123483
SNP_A-1839624	SNP_A-2096097	SNP_A-2297277	0.000362235067066008	4.36571987959784e-05	0.00080366471852568	6.29569724684184e-06	0.520601654867118	0.0584224972532006
SNP_A-1839624	SNP_A-2096097	SNP_A-1869308	0.000228624491714789	4.53017025337146e-05	0.000971596726194514	6.29569724684184e-06	0.520601654867118	0.0696394655366388
SNP_A-1839624	SNP_A-2238358	SNP_A-2171417	0.000900490898037576	5.34517868228176e-05	0.000673531340929735	6.29569724684184e-06	0.623785896171858	0.0718545884270102
SNP_A-1839624	SNP_A-2238358	SNP_A-2098858	0.00108336128478486	0.000128469874233416	0.00084171541794155	6.29569724684184e-06	0.623785896171858	0.697979668123483
SNP_A-1839624	SNP_A-2238358	SNP_A-2297277	0.000743161878299062	4.86429679172832e-05	0.000498742786206351	6.29569724684184e-06	0.623785896171858	0.0584224972532006
SNP_A-1839624	SNP_A-2238358	SNP_A-1869308	0.000752850612404751	5.24376988696073e-05	0.000738857229838847	6.29569724684184e-06	0.623785896171858	0.0696394655366388
