# Supplementary material for: Powerful testing via hierarchical linkage disequilibrium in haplotype association studies
Source: Biom J. 2019 Jan 28;61(3):747–68. doi: 10.1002/bimj.201800053 (PMC6637384; doi:10.1002/bimj.201800053)
Supplement: Supplementary file 1 — Supporting Information [file BIMJ-61-747-s001.zip › reproducibility/case_study1_cadidate_loci_analysis/results/48.Pvalues.txt]

SNP1	SNP2	SNP3	Full	P={1}	P={1,2}	SNP1	SNP2	SNP3
SNP_A-4250468	SNP_A-2107312	SNP_A-2302983	0.550540423454185	0.199521694521045	0.434534143473936	0.0324770042971536	0.721479328601389	0.56229561072303
SNP_A-4250468	SNP_A-2107312	SNP_A-1847434	0.31733723516083	0.129182177853668	0.368191714868119	0.0324770042971536	0.721479328601389	0.251396848772425
SNP_A-4250468	SNP_A-2107312	SNP_A-2234515	0.346962262584047	0.161605918512096	0.349093498191831	0.0324770042971536	0.721479328601389	0.388868088480859
SNP_A-4250468	SNP_A-2107312	SNP_A-1829855	0.294870093077299	0.204098176374673	0.210285761674004	0.0324770042971536	0.721479328601389	0.730042408889663
SNP_A-4250468	SNP_A-2107312	SNP_A-1840825	0.450013627803142	0.180809489998678	0.422287800918875	0.0324770042971536	0.721479328601389	0.485243475601419
SNP_A-4250468	SNP_A-2107312	SNP_A-2079761	0.266706637323086	0.203349864727868	0.186087325964784	0.0324770042971536	0.721479328601389	0.685468759178237
SNP_A-4250468	SNP_A-2107312	SNP_A-2042634	0.545261199983255	0.200220176124121	0.443374959683531	0.0324770042971536	0.721479328601389	0.983555880380767
SNP_A-4250468	SNP_A-2107312	SNP_A-2235223	0.24594770499093	0.195231317573676	0.250190825822147	0.0324770042971536	0.721479328601389	0.57254209929896
SNP_A-4250468	SNP_A-2107312	SNP_A-2211322	0.493823350785415	0.204457009196724	0.37984194822337	0.0324770042971536	0.721479328601389	0.875421949999144
SNP_A-4250468	SNP_A-2107312	SNP_A-1902406	0.438238407665811	0.15951229198333	0.40477744842355	0.0324770042971536	0.721479328601389	0.516900900831592
SNP_A-4250468	SNP_A-2107312	SNP_A-4202242	0.403118480659733	0.144748223758741	0.360054309631485	0.0324770042971536	0.721479328601389	0.435968944072565
SNP_A-4250468	SNP_A-2107312	SNP_A-4198250	0.526868333590175	0.198579214971472	0.461991642613688	0.0324770042971536	0.721479328601389	0.825867975428428
SNP_A-4250468	SNP_A-2107312	SNP_A-2239833	0.480869944522065	0.194290151465091	0.450953111308115	0.0324770042971536	0.721479328601389	0.75746692747308
SNP_A-4250468	SNP_A-2107312	SNP_A-2071556	0.549501170040012	0.203489825273701	0.473852636815184	0.0324770042971536	0.721479328601389	0.94528823118366
SNP_A-4250468	SNP_A-2107312	SNP_A-1849444	0.432797903446541	0.155887334291826	0.401247188648676	0.0324770042971536	0.721479328601389	0.496752927429875
SNP_A-4250468	SNP_A-2107312	SNP_A-4302193	0.37350434455379	0.16672279538075	0.391344925548826	0.0324770042971536	0.721479328601389	0.562193723167483
SNP_A-4250468	SNP_A-2107312	SNP_A-1914791	0.094982576975061	0.0968701451363998	0.280601377460444	0.0324770042971536	0.721479328601389	0.243872658601463
SNP_A-4250468	SNP_A-2107312	SNP_A-2135505	0.560441103210151	0.201057145568131	0.533042025041641	0.0324770042971536	0.721479328601389	0.958650904549432
SNP_A-4250468	SNP_A-2107312	SNP_A-2307488	0.422563432048456	0.151222711439342	0.389179126956817	0.0324770042971536	0.721479328601389	0.468921584248214
SNP_A-4250468	SNP_A-2107312	SNP_A-2293273	0.248675121514282	0.0766234563245566	0.227006566622394	0.0324770042971536	0.721479328601389	0.145516792289998
SNP_A-4250468	SNP_A-1849321	SNP_A-2220063	0.211917794547688	0.087758323437266	0.147411263264634	0.0324770042971536	0.1860393400311	0.985786923699061
SNP_A-4250468	SNP_A-1849321	SNP_A-2042634	0.239062776237896	0.0768424149899142	0.169440971095071	0.0324770042971536	0.1860393400311	0.983555880380767
SNP_A-4250468	SNP_A-1849321	SNP_A-2235223	0.198729127009053	0.0870673110877957	0.133713530534454	0.0324770042971536	0.1860393400311	0.57254209929896
SNP_A-4250468	SNP_A-1849321	SNP_A-2153630	0.196136311448492	0.0735887613034504	0.220918568990583	0.0324770042971536	0.1860393400311	0.37395490071783
SNP_A-4250468	SNP_A-1849321	SNP_A-2211322	0.31057398281222	0.0894235579451326	0.326582324642676	0.0324770042971536	0.1860393400311	0.875421949999144
SNP_A-4250468	SNP_A-1849321	SNP_A-1849478	0.20728885246272	0.0866459198633906	0.324621459935196	0.0324770042971536	0.1860393400311	0.775474748385506
SNP_A-4250468	SNP_A-1849321	SNP_A-1902406	0.372448126935899	0.0699549295137412	0.278885907588292	0.0324770042971536	0.1860393400311	0.516900900831592
SNP_A-4250468	SNP_A-1849321	SNP_A-4202242	0.368745805184356	0.0633879096840281	0.272563068234151	0.0324770042971536	0.1860393400311	0.435968944072565
SNP_A-4250468	SNP_A-1849321	SNP_A-4198250	0.356789310000549	0.0887345184237746	0.258488115173766	0.0324770042971536	0.1860393400311	0.825867975428428
SNP_A-4250468	SNP_A-1849321	SNP_A-2239833	0.341305823079706	0.0870309234705615	0.246094805028555	0.0324770042971536	0.1860393400311	0.75746692747308
SNP_A-4250468	SNP_A-1849321	SNP_A-2071556	0.436546418017593	0.0902742930999749	0.329678099003462	0.0324770042971536	0.1860393400311	0.94528823118366
SNP_A-4250468	SNP_A-1849321	SNP_A-1849444	0.376991854347219	0.068309983119878	0.279051518458336	0.0324770042971536	0.1860393400311	0.496752927429875
SNP_A-4250468	SNP_A-1849321	SNP_A-4302193	0.414945624630993	0.0730000086131999	0.308850189968383	0.0324770042971536	0.1860393400311	0.562193723167483
SNP_A-4250468	SNP_A-1849321	SNP_A-1914791	0.225623273784477	0.0415927785415274	0.191793686312043	0.0324770042971536	0.1860393400311	0.243872658601463
SNP_A-4250468	SNP_A-1849321	SNP_A-2135505	0.256508327296659	0.0883651609322658	0.322279520994128	0.0324770042971536	0.1860393400311	0.958650904549432
SNP_A-4250468	SNP_A-1849321	SNP_A-2307488	0.368829119009372	0.0662417546952756	0.272937089011149	0.0324770042971536	0.1860393400311	0.468921584248214
SNP_A-4250468	SNP_A-1849321	SNP_A-2273666	0.271629901754004	0.053637758424288	0.224374439536229	0.0324770042971536	0.1860393400311	0.289262811492017
SNP_A-4250468	SNP_A-2302983	SNP_A-4240196	0.171165557990434	0.199226632256402	0.13685226641096	0.0324770042971536	0.56229561072303	0.849491776174992
SNP_A-4250468	SNP_A-2302983	SNP_A-2076180	0.0532793337194829	0.192340740439348	0.0362973195239014	0.0324770042971536	0.56229561072303	0.720662355583838
SNP_A-4250468	SNP_A-2302983	SNP_A-1840825	0.137740884414333	0.192184211523898	0.127480209673942	0.0324770042971536	0.56229561072303	0.485243475601419
SNP_A-4250468	SNP_A-2302983	SNP_A-2220063	0.189124605704623	0.203947868868686	0.125433001759259	0.0324770042971536	0.56229561072303	0.985786923699061
SNP_A-4250468	SNP_A-2302983	SNP_A-2042634	0.508000933448412	0.198809152444834	0.431976380809397	0.0324770042971536	0.56229561072303	0.983555880380767
SNP_A-4250468	SNP_A-2302983	SNP_A-2235223	0.205496537259646	0.199360349954737	0.192530922898152	0.0324770042971536	0.56229561072303	0.57254209929896
SNP_A-4250468	SNP_A-2302983	SNP_A-1902406	0.302787835730311	0.155777720863661	0.38838581848162	0.0324770042971536	0.56229561072303	0.516900900831592
SNP_A-4250468	SNP_A-2302983	SNP_A-4202242	0.311428455599393	0.141180563292455	0.375073242808252	0.0324770042971536	0.56229561072303	0.435968944072565
SNP_A-4250468	SNP_A-2302983	SNP_A-4198250	0.472971356374488	0.196076931141863	0.364941337021275	0.0324770042971536	0.56229561072303	0.825867975428428
SNP_A-4250468	SNP_A-2302983	SNP_A-2239833	0.477180586686094	0.191719329499874	0.371212650701177	0.0324770042971536	0.56229561072303	0.75746692747308
SNP_A-4250468	SNP_A-2302983	SNP_A-2071556	0.518569035151216	0.20179503586008	0.410661680234698	0.0324770042971536	0.56229561072303	0.94528823118366
SNP_A-4250468	SNP_A-2302983	SNP_A-1849444	0.310038295076158	0.152190760769925	0.389768680633242	0.0324770042971536	0.56229561072303	0.496752927429875
SNP_A-4250468	SNP_A-2302983	SNP_A-4302193	0.327354746665869	0.162837263310029	0.431215361620828	0.0324770042971536	0.56229561072303	0.562193723167483
SNP_A-4250468	SNP_A-2302983	SNP_A-1914791	0.164282667900082	0.0945629897669969	0.220745440820827	0.0324770042971536	0.56229561072303	0.243872658601463
SNP_A-4250468	SNP_A-2302983	SNP_A-2135505	0.513110785146641	0.198747369396698	0.48685589417743	0.0324770042971536	0.56229561072303	0.958650904549432
SNP_A-4250468	SNP_A-2302983	SNP_A-2307488	0.304479763135772	0.147551878335651	0.381469744437354	0.0324770042971536	0.56229561072303	0.468921584248214
SNP_A-4250468	SNP_A-2302983	SNP_A-2273666	0.363672283416379	0.116392717858853	0.31418404763622	0.0324770042971536	0.56229561072303	0.289262811492017
SNP_A-4250468	SNP_A-2302983	SNP_A-2293273	0.182155890201338	0.0766103586429004	0.16659436670721	0.0324770042971536	0.56229561072303	0.145516792289998
SNP_A-4250468	SNP_A-2302983	SNP_A-1849530	0.300281035124667	0.142430638100218	0.215601864707342	0.0324770042971536	0.56229561072303	0.420939602307931
SNP_A-4250468	SNP_A-2302983	SNP_A-2156403	0.515070002368681	0.181834690709491	0.431253208439436	0.0324770042971536	0.56229561072303	0.573118136121551
SNP_A-4250468	SNP_A-2155199	SNP_A-2042634	0.187967551920226	0.200598250022343	0.133187771583715	0.0324770042971536	0.806892640717054	0.983555880380767
SNP_A-4250468	SNP_A-2155199	SNP_A-2235223	0.285279775787265	0.190916600767253	0.243592089060988	0.0324770042971536	0.806892640717054	0.57254209929896
SNP_A-4250468	SNP_A-2155199	SNP_A-1849478	0.210340074947851	0.196274519111527	0.213141328618451	0.0324770042971536	0.806892640717054	0.775474748385506
SNP_A-4250468	SNP_A-2155199	SNP_A-1902406	0.417294726241809	0.157282422879603	0.433371391969125	0.0324770042971536	0.806892640717054	0.516900900831592
SNP_A-4250468	SNP_A-2155199	SNP_A-4202242	0.402578339240211	0.142864164638106	0.401608447024144	0.0324770042971536	0.806892640717054	0.435968944072565
SNP_A-4250468	SNP_A-2155199	SNP_A-4198250	0.585488354442831	0.195168961384286	0.473830518375322	0.0324770042971536	0.806892640717054	0.825867975428428
SNP_A-4250468	SNP_A-2155199	SNP_A-2239833	0.572767631362524	0.191035038792318	0.467273432491543	0.0324770042971536	0.806892640717054	0.75746692747308
SNP_A-4250468	SNP_A-2155199	SNP_A-2071556	0.616552256207782	0.199906263873667	0.50277404151068	0.0324770042971536	0.806892640717054	0.94528823118366
SNP_A-4250468	SNP_A-2155199	SNP_A-1849444	0.402942307121945	0.153753609735811	0.434098245784204	0.0324770042971536	0.806892640717054	0.496752927429875
SNP_A-4250468	SNP_A-2155199	SNP_A-4302193	0.361116216324256	0.16428076372187	0.446020695924673	0.0324770042971536	0.806892640717054	0.562193723167483
SNP_A-4250468	SNP_A-2155199	SNP_A-1914791	0.0589119508311053	0.0956034475423078	0.304822838705897	0.0324770042971536	0.806892640717054	0.243872658601463
SNP_A-4250468	SNP_A-2155199	SNP_A-2135505	0.536166401617249	0.197352033030123	0.518165073316791	0.0324770042971536	0.806892640717054	0.958650904549432
SNP_A-4250468	SNP_A-2155199	SNP_A-2307488	0.407305512564972	0.149173488425681	0.421035278322186	0.0324770042971536	0.806892640717054	0.468921584248214
SNP_A-4250468	SNP_A-2155199	SNP_A-2273666	0.232950382270843	0.115820351468026	0.272755956773551	0.0324770042971536	0.806892640717054	0.289262811492017
SNP_A-4250468	SNP_A-2155199	SNP_A-2293273	0.250119570755958	0.0744108409192344	0.214570635762962	0.0324770042971536	0.806892640717054	0.145516792289998
SNP_A-4250468	SNP_A-2155199	SNP_A-1849530	0.495440346197752	0.140354565094612	0.398615568234788	0.0324770042971536	0.806892640717054	0.420939602307931
SNP_A-4250468	SNP_A-2155199	SNP_A-2156403	0.548069411589277	0.182694830389086	0.432685822408697	0.0324770042971536	0.806892640717054	0.573118136121551
SNP_A-4250468	SNP_A-1847434	SNP_A-4240196	0.103928163745253	0.117969331603785	0.116709093557347	0.0324770042971536	0.251396848772425	0.849491776174992
SNP_A-4250468	SNP_A-1847434	SNP_A-2076180	0.0732711356779037	0.125980124232837	0.0534537436778574	0.0324770042971536	0.251396848772425	0.720662355583838
SNP_A-4250468	SNP_A-1847434	SNP_A-1829855	0.415403450684784	0.124814234741288	0.313094043895414	0.0324770042971536	0.251396848772425	0.730042408889663
SNP_A-4250468	SNP_A-1847434	SNP_A-1840825	0.259006274853036	0.127567037368109	0.256066360218115	0.0324770042971536	0.251396848772425	0.485243475601419
SNP_A-4250468	SNP_A-1847434	SNP_A-2079761	0.387641496300176	0.122693918549208	0.290577372543869	0.0324770042971536	0.251396848772425	0.685468759178237
SNP_A-4250468	SNP_A-1847434	SNP_A-2220063	0.285555890952	0.126622591240103	0.243805393194141	0.0324770042971536	0.251396848772425	0.985786923699061
SNP_A-4250468	SNP_A-1847434	SNP_A-2042634	0.46018896510664	0.13002913380413	0.35307715270126	0.0324770042971536	0.251396848772425	0.983555880380767
SNP_A-4250468	SNP_A-1847434	SNP_A-2235223	0.21216701522604	0.129933131924354	0.143362197877626	0.0324770042971536	0.251396848772425	0.57254209929896
SNP_A-4250468	SNP_A-1847434	SNP_A-2211322	0.443324079685915	0.128951484957774	0.333833375480398	0.0324770042971536	0.251396848772425	0.875421949999144
SNP_A-4250468	SNP_A-1847434	SNP_A-1849478	0.493051892905328	0.126850374208544	0.390780857960359	0.0324770042971536	0.251396848772425	0.775474748385506
SNP_A-4250468	SNP_A-1847434	SNP_A-1902406	0.406602191760056	0.101188616736294	0.316342318271147	0.0324770042971536	0.251396848772425	0.516900900831592
SNP_A-4250468	SNP_A-1847434	SNP_A-4202242	0.390580508765185	0.0919188173336072	0.299028928193667	0.0324770042971536	0.251396848772425	0.435968944072565
SNP_A-4250468	SNP_A-1847434	SNP_A-4285321	0.193648728775154	0.100676764489405	0.206407878991551	0.0324770042971536	0.251396848772425	0.525022647960627
SNP_A-4250468	SNP_A-1847434	SNP_A-1849444	0.400568976506293	0.0989067335116903	0.315476328772009	0.0324770042971536	0.251396848772425	0.496752927429875
SNP_A-4250468	SNP_A-1847434	SNP_A-1914791	0.289244504060593	0.0624716908134042	0.208161560928374	0.0324770042971536	0.251396848772425	0.243872658601463
SNP_A-4250468	SNP_A-1847434	SNP_A-2135505	0.410760823181458	0.127620032320644	0.362573242617789	0.0324770042971536	0.251396848772425	0.958650904549432
SNP_A-4250468	SNP_A-1847434	SNP_A-2307488	0.390688671766463	0.0959182309781243	0.303030565928166	0.0324770042971536	0.251396848772425	0.468921584248214
SNP_A-4250468	SNP_A-1847434	SNP_A-2273666	0.297610015183341	0.0760349628246357	0.219344123650061	0.0324770042971536	0.251396848772425	0.289262811492017
SNP_A-4250468	SNP_A-1847434	SNP_A-2293273	0.173662330583174	0.0510493621626956	0.140480271467631	0.0324770042971536	0.251396848772425	0.145516792289998
SNP_A-4250468	SNP_A-1847434	SNP_A-1849530	0.392918484755386	0.0939183809119863	0.324627187758283	0.0324770042971536	0.251396848772425	0.420939602307931
SNP_A-4250468	SNP_A-1847434	SNP_A-2156403	0.441471214485248	0.11514961323508	0.342702715582873	0.0324770042971536	0.251396848772425	0.573118136121551
SNP_A-4250468	SNP_A-1849330	SNP_A-2220063	0.187398848610539	0.073540470738804	0.127992425837417	0.0324770042971536	0.148235687707498	0.985786923699061
SNP_A-4250468	SNP_A-1849330	SNP_A-2042634	0.212390598724117	0.0631752346316667	0.146635456013898	0.0324770042971536	0.148235687707498	0.983555880380767
SNP_A-4250468	SNP_A-1849330	SNP_A-2235223	0.172959813335101	0.0735965364296994	0.117242366719119	0.0324770042971536	0.148235687707498	0.57254209929896
SNP_A-4250468	SNP_A-1849330	SNP_A-2153630	0.160260147202819	0.0620657503834942	0.185591537744428	0.0324770042971536	0.148235687707498	0.37395490071783
SNP_A-4250468	SNP_A-1849330	SNP_A-2211322	0.291755414096148	0.0757355701360574	0.283140873312699	0.0324770042971536	0.148235687707498	0.875421949999144
SNP_A-4250468	SNP_A-1849330	SNP_A-1849478	0.187831361162229	0.0731150855960378	0.279008257711169	0.0324770042971536	0.148235687707498	0.775474748385506
SNP_A-4250468	SNP_A-1849330	SNP_A-1902406	0.334436573799497	0.0591467797829587	0.245276973275391	0.0324770042971536	0.148235687707498	0.516900900831592
SNP_A-4250468	SNP_A-1849330	SNP_A-4202242	0.32715959086452	0.0535592731491775	0.236584379311169	0.0324770042971536	0.148235687707498	0.435968944072565
SNP_A-4250468	SNP_A-1849330	SNP_A-4198250	0.317612072681503	0.0751588508353127	0.225893185596171	0.0324770042971536	0.148235687707498	0.825867975428428
SNP_A-4250468	SNP_A-1849330	SNP_A-2239833	0.303870909254136	0.0737143606373954	0.215331665425009	0.0324770042971536	0.148235687707498	0.75746692747308
SNP_A-4250468	SNP_A-1849330	SNP_A-2071556	0.382389693294432	0.0764539074768594	0.282758903066843	0.0324770042971536	0.148235687707498	0.94528823118366
SNP_A-4250468	SNP_A-1849330	SNP_A-1849444	0.338143232918898	0.0577430255458878	0.245299491891866	0.0324770042971536	0.148235687707498	0.496752927429875
SNP_A-4250468	SNP_A-1849330	SNP_A-4302193	0.365441563668298	0.0617128898485966	0.265886198798258	0.0324770042971536	0.148235687707498	0.562193723167483
SNP_A-4250468	SNP_A-1849330	SNP_A-1914791	0.188990428077894	0.0349310794116419	0.158110882927136	0.0324770042971536	0.148235687707498	0.243872658601463
SNP_A-4250468	SNP_A-1849330	SNP_A-2307488	0.330411393787747	0.055980170152119	0.239574548614221	0.0324770042971536	0.148235687707498	0.468921584248214
SNP_A-4250468	SNP_A-1849330	SNP_A-2273666	0.24053604093365	0.0453134362543035	0.195415422402184	0.0324770042971536	0.148235687707498	0.289262811492017
SNP_A-4250468	SNP_A-2234515	SNP_A-4240196	0.0536580440467589	0.159051455127071	0.0708281378328079	0.0324770042971536	0.388868088480859	0.849491776174992
SNP_A-4250468	SNP_A-2234515	SNP_A-2076180	0.0337048549651787	0.163659161468925	0.0233193785983211	0.0324770042971536	0.388868088480859	0.720662355583838
SNP_A-4250468	SNP_A-2234515	SNP_A-1829855	0.466231295465677	0.158853840201693	0.385084647588454	0.0324770042971536	0.388868088480859	0.730042408889663
SNP_A-4250468	SNP_A-2234515	SNP_A-1840825	0.229656000988869	0.157106741432619	0.206742417791473	0.0324770042971536	0.388868088480859	0.485243475601419
SNP_A-4250468	SNP_A-2234515	SNP_A-2079761	0.445622838263703	0.15671615178396	0.370779550418293	0.0324770042971536	0.388868088480859	0.685468759178237
SNP_A-4250468	SNP_A-2234515	SNP_A-2220063	0.229006161274891	0.160897047459878	0.211862943144409	0.0324770042971536	0.388868088480859	0.985786923699061
SNP_A-4250468	SNP_A-2234515	SNP_A-2042634	0.479649566601419	0.163206841029609	0.36732366970182	0.0324770042971536	0.388868088480859	0.983555880380767
SNP_A-4250468	SNP_A-2234515	SNP_A-2235223	0.191931854142815	0.163062703020586	0.127199478103724	0.0324770042971536	0.388868088480859	0.57254209929896
SNP_A-4250468	SNP_A-2234515	SNP_A-2211322	0.441502679171148	0.162225345315774	0.340971729015963	0.0324770042971536	0.388868088480859	0.875421949999144
SNP_A-4250468	SNP_A-2234515	SNP_A-1849478	0.509857441897037	0.159295350236956	0.394815195337266	0.0324770042971536	0.388868088480859	0.775474748385506
SNP_A-4250468	SNP_A-2234515	SNP_A-1902406	0.388873163712823	0.127009849559355	0.319125953109467	0.0324770042971536	0.388868088480859	0.516900900831592
SNP_A-4250468	SNP_A-2234515	SNP_A-4202242	0.372174549883795	0.115327833382152	0.299165319100404	0.0324770042971536	0.388868088480859	0.435968944072565
SNP_A-4250468	SNP_A-2234515	SNP_A-4285321	0.155031315709374	0.126141689778888	0.199881530076574	0.0324770042971536	0.388868088480859	0.525022647960627
SNP_A-4250468	SNP_A-2234515	SNP_A-1849444	0.380786237132514	0.124141238246215	0.318052064200099	0.0324770042971536	0.388868088480859	0.496752927429875
SNP_A-4250468	SNP_A-2234515	SNP_A-1914791	0.299874946241996	0.0781236991641512	0.211676329824453	0.0324770042971536	0.388868088480859	0.243872658601463
SNP_A-4250468	SNP_A-2234515	SNP_A-2135505	0.34563747705785	0.160430750762536	0.351752175459336	0.0324770042971536	0.388868088480859	0.958650904549432
SNP_A-4250468	SNP_A-2234515	SNP_A-2307488	0.375151366539631	0.120401175827055	0.307839087004311	0.0324770042971536	0.388868088480859	0.468921584248214
SNP_A-4250468	SNP_A-2234515	SNP_A-2273666	0.293709121122723	0.0954515427094203	0.221167303533163	0.0324770042971536	0.388868088480859	0.289262811492017
SNP_A-4250468	SNP_A-2234515	SNP_A-2293273	0.140069333663737	0.0636139279414698	0.134013366695008	0.0324770042971536	0.388868088480859	0.145516792289998
SNP_A-4250468	SNP_A-2234515	SNP_A-1849530	0.338009898828027	0.11731871918322	0.31495805274809	0.0324770042971536	0.388868088480859	0.420939602307931
SNP_A-4250468	SNP_A-2234515	SNP_A-2156403	0.400656655506666	0.145438899281952	0.341034019179382	0.0324770042971536	0.388868088480859	0.573118136121551
SNP_A-4250468	SNP_A-4289254	SNP_A-2220063	0.144401149171156	0.0554047716826961	0.0959809122196056	0.0324770042971536	0.103158128802997	0.985786923699061
SNP_A-4250468	SNP_A-4289254	SNP_A-2042634	0.160437906921962	0.0463318351079628	0.108966820993144	0.0324770042971536	0.103158128802997	0.983555880380767
SNP_A-4250468	SNP_A-4289254	SNP_A-2235223	0.137577618851592	0.0563490570430564	0.0920251742482682	0.0324770042971536	0.103158128802997	0.57254209929896
SNP_A-4250468	SNP_A-4289254	SNP_A-2153630	0.105214558098622	0.0475666308743379	0.141381796611557	0.0324770042971536	0.103158128802997	0.37395490071783
SNP_A-4250468	SNP_A-4289254	SNP_A-2211322	0.263529077376412	0.0580862310972321	0.227204156181264	0.0324770042971536	0.103158128802997	0.875421949999144
SNP_A-4250468	SNP_A-4289254	SNP_A-1849478	0.129035129900357	0.0557257714659762	0.227703831043194	0.0324770042971536	0.103158128802997	0.775474748385506
SNP_A-4250468	SNP_A-4289254	SNP_A-1902406	0.278978546984007	0.0452152819978278	0.200972564778212	0.0324770042971536	0.103158128802997	0.516900900831592
SNP_A-4250468	SNP_A-4289254	SNP_A-4202242	0.270122643374309	0.0409094326922936	0.191176560661804	0.0324770042971536	0.103158128802997	0.435968944072565
SNP_A-4250468	SNP_A-4289254	SNP_A-4198250	0.265530293075915	0.0576120315698479	0.186937642040113	0.0324770042971536	0.103158128802997	0.825867975428428
SNP_A-4250468	SNP_A-4289254	SNP_A-2239833	0.25245971610693	0.0565191425834257	0.178355816925463	0.0324770042971536	0.103158128802997	0.75746692747308
SNP_A-4250468	SNP_A-4289254	SNP_A-2071556	0.329026006099323	0.0585553138628284	0.235164961781963	0.0324770042971536	0.103158128802997	0.94528823118366
SNP_A-4250468	SNP_A-4289254	SNP_A-1849444	0.282940551034994	0.0441249258954838	0.201034359698126	0.0324770042971536	0.103158128802997	0.496752927429875
SNP_A-4250468	SNP_A-4289254	SNP_A-4302193	0.301657468004642	0.0471701806402886	0.213233411452646	0.0324770042971536	0.103158128802997	0.562193723167483
SNP_A-4250468	SNP_A-4289254	SNP_A-1914791	0.153805989667713	0.0265684636822896	0.123048614997841	0.0324770042971536	0.103158128802997	0.243872658601463
SNP_A-4250468	SNP_A-4289254	SNP_A-2135505	0.164339125996327	0.0571951529515069	0.22894592726987	0.0324770042971536	0.103158128802997	0.958650904549432
SNP_A-4250468	SNP_A-4289254	SNP_A-2307488	0.275611733242089	0.0427709642936324	0.195894329619336	0.0324770042971536	0.103158128802997	0.468921584248214
SNP_A-4250468	SNP_A-4289254	SNP_A-2273666	0.215638256670326	0.0347692240208128	0.159530809747433	0.0324770042971536	0.103158128802997	0.289262811492017
SNP_A-4250468	SNP_A-4240196	SNP_A-2220063	0.447599987940825	0.198228614621016	0.354424018693287	0.0324770042971536	0.849491776174992	0.985786923699061
SNP_A-4250468	SNP_A-4240196	SNP_A-2042634	0.675454432580111	0.200934949203222	0.579679758509141	0.0324770042971536	0.849491776174992	0.983555880380767
SNP_A-4250468	SNP_A-4240196	SNP_A-2235223	0.307538993421789	0.200186214389132	0.224141289376233	0.0324770042971536	0.849491776174992	0.57254209929896
SNP_A-4250468	SNP_A-4240196	SNP_A-2153630	0.345157071962222	0.164208397734062	0.270966163362248	0.0324770042971536	0.849491776174992	0.37395490071783
SNP_A-4250468	SNP_A-4240196	SNP_A-2211322	0.371101734271584	0.200391520952418	0.270991186308762	0.0324770042971536	0.849491776174992	0.875421949999144
SNP_A-4250468	SNP_A-4240196	SNP_A-1849478	0.383361449512625	0.193202064561451	0.363471290735087	0.0324770042971536	0.849491776174992	0.775474748385506
SNP_A-4250468	SNP_A-4240196	SNP_A-4198250	0.586588591371934	0.196402733004339	0.512729456455079	0.0324770042971536	0.849491776174992	0.825867975428428
SNP_A-4250468	SNP_A-4240196	SNP_A-2239833	0.604579121471234	0.192186144540022	0.519625365867872	0.0324770042971536	0.849491776174992	0.75746692747308
SNP_A-4250468	SNP_A-4240196	SNP_A-2071556	0.598142801288029	0.201338590752513	0.521219522416464	0.0324770042971536	0.849491776174992	0.94528823118366
SNP_A-4250468	SNP_A-4240196	SNP_A-1914791	0.283077747270242	0.0956022464484489	0.250110857019309	0.0324770042971536	0.849491776174992	0.243872658601463
SNP_A-4250468	SNP_A-4240196	SNP_A-2273666	0.492769537344113	0.117257323396412	0.416248959959475	0.0324770042971536	0.849491776174992	0.289262811492017
SNP_A-4250468	SNP_A-4240196	SNP_A-2293273	0.334226142277073	0.0757908093998956	0.239959922806094	0.0324770042971536	0.849491776174992	0.145516792289998
SNP_A-4250468	SNP_A-4240196	SNP_A-1849530	0.551191251338181	0.14103377190636	0.461017626724949	0.0324770042971536	0.849491776174992	0.420939602307931
SNP_A-4250468	SNP_A-4240196	SNP_A-2156403	0.620616731033606	0.181534601836102	0.518556529245719	0.0324770042971536	0.849491776174992	0.573118136121551
SNP_A-4250468	SNP_A-2300514	SNP_A-2220063	0.232819706265242	0.0889751270557323	0.162020905281128	0.0324770042971536	0.196270677772099	0.985786923699061
SNP_A-4250468	SNP_A-2300514	SNP_A-2042634	0.123592940521398	0.0762140512711973	0.0836058314100937	0.0324770042971536	0.196270677772099	0.983555880380767
SNP_A-4250468	SNP_A-2300514	SNP_A-2235223	0.190312440269799	0.0885111062561133	0.128438922288473	0.0324770042971536	0.196270677772099	0.57254209929896
SNP_A-4250468	SNP_A-2300514	SNP_A-2153630	0.144430287399339	0.0749662031725383	0.203287810622718	0.0324770042971536	0.196270677772099	0.37395490071783
SNP_A-4250468	SNP_A-2300514	SNP_A-2211322	0.37473609002697	0.0906879260145279	0.334370858479453	0.0324770042971536	0.196270677772099	0.875421949999144
SNP_A-4250468	SNP_A-2300514	SNP_A-1849478	0.21271467203309	0.0877043294739204	0.300623454267642	0.0324770042971536	0.196270677772099	0.775474748385506
SNP_A-4250468	SNP_A-2300514	SNP_A-1902406	0.362440608791133	0.0707921225445414	0.266220700609867	0.0324770042971536	0.196270677772099	0.516900900831592
SNP_A-4250468	SNP_A-2300514	SNP_A-4202242	0.358704066633038	0.0641213122231196	0.261227433368604	0.0324770042971536	0.196270677772099	0.435968944072565
SNP_A-4250468	SNP_A-2300514	SNP_A-4198250	0.330848981254542	0.0898552285991615	0.236719962612757	0.0324770042971536	0.196270677772099	0.825867975428428
SNP_A-4250468	SNP_A-2300514	SNP_A-2239833	0.315999254522726	0.0881535121485414	0.224466490203654	0.0324770042971536	0.196270677772099	0.75746692747308
SNP_A-4250468	SNP_A-2300514	SNP_A-2071556	0.386686370894795	0.0913466263944631	0.287512180771106	0.0324770042971536	0.196270677772099	0.94528823118366
SNP_A-4250468	SNP_A-2300514	SNP_A-1849444	0.365183021005809	0.0691207612662137	0.266416092400651	0.0324770042971536	0.196270677772099	0.496752927429875
SNP_A-4250468	SNP_A-2300514	SNP_A-4302193	0.40198131272885	0.0737491250592279	0.297183276266476	0.0324770042971536	0.196270677772099	0.562193723167483
SNP_A-4250468	SNP_A-2300514	SNP_A-1914791	0.214256438859514	0.0418879875541629	0.181650293748088	0.0324770042971536	0.196270677772099	0.243872658601463
SNP_A-4250468	SNP_A-2300514	SNP_A-2135505	0.210510264860327	0.0892911127144686	0.325029751999409	0.0324770042971536	0.196270677772099	0.958650904549432
SNP_A-4250468	SNP_A-2300514	SNP_A-2307488	0.358004424903206	0.0670207616626722	0.260798574814637	0.0324770042971536	0.196270677772099	0.468921584248214
SNP_A-4250468	SNP_A-2300514	SNP_A-2273666	0.263562406213528	0.054495029829056	0.21377695289943	0.0324770042971536	0.196270677772099	0.289262811492017
SNP_A-4250468	SNP_A-1940582	SNP_A-2220063	0.228741846659523	0.0906005192733214	0.157846412167598	0.0324770042971536	0.200739581432941	0.985786923699061
SNP_A-4250468	SNP_A-1940582	SNP_A-2042634	0.12880783600226	0.0776941401505726	0.0872947773838054	0.0324770042971536	0.200739581432941	0.983555880380767
SNP_A-4250468	SNP_A-1940582	SNP_A-2235223	0.19265334291871	0.0900016966241592	0.130036431436967	0.0324770042971536	0.200739581432941	0.57254209929896
SNP_A-4250468	SNP_A-1940582	SNP_A-2153630	0.145798136486618	0.0762065987629245	0.205542898195619	0.0324770042971536	0.200739581432941	0.37395490071783
SNP_A-4250468	SNP_A-1940582	SNP_A-2211322	0.374537216071581	0.0922425295754985	0.340534537759993	0.0324770042971536	0.200739581432941	0.875421949999144
SNP_A-4250468	SNP_A-1940582	SNP_A-1849478	0.216855316040558	0.0892301041736796	0.304881955239381	0.0324770042971536	0.200739581432941	0.775474748385506
SNP_A-4250468	SNP_A-1940582	SNP_A-1902406	0.361726300015436	0.0720029222680455	0.266528845981349	0.0324770042971536	0.200739581432941	0.516900900831592
SNP_A-4250468	SNP_A-1940582	SNP_A-4202242	0.359755626825461	0.0652219073127001	0.262717638982858	0.0324770042971536	0.200739581432941	0.435968944072565
SNP_A-4250468	SNP_A-1940582	SNP_A-4198250	0.340775522073434	0.0913905056919478	0.245188812104495	0.0324770042971536	0.200739581432941	0.825867975428428
SNP_A-4250468	SNP_A-1940582	SNP_A-2239833	0.326385286634825	0.0896604222661388	0.232956601147789	0.0324770042971536	0.200739581432941	0.75746692747308
SNP_A-4250468	SNP_A-1940582	SNP_A-2071556	0.394986566060898	0.0929088359142248	0.295894171648529	0.0324770042971536	0.200739581432941	0.94528823118366
SNP_A-4250468	SNP_A-1940582	SNP_A-1849444	0.36496092610711	0.0703056438761423	0.266754522192548	0.0324770042971536	0.200739581432941	0.496752927429875
SNP_A-4250468	SNP_A-1940582	SNP_A-4302193	0.406249996146649	0.0750144099825545	0.300928504424859	0.0324770042971536	0.200739581432941	0.562193723167483
SNP_A-4250468	SNP_A-1940582	SNP_A-1914791	0.220671747931055	0.0426188278191707	0.185136012222411	0.0324770042971536	0.200739581432941	0.243872658601463
SNP_A-4250468	SNP_A-1940582	SNP_A-2135505	0.197621164473861	0.0908689143503654	0.326837746436712	0.0324770042971536	0.200739581432941	0.958650904549432
SNP_A-4250468	SNP_A-1940582	SNP_A-2307488	0.357788460901089	0.0681715522552371	0.261247544393092	0.0324770042971536	0.200739581432941	0.468921584248214
SNP_A-4250468	SNP_A-1940582	SNP_A-2273666	0.267320942324275	0.055409053866881	0.219949700967436	0.0324770042971536	0.200739581432941	0.289262811492017
SNP_A-4250468	SNP_A-2076180	SNP_A-2220063	0.34566760294549	0.187892617203374	0.315117701685673	0.0324770042971536	0.720662355583838	0.985786923699061
SNP_A-4250468	SNP_A-2076180	SNP_A-2042634	0.611194190456038	0.193152177755567	0.55435913186558	0.0324770042971536	0.720662355583838	0.983555880380767
SNP_A-4250468	SNP_A-2076180	SNP_A-2235223	0.302844830486771	0.192569544444571	0.216416347975815	0.0324770042971536	0.720662355583838	0.57254209929896
SNP_A-4250468	SNP_A-2076180	SNP_A-2153630	0.333728924979276	0.157335474852877	0.258873652364535	0.0324770042971536	0.720662355583838	0.37395490071783
SNP_A-4250468	SNP_A-2076180	SNP_A-2211322	0.30252989992489	0.192689078674695	0.21339140004465	0.0324770042971536	0.720662355583838	0.875421949999144
SNP_A-4250468	SNP_A-2076180	SNP_A-1849478	0.408245341983647	0.187462224183395	0.35748193311423	0.0324770042971536	0.720662355583838	0.775474748385506
SNP_A-4250468	SNP_A-2076180	SNP_A-4198250	0.546157881971311	0.189034500222786	0.465884862341282	0.0324770042971536	0.720662355583838	0.825867975428428
SNP_A-4250468	SNP_A-2076180	SNP_A-2239833	0.569780640160184	0.185013349076824	0.479354019745994	0.0324770042971536	0.720662355583838	0.75746692747308
SNP_A-4250468	SNP_A-2076180	SNP_A-2071556	0.489548709432941	0.19359176346837	0.423082051018872	0.0324770042971536	0.720662355583838	0.94528823118366
SNP_A-4250468	SNP_A-2076180	SNP_A-4285321	0.379163170119774	0.147025083508255	0.300916186626346	0.0324770042971536	0.720662355583838	0.525022647960627
SNP_A-4250468	SNP_A-2076180	SNP_A-2273666	0.494084560912136	0.113225592584985	0.395722364054607	0.0324770042971536	0.720662355583838	0.289262811492017
SNP_A-4250468	SNP_A-2076180	SNP_A-2293273	0.337768319567784	0.0730751178891057	0.243411319633871	0.0324770042971536	0.720662355583838	0.145516792289998
SNP_A-4250468	SNP_A-2076180	SNP_A-1849530	0.546650423373035	0.135908657271712	0.440029055347046	0.0324770042971536	0.720662355583838	0.420939602307931
SNP_A-4250468	SNP_A-2076180	SNP_A-2156403	0.597072506310928	0.174247099730797	0.487520218780219	0.0324770042971536	0.720662355583838	0.573118136121551
SNP_A-4250468	SNP_A-1838195	SNP_A-2220063	0.140228657168489	0.200183330830095	0.14248312003389	0.0324770042971536	0.969759916680707	0.985786923699061
SNP_A-4250468	SNP_A-1838195	SNP_A-2042634	0.399747518068282	0.200443460419145	0.300074259225052	0.0324770042971536	0.969759916680707	0.983555880380767
SNP_A-4250468	SNP_A-1838195	SNP_A-2235223	0.313232799463202	0.20083375124887	0.248019419234274	0.0324770042971536	0.969759916680707	0.57254209929896
SNP_A-4250468	SNP_A-1838195	SNP_A-2153630	0.327196768061549	0.166121208535644	0.235782739662947	0.0324770042971536	0.969759916680707	0.37395490071783
SNP_A-4250468	SNP_A-1838195	SNP_A-2211322	0.634891867982003	0.200862610938798	0.522675153797678	0.0324770042971536	0.969759916680707	0.875421949999144
SNP_A-4250468	SNP_A-1838195	SNP_A-1849478	0.335551379385043	0.197196863510943	0.260807952789961	0.0324770042971536	0.969759916680707	0.775474748385506
SNP_A-4250468	SNP_A-1838195	SNP_A-1902406	0.480285741741975	0.157409014448814	0.391951066950984	0.0324770042971536	0.969759916680707	0.516900900831592
SNP_A-4250468	SNP_A-1838195	SNP_A-4202242	0.468274286373158	0.142976826322082	0.375526977056647	0.0324770042971536	0.969759916680707	0.435968944072565
SNP_A-4250468	SNP_A-1838195	SNP_A-1849444	0.49726449584244	0.153901180546459	0.400383588873086	0.0324770042971536	0.969759916680707	0.496752927429875
SNP_A-4250468	SNP_A-1838195	SNP_A-4302193	0.559273200634087	0.16434218130793	0.45653970466843	0.0324770042971536	0.969759916680707	0.562193723167483
SNP_A-4250468	SNP_A-1838195	SNP_A-1914791	0.22414733135007	0.0960681756991785	0.256250548421153	0.0324770042971536	0.969759916680707	0.243872658601463
SNP_A-4250468	SNP_A-1838195	SNP_A-2307488	0.497561199895165	0.149310798869627	0.403262680310415	0.0324770042971536	0.969759916680707	0.468921584248214
SNP_A-4250468	SNP_A-1838195	SNP_A-2293273	0.278890210308785	0.0752080926841831	0.198484092741755	0.0324770042971536	0.969759916680707	0.145516792289998
SNP_A-4250468	SNP_A-1838195	SNP_A-2156403	0.586684668781782	0.182827344917314	0.490538897913052	0.0324770042971536	0.969759916680707	0.573118136121551
SNP_A-4250468	SNP_A-1829855	SNP_A-2220063	0.252073213704253	0.204509559025409	0.212501982084314	0.0324770042971536	0.730042408889663	0.985786923699061
SNP_A-4250468	SNP_A-1829855	SNP_A-2042634	0.398800970542473	0.20256044977617	0.512659100464512	0.0324770042971536	0.730042408889663	0.983555880380767
SNP_A-4250468	SNP_A-1829855	SNP_A-2235223	0.252323735435366	0.202285079404017	0.230197349912019	0.0324770042971536	0.730042408889663	0.57254209929896
SNP_A-4250468	SNP_A-1829855	SNP_A-2153630	0.368083046781422	0.16741038490568	0.268318252483071	0.0324770042971536	0.730042408889663	0.37395490071783
SNP_A-4250468	SNP_A-1829855	SNP_A-2211322	0.510409536145397	0.204398683445071	0.56819799502171	0.0324770042971536	0.730042408889663	0.875421949999144
SNP_A-4250468	SNP_A-1829855	SNP_A-1849478	0.497563296937755	0.201324992174485	0.384242079544451	0.0324770042971536	0.730042408889663	0.775474748385506
SNP_A-4250468	SNP_A-1829855	SNP_A-1902406	0.595817824720865	0.159174611121918	0.484196856029512	0.0324770042971536	0.730042408889663	0.516900900831592
SNP_A-4250468	SNP_A-1829855	SNP_A-4202242	0.577670740327756	0.144352494146319	0.462992969781971	0.0324770042971536	0.730042408889663	0.435968944072565
SNP_A-4250468	SNP_A-1829855	SNP_A-4198250	0.332449383844105	0.19997115340651	0.349557457088636	0.0324770042971536	0.730042408889663	0.825867975428428
SNP_A-4250468	SNP_A-1829855	SNP_A-2239833	0.370494676087883	0.195608097765017	0.374398263353368	0.0324770042971536	0.730042408889663	0.75746692747308
SNP_A-4250468	SNP_A-1829855	SNP_A-2071556	0.356960460822619	0.205734190302354	0.383479700270728	0.0324770042971536	0.730042408889663	0.94528823118366
SNP_A-4250468	SNP_A-1829855	SNP_A-1849444	0.598569894099557	0.15558497347694	0.484203411997564	0.0324770042971536	0.730042408889663	0.496752927429875
SNP_A-4250468	SNP_A-1829855	SNP_A-4302193	0.62395394004227	0.166387503046799	0.508273990756755	0.0324770042971536	0.730042408889663	0.562193723167483
SNP_A-4250468	SNP_A-1829855	SNP_A-1914791	0.202159182411763	0.096295184025771	0.202056527496278	0.0324770042971536	0.730042408889663	0.243872658601463
SNP_A-4250468	SNP_A-1829855	SNP_A-2135505	0.645711631482388	0.201870352418343	0.555818671382829	0.0324770042971536	0.730042408889663	0.958650904549432
SNP_A-4250468	SNP_A-1829855	SNP_A-2307488	0.589392016850894	0.150910430927381	0.474989891412014	0.0324770042971536	0.730042408889663	0.468921584248214
SNP_A-4250468	SNP_A-1829855	SNP_A-2273666	0.53025270771163	0.118691720464338	0.415941795398336	0.0324770042971536	0.730042408889663	0.289262811492017
SNP_A-4250468	SNP_A-1829855	SNP_A-2293273	0.31275870938142	0.0768811002811399	0.223730514922066	0.0324770042971536	0.730042408889663	0.145516792289998
SNP_A-4250468	SNP_A-1829855	SNP_A-2156403	0.601775867043579	0.185748358003788	0.490550071182288	0.0324770042971536	0.730042408889663	0.573118136121551
SNP_A-4250468	SNP_A-1840825	SNP_A-2042634	0.344729596903398	0.188250887334669	0.266756788991051	0.0324770042971536	0.485243475601419	0.983555880380767
SNP_A-4250468	SNP_A-1840825	SNP_A-2235223	0.269283792579536	0.176895782839147	0.242284657990882	0.0324770042971536	0.485243475601419	0.57254209929896
SNP_A-4250468	SNP_A-1840825	SNP_A-2153630	0.353711234867329	0.153906684049988	0.282028943619481	0.0324770042971536	0.485243475601419	0.37395490071783
SNP_A-4250468	SNP_A-1840825	SNP_A-2211322	0.388599857930282	0.192295987847452	0.33732446865074	0.0324770042971536	0.485243475601419	0.875421949999144
SNP_A-4250468	SNP_A-1840825	SNP_A-1849478	0.309274289081106	0.189686476948294	0.219073276282483	0.0324770042971536	0.485243475601419	0.775474748385506
SNP_A-4250468	SNP_A-1840825	SNP_A-1902406	0.297199263250307	0.146526665330209	0.460666035028528	0.0324770042971536	0.485243475601419	0.516900900831592
SNP_A-4250468	SNP_A-1840825	SNP_A-4202242	0.319178280359364	0.132557333881189	0.438514110213467	0.0324770042971536	0.485243475601419	0.435968944072565
SNP_A-4250468	SNP_A-1840825	SNP_A-4198250	0.603822518392851	0.187213129216161	0.501981169688105	0.0324770042971536	0.485243475601419	0.825867975428428
SNP_A-4250468	SNP_A-1840825	SNP_A-2239833	0.611129170854882	0.183206230155853	0.501341046334588	0.0324770042971536	0.485243475601419	0.75746692747308
SNP_A-4250468	SNP_A-1840825	SNP_A-2071556	0.632354304940046	0.192045193174387	0.551931922398148	0.0324770042971536	0.485243475601419	0.94528823118366
SNP_A-4250468	SNP_A-1840825	SNP_A-1849444	0.299031130758492	0.143046862411918	0.463881923111766	0.0324770042971536	0.485243475601419	0.496752927429875
SNP_A-4250468	SNP_A-1840825	SNP_A-4302193	0.342372629421577	0.153532763685947	0.478282677580995	0.0324770042971536	0.485243475601419	0.562193723167483
SNP_A-4250468	SNP_A-1840825	SNP_A-1914791	0.041176703496066	0.0871575985372351	0.302234660950501	0.0324770042971536	0.485243475601419	0.243872658601463
SNP_A-4250468	SNP_A-1840825	SNP_A-2135505	0.553974012480353	0.189106045093258	0.55110068424457	0.0324770042971536	0.485243475601419	0.958650904549432
SNP_A-4250468	SNP_A-1840825	SNP_A-2307488	0.318805101593066	0.138703683294031	0.452576577245678	0.0324770042971536	0.485243475601419	0.468921584248214
SNP_A-4250468	SNP_A-1840825	SNP_A-2273666	0.249633432855187	0.109853404466414	0.379457846961871	0.0324770042971536	0.485243475601419	0.289262811492017
SNP_A-4250468	SNP_A-1840825	SNP_A-2293273	0.322137610134615	0.0737924096503887	0.239665920682036	0.0324770042971536	0.485243475601419	0.145516792289998
SNP_A-4250468	SNP_A-1840825	SNP_A-1849530	0.549188544649717	0.136303351211914	0.440748498187701	0.0324770042971536	0.485243475601419	0.420939602307931
SNP_A-4250468	SNP_A-1840825	SNP_A-2156403	0.612107882813833	0.172094576004701	0.495456624911876	0.0324770042971536	0.485243475601419	0.573118136121551
SNP_A-4250468	SNP_A-2079761	SNP_A-2220063	0.24543336951214	0.204201294827437	0.232670159842691	0.0324770042971536	0.685468759178237	0.985786923699061
SNP_A-4250468	SNP_A-2079761	SNP_A-2042634	0.39598262083357	0.201185551527572	0.542224414593434	0.0324770042971536	0.685468759178237	0.983555880380767
SNP_A-4250468	SNP_A-2079761	SNP_A-2235223	0.2477965552801	0.201577451991649	0.235383036012562	0.0324770042971536	0.685468759178237	0.57254209929896
SNP_A-4250468	SNP_A-2079761	SNP_A-2153630	0.363206568576797	0.166478252447299	0.264611124952229	0.0324770042971536	0.685468759178237	0.37395490071783
SNP_A-4250468	SNP_A-2079761	SNP_A-2211322	0.516333840065314	0.203752066938882	0.55760169240699	0.0324770042971536	0.685468759178237	0.875421949999144
SNP_A-4250468	SNP_A-2079761	SNP_A-1849478	0.493844490510227	0.200568381281528	0.379860668560203	0.0324770042971536	0.685468759178237	0.775474748385506
SNP_A-4250468	SNP_A-2079761	SNP_A-1902406	0.595870511495796	0.158293448418665	0.480347324049844	0.0324770042971536	0.685468759178237	0.516900900831592
SNP_A-4250468	SNP_A-2079761	SNP_A-4202242	0.577555288756431	0.143481775598674	0.460489309244896	0.0324770042971536	0.685468759178237	0.435968944072565
SNP_A-4250468	SNP_A-2079761	SNP_A-4198250	0.328704168892475	0.199223752419275	0.345309333114956	0.0324770042971536	0.685468759178237	0.825867975428428
SNP_A-4250468	SNP_A-2079761	SNP_A-2239833	0.366737080276175	0.194854671488798	0.370097132485128	0.0324770042971536	0.685468759178237	0.75746692747308
SNP_A-4250468	SNP_A-2079761	SNP_A-2071556	0.36822490337204	0.204981901677906	0.38567667567781	0.0324770042971536	0.685468759178237	0.94528823118366
SNP_A-4250468	SNP_A-2079761	SNP_A-1849444	0.598509431134906	0.154705719125097	0.481496864220719	0.0324770042971536	0.685468759178237	0.496752927429875
SNP_A-4250468	SNP_A-2079761	SNP_A-4302193	0.626122928979328	0.165538642462642	0.508816410171734	0.0324770042971536	0.685468759178237	0.562193723167483
SNP_A-4250468	SNP_A-2079761	SNP_A-1914791	0.202775813565411	0.0954764333143155	0.199282019210431	0.0324770042971536	0.685468759178237	0.243872658601463
SNP_A-4250468	SNP_A-2079761	SNP_A-2135505	0.651831044950354	0.201171876851925	0.553631594849969	0.0324770042971536	0.685468759178237	0.958650904549432
SNP_A-4250468	SNP_A-2079761	SNP_A-2307488	0.589674830425779	0.150037919252515	0.472659268268674	0.0324770042971536	0.685468759178237	0.468921584248214
SNP_A-4250468	SNP_A-2079761	SNP_A-2273666	0.523939116453052	0.118068749745383	0.412227535992439	0.0324770042971536	0.685468759178237	0.289262811492017
SNP_A-4250468	SNP_A-2079761	SNP_A-2293273	0.31413523935961	0.0768290230865683	0.224408066083248	0.0324770042971536	0.685468759178237	0.145516792289998
SNP_A-4250468	SNP_A-2079761	SNP_A-2156403	0.602200301874036	0.185029531484809	0.489307717025044	0.0324770042971536	0.685468759178237	0.573118136121551
SNP_A-4250468	SNP_A-2220063	SNP_A-2235223	0.168249056483854	0.198219561674476	0.124951128941262	0.0324770042971536	0.985786923699061	0.57254209929896
SNP_A-4250468	SNP_A-2220063	SNP_A-2153630	0.232230006759671	0.166928219670392	0.197193362241487	0.0324770042971536	0.985786923699061	0.37395490071783
SNP_A-4250468	SNP_A-2220063	SNP_A-1849478	0.468989666218044	0.200466941209499	0.396743588910598	0.0324770042971536	0.985786923699061	0.775474748385506
SNP_A-4250468	SNP_A-2220063	SNP_A-1902406	0.469871288081678	0.158351482394036	0.360576287003987	0.0324770042971536	0.985786923699061	0.516900900831592
SNP_A-4250468	SNP_A-2220063	SNP_A-4202242	0.442396417133067	0.143556744761835	0.336542685542495	0.0324770042971536	0.985786923699061	0.435968944072565
SNP_A-4250468	SNP_A-2220063	SNP_A-4198250	0.471786198254729	0.198906068338516	0.371351454376037	0.0324770042971536	0.985786923699061	0.825867975428428
SNP_A-4250468	SNP_A-2220063	SNP_A-2239833	0.4556850513215	0.19442565733361	0.367913297174659	0.0324770042971536	0.985786923699061	0.75746692747308
SNP_A-4250468	SNP_A-2220063	SNP_A-2071556	0.449550296398168	0.204515570979971	0.340797732381309	0.0324770042971536	0.985786923699061	0.94528823118366
SNP_A-4250468	SNP_A-2220063	SNP_A-4285321	0.205615206616339	0.154640772493029	0.147150257220802	0.0324770042971536	0.985786923699061	0.525022647960627
SNP_A-4250468	SNP_A-2220063	SNP_A-1849444	0.469759672533127	0.154738451268985	0.360113023414282	0.0324770042971536	0.985786923699061	0.496752927429875
SNP_A-4250468	SNP_A-2220063	SNP_A-4302193	0.479772598479711	0.165415747432444	0.374475774011189	0.0324770042971536	0.985786923699061	0.562193723167483
SNP_A-4250468	SNP_A-2220063	SNP_A-1914791	0.263271893105819	0.0963852216242153	0.248110880759606	0.0324770042971536	0.985786923699061	0.243872658601463
SNP_A-4250468	SNP_A-2220063	SNP_A-2307488	0.460254443880375	0.150048177557172	0.351236552592797	0.0324770042971536	0.985786923699061	0.468921584248214
SNP_A-4250468	SNP_A-2220063	SNP_A-2273666	0.326547865789566	0.118297534697729	0.263929116335884	0.0324770042971536	0.985786923699061	0.289262811492017
SNP_A-4250468	SNP_A-2220063	SNP_A-2156403	0.463341772670085	0.184701530911607	0.35298316545993	0.0324770042971536	0.985786923699061	0.573118136121551
SNP_A-4250468	SNP_A-2042634	SNP_A-2235223	0.352583856492355	0.202298090405086	0.26099303145789	0.0324770042971536	0.983555880380767	0.57254209929896
SNP_A-4250468	SNP_A-2042634	SNP_A-1849478	0.479184277270847	0.199597540520358	0.551929522070546	0.0324770042971536	0.983555880380767	0.775474748385506
SNP_A-4250468	SNP_A-2042634	SNP_A-1902406	0.459781492014143	0.157917114750025	0.479078450970059	0.0324770042971536	0.983555880380767	0.516900900831592
SNP_A-4250468	SNP_A-2042634	SNP_A-4202242	0.44987812282389	0.143413023301083	0.44933416898935	0.0324770042971536	0.983555880380767	0.435968944072565
SNP_A-4250468	SNP_A-2042634	SNP_A-4198250	0.623991920386672	0.197484524511301	0.530727773168008	0.0324770042971536	0.983555880380767	0.825867975428428
SNP_A-4250468	SNP_A-2042634	SNP_A-2239833	0.589649316771332	0.193116498062601	0.524141092592127	0.0324770042971536	0.983555880380767	0.75746692747308
SNP_A-4250468	SNP_A-2042634	SNP_A-2071556	0.573722661442089	0.201597410683324	0.461133835796058	0.0324770042971536	0.983555880380767	0.94528823118366
SNP_A-4250468	SNP_A-2042634	SNP_A-4285321	0.345583690034396	0.15377781899869	0.252241213703492	0.0324770042971536	0.983555880380767	0.525022647960627
SNP_A-4250468	SNP_A-2042634	SNP_A-1849444	0.474282907321792	0.154382580779476	0.483012421471899	0.0324770042971536	0.983555880380767	0.496752927429875
SNP_A-4250468	SNP_A-2042634	SNP_A-4302193	0.505617304255443	0.165152400903117	0.497505172673658	0.0324770042971536	0.983555880380767	0.562193723167483
SNP_A-4250468	SNP_A-2042634	SNP_A-1914791	0.398393884563877	0.0959728925718946	0.357894548254281	0.0324770042971536	0.983555880380767	0.243872658601463
SNP_A-4250468	SNP_A-2042634	SNP_A-2307488	0.447616112274906	0.149791354195167	0.46848326761531	0.0324770042971536	0.983555880380767	0.468921584248214
SNP_A-4250468	SNP_A-2042634	SNP_A-2273666	0.509918606874828	0.117100258616715	0.413298693630867	0.0324770042971536	0.983555880380767	0.289262811492017
SNP_A-4250468	SNP_A-2042634	SNP_A-2293273	0.250429826469073	0.0762192398564184	0.250470246402458	0.0324770042971536	0.983555880380767	0.145516792289998
SNP_A-4250468	SNP_A-2042634	SNP_A-1849530	0.584345251102885	0.141872122270635	0.46743157274385	0.0324770042971536	0.983555880380767	0.420939602307931
SNP_A-4250468	SNP_A-2042634	SNP_A-2156403	0.60420192473385	0.18364570869823	0.509372566014129	0.0324770042971536	0.983555880380767	0.573118136121551
SNP_A-4250468	SNP_A-2235223	SNP_A-2211322	0.283785384894047	0.200950075273395	0.209013778193482	0.0324770042971536	0.57254209929896	0.875421949999144
SNP_A-4250468	SNP_A-2235223	SNP_A-1849478	0.335671473078661	0.175959620888046	0.310071204988605	0.0324770042971536	0.57254209929896	0.775474748385506
SNP_A-4250468	SNP_A-2235223	SNP_A-1902406	0.187542317973323	0.155836035408595	0.179006360343719	0.0324770042971536	0.57254209929896	0.516900900831592
SNP_A-4250468	SNP_A-2235223	SNP_A-4202242	0.169523163637519	0.141496814822582	0.165138455778619	0.0324770042971536	0.57254209929896	0.435968944072565
SNP_A-4250468	SNP_A-2235223	SNP_A-2071556	0.303695019420857	0.203981464956698	0.241133400671557	0.0324770042971536	0.57254209929896	0.94528823118366
SNP_A-4250468	SNP_A-2235223	SNP_A-1849444	0.204630543765522	0.152206391143283	0.183565627513467	0.0324770042971536	0.57254209929896	0.496752927429875
SNP_A-4250468	SNP_A-2235223	SNP_A-4302193	0.242064810086176	0.163456109107203	0.204888126953723	0.0324770042971536	0.57254209929896	0.562193723167483
SNP_A-4250468	SNP_A-2235223	SNP_A-1914791	0.163443743502361	0.0923361310394756	0.106193346155576	0.0324770042971536	0.57254209929896	0.243872658601463
SNP_A-4250468	SNP_A-2235223	SNP_A-2135505	0.0631572465277852	0.200351777430726	0.0374816091835067	0.0324770042971536	0.57254209929896	0.958650904549432
SNP_A-4250468	SNP_A-2235223	SNP_A-2307488	0.172939016713811	0.147710282249946	0.167743486814991	0.0324770042971536	0.57254209929896	0.468921584248214
SNP_A-4250468	SNP_A-2235223	SNP_A-2273666	0.17984126267878	0.116826847614023	0.122262733328109	0.0324770042971536	0.57254209929896	0.289262811492017
SNP_A-4250468	SNP_A-2235223	SNP_A-2156403	0.195784429422229	0.184797438036648	0.137512364120731	0.0324770042971536	0.57254209929896	0.573118136121551
SNP_A-4250468	SNP_A-2153630	SNP_A-1902406	0.297392097872756	0.126855269120342	0.21162913390417	0.0324770042971536	0.37395490071783	0.516900900831592
SNP_A-4250468	SNP_A-2153630	SNP_A-4202242	0.281839422248483	0.11448202307369	0.199477286571167	0.0324770042971536	0.37395490071783	0.435968944072565
SNP_A-4250468	SNP_A-2153630	SNP_A-4198250	0.182925085322577	0.161656145086443	0.204383340342745	0.0324770042971536	0.37395490071783	0.825867975428428
SNP_A-4250468	SNP_A-2153630	SNP_A-2239833	0.167352082412835	0.157533692747028	0.200118124154588	0.0324770042971536	0.37395490071783	0.75746692747308
SNP_A-4250468	SNP_A-2153630	SNP_A-2071556	0.217539078613544	0.168151087929313	0.236288785954105	0.0324770042971536	0.37395490071783	0.94528823118366
SNP_A-4250468	SNP_A-2153630	SNP_A-4285321	0.197527429120974	0.128591717661798	0.131351313746273	0.0324770042971536	0.37395490071783	0.525022647960627
SNP_A-4250468	SNP_A-2153630	SNP_A-1849444	0.295752783419818	0.123841710499898	0.209365024653917	0.0324770042971536	0.37395490071783	0.496752927429875
SNP_A-4250468	SNP_A-2153630	SNP_A-4302193	0.268122029062144	0.133105587824368	0.18577268170006	0.0324770042971536	0.37395490071783	0.562193723167483
SNP_A-4250468	SNP_A-2153630	SNP_A-1914791	0.196033231280195	0.0786293431578248	0.149603068524258	0.0324770042971536	0.37395490071783	0.243872658601463
SNP_A-4250468	SNP_A-2153630	SNP_A-2135505	0.290854340883123	0.163684674228006	0.212721902119145	0.0324770042971536	0.37395490071783	0.958650904549432
SNP_A-4250468	SNP_A-2153630	SNP_A-2307488	0.271819561563512	0.119953429837687	0.193684077890355	0.0324770042971536	0.37395490071783	0.468921584248214
SNP_A-4250468	SNP_A-2153630	SNP_A-2273666	0.105124221238383	0.0945925650253405	0.155649696327026	0.0324770042971536	0.37395490071783	0.289262811492017
SNP_A-4250468	SNP_A-2153630	SNP_A-2293273	0.105700292180388	0.0576521757196321	0.0822424673740197	0.0324770042971536	0.37395490071783	0.145516792289998
SNP_A-4250468	SNP_A-2153630	SNP_A-1849530	0.301431532322161	0.115408292166506	0.215937730314269	0.0324770042971536	0.37395490071783	0.420939602307931
SNP_A-4250468	SNP_A-2153630	SNP_A-2156403	0.260089349688362	0.153295870225429	0.191824114353576	0.0324770042971536	0.37395490071783	0.573118136121551
SNP_A-4250468	SNP_A-2211322	SNP_A-4198250	0.11450092757021	0.199839303244093	0.235360673638585	0.0324770042971536	0.875421949999144	0.825867975428428
SNP_A-4250468	SNP_A-2211322	SNP_A-2239833	0.144244473228803	0.195721625382735	0.249843007933319	0.0324770042971536	0.875421949999144	0.75746692747308
SNP_A-4250468	SNP_A-2211322	SNP_A-2071556	0.224969244061627	0.203914245445566	0.366746049219418	0.0324770042971536	0.875421949999144	0.94528823118366
SNP_A-4250468	SNP_A-2211322	SNP_A-4285321	0.259166378897851	0.155150912162502	0.209940097088124	0.0324770042971536	0.875421949999144	0.525022647960627
SNP_A-4250468	SNP_A-2211322	SNP_A-1914791	0.430766096097238	0.0885231372027256	0.322560518924907	0.0324770042971536	0.875421949999144	0.243872658601463
SNP_A-4250468	SNP_A-2211322	SNP_A-1849530	0.216035558161054	0.142025431373078	0.339842986900656	0.0324770042971536	0.875421949999144	0.420939602307931
SNP_A-4250468	SNP_A-1849478	SNP_A-1902406	0.287313554119649	0.136630380210774	0.210076721424795	0.0324770042971536	0.775474748385506	0.516900900831592
SNP_A-4250468	SNP_A-1849478	SNP_A-4202242	0.255988304622514	0.120020118084026	0.185925288599955	0.0324770042971536	0.775474748385506	0.435968944072565
SNP_A-4250468	SNP_A-1849478	SNP_A-1849444	0.293069996807035	0.132525124436218	0.213584849511973	0.0324770042971536	0.775474748385506	0.496752927429875
SNP_A-4250468	SNP_A-1849478	SNP_A-4302193	0.294370045217196	0.145745657475852	0.207505205781327	0.0324770042971536	0.775474748385506	0.562193723167483
SNP_A-4250468	SNP_A-1849478	SNP_A-1914791	0.397267190025592	0.0803926680503396	0.293071195287302	0.0324770042971536	0.775474748385506	0.243872658601463
SNP_A-4250468	SNP_A-1849478	SNP_A-2307488	0.289845967084458	0.127080479593207	0.211371283334704	0.0324770042971536	0.775474748385506	0.468921584248214
SNP_A-4250468	SNP_A-1849478	SNP_A-2293273	0.34363701319635	0.0767132237211815	0.248392359157447	0.0324770042971536	0.775474748385506	0.145516792289998
SNP_A-4250468	SNP_A-1849478	SNP_A-1849530	0.335856955620894	0.14355913480904	0.243254113730487	0.0324770042971536	0.775474748385506	0.420939602307931
SNP_A-4250468	SNP_A-1849478	SNP_A-2156403	0.565397861579705	0.179588743834448	0.455954799105631	0.0324770042971536	0.775474748385506	0.573118136121551
SNP_A-4250468	SNP_A-4198250	SNP_A-1914791	0.366872257214677	0.0961823834315824	0.2854532371383	0.0324770042971536	0.825867975428428	0.243872658601463
SNP_A-4250468	SNP_A-4198250	SNP_A-2156403	0.504432493006636	0.184939606379245	0.416163356026105	0.0324770042971536	0.825867975428428	0.573118136121551
SNP_A-4250468	SNP_A-2239833	SNP_A-1914791	0.36553935323609	0.0970302521682477	0.292332009895448	0.0324770042971536	0.75746692747308	0.243872658601463
SNP_A-4250468	SNP_A-2239833	SNP_A-2156403	0.50166533378995	0.182666426021746	0.416814662038237	0.0324770042971536	0.75746692747308	0.573118136121551
SNP_A-4250468	SNP_A-2071556	SNP_A-1914791	0.420544346510771	0.0911294027775207	0.315013190973275	0.0324770042971536	0.94528823118366	0.243872658601463
SNP_A-4250468	SNP_A-2071556	SNP_A-2156403	0.528144500913633	0.182542155203481	0.434387949087621	0.0324770042971536	0.94528823118366	0.573118136121551
SNP_A-4250468	SNP_A-4285321	SNP_A-1914791	0.290454447698411	0.0816342043402257	0.205810232933467	0.0324770042971536	0.525022647960627	0.243872658601463
SNP_A-4250468	SNP_A-4285321	SNP_A-2273666	0.242878046814847	0.0811877501851699	0.190332871161988	0.0324770042971536	0.525022647960627	0.289262811492017
SNP_A-4250468	SNP_A-4285321	SNP_A-2293273	0.0267591822773116	0.0726957093352417	0.0153462028142132	0.0324770042971536	0.525022647960627	0.145516792289998
SNP_A-4250468	SNP_A-4285321	SNP_A-2156403	0.109055701751298	0.097518473143394	0.0789279639127851	0.0324770042971536	0.525022647960627	0.573118136121551
SNP_A-4250468	SNP_A-1914791	SNP_A-2293273	0.15153304647772	0.026805917021032	0.102328399130718	0.0324770042971536	0.243872658601463	0.145516792289998
SNP_A-4250468	SNP_A-1914791	SNP_A-1849530	0.287502973223578	0.0714101623433152	0.229728804211831	0.0324770042971536	0.243872658601463	0.420939602307931
SNP_A-4250468	SNP_A-1914791	SNP_A-2156403	0.280116733305782	0.0965847172249052	0.324849647358246	0.0324770042971536	0.243872658601463	0.573118136121551
SNP_A-4250468	SNP_A-2273666	SNP_A-2293273	0.0852067781415337	0.0232588025135559	0.0650621512224012	0.0324770042971536	0.289262811492017	0.145516792289998
SNP_A-4250468	SNP_A-2273666	SNP_A-1849530	0.171611605275859	0.0707869733926606	0.272508951119598	0.0324770042971536	0.289262811492017	0.420939602307931
SNP_A-4250468	SNP_A-2273666	SNP_A-2156403	0.297007728936415	0.117866520584629	0.384852258445191	0.0324770042971536	0.289262811492017	0.573118136121551
