# Supplementary material for: Powerful testing via hierarchical linkage disequilibrium in haplotype association studies
Source: Biom J. 2019 Jan 28;61(3):747–68. doi: 10.1002/bimj.201800053 (PMC6637384; doi:10.1002/bimj.201800053)
Supplement: Supplementary file 1 — Supporting Information [file BIMJ-61-747-s001.zip › reproducibility/case_study1_cadidate_loci_analysis/results/4.Pvalues.txt]

SNP1	SNP2	SNP3	Full	P={1}	P={1,2}	SNP1	SNP2	SNP3
SNP_A-1976523	SNP_A-1852801	SNP_A-4289656	0.125735019917505	0.0205004876460884	0.0810010197319421	0.00809250045480263	0.109540584482634	0.108952144236177
SNP_A-1976523	SNP_A-1852801	SNP_A-2095467	0.0988390112703901	0.00936718425244261	0.0627140487508012	0.00809250045480263	0.109540584482634	0.0382718979476119
SNP_A-1976523	SNP_A-1852801	SNP_A-4228952	0.0974327006446611	0.0686598066517721	0.0722704326599591	0.00809250045480263	0.109540584482634	0.903955471921676
SNP_A-1976523	SNP_A-1852801	SNP_A-2096572	0.093648763730517	0.00969308818341647	0.0684964320659265	0.00809250045480263	0.109540584482634	0.047161830581669
SNP_A-1976523	SNP_A-1852801	SNP_A-1781528	0.0884930056562357	0.0626151363272576	0.161355377074553	0.00809250045480263	0.109540584482634	0.702821629888618
SNP_A-1976523	SNP_A-4210033	SNP_A-2129489	0.167566873274066	0.073587556710344	0.112828697141543	0.00809250045480263	0.189289892681666	0.663290004773252
SNP_A-1976523	SNP_A-4210033	SNP_A-2238102	0.104044306658973	0.0743853635139217	0.0644048127669446	0.00809250045480263	0.189289892681666	0.516814543292004
SNP_A-1976523	SNP_A-4210033	SNP_A-4289656	0.142103288457836	0.0196585036314963	0.0989077058027788	0.00809250045480263	0.189289892681666	0.108952144236177
SNP_A-1976523	SNP_A-4210033	SNP_A-4228952	0.189969180651725	0.0683424962839044	0.141507075944388	0.00809250045480263	0.189289892681666	0.903955471921676
SNP_A-1976523	SNP_A-4210033	SNP_A-2096572	0.0677293083607788	0.00974691427337558	0.0641214226289253	0.00809250045480263	0.189289892681666	0.047161830581669
SNP_A-1976523	SNP_A-4210033	SNP_A-1781528	0.153948098529382	0.0623292777710594	0.114120811004618	0.00809250045480263	0.189289892681666	0.702821629888618
SNP_A-1976523	SNP_A-4210034	SNP_A-4289656	0.0786437424952855	0.015924378889468	0.0488723073260589	0.00809250045480263	0.177776894965075	0.108952144236177
SNP_A-1976523	SNP_A-4210034	SNP_A-2095467	0.0583547835991683	0.0074338512436363	0.034432506444687	0.00809250045480263	0.177776894965075	0.0382718979476119
SNP_A-1976523	SNP_A-4210034	SNP_A-4228952	0.0344059541669442	0.0536515512387243	0.0228930801672921	0.00809250045480263	0.177776894965075	0.903955471921676
SNP_A-1976523	SNP_A-4210034	SNP_A-2096572	0.0589830542849766	0.0075470412568816	0.042369870769477	0.00809250045480263	0.177776894965075	0.047161830581669
SNP_A-1976523	SNP_A-4210034	SNP_A-1781528	0.0566354096377615	0.048248081370855	0.117348483021978	0.00809250045480263	0.177776894965075	0.702821629888618
SNP_A-1976523	SNP_A-2284389	SNP_A-2129489	0.103798543445994	0.0686317712718386	0.067707218787915	0.00809250045480263	0.397930074832807	0.663290004773252
SNP_A-1976523	SNP_A-2284389	SNP_A-2238102	0.0808367594879594	0.0668577541464945	0.0506776399047972	0.00809250045480263	0.397930074832807	0.516814543292004
SNP_A-1976523	SNP_A-2284389	SNP_A-1959161	0.0553267152653433	0.0662392040665827	0.0436383723283885	0.00809250045480263	0.397930074832807	0.464676272760816
SNP_A-1976523	SNP_A-2284389	SNP_A-4289656	0.048935841153744	0.0200537574978695	0.0282654368433052	0.00809250045480263	0.397930074832807	0.108952144236177
SNP_A-1976523	SNP_A-2284389	SNP_A-2095467	0.0299113061165253	0.00928674478454234	0.0247495193871352	0.00809250045480263	0.397930074832807	0.0382718979476119
SNP_A-1976523	SNP_A-2284389	SNP_A-4228952	0.0577799428321214	0.0664987478290299	0.0525616522419624	0.00809250045480263	0.397930074832807	0.903955471921676
SNP_A-1976523	SNP_A-2284389	SNP_A-2096572	0.0290457113877997	0.0100873439594365	0.023840082218572	0.00809250045480263	0.397930074832807	0.047161830581669
SNP_A-1976523	SNP_A-2284389	SNP_A-1781528	0.104596809481633	0.0596216010101684	0.0810253934317152	0.00809250045480263	0.397930074832807	0.702821629888618
SNP_A-1976523	SNP_A-2280927	SNP_A-2238102	0.050157921635607	0.0484719280219436	0.0458962929370593	0.00809250045480263	0.90331228991981	0.516814543292004
SNP_A-1976523	SNP_A-2280927	SNP_A-1959161	0.0455068189495649	0.0369167302390157	0.0465568621688237	0.00809250045480263	0.90331228991981	0.464676272760816
SNP_A-1976523	SNP_A-2280927	SNP_A-4289656	0.0527440322149594	0.0157104078897585	0.0408144430781877	0.00809250045480263	0.90331228991981	0.108952144236177
SNP_A-1976523	SNP_A-2280927	SNP_A-2095467	0.0273005899756867	0.00790881719145737	0.0167543825985456	0.00809250045480263	0.90331228991981	0.0382718979476119
SNP_A-1976523	SNP_A-2280927	SNP_A-2096572	0.034444585104688	0.00851644282520537	0.0193966145087138	0.00809250045480263	0.90331228991981	0.047161830581669
SNP_A-1976523	SNP_A-2274726	SNP_A-2238102	0.0605751004975965	0.0596851427492581	0.054422692088616	0.00809250045480263	0.871423920051093	0.516814543292004
SNP_A-1976523	SNP_A-2274726	SNP_A-1959161	0.0523864741739537	0.0470847636554932	0.0537546435039145	0.00809250045480263	0.871423920051093	0.464676272760816
SNP_A-1976523	SNP_A-2274726	SNP_A-4289656	0.0544536892487501	0.0190010439931773	0.0451660143233577	0.00809250045480263	0.871423920051093	0.108952144236177
SNP_A-1976523	SNP_A-2274726	SNP_A-2095467	0.0304045207375993	0.00943041414478191	0.0197510787035584	0.00809250045480263	0.871423920051093	0.0382718979476119
SNP_A-1976523	SNP_A-2274726	SNP_A-2096572	0.0384532301577416	0.0101345934163529	0.0223452582696072	0.00809250045480263	0.871423920051093	0.047161830581669
SNP_A-1976523	SNP_A-1872858	SNP_A-2238102	0.178974317796947	0.0571929729336161	0.126222621211039	0.00809250045480263	0.733812165749769	0.516814543292004
SNP_A-1976523	SNP_A-1872858	SNP_A-4289656	0.0926318962498548	0.0164754805192653	0.056722575805218	0.00809250045480263	0.733812165749769	0.108952144236177
SNP_A-1976523	SNP_A-1872858	SNP_A-2095467	0.025041204633583	0.00761096060352406	0.0194631960847197	0.00809250045480263	0.733812165749769	0.0382718979476119
SNP_A-1976523	SNP_A-1872858	SNP_A-2096572	0.0159467876071389	0.00807469156365308	0.00861185194865275	0.00809250045480263	0.733812165749769	0.047161830581669
SNP_A-1976523	SNP_A-1872858	SNP_A-1781528	0.319046205196597	0.0521297574167378	0.230737634398657	0.00809250045480263	0.733812165749769	0.702821629888618
SNP_A-1976523	SNP_A-1877100	SNP_A-1959161	0.0211924396956697	0.0494862389490189	0.0260222917626673	0.00809250045480263	0.658653472770602	0.464676272760816
SNP_A-1976523	SNP_A-1877100	SNP_A-4289656	0.0459172120395438	0.0205172331762982	0.0263484265404089	0.00809250045480263	0.658653472770602	0.108952144236177
SNP_A-1976523	SNP_A-1877100	SNP_A-2095467	0.0212624427571427	0.0100889424325322	0.0116096723938463	0.00809250045480263	0.658653472770602	0.0382718979476119
SNP_A-1976523	SNP_A-1877100	SNP_A-2096572	0.0163741330749209	0.0107279493563732	0.0114290754205439	0.00809250045480263	0.658653472770602	0.047161830581669
SNP_A-1976523	SNP_A-1877100	SNP_A-1781528	0.0343602247568647	0.0607567295232616	0.0447731212640762	0.00809250045480263	0.658653472770602	0.702821629888618
SNP_A-1976523	SNP_A-2270134	SNP_A-2238102	0.0130270538377678	0.00339406186779711	0.00783418197875294	0.00809250045480263	0.00474412004371827	0.516814543292004
SNP_A-1976523	SNP_A-2270134	SNP_A-4289656	0.0126310651635488	0.00112111149269146	0.00936583853609642	0.00809250045480263	0.00474412004371827	0.108952144236177
SNP_A-1976523	SNP_A-2270134	SNP_A-2095467	0.0060247286020513	0.000549737803968866	0.00479696267647091	0.00809250045480263	0.00474412004371827	0.0382718979476119
SNP_A-1976523	SNP_A-2270134	SNP_A-2096572	0.00426413610658288	0.000652846755798571	0.00397033724494155	0.00809250045480263	0.00474412004371827	0.047161830581669
SNP_A-1976523	SNP_A-2270134	SNP_A-1781528	0.0256625732541076	0.00334600478855061	0.0246349989464072	0.00809250045480263	0.00474412004371827	0.702821629888618
SNP_A-1976523	SNP_A-2129489	SNP_A-4289656	0.0832555057727658	0.0219214191821983	0.0813477898853798	0.00809250045480263	0.663290004773252	0.108952144236177
SNP_A-1976523	SNP_A-2129489	SNP_A-2095467	0.0512485835482925	0.0105738592296215	0.0427342675769441	0.00809250045480263	0.663290004773252	0.0382718979476119
SNP_A-1976523	SNP_A-2129489	SNP_A-2096572	0.0293837172942448	0.0111498564273017	0.0420635530581295	0.00809250045480263	0.663290004773252	0.047161830581669
SNP_A-1976523	SNP_A-2238102	SNP_A-4289656	0.0456812574491377	0.021183274381863	0.0603588576084391	0.00809250045480263	0.516814543292004	0.108952144236177
SNP_A-1976523	SNP_A-2238102	SNP_A-2095467	0.0356561118283209	0.0102688622987946	0.0356710249470043	0.00809250045480263	0.516814543292004	0.0382718979476119
SNP_A-1976523	SNP_A-2238102	SNP_A-4228952	0.22111166174994	0.0705663346877192	0.163109706222115	0.00809250045480263	0.516814543292004	0.903955471921676
SNP_A-1976523	SNP_A-2238102	SNP_A-2096572	0.0385885456598632	0.0110136294553714	0.0323199510570729	0.00809250045480263	0.516814543292004	0.047161830581669
SNP_A-1976523	SNP_A-2238102	SNP_A-1781528	0.139290067519792	0.0652750916819283	0.160617903328109	0.00809250045480263	0.516814543292004	0.702821629888618
SNP_A-1976523	SNP_A-1959161	SNP_A-4289656	0.116468905690933	0.0175469684212732	0.074912561284577	0.00809250045480263	0.464676272760816	0.108952144236177
SNP_A-1976523	SNP_A-1959161	SNP_A-2095467	0.069196751448688	0.00843181529450384	0.0426340284976903	0.00809250045480263	0.464676272760816	0.0382718979476119
SNP_A-1976523	SNP_A-4228952	SNP_A-2096572	0.101096257077594	0.0112386141564943	0.0640472374724954	0.00809250045480263	0.903955471921676	0.047161830581669
