# Supplementary material for: Powerful testing via hierarchical linkage disequilibrium in haplotype association studies
Source: Biom J. 2019 Jan 28;61(3):747–68. doi: 10.1002/bimj.201800053 (PMC6637384; doi:10.1002/bimj.201800053)
Supplement: Supplementary file 1 — Supporting Information [file BIMJ-61-747-s001.zip › reproducibility/case_study1_cadidate_loci_analysis/results/49.Pvalues.txt]

SNP1	SNP2	SNP3	Full	P={1}	P={1,2}	SNP1	SNP2	SNP3
SNP_A-4274945	SNP_A-4255083	SNP_A-4288565	0.00236501859770501	0.00269860319360209	0.00222901465461521	0.000174805964751673	0.729410100702988	0.763394560773716
SNP_A-4274945	SNP_A-4255083	SNP_A-2295200	0.00353337112303029	0.000409963569232607	0.00196199100708761	0.000174805964751673	0.729410100702988	0.0108168467400373
SNP_A-4274945	SNP_A-4255083	SNP_A-1782163	0.00286969951984752	0.000426731941291167	0.00152277520152626	0.000174805964751673	0.729410100702988	0.0127344812959798
SNP_A-4274945	SNP_A-4255083	SNP_A-1908270	0.00350912210672806	0.00041150283020157	0.00193154743390651	0.000174805964751673	0.729410100702988	0.0109236157093222
SNP_A-4274945	SNP_A-4255083	SNP_A-2056547	0.0122113715326592	0.00212585303355028	0.00674710361671856	0.000174805964751673	0.729410100702988	0.313713971428843
SNP_A-4274945	SNP_A-4255083	SNP_A-1884907	0.0112787260475424	0.000736831155369783	0.00595141465428166	0.000174805964751673	0.729410100702988	0.00120169465604843
SNP_A-4274945	SNP_A-4255083	SNP_A-4232742	0.00728783209336452	0.00260066749333862	0.0038352955988069	0.000174805964751673	0.729410100702988	0.737905068639682
SNP_A-4274945	SNP_A-4255083	SNP_A-1870328	0.00644752785283205	0.00260798844175916	0.00328177052066148	0.000174805964751673	0.729410100702988	0.744068225484928
SNP_A-4274945	SNP_A-4255083	SNP_A-2239534	0.00903505898945396	0.00175906190852089	0.0071837096875429	0.000174805964751673	0.729410100702988	0.351210777540391
SNP_A-4274945	SNP_A-4255083	SNP_A-1852586	0.00961063755687468	0.00159605245404108	0.00633206348675383	0.000174805964751673	0.729410100702988	0.329101119780388
SNP_A-4274945	SNP_A-4255083	SNP_A-2292414	0.00919761571040551	0.00250872322491915	0.00870994532623189	0.000174805964751673	0.729410100702988	0.414711781981587
SNP_A-4274945	SNP_A-4255083	SNP_A-2109641	0.0165740752436022	0.0027394297077829	0.00883406149782999	0.000174805964751673	0.729410100702988	0.813141368867508
SNP_A-4274945	SNP_A-4255083	SNP_A-2274627	0.0167289055924526	0.00272775165878069	0.00890470878794106	0.000174805964751673	0.729410100702988	0.795062526994726
SNP_A-4274945	SNP_A-4255083	SNP_A-1929708	0.0134220684719299	0.00272663064096607	0.00880413999945461	0.000174805964751673	0.729410100702988	0.972550907556275
SNP_A-4274945	SNP_A-4255083	SNP_A-1931351	0.0156271644601497	0.00234948479882293	0.00868913875209955	0.000174805964751673	0.729410100702988	0.820441961017567
SNP_A-4274945	SNP_A-4255083	SNP_A-1852652	0.00380150234217064	0.00203599223173517	0.00287477422978896	0.000174805964751673	0.729410100702988	0.559815885556919
SNP_A-4274945	SNP_A-4255083	SNP_A-4298455	0.00334891670863747	0.00207237373481836	0.0026497235712932	0.000174805964751673	0.729410100702988	0.56923653698796
SNP_A-4274945	SNP_A-4255083	SNP_A-1852670	0.00810562270586529	0.00234971161781397	0.0049733434271818	0.000174805964751673	0.729410100702988	0.697179024245143
SNP_A-4274945	SNP_A-2204117	SNP_A-4288565	0.0174667932568667	0.00253330439525196	0.00991677753626259	0.000174805964751673	0.566365606727974	0.763394560773716
SNP_A-4274945	SNP_A-2204117	SNP_A-1852384	0.0100546167309333	0.00232984557365916	0.00522772607623085	0.000174805964751673	0.566365606727974	0.0381063264700554
SNP_A-4274945	SNP_A-2204117	SNP_A-2302295	0.0200950803371035	0.0020720946462877	0.0143447132151379	0.000174805964751673	0.566365606727974	0.106947722099714
SNP_A-4274945	SNP_A-2204117	SNP_A-2295200	0.00325406870897772	0.000324292201838883	0.00257310268896002	0.000174805964751673	0.566365606727974	0.0108168467400373
SNP_A-4274945	SNP_A-2204117	SNP_A-1782163	0.00315069615487151	0.000356060098225396	0.00225406025147261	0.000174805964751673	0.566365606727974	0.0127344812959798
SNP_A-4274945	SNP_A-2204117	SNP_A-1908270	0.00324714638656682	0.000325284683541373	0.00256605032040702	0.000174805964751673	0.566365606727974	0.0109236157093222
SNP_A-4274945	SNP_A-2204117	SNP_A-2056547	0.0180505704162745	0.00201534194241605	0.0127323145833088	0.000174805964751673	0.566365606727974	0.313713971428843
SNP_A-4274945	SNP_A-2204117	SNP_A-1884907	0.00411454236311943	0.000577122900602439	0.00573564569034327	0.000174805964751673	0.566365606727974	0.00120169465604843
SNP_A-4274945	SNP_A-2204117	SNP_A-1955111	0.000740146691106909	0.00250153976318986	0.000511660573421271	0.000174805964751673	0.566365606727974	0.837906265486394
SNP_A-4274945	SNP_A-2204117	SNP_A-2292414	0.0261509741409496	0.00230530246757789	0.0185395289600839	0.000174805964751673	0.566365606727974	0.414711781981587
SNP_A-4274945	SNP_A-2204117	SNP_A-2109641	0.0335940612007841	0.002541586801553	0.0198154603021611	0.000174805964751673	0.566365606727974	0.813141368867508
SNP_A-4274945	SNP_A-2204117	SNP_A-2274627	0.0308705507859662	0.00253250042879992	0.0173961149361598	0.000174805964751673	0.566365606727974	0.795062526994726
SNP_A-4274945	SNP_A-2204117	SNP_A-1929708	0.0249437480780826	0.00251972736570564	0.0146280799176579	0.000174805964751673	0.566365606727974	0.972550907556275
SNP_A-4274945	SNP_A-2204117	SNP_A-1931351	0.0291328395103937	0.00213440621507458	0.0161929212630775	0.000174805964751673	0.566365606727974	0.820441961017567
SNP_A-4274945	SNP_A-2204117	SNP_A-1852652	0.00990746311206281	0.00185201093772785	0.00521335509855008	0.000174805964751673	0.566365606727974	0.559815885556919
SNP_A-4274945	SNP_A-2204117	SNP_A-4298455	0.00854033870779235	0.00188509989831751	0.00472692757618743	0.000174805964751673	0.566365606727974	0.56923653698796
SNP_A-4274945	SNP_A-2204117	SNP_A-4195928	0.00966115242081023	0.00195236654934606	0.0053826169806853	0.000174805964751673	0.566365606727974	0.599633707703008
SNP_A-4274945	SNP_A-2204117	SNP_A-2258549	0.0079583286676758	0.0022422107665772	0.00414284474793084	0.000174805964751673	0.566365606727974	0.760248601116126
SNP_A-4274945	SNP_A-2204117	SNP_A-1852670	0.0137659763057595	0.00214917344897055	0.007708155532129	0.000174805964751673	0.566365606727974	0.697179024245143
SNP_A-4274945	SNP_A-4288565	SNP_A-1852384	0.0149767918145636	0.00248608340175439	0.00798975050750887	0.000174805964751673	0.763394560773716	0.0381063264700554
SNP_A-4274945	SNP_A-4288565	SNP_A-1884907	0.0112491255373979	0.000670142771736833	0.00846235374229412	0.000174805964751673	0.763394560773716	0.00120169465604843
SNP_A-4274945	SNP_A-4288565	SNP_A-4232742	0.0176779047442984	0.00259979104632726	0.0189821526147577	0.000174805964751673	0.763394560773716	0.737905068639682
SNP_A-4274945	SNP_A-4288565	SNP_A-1870328	0.0203024116683169	0.0026118709996826	0.018998305694446	0.000174805964751673	0.763394560773716	0.744068225484928
SNP_A-4274945	SNP_A-4288565	SNP_A-1852586	0.027436209411495	0.00162547680228244	0.0167959679528198	0.000174805964751673	0.763394560773716	0.329101119780388
SNP_A-4274945	SNP_A-4288565	SNP_A-2292414	0.0440043883666903	0.00248029306786723	0.026058231635396	0.000174805964751673	0.763394560773716	0.414711781981587
SNP_A-4274945	SNP_A-4288565	SNP_A-2109641	0.0344184663033433	0.00274142847395935	0.0236670240293495	0.000174805964751673	0.763394560773716	0.813141368867508
SNP_A-4274945	SNP_A-4288565	SNP_A-2274627	0.030224473703099	0.00272988158789533	0.021619903999489	0.000174805964751673	0.763394560773716	0.795062526994726
SNP_A-4274945	SNP_A-4288565	SNP_A-1929708	0.0377993989016778	0.00273839691927566	0.021960883029316	0.000174805964751673	0.763394560773716	0.972550907556275
SNP_A-4274945	SNP_A-4288565	SNP_A-1931351	0.0379738864268652	0.00233862593151081	0.0217616142087356	0.000174805964751673	0.763394560773716	0.820441961017567
SNP_A-4274945	SNP_A-4288565	SNP_A-1852652	0.0128262864829441	0.00204980455811675	0.00675907848490913	0.000174805964751673	0.763394560773716	0.559815885556919
SNP_A-4274945	SNP_A-4288565	SNP_A-4298455	0.0111058395812907	0.00208369104436556	0.00585629346804443	0.000174805964751673	0.763394560773716	0.56923653698796
SNP_A-4274945	SNP_A-4288565	SNP_A-4195928	0.0128342736093651	0.00215622188892022	0.00676562747982745	0.000174805964751673	0.763394560773716	0.599633707703008
SNP_A-4274945	SNP_A-4288565	SNP_A-2258549	0.0100572323154207	0.00245843096541175	0.00519532102892992	0.000174805964751673	0.763394560773716	0.760248601116126
SNP_A-4274945	SNP_A-4288565	SNP_A-1852670	0.0222131979678947	0.00236341307394873	0.0123449340449843	0.000174805964751673	0.763394560773716	0.697179024245143
SNP_A-4274945	SNP_A-1852384	SNP_A-2292414	0.0184305525608615	0.00235241766201725	0.0104929628047196	0.000174805964751673	0.0381063264700554	0.414711781981587
SNP_A-4274945	SNP_A-1852384	SNP_A-2274627	0.0284214481417545	0.00261827751796432	0.0161405424567297	0.000174805964751673	0.0381063264700554	0.795062526994726
SNP_A-4274945	SNP_A-1852384	SNP_A-1929708	0.0222959999928213	0.0025924219955307	0.0166337944431964	0.000174805964751673	0.0381063264700554	0.972550907556275
SNP_A-4274945	SNP_A-2054308	SNP_A-2056547	0.00880259405697282	0.00215497815849348	0.00506128111619497	0.000174805964751673	0.956134634859914	0.313713971428843
SNP_A-4274945	SNP_A-2054308	SNP_A-4232742	0.0318244869571938	0.00258841675302473	0.0232904815257299	0.000174805964751673	0.956134634859914	0.737905068639682
SNP_A-4274945	SNP_A-2054308	SNP_A-1870328	0.0328801492241146	0.00259729855364071	0.0233271973794599	0.000174805964751673	0.956134634859914	0.744068225484928
SNP_A-4274945	SNP_A-2054308	SNP_A-2292414	0.0188233831402124	0.00257542166840734	0.0102408229771009	0.000174805964751673	0.956134634859914	0.414711781981587
SNP_A-4274945	SNP_A-2054308	SNP_A-1929708	0.0361983207575134	0.00275732423531712	0.0247670749641877	0.000174805964751673	0.956134634859914	0.972550907556275
SNP_A-4274945	SNP_A-2054308	SNP_A-1931351	0.0374421551166597	0.0023889669123995	0.0211724775927943	0.000174805964751673	0.956134634859914	0.820441961017567
SNP_A-4274945	SNP_A-4272478	SNP_A-1955111	0.0311327997414878	0.00229698031544192	0.0178615063992118	0.000174805964751673	0.735380309042575	0.837906265486394
SNP_A-4274945	SNP_A-4272478	SNP_A-2292414	0.0195228906462513	0.0025062030375341	0.0107769829991425	0.000174805964751673	0.735380309042575	0.414711781981587
SNP_A-4274945	SNP_A-4272478	SNP_A-2109641	0.0357599387183737	0.0028570534821637	0.0201349918296142	0.000174805964751673	0.735380309042575	0.813141368867508
SNP_A-4274945	SNP_A-4272478	SNP_A-1929708	0.031790783531007	0.00265600620125697	0.0211991357325998	0.000174805964751673	0.735380309042575	0.972550907556275
SNP_A-4274945	SNP_A-4272478	SNP_A-1931351	0.0311513514819746	0.00230599746184959	0.0173403651663444	0.000174805964751673	0.735380309042575	0.820441961017567
SNP_A-4274945	SNP_A-4272478	SNP_A-1852652	0.00743793489962632	0.00210317200840155	0.00376596957819034	0.000174805964751673	0.735380309042575	0.559815885556919
SNP_A-4274945	SNP_A-4272478	SNP_A-4298455	0.00639212270229812	0.00211982478909509	0.0032132708637613	0.000174805964751673	0.735380309042575	0.56923653698796
SNP_A-4274945	SNP_A-4272478	SNP_A-4195928	0.00715305098435978	0.00221189724211986	0.00361283053872337	0.000174805964751673	0.735380309042575	0.599633707703008
SNP_A-4274945	SNP_A-4272478	SNP_A-1852670	0.0167492395468039	0.00240306603975183	0.00891674703394819	0.000174805964751673	0.735380309042575	0.697179024245143
SNP_A-4274945	SNP_A-2302295	SNP_A-4232742	0.035329789232464	0.002166882766633	0.0201387010565263	0.000174805964751673	0.106947722099714	0.737905068639682
SNP_A-4274945	SNP_A-2302295	SNP_A-1870328	0.035741316543596	0.00216849345569545	0.0201984656443751	0.000174805964751673	0.106947722099714	0.744068225484928
SNP_A-4274945	SNP_A-2302295	SNP_A-1955111	0.0277881917741562	0.00216088830292131	0.0165116380120405	0.000174805964751673	0.106947722099714	0.837906265486394
SNP_A-4274945	SNP_A-2302295	SNP_A-2239534	0.0173382692202896	0.00149884338323585	0.0128756438859199	0.000174805964751673	0.106947722099714	0.351210777540391
SNP_A-4274945	SNP_A-2302295	SNP_A-1852586	0.0217263494857156	0.00132809755396076	0.0118760294549785	0.000174805964751673	0.106947722099714	0.329101119780388
SNP_A-4274945	SNP_A-2302295	SNP_A-2292414	0.0228509034364381	0.00211857843141906	0.0133601091935502	0.000174805964751673	0.106947722099714	0.414711781981587
SNP_A-4274945	SNP_A-2302295	SNP_A-2109641	0.0227125777038245	0.00230192428235497	0.0124901768099255	0.000174805964751673	0.106947722099714	0.813141368867508
SNP_A-4274945	SNP_A-2302295	SNP_A-2274627	0.0198786812649761	0.00228606725526283	0.0114119765807383	0.000174805964751673	0.106947722099714	0.795062526994726
SNP_A-4274945	SNP_A-2302295	SNP_A-1929708	0.0207764839905377	0.00230392862086291	0.0149742146253428	0.000174805964751673	0.106947722099714	0.972550907556275
SNP_A-4274945	SNP_A-2302295	SNP_A-1931351	0.0153395306770246	0.00196723030132429	0.00812784700711086	0.000174805964751673	0.106947722099714	0.820441961017567
SNP_A-4274945	SNP_A-2302295	SNP_A-1852652	0.00487197549060998	0.00168727990942172	0.00272093724651969	0.000174805964751673	0.106947722099714	0.559815885556919
SNP_A-4274945	SNP_A-2302295	SNP_A-4298455	0.00423094148667651	0.00171436298339616	0.00219379845828295	0.000174805964751673	0.106947722099714	0.56923653698796
SNP_A-4274945	SNP_A-2302295	SNP_A-4195928	0.0043799402420517	0.00177907157296667	0.0025108554036792	0.000174805964751673	0.106947722099714	0.599633707703008
SNP_A-4274945	SNP_A-2302295	SNP_A-2258549	0.00433704757793128	0.00203099591230959	0.00241130680964561	0.000174805964751673	0.106947722099714	0.760248601116126
SNP_A-4274945	SNP_A-2302295	SNP_A-1852670	0.0115074491384033	0.00193607494939898	0.00616969744978249	0.000174805964751673	0.106947722099714	0.697179024245143
SNP_A-4274945	SNP_A-1852441	SNP_A-1870328	0.0324940757135892	0.00257849258831301	0.0222098128868537	0.000174805964751673	0.795911506474873	0.744068225484928
SNP_A-4274945	SNP_A-1852441	SNP_A-2292414	0.0180621961268535	0.00254162005604925	0.00996241639490112	0.000174805964751673	0.795911506474873	0.414711781981587
SNP_A-4274945	SNP_A-1852441	SNP_A-2109641	0.0393603423006803	0.00290342132895678	0.0224524673388077	0.000174805964751673	0.795911506474873	0.813141368867508
SNP_A-4274945	SNP_A-1852441	SNP_A-2274627	0.033713668257199	0.00284795555716606	0.0193403873724967	0.000174805964751673	0.795911506474873	0.795062526994726
SNP_A-4274945	SNP_A-1852441	SNP_A-1929708	0.0349779817856735	0.00269198530119004	0.024124648490414	0.000174805964751673	0.795911506474873	0.972550907556275
SNP_A-4274945	SNP_A-1852441	SNP_A-1931351	0.035742869090178	0.00234083139841362	0.0201313492443609	0.000174805964751673	0.795911506474873	0.820441961017567
SNP_A-4274945	SNP_A-2295200	SNP_A-2056547	0.00202200332087186	0.000405476450218186	0.00107484287550066	0.000174805964751673	0.0108168467400373	0.313713971428843
SNP_A-4274945	SNP_A-2295200	SNP_A-4232742	0.00660310896581331	0.000408160946581557	0.00378192871947558	0.000174805964751673	0.0108168467400373	0.737905068639682
SNP_A-4274945	SNP_A-2295200	SNP_A-1870328	0.00657808636274143	0.000406978671032903	0.00377938184342891	0.000174805964751673	0.0108168467400373	0.744068225484928
SNP_A-4274945	SNP_A-2295200	SNP_A-2239534	0.00620909712379858	0.000284839302711133	0.0031082422433122	0.000174805964751673	0.0108168467400373	0.351210777540391
SNP_A-4274945	SNP_A-2295200	SNP_A-2109641	0.000309333899694679	0.000415157198555979	0.000135290381509378	0.000174805964751673	0.0108168467400373	0.813141368867508
SNP_A-4274945	SNP_A-2295200	SNP_A-2274627	7.58118902015336e-05	0.000414033858141969	3.11428076167778e-05	0.000174805964751673	0.0108168467400373	0.795062526994726
SNP_A-4274945	SNP_A-2295200	SNP_A-1929708	6.37595083256256e-05	0.000420125164805802	2.69213371799944e-05	0.000174805964751673	0.0108168467400373	0.972550907556275
SNP_A-4274945	SNP_A-2295200	SNP_A-1931351	0.000316889462397776	0.00040163389433932	0.00090259490506797	0.000174805964751673	0.0108168467400373	0.820441961017567
SNP_A-4274945	SNP_A-2295200	SNP_A-1852652	0.000293062208061174	0.000355441310071196	0.000627493233547528	0.000174805964751673	0.0108168467400373	0.559815885556919
SNP_A-4274945	SNP_A-2295200	SNP_A-4298455	0.000266403658459357	0.000360171908318434	0.00051324457547946	0.000174805964751673	0.0108168467400373	0.56923653698796
SNP_A-4274945	SNP_A-2295200	SNP_A-4195928	0.000289958810659042	0.000366355599608407	0.000588797281912241	0.000174805964751673	0.0108168467400373	0.599633707703008
SNP_A-4274945	SNP_A-2295200	SNP_A-2258549	0.000235467014592135	0.000401524029442306	0.000472625355185193	0.000174805964751673	0.0108168467400373	0.760248601116126
SNP_A-4274945	SNP_A-2295200	SNP_A-1852670	0.000566743275080071	0.000391688665237345	0.00128685924368898	0.000174805964751673	0.0108168467400373	0.697179024245143
SNP_A-4274945	SNP_A-1782163	SNP_A-2056547	0.00283146551589353	0.000407264953393162	0.00148734222772762	0.000174805964751673	0.0127344812959798	0.313713971428843
SNP_A-4274945	SNP_A-1782163	SNP_A-4232742	0.00549503181936144	0.00042333750393098	0.00318641268692191	0.000174805964751673	0.0127344812959798	0.737905068639682
SNP_A-4274945	SNP_A-1782163	SNP_A-1870328	0.00544547921920835	0.000422564196744599	0.00319187205217798	0.000174805964751673	0.0127344812959798	0.744068225484928
SNP_A-4274945	SNP_A-1782163	SNP_A-2239534	0.00574087932276029	0.000321552498418295	0.00295425916933179	0.000174805964751673	0.0127344812959798	0.351210777540391
SNP_A-4274945	SNP_A-1782163	SNP_A-2109641	0.000506189767599653	0.000417927713878613	0.000227578264284102	0.000174805964751673	0.0127344812959798	0.813141368867508
SNP_A-4274945	SNP_A-1782163	SNP_A-2274627	0.000146572599659896	0.000416502208888413	6.16778097492285e-05	0.000174805964751673	0.0127344812959798	0.795062526994726
SNP_A-4274945	SNP_A-1782163	SNP_A-1929708	0.000141985925600371	0.000432598948372338	5.98196696739965e-05	0.000174805964751673	0.0127344812959798	0.972550907556275
SNP_A-4274945	SNP_A-1782163	SNP_A-1931351	0.000529383500351211	0.000404096568685413	0.0011245667298975	0.000174805964751673	0.0127344812959798	0.820441961017567
SNP_A-4274945	SNP_A-1782163	SNP_A-1852652	0.000366062414831682	0.000356349723844128	0.000552185264626105	0.000174805964751673	0.0127344812959798	0.559815885556919
SNP_A-4274945	SNP_A-1782163	SNP_A-4298455	0.000334812593474811	0.000361500173628073	0.000452842129936872	0.000174805964751673	0.0127344812959798	0.56923653698796
SNP_A-4274945	SNP_A-1782163	SNP_A-4195928	0.000371908789346874	0.000368718982562309	0.000524967626856959	0.000174805964751673	0.0127344812959798	0.599633707703008
SNP_A-4274945	SNP_A-1782163	SNP_A-2258549	0.000296940312760384	0.000407528263599113	0.000413680667476871	0.000174805964751673	0.0127344812959798	0.760248601116126
SNP_A-4274945	SNP_A-1782163	SNP_A-1852670	0.000697099706396026	0.00039513183765195	0.00107767695965262	0.000174805964751673	0.0127344812959798	0.697179024245143
SNP_A-4274945	SNP_A-1908270	SNP_A-2056547	0.00217816478167245	0.000406614608599343	0.00115390352027559	0.000174805964751673	0.0109236157093222	0.313713971428843
SNP_A-4274945	SNP_A-1908270	SNP_A-4232742	0.00661916805804692	0.00040948242256799	0.0037869973670864	0.000174805964751673	0.0109236157093222	0.737905068639682
SNP_A-4274945	SNP_A-1908270	SNP_A-1870328	0.00659939112432895	0.000408330613940976	0.00378756197659326	0.000174805964751673	0.0109236157093222	0.744068225484928
SNP_A-4274945	SNP_A-1908270	SNP_A-2239534	0.00620920234311493	0.000285275818710234	0.00310802781151558	0.000174805964751673	0.0109236157093222	0.351210777540391
SNP_A-4274945	SNP_A-1908270	SNP_A-2109641	0.000399098102913739	0.000416474513437826	0.000177061575047606	0.000174805964751673	0.0109236157093222	0.813141368867508
SNP_A-4274945	SNP_A-1908270	SNP_A-2274627	0.000104279378519067	0.000415320702515419	4.33151262793164e-05	0.000174805964751673	0.0109236157093222	0.795062526994726
SNP_A-4274945	SNP_A-1908270	SNP_A-1929708	7.30640614871326e-05	0.000421269932806663	3.10480742989505e-05	0.000174805964751673	0.0109236157093222	0.972550907556275
SNP_A-4274945	SNP_A-1908270	SNP_A-1931351	0.000332103466781271	0.000403047009992985	0.000946857186576141	0.000174805964751673	0.0109236157093222	0.820441961017567
SNP_A-4274945	SNP_A-1908270	SNP_A-1852652	0.000296616543508891	0.000356649048668694	0.000634858952322579	0.000174805964751673	0.0109236157093222	0.559815885556919
SNP_A-4274945	SNP_A-1908270	SNP_A-4298455	0.000269856998044342	0.000361296716541934	0.000519469788185155	0.000174805964751673	0.0109236157093222	0.56923653698796
SNP_A-4274945	SNP_A-1908270	SNP_A-4195928	0.000293900570831649	0.000367517892960471	0.000596450541824554	0.000174805964751673	0.0109236157093222	0.599633707703008
SNP_A-4274945	SNP_A-1908270	SNP_A-2258549	0.000237931963990808	0.000402672519476496	0.00047745405552807	0.000174805964751673	0.0109236157093222	0.760248601116126
SNP_A-4274945	SNP_A-1908270	SNP_A-1852670	0.000566241452001795	0.000392628658522003	0.00127419641165954	0.000174805964751673	0.0109236157093222	0.697179024245143
SNP_A-4274945	SNP_A-2056547	SNP_A-2239534	0.0167427150714535	0.00137202235724297	0.0118302283853162	0.000174805964751673	0.313713971428843	0.351210777540391
SNP_A-4274945	SNP_A-2056547	SNP_A-1852586	0.0234463293446066	0.00135594738156485	0.0127757001196253	0.000174805964751673	0.313713971428843	0.329101119780388
SNP_A-4274945	SNP_A-2056547	SNP_A-2292414	0.0193966393836494	0.00201431042223745	0.0138637290687135	0.000174805964751673	0.313713971428843	0.414711781981587
SNP_A-4274945	SNP_A-2056547	SNP_A-2109641	0.03359013755038	0.00215817034212395	0.0187995347316964	0.000174805964751673	0.313713971428843	0.813141368867508
SNP_A-4274945	SNP_A-2056547	SNP_A-2274627	0.0298433083322145	0.00215105819788605	0.0168406752677456	0.000174805964751673	0.313713971428843	0.795062526994726
SNP_A-4274945	SNP_A-2056547	SNP_A-1929708	0.0182211427974514	0.002069110767881	0.00975687543317067	0.000174805964751673	0.313713971428843	0.972550907556275
SNP_A-4274945	SNP_A-2056547	SNP_A-1931351	0.0233402330071077	0.00187129932871796	0.0138932805980412	0.000174805964751673	0.313713971428843	0.820441961017567
SNP_A-4274945	SNP_A-2056547	SNP_A-1852652	0.0100035452012276	0.00164265881050105	0.00515096152413607	0.000174805964751673	0.313713971428843	0.559815885556919
SNP_A-4274945	SNP_A-2056547	SNP_A-4298455	0.00889114774080925	0.00166797875549302	0.00455374828308246	0.000174805964751673	0.313713971428843	0.56923653698796
SNP_A-4274945	SNP_A-2056547	SNP_A-4195928	0.00980264037661283	0.00172002002675045	0.00504052610935671	0.000174805964751673	0.313713971428843	0.599633707703008
SNP_A-4274945	SNP_A-2056547	SNP_A-2258549	0.00748738438989568	0.00194672970969956	0.00379802250475876	0.000174805964751673	0.313713971428843	0.760248601116126
SNP_A-4274945	SNP_A-2056547	SNP_A-1852670	0.0157374753369314	0.00187915290058857	0.0088209476813402	0.000174805964751673	0.313713971428843	0.697179024245143
SNP_A-4274945	SNP_A-1884907	SNP_A-2239534	0.00511291013842374	0.000512260675720475	0.00253699542994008	0.000174805964751673	0.00120169465604843	0.351210777540391
SNP_A-4274945	SNP_A-1884907	SNP_A-2109641	0.0143362413120022	0.000765448973418375	0.00777937472211451	0.000174805964751673	0.00120169465604843	0.813141368867508
SNP_A-4274945	SNP_A-1884907	SNP_A-2274627	0.0131359650072269	0.000763969906340124	0.00691431707178619	0.000174805964751673	0.00120169465604843	0.795062526994726
SNP_A-4274945	SNP_A-1884907	SNP_A-1929708	0.0118442754961441	0.000736459854237317	0.00659728256024501	0.000174805964751673	0.00120169465604843	0.972550907556275
SNP_A-4274945	SNP_A-1884907	SNP_A-1931351	0.0106431320994954	0.000680035144024249	0.00616123323548678	0.000174805964751673	0.00120169465604843	0.820441961017567
SNP_A-4274945	SNP_A-4232742	SNP_A-2109641	0.0205471935086407	0.00262923427151891	0.0110955904940451	0.000174805964751673	0.737905068639682	0.813141368867508
SNP_A-4274945	SNP_A-4232742	SNP_A-2274627	0.0133244852677874	0.0026187512077685	0.00722552741701057	0.000174805964751673	0.737905068639682	0.795062526994726
SNP_A-4274945	SNP_A-4232742	SNP_A-1929708	0.039178797870103	0.00263576155611096	0.0233753385287865	0.000174805964751673	0.737905068639682	0.972550907556275
SNP_A-4274945	SNP_A-4232742	SNP_A-1931351	0.03289597211706	0.00230639347449275	0.0216529609162262	0.000174805964751673	0.737905068639682	0.820441961017567
SNP_A-4274945	SNP_A-4232742	SNP_A-1852652	0.0094705393133619	0.00203478567696256	0.00623513144707927	0.000174805964751673	0.737905068639682	0.559815885556919
SNP_A-4274945	SNP_A-4232742	SNP_A-4298455	0.0087365952650058	0.00206659934254287	0.0056425120993161	0.000174805964751673	0.737905068639682	0.56923653698796
SNP_A-4274945	SNP_A-4232742	SNP_A-4195928	0.0102446779731595	0.00212885432351394	0.00658598430567934	0.000174805964751673	0.737905068639682	0.599633707703008
SNP_A-4274945	SNP_A-4232742	SNP_A-2258549	0.00887860717879955	0.00240185258186377	0.00529548186560741	0.000174805964751673	0.737905068639682	0.760248601116126
SNP_A-4274945	SNP_A-4232742	SNP_A-1852670	0.0150972250907627	0.00231660551252433	0.0107288765574712	0.000174805964751673	0.737905068639682	0.697179024245143
SNP_A-4274945	SNP_A-1870328	SNP_A-2109641	0.0185712459850192	0.00263738359404097	0.0100105364521788	0.000174805964751673	0.744068225484928	0.813141368867508
SNP_A-4274945	SNP_A-1870328	SNP_A-2274627	0.0115207648468096	0.00262650165197573	0.00634275917894849	0.000174805964751673	0.744068225484928	0.795062526994726
SNP_A-4274945	SNP_A-1870328	SNP_A-1929708	0.0398349277946657	0.00264351113930227	0.0232602840304313	0.000174805964751673	0.744068225484928	0.972550907556275
SNP_A-4274945	SNP_A-1870328	SNP_A-1931351	0.034472242335455	0.00231247467973368	0.0217282194838932	0.000174805964751673	0.744068225484928	0.820441961017567
SNP_A-4274945	SNP_A-1870328	SNP_A-1852652	0.00926440512273054	0.00203885121586899	0.00569550061815709	0.000174805964751673	0.744068225484928	0.559815885556919
SNP_A-4274945	SNP_A-1870328	SNP_A-4298455	0.00857391042533866	0.00207106536086387	0.00518108849819068	0.000174805964751673	0.744068225484928	0.56923653698796
SNP_A-4274945	SNP_A-1870328	SNP_A-4195928	0.0101155748457485	0.00213410803199692	0.00610808916237902	0.000174805964751673	0.744068225484928	0.599633707703008
SNP_A-4274945	SNP_A-1870328	SNP_A-2258549	0.00871168868300649	0.00240831004682092	0.00492769940700496	0.000174805964751673	0.744068225484928	0.760248601116126
SNP_A-4274945	SNP_A-1870328	SNP_A-1852670	0.0149059120797819	0.00232233749823647	0.00984459308488414	0.000174805964751673	0.744068225484928	0.697179024245143
SNP_A-4274945	SNP_A-1955111	SNP_A-2109641	0.0389489173072672	0.00277815297387975	0.0251023678219822	0.000174805964751673	0.837906265486394	0.813141368867508
SNP_A-4274945	SNP_A-1955111	SNP_A-2274627	0.0364032499102882	0.00276790483788292	0.0240269833862369	0.000174805964751673	0.837906265486394	0.795062526994726
SNP_A-4274945	SNP_A-1955111	SNP_A-1929708	0.0378768387024162	0.00277575054096461	0.0233660919498794	0.000174805964751673	0.837906265486394	0.972550907556275
SNP_A-4274945	SNP_A-1955111	SNP_A-1931351	0.0346161566209994	0.00237555388950636	0.0198887718494967	0.000174805964751673	0.837906265486394	0.820441961017567
SNP_A-4274945	SNP_A-1955111	SNP_A-1852652	0.0127000492999828	0.00207907481290552	0.00863675668772201	0.000174805964751673	0.837906265486394	0.559815885556919
SNP_A-4274945	SNP_A-1955111	SNP_A-4298455	0.0116320544979603	0.00211267566320932	0.00767609595470807	0.000174805964751673	0.837906265486394	0.56923653698796
SNP_A-4274945	SNP_A-1955111	SNP_A-4195928	0.012852373892998	0.00218977166530149	0.00880798374010374	0.000174805964751673	0.837906265486394	0.599633707703008
SNP_A-4274945	SNP_A-1955111	SNP_A-2258549	0.0101213468151968	0.00250070498433541	0.00719718869510754	0.000174805964751673	0.837906265486394	0.760248601116126
SNP_A-4274945	SNP_A-1955111	SNP_A-1852670	0.0215688721214218	0.0024010511648024	0.0132513682931062	0.000174805964751673	0.837906265486394	0.697179024245143
SNP_A-4274945	SNP_A-2239534	SNP_A-2109641	0.0320536562671482	0.00180139578754374	0.0185635985435026	0.000174805964751673	0.351210777540391	0.813141368867508
SNP_A-4274945	SNP_A-2239534	SNP_A-2274627	0.0292854644003907	0.00181555728387819	0.0169968732144452	0.000174805964751673	0.351210777540391	0.795062526994726
SNP_A-4274945	SNP_A-2239534	SNP_A-1929708	0.0232364796763672	0.00171205930021939	0.0127283157754821	0.000174805964751673	0.351210777540391	0.972550907556275
SNP_A-4274945	SNP_A-2239534	SNP_A-1931351	0.0151251627041956	0.00119366141548146	0.0102249966156221	0.000174805964751673	0.351210777540391	0.820441961017567
SNP_A-4274945	SNP_A-2239534	SNP_A-1852652	0.00372695230766958	0.00102489927265594	0.00296912497631703	0.000174805964751673	0.351210777540391	0.559815885556919
SNP_A-4274945	SNP_A-2239534	SNP_A-4298455	0.00301659271935471	0.00104697469180719	0.00262080754228963	0.000174805964751673	0.351210777540391	0.56923653698796
SNP_A-4274945	SNP_A-2239534	SNP_A-4195928	0.0039022432021617	0.00111285930360834	0.00308931268322595	0.000174805964751673	0.351210777540391	0.599633707703008
SNP_A-4274945	SNP_A-2239534	SNP_A-2258549	0.00323415176885985	0.00137219319882054	0.00221504208068668	0.000174805964751673	0.351210777540391	0.760248601116126
SNP_A-4274945	SNP_A-2239534	SNP_A-1852670	0.00745095880067623	0.001279523838451	0.00567496565558693	0.000174805964751673	0.351210777540391	0.697179024245143
SNP_A-4274945	SNP_A-1852586	SNP_A-4195928	0.00889176178128006	0.00143865269796011	0.00465637785701881	0.000174805964751673	0.329101119780388	0.599633707703008
SNP_A-4274945	SNP_A-1852586	SNP_A-2258549	0.006683825934824	0.00156277931644936	0.00336795902673128	0.000174805964751673	0.329101119780388	0.760248601116126
SNP_A-4274945	SNP_A-2292414	SNP_A-2109641	0.0264377548631355	0.00250407315675758	0.0146561308863319	0.000174805964751673	0.414711781981587	0.813141368867508
SNP_A-4274945	SNP_A-2292414	SNP_A-2274627	0.0318147998457593	0.00251283373730421	0.0190354882805153	0.000174805964751673	0.414711781981587	0.795062526994726
SNP_A-4274945	SNP_A-2292414	SNP_A-1929708	0.0363745284720765	0.00238546299252504	0.0211761068698304	0.000174805964751673	0.414711781981587	0.972550907556275
SNP_A-4274945	SNP_A-2292414	SNP_A-1931351	0.0327606579135582	0.00150013474399509	0.0189349147900598	0.000174805964751673	0.414711781981587	0.820441961017567
SNP_A-4274945	SNP_A-2292414	SNP_A-1852652	0.013584044372514	0.00134800302941637	0.0100763460015265	0.000174805964751673	0.414711781981587	0.559815885556919
SNP_A-4274945	SNP_A-2292414	SNP_A-4298455	0.0134852452091141	0.00138830246712154	0.0102306829799246	0.000174805964751673	0.414711781981587	0.56923653698796
SNP_A-4274945	SNP_A-2292414	SNP_A-4195928	0.0123384791810232	0.00145541943657839	0.0107274189985443	0.000174805964751673	0.414711781981587	0.599633707703008
SNP_A-4274945	SNP_A-2292414	SNP_A-2258549	0.0186916993167354	0.00181811103369859	0.0138135938172708	0.000174805964751673	0.414711781981587	0.760248601116126
SNP_A-4274945	SNP_A-2292414	SNP_A-1852670	0.0198896359473312	0.00174259737299881	0.0146000228503987	0.000174805964751673	0.414711781981587	0.697179024245143
