# Supplementary material for: Powerful testing via hierarchical linkage disequilibrium in haplotype association studies
Source: Biom J. 2019 Jan 28;61(3):747–68. doi: 10.1002/bimj.201800053 (PMC6637384; doi:10.1002/bimj.201800053)
Supplement: Supplementary file 1 — Supporting Information [file BIMJ-61-747-s001.zip › reproducibility/case_study1_cadidate_loci_analysis/results/13.MostSignificantPvalues.txt]

SNP1	SNP2	SNP3	Full	P={1}	P={1,2}	SNP1_singSNPpvals	SNP2_singSNPpvals	SNP3_singSNPpvals
SNP_A-2145969	SNP_A-2226196	SNP_A-2164601	5.57500362480095e-12	1.82268302626352e-10	4.37672561368965e-11	3.00941301284427e-05	0.00133853800391528	2.23465416613963e-07
SNP_A-2145969	SNP_A-2226196	SNP_A-2288393	7.85300426178545e-12	2.37831077218603e-10	7.28389477355534e-11	3.00941301284427e-05	0.00133853800391528	3.09171811087371e-07
SNP_A-2145969	SNP_A-2226196	SNP_A-2040340	9.22133743982053e-12	3.07683043518603e-10	1.09303802275664e-10	3.00941301284427e-05	0.00133853800391528	4.70454030554725e-07
SNP_A-2145969	SNP_A-4232969	SNP_A-2164601	1.24674664838333e-11	1.68264667131208e-10	2.98632067400643e-11	3.00941301284427e-05	0.202818704061923	2.23465416613963e-07
SNP_A-2145969	SNP_A-2226196	SNP_A-4261831	1.85868221015899e-11	7.90126175708988e-10	1.85437270646699e-10	3.00941301284427e-05	0.00133853800391528	1.42453775475636e-06
SNP_A-2145969	SNP_A-4240239	SNP_A-2164601	2.03276796085563e-11	4.20182760172324e-11	6.43381466334002e-12	3.00941301284427e-05	0.10949404805008	2.23465416613963e-07
SNP_A-2145969	SNP_A-1798758	SNP_A-2164601	2.26648395192651e-11	2.77279388301533e-10	1.25332293840018e-11	3.00941301284427e-05	0.863258147630023	2.23465416613963e-07
SNP_A-2145969	SNP_A-2177486	SNP_A-2164601	2.32044527067538e-11	2.33989927699542e-10	9.73797297711795e-12	3.00941301284427e-05	0.361763472916572	2.23465416613963e-07
SNP_A-2145969	SNP_A-4232969	SNP_A-2288393	2.51866860631028e-11	2.50751033464172e-10	3.69934475293268e-11	3.00941301284427e-05	0.202818704061923	3.09171811087371e-07
SNP_A-2145969	SNP_A-2191538	SNP_A-2164601	2.8615617004973e-11	2.06791223099209e-10	8.29583651253558e-12	3.00941301284427e-05	0.163273658601003	2.23465416613963e-07
SNP_A-2145969	SNP_A-1798758	SNP_A-2288393	3.56612953610267e-11	3.69523662627406e-10	1.51236866238512e-11	3.00941301284427e-05	0.863258147630023	3.09171811087371e-07
SNP_A-2145969	SNP_A-2191538	SNP_A-2288393	3.74005344790329e-11	2.66668793872402e-10	1.10653455728067e-11	3.00941301284427e-05	0.163273658601003	3.09171811087371e-07
SNP_A-2145969	SNP_A-4232969	SNP_A-4261831	3.84735764815774e-11	8.36719347131876e-10	9.0728632405157e-11	3.00941301284427e-05	0.202818704061923	1.42453775475636e-06
SNP_A-2145969	SNP_A-1798758	SNP_A-2040340	4.15789871396475e-11	4.90363241613432e-10	2.46274522944211e-11	3.00941301284427e-05	0.863258147630023	4.70454030554725e-07
SNP_A-2145969	SNP_A-1820784	SNP_A-2164601	4.22457473634355e-11	1.64425150045382e-10	3.98940252891731e-11	3.00941301284427e-05	0.103327683031447	2.23465416613963e-07
SNP_A-2145969	SNP_A-1798758	SNP_A-4261831	4.47962953657903e-11	1.30243943330039e-09	2.63118377924625e-11	3.00941301284427e-05	0.863258147630023	1.42453775475636e-06
SNP_A-2145969	SNP_A-1831996	SNP_A-2164601	5.0733118711834e-11	5.57688277591157e-11	1.5033964057184e-11	3.00941301284427e-05	0.0225872518700735	2.23465416613963e-07
SNP_A-2145969	SNP_A-2170536	SNP_A-2164601	5.22599741929147e-11	3.02247140480337e-10	2.73027495386025e-11	3.00941301284427e-05	0.727841780354906	2.23465416613963e-07
SNP_A-2145969	SNP_A-4207982	SNP_A-2164601	5.33773302846313e-11	1.67882746445781e-10	3.36578977631585e-11	3.00941301284427e-05	0.10883092689923	2.23465416613963e-07
SNP_A-2145969	SNP_A-2177486	SNP_A-2288393	5.65189352136944e-11	3.14669138399042e-10	2.18567734469665e-11	3.00941301284427e-05	0.361763472916572	3.09171811087371e-07
SNP_A-2145969	SNP_A-2170536	SNP_A-2288393	6.02216524176152e-11	4.02297540750559e-10	1.97640164736886e-11	3.00941301284427e-05	0.727841780354906	3.09171811087371e-07
SNP_A-2145969	SNP_A-4257903	SNP_A-2164601	6.90228414557415e-11	1.59697232239958e-10	4.50623057293804e-11	3.00941301284427e-05	0.0874267874414901	2.23465416613963e-07
SNP_A-2145969	SNP_A-2246945	SNP_A-2164601	7.51799768013435e-11	1.74491204329372e-10	4.10117713805616e-11	3.00941301284427e-05	0.120741025181001	2.23465416613963e-07
SNP_A-2145969	SNP_A-1820784	SNP_A-2288393	8.02023351544218e-11	2.4598820131747e-10	5.02512936197935e-11	3.00941301284427e-05	0.103327683031447	3.09171811087371e-07
SNP_A-2145969	SNP_A-1831996	SNP_A-2288393	8.33178325096919e-11	7.56061512093616e-11	2.5395068983826e-11	3.00941301284427e-05	0.0225872518700735	3.09171811087371e-07
SNP_A-2145969	SNP_A-2177486	SNP_A-2040340	8.62294962631431e-11	4.22010374491089e-10	3.32748852541666e-11	3.00941301284427e-05	0.361763472916572	4.70454030554725e-07
SNP_A-2145969	SNP_A-4207982	SNP_A-2288393	9.95412731148662e-11	2.48443582310357e-10	4.55727387459252e-11	3.00941301284427e-05	0.10883092689923	3.09171811087371e-07
SNP_A-2145969	SNP_A-2191538	SNP_A-4261831	1.03090189183553e-10	9.65006380796913e-10	3.3548529963126e-11	3.00941301284427e-05	0.163273658601003	1.42453775475636e-06
SNP_A-2145969	SNP_A-2170536	SNP_A-2040340	1.0337536065174e-10	5.33724963853854e-10	4.25661683545774e-11	3.00941301284427e-05	0.727841780354906	4.70454030554725e-07
SNP_A-2145969	SNP_A-1831996	SNP_A-2040340	1.2133437045617e-10	9.44998220785274e-11	3.67681182577909e-11	3.00941301284427e-05	0.0225872518700735	4.70454030554725e-07
SNP_A-2145969	SNP_A-4298682	SNP_A-2164601	1.23083067590804e-10	1.35885501669876e-10	3.73054307032338e-11	3.00941301284427e-05	0.0361994724837874	2.23465416613963e-07
SNP_A-2145969	SNP_A-4257903	SNP_A-2288393	1.25666278748546e-10	2.392564147604e-10	5.76550231475099e-11	3.00941301284427e-05	0.0874267874414901	3.09171811087371e-07
SNP_A-2145969	SNP_A-2246945	SNP_A-2288393	1.26378926268898e-10	2.60871356625526e-10	5.21626458275743e-11	3.00941301284427e-05	0.120741025181001	3.09171811087371e-07
SNP_A-2145969	SNP_A-2162277	SNP_A-2164601	1.29229502919622e-10	3.01144176732093e-10	4.3827495873879e-11	3.00941301284427e-05	0.643013172785622	2.23465416613963e-07
SNP_A-2145969	SNP_A-2170536	SNP_A-4261831	1.39922103895053e-10	1.38591667106211e-09	6.39668426581815e-11	3.00941301284427e-05	0.727841780354906	1.42453775475636e-06
SNP_A-2145969	SNP_A-4298682	SNP_A-2288393	1.46185951563683e-10	2.00121218577158e-10	5.0881625203693e-11	3.00941301284427e-05	0.0361994724837874	3.09171811087371e-07
SNP_A-2145969	SNP_A-2177486	SNP_A-4261831	1.50250950311435e-10	1.09009112186008e-09	5.45093975275314e-11	3.00941301284427e-05	0.361763472916572	1.42453775475636e-06
SNP_A-2145969	SNP_A-2178826	SNP_A-2164601	1.5532654797522e-10	1.72083502804879e-10	4.76726867762998e-11	3.00941301284427e-05	0.813894317485433	2.23465416613963e-07
SNP_A-2145969	SNP_A-1831996	SNP_A-4261831	1.79742126081786e-10	2.42840663796255e-10	5.48383962302324e-11	3.00941301284427e-05	0.0225872518700735	1.42453775475636e-06
SNP_A-2145969	SNP_A-1873631	SNP_A-2164601	1.87038994380029e-10	1.37782914397974e-10	5.76775590753713e-11	3.00941301284427e-05	0.699686480676778	2.23465416613963e-07
