# Supplementary material for: Powerful testing via hierarchical linkage disequilibrium in haplotype association studies
Source: Biom J. 2019 Jan 28;61(3):747–68. doi: 10.1002/bimj.201800053 (PMC6637384; doi:10.1002/bimj.201800053)
Supplement: Supplementary file 1 — Supporting Information [file BIMJ-61-747-s001.zip › reproducibility/case_study1_cadidate_loci_analysis/Run_candidate_loci_analysis.R]

#%%%%%%%%%%%%%%%%%%%%%%%%%%%%%%%%%%%%%%%%%%%%%%%%%%%%%%%%%%%%%%%%%%%%%%%%%%%%%%%%%%%%%%%%%%%%%%%%%%%%%%%%%%%%%%%%%%%%%%
#%%%%%%%%%%%%%%%%%%%%%%%%%%%%%%%%%%%%%%%%%%%%%%%%%%%%%%%%%%%%%%%%%%%%%%%%%%%%%%%%%%%%%%%%%%%%%%%%%%%%%%%%%%%%%%%%%%%%%%
#%%%%%%%%         Powerful testing via hierarchical linkage disequilibrium in haplotype association studies %%%%%%%%%%%
#%%%%%%%%                              R Code for cadidate loci analysis (Tables 6)        %%%%%%%%%%%%%%%%%%%%%%%%%%%%
#%%%%%%%%                                               Brunilda  Balliu                   %%%%%%%%%%%%%%%%%%%%%%%%%%%%
#%%%%%%%%                                             Los Angeles 5/10/2018                %%%%%%%%%%%%%%%%%%%%%%%%%%%%
#%%%%%%%%%%%%%%%%%%%%%%%%%%%%%%%%%%%%%%%%%%%%%%%%%%%%%%%%%%%%%%%%%%%%%%%%%%%%%%%%%%%%%%%%%%%%%%%%%%%%%%%%%%%%%%%%%%%%%%
#%%%%%%%%%%%%%%%%%%%%%%%%%%%%%%%%%%%%%%%%%%%%%%%%%%%%%%%%%%%%%%%%%%%%%%%%%%%%%%%%%%%%%%%%%%%%%%%%%%%%%%%%%%%%%%%%%%%%%%
RES_DIRECTORY='results/'

UseIntermediateResults=TRUE # set to TRUE if you want to make use of intermediate results 

#%%%%%%%%%%%%%%%%%%%%%%%%%%%% 
# Source code with all parametrizations, likelihoods, and optimization functions
#%%%%%%%%%%%%%%%%%%%%%%%%%%%%  
source("code/HierarchicalLD.R")

#%%%%%%%%%%%%%%%%%%%%%%%%%%%%%%%%%%%%%%%%%%%%%%%%%%%%%%%%%%%%%%%%%%%%   
#%% Run optimization for real data if not using intermediate results
#%% This part is slow and should be run on a server !!!!! 
#%% It will generate one .txt file for each of the 54 candidate SNPs
#%%%%%%%%%%%%%%%%%%%%%%%%%%%%%%%%%%%%%%%%%%%%%%%%%%%%%%%%%%%%%%%%%%%%    
if(!UseIntermediateResults){
  # Source code with functions to summarize real data analyses
  source("code/Functions_for_real_data_analyses.R")
  
  M=3 # number of markers to be considered, here triplet
  for(j in 1:54){ # j indexes the SNPs with moderate effects in original WTCCC paper. We call SNP j the candidate SNP. 
      
     # You will first have to create this file 
      NAMES_MODERATE=read.table(file = 'data/NAMES_MODERATE_QC.txt', stringsAsFactors = F)$V1 # SNP ids for 54 SNPs candidate SNPs
      
      # Read initial data for cases and controls in binary Plink format for candidate SNP j and it's 40 neighbhors (20 one each side)
      # You will first have to create these files
      DATA_CASES=readPlinkBinary(paste0("data/",NAMES_MODERATE[j],".Cases"))$genotypes;
      DATA_CONTROLS=readPlinkBinary(paste0("data/",NAMES_MODERATE[j],".Controls"))$genotypes;  
      
      # Convert Plink genotypes to standard genotypes (0,1,2)
      Gts.controls=ExtractSNPS(DATA_CONTROLS,colnames(DATA_CASES)) ; 
      Gts.cases=ExtractSNPS(DATA_CASES,colnames(DATA_CASES))
      
      # Construct all possible pairs between neighbhors of candidate SNP. 
      # Notice that we exclude the candidate SNP j which sits in the 21st column
      # You need to change this if your candidate SNP is in another column
      Pairs=t(combn(colnames(Gts.cases)[-21],2))
      
      for (i in 1:780){ # i indexes each triplet for SNP j 
        # Names of three SNPs in triple i, last SNP in the triple is candidate SNP j 
        triplet_i=c(NAMES_MODERATE[j],Pairs[i,])
        
        # Genotypes of cases and controls for triplet i of SNP j
        # Three columns, one for each genotype, each column takes values 0,1,2 for number of minor alleles
        gts.cases=Gts.cases[,triplet_i]
        gts.controls=Gts.controls[,triplet_i] 
        
        # if data is coded as number of major alleles, change this to T
        if(F){
        for(ii in 1:nrow(gts.cases)) {
          for( jj in 1:ncol(gts.cases)){
            if(gts.cases[ii,jj]==0) {
              gts.cases[ii,jj]=2 
            } else{ 
              if(gts.cases[ii,jj]==2) {
                gts.cases[ii,jj]=0 
              }
            }
          }
        }
        
        for(ii in 1:nrow(gts.controls)) {
          for( jj in 1:ncol(gts.controls)){
            if(gts.controls[ii,jj]==0) {
              gts.controls[ii,jj]=2 
            } else{ 
              if(gts.controls[ii,jj]==2) {
                gts.controls[ii,jj]=0 
              }
            }
          }
        }
        }
        
        # From genotype counts to pairs of alleles, each SNP is now in pairs of consecutive columns
        geno.cases=genexpand(gts.cases)
        geno.control=genexpand(gts.controls)
        
        first_allele_cases=geno.cases[,seq(1,2*M,by=2)]-1 ; 
        second_allele_cases=geno.cases[,seq(2,2*M,by=2)]-1 ; 
        first_allele_controls=geno.control[,seq(1,2*M,by=2)]-1 ; 
        second_allele_controls=geno.control[,seq(2,2*M,by=2)]-1 ; 
        
        # Construct diplotypes
        Dca=list(h1=first_allele_cases, h2=second_allele_cases)
        Dco=list(h1=first_allele_controls, h2=second_allele_controls)
        
        # Estimate initial haplotype frequencies using haplo.stats 
        theta1=structure(haplo.em(rbind(geno.cases,geno.control),control = haplo.em.control(min.posterior = 0))$hap.prob, .Names=thetaNames(M))
        theta1.cases=structure(haplo.em(rbind(geno.cases),control = haplo.em.control(min.posterior = 0))$hap.prob , .Names=thetaNames(M))
        theta1.controls=structure(haplo.em(rbind(geno.control),control = haplo.em.control(min.posterior = 0))$hap.prob, .Names=thetaNames(M))
        
        #If haplo.em does not include 0 frequency haplotypes in the list of all possible haplotypes 
        if(length(theta1)!=(2^M)) theta1=FreqAllPossibleHaplotypes(rbind(geno.cases,geno.control))
        if(length(theta1.cases)!=(2^M)) theta1.cases=FreqAllPossibleHaplotypes(rbind(geno.cases))
        if(length(theta1.controls)!=(2^M)) theta1.controls=FreqAllPossibleHaplotypes(rbind(geno.control))
        
        # Get dprime parameters from haplotype frequencies
        dprime=theta2delta(theta1)
        dprime.cases=theta2delta(theta1.cases)
        dprime.controls=theta2delta(theta1.controls)
        
        # Should optimization be done assuming that the data is phased? 
        PHASED=FALSE
        
        # Evaluate performance of haplo.stats
        haplo.stats.performance=haplo.statsPerformance(Dca,Dco)
        
        opRes=OptimizeAndTestAll(M=M, parName = 'dprime', Dca=Dca, Dco=Dco, Phased=PHASED)
        dfSING=1
        chisqSING=-2*(opRes$opResults[1:M,5,'0']+opRes$opResults[1:M,6,'0'] - opRes$opResults[1:M,6,paste(1:M, collapse = '')])
        pvalSING=pchisq(chisqSING,df=rep(dfSING,M),lower.tail = F)
        
        allres=t(c(j=j,i=i,structure(.Data = colnames(Dca$h1), .Names=c("SNP1","SNP2","SNP3")),
                   structure(.Data = opRes$pvaluesBottomUp[-1],.Names=paste0(c('P={1}', 'P={1,2}'), '_pvalue')), 
                   structure(.Data = opRes$pvaluesBottomUp[1],.Names=paste0(c('Full'), '_pvalue')), 
                   structure(.Data = opRes$pvaluesTopDown,.Names=paste0(c('P={3}', 'P={3,2}'), '_pvalue')), 
                   structure(.Data = pvalSING,.Names=paste0('SNP',names(pvalSING), '_pvalue')), 
                   structure(.Data = haplo.stats.performance$score$score.global.p,.Names=paste0('haplo.stats','_pvalue')), 
                   
                   structure(.Data = opRes$chsqBottomUp[-1],.Names=paste0(c('P={1}', 'P={1,2}'), '_chisq')), 
                   structure(.Data = opRes$chsqBottomUp[1],.Names=paste0(c('Full'), '_chisq')), 
                   structure(.Data = opRes$chsqTopDown,.Names=paste0(c('P={3}', 'P={3,2}'), '_chisq')), 
                   structure(.Data = chisqSING,.Names=paste0('SNP',names(pvalSING), '_chisq')), 
                   structure(.Data = haplo.stats.performance$score$score.global,.Names=paste0('haplo.stats','_chisq')))
        )
        
        cat('Finished',100*i/780,'% .........\n')
        
        if(i==1){
          write.table(x = allres, file=paste0(RES_DIRECTORY, paste(j,'txt',sep='.')), quote = FALSE, sep = ";", append = FALSE, dec = ".", row.names = FALSE, col.names = TRUE)
        } else{
          write.table(x = allres, file=paste0(RES_DIRECTORY, paste(j,'txt',sep='.')), quote = FALSE, sep = ";", append = TRUE, dec = ".", row.names = FALSE, col.names = FALSE)
        }
      }
      
      
    }
  }

#%%%%%%%%%%%%%%%%%%%%%%%%%%%%%%%%%%%%%%%%%%%%%%%%%%%%%%%%%%%%%%%%%%%%
# Correct p-values for each SNP for number of tests performed
# Save only results for triplets that pass significance
# Table 6 lists results for j=5,13, and 20. No genome-wide significance was achieved for other SNPs.
#%%%%%%%%%%%%%%%%%%%%%%%%%%%%%%%%%%%%%%%%%%%%%%%%%%%%%%%%%%%%%%%%%%%%
for(j in 1:54){ # j indexes the SNPs with moderate effects in original WTCCC paper. We call SNP j the candidate SNP. 
  if(file.exists(paste0('results/',j,'.Pvalues.txt'))) {
    Pvalues=read.table(file = paste0(RES_DIRECTORY,j,'.Pvalues.txt'), header = T, sep = '\t', check.names = F)
    colnames(Pvalues)[7:9]=paste0(colnames(Pvalues)[7:9],'_singSNPpvals')
    if(any(Pvalues[,4:9]<=5e-08)){
      # Triplet with p-value <  5e-08 
      Pvalues_GWAS=Pvalues[apply(Pvalues[,4:6]<=5e-08,1,any),]
      Pvalues_GWAS=Pvalues_GWAS[order(Pvalues_GWAS[,4]),] # sort by Full test p-values

      # Triplet with p-value <  5e-08 / (Ntests x Ntriplets), where Ntests = 5 is the total number of tests performed
      Pvalues_GWAS_Ntests_Ntriplets=Pvalues[apply(Pvalues[,4:6]<=(5e-08/(5*nrow(Pvalues))),1,any),]
      Pvalues_GWAS_Ntests_Ntriplets=Pvalues_GWAS_Ntests_Ntriplets[order(Pvalues_GWAS_Ntests_Ntriplets[,4]),] # sort by Full test p-values
      print(paste0(nrow(Pvalues_GWAS_Ntests_Ntriplets),' genome-wide significant triplets were found for SNP ', j))
      
      if(nrow(Pvalues_GWAS_Ntests_Ntriplets)!=0){
        write.table(x = Pvalues_GWAS_Ntests_Ntriplets, file = paste(RES_DIRECTORY,j,'.MostSignificantPvalues.txt', sep=''), sep=';', append = F, quote = F,row.names = F,col.names = T)
      } else {
        write.table(x = Pvalues_GWAS, file = paste(RES_DIRECTORY,j,'.MostSignificantPvalues.txt', sep=''), sep=';', append = F, quote = F,row.names = F,col.names = T)
        
      }
    } else {print(paste0('No genome-wide significance was achieved for SNP ', j))}
  } else {print(paste0('No genome-wide significance was achieved for SNP ', j))}
  }

#%%%%%%%%%%%%%%%%%%%%%%%%%%%%%%%%%%%%%%%%%%%%%%%%%%%%%%%%%%%%%%%%%%%%   
# Load results for triplets that pass significance and create Table 6
#%%%%%%%%%%%%%%%%%%%%%%%%%%%%%%%%%%%%%%%%%%%%%%%%%%%%%%%%%%%%%%%%%%%%   
rs6920220=read.table(paste0(RES_DIRECTORY,paste0(j=5,'.MostSignificantPvalues.txt')),sep=';', header = T, check.names = F)[1:2,]
rs12723859=read.table(paste(RES_DIRECTORY,paste0(j=13,'.MostSignificantPvalues.txt'),sep=''),sep=';', header = T, check.names = F)[1:2,]
rs12205634=read.table(paste(RES_DIRECTORY,paste0(j=20,'.MostSignificantPvalues.txt'),sep=''),sep=';', header = T, check.names = F)[1:2,]
Table6=rbind(rs6920220,rs12723859,rs12205634)
