# Supplementary material for: Powerful testing via hierarchical linkage disequilibrium in haplotype association studies
Source: Biom J. 2019 Jan 28;61(3):747–68. doi: 10.1002/bimj.201800053 (PMC6637384; doi:10.1002/bimj.201800053)
Supplement: Supplementary file 1 — Supporting Information [file BIMJ-61-747-s001.zip › reproducibility/case_study2_genome_wide_analysis/case_study2.R]

#
#	case_study2.R
#
#Mon Oct 29 16:33:35 CET 2018
#
# This case study is concerned with the GWAS analysis of bilharzose pre-disposition.
#
# This script runs on simulated data by default, see README.txt for using corresponding real data since analyses are time-consuming, they need to be parallelized for analyzing the full data set this is done using package parallelize.dynamic (see https://github.com/sboehringer/parallelize.dynamic), which requires configuration for the specific compute cluster used. Also, the github version needs to be used. Parallelization is turned off by default.

AnalyzeRealData = F;
UseIntermediateResults = T;
CreateOutput = T;
DoParallelize = F;
# specify desired output directory, or use a temporary folder that is printed by the script
outputDir = tempdir();

# bootstrap
source('src/Rmeta.R');
source('src/Rdata.R');
source('src/Rsystem.R');

# packages
libraries = c('parallelize.dynamic', 'snpStats', 'haplo.stats', 'sets', 'partitions', 'numDeriv', 'gtools');
Library(libraries);

# source files
sourceFiles = paste('src', c("Rmeta.R", "Rmeta-classes.R", "Rdata.R", "Rsystem.R", "RgeneticsGeneral.R", "Rgraphics.R", "Rstatistic.R", "Rreporting.R", "gwas_manhattan.R", "haplotypeTests.R", "HLD.R", "HLD-results.R"), sep = '/')
Source(sourceFiles);

if (AnalyzeRealData) {
	# for this to run, the data has to be independly acquired, see README.txt in data folder
	# the variable Parallelize_config__ has to be configured for local compute resources
	# see https://github.com/sboehringer/parallelize.dynamic
	Parallelize_dictionary = list(
		native = list(gts = 'data/pbc_maf15_vif2'),
		# this path needs to be replaced by the location of the plink data file on the server
		# the key in the list needs to correpsond to the entry in Parallelize_config__ for the server
		`ogs-shark-all` = list(gts = 'data_on_server/pbc_maf15_vif2')
	);
	Parallelize_config = Merge.lists(
		Parallelize_config__, list(dictionary = Parallelize_dictionary),
		recursive = T, chunkPrepare = gtsPrepareForChunk
	);
	parallelize_declare(config = Parallelize_config,
		packages = c('snpStats', 'haplo.stats', 'sets', 'partitions', 'numDeriv'),
		source = sourceFiles,
		salt = 'maf15-vif2'
	);
	if (DoParallelize) {
		#parallelize_initialize(NULL, backend = 'snow', no_parallelize_dynamic = T);
		parallelize_initialize(NULL, backend = 'ogs-shark-all', parallel_count = 500, force_rerun = F);
	} else {
		parallelize_initialize(NULL, backend = 'off', parallel_count = 750, force_rerun = T);
	}

	fam = readPlinkFam(parallelize_lookup('gts'));
	bim = readPlinkBim(parallelize_lookup('gts'));
	gts = delayedLoadPlink('gts', Nprefetch = 1e3);

	r = parallelize_call(analyzeData(gts, fam$y, 1:nrow(bim)));
} else {
	# simulate data using no association
	set.seed(1540830931);
	# numbers corresponding to real data
	Ncontrol = 2859;
	Ncases = 1906;
	Nblocks = 33;	# 99 SNPs
	if (!UseIntermediateResults) {
		gts = simulateGts(N = Ncontrol + Ncases, Nblocks = Nblocks, Nspan = 3);
		r = analyzeData(gts, y = c(rep(0, Ncontrol), rep(1, Ncases)), 1:ncol(gts));
		if (!file.exists('intermediate_results/gts.RData'))
			save(gts, r, file = 'intermediate_results/gts.RData');
	} else {
		load('intermediate_results/gts.RData');
	}
	bim = bimDataFrame(length(r));
}


if (CreateOutput) {
	LogS(1, "Writing outputfile to dir %{outputDir}s");
	parsHits = if (AnalyzeRealData)
		list(P.value.all = 1e-6, P.value.any = 5e-8, TowerScore = 0, TowerScoreP = .1, Ntests = 3) else
		list(P.value.all = 5e-1, P.value.any = 1e-1, TowerScore = -.4, TowerScoreP = .7, Ntests = 2);
	s2 = outputForSpan(r, bim, span = 2, outputDir = outputDir, parsHits = parsHits);
	s3 = outputForSpan(r, bim, span = 3, outputDir = outputDir, parsHits = parsHits);
	summaryTable(s2, s3, outputDir = outputDir);
}
