# Supplementary material for: Powerful testing via hierarchical linkage disequilibrium in haplotype association studies
Source: Biom J. 2019 Jan 28;61(3):747–68. doi: 10.1002/bimj.201800053 (PMC6637384; doi:10.1002/bimj.201800053)
Supplement: Supplementary file 1 — Supporting Information [file BIMJ-61-747-s001.zip › reproducibility/case_study2_genome_wide_analysis/data/liftOver.R]

#
#	liftOver.R
#Mon Mar 27 15:54:18 CEST 2017

# folder to perform conversions in
ConversionDir = './conversion';
# path to plink file for cases
DataCases = '_PBC_Complete.bim';
# path to plink file of controls
DataControls = '_PLINK_format_illumina_58C.bim';

# bootstrap
source('../src/Rmeta.R');
source('../src/Rdata.R');
source('../src/Rsystem.R');

# source required files
sourceFiles = paste('../src', c("Rmeta.R", "Rmeta-classes.R", "Rdata.R", "Rsystem.R", "RgeneticsGeneral.R", "Rgraphics.R", "Rstatistic.R", "Rreporting.R", "gwas_manhattan.R", "haplotypeTests.R", "HLD.R", "HLD-results.R"), sep = '/')
Source(sourceFiles);

fmtBimStd = '[HEADER=F,SEP=T,NAMES=chr;id;posG;posP;a1;a2]';
fmtBimStdOut = '[HEADER=F,SEP=T,QUOTE=F,PROJECT=chr;id;posG;posP;a1;a2]';

curateSNPnamesSingle = function(bim, reference) {
	#bim = bim[1:1000, ];
	ids = FetchRegexpr('rs(\\d+)', bim$id, ret.all = T);
	bim$id = ifelse(ids == '', bim$id, ids);
	bimR = merge(reference, bim, by = 'id', all.y = T);
	cols = nlapply(c('chr', 'posG', 'posP', 'a1', 'a2'), function(col) {
		ifelse(is.na(bimR$posP.x), bimR[[Sprintf('%{col}s.y')]], bimR[[Sprintf('%{col}s.x')]])
	});
	df0 = Df(id = bimR$id, do.call(cbind, cols));
	df1 = df0[order_align(bim$id, df0$id), ];
	df1
}

curateSNPnames = function(bims, reference = 1) {
	curationBims = setdiff(seq_along(bims), reference);
	bimRef = bims[[reference]];
	bimsC = lapply(bims[curationBims], curateSNPnamesSingle, reference = bimRef);
	r = c(bims[reference], bimsC);
	r
}

readBims = function(pathes, dir, fmt = fmtBimStd) {
	bims = lapply(pathes, function(path)readTable(Sprintf('%{fmt}s:%{dir}s/%{path}s')));
	names(bims) = pathes;
	bims
}

writeBims = function(bims, Dir, fmt = fmtBimStdOut, postFix = '-aligned') {
	bims = nlapply(bims, function(path)with(splitPath(path),
		writeTable(bims[[path]], Sprintf('%{fmt}s:%{Dir}s/%{base}s%{postFix}s.%{ext}s'))
		#Sprintf('%{fmt}s:%{dir}s/%{base}s%{postFix}s.%{ext}s')
	));
}

if (T) {
	bims = readBims(c(DataCases, DataControls), ConversionDir);
}

if (1) {
	bimsC = curateSNPnames(bims);
}

if (1) {
	pathes = writeBims(bimsC, ConversionDir);
}
