# Supplementary material for: Powerful testing via hierarchical linkage disequilibrium in haplotype association studies
Source: Biom J. 2019 Jan 28;61(3):747–68. doi: 10.1002/bimj.201800053 (PMC6637384; doi:10.1002/bimj.201800053)
Supplement: Supplementary file 1 — Supporting Information [file BIMJ-61-747-s001.zip › reproducibility/case_study2_genome_wide_analysis/src/HLD-results.R]

#
#	HLD-results.R
#Mon Oct 29 17:21:55 2018

# helper functions to process association results from the HLD/competing analyses

#
#	<p> data simulation
#
simulateGtsBlock = function(N = 5e3, Nspan, dirAlpha = 1:2^Nspan) {
	hfreqs = rdirichlet(1, dirAlpha);
	dts = simulateDiplotypes(N, hfreqs[1, ]);
	gts = dt2gt(dts, Nspan)
}
simulateGts = function(N = 5e3, Nblocks = 1e3, Nspan = 3, dirAlpha = 1:2^Nspan * 50) {
	gtsL = lapply(1:Nblocks, function(i)simulateGtsBlock(N, Nspan, dirAlpha));
	gts = do.call(cbind, gtsL);
	return(gts);
}

#
#	<p> data management functions
#

# transform the result structure as from analyzeData into a table in long format
#	containing all tests for all SNP sets
gwasResultsToLong = function(r, bim, span = 2, index = NULL, toLong = TRUE) {
	if (Nif(index)) {
		r = r[index];
		bim = bim[index, ];
	}
	rDfF = ListOfLists2df(r, 'fixed')
	jointStats = c('hld$pvaluesTopDown', 'hld$pvaluesBottomUp', 'hld$HLDmin', 'hld$iterHLD', 'haplo.stats$p.value');
	rDfs = lapply(as.character(span), function(span) {
		rDf = ListOfLists2df(r, con('joint$', span), jointStats);
		SetNames(rDf, paste(con('L', span), Col.names(rDf), sep = '-'));
	});
	rAll = Df_(do.call(cbind, c(list(rDfF), rDfs)));
	rAnnot = cbind(bim, rAll);
	if (toLong) rAnnot = reshape.long(rAnnot, names(rAll), 'test', 'p-value');
	# <!> calls as.data.frames -> sanitizes names -> (p-value -> p.value)
	rAnnot = Df_(rAnnot, deep_simplify_ = T);
	rAnnot
}

# compute inflation factor stratified by colunn 'by' using p-values from column 'p.value'
inflations = function(pDf, by = 'test', p.value = 'p.value') {
	by(pDf, pDf[[by]], function(d) {
		inflation(d[[p.value]]);
	});
}
# correct p-values in data frame data
#	p-values are specified as response in formula f1, covariates are stratifying categories
#	Examples: p.value ~ test would take p.values from column 'p.value' and correct each stratum of
#		factor test
inflationsCorrect = function(f1, data) {
	p.value = formula.response(f1);
	cats = all.vars(formula.rhs(f1));
	if (length(cats) > 1) stop('only single predictor in formula supported');
	infl = inflations(data, by = cats, p.value = p.value);

	dCorr = lapply(levels(data[[cats]]), function(l) {
		d0 = data[data[[cats]] == l, , drop = F];
		d0[[p.value]] = inflationCorrector(infl[[l]])(d0[[p.value]]);
		d0
	});
	d = do.call(rbind, dCorr);
	d
}

# produce QQ plot for uniform distribution, log-scaled
#	@docorrect: correct using inflation factor
#	@p.cutoff: do not display values below this threshold
QQgwas = function(f1, data, doCorrect = F, p.cutoff = 1e-10) {
	if (doCorrect) data = inflationsCorrect(f1, data);
	qq = QQunifDf(f1, data, p.bottom = p.cutoff);
	qq
}

rep.each.by = function(l, Ns)unlist.n(pairsapplyVL(l, Ns, function(e, N)rep.list(e, N)), 1);
# create a bim-data frame for Nsnps markers
bimDataFrame = function(Nsnps, spacing = 5e3, chrs = 1:22) {
	NspnsPerChr = splitSeatsForFractions(Nsnps, rep(1/length(chrs), length(chrs)));
	bim = data.frame(
		chr = unlist(rep.each.by(chrs, NspnsPerChr)),
		id = paste('rs', 1:Nsnps, sep = ''),
		posGen = 0,
		pos = spacing * 1:Nsnps,
		a1 = 'A', a2 = 'G'
	);
	# adjust starting positions of chromosomes
	chrStart = c(1, which(shift(bim$chr) - pop(bim$chr) > 0) + 1);
	bim$pos = bim$pos - unlist(rep.each.by(bim$pos[chrStart], NspnsPerChr)) + spacing;
	return(bim);
}

#
#	<p> functions for filtering results
#

# compute minimum haplotype frequency for a SNP set r
minHf = function(r, Nsnps = 2) {
	if (class(r) == 'try-error') return(0);
	r0 = r$joint[[as.character(Nsnps)]]$hld$opResults[1:Nsnps,
		c('estimates.cases', 'estimates.controls'), '0'];
	mafMat = r0 * (r0 < .5) + (1 - r0) * (r0 >= .5);
	r = min(apply(mafMat, 2, prod));
	r
}

# the towerScore is a weighted correlation of -log10 P-values
#	weighing is performed according to physical distance
towerScore = function(df, dist, decay) {
	Library('wCorr');
	r = do.call(rbind, lapply(1:nrow(df), function(i) {
		r = df[i, ];
		df0 = df[with(df, r$chr == chr & abs(pos - r$pos) < dist & !is.na(p.value)), , drop = F];
		if (nrow(df0) <= 2) return(c(0, 1));
		weights = exp(- decay * (df0$pos - r$pos));
		score = weightedCorr(abs(df0$pos - r$pos), -log10(df0$p.value),
			method = 'Pearson', weights = weights / max(weights));
		p.value = cor.test(abs(df0$pos - r$pos), -log10(df0$p.value + 1e-50))$p.value;
		c(score, ifelse(is.na(p.value), 1, p.value))
	}));
	SetNames(r, c('towerScore', 'towerScoreP'))
}

# this computes the tower score stratified by levels of factor var
#	results are assumed to be aggregated for several testing procedures in long format
towerScoreBy = function(df, var = 'test', dist = 1e6, decay = 1e-5) {
	cats = unique(df[[var]]);
	scores = lapply(cats, function(cat) {
		towerScore(df[df[[var]] == cat, , drop = F], dist = dist, decay = decay);
	});
	r = Df(df, towerScore = NA, towerScoreP = NA);
	for (i in seq_along(cats)) {
		r[df[[var]] == cats[i], c('towerScore', 'towerScoreP')] = scores[[i]]
	}
	r$towerScore[is.na(r$towerScore) | is.nan(r$towerScore)] = 0;
	r
}

hitsAgreement = function(d, P.value.all = 1e-6, P.value.any = 5e-8,
	TowerScore = 0, TowerScoreP = .1, Ntests = 4) {
	dSel = subset(d, p.value <= P.value.all & towerScore > TowerScore & towerScoreP <= TowerScoreP);
	r0 = by(dSel, list(dSel$chr, dSel$pos), function(d) {
		if (nrow(d) >= Ntests && any(d$p.value <= P.value.any)) d else data.frame()
	});
	r1 = do.call(rbind, r0);
	r = reshape.wide(r1[, c('chr', 'pos', 'test', 'p.value')], c('chr', 'pos'), 'test')
	r
}

v223 = function(v)vector.embed(avu(v), c(4, 6), NA)
pn = function(v)gsub('.pvalues', '', gsub('hld', '', v))	# pretty names
# pretty names
Pn = function(v)
	gsub('TopDown', 'TD',
	gsub('BottomUp', 'BU',
	gsub('(L2.|L3.|p.value.|.pvalues|hld)', '', v)))
DfReorderRows = function(d, rows) {
	rowsComplete = if (is.integer(rows)) c(rows, setdiff(1:nrows(d), rows)) else
		c(rows, setdiff(row.names(d), rows));
	d[rowsComplete, , drop = F]
}

#
#	<p> tables/figures
#	the following functions produce figures/tables from the paper


#
#	<p> output abstraction
#

#
#	<p> filter results
#

outputForSpan = function(r, bim , span, outputDir, chrs = 1:22,
	parsHits = list(P.value.all = 1e-6, P.value.any = 5e-8, TowerScore = 0, TowerScoreP = .1, Ntests = 3)) {
	rDf = gwasResultsToLong(r, bim, span = span, index = NULL);
	rDfTSraw = rDfTS = towerScoreBy(rDf, 'test');

	# apply tower-score filtering
	rDfTS$p.value[with(rDfTS, p.value < 5e-8 & (towerScore <= 0 | towerScoreP >= .1))] = NA;

	# manhattan plot
	mhTSP = gwasManhattanPlot(p.value ~ chr + pos, rDfTS, colorBy = ~ test, chromosomes = chrs);
	plot_save(mhTSP, plot_path = con(outputDir, Sprintf('/figure-manhattan-span-%{span}d.png')),
		options = list(png = list(unit_out = 'dpi150')));

	# qqplot
	qqPlot = QQgwas(p.value ~ test, rDfTS, doCorrect = T);
	plot_save(qqPlot, width = 21, height = 19,
		plot_path = con(outputDir, Sprintf('/figure-qqplot-span-%{span}d.png')),
		options = list(png = list(unit_out = 'dpi150')));

	# tables
	infl = inflations(rDf, by = 'test');
	hitsRaw = table(subset(rDfTSraw, p.value < 5e-8, test));
	hits = table(subset(rDfTS, p.value < 5e-8 & towerScore > 0 & towerScoreP <= .1, test));
	agree = do.call(hitsAgreement, c(list(rDfTS), parsHits));

	inflM = as.matrix(infl);
	infldf = Df(Test = row.names(inflM), Inflation = inflM);

	# table inflation
	#writeTable(inflM,
	#	paste(con(outputDir, Sprintf('/table-inflation-span-%{span}d')), c('csv', 'xls'), sep = '.'))
	#	inflation is reported in the summary table for span 2, 3 together

	# table number of genome wide hits
	writeTable(as.data.frame(hits),
		paste(con(outputDir, Sprintf('/table-hits-span-%{span}d')), c('csv', 'xls'), sep = '.'))
	captionhitSum = 'Number of loci detected by each test based on filtering by the {\\it tower criterion}.';
	hitSum = merge(Df(t(hits), min_ = 'Var1', names = c('Test', 'Count')), infldf, by = 'Test');
	writeFile(con(outputDir, Sprintf('/table-hits-span-%{span}d.tex')),
		report.data.frame.toString(hitSum, digits = c(NA, NA, 2), caption = captionhitSum));

	# table agreement between methods
	writeTable(agree,
		paste(con(outputDir, Sprintf('/table-agreement-span-%{span}d')), c('csv', 'xls'), sep = '.'))
	captionAgreement = with(parsHits, Sprintf("Positions ({\\it chr, pos}) and p-values for tests for which at least %{Ntests}d tests reached a p-value $<$ %{P.value.all}.2e when haplotypes span %{span}d loci. BU and TD are short for BottomUp and TopDown, respectively.  P-values were filtered by a {\\it tower score} $\\ge$ %{TowerScore}.1f and a P-value for the local correlation $< %{TowerScoreP}.1f$."));
	writeFile(con(outputDir, Sprintf('/table-agreement-span-%{span}d.tex')),
		report.data.frame.toString(agree, digits = c(0, 0, rep('#1', ncol(agree) - 2)),
		caption = captionAgreement,
		names.as = Pn(names(agree)),
		ignoreRowNames = T
	));

	return(list(agree = agree, hits = hits, hitsRaw = hitsRaw, infl = infl));
}

#
#	<p> summary table
#
# this functions re-arrange results to exactly produce the latex table in the paper

summaryTable = function(s2, s3, outputDir) {
	tSumm = Df(
		`Test 2` = pn(v223(names(s2$hits))),
		`Inflation 2` = v223(s2$infl), `Hits 2` = v223(s2$hitsRaw), `Hits 2 tower`  = v223(s2$hits),
		`Test 3` = pn(avu(names(s3$hits))),
		`Inflation 3` = avu(s3$infl), `Hits 3` = avu(s3$hitsRaw), `Hits 3 tower`  = avu(s3$hits)
	);
	row.names(tSumm) = tSumm$Test.3;
	tSumm = DfReorderRows(tSumm, 'marginal');
	tSumm[c('marginal', 'kim'), which(names(tSumm) == 'Test.3'):ncol(tSumm)] = NA;
	#tSumm2 = as.matrix(format(tSumm, digits = 3));
	captionSummary = "Summary of GWAS analyses by all test for haplotypes spanning 2 or 3 loci (number after ':'). {\\it Test} is the name of the test. {\\it Infl.} denotes the inflation factor, \\# denotes the number p-values $< 5 \\times 10^{-8}$. \\#T denotes number of significant p-values filtered by the tower criterion (see text). {\\it marginal} is given for reference and refers to a SNP-by-SNP logistic regression.";
	writeFile(con(outputDir, '/table-gwas-summ.tex'),
		report.data.frame.toString(tSumm, digits = c(NA, 2, 0, 0, NA, 2, 0, 0),
		caption = captionSummary,
		names.as = c('Test:2', 'Infl.:2', '#:2', '#T:2', 'Test:3', 'Infl.:3', '#:3', '#T:3'),
		ignoreRowNames = T
	));
	writeTable(tSumm, paste(con(outputDir, '/table-gwas-summ'), c('csv', 'xls'), sep = '.'));
}
