# Supplementary material for: Powerful testing via hierarchical linkage disequilibrium in haplotype association studies
Source: Biom J. 2019 Jan 28;61(3):747–68. doi: 10.1002/bimj.201800053 (PMC6637384; doi:10.1002/bimj.201800053)
Supplement: Supplementary file 1 — Supporting Information [file BIMJ-61-747-s001.zip › reproducibility/case_study2_genome_wide_analysis/src/HLD.R]

#
#	HLD.R
#Wed May 31 11:16:36 2017

#%%
#%% Functions for binary numbers/n-adic numbers
#%% 
ord2base = function(o, digits = 5, base = 2)  sapply(1:digits, function(i){(o %/% base^(i-1)) %% base})
base2ord = function(v, base = 2)  sum(sapply(1:length(v), function(i)v[i] * base^(i-1)))
ord2bin = function(number, digits = 5) ord2base(number, digits, base = 2);
bin2ord = function(bin) base2ord(bin, base = 2);

#%% 
#%% Methods to enumerate pairs of alleles into genotype numbers and the other way around
#%% 
# # of pairs 0 <= i <= j < N
pairsNo = function(N)(N * (N + 1)/2);
# # of elements N: 0 <= i <= j < N leading to M such pairs
pairsNoInv = function(M)ceiling(-.5 + sqrt(.25 + 2*M));
# # of pairs for 0 <= x <= j < N for x fixed
pairsBase = function(x, N)(pairsNo(N) - pairsNo(N -  x));
# assume 0 <= x[1] <= x[2] < N
pairsEnc = function(x, N)(pairsBase(x[1], N) + (x[2] - x[1]));
# smaller allele from gt encoding (postive solution from the quadratic equation)
pairsBaseInv = function(x, N)as.integer(((2*N + 1)/2 - sqrt((2*N + 1)^2/4 - 2*x)));
# decode gt to c(x[1], x[2]), with 0 <= x[1] <= x[2] < N	<!> werkt niet
pairsDec = function(gt, N) {
  if (is.na(gt)) return(c(NA, NA));
  z1 = pairsBaseInv(gt, N);
  r = c(z1, gt - pairsBase(z1, N) + z1);
  r
}

#%%
#%% Map serealized genotypes to ordered pair of alleles
#%% map is a vector of allele names
cvtGts122 = function(gts, no.alleles = NULL, alleles = NULL) {
  if (is.null(no.alleles)) no.alleles = pairsNoInv(max(gts, na.rm = T) + 1);
  if (is.null(alleles)) alleles = 0:(no.alleles - 1);
  pairs = t(sapply(gts, function(gt){
    if (is.na(gt)) return(c(NA, NA));
    pr = pairsDec(gt, no.alleles);
    as = alleles[pr + 1];	# alleles
    as
  }));
  r = list(no.alleles = no.alleles, alleles = alleles, genotypes = pairs);
  r
}

#%%
#%% Convert diplotypes to genotypes
#%%
# genotypes are vector of alleles, 2 alleles per genotype, countLoci times per individual
# summarize is applied to pairs of alleles, sum applies for SNPs
dts2gts = function(dts, countLoci, summarize = NULL, flat = F, ...) {
  if (is.matrix(dts) | is.data.frame(dts)) dts = as.vector(t(dts));
  gts = t(sapply(1:(length(dts)/2), function(d){
    g1 = ord2bin(dts[d * 2 - 1], digits = countLoci);
    g2 = ord2bin(dts[d * 2    ], digits = countLoci);
    as.vector(rbind(g1, g2));	# cog alleles
  }));
  if (!is.null(summarize)) gts = summarizeGts(gts, countLoci, summarize, ...);
  if (flat) gts = as.vector(gts);
  gts
}
dt2gt = function(dt, countLoci, summarize = sum.snp, flat = F, ...) {
  dts2gts(dt, countLoci, summarize, flat, ...)
}
countHets = function(g) {
  pos = which(apply(matrix(g, ncol = 2, byrow = T), 1, function(gt){ gt[1] != gt[2]}));
  r = list(positions = pos, count = length(pos));
  r
}

#%%
#%% Compute the set of compatible dts for a single multi locus genotype given as vecotr of length 2*L
#%% and return a vector of pairs of diplotypes
# <i> this implementation is a tiny bit sub-optimal as all positions of het are changed when one never changes
#	if parental origin is not to be heeded
# <!>multi-allelic version of gts2dtsSingle
# g is matrix of alleles with two rows
gts2dtsSingle = function(g, parentalOrigin = F, summary = bin2ord) {
  het = countHets(g);
  countDts = ifelse (parentalOrigin, 2^het$count,  ifelse(het$count <= 1, 1, 2^(het$count - 1)));
  
  gm = matrix(g, nrow = 2);	# matrix version of the gt (locus === row)
  dts = sapply(1:countDts, function(i) {
    dt.bin = ord2bin(i - 1, het$count);
    dt = gm;	# pre-initialize homocygous positions (and last heterozygous position)
    if (het$count > 0) dt[, het$positions] = rbind(
      mat.sel(gm[, het$positions, drop = F], 1 + dt.bin), mat.sel(gm[, het$positions, drop = F], 2 - dt.bin)
    );
    dt = if (!is.null(summary)) c(summary(dt[1, ]), summary(dt[2, ])) else t(dt);
  });
  as.vector(dts)
}
# the inverse of dts2gts
#	g: genotypes per row
gts2dts = function(g, ...) {
  dts = apply(g, 1, gts2dtsSingle, ...);
  # make sure dts is a list (when all dt explanations are of identical size)
  if (is.matrix(dts)) dts = unlist(apply(t(dts), 1, list), recursive = F);
  dts
}
# prepare collapsed genotypes for gts2dts (assuming biallelic SNPs)
gtT = list("0" = c(0, 0), "1" = c(0, 1), "2" = c(1, 1));
expandGtsSNPs = function(gts) as.vector(sapply(gts, function(gt)gtT[[C(gt)]]));
# dir: direction of selection: 1: select rows, 2: select columns
mat.sel = function(m, v, dir = 1) {
  r = if (dir == 1)
    sapply(1:length(v), function(i)m[v[i], i]) else
      sapply(1:length(v), function(i)m[i, v[i]]);
  r
}

#%% 
#%% Given a number of markers M, generates a list with all hypothsis that can be tested
#%% 
# M is the bumber of markers
GenerateP=function(M){
  IndPooled=sapply(1:(M-1), function(m) seq(1,m))
  IndPooled=append(append(list(0), list(1:M)), IndPooled)
  return(IndPooled)
}

#%%
#%% Given a number of markers M, computes names of parameter vectors
#%%
# M is the bumber of markers
thetaNames=function(M) sapply(0:(2^M - 1), function(j) paste(rev(ord2bin(j, M)), collapse = '')) 
deltaNames=function(M){
  Pk=union(set_power(1:M),set_power(1:M))[-1]
  return(sapply(1:length(Pk),function(i) paste(unlist(Pk[i]),collapse="")))
}

#%%
#%%  Given a number of markers M, computes all possible haplotpyes for M SNPs. 
#%%
# M is the bumber of markers
# Returns a matrix, each row is a haplotype.
Hap=function(M) {
  to<-vector("list",M)
  ti<-lapply(to,function(x) c(0,1))
  h<-expand.grid(ti)
  return(h)
}

#%%
#%% Computes coefficients needed for cumulants.
#%%
Coef=function(v) (-1)^(v-1)*factorial(v-1)      


#%% 
#%% Converts genotypes to a boolean matrix with all possible haplotypes. 
#%% 
# gts : matrix of genotypes
DPL_TrueFalse=function(gts){ 
  M=ncol(gts)
  pos.dipl=as.matrix(expand.grid(thetaNames(M),thetaNames(M)))
  pos.dipl=paste(pos.dipl[,1],pos.dipl[,2],sep='/')
  D=matrix(NA,ncol=length(pos.dipl),nrow=nrow(gts)); colnames(D)=pos.dipl  
  GTS=matrix(as.vector(t(cvtGts122(t(gts))$genotypes)),ncol = ncol(gts) * 2, byrow = T)
  DPL_ord=gts2dts(GTS);
  for(j in 1:length(DPL_ord)){
    DPL_bin=lapply(DPL_ord[j], function(hts) sapply(hts, function(h) paste(ord2bin(h, digits = ncol(gts)), collapse = ''))); 
    LengthDPL_bin=length(unlist(DPL_bin))
    if(LengthDPL_bin==2) { 
      D[j,which(pos.dipl==paste(unlist(DPL_bin),collapse='/'))]=TRUE
      D[j,-(which(pos.dipl==paste(unlist(DPL_bin),collapse='/')))]=FALSE
    } else{ 
      INDEX=sapply(seq(1,LengthDPL_bin,by=2), function(jk) which(pos.dipl==paste(unlist(DPL_bin)[jk:(jk+1)],collapse='/')))
      D[j,INDEX]=TRUE
      D[j,-INDEX]=FALSE
    }
  }
  return(D)
}

#%% 
#%% Computes allele frequencies for each marker 
#%% 
# gts : matrix of genotypes
alleleFreq=function(gts) { 
  # gts: observed genotype counts.
  sapply(1:ncol(gts),function(i) {
    tab=table(factor(gts[,i],levels=0:2))
    return((2*tab['2']+tab['1']) / (2*nrow(gts)))
  })
}


#%% 
#%% Mapping function from thetas to etas.
#%% 
# Equivalent to mapping function f() in Appendix A.1.
# theta: vector of 2^M haplotpye frequencies from M SNPs, 
# eta: vector of 2^M-1 frequencies marginal haplotypes (see manuscript).
theta2eta=function(theta){
  M=log(length(theta),base=2)
  eta=structure(rep(NA,(2^M)-1), .Names =deltaNames(M))
  if(is.null(names(theta))) names(theta) = thetaNames(M) 
  pos.hap=Hap(M) ; pos.hap=pos.hap[order(apply(pos.hap,1,sum),decreasing=T),]
  Pk=union(set_power(1:M),set_power(1:M))[-1]
  for(j in 1:(2^M-1)) {
    p=unlist(Pk[j])
    c2=sapply(1:2^M,function(i) all(pos.hap[i,p]==1)) 
    bp=pos.hap[c2,]
    bp=sapply(1:nrow(bp),function(i) paste(bp[i,],collapse=""))                 
    bp=apply(sapply(1:length(bp), function(i) bp[i]==names(theta)),1,any)
    eta[names(eta)==paste(p,collapse="")]=sum(theta[bp])
  }
  return(eta)
}

#%% 
#%% Mapping function from etas to deltas. 
# Equivalent to mapping function q() in Appendix A.1.
# eta: vector of 2^M-1 frequencies marginal haplotypes (see manuscript).
# delta: 2^M-1 cumulants of each subset of powerset of M SNPs (see manuscript).
eta2delta=function(eta){
  M=log(length(eta)+1,base=2)
  delta=structure(rep(NA,(2^M)-1), .Names =deltaNames(M))
  if(is.null(names(eta))) names(eta) = deltaNames(M) 
  delta[as.character(1:M)]=eta[as.character(1:M)] 
  for(j in (M+1):(2^M-1)) {
    ind=as.numeric(unlist(strsplit(names(eta[j]),split="")))
    partition=t(setparts(length(ind)))
    delta[names(delta)==paste(ind,collapse="")]= sum(sapply (1:nrow(partition),function(i){
      a=partition[i,]; s=split(seq_along(a),a); l.s=length(s); coeff=Coef(l.s)
      eta=sapply(1:l.s ,function(mat) {
        index=ind[unlist(s[mat])]
        eta[names(eta)==paste(index,collapse="")]
      })
      return(coeff*prod(eta)) })) 
  }
  return(delta)
}

#%% 
#%% Mapping function from thetas to deltas
#%% 
# Equivalent to mapping function qof() in Appendix A.1.
# theta: vector of 2^M haplotpye frequencies from M SNPs, 
# delta: 2^M-1 cumulants of each subset of powerset of M SNPs (see manuscript).
theta2delta=function(theta) {
  M=log(length(theta),base=2)
  eta=theta2eta(theta)
  delta=eta2delta(eta)
  return(delta)
}

#%% 
#%% Mapping function from deltas to etas. 
#%% 
# Equivalent to mapping function q^{-1}() in Appendix A.1.
# delta: 2^M-1 cumulants of each subset of powerset of M SNPs (see manuscript).
# eta: vector of 2^M-1 frequencies marginal haplotypes (see manuscript).
delta2eta=function(delta){
  M=log(length(delta)+1,base=2)
  if(is.null(names(delta))) names(delta) = deltaNames(M) 
  eta=structure(rep(NA,(2^M)-1), .Names=names(delta)) 
  eta[names(delta)[1:M]]  = delta[names(delta)[1:M]]
  for(j in (M+1):(2^M-1)) {
    ind=as.numeric(unlist(strsplit(names(eta[j]),split="")))
    partition=t(setparts(length(ind)))
    d=sum(sapply (2:nrow(partition),function(i){
      a=partition[i,]; s=split(seq_along(a),a); l.s=length(s); coeff=Coef(l.s)
      eta_t=sapply(1:l.s ,function(mat) {
        index=ind[unlist(s[mat])]
        return(eta[names(delta)==paste(index,collapse="")])
      })
      return(coeff*prod(eta_t)) 
    })) 
    a=partition[1,]; s=split(seq_along(a),a)
    eta[names(delta)==paste(ind[unlist(s)],collapse="")]=delta[names(delta)==paste(ind[unlist(s)],collapse="")]-d
  }  
  return(eta)  
}

#%% 
#%% Mapping function from etas to thetas.
#%% 
# Equivalent to mapping function f^{-1}() in Appendix A.1.
# eta: vector of 2^M-1 frequencies marginal haplotypes (see manuscript).
# theta: vector of 2^M haplotpye frequencies from M SNPs, 
eta2theta=function(eta){
  M=log(length(eta)+1,base=2)
  if(is.null(names(eta))) names(eta) = deltaNames(M) 
  theta=structure(rep(NA,(2^M)), .Names=thetaNames(M)) 
  theta[paste(rep(1,M), collapse = "")]=eta[paste(seq(1,M), collapse = "")]  
  #Names of parameters in delta 
  Pk=union(set_power(1:M),set_power(1:M))[-1]
  pos.hap=Hap(M) ; pos.hap=pos.hap[order(apply(pos.hap,1,sum),decreasing=T),]
  for(j in 1:(2^M-2)) {
    p=unlist(Pk[j])
    t=apply(pos.hap,1,sum) ; 
    c1=(t==M-length(p)) ; c2=sapply(1:2^M,function(i) all(pos.hap[i,p]==0)) 
    pu=pos.hap[c1&c2,]  
    pl=(1:M)[-p]	       
    c3=sapply(1:2^M,function(i) all(pos.hap[i,pl]==1)) ; c4=(t>M-length(p))
    bp=pos.hap[c3&c4,]
    bp=sapply(1:nrow(bp),function(i) paste(bp[i,],collapse=""))
    bp=apply(sapply(1:length(bp), function(i) bp[i]==names(theta)),1,any)
    theta[names(theta)==paste(pu,collapse="")]=eta[names(eta)==paste(pl,collapse="")] - sum(theta[bp])
  }
  theta[paste(rep(0,M),collapse = "")]=1-sum(theta,na.rm = T)
  return(theta)
}

#%% 
#%% Mapping function from deltas to thetas.
#%% 
# Equivalent to mapping function f^{-1}oq^{-1}() in Appendix A.1.
# delta: 2^M-1 cumulants of each subset of powerset of M SNPs (see manuscript).
# theta: vector of 2^M haplotpye frequencies from M SNPs, 
delta2theta=function(delta) {
  M=log(length(delta)+1,base=2)
  eta=delta2eta(delta)
  theta=eta2theta(eta)
  return(theta=theta[thetaNames(M)])
}


#%% 
#%% Mapping functions from deltas to deltaPrimes.
#%% 
delta2deltaPrime.Pairs=function(delta,M) {
  n=names(delta)[-(1:M)]
  final.deltaPrime=rep(NA,length(n)) ; names(final.deltaPrime)=n
  comb.o=combn(M,2)
  to<-vector("list",2)
  ti<-lapply(to,function(x) c(1,2))
  gts<-expand.grid(ti)
  deltaPrime=sapply (1:dim(comb.o)[2], function(i){
    d=delta[names(delta)==paste(comb.o[,i],collapse="")]
    af=delta[comb.o[,i]]
    to<-vector("list",2)
    ti<-lapply(to,function(x) c(1,2))
    gts<-expand.grid(ti)
    gts=gts[-c(1,dim(gts)[1]),]
    if(d<=0) {dmax=max(-prod(af),-prod(1-af))} else {dmax=min(apply(af*(gts==1)+(1-af)*(gts==2),2,prod) )}
    deltaPrime=sign(d)*(d/dmax)
    names(deltaPrime)=paste(comb.o[,i],collapse="")
    return(deltaPrime)
  })
  bp=sapply(1:length(final.deltaPrime), function(i) any(names(deltaPrime)==names(final.deltaPrime)[i]))
  final.deltaPrime[bp]=deltaPrime
  return(final.deltaPrime)
}

delta2deltaPrime=function(delta) {
  M=log(length(delta)+1,base=2)
  
  #Defining initial values for parametes 
  eta=deltaPrime=rep(NA,(2^M)-1); eta[1:M]=deltaPrime[1:M]=delta[1:M] 
  
  #Names of parameters in delta 
  Pk=union(set_power(1:M),set_power(1:M))[-1]
  names(delta)=names(eta)=names(deltaPrime)=sapply(1:length(Pk),function(i) paste(unlist(Pk[i]),collapse=""))
  pos.hap=Hap(M) ; pos.hap=pos.hap[order(apply(pos.hap,1,sum),decreasing=T),]
  
  #delta-->eta  
  for(j in (M+1):(M+dim(combn(M,2))[2])) {
    ind=as.numeric(unlist(strsplit(names(eta[j]),split="")))
    partition=t(setparts(length(ind)))
    d=sum(sapply (2:dim(partition)[1],function(i){
      a=partition[i,]; s=split(seq_along(a),a); l.s=length(s); coeff=Coef(l.s)
      eta=sapply(1:l.s ,function(m) {
        index=ind[unlist(s[m])]
        return(eta[names(delta)==paste(index,collapse="")])
      })
      return(coeff*prod(eta)) 
    })) 
    a=partition[1,]; s=split(seq_along(a),a)
    eta[names(delta)==paste(ind[unlist(s)],collapse="")]=delta[names(delta)==paste(ind[unlist(s)],collapse="")]-d
  }  
  
  deltaPrime[(M+1):(M+dim(combn(M,2))[2])]=delta2deltaPrime.Pairs(delta[1:(M+dim(combn(M,2))[2])],M)
  
  for(j in (M+dim(combn(M,2))[2]+1):(2^M-1)) {
    ind=as.numeric(unlist(strsplit(names(eta[j]),split="")))
    partition=t(setparts(length(ind)))
    d=sapply(2:dim(partition)[1],function(i){
      a=partition[i,]; s=split(seq_along(a),a); l.s=length(s); coeff=Coef(l.s)
      eta=sapply(1:l.s ,function(m) {
        index=ind[unlist(s[m])]
        return(eta[names(delta)==paste(index,collapse="")])
      })
      return(c(coeff*prod(eta),min(eta)))}) 
    a=partition[1,]; s=split(seq_along(a),a)
    eta[names(delta)==paste(ind[unlist(s)],collapse="")]=delta[names(delta)==paste(ind[unlist(s)],collapse="")]-sum(d[1,])
    
    part2=t(combn(ind,length(ind)-1))
    part1=sapply(1:length(ind), function(i) setdiff(ind,part2[i,]))
    bpp=matrix(eta[sapply(1:dim(part2)[1],function(i) c(which(names(eta)==part1[i]),which(names(eta)==apply(part2,1,paste,collapse="")[i])))],ncol=2,byrow=T)
    max.eta=max(0, bpp[,1]-(1-bpp[,2]))
    dmax=(sum(min(d[2,]),d[1,]))*(delta[j]>0)+(sum(max.eta,d[1,]))*(delta[j]<0)
    deltaPrime[j]=ifelse((delta[j]!=0),sign(delta[j])*(delta[j]/dmax),0)
  }
  return(deltaPrime)
}

#%% 
#%% Mapping functions from deltaPrimes to deltas.
#%% 

deltaPrime2delta.Pairs=function(deltaPrime,M) {
  n=names(deltaPrime)[-(1:M)]
  final.d=rep(NA,length(n)) ; names(final.d)=n
  comb.o=combn(M,2)
  to<-vector("list",2)
  ti<-lapply(to,function(x) c(1,2))
  gts<-expand.grid(ti)
  final.d=sapply (1:dim(comb.o)[2], function(i){
    d=deltaPrime[names(deltaPrime)==paste(comb.o[,i],collapse="")]
    af=deltaPrime[comb.o[,i]]
    to<-vector("list",2)
    ti<-lapply(to,function(x) c(1,2))
    gts<-expand.grid(ti)
    gts=gts[-c(1,dim(gts)[1]),]
    if(d<=0) {dmax=max(-prod(af),-prod(1-af))} else {dmax=min(apply(af*(gts==1)+(1-af)*(gts==2),2,prod) )}
    d.final=sign(d)*d*dmax
    names(d.final)=paste(comb.o[,i],collapse="")
    return(d.final)
  })
  return(final.d)
}

deltaPrime2delta=function(deltaPrime) {
  M=log(length(deltaPrime)+1,base=2)
  
  eta=delta=rep(NA,(2^M)-1);eta[1:M]=delta[1:M]=deltaPrime[1:M] 
  Pk=union(set_power(1:M),set_power(1:M))[-1]
  names(delta)=names(eta)=names(deltaPrime)=sapply(1:length(Pk),function(i) paste(unlist(Pk[i]),collapse=""))
  pos.hap=Hap(M) ; pos.hap=pos.hap[order(apply(pos.hap,1,sum),decreasing=T),]
  
  delta[(M+1):(M+dim(combn(M,2))[2])]=deltaPrime2delta.Pairs(deltaPrime[1:(M+dim(combn(M,2))[2])],M)
  for(j in (M+1):(M+dim(combn(M,2))[2])) {
    ind=as.numeric(unlist(strsplit(names(eta[j]),split="")))
    partition=t(setparts(length(ind)))
    d=sum(sapply (2:dim(partition)[1],function(i){
      a=partition[i,]; s=split(seq_along(a),a); l.s=length(s); coeff=Coef(l.s)
      eta=sapply(1:l.s ,function(m) {
        index=ind[unlist(s[m])]
        return(eta[names(delta)==paste(index,collapse="")])
      })
      return(coeff*prod(eta)) 
    })) 
    a=partition[1,]; s=split(seq_along(a),a)
    eta[names(delta)==paste(ind[unlist(s)],collapse="")]=delta[names(delta)==paste(ind[unlist(s)],collapse="")]-d
  }  
  if(length(deltaPrime)>3) {
    for(j in (M+dim(combn(M,2))[2]+1):(2^M-1)) {
      ind=as.numeric(unlist(strsplit(names(eta[j]),split="")))
      partition=t(setparts(length(ind)))
      d=sapply(2:dim(partition)[1],function(i){
        a=partition[i,]; s=split(seq_along(a),a); l.s=length(s); coeff=Coef(l.s)
        eta=sapply(1:l.s ,function(m) {
          index=ind[unlist(s[m])]
          return(eta[names(delta)==paste(index,collapse="")])
        })
        return(c(coeff*prod(eta),min(eta)))}) 
      a=partition[1,]; s=split(seq_along(a),a) 
      part2=t(combn(ind,length(ind)-1))
      part1=sapply(1:length(ind), function(i) setdiff(ind,part2[i,]))
      bpp=matrix(eta[sapply(1:dim(part2)[1],function(i) c(which(names(eta)==part1[i]),which(names(eta)==apply(part2,1,paste,collapse="")[i])))],ncol=2,byrow=T)
      max.eta=max(0, bpp[,1]-(1-bpp[,2]))
      dmax=(sum(min(d[2,]),d[1,]))*(deltaPrime[j]>0)+(sum(max.eta,d[1,]))*(deltaPrime[j]<0)
      delta[j]=ifelse((deltaPrime[j]!=0),sign(deltaPrime[j])*deltaPrime[j]*dmax,0)
      eta[names(delta)==paste(ind[unlist(s)],collapse="")]=delta[names(delta)==paste(ind[unlist(s)],collapse="")]-sum(d[1,])
    } }
  return(delta)
}


#%% 
#%% Likelihood functions
#%% 
# Function to compute the -logL_0(SNP; af) for a single marker  
# Section 2.1. (Hierarchical Optimization)
MinusLogLik0SNP=function(af,SNP) {
  # af = frequecy of '1' allele at a SINGLE locus
  # SNP = genotypes at a SINGLE locus for N individuals
  # SNP should be a vector of length N and for each i SNP[i] \in {0,1,2}
  theta=c(af,1-af)
  names(theta)=c("1","0")
  SNP=cvtGts122(t(SNP))$genotypes
  return(-sum(apply(t(sapply(1:nrow(SNP),function(i) {
    c(log(theta[names(theta)==SNP[i,1]]),log(theta[names(theta)==SNP[i,2]]))
  }
  )),1,sum)))
}
# Function to compute the -logL_0(G; par) for several markers
# Section 2.1.  (Hierarchical Optimization)
MinusLogLik=function(par, parName, prev.par, M, D, Phased) {
  if(parName == 'dprime') {
    dprime=structure(c(prev.par,par),.Names=deltaNames(log(length(c(prev.par,par))+1,base=2)))
    theta=delta2theta(delta = deltaPrime2delta(dprime))
  }
  if(parName == 'delta') {
    delta=structure(c(prev.par,par),.Names=deltaNames(log(length(c(prev.par,par))+1,base=2)))
    theta=delta2theta(delta)
  }
  if(parName == 'eta') {
    eta=structure(c(prev.par,par),.Names=deltaNames(log(length(c(prev.par,par))+1,base=2)))
    theta=eta2theta(eta)
  }
  
  if((any(theta<0)|any(theta>1)|((round(sum(theta),5)-1)>0.00001))) { l=-log(1e-2400) } else {
    if(Phased==T) { l=-sum(apply(t(sapply(1:nrow(D),function(i) c(log(theta[names(theta)==D[i,1]]),log(theta[names(theta)==D[i,2]])))),1,sum)) } else {
      etaH1ANDetaH2=as.matrix(expand.grid(theta,theta))
      Names=as.matrix(expand.grid(names(theta),names(theta)))
      rownames(etaH1ANDetaH2)=paste(Names[,1], Names[,2], sep='/')
      etaH1xetaH2=apply(etaH1ANDetaH2,1,prod)   
      test=all(colnames(D)==rownames(etaH1ANDetaH2))
      if(test) {
        EtaH1xEtaH2=matrix(rep(etaH1xetaH2,nrow(D)),byrow=T,nrow=nrow(D))
        ProbD=D*EtaH1xEtaH2
        l=-sum(log(apply(ProbD,1,sum)))
      } else { stop("Diplotype matrix not correct") }
    }
  } 
  return(l)
}  
# Function to compute the -logL_0(G; par) for several markers
#Section 2.1. Gets pooled estimates for cases and controls (Hierarchical Optimization)
MinusLogLik.Pooled=function(par, parName, prev.parCases, prev.parControls, M, D_controls, D_cases, Phased) {
  l=MinusLogLik(par = par, parName=parName, prev.par = prev.parCases, M = M, D = D_cases, Phased = Phased) + 
    MinusLogLik(par = par, parName=parName, prev.par = prev.parControls, M = M, D = D_controls, Phased = Phased)
  return(l)
}


#%% 
#%% Optimization functions
#%% 
# Functions to optimize the -logL_0(G; par) from Section 2.1.
OptimizerHierarchicalRaw=function(parName, indPooled, gtsCases, gtsControls, Phased) {
  M=ncol(gtsCases) ; 
  nCases=nrow(gtsCases); 
  nControls=nrow(gtsControls) ;
  estimates.cases=se.cases=likelihood.cases=estimates.controls=se.controls=likelihood.controls=structure(rep(NA,2^M-1),.Names=deltaNames(M))
  
  # Estimate allele frequencies
  if(any(indPooled==1)) {
    estimates.cases[1:M]=estimates.controls[1:M]= alleleFreq(rbind(gtsCases,gtsControls))  
    se.cases[1:M]=se.controls[1:M]=sqrt((estimates.cases[1:M]*(1-estimates.cases[1:M]))/(nCases-1))
    likelihood.cases[1:M]=likelihood.controls[1:M]=sapply(1:M, function(i) MinusLogLik0SNP(af=estimates.cases[i],SNP=c(gtsCases[,i],gtsControls[,i]))) ;
  } else {
    estimates.cases[1:M]=alleleFreq(rbind(gtsCases))  
    estimates.controls[1:M]=alleleFreq(rbind(gtsControls))  
    se.cases[1:M]=sqrt((estimates.cases[1:M]*(1-estimates.cases[1:M]))/(nCases-1)) 
    se.controls[1:M]=sqrt((estimates.controls[1:M]*(1-estimates.controls[1:M]))/(nCases-1))
    likelihood.cases[1:M]=sapply(1:M, function(i) MinusLogLik0SNP(af=estimates.cases[i],SNP=gtsCases[,i]))
    likelihood.controls[1:M]=sapply(1:M, function(i) MinusLogLik0SNP(af=estimates.controls[i],SNP=gtsControls[,i])) ;
  }
  
  # Estimate 2nd to M^th order parameters 
  ptm=proc.time()
  for (o in 2:M){
    comb.o=combn(M,o)
    par.est=sapply (1:ncol(comb.o), function(i){ 
      if(Phased==T) {   
        D_cases=cbind(sapply(1:nrow(gtsCases$h1),function(j) paste(gtsCases$h1[j,comb.o[,i]],collapse="")), 
                      sapply(1:nrow(gtsCases$h2),function(j) paste(gtsCases$h2[j,comb.o[,i]],collapse="")) )
        D_controls=cbind(sapply(1:nrow(gtsControls$h1),function(j) paste(gtsControls$h1[j,comb.o[,i]],collapse="")), 
                         sapply(1:nrow(gtsControls$h2),function(j) paste(gtsControls$h2[j,comb.o[,i]],collapse="")) )
      } else {
        D_cases=DPL_TrueFalse(gtsCases[,comb.o[,i]])
        D_controls=DPL_TrueFalse(gtsControls[,comb.o[,i]])
      }
      D=rbind(D_controls,D_cases)
      names.comb=paste(comb.o[,i],collapse="")
      Pk=union(set_power(comb.o[,i]),set_power(comb.o[,i]))[-1]
      prev.par.names=sapply(1:(length(Pk)-1),function(i) paste(unlist(Pk[i]),collapse=""))
      bp=sapply(1:length(estimates.cases), function(i) any(prev.par.names==names(estimates.cases)[i]))
      prev.parCases= estimates.cases[bp]
      prev.parControls= estimates.controls[bp]	    
      interval=c(0,min(prev.parCases,prev.parControls))*(parName=='eta') +c(-min(abs(prev.parCases),abs(prev.parControls)),min(abs(prev.parCases),abs(prev.parControls)))*(parName=='delta')+ c(-1,1)*(parName=='dprime') 
      if(any(o==indPooled)) {   
        op=optimize(f=MinusLogLik.Pooled, interval = interval, parName=parName, prev.parCases=prev.parCases,prev.parControls=prev.parControls, M=o, D_controls=D_controls, D_cases=D_cases, Phased=Phased)
        var=hessian(MinusLogLik.Pooled,op$minimum, parName=parName, prev.parCases=prev.parCases,prev.parControls=prev.parControls, M=o,D_controls=D_controls,D_cases=D_cases,Phased=Phased)   
        return(c(op$minimum,var,op$objective,names.comb)) 
      } else {
        op.controls=optimize(f=MinusLogLik, interval = interval, parName=parName, prev.par=prev.parControls, M=o, D=D_controls, Phased=Phased)
        var.con=hessian(MinusLogLik,op.controls$minimum, parName=parName, prev.par=prev.parControls, M=o, D=D_controls, Phased=Phased)
        op.cases=optimize(f=MinusLogLik, interval = interval, parName=parName, prev.par=prev.parCases, M=o, D=D_cases, Phased=Phased)
        var.cas=hessian(MinusLogLik,op.cases$minimum, parName=parName, prev.par=prev.parCases, M=o, D=D_cases, Phased=Phased)
        return(cbind(c(op.cases$minimum,var.cas,op.cases$objective,names.comb), c(op.controls$minimum,var.con,op.controls$objective,names.comb))) 
      }
    })
    par.names=par.est[4,]
    bp=sapply(1:length(estimates.cases), function(i) any(par.names==names(estimates.cases)[i]))
    if(any(o==indPooled)){
      par.est=matrix(as.numeric(par.est[-c(4),]),nrow=3)
      estimates.cases[bp]=estimates.controls[bp]=par.est[1,] 
      se.cases[bp]=se.controls[bp]=sqrt(1/par.est[2,])
      likelihood.cases[bp]=likelihood.controls[bp]=par.est[3,]
    } else {
      par.est=matrix(as.numeric(par.est[-c(4,8),]),nrow=6)
      estimates.cases[bp]=par.est[1,]
      se.cases[bp]=sqrt(1/par.est[2,])    
      likelihood.cases[bp]=par.est[3,]
      estimates.controls[bp]=par.est[4,] 
      se.controls[bp]=sqrt(1/par.est[5,])
      likelihood.controls[bp]=par.est[6,]
    }
  }
  ptm=proc.time()-ptm
  r=cbind(estimates.cases,estimates.controls,se.cases,se.controls,likelihood.cases,likelihood.controls)
  return(list(r=r, time=ptm))
}
OptimizerHierarchical=function(parName, indPooled, gtsCases, gtsControls, Phased) {
  r = try(OptimizerHierarchicalRaw(parName,indPooled,gtsCases,gtsControls,Phased));
  return(r)
}
OptimizerHierarchicalRaw.RestHypothesis=function(ParNull, parName, indPooled, gtsCases, gtsControls, Phased) {
  M=ncol(gtsCases) ; 
  nCases=nrow(gtsCases); 
  nControls=nrow(gtsControls) ;
  
  estimates.cases = ParNull[,'estimates.cases']
  se.cases = ParNull[,'se.cases'] 
  likelihood.cases = ParNull[,'likelihood.cases'] 
  estimates.controls = ParNull[,'estimates.controls'] 
  se.controls = ParNull[,'se.controls'] 
  likelihood.controls = ParNull[,'likelihood.controls'] 
  
  ptm=proc.time()
  for (o in (max(indPooled)+1):M){
    comb.o=combn(M,o)
    par.est=sapply (1:ncol(comb.o), function(i){ 
      if(Phased==T) {   
        D_cases=cbind(sapply(1:nrow(gtsCases$h1),function(j) paste(gtsCases$h1[j,comb.o[,i]],collapse="")), 
                      sapply(1:nrow(gtsCases$h2),function(j) paste(gtsCases$h2[j,comb.o[,i]],collapse="")) )
        D_controls=cbind(sapply(1:nrow(gtsControls$h1),function(j) paste(gtsControls$h1[j,comb.o[,i]],collapse="")), 
                         sapply(1:nrow(gtsControls$h2),function(j) paste(gtsControls$h2[j,comb.o[,i]],collapse="")) )
      } else {
        D_cases=DPL_TrueFalse(gtsCases[,comb.o[,i]])
        D_controls=DPL_TrueFalse(gtsControls[,comb.o[,i]])
      }
      D=rbind(D_controls,D_cases)
      names.comb=paste(comb.o[,i],collapse="")
      Pk=union(set_power(comb.o[,i]),set_power(comb.o[,i]))[-1]
      prev.par.names=sapply(1:(length(Pk)-1),function(i) paste(unlist(Pk[i]),collapse=""))
      bp=sapply(1:length(estimates.cases), function(i) any(prev.par.names==names(estimates.cases)[i]))
      prev.parCases= estimates.cases[bp]
      prev.parControls= estimates.controls[bp]	  
      interval=c(0,min(prev.parCases,prev.parControls))*(parName=='eta') +  c(-min(abs(prev.parCases),abs(prev.parControls)),min(abs(prev.parCases),abs(prev.parControls)))*(parName=='delta')+ c(-1,1)*(parName=='dprime') 
      if(any(o==indPooled)) {   
        op=optimize(f=MinusLogLik.Pooled, interval = interval, parName=parName, prev.parCases=prev.parCases,prev.parControls=prev.parControls, M=o, D_controls=D_controls, D_cases=D_cases, Phased=Phased)
        var=hessian(MinusLogLik.Pooled,op$minimum, parName=parName, prev.parCases=prev.parCases,prev.parControls=prev.parControls, M=o,D_controls=D_controls,D_cases=D_cases,Phased=Phased)   
        return(c(op$minimum,var,op$objective,names.comb)) 
      } else {
        op.controls=optimize(f=MinusLogLik, interval = interval, parName=parName, prev.par=prev.parControls, M=o, D=D_controls, Phased=Phased)
        var.con=hessian(MinusLogLik,op.controls$minimum, parName=parName, prev.par=prev.parControls, M=o, D=D_controls, Phased=Phased)
        op.cases=optimize(f=MinusLogLik, interval = interval, parName=parName, prev.par=prev.parCases, M=o, D=D_cases, Phased=Phased)
        var.cas=hessian(MinusLogLik,op.cases$minimum, parName=parName, prev.par=prev.parCases, M=o, D=D_cases, Phased=Phased)
        return(cbind(c(op.cases$minimum,var.cas,op.cases$objective,names.comb), c(op.controls$minimum,var.con,op.controls$objective,names.comb))) 
      }
    })
    par.names=par.est[4,]
    bp=sapply(1:length(estimates.cases), function(i) any(par.names==names(estimates.cases)[i]))
    if(any(o==indPooled)){
      par.est=matrix(as.numeric(par.est[-c(4),]),nrow=3)
      estimates.cases[bp]=estimates.controls[bp]=par.est[1,] 
      se.cases[bp]=se.controls[bp]=sqrt(1/par.est[2,])
      likelihood.cases[bp]=likelihood.controls[bp]=par.est[3,]
    } else {
      par.est=matrix(as.numeric(par.est[-c(4,8),]),nrow=6)
      estimates.cases[bp]=par.est[1,]     ; se.cases[bp]=sqrt(1/par.est[2,])    ; likelihood.cases[bp]=par.est[3,]
      estimates.controls[bp]=par.est[4,]  ; se.controls[bp]=sqrt(1/par.est[5,]) ; likelihood.controls[bp]=par.est[6,]
    }
  }
  ptm=proc.time()-ptm
  r=cbind(estimates.cases,estimates.controls,se.cases,se.controls,likelihood.cases,likelihood.controls)
  return(list(r=r, time=ptm))
}
OptimizerHierarchical.RestHypothesis=function(ParNull, parName, indPooled, gtsCases, gtsControls, Phased) {
  r = try(OptimizerHierarchicalRaw.RestHypothesis(ParNull, parName, indPooled, gtsCases, gtsControls, Phased));
  return(r)
}

#%%
#%% Functions to optimize all likelihoods (restricted - unrestricted) and perform all possible tests.
#%%
#' parName: in terms of which parameter should the optimization be performed. Possible values: "eta", "delta" or "dprime"
#' gtsCases / gtsControls: genotypes / diplotypes of cases / controls 
#' Phased=FALSE, gtsCases/gtsControls matrixes of NxM dimension containing the genotypes at M markers for N individuals.
#' Phased=TRUE, gtsCases/gtsControls list with two arguments: h1 & h2, 2 matrixes of NxM dimension containing the two haplotypes. 

OptimizeAndTestAll=function(gtsCases, gtsControls, parName = 'dprime', Phased = FALSE) {
	# Numner of markers
	 M = if (Phased) ncol(gtsCases$h1) else ncol(gtsCases);

	# Generate all sets P (orders to be merged) for performinf BottomUp and TopDown tests
	IndPooled = GenerateP(M) 

	# Maximize likelihoods under different constraints
	opResults = structure(rep(NA,(2^M-1)*6*length(IndPooled)), .Dim  = c(2^M - 1, 6, length(IndPooled)),
		.Dimnames = list(deltaNames(M),
			c("estimates.cases", "estimates.controls", "se.cases",  "se.controls", "likelihood.cases", "likelihood.controls" ), unlist(lapply(IndPooled, paste, collapse=''))
	));
	for (Index in 1:length(IndPooled)) {
		results = if( all(IndPooled[[Index]]==0) | all((1:M) %in% IndPooled[[Index]])) {
			OptimizerHierarchical(parName = parName, indPooled = IndPooled[[Index]],
				gtsCases=gtsCases, gtsControls=gtsControls, Phased = Phased) 
		} else{
			OptimizerHierarchical.RestHypothesis(ParNull = opResults[,,paste(1:M, collapse = '')],
				parName = parName, indPooled = IndPooled[[Index]],
				gtsCases=gtsCases, gtsControls=gtsControls, Phased = Phased)    
		}
		opResults[, , Index] = if (class(results) == 'try-error') NA else results$r   
	}

	# Perform LRT 
	chsqBottomUp=c(sapply(3:length(IndPooled), function(Index) -2*(sum(opResults[2^M-1,5:6,'0'])-sum(opResults[2^M-1,5:6, Index]))),
					-2*(sum(opResults[2^M-1,5:6,'0'])-opResults[2^M-1,6,paste(1:M, collapse = '')]))
	dfBottomUp=c(cumsum(sapply(1:(M-1), function(m) ncol(combn(M,m)))),2^M-1)
	pvaluesBottomUp=pchisq(chsqBottomUp,df=dfBottomUp,lower.tail = F)
	names(chsqBottomUp)=names(dfBottomUp)=names(pvaluesBottomUp)=c(unlist(lapply(X = IndPooled[3:length(IndPooled)], paste, collapse='', sep='')), 'Full')

	chsqTopDown=sapply(3:length(IndPooled), function(Index) -2*(sum(opResults[2^M-1,5:6,Index])-opResults[2^M-1,6,paste(1:M, collapse = '')]))
	chsqTopDown=chsqTopDown[length(chsqTopDown):1]
	dfTopDown=cumsum(sapply(M:2, function(m) ncol(combn(M,m))))
	pvaluesTopDown=pchisq(chsqTopDown,df=dfTopDown,lower.tail = F)
	names(chsqTopDown)=names(dfTopDown)=names(pvaluesTopDown)=c(if(M==2) M else c(M,sapply(1:(M-2), function(i) paste((M-i):M,sep='',collapse=''))))

	#Significant according to HLDmin procedure? 
	HLDmin = min(pvaluesBottomUp)

	#Significant according to iterHLD procedure? 
	#iterHLD = any(pvaluesBottomUp<=sigLevel/(1:M))
	iterHLD = min(pvaluesBottomUp * (1:M))

	r = list(
		opResults=opResults, chsqBottomUp = chsqBottomUp, dfBottomUp=dfBottomUp,
		pvaluesBottomUp=pvaluesBottomUp, 
		chsqTopDown=chsqTopDown, dfTopDown=dfTopDown,pvaluesTopDown=pvaluesTopDown,
		HLDmin=HLDmin,iterHLD=iterHLD
	);
	r
}
