# Supplementary material for: Powerful testing via hierarchical linkage disequilibrium in haplotype association studies
Source: Biom J. 2019 Jan 28;61(3):747–68. doi: 10.1002/bimj.201800053 (PMC6637384; doi:10.1002/bimj.201800053)
Supplement: Supplementary file 1 — Supporting Information [file BIMJ-61-747-s001.zip › reproducibility/case_study2_genome_wide_analysis/src/Rmeta-classes.R]

#
#	Rmeta-classes.R
#Wed May 17 17:53:44 2017
#
# split of classes from Rmeta.R to avoid warnings from pullins

#
#	<p> delayed loading for matrix-like data structures
#

# missing2null
#	needed to work around callSuper's refusal to pass missing arguments
m2n = function(e)(if (missing(e)) NULL else e)

DelayedDataRefClass = setRefClass('DelayedDataRef',
	fields = list(
		# heuristics to correct numerical index
		'initialIndex' = 'list',
		'Data' = 'ANY'
	),
	methods = list(

	initialize = function(vivifier, ...) {
		.self
	},
	vivify = function(i, j, ...) {
		initialIndex <<- list(i = m2n(i)[1], j = m2n(j)[1]);
	},
	correctIndexI = function(i) { i },
	correctIndexJ = function(j) { j },
	at = function(i, j, ..., drop = TRUE) {
		if (class(Data) == 'uninitializedField') .self$vivify(i, j, ...);
		# <!> only handles two dimensional case
		# <!> does not cover all corner cases
		# <i> correct index, if numeric, if necessary
		if (!missing(i) && is.numeric(i)) i = correctIndexI(i);
		if (!missing(j) && is.numeric(j)) j = correctIndexJ(j);

		# can we fetch requested values; assume all indexed values present?
		if ((!missing(i) && (
				(is.numeric(i) && any(abs(i) > nrow(Data))) ||
				(is.character(i) && !all(i %in% dimnames(Data)[[1]]))
			)) ||
			(!missing(j) && (
				(is.numeric(j) && any(abs(j) > ncol(Data))) ||
				(is.character(j) && !all(j %in% dimnames(Data)[[2]]))
			))) {
			stop('delayed object could not provide requested values');
		}
		# <i> re-vivify
		r = Data[i, j, ..., drop = drop];
		r
	},
	# <A> assumes complete vivification as in load
	el = function(i, j, ..., exact = TRUE) {
		if (class(Data) == 'uninitializedField') .self$vivify(i, j, ...);
		# <i> re-vivify
		r = if (missing(j))
			Data[[i, ..., exact = exact]] else
			Data[[i, j, ..., exact = exact]];
		r
	}


	)
);
DelayedDataRefClass$accessors(names(DelayedDataRefClass$fields()));

DelayedDataLookupClass = setRefClass('DelayedDataLookup',
	fields = list(
		'path' = 'character',
		'lookup' = 'logical'
	),
	contains = 'DelayedDataRef',
	methods = list(

	initialize = function(path, lookup = TRUE, ...) {
		callSuper(...);
		.self$initFields(path = path, lookup = lookup);
		.self
	},
	vivify = function(i, j, ..., logLevel__ = 4) {
		callSuper(i, j, ...);
		# this depends on package parallelize.dynamic
		if (lookup) {
			path0 = path;
			path <<- parallelize_lookup(path);
			Logs('Vivifying name "%{path0}s" from "%{path}s"', logLevel = logLevel__);
		}
	}

	)
);
DelayedDataLookupClass$accessors(names(DelayedDataLookupClass$fields()));

# collapse: on access, remove all other keys and garbage collect
# <i> extract elements from list
loadVivifierDefaultOptions = list(collapse = FALSE);

DelayedDataLoadClass = setRefClass('DelayedDataLoad',
	fields = list(
		options = 'list',
		'transform' = 'function'
	),
	contains = 'DelayedDataLookup',
	methods = list(

	initialize = function(path, lookup = TRUE, options = list(), ...) {
		callSuper(path, lookup, ...);
		.self$initFields(options = options);
		.self
	},
	vivify = function(i, j, ..., exact = TRUE, logLevel__ = 4) {
		callSuper(...);
		o = merge.lists(loadVivifierDefaultOptions, options);
		Logs("Vivifying generic Rdata path '%{path}q'", level = logLevel__);
		Data <<- get(load(path)[1]);
		# if not null function: notE(body(function()NULL)) == FALSE
		if (notE(body(transform))) Data <<- transform(Data);
	}
	)
);
DelayedDataLoadClass$accessors(names(DelayedDataLoadClass$fields()));

setClass('DelayedData', representation(ref = 'DelayedDataRef'));
setMethod('initialize', 'DelayedData', function(.Object, ref) {
	.Object = callNextMethod(.Object);
	.Object@ref = ref;
	.Object
});
DelayedDataAt = function(x, i, j, ..., drop = TRUE)x@ref$at(i, j, ..., drop = drop)
DelayedDataEl = function(x, i, j, ..., exact = TRUE)x@ref$el(i, j, ..., exact = exact)
DelayedDataNm = function(x, name)x@ref$el(name, exact = FALSE)
setMethod('[', signature('DelayedData', 'ANY', 'ANY', 'ANY'), DelayedDataAt);
# findMethods("[[")
setMethod('[[', signature('DelayedData', 'ANY', 'ANY'), DelayedDataEl);
# findMethods("$")
setMethod('$', signature('DelayedData'), DelayedDataNm);

delayedLoadFromPath = function(name, transform = NULL, ..., logLevel = 4, class = 'DelayedDataLoad') {
	ref = new(class,  path = name, lookup = T, transform = transform, ...);
	v = new('DelayedData', ref = ref);
	v
}

#
#	</p> delayed loading
#
