# Supplementary material for: Powerful testing via hierarchical linkage disequilibrium in haplotype association studies
Source: Biom J. 2019 Jan 28;61(3):747–68. doi: 10.1002/bimj.201800053 (PMC6637384; doi:10.1002/bimj.201800053)
Supplement: Supplementary file 1 — Supporting Information [file BIMJ-61-747-s001.zip › reproducibility/case_study2_genome_wide_analysis/src/haplotypeTests.R]

#
#	haplotypeTests.R
#Tue May  2 13:25:06 2017

# perform the Kim procedure on the first two SNPs of genotype matrix gts
#	y: vector of binary response
testKim = function(gts, y) {
	d0 = Df_(cbind(gts[, 1:2], y), names = paste('g', 1:2, sep = ''));
	f1 = y ~ g1*g2 + I(g1^2) + I(g2^2);
	#f1 = y ~ g1*g2;
	d1 = d0[CompleteRows(f1, d0), ];

	g0 = glm(y ~ 1, data = d1, family='binomial')
	g1 = glm(f1, data = d1, family='binomial');

	pValue = anova(g0, g1, test = 'Chisq')$'Pr(>Chi)'[2];
	pValue
}

# perform marginal test using glm on the first SNP of genotype matrix gts
#	y: vector of binary response
testSingle = function(gts, y) {
	d0 = Df_(cbind(gts[, 1], y), names = 'g1');
	g1 = glm(y ~ g1, data = d0, family='binomial');
	pValue = coefficients(summary(g1))['g1', 'Pr(>|z|)'];
	pValue
}

# wrapper function to perform haplo.stats testing on the whole genotype matrix gts
#	y: vector of binary response
testHaplo.stats = function(gts, y) {
	gts2 = gts122(gts);
	rh = haplo.score(y, gts2, trait.type = 'binomial', miss.val = NA, skip.haplo = 0.1);
	p.value = as.numeric(rh$score.global.p[1, 1]);
	r = list(p.value = p.value, hfs = rh$hap.prob);
	r
}

# wrapper function to perform HLD procedures, further documented in HLD.R on the whole genotype matrix gts
#	y: vector of binary response
testHLD = function(gts, y) {
	# <p> check completeness
	compl = completeRows(gts);
	y = y[compl];
	gts = gts[compl, , drop = F];

	# <p> compute test
	r = try(OptimizeAndTestAll(gtsCases = gts[y == 1, , drop = F], gtsControls = gts[y == 0, , drop = F]));
	if (any(class(r) == 'try-error')) NA else r
}

# perform all testing procedures on a single SNP window
# results in a list with components fixed and joint
#	fixed contains results from testing procedures looking at fixed number of SNPs
#		i.e. the marginal test (1 SNP), Kim's procedure (2 SNPs)
#	joint: results form tests which jointly analyze any SNP window.
#		joint is a list for all possible sub-window sizes starting with 2 SNPs
#		each list element contains results for haplo.stats, HLD procedures
testAll = function(gts, y) {
	rFixed = list(
		marginal = testSingle(gts, y),
		kim = testKim(gts, y)
	);
	rDyn = nlapply(2:ncol(gts), function(M) {
		gtsM = gts[, 1:M, drop = F];
		list(
			haplo.stats = testHaplo.stats(gtsM, y),
			hld = testHLD(gtsM, y)
		);
	});
	r = list(fixed = rFixed, joint = rDyn);
	r
}

# compute mean allele dosage per SNP
#	y: vector of binary response, ignored
gtsDescriptives = function(gts, y) {
	apply(gts, 2, mean, na.rm = T)
}

# main analysis function
#	gts: matrix or delayedData instance abstracting a genotype matrix
#	y: response vector
#	snps: vector of SNP indeces to analyze
#	Nwindows: size of sliding window
#	analysisFunction: function to apply on each genotype window
analyzeData = function(gts, y = NULL, snps = 1:ncol(gts), Nwindow = 3, analysisFunction = testAll) {
	r = Lapply(snps, function(Isnp, gts, y, analysisFunction) {
		Logs("SNP no: %{Isnp}d", logLevel = 1);
		g0 = gts[, Isnp:(Isnp + Nwindow - 1), drop = F];
		analysisFunction(g0, y)
	}, gts = gts, y = y, analysisFunction = analysisFunction);
	r
}

#
#	<p> helper classes for loading genotypes in a lazy way, avoids high memory usage for GWAS data
#

plinkVivifierDefaultOptions = list(Nprefetch = 2e2);

DelayedDataPlinkClass = setRefClass('DelayedDataPlink',
	fields = list(
		options = 'list'
	),
	contains = 'DelayedDataLookup',
	methods = list(

	initialize = function(path, options, ...) {
		callSuper(path, ...);
		.self$initFields(options = options);
		.self
	},
	vivify = function(i, j, ..., logLevel__ = 4) {
		callSuper(i, j, ...);
		o = merge.lists(plinkVivifierDefaultOptions, options);
		# <p> init
		if (Nif(j)) {
			j = union(j, (if (is.numeric(j)) {
				j[1]:(j[1] + o$Nprefetch - 1)
			} else {
				bim = readPlinkBim(path);
				jStart = which(bim$id == j[1]);
				bim$id[jStart:(jStart + o$Nprefetch - 1)]
			}));
		}
		Logs("Vivifying plink binary file from path '%{path}q'; N = %{count}d.",
			count = length(j), level = logLevel__);
		gts = readPlinkBed(path, snps = j);
		print(dimnames(gts)[[2]]);
		Data <<- gts;
	},
	correctIndexJ = function(j) { (j - initialIndex$j + 1) }
	)
);
DelayedDataPlinkClass$accessors(names(DelayedDataPlinkClass$fields()));

delayedLoadPlink = function(name, Nprefetch = 1e2) {
	ref = new('DelayedDataPlink',  path = name, lookup = T, options = list(Nprefetch = Nprefetch));
	v = new('DelayedData', ref = ref);
	v
}
