# Supplementary material for: Powerful testing via hierarchical linkage disequilibrium in haplotype association studies
Source: Biom J. 2019 Jan 28;61(3):747–68. doi: 10.1002/bimj.201800053 (PMC6637384; doi:10.1002/bimj.201800053)
Supplement: Supplementary file 1 — Supporting Information [file BIMJ-61-747-s001.zip › reproducibility/simulation/Run_simulation_study.R]

#%%%%%%%%%%%%%%%%%%%%%%%%%%%%%%%%%%%%%%%%%%%%%%%%%%%%%%%%%%%%%%%%%%%%%%%%%%%%%%%%%%%%%%%%%%%%%%%%%%%%%%%%%%%%%%%%%%%%%%
#%%%%%%%%%%%%%%%%%%%%%%%%%%%%%%%%%%%%%%%%%%%%%%%%%%%%%%%%%%%%%%%%%%%%%%%%%%%%%%%%%%%%%%%%%%%%%%%%%%%%%%%%%%%%%%%%%%%%%%
#%%%%%%%%         Powerful testing via hierarchical linkage disequilibrium in haplotype association studies %%%%%%%%%%%
#%%%%%%%%                                     R Code for simulation study (Tables 1-5)     %%%%%%%%%%%%%%%%%%%%%%%%%%%%
#%%%%%%%%                                               Brunilda  Balliu                   %%%%%%%%%%%%%%%%%%%%%%%%%%%%
#%%%%%%%%                                             Los Angeles 5/10/2018                %%%%%%%%%%%%%%%%%%%%%%%%%%%%
#%%%%%%%%%%%%%%%%%%%%%%%%%%%%%%%%%%%%%%%%%%%%%%%%%%%%%%%%%%%%%%%%%%%%%%%%%%%%%%%%%%%%%%%%%%%%%%%%%%%%%%%%%%%%%%%%%%%%%%
#%%%%%%%%%%%%%%%%%%%%%%%%%%%%%%%%%%%%%%%%%%%%%%%%%%%%%%%%%%%%%%%%%%%%%%%%%%%%%%%%%%%%%%%%%%%%%%%%%%%%%%%%%%%%%%%%%%%%%%
# Make sure to start R on the 'Simulation_study' directory
WORK_DIR <-getwd() # set working directory

UseIntermediateResults=TRUE # set to TRUE if you want to make use of intermediate results 
							# if set to FALSE, new files are created with the folder intermediate_results
							# it is recommended to rename the folder first and re-create a new folder named
							# intermediate results
set.seed(30091987) # Note that intermediate results were obtained by running the script in parallel on a server using different seed values. 

#%%%%%%%%%%%%%%%%%%%%%%%%%%%% 
# Source code with all parametrizations, likelihoods, and optimization functions
#%%%%%%%%%%%%%%%%%%%%%%%%%%%%  
source("code/HierarchicalLD.R")

#%%%%%%%%%%%%%%%%%%%%%%%%%%%% 
# Functions for simulating data and summarizing simulation results
#%%%%%%%%%%%%%%%%%%%%%%%%%%%%  
source("code/Functions_for_simulation_study.R")

#%%%%%%%%%%%%%%%%%%%%%%%%%%%%%%%%%%%%%%%%%%%%%%%%%%%%%%%%%%%%%%%%%%%%   
#%% Simulate data and run optimization for each scenario
#%% This part is slow and should be run on a server !!!!! 
#%% It will generate one .txt file for each scenario in Tables 2-5
#%%%%%%%%%%%%%%%%%%%%%%%%%%%%%%%%%%%%%%%%%%%%%%%%%%%%%%%%%%%%%%%%%%%%    
if(!UseIntermediateResults){
  # This matrix contains parameter values for all the simulated scenarios
  Scenarios=rbind(
    # Data = "RealHapFreq": simulate data using real haplotype frequencies from the WTCCC RA example (Table 1 in the paper)
    #         "SimHapFreq": simulate data using artificial haplotype frequencies (Table A.2 in the paper).
    
    # HYP = "Null" or "Alt" if data should be simulated under the null or alternative hypothesis
    
    # Model = 1:4 if Data="RealHapFreq" indicating each of the four triplets in Table 1
    #       = 1:6 if Data="SimHapFreq" indicating each of the 6 models in Tables 4 and 5
    
    # Equilibrium = 0: simulate data under disequilibrium 
    #               1: simulate data under equilibrium 
    
    # Phased=0: simulate unphased data, 
    #        1: simulate phased data
    
    # M = 3 or 4 indicating the number of markers
    
    # Data               HYP   Model    Equilibrium   Phased M  
    # RealHapFreq - Null - Table 2               
    c("RealHapFreq",   "Null",   1,     1,       1,   3),  # j=1
    c("RealHapFreq",   "Null",   2,     1,       1,   3),  # j=2
    c("RealHapFreq",   "Null",   3,     1,       1,   3),  # j=3
    c("RealHapFreq",   "Null",   4,     1,       1,   3),  # j=4
    
    # RealHapFreq - Alt - Table 2 
    c("RealHapFreq",   "Alt",   1,      1,       1,   3),  # j=5
    c("RealHapFreq",   "Alt",   2,      1,       1,   3),  # j=6
    c("RealHapFreq",   "Alt",   3,      1,       1,   3),  # j=7
    c("RealHapFreq",   "Alt",   4,      1,       1,   3),  # j=8
    
    #SimHapFreq - Null - Table 3
    c("SimHapFreq",   "Null",   1,      1,       1,   4),  # j=9
    c("SimHapFreq",   "Null",   1,      0,       1,   4),  # j=10
    
    # SimHapFreq - Alt - Equilibium - Table 4
    c("SimHapFreq",   "Alt",    1,      1,       1,   4),  # j=11
    c("SimHapFreq",   "Alt",    2,      1,       1,   4),  # j=12
    c("SimHapFreq",   "Alt",    3,      1,       1,   4),  # j=13
    c("SimHapFreq",   "Alt",    4,      1,       1,   4),  # j=14
    c("SimHapFreq",   "Alt",    5,      1,       1,   4),  # j=15
    c("SimHapFreq",   "Alt",    6,      1,       1,   4),  # j=16
    
    # SimHapFreq - Alt - Disequilibium- Table 5 
    c("SimHapFreq",   "Alt",    1,      0,       1,   4),  # j=17
    c("SimHapFreq",   "Alt",    2,      0,       1,   4),  # j=18
    c("SimHapFreq",   "Alt",    3,      0,       1,   4),  # j=19
    c("SimHapFreq",   "Alt",    4,      0,       1,   4),  # j=20
    c("SimHapFreq",   "Alt",    5,      0,       1,   4),  # j=21
    c("SimHapFreq",   "Alt",    6,      0,       1,   4)   # j=22
  )
  
  for (j in 1:22){       
    # j = scenario number, see matrix "Scenarios" below for parameter values under each scenario
    # = 1:8 are scenarios in Table 2
    # = 9:10 are scenarios in Table 3
    # = 11:16 are scenarios in Table 4
    # = 17:22 are scenarios in Table 5
    
    nCases=2000        # number of cases to be simulated
    nControls=3000     # number of controls to be simulated
    
    parName='dprime'   # which parameterization should be used for simulation and optimization, it can be set to: 'dprime', 'delta', or 'eta'. 
    
    #  Set parameter values for scenario j
    Data=Scenarios[j,1]
    Hyp=Scenarios[j,2]
    Model=as.numeric(Scenarios[j,3])
    Equilibrium=as.numeric(Scenarios[j,4])
    Phased=as.numeric(Scenarios[j,5])
    M=as.numeric(Scenarios[j,6])
    
    for (i in 1:1e04) { # i = iteration number
      # Simulate data for scenario j and iteration i. This creates a list with the diplotypes and haplotype frequencies for cases and controls 
      DATA=SimulateData(Data, Hyp, Model, Equilibrium)
      Dca=DATA$Dca # diplotypes cases
      Dco=DATA$Dco # diplotypes controls
      thetaCases=DATA$thetaCases # haplotype frequencies cases
      thetaControls=DATA$thetaControls # haplotype frequencies controls
      
      M=ncol(Dca$h1)  # number of markers
        
      # evaluate performance of haplo.stats()
      haplo.stats.performance=haplo.statsPerformance(Dca,Dco) 
      
      # evaluate performance of Kim et al. approach. We have implemented their approach for M=4 markers only
      if(M==4) Kim.performance=Kim.Performance(Dca,Dco) 
      
      # Run optimization for all top-down and bottom-up tests
      opRes=OptimizeAndTestAll(M=M, parName = parName, Dca=Dca, Dco=Dco, Phased=Phased)
      # This creates a list with the following objects
      # opResults : parameter estimates, variances, and likelihoods for set of pooled orders P, 
      #             each P (array names) will have it's own (2^M-1) x 6 matrix
      #             P=0: No order has been pooled to get parameter estimates and likelihoods (indicated as "Full" in manuscript)
      #             P=123..M All orders have been pooled, this corresponds to likelihood under the null
      #             P=12 first (allele frequencies) and second (pairwise LDs) orders have been pooled etc
      # chsqBottomUp, dfBottomUp, and pvaluesBottomUp, gives the chi-squares, degrees of freedom, and p-values for all bottom-up tests
      # chsqTopDown, dfTopDown, and pvaluesTopDown, gives the chi-squares, degrees of freedom, and p-values for all top-down tests
      
      
      # Get p-values for the singe SNP tests
      dfSING=1
      chisqSING=-2*(opRes$opResults[1:M,5,'0']+opRes$opResults[1:M,6,'0'] - opRes$opResults[1:M,6,paste(1:M, collapse = '')])
      pvalSING=pchisq(chisqSING,df=rep(dfSING,M),lower.tail = F)
      
      if(M==3){
        write.table(x = t(c(i,opRes$pvaluesBottomUp[-1], opRes$pvaluesBottomUp[1], opRes$pvaluesTopDown, pvalSING, haplo.stats.performance$score$score.global.p,
                        opRes$chsqBottomUp[-1],    opRes$chsqBottomUp[1],    opRes$chsqTopDown,    chisqSING, haplo.stats.performance$score$score.global,
                        c(opRes$opResults), haplo.stats.performance$score$df, c(opRes$time[,3]), haplo.stats.performance$time[3])),
                    file=paste0(WORK_DIR, '/intermediate_results/', paste(j,'txt',sep='.')), quote = FALSE, sep = ";", append = TRUE, dec = ".", row.names = FALSE, col.names = FALSE)
      } else {
        write.table(t(c(i, opRes$pvaluesBottomUp[-1], opRes$pvaluesBottomUp[1], opRes$pvaluesTopDown, pvalSING, haplo.stats.performance$score$score.global.p, Kim.performance$pvalues,
                        opRes$chsqBottomUp[-1],    opRes$chsqBottomUp[1],    opRes$chsqTopDown,    chisqSING, haplo.stats.performance$score$score.global,
                        c(opRes$opResults), haplo.stats.performance$score$df, c(opRes$time[,3]), haplo.stats.performance$time[3], Kim.performance$time)),
                    file=paste(WORK_DIR, sprintf('/intermediate_results/M:%d-', M), paste(j,'txt',sep='.'), sep = ''), quote = FALSE, sep = ";", append = TRUE, dec = ".", row.names = FALSE, col.names = FALSE)
        
        
      }
      
    }
  }
}

#%%%%%%%%%%%%%%%%%%%%%%%%%%%%%%%%%%%%%%%%%%%%%%%%%%%%%%%%%%%%%%%%%%%%   
#%%%%%%%%%%%%%%%%%       Generate tables 2-5       #%%%%%%%%%%%%%%%%%
#%%%%%%%%%%%%%%%%%%%%%%%%%%%%%%%%%%%%%%%%%%%%%%%%%%%%%%%%%%%%%%%%%%%%    
PATH_sim = 'intermediate_results/'

#%%%%%%%%%%%%%%%%%
# Table 2
#%%%%%%%%%%%%%%%%%

# From manuscript
Table2_manuscript=read.table(file = paste(PATH_sim, 'Table2_manuscript.txt', sep = '/'), header = T, sep = '\t', check.names = F)

# Based on simulation results or intermediate results provided here
p1=TypeIErrorPowerFunction(j=1, k=3, PATH=PATH_sim, sigLevel = 5e-02)[,1] # Type I error rate at a=5% (sigLevel)
p2=TypeIErrorPowerFunction(j=2, k=3, PATH=PATH_sim, sigLevel = 5e-02)[,1] # Type I error rate at a=5% (sigLevel)
p3=TypeIErrorPowerFunction(j=3, k=3, PATH=PATH_sim, sigLevel = 5e-02)[,1] # Type I error rate at a=5% (sigLevel)
p4=TypeIErrorPowerFunction(j=4, k=3, PATH=PATH_sim, sigLevel = 5e-02)[,1] # Type I error rate at a=5% (sigLevel)
p5=TypeIErrorPowerFunction(j=5, k=3, PATH=PATH_sim, sigLevel = 5e-08)[,1] # Power at a=5e-08 (sigLevel)
p6=TypeIErrorPowerFunction(j=6, k=3, PATH=PATH_sim, sigLevel = 5e-08)[,1] # Power at a=5e-08 (sigLevel)
p7=TypeIErrorPowerFunction(j=7, k=3, PATH=PATH_sim, sigLevel = 5e-08)[,1] # Power at a=5e-08 (sigLevel)
p8=TypeIErrorPowerFunction(j=8, k=3, PATH=PATH_sim, sigLevel = 5e-08)[,1] # Power at a=5e-08 (sigLevel)
Table2=data.frame(Test=c('Bottom-Up', '', 'Full', "IterHLD", 'MinPvalHLD', 'Top-Down', '', 'Single SNP', '','', 'MinPvalSingle','haplo.stats'), Order=c('P={1}', 'P={1,2}', '', '', '', 'P={3}', 'P={2,3}', 'SNP 1','SNP 2','SNP 3','',''), dfs=c(3, 6, 7, '','', 1, 4,1,1,1,'',7), format(x = round(100*cbind(p1,p2,p3,p4,p5,p6,p7,p8),2)))
colnames(Table2)=colnames(Table2_manuscript)

#%%%%%%%%%%%%%%%%%
# Table 3
#%%%%%%%%%%%%%%%%%

# From manuscript
Table3_manuscript=read.table(file = paste(PATH_sim, 'Table3_manuscript.txt', sep = '/'), header = T, sep = '\t', check.names = F)

# Based on simulation results or intermediate results provided here
p9=TypeIErrorPowerFunction(j=9,  k=4, PATH=PATH_sim, sigLevel = 5e-02)[,1]
p10=TypeIErrorPowerFunction(j=10,k=4, PATH=PATH_sim, sigLevel = 5e-02)[,1]
Table3=data.frame(Test=c('Bottom-Up','','','Full', "IterHLD", 'MinPvalHLD','Top-Down', '', '', 'Single SNP', '','','', 'MinPvalSingle','haplo.stats','MinPvalKim'), Order=c('P={1}', 'P={1,2}', '$P={1,2,3}', '', '','', 'P={4}', 'P={3,4}', 'P={2,3,4}', 'SNP 1','SNP 2','SNP 3','SNP 4','' ,'',''), dfs=c(4,10,14,15,"","",1,5,11,1,1,1,1,"",15,""),format(x = round(100*cbind(p9,p10),2)))
colnames(Table3)=colnames(Table3_manuscript)

#%%%%%%%%%%%%%%%%%
# Table 4: 
#%%%%%%%%%%%%%%%%%

# From manuscript
Table4_manuscript=read.table(file = paste(PATH_sim, 'Table4_manuscript.txt', sep = '/'), header = T, sep = '\t', check.names = F)

# Based on simulation results or intermediate results provided here
p11=TypeIErrorPowerFunction(j=11,k=4,PATH=PATH_sim,sigLevel = 5e-08)[,1]
p12=TypeIErrorPowerFunction(j=12,k=4,PATH=PATH_sim,sigLevel = 5e-08)[,1]
p13=TypeIErrorPowerFunction(j=13,k=4,PATH=PATH_sim,sigLevel = 5e-08)[,1]
p14=TypeIErrorPowerFunction(j=14,k=4,PATH=PATH_sim,sigLevel = 5e-08)[,1]
p15=TypeIErrorPowerFunction(j=15,k=4,PATH=PATH_sim,sigLevel = 5e-08)[,1]
p16=TypeIErrorPowerFunction(j=16,k=4,PATH=PATH_sim,sigLevel = 5e-08)[,1]
Table4=data.frame(Test=c('Bottom-Up','','','Full', "IterHLD", 'MinPvalHLD','Top-Down', '', '', 'Single SNP', '','','', 'MinPvalSingle','haplo.stats', 'MinPvalKim'), Order=c('P={1}', 'P={1,2}', '$P={1,2,3}', '', '','', 'P={4}', 'P={3,4}', 'P={2,3,4}', 'SNP 1','SNP 2','SNP 3','SNP 4','' ,'',''), dfs=c(4,10,14,15,"","",1,5,11,1,1,1,1,"",15,""), format(x = round(100*cbind(p11,p12,p13,p14,p15,p16),2)))
colnames(Table4)=colnames(Table4_manuscript)

#%%%%%%%%%%%%%%%%%
# Table 5: 
#%%%%%%%%%%%%%%%%%

# From manuscript
Table5_manuscript=read.table(file = paste(PATH_sim, 'Table5_manuscript.txt', sep = '/'), header = T, sep = '\t', check.names = F)

# Based on simulation results or intermediate results provided here
p17=TypeIErrorPowerFunction(j=17,k=4, PATH=PATH_sim, sigLevel = 5e-08)[,1]
p18=TypeIErrorPowerFunction(j=18,k=4, PATH=PATH_sim, sigLevel = 5e-08)[,1]
p19=TypeIErrorPowerFunction(j=19,k=4, PATH=PATH_sim, sigLevel = 5e-08)[,1]
p20=TypeIErrorPowerFunction(j=20,k=4, PATH=PATH_sim, sigLevel = 5e-08)[,1]
p21=TypeIErrorPowerFunction(j=21,k=4, PATH=PATH_sim, sigLevel = 5e-08)[,1]
p22=TypeIErrorPowerFunction(j=22,k=4, PATH=PATH_sim, sigLevel = 5e-08)[,1]
Table5=data.frame(Test=c('Bottom-Up','','','Full', "IterHLD", 'MinPvalHLD','Top-Down', '', '', 'Single SNP', '','','', 'MinPvalSingle','haplo.stats', 'MinPvalKim'), Order=c('P={1}', 'P={1,2}', '$P={1,2,3}', '', '','', 'P={4}', 'P={3,4}', 'P={2,3,4}', 'SNP 1','SNP 2','SNP 3','SNP 4','' ,'',''),dfs=c(4,10,14,15,"","",1,5,11,1,1,1,1,"",15,""),format(x = round(100*cbind(p17,p18,p19,p20,p21,p22),2)))
colnames(Table5)=colnames(Table5_manuscript)
