# Supplementary material for: Powerful testing via hierarchical linkage disequilibrium in haplotype association studies
Source: Biom J. 2019 Jan 28;61(3):747–68. doi: 10.1002/bimj.201800053 (PMC6637384; doi:10.1002/bimj.201800053)
Supplement: Supplementary file 1 — Supporting Information [file BIMJ-61-747-s001.zip › reproducibility/simulation/intermediate_results/15.txt]

1	0.000266443057604586	0.00302610523876807	0.00158851609312003	0.000950242400055161	0.0794780585125969	0.0464471778118654	0.124569808899569	0.508790270610843	0.395191904240503	0.0155980548349084	0.000128800725240013	0.0421105971540125	8.19230166020098e-05	0.00020879222574261	0.000694630121222753	0.00121801552705016	21.3779961361215	26.5868794799462	34.7721479152242	37.8476907211225	3.07554280589829	11.2608112411763	16.469694585001	0.43655426548321	0.722907332170507	5.84762877970024	14.6592538473105	25.628762804169	0.05075	0.20175	0.34475	0.4905	0.0126097401968148	-0.028353857057365	-0.0459089692873688	0.0601224233545765	-0.0223162718621214	0.0378604190106161	-0.251734750423432	-0.0365650393503026	-0.0340484959151633	0.13252205257819	0.305788879472687	0.0478333333333333	0.194833333333333	0.3215	0.4515	0.000358603692724009	0.0756219643533463
2	0.00175360271431807	0.0031453431032145	0.00287289904039185	0.00255691268205832	0.171205153836403	0.135491832541658	0.0897285218988136	0.845572089776667	0.0119539083748632	0.00253091159459648	0.107040903422252	0.002316178020246	0.00600032715122823	0.0172784927121987	0.0152919569743261	0.0320531409836725	17.2175157491147	26.4801578555198	33.0084868022823	34.8808457223786	1.8723589200963	8.40068786685879	17.6633299732639	0.0379358102823062	6.3176925469761	9.11811109002338	2.59737457263509	33.654367396087	0.0465	0.20825	0.35025	0.47775	-0.0964087376616153	0.0649958736753149	0.0426035486813798	0.0817446923864061	0.0667414092880084	0.0337203435526778	0.107548544342784	-0.154927702017477	0.0711600948064662	0.0385162279366976	-0.261504117034877	0.0456666666666667	0.187833333333333	0.321166666666667	0.461333333333333	-0.145081971228851	-0.02272495172916
3	1.42488254054859e-05	9.88392678885155e-05	0.000268083996710071	0.000428879214298703	0.584792669496697	0.470989968550575	0.331083598248914	0.0364723349230261	0.00307829097905343	0.00609006062002053	0.00554467556281681	0.00153471633167753	0.000887896696026971	0.00113586205349677	0.00110298311692597	0.00121468512006451	27.714658774501	35.5936053468467	39.8618997108424	40.160450032221	0.298550321378571	4.56684468537424	12.44579125772	4.37488296515494	8.76047362442296	7.52345964816232	7.69263048561697	34.8734922429597	0.04275	0.20025	0.3445	0.48375	0.0494099440658964	0.000807481239833447	-0.020808471932613	0.051542125014281	0.035104423981212	0.0525634250562346	-0.0195378647955521	0.13836071102266	-0.221555973127877	0.117657219407542	-0.139193432706972	0.0518333333333333	0.176666666666667	0.318166666666667	0.4555	0.0119380395355147	0.000236575892693053
4	1.49877624512974e-06	3.0375167137726e-06	7.84901663468956e-06	1.48370329784843e-05	0.756268741233959	0.386158425383491	0.110095272450616	0.479262424135922	0.330437128765912	2.88209067117215e-05	0.000173786124406962	0.000246276566847598	2.77635703727407e-07	6.98676782873719e-07	2.40538165968939e-06	4.20873862839358e-06	32.5184147635009	44.1942048006604	49.3476894803389	49.4440278863185	0.0963384059796226	5.24982308565814	16.9256131228176	0.500541190794138	0.947183977979876	17.4940445964603	14.0952062377528	40.0982342105408	0.05525	0.20225	0.347	0.49175	0.0470904839971056	-0.152404045402506	-0.0890409741116176	0.0346148460649189	0.0758186531430504	0.0460008204290408	-0.236941814454942	-0.0707567926737332	0.0173711424479617	0.10838962632097	-0.130326847971817	0.052	0.194333333333333	0.307	0.4535	-0.0269085489465851	-0.0290633060082603
5	5.05756285242482e-07	9.16717156334438e-08	3.42778811850731e-07	7.03036446012648e-07	0.79899303243339	0.430401904556584	0.0202755812606522	0.523467578091868	0.00014461458510289	0.00392748650993495	0.000257049465019345	3.12608437053009e-07	4.30488545584418e-05	0.00014021459534895	0.000424488024688897	0.000950560287842704	34.8202219111045	52.5132765196759	57.3308170820601	57.3956639716198	0.0648468895597034	4.88238745194394	22.5754420605153	0.407055961222795	14.4410611459571	8.31704018927485	13.359991548683	59.4570151698687	0.04825	0.21775	0.34825	0.4775	0.0263074145045287	0.0539804870459308	-0.0451139009658148	0.0522835860224415	0.12326891504369	0.0327576631032658	-0.101925470653027	0.100449374246957	0.0503688857727458	0.115679796080236	0.149430292574919	0.0455	0.186666666666667	0.3205	0.440333333333333	-0.0188389426768008	0.00271453990326472
6	0.000129959035753274	0.000159126723434617	2.91145758238798e-05	4.94606023750404e-05	0.585381448311649	0.0374001710868652	0.0162731031301349	0.43081020166812	0.00280105250280108	0.0792380858948556	0.00102064385756366	0.00122358971254181	0.00182169279369196	0.00104044545362191	0.0109470340272091	0.00519799633584529	22.9435159888235	34.381534839602	45.8997627651406	46.1973778140455	0.297615048904845	11.8158429744435	23.253861825222	0.620638264764693	8.93273076243167	3.08046054410261	10.7897369345847	35.5368037489331	0.048	0.20975	0.33175	0.47825	0.0377494230957277	-0.120838716347251	0.0416860972414139	0.0564884198683885	0.0268368853258374	0.0351871161965901	-0.274686525521664	0.20215318313064	0.0623795368601543	0.103021545115634	-0.0747317661704467	0.0515	0.1855	0.315	0.444833333333333	0.00270756021324726	-0.00344457867027542
7	0.000237514397115992	0.000361441699886232	0.000797445485964319	0.000674179793248813	0.149631101517839	0.253311735026733	0.10144254145713	0.103633485120895	0.20088310446427	0.0483987001633709	0.000221503112467552	0.0120046818601856	0.000326792037375014	0.000523529643906643	0.00294073865148664	0.00341398697164267	21.6292401409446	32.2667165604435	36.7765045316191	38.8525120827253	2.07600755110616	6.58579552228184	17.2232719417807	2.64871734439157	1.63594234800621	3.89608734095054	13.6392736162434	29.9770056325602	0.0475	0.2	0.344	0.48275	0.0789341231891417	0.037236304193418	-0.0405845820536728	0.0663191962946562	0.0768504906538774	0.0122737347409274	0.205805655900022	0.0436922469652363	0.0559198869639376	0.092517667894972	0.054199838500259	0.0548333333333333	0.189666666666667	0.325	0.445166666666667	0.0397750479740704	-0.00865354108566504
8	7.69766981556693e-07	1.42591767594399e-08	1.50831340676841e-08	3.35411081713315e-08	0.914404650605121	0.145451105337958	0.00105627172107192	0.985096622328061	0.000153113637871969	0.00157256917813327	0.00122650837307829	2.29855388067042e-07	7.4049522758076e-05	0.000276655839795027	0.00077337798206204	0.00194350351674309	33.9312779541433	56.8440304928226	65.0344325754268	65.0459854852234	0.0115529097965918	8.20195499240072	31.1147075310801	0.000348931199368963	14.333525916858	9.99158818207616	10.4499791872549	60.2343320095934	0.05025	0.2095	0.34975	0.48425	-0.240065621672898	-0.00426495707037583	0.0257144693515265	0.0475486936276723	0.0906978189416635	0.0243013343639914	-0.115128040576842	-0.167788159379202	0.183412945761836	0.10290827133473	-0.0522954476371801	0.0503333333333333	0.179	0.319333333333333	0.451333333333333	-0.0750867200986755	-0.0978593235817733
9	8.15467333028935e-10	8.53820826860104e-11	4.80222351009298e-11	1.06579247628669e-10	0.627624694861118	0.0629381684012508	0.00123319359975486	0.158631695057853	0.00056677198105429	3.51193120648293e-05	8.68795929306404e-06	2.43343410290143e-10	3.02504992816609e-08	1.31688180712629e-07	1.68692052910652e-07	5.14270639611463e-07	48.3044106642628	68.5241258356764	78.7598247502974	78.9951203863166	0.235295636019146	10.4709945506402	30.6907097220537	1.98722154141024	11.8820607084435	17.1184590982502	19.7801653050938	77.0250683493739	0.045	0.203	0.35275	0.48575	0.0310882574133635	-0.0235459689645066	-0.0392862900738388	0.0848008637984574	0.128294972602786	0.0242649242359	-0.195764973042656	-0.214030217605196	0.102251946100802	0.140421698154189	-0.28697652872139	0.0511666666666667	0.1755	0.313	0.4405	-0.146235528653936	-0.0946004373957222
10	2.3992569742307e-07	1.87866352732633e-06	9.90803368674745e-07	6.85304540461473e-07	0.0941337002015601	0.0333257812435906	0.0326990557963807	0.0388644171273876	0.000455895818553787	0.0052165170302673	0.000487699429928447	4.50056731281655e-05	8.64912794581312e-05	0.00016333398361792	0.000574510197324699	0.000794667233331518	36.3954570429414	45.3520360238181	54.6587056469216	57.4609288237189	2.80222317679727	12.1088927999008	21.0654717807774	4.26678411900912	12.2879352630753	7.8028058077598	12.1621188162899	46.4545621739784	0.05175	0.21	0.354	0.4835	0.00933629727957672	0.0128882439615688	-0.0508018916806734	0.0712118962152444	-0.0175809025524991	0.00733374840209647	0.0265301422913678	0.0275314197190745	0.0561309197631071	0.119727208659904	-0.141638690733753	0.0428333333333333	0.181666666666667	0.327	0.448	0.00149167058828228	-0.0123657296953781
11	1.43525829668949e-07	1.9266889689845e-06	5.90524408844177e-08	1.15903643405584e-07	0.609044170332013	0.00518114112847088	0.0108634642165683	0.939000366158668	0.0172413919222975	2.03147701187947e-06	0.00171953657666836	2.17721477814537e-06	2.10312696904452e-07	8.26013035891112e-07	8.10131775820215e-07	2.25190233711886e-06	37.4787314442729	45.2913515414912	61.6947039181323	61.9562730698963	0.261569151763979	16.6649215284051	24.4775416256234	0.00585627936061428	5.67163370261369	22.5650416957214	9.82715988546261	52.6553448279312	0.048	0.212	0.352	0.48275	0.00195689552004806	0.0194235426334194	0.0836982115949773	0.039144127714973	0.0743881565126143	0.011379634611427	-0.248886149161378	-0.178240834999558	-0.137846147855932	0.251374026474292	-0.376559286339093	0.0476666666666667	0.1925	0.3065	0.450833333333333	-0.0191556067528945	0.0672638070936589
12	3.60895106763947e-05	6.63952482404363e-05	1.51452085096751e-05	2.88409990131293e-05	0.856589461085708	0.0501596620499528	0.0248113875926244	0.330823643312795	0.000421839918142582	0.000825724757710574	0.210348188950061	1.77572787596884e-09	0.00269929355955182	0.000321141967889738	0.00622045383160469	0.000953676468773242	25.7167996654825	36.5984630818275	47.6280523441674	47.6607110949044	0.0326587507370277	11.0622480130769	21.9439114294219	0.945671066505383	12.4328842979594	11.1824991642134	1.56902826748774	72.2418058438871	0.0525	0.204	0.35375	0.47025	0.0308681562393614	-0.0173321222326152	0.0741374157371871	0.0347959158587886	0.0330224195540051	0.0354799321635038	-0.151590779646249	-0.000171638387436176	0.0977343215050965	0.125903237297222	0.405267340109	0.0481666666666667	0.175833333333333	0.3215	0.4575	-0.114450697381391	0.0106333348582057
13	1.30757832066398e-06	8.5253938137494e-05	5.29662051500923e-05	7.02279014688429e-05	0.33270249464031	0.0987679199439574	0.33222139220364	0.729383584221353	0.000382383709353146	4.93079644671075e-05	0.0390018532029304	0.00028383126416923	9.48672248553644e-05	0.000351067830249851	0.000712644770249743	0.00178924918520803	32.8080717349003	35.9678420754062	44.2994777107815	45.2378278906617	0.938350179880217	9.2699858152555	12.4297561557614	0.119678370974725	12.6163674086638	16.474532938546	4.26078679746388	41.3393017015088	0.05225	0.2125	0.3525	0.4715	-0.166897201410488	0.0319913187609364	-0.00552042153936461	0.0206699855339597	0.0583782831412057	0.0297699871847863	-0.244333795522681	0.180312399017485	-0.0727142758993386	0.109086087840128	0.459762893955408	0.0538333333333333	0.183666666666667	0.3135	0.4505	-0.106607362021185	0.0529436687723087
14	1.2034194696766e-08	4.10711190512257e-10	2.23153702200914e-10	2.94938919613448e-10	0.232429801358537	0.0407822241184561	0.000378272384676367	0.375803257939378	1.56944080315714e-05	0.000740532667666754	0.000261862387968307	3.89433937400154e-08	9.33228371047022e-06	1.24193013005527e-05	6.60359066090085e-05	6.64355010509901e-05	42.683962305935	64.9700528888934	75.1389200868362	76.5648501687756	1.42593008193944	11.5947972798822	33.8808878628406	0.784385456821383	18.6512531915923	11.3846559704125	13.3252042286003	64.675722018412	0.0495	0.21375	0.34875	0.486	-0.0785236825604552	-0.0586878703516334	-0.116679912176317	0.0894729071877046	0.0556815157145718	0.0167774201548839	0.117645039363422	0.0110547817813145	0.047089093809717	0.117804931250955	0.0342617698599479	0.0535	0.178833333333333	0.316333333333333	0.448833333333333	-0.00706725581227166	-0.0545900678245403
15	1.35595184852439e-05	5.83872217876239e-06	2.28475963355965e-05	3.88075619958542e-05	0.57504611811494	0.514357200863232	0.0604439383000163	0.241395342376488	0.00140502132619059	0.000321364002144802	0.0460769469072372	9.87631942994983e-05	0.000450303739728869	0.00151975168752229	0.00215734022224691	0.00507613165606585	27.8209730929811	42.609815166601	46.5430217357789	46.8573337804773	0.314312044698454	4.24751861387631	19.0363606874962	1.37242692120935	10.1991929108626	12.9415780116506	3.97877919675193	44.2976722941357	0.04475	0.21075	0.354	0.4865	0.0231768886888661	0.0141361399901366	0.031729892039585	0.0616650264699215	0.0667182052905904	0.0125370324173054	-0.0220738999950176	0.0598804123136347	0.123276312892021	0.046340402912029	0.144895813298284	0.0498333333333333	0.184833333333333	0.319333333333333	0.466166666666667	0.0153142358447945	-0.0050366949652728
16	0.0104638008768707	0.028585163010394	0.086132433755425	0.107311511587161	0.542799780338739	0.8563632985413	0.636058929654825	0.797964250295431	0.0249710738859209	0.0531169238319328	0.0301063617265666	0.0440157272296653	0.0256612465357118	0.0421687378951261	0.0522563493538363	0.0671377459614891	13.1723178076645	20.071333904023	21.6484395672815	22.0188148456218	0.370375278340362	1.94748094159877	8.84649703795731	0.065527106546142	5.02589104671097	3.74023658406804	4.70320862986227	25.466735006529	0.052	0.201	0.3475	0.47825	0.0432721846270628	-0.00387499749528185	-0.0751532247321442	0.0221323388448751	0.0822145308421746	0.0292765767305075	0.0135304891691026	-0.156991489898279	-0.0892666411644044	0.122274846390934	0.106972811494589	0.0531666666666667	0.183	0.328833333333333	0.456166666666667	0.0100648639474142	0.00515365473969419
17	1.46456214528468e-07	1.69244834843822e-07	7.8540729340498e-07	8.83700274757906e-07	0.211051031069314	0.332700701344705	0.0546965798507611	0.250949025748925	0.0124467652136828	1.15690892513805e-07	0.0812436664158409	5.41388803151409e-06	4.95332928580356e-07	5.99140993640354e-07	5.67260746689275e-06	4.92073543623564e-06	37.4361501219391	51.073887031278	55.2462621143204	56.8104640780584	1.56420196373801	5.73657704678044	19.3743139561193	1.3180126710231	6.24609153819802	28.0918691245533	3.03984515537195	52.1113982613972	0.0485	0.2135	0.361	0.47425	0.00381047042829778	0.0158648462672944	0.00975546348993449	0.0929195111092268	0.0979797671295477	0.0186805930433404	-0.113122411842426	-0.101713926653644	-0.00549125622234669	0.122682579705928	0.031850930477413	0.0536666666666667	0.193	0.31	0.4565	-0.0667156720207886	0.000810328829380143
18	2.75259571624925e-08	2.00444447487951e-07	1.09587512004823e-06	1.85075337416524e-06	0.477566884516207	0.516492271883394	0.235345701478053	0.0870433486952801	1.099535881846e-07	0.0293779432878495	0.0106488510107008	6.92440511046829e-07	3.10095933673104e-07	2.56018718157681e-07	5.67229485994539e-07	3.4066044948034e-07	40.9500542219175	50.6755067921113	54.403290635797	54.9077049989573	0.504414363160322	4.23219820684608	13.9576507770398	2.92822120392793	28.1903113124881	4.74532855036705	6.52299527224386	57.4344654120966	0.0445	0.217	0.34175	0.4785	0.00268299608749179	0.00998787687093523	-0.0255143218821161	0.0863956680471785	0.0589012886203533	0.0405262300237401	0.0956911925903656	0.133696539429174	-0.0731438051899693	0.0427628154719751	0.0182865740966091	0.052	0.174166666666667	0.320833333333333	0.4525	0.0103241283700068	0.018391078654817
19	3.80882284433342e-07	1.32314065795221e-05	4.49669152377112e-05	6.70862830686792e-05	0.429424017161159	0.446580018591903	0.535445497432434	0.970369775989029	2.26669220955205e-06	0.0192528281667109	0.00417011126839785	6.80505131600725e-06	2.43389589485733e-05	9.59281703820238e-05	0.000182556343997937	0.000488811623194749	35.419648439085	40.6090704999515	44.7391107889052	45.3634915331859	0.624380744280643	4.75442103323439	9.94384309410088	0.00137971524372915	22.3546020927643	5.47840414489474	8.2082167996341	51.5100052237464	0.051	0.21825	0.33925	0.4805	-0.0117339734625348	-0.0318910890663394	0.0280993077687888	0.0586670923896664	0.0165879978747178	0.0254784366382072	-0.0105560846554753	-0.00792042398969923	-0.00350567501750114	0.108887547830912	0.132005770425081	0.0508333333333333	0.179833333333333	0.316833333333333	0.451333333333333	-0.0701731016253611	-0.0169126699905182
20	3.71342036954684e-09	7.18020001597596e-09	4.29340345201798e-09	9.7139291023934e-09	0.87989449751123	0.0850617399837725	0.0179188516317281	0.137729247348366	3.88236280613499e-05	0.00106985421912779	5.89826617070609e-05	2.0822413282595e-08	2.3724639941526e-06	4.79418281788325e-07	2.51539367657002e-05	4.24512298161583e-06	45.1426883958193	58.4278991630999	68.0776636757801	68.1004957803234	0.0228321045433404	9.67259661722346	22.9578073845041	2.20314764277919	16.9280502713282	10.7025940757449	16.135038259361	66.2248161891804	0.0475	0.2035	0.34075	0.478	-0.0689268036828449	-0.073252453541266	-0.00903108044903447	0.0421744638458433	0.03273099426962	0.0400376341230485	-0.434426665717784	-0.322109793595646	0.0412063625314698	0.0415159360965217	0.140102600045546	0.0541666666666667	0.170833333333333	0.3095	0.437166666666667	0.0240417226401285	0.0642240832183884
21	0.000128380171606882	0.000138940886135012	0.000498861215373614	0.00063996114703061	0.345970937684964	0.510379133673253	0.139874895831544	0.215988847200269	0.064795787240476	0.0276271486617572	0.000177984233834623	0.00573352975281597	0.000208718429666586	7.76096160098806e-05	0.0011272841297622	0.000324346682988712	22.9700924642166	34.7278938258387	38.1158697570572	39.0040499408569	0.888180183799705	4.27615611501824	16.0339574766404	1.53082381300283	3.41016958576074	4.85118483661245	14.0503127173106	32.3686886292734	0.05125	0.1995	0.343	0.487	0.018895381132178	-0.104047474846322	0.0681324309138168	0.0558710181177225	0.0180126534387062	0.0637035632484937	0.0993023553861621	-0.139250531440569	-0.0969714312782469	0.110894283030806	0.00651221674287011	0.0458333333333333	0.184666666666667	0.321833333333333	0.448833333333333	0.0188026254308047	0.0455620568798658
22	0.00200965009061433	0.000185262603656098	0.000805779779191049	2.4093762607594e-05	0.000734945657347006	0.0146653045585864	0.00101172662785457	0.925005231396161	0.00570823805992088	0.01154273448592	0.0704562610429065	0.0115782262936231	0.0171499014869553	0.0461564757605929	0.0273816663008945	0.0523164531627284	16.912993272781	33.9921759242206	36.7466014336605	48.1453255373999	11.3987241037394	14.1531496131793	31.2323322646189	0.00886061289793361	7.64017494729342	6.37978605498756	3.27235856200423	30.0965052730297	0.04925	0.2105	0.348	0.47475	-0.228319984992445	0.0268004177297458	0.0239091589682617	0.0254677670777252	0.0842525024454158	0.0398661713193801	-0.203143391954681	-0.25917466307085	0.0428218940509058	0.0643714111802209	-0.801153763687516	0.0496666666666667	0.188	0.323666666666667	0.456333333333333	0.0205804186597211	-0.0461672067175177
23	8.07452256556557e-08	3.93686306900943e-07	2.81991293086334e-06	4.30330660897635e-06	0.396060002597202	0.603459630730337	0.231696780485018	0.183803721443031	0.000951072957654241	4.47530408879696e-06	0.0143431466896612	1.29047556451861e-06	2.93151481990861e-06	1.18372535605943e-05	4.08217684865689e-05	0.000110764285758957	38.6895839145145	49.0806964356161	51.9928112423586	52.7130670799961	0.720255837637524	3.63237064437999	14.0234831654816	1.76659753962895	10.920473536371	21.049667917694	5.9954100653722	55.8380410839265	0.05325	0.205	0.36575	0.47525	0.00197920609891982	-0.114310894097298	-0.0615273668143088	0.0693859502801455	0.0285718118914797	0.0269748133570333	-0.196989338778272	-0.112819965753153	0.036991111517015	0.0929360506690573	-0.0581661646783237	0.0473333333333333	0.1785	0.321333333333333	0.450333333333333	0.0141871613830335	0.0193992730227869
24	1.18914323280071e-05	5.27332488019683e-05	0.000356545308006815	0.000412628172664121	0.271817286346311	0.685484109579802	0.351071497515797	0.47150522032914	0.131909961427924	0.000115089121888002	0.00112872275404591	0.000451871060979234	8.34940058672225e-06	2.46290953310707e-05	0.000103982102912185	0.000208067598344162	28.1022931227199	37.1772622630451	39.0637889500795	40.2713419484062	1.20755299832672	3.09407968536107	12.1690488256863	0.518446251710429	2.26988181313754	14.8714934276377	10.6035248212775	40.0103400447089	0.0505	0.208	0.3495	0.4865	-0.0241695510040934	-0.0793057039521282	-0.145237209674755	0.0465922712317307	0.073104539108577	-0.00606836613483151	0.0211480287051353	-0.137701420405089	-0.091795756164229	0.0999211071201062	0.110562101229458	0.0473333333333333	0.195666666666667	0.3125	0.453333333333333	-0.0822359854197386	-0.121107588536216
25	2.12912561189055e-07	9.74792442246111e-06	4.08043873460481e-05	5.83778608829396e-05	0.387985562604975	0.49529981753207	0.612929837652955	0.416125926885469	0.000852821828593546	0.0057949871957117	1.99039806056072e-05	5.90938598204804e-07	3.78788287074309e-06	1.6062044290699e-05	3.1402142007514e-05	9.08700286592101e-05	36.6474349869823	41.3586842941222	44.9992896508193	45.7445356490425	0.745245998223254	4.38585135492031	9.09710066206026	0.661230328319562	11.1225993977532	7.61297269305942	18.1984590888951	57.8390503184718	0.0495	0.21175	0.337	0.48675	0.0325053119936303	-0.0708278258847191	-0.0039070556233807	0.0384068975168217	0.0752741431741202	0.00123314066257945	-0.245538655435148	0.158636096498907	0.0910747161889184	0.0912680415132971	0.0586093460921946	0.0531666666666667	0.184666666666667	0.310666666666667	0.443333333333333	-0.0833308707564884	0.00408190330950805
26	1.52655455911669e-07	3.01153111642695e-06	9.70533555050234e-06	1.8919351491821e-05	0.991828106567671	0.46933541426116	0.406727966487082	0.337391581635897	6.00045522156299e-05	1.35555405793655e-05	0.1447296526272	1.52634524337632e-06	5.40477806427429e-05	0.000203857525427875	6.26858858206218e-05	0.000176055926002352	37.3488014230825	44.2149599837576	48.7942200089601	48.794324910159	0.000104901198938023	4.57936492640147	11.4455234870766	0.920317649763092	16.1025069275784	18.9306752148987	2.12693763349671	53.5615230764788	0.04775	0.20925	0.35225	0.4665	-0.274388928695935	-0.0784708833830919	0.0284389459043556	0.0372102755375575	0.0280767449536017	0.0408416372850471	-0.106576651056515	-0.117672110584975	0.117358152099769	0.122197833174591	0.0317866825676268	0.0436666666666667	0.177	0.3105	0.451666666666667	0.002908584253035	-0.0166091163423425
27	8.57458840606882e-05	0.000317721854373388	0.000291985382319434	0.000433247124742344	0.476072397691359	0.184119736692834	0.130873838439818	0.0355376289436535	0.233175244780504	5.13708970086707e-05	0.153700984401792	0.219687360140856	0.000215298094420817	0.000217206667573116	0.00175896202112807	0.00134800940007841	23.846284281819	32.6014713630575	39.6234937484551	40.1313406651825	0.507846916727431	7.52986930212501	16.2850563833636	4.41915509365754	1.42138699862699	16.396836429205	2.03513057584132	18.8699580243336	0.04225	0.2015	0.35275	0.4625	-0.119034565259085	-0.0941990283931071	0.0972915211178895	0.0664896891910739	0.0143547803398004	0.00845514612092814	-0.175562400271386	-0.120539685748958	-0.083328925758964	0.107009384864188	0.0896982408260408	0.0513333333333333	0.191833333333333	0.313833333333333	0.448	-0.187590760067293	-0.0378575946142216
28	2.42652813054276e-10	2.1102243785734e-09	3.1573431116656e-08	6.73688417614049e-08	0.775767707620983	0.83895425801891	0.328235865994312	0.737887420804798	0.00024221177020237	2.94149422899253e-07	0.000394062705265896	9.21080488972861e-08	9.09530796398694e-09	2.02694966215812e-08	1.20661847628545e-07	1.92371708160174e-07	50.8265108617779	61.2395894846559	63.2314595375574	63.3125926328794	0.0811330953220022	2.07300314822351	12.4860817711015	0.111992132495288	13.4715218590409	26.2877440892753	12.5601377261701	60.5984853966935	0.05	0.20925	0.3555	0.48525	0.00727298904544825	-0.0295365373029506	0.018940778076404	0.0249210800968849	0.0646315947760762	0.0450494292525616	0.0174916191642639	-0.294105943346221	0.00530040529617298	0.106701294522626	-0.164561136212556	0.0515	0.179666666666667	0.306333333333333	0.449166666666667	-0.189423927457085	-0.0914548246315302
29	2.11525211277056e-08	3.32344955533397e-09	1.21315806519313e-09	2.07041084853491e-09	0.383979390372354	0.0395869718278083	0.00138711249167923	0.485714249338073	0.00140502132619059	0.000143870189315049	2.89245902344748e-05	3.69833355354605e-10	1.27623075909587e-07	3.78496973268037e-07	6.4199037538174e-07	1.39810290529257e-06	41.5023489840241	60.1988486054615	71.1117848931026	71.869707595637	0.757922702534415	11.6708589901755	30.3673586116129	0.486006261231523	10.1991929108626	14.4507809579918	17.4872173679305	73.9415111946854	0.04775	0.21075	0.35325	0.49025	-0.0559802816397589	-0.0366202614753797	-0.0495195429706944	0.0645868697608867	0.104068045688531	0.00178112778005525	0.0604697246349214	0.0116723599789185	-0.141600212735165	0.141080551851593	0.210198736253361	0.0508333333333333	0.184833333333333	0.316666666666667	0.447666666666667	-0.0598563734209778	-0.0267475681734147
30	3.2989961307506e-05	2.07870437180674e-05	6.37759009189293e-06	1.22011107078952e-05	0.780444171037627	0.0629699110223064	0.0125049074907589	0.331380472624735	2.5589193504138e-05	0.16029212819917	0.0180075866466913	0.00137636857387219	0.000175427676956229	0.000611789730746277	1.13247804905981e-05	3.36741792904854e-05	25.9103126275586	39.4952551104216	49.8872306639969	49.9649267910572	0.0776961270603351	10.4696716806357	24.0546141634986	0.943495633588554	17.7202210888572	1.97146800031078	5.59541091491155	36.7499387872574	0.048	0.218	0.3395	0.47825	0.0142902861917886	-0.156240446910212	-0.0525356937985405	0.0728525521050374	-0.00248138351779985	0.0346298288106061	0.077498719626189	0.0439756676911182	-0.0713452580793578	0.0837660833940639	-0.188386292539851	0.0523333333333333	0.183666666666667	0.326	0.454166666666667	0.00519778405410251	0.00774527776133371
31	6.59850344490701e-07	7.5550106156911e-06	3.71417298655618e-08	8.15764146218855e-08	0.969527510832741	0.000863411055571612	0.00263871142627001	0.624063877806081	0.00193239859352141	0.00390048453337839	2.33184734856926e-05	7.47031996916029e-06	4.32220154269883e-06	1.77586354328094e-05	3.07413131328081e-05	8.71216043989107e-05	34.2575039251169	41.9817316728004	62.833581585699	62.8350408937404	0.00145930804137606	20.85330922094	28.5775369686235	0.240196985304465	9.61266641325528	8.32957204744525	17.8970299333505	51.2641299021531	0.0505	0.21225	0.34725	0.49125	0.0322052943987481	-0.0590858486033546	0.0463916340252806	0.0797333788820746	0.0368784443693716	0.0660215662106795	0.266195124987063	-0.0943604461903139	-0.0667986877557153	0.114838170154543	0.152430577746647	0.0483333333333333	0.187	0.3195	0.448166666666667	0.0117568422545341	-0.136595789705352
32	1.14258795134821e-10	5.8046648254121e-09	1.58886727705205e-08	2.05024854244249e-08	0.244366486933548	0.196190074595171	0.240168587336088	0.754660858528951	4.58400700989005e-06	6.10854083122795e-06	0.000228395571152549	5.45427776287779e-09	1.28798260776331e-07	5.73596042447149e-07	2.21474979659895e-06	6.62884463148811e-06	52.3912213929143	58.9175725854584	64.9077965039614	66.263023004838	1.3552265008766	7.34545041937963	13.8718016119237	0.0976560069711923	21.0036856088827	20.4538857874304	13.5817470223101	69.5128447573458	0.0465	0.219	0.35375	0.482	0.00870161912251572	0.0266294124979225	-0.185735699956032	0.0549698836510995	0.0193219703090837	0.0695409634956022	0.119781188872436	-0.1178974558372	0.0321517567767173	0.106999268960153	-0.0303701340315565	0.0451666666666667	0.181666666666667	0.310333333333333	0.4445	-0.146899511676965	0.0155154016620615
33	1.1686739663097e-05	8.06124610231525e-05	0.000152368109663628	0.000244906151011611	0.565134603507131	0.341981842418157	0.2548640137039	0.578295703263139	0.000769735974378833	0.00119641089230799	0.00995702061590751	0.000453756423840811	0.000368812713241528	0.000566684605093565	0.00295218833051102	0.00334385734074344	28.1394895983249	36.1092807446767	41.4264650125479	41.7573565261991	0.330891513651295	5.64807578152249	13.6178669278743	0.308998001801228	11.3128243919637	10.4958789243683	6.64256977348123	38.3842297713042	0.0525	0.209	0.34625	0.48225	-0.11141604368752	0.00936730554177599	0.107865006875764	0.032066273144777	0.0435245072570874	0.0196400159679226	-0.115254133464458	-0.0111405959972375	0.10484685271585	0.0768021257492384	-0.101789440345167	0.05	0.181833333333333	0.315166666666667	0.456	0.0181308985196508	-0.0269702521901957
34	2.31067283481032e-08	3.42328816102806e-09	5.40489587333588e-11	1.23724075963745e-10	0.691309971090261	0.00237178520724218	0.000101724741270016	0.611489516708471	0.00122617781268721	0.00171620787673315	2.43645715231073e-06	4.4408740930076e-08	2.75867298691656e-07	3.26013955545749e-08	3.94731024866984e-06	3.93453471104794e-07	41.3170838272999	60.1309419272802	78.4821875115813	78.6398584190174	0.157670907436113	18.5089164917372	37.3227745917175	0.258011597226869	10.4504770869262	9.83072394962619	22.2159156767211	64.3497085362955	0.05075	0.21125	0.34575	0.494	-0.0439324678476243	0.00612448385206042	-0.0327179352155945	0.0449360130222394	0.0691589572948821	0.0783062807689007	0.212358002848777	0.247675746834919	-0.0468462225434624	0.163080713498689	0.179022768973541	0.0485	0.185	0.315666666666667	0.446	0.0133636175649432	-0.107312562837218
35	7.50350417491978e-12	1.12282532033916e-10	3.28515019458522e-10	7.69946822692253e-10	0.846087426112895	0.273265654206497	0.132965679709848	0.897642375855569	1.37013958807627e-08	0.00119435036755857	6.33342316088311e-05	1.29925676117776e-09	1.55161671421862e-07	4.13956957716778e-07	2.21107312365518e-06	3.84560573598433e-06	58.0348583327068	67.9061303139024	74.2226193316455	74.2602991768072	0.0376798451616196	6.35416886290477	16.2254408441004	0.0165482944589712	32.2292294741001	10.4990639066364	16.0002466587212	72.9977578070325	0.05175	0.221	0.35325	0.4785	-0.0600500008750052	-0.0290306919504597	-0.0307889742522612	0.0362699289968895	-0.00944406692201644	0.0432634699296567	0.00760127055082396	-0.0352940315743526	-0.0158060562541552	0.119177454522907	-0.0412195724099451	0.0523333333333333	0.175	0.322	0.437833333333333	0.0426583012588421	-0.020850425136706
36	1.71189067369724e-06	2.82266178961046e-05	0.000105861121603341	0.000191684808763795	0.876156950779032	0.5916828533434	0.511407369760288	0.619717429566535	0.000215202356982575	0.158357360733501	3.72259736932514e-05	0.00023255377211891	0.000178534506192949	0.000120079650098399	0.00104490061275665	0.000606773698390861	32.2360906613831	38.7369813721525	42.4239971028801	42.4482840742567	0.0242869713765685	3.71130270210415	10.2121934128736	0.246264918810539	13.6934621946148	1.98984238144658	17.0078306885989	41.9036542042727	0.05325	0.2185	0.3335	0.47775	-0.0545902208678174	-0.0568107914994783	0.0201281888193045	0.0506788409560938	0.0360309963312657	0.0440399668173782	-0.153882389027949	0.0283718225743367	-0.040414088045796	0.118708645546078	-0.11248312918927	0.051	0.188166666666667	0.32	0.435833333333333	-0.0100576863379073	0.0340523208818516
37	7.54743890711687e-07	2.66176523547022e-06	2.2093554986649e-06	4.2391269463264e-06	0.713802825927892	0.143526907205571	0.0651709283240809	0.505647194046751	0.000540390318811093	0.0105782750049502	7.49432668662441e-05	5.91527348609305e-06	3.05215670956918e-05	8.65244854086108e-05	0.00031624717621819	0.000618036441686096	33.9730187194509	44.5129936119774	52.6178681641904	52.7523763626523	0.134508198461845	8.23938275067485	18.7793576432014	0.443064196533214	11.970858728062	6.53482299280404	15.6817639459659	51.8787361899149	0.053	0.21525	0.34575	0.4905	0.056302134241441	-0.0722935365206843	0.00938752026501248	0.0502549475581587	0.0289039104601184	0.0449008264156939	-0.122631721306079	0.225998597485342	0.110953815168737	0.134942198552295	-0.0824753550138496	0.05	0.187	0.321166666666667	0.450166666666667	0.0118994286040802	0.0179074587720034
38	2.46309684459165e-07	2.07635237379079e-06	5.3053076459943e-06	9.15997853737023e-06	0.54790572149065	0.34561163279477	0.212400346446101	0.824631642834098	4.23776692361651e-05	0.0647651405871616	4.66375544663952e-05	0.000159544219685453	0.000118131843905103	0.000395821174292015	0.000973520562269073	0.00223939896956002	36.3400480460768	45.1114117355828	50.364288030898	50.7253704137183	0.361082382820314	5.61395867813553	14.3853223676415	0.049102939279237	16.7618101167136	3.41095027736083	16.580111181247	41.2998145729595	0.051	0.2085	0.34125	0.48175	0.05862059013658	-0.209941057125862	0.0541326932100286	0.0589801918485713	0.0352145081417648	-0.0024169495431582	-0.266052055217335	-0.0747789340240571	0.0988228272686956	0.0716488540862825	0.0262981112983879	0.052	0.175666666666667	0.3235	0.440333333333333	0.0124115422213828	-0.118236373849187
39	1.76543653643525e-06	5.99975855968409e-07	3.62347791265928e-07	1.20662130908123e-07	0.0308085694544976	0.0171052465329935	0.00177554130880814	0.691767074218943	6.38957417153379e-05	0.000494121817229369	0.0187418926751546	7.06596591467422e-08	0.000291816010288505	0.000628537669779151	0.000457385464302238	0.000210696435304317	32.1706658829353	48.0806465326968	57.1918136899185	61.8554115476945	4.66359785777604	13.7747650149977	29.6847456647592	0.157179065885884	15.9835360957495	12.1377187356247	5.52543964183133	63.193652123372	0.04825	0.20575	0.34075	0.47375	-0.0934372215920007	0.0097233728619675	0.0449570336582637	0.0950384992090275	0.104144437881762	0.00457139299236957	0.0472078505301255	0.241906649408315	0.0162501285134101	0.0924650336287158	-0.079925846376847	0.05	0.173833333333333	0.3075	0.449833333333333	0.00746929915095204	-0.0352197928424818
40	4.15423379568706e-07	7.29430131152656e-06	2.19659005136073e-06	4.32966201047654e-06	0.799666364688718	0.0592378811676195	0.0949626443896888	0.15644583951212	0.00103530531074354	0.000566633965273608	0.000587220084867323	1.44535095613492e-07	1.42475362712022e-05	3.84144561152907e-05	6.12271765019748e-07	1.37656986027526e-06	35.2362039540822	42.0674364551451	52.6326880699853	52.6970918070219	0.0644037370366277	10.6296553518769	17.4608878529398	2.00824854957136	10.763337291939	11.8825143101258	11.8160594559668	61.4023701671182	0.063	0.212	0.34775	0.485	-0.0640930018151559	0.0265569188470784	-0.165433108129027	0.0399792066382378	0.054314744861426	0.0340123102142718	-0.13732503270049	-0.114531671154474	0.0922390038637645	0.132413818839709	0.25726791124107	0.0561666666666667	0.185333333333333	0.314666666666667	0.45	0.034748386017053	0.0864292389920603
41	5.07882454123116e-10	5.05502684324284e-09	1.16232191448328e-08	2.60882781940328e-08	0.994386405749348	0.266397712571552	0.12767853112877	0.227035082762831	0.000179187375069096	3.87338942977446e-08	0.0172769671079711	2.41698723433122e-08	3.40924638753543e-08	1.26135517504224e-07	5.14306637016213e-07	1.30059699380912e-06	49.2902491253335	59.2356506578362	65.66788337857	65.6679328790124	4.95004424010403e-05	6.43228222117614	16.3776837536789	1.45934050300184	14.0376431485111	30.2118334444258	5.66801786509313	65.856710625944	0.05375	0.20475	0.36275	0.48175	0.034972902047335	0.0876528580195749	-0.0345282614117766	0.101374672306556	0.0269681499405782	-0.00288956672871534	0.171683197817306	0.116388829053208	0.125889184221074	0.104975731373473	0.0245880902576695	0.0483333333333333	0.174833333333333	0.309833333333333	0.4575	-0.171626084165059	0.0756752474577729
42	1.65118868798806e-07	2.69562213299908e-08	3.40349097957352e-08	5.62776937826211e-08	0.398415091189127	0.135874990348622	0.00532052980435503	0.449443271162034	0.00141763269147914	0.0150423293591238	3.95201660810757e-06	4.5184441591109e-06	2.77590045641356e-06	1.19047500060647e-05	1.60173269496374e-05	4.73469060325424e-05	37.1834130935604	55.3679336076602	63.047632794558	63.7607373685605	0.7131045740025	8.39280376090028	26.5773242750001	0.572055496179473	10.1827152515853	5.91150336466671	21.2879808284633	52.5853881158634	0.04475	0.20775	0.33775	0.48325	-0.247069327265531	-0.00756488754594658	-0.0635958699436145	0.0678407849795493	0.0359072175431462	0.0173736190471853	0.057018742663665	0.128807343685829	-0.0245595346734439	0.106001256732987	-0.134021923937078	0.048	0.182	0.3145	0.436333333333333	0.044932708775699	-0.105709708410121
43	5.17864511634799e-06	8.78906062828874e-07	7.16933312759251e-06	7.98353134197568e-06	0.219832143757904	0.561349163769318	0.0312674010641514	0.486596064808232	0.00864075407881912	2.45109273860189e-05	0.0127786840742342	5.67268306162319e-05	2.12695203514241e-05	7.22210866407094e-05	6.54450458490296e-06	1.64676363842163e-05	29.8795706009987	47.1712293192832	49.5832968737668	51.0887635035615	1.50546662979468	3.91753418427834	21.2091929025628	0.484044385683774	6.89561274565312	17.8021255289514	6.19949398928657	45.8230220658428	0.05125	0.20675	0.352	0.4745	-0.150631723665648	-0.0853591411669886	-0.0233651110371721	0.109902891486072	0.0404706429814009	0.045822750494307	0.0270127150493695	-0.200621846618565	-0.0388983760783678	0.0276716722612719	0.354024676530556	0.0481666666666667	0.1855	0.3115	0.449166666666667	-0.0300102864944107	0.00991810625268511
44	1.36150073178188e-07	2.36304942740202e-08	3.4156587450043e-08	7.2417204538082e-08	0.759815070900636	0.188698024209933	0.00758692270365855	0.86955476999829	0.00229298375340177	0.00333803940763407	5.1477505809623e-06	1.55808802286449e-05	5.88944975782386e-07	2.48610177908162e-06	4.11572852864188e-06	1.18764410235504e-05	37.5898682669285	55.6736392774401	63.0388911848204	63.1323581301258	0.0934669453054084	7.45871885268571	25.5424898631973	0.0269695381693964	9.29884500077787	8.61282621057944	20.7815123394921	49.3134858603412	0.05325	0.212	0.34125	0.49175	0.0169513436396056	0.0806415149227761	0.150175193989716	0.0709318633176007	0.0649573129876476	0.0385744743150426	0.11478189598838	0.074972724276531	0.300122650607822	0.0920348977364425	0.0678178254922844	0.0525	0.187166666666667	0.313166666666667	0.445333333333333	0.0275039231862652	0.00625162312109641
45	0.000153570265508437	0.000106991549994378	0.000491961927319829	0.000837161033223621	0.799402122938534	0.72658698990801	0.155045548509537	0.725842569384235	0.0215112659789699	0.0461906915279773	0.000218289688899619	0.000159977348311742	0.000255465771352035	0.000440833584965394	0.00177940842477916	0.00227610167766462	22.5803010199234	35.392609384442	38.1553520155867	38.2199294700622	0.0645774544755113	2.82732008562016	15.6396284501388	0.122963247161351	5.28488879003999	3.97462667119362	13.6667132139573	41.2923494596456	0.05075	0.20475	0.33675	0.492	0.00270039842076847	-0.31248534816081	-0.0287772339901946	0.0556142275290275	0.0361784060513706	0.0296314987247263	-0.026803113519489	0.00760737757394982	0.0342356390353689	0.076782958448593	-0.215416418271236	0.0523333333333333	0.186166666666667	0.317666666666667	0.454333333333333	-0.0249249840843311	-0.0776671517351837
46	6.28151776651381e-05	0.000486066839356524	0.00137836432617781	0.00117938693319796	0.15518003291587	0.334894459220457	0.314125443799409	0.367225347979732	0.000232446321770952	0.00144390919778613	0.518111697972796	0.000941740063081683	0.00131651211625374	0.00250092548895178	0.00329222915515916	0.00458782686002697	24.5201423684193	31.4938240766569	35.1887359978064	37.2093142905214	2.02057829271507	5.71549021386454	12.6891719221021	0.813032022606421	13.5487488610925	10.1488547163262	0.417650570494516	37.8741480782253	0.04975	0.21075	0.34675	0.47275	-0.0700847425136019	-0.0725080321087265	-0.053970632011851	0.0284806420116397	0.00107768605693119	0.046897699092136	-0.169775488582183	-0.19497193495427	0.082799321010424	0.109691148542738	0.105378977399328	0.0538333333333333	0.181	0.316166666666667	0.466166666666667	0.0474043191258395	-0.0305647630152009
47	3.38489684477751e-06	6.23148187419461e-06	2.51448078278183e-06	3.49490739128032e-06	0.324699633390096	0.0553794157870491	0.0209709390788004	0.69931798133224	0.000811680619667693	8.19929797694061e-05	0.0282143654964262	3.35581313166298e-05	6.48501928261413e-05	0.000156926478608041	0.00035362841529983	0.000625571520636674	30.7860884787951	42.4513239230728	52.2867259880586	53.2566479850575	0.969921996998892	10.8053240619847	22.4705595062624	0.149182329388623	11.2143310772226	15.5117733607385	4.81492096786133	45.5215251213942	0.046	0.208	0.3575	0.475	0.0118507831482079	-0.0118584440556692	-0.0274624707190373	0.0852312536430323	0.0499082454003359	-0.00920368775693244	0.0322430030964616	-0.0770970421192535	0.121085695573973	0.107048018369756	-0.14589748135479	0.0476666666666667	0.181	0.3195	0.452666666666667	0.000999253757511559	0.0134811608368835
48	1.16010948988873e-05	2.1746689704762e-06	4.16391700744825e-07	5.93704781734759e-07	0.321273669117882	0.0250542762566163	0.00178377895130642	0.0443237816828553	0.00523951287570941	0.00313736493359838	0.00418045583291938	4.76788216145332e-06	0.000437150734603451	0.00019435466896038	0.00241920117403516	0.000869573925028107	28.1552455729397	45.0000645231994	56.8433865894767	57.8271409512381	0.983754361761385	12.8270764280387	29.6718953782984	4.04418478288244	7.79485797811503	8.72581094868838	8.20372137714003	52.4446476805089	0.0555	0.2015	0.33325	0.4825	0.052286589899509	0.0204078446398255	0.103454651315232	0.0323628470462814	0.0362138455237398	0.0504881667680147	0.0705955125408597	-0.078120426284899	-0.00106770522246411	0.161461874664684	-0.0530188312612366	0.0465	0.179166666666667	0.305166666666667	0.453333333333333	-0.119781418059193	-0.00166167077488952
49	3.98264166159887e-12	6.31139066540995e-12	4.54919408056008e-14	1.21941548424075e-13	0.979562843146682	0.00101080067585067	0.000203731440855897	0.0439086947198855	0.000154548763517198	1.88814647287281e-08	0.00055866913973377	2.10485276702675e-10	1.25130518706485e-09	4.91327444351924e-09	2.08621404772076e-08	5.53149432793418e-08	59.3448806497181	74.3691873214193	94.8587606403235	94.8594168699419	0.000656229618471116	20.4902295485226	35.5145362202238	4.06006940404177	14.3159628477933	31.6063143143929	11.9088822067079	77.3718904370703	0.05225	0.21125	0.3645	0.492	-0.00342725013020102	0.0513549730282379	0.114646481969924	0.0465574054365595	0.103109241080897	0.0387007525348182	0.0482318131330158	-0.0200460246197991	0.199554724325821	0.190347842605565	0.0230167836541192	0.0435	0.180666666666667	0.310333333333333	0.456833333333333	-0.13051744708582	0.0666825196644962
50	1.76005674933226e-08	2.74276078847365e-08	4.24266882210754e-07	3.35070211908135e-07	0.114946026481211	0.556117033046758	0.0967597193303637	0.499727416384046	1.17099963518932e-05	0.00167661627919584	0.000149093304179938	1.2490409419482e-08	1.31203506292936e-05	2.95773629319406e-05	2.57898231040624e-05	4.48315095031654e-05	41.8876405079209	55.3276661997224	56.7963888986997	59.2812564237247	2.48486752502504	3.95359022400226	17.3936159158038	0.455515257262959	19.2099740052799	9.87366033168109	14.3836238166514	67.4833226589634	0.05125	0.2125	0.35025	0.499	0.015107956547663	0.0915878247387328	0.0750211293122564	0.0584693704960643	0.107667615715968	0.0312024427518279	0.181019907913926	-0.0720463045604733	-0.0161153226235972	0.0595745834970679	-0.210350110266469	0.0543333333333333	0.177166666666667	0.32	0.460333333333333	-0.0650397532449934	-0.0509995326086026
51	3.74229259739885e-05	4.83814851228405e-05	0.000292207068308665	0.000456495244425909	0.548687033912054	0.763195725231789	0.21461946262261	0.179455276781562	0.0029772046397985	0.0135837906332802	0.00216803646748837	0.00510375197515106	0.000963608453130269	0.00235984478142125	0.00352913726918918	0.00613454039668508	25.6385853675965	37.3931003870603	39.6213727716968	39.9810473284379	0.359674556741084	2.5879469413776	14.3424619608413	1.80212937561782	8.82138588178168	6.09144556127285	9.40153676249065	31.255916035008	0.0445	0.2075	0.3415	0.472	0.0217440480706227	0.0786110524264239	-0.000195466247686924	0.0760367783602172	0.0484657231919193	0.0280722246434561	-0.0241484338680169	0.0583873505522998	0.0295144456452736	0.0258733381569982	-0.0430033214118943	0.0503333333333333	0.1835	0.317833333333333	0.440833333333333	0.0429194866154491	0.0437663594734867
52	3.49874163139734e-09	1.51820478896103e-08	4.17807140386693e-08	8.36532426404087e-08	0.633533316003136	0.299150602654568	0.0937953317484633	0.821257774548598	2.19680248228455e-05	0.000216652095667514	9.79455357377927e-05	6.68468429314887e-07	1.25132321180272e-06	2.3907632018163e-06	1.40019747540582e-06	2.00380669182381e-06	45.2670577725512	56.6989257886889	62.5449378099365	62.7722375275334	0.227299717596907	6.0733117388445	17.5051797549822	0.0510432551764097	18.0105834265178	13.6808536764729	15.1758998485548	57.5244599313599	0.05	0.219	0.35225	0.488	-0.200923528952298	-0.148337436772643	0.062501128882483	0.0201448345058128	0.0546525578362111	0.0546274052283165	-0.0576389499189113	-0.137375157902785	-0.104605123586414	0.0994466267555947	-0.0219312116664275	0.049	0.184333333333333	0.316666666666667	0.448333333333333	-0.077403612031723	-0.00107709165820461
53	3.0679547749815e-06	2.11306699681151e-05	0.000172319525946374	0.000213644769178285	0.304257668134254	0.747912467526483	0.430988316945197	0.95534794905589	0.00907754663195776	0.000446797053479898	0.000287147081057317	0.000295450654607338	7.4677833246346e-06	1.98905146553081e-05	5.60163865767358e-05	0.000105728152732328	30.9954434171013	39.4547007219226	41.0875276115839	42.1429669833451	1.05543937176117	2.68826626142254	11.1475235662438	0.00313513656192299	6.80750593800076	12.3255634382604	13.1524269172187	41.2253063046538	0.05025	0.208	0.347	0.48425	0.0200555621562108	-0.0823975571360494	-0.00343489668742237	0.063133666724733	0.0818095588721397	0.0263473419396648	0.0643551569191619	-0.105840251118308	0.0365557426066564	0.109537956292007	-0.0696418823970829	0.0505	0.186833333333333	0.313333333333333	0.447333333333333	-0.16976643162181	-0.0520458341139707
54	7.94370459488452e-07	7.53712776865123e-07	4.06444429813275e-06	3.31535968814177e-06	0.125957868602181	0.320430253938999	0.0522257251566081	0.928020718069684	3.24204004816058e-06	0.00372734805906554	0.0303784236537313	4.62156422267347e-06	5.76338152209958e-05	1.74889270539646e-05	0.000456305240603821	0.000139322729215715	33.8646412331145	47.5376411636971	51.0525455490861	53.3941733905231	2.341627841437	5.85653222682595	19.5295321574085	0.00816047811258613	21.6677033609903	8.41208566880596	4.68774874716473	52.5262983927239	0.05375	0.2205	0.34875	0.465	-0.219536364367298	0.0144243421370396	0.000199510163723383	0.0581597895912306	0.0760174397742806	0.00045413709216442	0.0391518222110953	0.0482346989309752	0.101266190964518	0.0933288049718988	0.309441925353613	0.0541666666666667	0.1825	0.320833333333333	0.443	0.00259117676643537	0.0259600688872016
55	1.06354323565067e-07	2.32042006357236e-09	4.76235747720046e-08	9.08837512356213e-08	0.558993319671445	0.908077595447888	0.0109451806469005	0.927059619441275	2.56602779938464e-06	0.00124882003597209	0.00590777380856113	3.05560705622194e-07	2.52462208725536e-05	9.36899139275796e-05	2.25801315389444e-05	6.27991697335978e-05	38.1099329385906	61.0222248192367	62.2235821475188	62.5650323702357	0.341450222716958	1.54280755099899	24.4550994316451	0.00838047136767273	22.1164399221088	10.416682862553	7.57822035135359	57.6183289736413	0.05225	0.2175	0.35125	0.474	-0.0540649932706783	0.00434513352988724	0.0175891643973046	0.103493790962568	0.0953224171257824	0.0352215401152167	-0.0702203134155491	-0.220171968033436	0.0510947052976274	0.0673489393994522	-0.180854737829181	0.0526666666666667	0.179333333333333	0.320166666666667	0.446	-0.170628444593033	-0.0708944818714362
56	3.17202862482566e-09	2.18352487673811e-08	3.67970765169939e-08	6.14108776336305e-08	0.407208833804252	0.174385837544488	0.0799339610652631	0.627348857438126	1.40114178139605e-06	0.000560633222481497	0.000328325992763877	2.1635599152058e-06	9.2693833999249e-06	2.72045042665839e-05	9.2139829805037e-05	0.00018869654578833	45.4717648782389	55.8569545340943	62.8564332964306	63.543368377439	0.686935081008414	7.68641384334478	18.0716034992001	0.235673085553572	23.2791019598735	11.9023449353135	12.9014595965018	54.5034372234009	0.0515	0.21025	0.35	0.48825	0.00423217900902461	0.0216587068346883	0.117821699764943	0.0816828006064456	0.0891824536818382	0.0494808038584168	-0.016892109102609	-0.194533579000082	0.00647277391013605	0.0956668615068172	-0.197708805783715	0.0493333333333333	0.171666666666667	0.316833333333333	0.451666666666667	0.000761367938189016	-0.0616619912870066
57	3.74696324546782e-12	5.01532014064359e-10	1.68707012982715e-09	3.84212705612718e-09	0.832569080882208	0.320989346874415	0.451994543200072	0.618117139194362	4.51653601422265e-05	0.000325549287823062	2.3449965848694e-08	1.22561098555e-33	4.70800913088539e-10	1.83393717214946e-09	8.77176210863638e-09	2.33045762804976e-08	59.4709870662846	64.5162604853831	70.3225574054959	70.3672506579169	0.0446932524209842	5.85099017253378	10.8962635916323	0.248522808618418	16.6409468677375	12.9173565475194	31.1855957577409	196.251840638514	0.05275	0.2025	0.3425	0.4945	-0.13405910132611	-0.00370295494754949	-0.00325383505438543	0.0930885605194945	0.0377455031808893	0.00943634768435643	-0.277901306904402	-0.00225561659535553	-0.106960196913194	0.124033170516503	0.200339581962268	0.0505	0.170166666666667	0.308166666666667	0.437666666666667	-0.0690506468365103	-0.0254313575426395
58	3.29153618828792e-08	8.90039603021634e-08	1.13927885884692e-07	2.30296588632462e-07	0.692068724618435	0.176790193693005	0.0503085767702673	0.370183562543617	0.000297953851352195	0.00122578864280753	2.67709733036897e-05	7.28807102897303e-08	1.64619588666644e-06	2.20329761520056e-06	1.97597368461228e-05	1.91885483165162e-05	40.5748875319186	52.5824427975749	60.0726373801735	60.2294923580557	0.156854977882176	7.64704956048081	19.6546048261371	0.803048217124342	13.0832135763521	10.451063440034	17.6343454288763	63.116439011018	0.0525	0.21075	0.3455	0.48825	-0.20918131913618	0.0396221664132893	-0.0149467265129258	0.0756626028613279	0.0797530494556607	0.00457769493574063	-0.0927547734508897	0.1478071729163	0.0316803169628453	0.132050577276359	-0.0633970698560901	0.0485	0.1815	0.3145	0.4455	0.00916774698053379	0.0475323143316984
59	2.57030195001915e-11	1.22170115143055e-10	2.23865321023786e-12	4.82373118466738e-12	0.52727622648902	0.00229124708377956	0.00117652471281867	0.605844692729462	1.99577575936825e-08	1.85299254100448e-05	0.00633390472073234	2.3539766902284e-12	3.15261047114857e-07	5.12891552591471e-07	2.79630958413148e-06	2.08492756644612e-06	55.4855998792918	67.7155557135557	85.9056761704123	86.3053142506396	0.399638080227305	18.589758537084	30.8197143713478	0.266270357313715	31.4986635258792	18.3347190687309	7.45276581392318	87.9843042641414	0.053	0.221	0.35175	0.47025	-0.0181814062275672	0.0613463401228393	0.0383471356321273	0.0472089693235196	0.0604293313429066	0.0769572404313626	0.0574357506616424	-0.128026183486564	-0.0822671788126797	0.168933669107038	-0.0917094854638771	0.0506666666666667	0.1755	0.310666666666667	0.4425	-0.0253247417768384	0.00743149132595709
60	1.24479846120976e-07	3.40425533437181e-07	8.97442424987208e-09	1.98748400721759e-08	0.8331740796964	0.00466413836270308	0.00265414967243332	0.770042439757892	0.000122919544499753	0.000111025870570292	0.00289333517993802	7.54492315572299e-06	1.65722964025475e-05	5.83895005458474e-05	0.000123194231032968	0.000302344923083524	37.7786082368839	49.4248714692585	66.2953611888588	66.3397272228176	0.044366033958795	16.9148557535591	28.5611189859337	0.0854506220321127	14.7473595606334	14.9393008741336	8.8735401410886	51.2379139868263	0.052	0.2195	0.3525	0.483	0.00211885403932824	0.027309321618743	0.00497728357999781	0.0659766253713311	0.0306788182021089	0.020535636061783	-0.103995158200142	-0.00258129002688065	0.176139020889401	0.100490682942341	-0.0969039980719284	0.0533333333333333	0.188	0.315333333333333	0.452666666666667	-0.135648341133704	0.0460766430099753
61	8.96701860829971e-06	6.86898073627823e-05	0.000123502267241326	0.000129256394066377	0.213440974240321	0.217843595868202	0.189743392231708	0.105788060541649	0.00428841005123583	0.000324648742364814	0.0137826974382647	5.05568884577238e-06	0.000174672011924597	0.000419362068161866	0.000690761034148661	0.00117648048212509	28.7065737833182	36.5129193570174	42.0027957162747	43.5507278465739	1.54793213029916	7.03780848955648	14.8441540632557	2.6160413216644	8.15747224408187	12.9225416474746	6.06576586898154	52.2910060700299	0.056	0.209	0.355	0.48125	-0.0387744576696104	0.00332300252568526	-0.035251081161429	0.041215090961137	0.063816246112655	0.0361449317398806	-0.0762020239629322	-0.286095999378592	-0.0683714855790536	0.0539174228569291	-0.319111494828219	0.0486666666666667	0.185833333333333	0.320333333333333	0.456166666666667	0.0451537014719736	0.0527185282282131
62	0.000810908847386147	0.0014545548846161	0.000596486684364578	0.000954597119625877	0.634152651724139	0.0994895023173749	0.0628503822438246	0.970688337896081	0.01188963668868	0.00514658489548001	0.0195250961552209	0.0111769878926964	0.0032540528228201	0.00699374115328605	0.00507032501180377	0.00878039760989368	18.9308651963147	28.5839839752953	37.6077568652399	37.8342282843587	0.226471419118752	9.25024430906342	18.903363088044	0.00135019411663961	6.32725259346807	7.82719703968178	5.4538639174225	30.21276697242	0.052	0.21225	0.3435	0.47075	0.0479140949533901	0.084605643166187	0.0189264469430701	0.0688457131959393	0.0452506080823427	0.0263868493364939	0.191677129205707	-0.153155129469292	0.052447803327677	0.101438753906446	0.00119206075679229	0.0521666666666667	0.191666666666667	0.316666666666667	0.447	0.0197831382450976	-0.0213568533535709
63	0.000527470129517449	0.00100280261080371	0.00058473156010434	0.000886047064922738	0.532872872274798	0.132043992158738	0.0776360880167249	0.365465655286514	0.0161985715762105	0.0118077787258434	0.00692223315849925	0.000379177619804487	0.00221112457932357	0.00109921606001776	0.00729903047877068	0.00310835069962665	19.879656870522	29.5808361887612	37.6644738387258	38.0533839086202	0.388910069894337	8.47254771985899	18.1737270380981	0.819024084042212	5.78118991642077	6.33950562253631	7.29303776309644	40.5136150477852	0.056	0.20025	0.343	0.4815	-0.085968365273881	-0.101952685678619	0.00984858650877983	0.0613052571872107	0.0441073135282504	0.0258396999210523	-0.0909861404240871	0.0501620744162538	0.0394349742615964	0.135459566257302	0.0910653634797456	0.0518333333333333	0.181	0.318833333333333	0.454	-0.182810737715603	-0.0620966551357113
64	0.00010583759197911	5.35706074055426e-06	7.35706952536361e-06	1.41709822815156e-05	0.822357016020578	0.240125262592839	0.00610775108689263	0.350923301024848	0.0019740760730315	0.00204355193526062	0.0422841339701238	9.90319586208133e-07	0.00251799131764486	0.00712694404276097	0.00158969484574737	0.00362411936207494	23.3895940313014	42.819232450136	49.516090136538	49.5664968796409	0.0504067431029398	6.74726442950487	26.1769028483395	0.870115623991296	9.57348575659307	9.50999972438512	4.12379460262309	56.5184024905148	0.0525	0.208	0.34525	0.4735	-0.0613578017637054	0.0327227206276249	-0.0144352720443948	0.0729785283078328	0.0822945601948225	0.0207612034133012	-0.185001094140221	0.0996597230945498	0.0805958156333018	0.112274239642558	-0.0669633804435392	0.0568333333333333	0.183	0.315666666666667	0.452833333333333	0.0452236672623573	0.0529564919508505
65	0.00129617537832149	0.0173456858502161	0.00023238887040178	0.000370572508359755	0.571801279827132	0.00192946962003568	0.0195508479931126	0.469336091131061	0.0153046722489742	0.00832381095671996	0.0261326253735497	0.00214576413867212	0.00536601979232937	0.00318037141953539	0.0138594995118036	0.00697113587878816	17.8909056202683	21.5881779884658	40.2596216591264	40.5792995586889	0.319677899562521	18.9911215702232	22.6883939384206	0.523538637231013	5.88105228582754	6.96244712430962	4.94722212886336	35.4145062851906	0.05	0.207	0.344	0.485	0.00378225849787438	0.00915848116497626	-0.0927822941945446	0.0353059632797012	0.0596135572415364	0.0093697173047955	0.126981996040408	0.00999978935438039	0.0209696637405805	0.139590197324983	0.0791464764393872	0.0468333333333333	0.187333333333333	0.318666666666667	0.462333333333333	-0.0501702401139158	0.0546072893791508
66	2.73046932662171e-07	1.64967154129502e-09	9.93861986777945e-09	2.05798560139076e-08	0.650068104239213	0.486465581129884	0.00151114497994629	0.0380020005269431	0.00503344224576504	0.00142895909026868	0.000123632320666417	3.48351398457985e-07	1.1124724609924e-05	1.55038839725862e-05	0.00013213947078197	0.000132023699557089	36.1225625209408	61.8027252613392	66.0479149621024	66.2537292357229	0.20581427362049	4.45100397438364	30.131166714782	4.30493262540131	7.8673839015828	10.1680425078303	14.7364581129059	59.1827382000805	0.05325	0.20875	0.342	0.48675	-0.0329199153772207	-0.0390697593962616	-0.199439373960868	0.0590355387916484	0.0899856341185891	0.048604561541649	-0.116097720070089	-0.0357483446150982	-0.0630856772262962	0.0762995731268816	0.232226967839879	0.0441666666666667	0.186	0.3115	0.447666666666667	-0.127613534340502	0.0791976600556996
67	2.63017186954263e-09	2.4583226937232e-07	2.69010369599012e-07	1.13175482231624e-07	0.0434103306517298	0.0373131858499836	0.135539853327594	0.653221064041195	3.38484966353531e-05	0.00016539721739653	7.11718092256489e-05	2.41211055209003e-08	1.26887498475377e-06	2.30079735683928e-06	1.74757268265656e-05	2.25646597687254e-05	45.8628167967399	50.1941902215403	57.9366144713349	62.0159654244198	4.07935095308494	11.8217752028795	16.1531486276799	0.201863256418619	17.1884675663168	14.1882832300071	15.7794380100058	63.8897863948781	0.049	0.20875	0.35	0.4715	0.00697156158525627	-0.0670559403942434	0.111853720225035	0.0419213306861262	0.0482600973705568	0.0323007031416425	0.226392354197213	0.0391963120251501	-0.096101819836538	0.0846172759238696	-0.137286599553727	0.051	0.1755	0.313833333333333	0.431166666666667	-0.106196557097839	-0.0836456392191255
68	1.73558799256774e-06	1.62627211657742e-06	2.92886239125066e-06	4.14164811022543e-06	0.338081407865094	0.212252996570385	0.0376866482584322	0.65126134203882	0.000159617064216937	0.000271645350103807	0.0236143533559066	4.46188241938328e-06	0.000227896722055878	2.08086625350558e-05	0.00136072285116275	0.000120986464282037	32.2068883145985	45.6985765948193	51.8955242962984	52.813217437797	0.917693141498603	7.11464084297768	20.6063291231985	0.20431358770702	14.2552249870132	13.2564378186435	5.1227362460304	52.618365954816	0.0505	0.21825	0.34775	0.466	0.0627747074111719	-0.0604386852058882	-0.00141125189692889	0.0341150218858464	0.0368529338281209	0.0562666551938407	-0.203490719184308	-0.000114020701294819	-0.0859426598466782	0.129535552841015	-0.150473645178227	0.0485	0.187333333333333	0.312833333333333	0.443	0.0189533732303738	0.00981426977204175
69	5.86958211351015e-05	0.000352539512035538	0.000211926187183219	0.000227173116939745	0.227834379414938	0.0861596306622876	0.0992288002739637	0.556525746722105	0.0222343522837331	0.00789681988263108	0.000315940814212933	0.000622004194770056	0.000110894904941164	0.000280291907155131	0.000799123498714498	0.00141592370602886	24.6668306795546	32.3315428439382	40.5154329403595	41.9697632955431	1.45433035518363	9.63822045160487	17.3029326159885	0.34575546917722	5.22735241230657	7.05672572829644	12.9734410671099	39.0867438276568	0.0535	0.21	0.3355	0.4845	-0.132189229782622	-0.0111024918716213	-0.0162327998669352	0.0397459499301182	0.0808756913437421	0.0503057942013746	0.156518483514962	0.246696074050228	-0.0755452200059736	0.128261375884566	0.0811384388447358	0.0508333333333333	0.191333333333333	0.310166666666667	0.447833333333333	-0.0575236095685492	-0.00635176886319438
70	1.04385399963458e-09	1.54661635577069e-08	6.41762160932454e-08	9.66118609972505e-08	0.336868574990962	0.330674672984434	0.20045744258728	0.00162792749318405	0.000489689761462752	0.000173410171446586	0.000377173713604709	6.02766086879696e-08	2.43259807869864e-06	7.04933185846503e-06	6.00353452016336e-06	1.28110957969684e-05	47.7900274724379	56.6560151674203	61.4898491673157	62.4121614458782	0.922312278562458	5.75614627845789	14.6221339734402	9.92789331376753	12.1545225944046	14.0992797391445	12.6420125625718	63.5898080439883	0.0575	0.21125	0.348	0.479	0.0243090785244814	-0.0504754788771976	0.023615422687914	0.0271093566667979	0.00736083907220122	0.0444443795632072	0.0159387047966301	0.0681568799869781	0.0750236430174072	0.124472678320004	0.127560609210065	0.0435	0.183	0.312	0.442833333333333	0.0292506616120099	0.0922819386090462
71	8.45064842534959e-06	0.000124313636285474	2.22899931952175e-05	2.00024750976342e-05	0.153543365954266	0.0181103085776932	0.0479910495837183	0.448429583474013	0.00281086468418026	0.000862009845091643	0.00198482605436458	5.72588757235266e-05	9.81348784064736e-05	0.000246126013572174	0.000161708325093747	0.000233229993103318	28.8334400375461	35.0112673849071	46.6084387172814	48.6451294515064	2.03669073422498	13.6338620665992	19.8116894139603	0.5746181924751	8.92634380340132	11.1027246102039	9.56351581578019	45.7974881370105	0.0455	0.2045	0.348	0.486	0.0813608435181857	-0.131624046450499	0.0913780505769054	0.0343979182702657	0.0248588222179313	0.0537936346642699	-0.196614488615752	-0.0782617441569863	0.150546972928104	0.126417535431558	-0.16923031154338	0.0423333333333333	0.1805	0.316	0.4545	0.0103438950998852	-0.0282059174908455
72	2.20123669721912e-09	2.95154692356454e-10	4.04456346546132e-11	4.01514569471559e-11	0.142541380781631	0.00810598313365224	0.00024049997360179	0.714020637875154	0.000648186674972932	0.00414107702687812	1.70268548824785e-07	1.11329603781841e-09	6.8188189808667e-08	3.2593492755721e-07	2.54295345897142e-07	8.51269737306228e-07	46.2343411149923	65.7196296949551	79.1627576085521	81.3130646545906	2.15030704603851	15.5934349596355	35.0787235395983	0.134294127406974	11.6322337368019	8.22089506051816	27.3442664941922	73.3709364918601	0.0515	0.2115	0.352	0.49675	0.0642114613571302	0.00365489008028184	-0.00321730829368025	0.0678774402751723	0.0416901761097038	0.0205708772997586	0.0598255708031445	0.126518290100749	-0.132722245922774	0.133481893340704	0.289346961353345	0.0531666666666667	0.183833333333333	0.324333333333333	0.4435	-0.215598238923004	-0.0238016581852995
73	3.18436142725768e-08	1.89891766443065e-08	7.27178207058531e-08	1.29660220370767e-07	0.482553726678468	0.358574475074649	0.0330547738385578	0.233142188637365	0.000162487968384089	0.00123310675515214	4.90469023583695e-05	2.14336902921592e-08	3.62374665203714e-06	1.44967839083893e-05	2.41296148969583e-05	6.63916675257149e-05	40.6443533150887	56.1807441723431	61.1819288990228	61.6750153582834	0.493086459260667	5.49427118594031	21.0306620431948	1.42158808643535	14.2216763873257	10.440068820717	16.4845975788921	66.1534074284334	0.05175	0.2115	0.34975	0.4875	0.0135867110100044	0.115912234736934	0.0856625063267672	0.0765550913509535	0.0589872137418547	0.0446143712082704	0.0995586911225978	0.0161984785655512	-0.0153701067127893	0.0921528725769283	-0.00776880325491583	0.0465	0.181	0.318666666666667	0.446166666666667	-0.0692880391674819	-0.0214618956628443
74	2.35748923051498e-09	1.17478169646095e-07	1.13908071465024e-08	2.19290676447001e-08	0.537564729931679	0.0145932526076226	0.0452617315283056	0.708947157489724	0.0179514321120182	4.01675043973896e-05	1.06998384643795e-06	1.29443674642347e-07	4.22211803240447e-09	7.74952031074373e-09	5.27056116262309e-08	6.91912059133336e-08	46.0912431906836	51.9317783313018	65.7169321140682	66.097004068768	0.380071954699815	14.1652257374662	20.0057608780844	0.139330838572278	5.60088257145799	16.8634576253226	23.79791350509	61.6792092374142	0.0495	0.20375	0.36	0.493	-0.0580685656918871	0.0451545865871356	-0.1292230395127	0.0490877231475	0.00291953911018471	0.0138067277547402	-0.131102796826865	-0.0754195866730718	0.164375964530474	0.189928020739612	0.0885169879990356	0.0511666666666667	0.184666666666667	0.320333333333333	0.443333333333333	0.01720758279046	0.0175133716866254
75	2.27264247218773e-09	1.23955092675362e-08	2.76698676052681e-08	6.09565388644226e-08	0.930878643941354	0.269749960613098	0.0967456643273623	0.398095222644265	7.07454474036971e-05	0.00593328456476415	1.09254379673945e-06	6.32474054611877e-07	5.95802975910313e-07	1.29734393534691e-06	8.68283823528014e-06	1.32343100991437e-05	46.1677293990797	57.1679145315866	63.5543435051804	63.5618672317069	0.00752372652641498	6.39395270012028	17.3941378326272	0.714072270306588	15.7908060934187	7.57045373930669	23.7577531845909	57.6657631249766	0.04775	0.21425	0.3405	0.5	-0.0713958099275878	-0.108194853938538	-0.00522914686142961	0.0764250643526353	0.0618437567487227	0.035242310194871	-0.110725538621953	0.271375583395888	0.107912205901422	0.113058376153154	-0.0716683354782556	0.0515	0.182	0.314166666666667	0.450333333333333	0.0188425590499191	-0.10379597233237
76	3.11496820455766e-06	2.87494057406928e-05	0.000102316881862942	0.000122111743120307	0.274907543062915	0.413739905696357	0.310257602177183	0.502535005425147	0.101443592608431	1.97812758620658e-05	0.00178975891316909	7.44393415867891e-06	1.49889465274526e-06	5.59724782707841e-06	1.84564799888857e-05	4.66498766706736e-05	30.9630642007978	38.6913903836539	42.5168644114819	43.7089585864014	1.19209417491948	5.0175682027475	12.7458943856036	0.449578879921773	2.68270013417896	18.210236832103	9.75355887533442	49.4855636836078	0.04925	0.20225	0.3535	0.47325	-0.272132104005822	0.0185397421948401	-0.00247399115675803	0.0535796523907485	0.0519560833644898	-0.00474825172700551	0.171168510173172	0.0162961838479966	-0.0542714914086703	0.108807061628135	-0.126603736614105	0.0463333333333333	0.189	0.3125	0.4415	-0.181598432883084	-0.0330860335882145
77	3.11597194211827e-06	1.29950091013307e-07	3.33036554447368e-10	7.872773798792e-10	0.897847088729227	0.000418382259907623	9.84734926115176e-06	0.803295594064289	0.00223914490828741	0.000369361779311104	0.00186607966646857	4.88167796156352e-05	3.33222416307858e-05	0.000129001453673947	3.25271819576529e-05	9.3482738648579e-05	30.9623782222625	51.6949277199383	74.1901933570771	74.2066751608218	0.0164818037446821	22.5117474408835	43.2442969385593	0.062042975318036	9.34238039908087	12.6811426592012	9.67681370222454	44.51870658815	0.04825	0.21625	0.3545	0.4815	-0.0895235955174763	-0.00611763975314824	-0.117608967120417	0.0454159988029843	0.108146359775639	0.031599660391183	0.0596697883006095	-0.0149813936942621	0.105545469733517	0.192925871456591	-0.000812821722087574	0.0471666666666667	0.191166666666667	0.320166666666667	0.449833333333333	-0.0757690950123475	-0.0949824187191886
78	1.31637265629802e-06	4.28116301809929e-05	4.68517786234991e-05	6.59509668447483e-05	0.376730868223281	0.172885066993919	0.319129189380263	0.867176451243969	0.000376317429721962	0.254427125955969	1.08123047453862e-05	0.00012861746617355	5.43913474515174e-05	6.23978905291322e-05	0.000335048108430795	0.000287825733039938	32.7938480013836	37.6990996106615	44.6289831903341	45.4103256955568	0.78134250522271	7.71122608489532	12.6164776941732	0.0279712415563154	12.6462616110712	1.29882957468726	19.3622563474219	43.5645256619313	0.05125	0.215	0.33325	0.48275	-0.160522880130265	0.0123032799412872	-0.0602615398157534	0.0181629599313595	0.0535823818699899	0.0123190282202706	-0.0926704293623229	0.0103594677103151	0.126061252270004	0.0476461563395583	0.151330998776045	0.0505	0.186	0.322333333333333	0.438	0.00665972404688752	-0.0580256096486029
79	0.00420018174843211	0.0313538686653368	6.02690518852167e-05	0.000107038078351995	0.725655328085185	0.00019096009700609	0.00242089093847249	0.939300255122654	0.00513998868007041	0.0362176657738055	0.0617616878533961	0.0232591163039472	0.0389358444881249	0.0968230814163869	0.161471267538489	0.278665555884567	15.2551860828171	19.7849214040398	43.9516575290181	44.0747958631764	0.123138334158284	24.2898744591366	28.8196097803593	0.00579872797379721	7.82951510644671	4.38682656332639	3.48943426765254	27.7392941188064	0.0485	0.216	0.345	0.469	0.0334996397331578	0.0477688453965022	0.0195453130201057	0.0387447062113691	0.064919621436215	0.00244468171260286	0.155251597451567	0.133351461688694	-0.0576319212226899	0.183729893130023	0.0468644238676879	0.0481666666666667	0.193	0.324833333333333	0.45	0.0481198378627809	-0.0945440127953516
80	1.39638881975049e-07	1.38146547601963e-08	5.836447897309e-08	1.22244891543146e-07	0.752801620302602	0.427528493846574	0.0115792414218873	0.432986930357108	4.2180879355942e-05	0.000580553099602653	0.00245787139792629	4.76120472376128e-07	5.76977699242845e-05	0.000219627078504726	0.000474571011961098	0.00122774428208854	37.5365700991024	56.917288731318	61.7235425089602	61.8227343498802	0.099191840919957	4.90544561856223	24.2861642507778	0.614798123307992	16.7706419258866	11.8373203578194	9.17169264434779	58.3892903128732	0.0485	0.21775	0.35025	0.482	-0.100459657639585	0.0718176633778342	-0.090967440780728	0.0652651874332062	0.0535893057330755	0.0216583178943441	0.0921399050970479	0.0178662586901289	-0.111662323877154	0.0863161731173989	-0.00179405622806699	0.052	0.184333333333333	0.317166666666667	0.451166666666667	0.0254904131032141	0.0189727578509757
81	2.29009648673312e-05	0.000254238710548775	1.59965125531104e-06	3.25497446268511e-06	0.997225704383198	0.00111486969109887	0.00501847578795634	0.325753408386993	8.85510611488785e-05	0.155939904511833	0.00259823179849887	7.76305752361109e-06	0.000564988796251801	0.00192270838180753	0.00313130001279419	0.00737160485547383	26.6958754686639	33.1780505506467	53.4420689971448	53.442081087167	1.20900222100317e-05	20.2640305365203	26.7462056185032	0.965706086057253	15.3663553508904	2.01316303259409	9.07009775111692	51.1626994874892	0.04875	0.223	0.342	0.483	-0.0341378979384092	-0.04033691700302	-0.0975198697225729	0.00500489865590143	0.0914318786576367	0.00317591388281217	0.0745012005088615	-0.162264473364134	0.0863574728172488	0.175391506220731	-0.178614056908737	0.0531666666666667	0.190666666666667	0.328333333333333	0.452333333333333	0.0316655312167849	-0.102506171006638
82	2.25370579011902e-10	3.63369139177182e-09	6.3789641083037e-09	3.92772993360907e-09	0.0740073812725886	0.0666717694233759	0.0553636637838979	0.640003282911362	2.25106906513672e-06	6.32456558781476e-06	0.00135442338270256	1.53429317637599e-07	4.78424075350112e-07	2.02836622877683e-06	4.72075777216923e-06	1.36454789591101e-05	50.9800880312323	59.9940609410114	67.1217562705933	70.3135805237325	3.1918242531392	10.3195195827211	19.3334924925002	0.21873787318782	22.3678848368345	20.3873753952412	10.2668434074149	61.252327235691	0.05125	0.21575	0.3585	0.47525	-0.0956246975631308	-0.0883289167326371	-0.0351696634601099	0.0914271049184055	0.0593109593338421	0.0126119229749768	-0.0343428235774124	-0.0329425047554428	-0.067526039183773	0.125445261827334	0.303670166835977	0.0491666666666667	0.1775	0.315	0.442666666666667	-0.0642181303181787	0.0152297485944038
83	6.61855186170226e-05	0.000308280925626742	0.000278232877136826	0.000226104982730783	0.135807417533555	0.0975571794875564	0.0919547418181988	0.969707329115119	0.0214831779520495	0.000291115478058701	0.00779637891599102	0.00203038011886637	0.000115447535550546	4.431465281412e-05	0.000498815975439056	0.000160494007804806	24.40706668434	32.6796590911617	39.7582360578599	41.9830681860985	2.22483212823863	9.3034090949368	17.5760015017586	0.00144212783470721	5.28716400190206	13.1267103393275	7.07966028935152	35.5819837278257	0.0485	0.207	0.35425	0.47825	0.0444707206076434	-0.0396444344927952	-0.13774789639254	0.0536497097466787	0.050945997004471	0.0626537053552949	0.0515965479359324	0.0804712960920629	-0.0096629820939582	0.130255081083351	-0.0567766757809647	0.0486666666666667	0.188333333333333	0.319333333333333	0.451166666666667	0.0127035419468791	-0.0884176836650351
84	7.76586513259181e-08	4.69707140190539e-09	2.76524951566665e-11	6.11155379698694e-11	0.607919860933788	0.00084145580577469	1.94090566922478e-05	0.284272074208474	6.41064372060618e-05	4.52548905241443e-05	0.00971626827639246	4.08468965814221e-07	1.76923924551634e-05	6.83012521618049e-05	9.22264253142702e-05	0.000248729910922495	38.7715610056403	59.4044914442202	80.0538402253005	80.3170553712043	0.263215145903814	20.9125639269841	41.5454943655641	1.14655213067817	15.9773038699714	16.6371906334007	6.68618922080896	58.778804537869	0.049	0.21675	0.3575	0.4815	0.00987152903621326	0.0471059685931509	-0.120518771988056	0.0988212868389515	0.0545888139227024	0.0478190824680137	-0.086899993172374	-0.0965360467338778	-0.00774839875283825	0.178230461939928	0.085780940169013	0.0538333333333333	0.184166666666667	0.318166666666667	0.455166666666667	-0.0753898900089088	0.0101290490475659
85	4.58293712429596e-08	4.43363542712137e-10	1.36090349513643e-10	1.76970560681006e-10	0.224032629861078	0.0234742014141194	8.11408344568839e-05	0.21713600855019	0.000233677320281182	0.000117897974434034	0.000525313517446267	3.7673669700204e-06	4.50789412153672e-06	1.01863040397582e-05	2.78094723820902e-05	4.31349722721991e-05	39.8800039134803	64.7963333015578	76.3078179221993	77.7861693824379	1.47835146023863	12.9898360808802	37.9061654689576	1.52319914435247	13.5388356533695	14.8260135817582	12.0235925277411	53.0607221710816	0.0565	0.2185	0.3515	0.4915	-0.108970078214646	-0.0181153999875465	0.0254175356912991	0.123130914671816	0.0954700427586578	0.00273340658880934	0.196959280077287	-0.107916833378549	-0.0373402395191486	0.104131929003839	-0.212600349761467	0.0508333333333333	0.188333333333333	0.3145	0.456166666666667	-0.0947349406273643	-0.0200439099863104
86	3.62701638731409e-08	3.26985661123961e-07	1.23019690514324e-07	9.67353683625597e-08	0.111949205119492	0.0244434806615718	0.0240821718508903	0.852177661733461	0.000150011345489884	6.67156098065794e-06	0.0114454706754108	2.04884028542974e-07	3.24241727712457e-06	2.65164138568554e-07	3.82162882546419e-05	2.71570869739935e-06	40.3711833566413	49.520171517499	59.8824781109215	62.4089650941387	2.52648698321718	12.8887935766397	22.0377817374974	0.0347228235095827	14.372065153364	20.2851725752134	6.39480647546407	60.5244040315472	0.051	0.21025	0.3515	0.48025	-0.0440944408585931	0.0627061679292231	-0.0915647560076428	0.0227143094687214	0.0185521224238156	0.0462103914495417	0.0913947156939535	0.12212963459814	-0.0537759470631317	0.100787125358415	-0.123994038931017	0.0501666666666667	0.179666666666667	0.308333333333333	0.4545	0.032087290553754	0.0777615640869898
87	1.30130904786062e-06	5.2986944192643e-06	2.8009178636385e-06	4.80435155706517e-06	0.519679681664608	0.0880877262344452	0.0510396360546416	0.60768110914589	9.76431650915023e-05	0.00597695519716674	0.000663105915528685	0.000182441441911581	0.000145737147695026	0.000522206636257099	0.000556828538133082	0.00139837944566543	32.818269806281	42.8458639399396	52.0101519356176	52.4246809099204	0.414528974302812	9.57881696998083	19.6064111036394	0.263565519150234	15.1817381571182	7.55723719632442	11.5899108340072	42.5871342241252	0.04725	0.21325	0.34575	0.4855	-0.181210816568874	-0.0359132082279193	0.0333245780224806	0.0897313733363059	0.0543872194904946	0.0218584806769105	0.138124531947281	0.142464295380117	-0.0444432226268897	0.102048289462559	0.194726802812529	0.0495	0.181666666666667	0.319333333333333	0.450833333333333	0.000192128701255753	0.0354325211589316
88	2.16880982967083e-08	2.57745728633134e-07	2.60680336771334e-06	1.94462054683294e-06	0.107853737439738	0.453935168083237	0.272318061624468	0.0687243708879778	1.90318162514138e-05	0.000279204856252588	0.00776349590020763	1.37472536755222e-06	4.28361055947421e-05	8.5552301383388e-05	0.000244620402074648	0.000294715949888905	41.4499284329795	50.0824829712801	52.1943266755188	54.7797181850183	2.58539150949946	4.69723521373817	13.3297897520388	3.31322805576065	18.2838062212613	13.2049891746065	7.0872344517993	55.6751772479208	0.0425	0.21375	0.3535	0.47475	-0.0367938163123109	0.0355379538122361	-0.0707184507393856	0.0556514668322772	0.000215524814997414	-0.00342337900928794	0.121328515068172	-0.0908959113615839	0.020462732154645	0.104744716102825	0.498414797874034	0.0503333333333333	0.179166666666667	0.3185	0.447666666666667	-0.0944105641021267	-0.0435332606053037
89	2.80194317612743e-10	7.84038975417694e-09	1.17715510294251e-09	1.645848670139e-09	0.265098563088567	0.014384456770089	0.02517319343622	0.581387940158585	0.00148544354542306	2.64641082389808e-06	9.8976713297509e-06	1.15160960584924e-07	2.37186577295361e-09	1.21749373427691e-08	1.35978549103399e-08	4.81474026534046e-08	50.5274530595416	58.2251889572071	71.1838032388259	72.4257376914466	1.24193445262063	14.2005487342394	21.898284631905	0.303996200774691	10.0965848436081	22.0572294079484	19.531069201852	61.9723840534767	0.04975	0.2015	0.34975	0.47925	0.049725216055133	0.0185528851115172	0.0253704536113982	0.051721295162537	0.0231677401374477	0.0268061489112696	-0.194389078467327	-0.0423689744911561	0.0731071439828591	0.0883950692800245	0.37054615747677	0.0473333333333333	0.176166666666667	0.304833333333333	0.434333333333333	0.0426088909326453	0.0224453678896855
90	3.07641418718343e-07	3.78899651028942e-08	1.1057511153049e-07	2.36796154592602e-07	0.9104162690201	0.348932379036336	0.0115701791249114	0.79479056790232	7.09651297437651e-05	0.000340272164025681	0.00376954877305627	5.40797919461677e-06	4.20115604017142e-05	8.21650091315468e-05	3.41195037805478e-06	5.76200484637787e-06	35.8707242879173	54.5762587828212	60.1465814784024	60.1592407653006	0.0126592868982698	5.5829819824794	24.2885164773834	0.0676493596320142	15.7849401238909	12.8345781643311	8.39161962225444	52.1142649267369	0.0515	0.2075	0.34975	0.483	0.044436237893849	0.0369721615947568	-0.095462917887131	0.0902504992341378	0.0305513920730735	0.0391041364716795	-0.143793040732233	0.263240566081827	-0.0375359426140241	0.120180905460968	-0.0629690760351007	0.0503333333333333	0.175666666666667	0.315333333333333	0.4535	0.00783223444585047	-0.0339156919250136
91	4.34536402677644e-05	3.07908419946224e-05	7.86648033353203e-05	2.49581666485566e-05	0.0281480041747108	0.0897148701591686	0.0192641175720543	0.895122357696984	0.000701323049754618	0.00584645455814074	0.00667611475345635	1.76644023442112e-07	0.00101911855580175	0.000794376737849232	0.00536953725424265	0.00364791242365836	25.3163050544681	38.5208589686081	43.2314910900895	48.0504706779466	4.81897958785703	9.5296117093385	22.7341656234785	0.0173779487126922	11.4857371684066	7.59702951185864	7.3581041720081	60.8979606632236	0.04975	0.20675	0.35075	0.47225	0.0497639140230502	0.017042757340302	0.0192515977483948	0.100442565205663	0.0422698830391918	0.019491155180371	0.0584388887462045	0.0213614803594149	-0.0968015356725155	0.0818799241435045	-0.110954119821464	0.0491666666666667	0.1795	0.324166666666667	0.444666666666667	-0.131305970673293	0.0720628942478124
92	3.67167902544225e-05	2.87880009018142e-08	6.78056841582001e-09	1.20085895447923e-08	0.436345864690116	0.03011729692107	1.68533284006458e-05	0.504295103772492	0.0156933190553418	9.37254574913192e-05	0.0293263692897557	7.73183681924098e-05	0.000117364558622271	0.000307481225221111	0.00092312415483285	0.00166908620783375	25.6796536928377	55.2152004200761	66.9741054729966	67.5799786813805	0.605873208383855	12.3647782613043	41.9003249885427	0.44588605453373	5.83691499013003	15.2590726318322	4.74835188509678	44.9733245234136	0.05575	0.20225	0.3565	0.4715	-0.223980285262985	-0.207542713865221	0.0157394809313256	0.11831115582276	0.0106434123544737	0.0406571992668226	-0.284237741972814	-0.0660508532761459	0.062258228482731	0.0798923025226582	0.425136243098933	0.0526666666666667	0.182833333333333	0.318833333333333	0.449333333333333	-0.169196812435052	0.00115568312490893
93	6.03901331744284e-08	8.58177909425509e-10	8.23479791039577e-09	1.83864130707661e-08	0.867315272733726	0.663401483029231	0.0042393889136359	0.413970186114856	0.000293667674973037	9.87054065137312e-05	0.000475686753307966	9.38485174499254e-07	4.12793309787431e-06	1.457118420057e-05	2.71238620475822e-05	6.60555296083121e-05	39.300326664641	63.2940406620619	66.5037694936036	66.5316817502608	0.0279122566571459	3.23764108819887	27.2313550856197	0.667369611251615	13.110357289097	15.1613076131998	12.2086409128187	56.6562936440964	0.049	0.21325	0.35175	0.48675	-0.0669202527637002	0.0319437300898852	0.115285021637976	0.0885395396128741	0.118326064100325	0.0375868466286336	-0.0578426754439346	-0.166495707571497	-0.120710777104042	0.123245095436966	0.201327405650701	0.0526666666666667	0.183833333333333	0.314333333333333	0.451166666666667	-0.122073549169798	0.0446432918725689
94	1.46613993415911e-05	0.000164798364052109	0.00128912491024401	0.000609149889156786	0.0524028473378513	0.43378072280827	0.402857966885367	0.65281148552284	0.00541612231510824	7.66418402193674e-05	0.0276245133958957	0.0107889585527731	8.22289796515182e-05	0.000305904088344111	0.000405243212828141	0.00105146056893486	27.6534472304847	34.2919688449547	35.3845119749967	39.1473728186611	3.76286084366438	4.85540397370642	11.4939255881764	0.202373902043746	7.73497800522637	15.6393783213207	4.85134938030205	30.3289864863034	0.051	0.20925	0.352	0.47475	-0.0395366209662473	-0.0112531484338279	0.0294048681943697	0.0597002228683569	0.0241868762877098	0.0142665172304178	-0.120280380125781	0.0655832837321918	0.0181073571039426	0.0531072347358547	-0.15198576504359	0.049	0.186666666666667	0.314	0.452333333333333	0.0297949379343635	-0.0142574751986844
95	1.21056274053191e-06	6.29609270134e-06	2.05248669704311e-08	1.05302593594218e-08	0.0571349743675046	0.000112715764703329	0.000254387918351166	0.215271250309236	0.0341546769441354	1.31738844706529e-06	0.0575367545100564	0.00141943480835577	2.41843948954108e-06	9.90839510625682e-06	2.12339584362835e-05	5.93418757440478e-05	32.9716304506946	42.4262007795187	64.283877833841	67.902534935798	3.61865710195707	25.4763341562793	34.9309044851034	1.53561791368747	4.486944211847	23.3976577595749	3.60700197500046	36.6579975670709	0.0495	0.20275	0.3525	0.4745	0.0244305756407446	0.0406027210100378	-0.095272037648644	0.0078560372447384	0.0590845548197993	0.0242312291498265	0.00847266333592022	0.0291349077106064	-0.219692875725073	0.184995334885987	-0.015650784053805	0.0441666666666667	0.185666666666667	0.306166666666667	0.455166666666667	0.0176024494936447	-0.0509677157986318
96	4.23835205286961e-08	2.02823138617813e-06	3.60550155295554e-06	6.7523745329238e-06	0.680785398941426	0.272513332478618	0.40346511450713	0.223063429832605	0.0102113257209554	3.75787991502126e-06	0.0013875683717194	1.57561189391653e-06	2.88944575884316e-07	1.32204919509845e-06	2.67747835011551e-06	8.32822703167357e-06	40.0441590150804	45.1678272264398	51.3612312112455	51.5304742748049	0.169243063559406	6.36264704836503	11.4863152597245	1.4845535764689	6.59765345715459	21.3845461241599	10.2222451744747	55.3235011278602	0.0455	0.2035	0.3525	0.473	0.0135385543389783	0.100516510912413	0.103367431701069	0.0209953525044611	0.03491377345124	-0.0148921584319962	0.194220271381634	0.103847647974769	-0.0254127279734432	0.109159043041183	-0.00621391103389297	0.0508333333333333	0.182833333333333	0.308166666666667	0.4405	-0.103368147064835	0.0190034013984769
97	5.70664693272427e-06	6.00295085974112e-05	5.84807062572941e-05	7.97129785809808e-05	0.354724097502433	0.154187238735983	0.172777253862955	0.0932566861611452	0.0041303274527925	0.00132049548086937	0.00259472435319941	9.49806478693233e-05	0.000123953309094075	3.56753208382819e-05	0.000146244444049588	3.61235307078847e-05	29.6723517375794	36.8519502786803	44.0328503832352	44.8893357923007	0.856485409065499	8.03738551362039	15.2169840547213	2.81723910190885	8.22561199361917	10.3136542978536	9.07256794622481	44.4057029439865	0.05575	0.20875	0.347	0.482	0.047878951129143	-0.0307707538374507	-0.0417359494926953	0.0518312619730219	0.0544015772494517	0.0222311455474138	0.0240186929706419	-0.181715575261704	0.0130447949478769	0.138510978811503	0.0891046262743993	0.0481666666666667	0.1855	0.316166666666667	0.451333333333333	0.0186500073100916	0.0133059570984928
98	1.6052132150025e-05	3.95182130584271e-05	0.000392824241605363	0.000647943712548534	0.674134013840368	0.956814868718486	0.401659728998204	0.507197937448252	0.000151730956023326	0.0232403218855057	0.0035430678455961	0.00334172333564705	0.0011499901928406	0.00216246486168568	0.00733700692340842	0.0115515488770824	27.4590453992787	37.8990574025738	38.7912044707191	38.9680088487803	0.176804378061206	1.06895144620648	11.5089634495016	0.439843631454096	14.3506046805651	5.1504520659546	8.50430720647455	32.5517718861867	0.05325	0.224	0.33975	0.476	0.00174231633125026	0.0827299753264107	-0.0334180820393927	0.0534015439092766	0.0713619582116166	-0.00909808634708177	-0.0774753389929911	0.0467044015691195	-0.0394606121768808	0.0662481945713914	0.109075942278651	0.0563333333333333	0.192666666666667	0.318	0.446333333333333	0.0142055814807825	-0.106827499107098
99	0.000725770847648435	0.00434315116121351	0.0125342072498037	0.015438557857999	0.394510880541504	0.61509856773367	0.533802348112696	0.551319844799859	0.0254422942704108	0.000640017884778553	0.0872385699004897	0.000151341611749488	0.001225652564389	0.00182627024569845	0.00420510630696617	0.00472287832498771	19.1759945098238	25.5831709900231	28.413069461385	29.1380627737017	0.724993312316656	3.55489178367861	9.96206826387788	0.354958019976948	4.99352738887683	11.6558257638226	2.92460504792689	43.110667760871	0.04875	0.20025	0.35375	0.47675	-0.00125126121063786	-0.0432188930888773	0.0983411099280779	0.0572791276088877	0.0861901350741029	0.0248491692720179	-0.112298433476298	0.0382610139002569	-0.0253826883076467	0.0768070940854349	-0.0421792820186049	0.0461666666666667	0.182333333333333	0.320833333333333	0.459333333333333	-0.0298164248343777	0.0432209034610373
100	3.1105749858458e-05	1.17025834242002e-08	2.03692595325217e-09	4.43290386596425e-09	0.700506878272498	0.026170956991392	7.32061775334282e-06	0.143481950976586	0.000471406445859572	0.349212929309668	0.000566860063107621	4.95643085627457e-06	0.00146705379349597	0.00290500811093315	0.00485203848065145	0.00744621112601729	26.0369908660941	57.3008526901976	69.8707881217779	70.01873322334	0.147945101562073	12.7178805331423	43.9817423572458	2.14021318665391	12.2255045243346	0.87631511705149	11.8817712768887	52.3429973533937	0.04775	0.20975	0.337	0.48225	-0.00155578049505497	-0.00570343628191605	0.0899029207639816	0.0705819115113655	0.141332739886354	0.0572092326184485	-0.214547929121181	-0.0866144608208311	0.0790929906344852	0.200887865048848	0.00987138921257685	0.0543333333333333	0.1815	0.328	0.447166666666667	-0.00286069194610027	0.0687808270028809
101	0.000126724613943955	0.000590968730736165	0.000282943334589335	0.000500284487609264	0.939551867949876	0.120065927280817	0.116472708413688	0.901134511019297	0.000261420582134091	0.0120222423593696	0.0430339387676571	0.000199017724961883	0.00263739701354478	0.00134286536121995	0.0137312560123625	0.00560614517346602	22.9983105696592	30.9810482227476	39.7113679772447	39.7171186389678	0.00575066172314109	8.73607041622017	16.7188080693086	0.0154326719684832	13.3283705804915	6.30758597854583	4.09406842366116	42.3427002925624	0.05575	0.2135	0.34175	0.47075	-0.201867277373576	-0.0552460612443689	-0.0759910856290597	0.0607512871651357	0.0596918262290547	0.011716543264633	0.0420265916342495	-0.0389821119632111	0.00890046397073866	0.0526369806647612	-0.177239548812324	0.0563333333333333	0.183833333333333	0.317666666666667	0.450166666666667	-0.0182780160942467	-0.0593411081222947
102	7.30609216320423e-08	8.49396769271854e-06	2.42999142610535e-06	4.68321073816817e-06	0.731956363604787	0.0555777668625295	0.256415831261702	0.535277293921582	1.14821609325871e-05	0.029315818609246	0.000111363745150568	3.09479558629239e-05	0.000112353295813141	0.000132894762596099	0.000688072792533427	0.000906716769215688	38.8999055481618	41.695574052319	52.3742683160017	52.4915912087818	0.117322892780066	10.7960171564628	13.59168566062	0.384363260877763	19.2474838109028	4.74897106199751	14.9335679753258	47.4702762854969	0.048	0.2145	0.34125	0.485	0.0849712870508977	0.0196186320910982	0.0493533448592543	0.0321970331711013	-0.0171346277011409	0.0369505007060699	0.0634130102299506	0.0776776447941111	-0.0248513063353256	0.146644936735565	0.0097666802389134	0.0453333333333333	0.179	0.320333333333333	0.445666666666667	0.0372246125736582	0.015523894653748
103	9.66210944059842e-06	1.47061754624036e-08	1.41947254348307e-08	1.71101972300806e-08	0.216587296700273	0.0770590683159804	7.34563480544629e-05	0.633648548474659	2.15213064480481e-05	0.139308546495076	0.00255837499146235	1.08623591535113e-05	0.000242264527579138	0.000645748410325897	0.00165060257075202	0.00306445935493014	28.5468242224015	56.7726181080216	65.1821242060614	66.7089643916042	1.52684018554282	9.93634628358268	38.1621401692028	0.227145465414651	18.0496954763476	2.18558033476256	9.09836921363603	50.2736423504063	0.0535	0.21975	0.3355	0.49325	0.0357714599757749	0.0858237222871953	0.0133201569916549	0.126855794220707	0.0795487767489389	0.0368478118124592	-0.0584349476913537	0.188473873000518	0.042750943721233	0.180408731823255	-0.00819183261562134	0.0513333333333333	0.185	0.321333333333333	0.4625	0.0200015890753144	0.00492199696436772
104	2.7034778044218e-09	2.55139692860864e-09	7.68244743829538e-09	1.06601501282269e-08	0.27321388067384	0.21566441514987	0.0238592195642124	0.0935334555564051	0.00116480388493253	4.66569608819088e-08	0.0333792639218673	6.57535470281819e-09	6.68575006901405e-08	3.15836117253024e-07	7.72829506817268e-08	2.62331039284406e-07	45.8054380735557	60.8048923120368	66.6719082827403	67.8724477607975	1.20053947805718	7.06755544876069	22.0670096872418	2.81248382623926	10.5453559398884	29.8509441862807	4.52622023098593	69.0560993497724	0.04325	0.214	0.36	0.479	-0.135662033017099	0.0336088657207494	0.045854320316951	0.0982779690108184	0.103093985967197	0.0349757017290287	-0.180591250371433	0.0579076703749579	-0.0653315612053684	0.0987562759834701	-0.343007906264145	0.0505	0.1875	0.3075	0.457333333333333	0.0169956399148295	0.0468449121148164
105	1.27728970513994e-06	3.6460425017998e-05	5.20505673515728e-07	8.56619749495533e-07	0.435832483817919	0.00210294218569347	0.0125973166850579	0.0165401734595708	0.0828283054889158	0.000453402033730419	0.000429860316785119	1.48529140272872e-06	1.20158077195444e-05	4.05964819958471e-05	4.33676739265971e-05	0.000102614438736738	32.8577997682005	38.0999830225192	56.2829643081786	56.890194812484	0.607230504305335	18.7902117899648	24.0323950442835	5.74452013153086	3.00851178028279	12.298172457984	12.3977116106107	55.4757900395243	0.05325	0.2015	0.35175	0.482	-0.0680242451875108	0.0222850115047241	-0.0357085045307719	0.0430454933828983	0.0491204853338695	0.0326911390032979	0.0876053569672608	0.116204189081336	-0.0685355734380796	0.194496348179592	0.159119491207459	0.0428333333333333	0.1875	0.318	0.446166666666667	-0.107653730113732	-0.0455946795805315
106	1.45862802093596e-05	9.4843226134942e-06	6.72556921565098e-07	1.38452387271803e-06	0.889863138683983	0.0142063253722983	0.00324601484212115	0.677290060989421	0.00342954153778625	0.000124759695743714	0.0259834689676697	5.22109715386438e-06	9.67378372830917e-05	3.48948766249169e-05	0.000753533108319881	0.000235994697061896	27.6644636424971	41.4258012130013	55.6377032178134	55.6568792049802	0.0191759871668182	14.231077991979	27.9924155624831	0.173192406280577	8.56358110609108	14.7193441586278	4.95711857086644	52.2065596798874	0.048	0.2115	0.35325	0.477	-0.113476325345494	0.0658526607590843	-0.0609715741123904	0.0404919247065211	0.0959624391801717	0.0446543065995532	-0.226290643361918	-0.334412346110079	0.0283194875470986	0.129580976700465	-0.0736933340048568	0.0498333333333333	0.187666666666667	0.316333333333333	0.454333333333333	0.0365887445081346	0.0607410096526771
107	0.00160507666077973	0.0028806726941502	0.00347568364567242	0.00541653720477265	0.733128938003202	0.323507956901773	0.176451598815499	0.21041761990087	0.438662100768041	0.00495583600032595	0.006183416814802	0.0160173002485144	0.000941521683606144	0.00310990311399183	0.00813994674954035	0.0180482337451047	17.4149610750974	26.7226780437995	32.4325365188997	32.5487945491768	0.116258030277095	5.82611650537729	15.1338334740794	1.56855064619867	0.599779679267158	7.89548454603209	7.49605873176552	29.0141447947017	0.04425	0.19725	0.346	0.49375	0.00766289082524817	0.0324773042702405	-0.00450551867347302	0.0542862871590334	0.0536548742053589	0.000952053374595906	0.118874374523104	-0.141891008705525	-0.0308243118497481	0.061021726379155	6.90630033763125e-05	0.0496666666666667	0.191	0.319	0.465833333333333	-0.0512723640917981	-0.0111737626204858
108	0.000165141539374093	0.00185119725794162	2.76743885877458e-06	2.37598758121444e-07	0.00440290409952055	5.37672509903374e-06	8.69296169379866e-05	0.839367567659675	0.00165843670231681	0.0496342273500391	0.00259472435319941	0.0223220214565474	0.00274607005729401	0.00851946928925373	0.00763064466901898	0.0170466082674989	22.4220976405777	27.9317938172171	52.0409995338996	60.1506983733998	8.1096988395002	32.2189045561827	37.7286007328221	0.041088304215009	9.89372108331554	3.85377270235949	9.07256794622481	27.8816018771032	0.05225	0.21175	0.3395	0.482	-0.00578007497804246	0.0148196077949919	0.0763168480790075	0.0329493275129389	0.0586818115039121	0.0134248360910778	-0.510255458168062	-0.177044204176804	-0.116527359561704	0.133779351686577	-0.728601119999908	0.0513333333333333	0.186166666666667	0.320666666666667	0.451333333333333	-0.05824179492212	-0.0482519101808067
109	8.27181646135596e-10	1.08542178324242e-09	3.4857984051482e-09	1.2359534181215e-09	0.0331354291760383	0.0656556613143037	0.00960892429633452	0.0190321373784895	6.71123696257189e-05	0.000645132781004042	6.40491084169964e-05	9.4534386526331e-08	1.90252000376415e-06	3.72329689929479e-06	2.35358092615643e-05	3.31123246726461e-05	48.274703308125	62.7585308753842	68.5797052602211	73.1184734080234	4.53876814780233	10.3599425326393	24.8437700998984	5.4985602374436	15.8905673247245	11.6410182609179	15.9789975730982	62.4665413668452	0.0405	0.214	0.34775	0.4825	0.049725752500036	-0.112472677774895	0.0815314926309703	0.0596974259200023	0.0383313489528784	0.044236073540858	-0.0176598910368273	0.0559721413869632	-0.136433471168828	0.0919033330415582	-0.250854547835474	0.0505	0.181666666666667	0.315	0.441833333333333	0.0320979657800762	-0.0780025785859172
110	1.76486874233226e-10	1.98481190481868e-09	2.87811733590202e-08	3.30151326859319e-08	0.202103715958137	0.592567119266346	0.256102092908757	0.139978474918127	0.000112761278853421	1.07359230049592e-08	0.127712974506331	6.88495697338285e-07	3.56629580115627e-08	1.02723459139002e-07	6.45201788323714e-07	1.29202350712529e-06	51.4881761014767	61.3797896645192	63.4580390243573	65.0851456097953	1.62710658543801	3.7053559452761	13.5969695083186	2.17819576984721	14.9100397832572	32.7032198852175	2.32008588513418	57.4490610693302	0.04425	0.21225	0.3585	0.47	0.046119289671299	-0.0229225765147318	0.0832552989740032	0.0305258085205124	0.0666049464054453	0.0421303564768278	-0.0124145142600575	0.0165367985260917	0.127196493520176	0.0628464449729301	0.300498242832515	0.0506666666666667	0.181	0.303666666666667	0.4545	0.0280173266559873	0.0268550655827936
111	4.69547315134431e-06	2.65270627129863e-05	3.94664717311083e-06	5.63737047270261e-06	0.349075452890495	0.0223334510079442	0.0250269514832611	0.35686868789468	0.000835637111832591	0.00185877262508514	0.002895197496021	0.000237363778060178	0.000182654278207333	0.000375216304222236	0.00180681069914712	0.00263764351049982	30.0885260274445	38.8911663232284	51.1283639907633	52.0051792044687	0.876815213705413	13.1140128812403	21.9166531770243	0.848882420610153	11.1603598813617	9.68402235874237	8.87236547446992	41.8458059329017	0.054	0.206	0.352	0.4835	0.00293962871188272	0.0783679421965849	-0.0233259099473854	0.033640723615514	0.0577928004494837	0.000300026756553737	0.0744937754770543	0.286234206149386	0.0388897342542977	0.17537906530945	0.0693455450919155	0.0498333333333333	0.179166666666667	0.322	0.453166666666667	0.00175091012852303	-0.0340515637545436
112	8.12124168279805e-05	3.12838257460501e-05	0.000146526423967025	9.30111324254186e-05	0.0869643711055969	0.307946873863081	0.038941584794545	0.868383049926045	0.000230880144172441	0.00293065599037614	0.134298957773768	3.44835208154788e-05	0.00206625594931847	0.000269388358025738	0.010399256906545	0.000561882505801692	23.9640134099609	38.4813491301757	41.5339435078204	44.4636301391947	2.92968663137435	5.98228100901906	20.4996167292338	0.0274606994321402	13.561438009956	8.85014505986874	2.24209448561123	47.1776213405625	0.05225	0.215	0.34675	0.47575	0.0186702567897157	0.0405038489604883	0.0599470894512693	0.0298822507388722	0.0684379335892204	0.0675753051005453	0.0440306148878294	-0.0719409410225862	0.00130554425274701	0.0964517371582859	-0.116098781331724	0.0515	0.185	0.318166666666667	0.4605	0.0708312349698875	-0.0235332597574425
113	1.00503571695756e-05	3.43097930058301e-06	4.94946394598146e-06	3.83588909011037e-06	0.116055687435068	0.10460646446969	0.0105994982537918	0.420747758375648	9.40088081623583e-05	0.00194154206856513	0.0449302738900121	0.00500005193861965	0.0007796181814632	0.00165343123228288	0.00586971189919275	0.0087587073140711	28.4625034745623	43.8997488737659	50.5438879778594	53.0136473930033	2.46975941514393	9.11389851923741	24.5511439184411	0.648225685625221	15.2533711990782	9.60399784024958	4.02125477739719	32.8012879291534	0.0495	0.20925	0.34625	0.47625	0.0100017177325726	-0.124832312438435	-0.0455750403986931	0.082587372146814	0.0715806120034073	0.0405213560893191	-0.152268376675325	-0.00628247929839771	-0.0189907465926016	0.1037673376628	-0.449979647347296	0.046	0.177833333333333	0.3165	0.455833333333333	0.012864445978533	-0.0956238209929154
114	7.47356020023271e-07	2.80682173269048e-06	8.41091739198169e-07	1.63304566243522e-06	0.691098338234225	0.0545174349841738	0.0309949214228547	0.526087045123135	0.00171040214117948	2.90537922993506e-05	0.00595691501258052	2.35048487565721e-09	9.7701747883578e-06	1.00598529897057e-05	2.814967957576e-05	2.25072279094616e-05	33.9938501600045	44.3849454242227	55.0731834110193	55.2310823360167	0.157898924997426	10.846136911794	21.2372321760122	0.401943909096644	9.83695698903284	17.478744161248	7.56328991198825	69.5271665221579	0.052	0.20975	0.35025	0.4805	0.0630999817001141	-0.0116959253936311	0.0560457052620136	0.047953198576067	0.00885596191529923	0.0670783192041232	-0.153981174682128	0.21000170670059	-0.00651449123280062	0.0753192156113551	0.0217568951057672	0.0491666666666667	0.184333333333333	0.310166666666667	0.4525	-0.0253590645463396	-0.147546244332585
115	1.21934577952198e-06	4.61558533568799e-06	4.52687011984124e-06	3.34191213842285e-06	0.106939327036325	0.0699670423177815	0.0399382620064328	0.12921322412198	0.0217333262011268	0.00205023717753778	4.34557209071218e-05	2.3221251342818e-05	5.17790473238987e-06	1.88579356984985e-05	4.53255922187719e-05	0.000113880964787177	32.9562949484389	43.1811071591583	50.7745002054726	53.3733792667408	2.59887906126824	10.1922721075825	20.4170843183019	2.3019315728493	5.26700882901787	9.50400667002395	16.714147777584	48.2445209967175	0.055	0.208	0.342	0.497	0.00713025796024723	-0.0164818914415982	-0.0122602861351432	0.0647738646835327	0.0537546590519817	0.0364829745259767	0.0764148318601295	-0.136426986652515	0.173540210441061	0.0881190114425565	0.182528649833382	0.0481666666666667	0.189333333333333	0.3125	0.455333333333333	0.0268153234821908	-0.169557224199797
116	0.00272188086305134	0.000411355837341514	0.000220669514001222	0.000374083694948115	0.699476826901655	0.125104539727165	0.011452273595138	0.447019472131472	0.0216910817750527	0.0110310177994172	0.033676563972819	0.0191250674128785	0.00955248877165877	0.0171859293740681	0.0179725382356647	0.0259909410910206	16.2330406653782	31.9298704186513	40.4033040534996	40.5523207373772	0.149016683877562	8.6224503187259	24.3192800719989	0.578198110270023	5.2703956735113	6.46031355263585	4.51104986599421	28.4124951164803	0.04925	0.1985	0.34425	0.46525	-0.181667382716248	0.0246323123336488	0.0697289536663676	0.0761880702823402	0.0508497111452281	0.0398580711394739	-0.338298165073243	0.0404875572139396	-0.0812593251516537	0.104579343607674	-0.134990061593923	0.0526666666666667	0.180166666666667	0.319833333333333	0.443666666666667	-0.104206277060629	-0.0303442336096564
117	1.00233535853325e-11	2.02008266576976e-10	2.62553946412133e-11	6.10750154493866e-11	0.704902633260597	0.0173476790871739	0.0183591603949201	0.970820258421823	1.64593770888086e-07	0.00761757034377262	1.00893496970546e-06	3.24214843473055e-10	3.79657227615473e-07	5.68483843685665e-07	1.99064227486894e-06	2.09661785181626e-06	57.4357026129001	66.5785684916991	80.1752077526617	80.318629621921	0.143421869259328	13.7400611302219	22.8829270090209	0.00133806264602754	27.4098145684839	7.12124701670473	23.9110021709148	76.3381596259684	0.0525	0.22325	0.34225	0.48825	0.0436274545874475	-0.109548672725492	-0.0832166272616988	0.0670360510285575	-0.011484608263414	0.05364986099741	0.00593980921094839	0.0604676594575048	0.0207421739526781	0.152323735868824	-0.0990768736398595	0.0526666666666667	0.1805	0.316666666666667	0.4385	0.0230235173340442	0.0274786352078998
118	6.44739609861035e-06	0.000361484784321628	9.00077760666129e-05	0.00016362852500997	0.87073720988701	0.0593234402809403	0.263079540307681	0.239026573024013	1.04002637854042e-05	0.00716032878301273	0.265490295175612	3.5907298543045e-06	6.00532886595541e-05	0.000215795483491766	0.000220167126703677	0.000547240333888639	29.411737313203	32.2664066289581	42.8658111946643	42.8922896912627	0.026478496598429	10.6258830623046	13.4805523780597	1.38632575439351	19.436457935295	7.23230316805166	1.23990016579592	53.1860771011682	0.04425	0.217	0.34075	0.469	-0.0627217514530595	0.117300979962341	0.0424175479788342	0.00914856040914932	0.0366813405516568	-0.00351965455936943	-0.224247677864618	0.0287183877467646	0.0534996366336994	0.107126786405038	-0.206981802953355	0.0493333333333333	0.181166666666667	0.315	0.457666666666667	-0.0116632645395898	0.0727836667737572
119	4.31658067613835e-05	0.000212507316347941	3.82562849166708e-05	2.58909693771908e-05	0.0954527244464765	0.0137457121427024	0.0199801971461042	0.758276310819991	0.00346014804070587	0.0132721254539612	0.000956100054722104	0.00308225196995492	0.000424280719927965	0.000657552969475948	0.000313535584531203	0.00038699422856917	25.3306467388829	33.6398926724651	45.1717389187979	47.9516624741009	2.77992355530296	14.3117698016358	22.621015735218	0.0947070371562404	8.54740676554684	6.13247093638529	10.9107074477761	34.3076883893992	0.048	0.212	0.34175	0.47475	0.00195689552004806	-0.00938937169806434	-0.133318859869973	0.0541082116924622	0.000941021390693758	0.00975988759736836	0.14292688431237	0.0453148120196097	-0.334383070417969	0.0507767983935618	-0.284527846686014	0.0466666666666667	0.188166666666667	0.318	0.441166666666667	0.0145656736640585	-0.0453761790314268
120	3.20534812811051e-07	1.23435746757612e-07	4.9570126190776e-07	1.03410488355846e-06	0.96733703513737	0.467709941193211	0.0374900513599442	0.0214623949812013	0.0105658619760651	0.000161586410587199	0.000994455195931679	1.63936967213255e-05	6.34378142310157e-06	2.52484228319784e-05	4.91060826261931e-05	0.00013318604391212	35.7840285052589	51.8156776667238	56.4056923800235	56.4073691511803	0.00167677115678089	4.59169148445653	20.6233406459214	5.28884946642575	6.5369116388174	14.232147018849	10.837861449394	49.1776670060887	0.05575	0.20375	0.348	0.48	0.0369679152985319	0.00961253851959432	-0.0097176357512005	0.0816404387940079	0.067957965268014	0.0384619145641219	0.134645284973897	0.0251825730915481	0.09751469868402	0.0864657017721633	-0.0415831777256135	0.0455	0.183166666666667	0.311833333333333	0.4465	-0.100082264051737	-0.0485356057350762
121	4.6121240560293e-07	6.35112735285539e-08	2.31468824601864e-07	3.07874088053362e-07	0.276531904176865	0.294347782091165	0.0108528230468606	0.0947084692916515	7.7663213889241e-05	0.0143775775078766	0.000522546846096513	2.11313769052159e-05	0.000223803457771274	0.000524927828078258	0.00103325489145407	0.00169027881605173	35.0151759165601	53.3717392715334	58.311596152198	59.4956517311584	1.1840555789604	6.12391245962499	24.4804758145983	2.79246450173832	15.6143439313091	5.99118048255332	12.0334351669899	48.4978480288238	0.0575	0.2075	0.34775	0.488	0.0673622015369955	-0.14981959005589	-0.0288667672253707	0.0985809875016014	0.0634422611010566	0.00869412470059691	-0.0208428410335665	-0.13786785906615	0.0726888114979025	0.0999968920120216	-0.14760076912813	0.0498333333333333	0.175833333333333	0.324166666666667	0.452666666666667	0.0017314170648296	-0.0817635585885297
122	8.74401038589545e-08	2.0048458561244e-08	7.67295484559939e-08	1.62787967905338e-07	0.816270684552005	0.409983856162075	0.0202363825227628	0.955651960345468	1.21605928913303e-05	9.95830513658811e-05	0.00875025189812095	1.29716977638024e-06	2.95895596344846e-05	9.54318076776911e-05	0.000289900402833259	0.000636623886849959	38.5220203256904	56.0549241545741	61.0494905463711	61.1034743738783	0.0539838275071816	5.04855021930416	22.5814540481879	0.00309254716012219	19.1379006265634	15.1445937311746	6.8731044032611	53.9752818505242	0.05125	0.21725	0.3555	0.4735	-0.0569509722415803	-0.0532062392744906	-0.144922819689058	0.110826938035156	0.101698877579182	0.0383112111970628	0.0295248027050348	-0.115298916322505	0.0215622372652463	0.0496079447690212	0.0950488318368459	0.051	0.181666666666667	0.318	0.446833333333333	0.033565570442007	-0.105916025843858
123	2.64148529945183e-05	0.000883501190098734	1.45864069429667e-05	2.62756381871246e-05	0.667078207337414	0.00295401159887814	0.0283396834128187	0.499656414893257	3.87724205223567e-05	0.0871687808299689	0.0118818477720804	0.0025271126443555	0.000364643006834891	0.00125901943159779	0.0032082580168712	0.00748908538390246	26.3888680183445	29.9179921536997	47.7268912547152	47.9119301216415	0.185038866926334	17.9939379679417	21.523062103297	0.45566611760205	16.9305557735279	2.92589676993339	6.32841475402165	34.9166533442717	0.0515	0.21525	0.3455	0.47175	0.0102493413670162	-0.0445823689921905	0.0994297583607714	0.0382083895629003	0.0171972932750169	0.0219715839837206	0.292503910707055	-0.0176929078974855	0.170833162284607	0.168487247381795	0.071198073614183	0.0485	0.181833333333333	0.329	0.446166666666667	0.000366522855753684	-0.0181660749202942
124	1.89463357378699e-11	6.03809795782651e-11	9.85190725764889e-10	1.6759606687984e-09	0.379367431913515	0.688126644920167	0.131596109013858	0.0656776207264512	0.000105995383902922	2.44059552923301e-05	3.01510654998212e-06	3.00669120516327e-09	5.60313690267444e-09	1.14041243137708e-08	3.41517175409729e-08	4.86250528611074e-08	56.1174590106675	69.3049114089081	71.6090908197002	72.3818415593851	0.772750739684852	3.07693015047698	16.2643825487175	3.38787304907873	15.026796841441	17.8102916959251	21.806920422976	70.9638558137456	0.0475	0.2145	0.34375	0.4855	-0.165743083551605	-0.142591088280994	-0.0134972104589579	0.0605043113002091	0.0463056523228125	0.0246488589406393	0.0745733137126665	-0.0122533961411789	0.0496876059351075	0.0473409015588389	0.306746370583054	0.0558333333333333	0.183	0.3035	0.438	-0.0375996102956491	0.0528358961918189
125	1.88421687118354e-05	7.7430307085909e-05	9.99261040164296e-06	1.93032168489639e-05	0.880810558476684	0.0282096671649905	0.0274407221334195	0.836386057102872	0.0853739889760961	7.56798471924731e-05	0.00279391004924249	7.88157382353115e-07	1.31940910558553e-05	4.71382224607581e-05	0.00016864176576228	0.000407279192501134	27.1150418939797	36.2109535894415	48.7180282146946	48.7405107483428	0.0224825336481445	12.5295571589013	21.6254688543631	0.0426498158490176	2.95950660188646	15.6632661055373	8.93739424333762	57.1034309060744	0.05025	0.1995	0.351	0.47725	0.0117957093678472	-0.0219849672420253	-0.0617891627749367	0.0828415311948593	0.0363275254632951	0.00265781816490024	-0.035485596492243	-0.286577400781297	0.0276516868786631	0.111204987884407	-0.0891206448052264	0.0493333333333333	0.185666666666667	0.313	0.446833333333333	0.016769962975642	-0.0393594676766728
126	3.34774023209954e-09	3.01253310232226e-08	1.34488307921478e-08	2.65625635101196e-08	0.577682035385607	0.0619211924634871	0.0418463757722062	0.795716751058834	0.00027250295853303	4.42821912106256e-05	2.33736142246289e-05	2.22255060457629e-07	3.82404885905007e-08	1.4671640434365e-07	3.4056449735092e-07	9.10220357537429e-07	45.3591878766019	55.1096741563379	65.3133880810783	65.6233850662175	0.309996985139151	10.5137109098796	20.2641971896155	0.0670262888879734	13.2505289931432	16.6784064250933	17.8925349482215	58.4128366402946	0.052	0.212	0.35875	0.49225	0.0238058203191364	0.0253309355550513	0.0247321162630733	0.0933848314683574	0.0802942660617213	0.0296743894862391	0.16128823228767	-0.0761963362379795	-0.0854489952345805	0.0873798367004078	0.109498471706948	0.0508333333333333	0.1825	0.319333333333333	0.449166666666667	-0.137669101846295	0.0173407069254809
127	0.00241869129604217	0.0016476956080749	0.000969974232054946	0.000957703108044666	0.204052707951247	0.0881376716733403	0.0301413614376139	0.804247956264479	0.0109888521208052	0.043920042822057	0.0110661607546472	0.00145945228612859	0.0105128545621	0.0196093022075107	0.0409861140248891	0.0564519282459708	16.4980989133037	28.2473682798809	36.2115348145599	37.8246624622625	1.61312764770264	9.57729418238159	21.3265635489588	0.0614312311181493	6.4671191783309	4.05963303521276	6.45466177019989	35.0211723626397	0.04875	0.213	0.34575	0.471	-0.0851164273227362	-0.199066702598252	0.0111944022391567	0.0581719395121685	0.0703525543240487	0.0322661998228964	-0.241183977959939	0.016943069998283	0.0376014530757059	0.114596016512829	-0.0301487104020171	0.0476666666666667	0.192166666666667	0.326333333333333	0.445166666666667	0.0131441022357187	-0.09996362243015
128	3.21561003146719e-05	4.08810736665736e-05	1.04533537110366e-05	1.97344052601502e-05	0.775836377899125	0.0540835672691249	0.0193784459217692	0.531677720629394	0.733220981452193	0.000444112952976636	0.000202365791732649	4.99400269550816e-07	5.66565007621782e-06	2.36836156615662e-05	3.2535703817411e-05	9.40466263309554e-05	25.9654629652432	37.8143923747048	48.6002200654257	48.6813021100461	0.0810820446204161	10.8669097353413	22.7158391448029	0.391183954668577	0.116174671278714	12.3368113993711	13.8089882560871	58.2678243929131	0.05025	0.19525	0.353	0.486	0.0108602832701487	-0.0275260234963291	0.0417565211824641	0.0797710698168887	0.0459208436131643	0.0410164249202803	-0.193382985439847	0.119419264008898	-0.0971964213688388	0.153916332250356	0.323839698117774	0.0475	0.1925	0.319166666666667	0.448166666666667	-0.125086798972546	0.067180955739375
129	1.86780343537113e-09	1.72758116192471e-09	1.13113753752735e-08	2.43741390146001e-08	0.74945125965025	0.529627323743617	0.0566014923504003	0.475206800729666	0.0103069973555093	5.58253425605357e-05	8.54799632782201e-07	9.43585984418778e-09	4.22684783398618e-09	5.69163068790262e-09	5.57488057287638e-08	5.39166408537259e-08	46.5770119255831	61.6972367721828	65.7339235715408	65.8359163015048	0.101992729963968	4.13867952932196	19.2589043759217	0.509843063159678	6.58105175839955	16.2392536538646	24.2302310287014	68.1717172388509	0.05075	0.2	0.3505	0.48875	0.0270911713135698	-0.0724023437293801	0.0750012559910032	0.0839140751115989	0.00488972833598691	0.0401422111808385	0.0729229899249416	0.109986809205408	-0.0945486282403682	0.0954251653764835	-0.0159302637223437	0.054	0.1795	0.311833333333333	0.438666666666667	-0.0027215190390356	0.0357564153828591
130	2.34971488836555e-08	2.28574494585709e-07	1.24062246061982e-06	2.00530124439067e-06	0.434151582113752	0.502359309344548	0.266870487240445	0.805474348513404	4.85649434895778e-05	1.5005259293977e-05	0.00577499582054102	4.78480309728707e-07	6.40448435726569e-06	2.66841063802935e-05	2.48188846149379e-05	7.24132632424787e-05	41.2819505361185	50.365919664102	54.0884943585188	54.7001860137825	0.611691655263712	4.33426634968055	13.418235477664	0.0606482020862131	16.5033207019533	18.7368745582899	7.61920445689793	58.3767130704944	0.04825	0.2045	0.351	0.47575	0.0425383677025196	0.041972722629815	-0.00893083499959388	0.0770118853148878	0.0392600666747718	0.0163658869015473	0.291227451418581	0.0626645547756711	-0.0292186552498242	0.0646819010425655	0.19669425199615	0.0493333333333333	0.172166666666667	0.3095	0.447666666666667	0.0205619686205723	-0.104910060098877
131	0.0107540254717579	1.54981434144505e-05	5.13470217809475e-05	8.73227230990757e-05	0.613589902803757	0.490932255655034	0.000907441107050727	0.502535005425147	0.0210467303107488	0.0637659296158436	0.0367640083649137	0.010747315462588	0.0435765861106849	0.0462214832286392	0.171812596666266	0.151924380728742	13.1092732598991	40.219954571905	44.3829512830853	44.6379316114035	0.254980328318197	4.41797703949851	31.5286583515044	0.449578879921773	5.32291868907305	3.436622337269	4.3613107173278	30.3416912948122	0.04925	0.21	0.3305	0.47275	-0.202331486394725	0.0977506702074756	0.0468680627435529	0.0629248085845409	0.090070299285251	0.037335987502698	0.0364807776692341	0.0286095871443041	0.0322962138652743	0.105075089703561	-0.10809717306304	0.0463333333333333	0.191166666666667	0.312833333333333	0.4515	0.00825620860447637	-0.0456411142079646
132	1.20913419745444e-05	9.26866170540624e-05	0.000159514490433406	0.000224241954526491	0.400743570118707	0.282644789272841	0.236339940372968	0.079040222404238	0.00256108849691744	0.00754176182366569	0.00217777903555043	4.80751934618296e-06	0.000496643621602567	0.00131028490046985	0.00161437609618873	0.00394210218264669	28.0665756638191	35.7563942176785	41.3003276920208	42.0064216822575	0.706093990236695	6.25002746457903	13.9398460184384	3.08452742671261	9.09643031765518	7.13918045315404	9.39331636680981	52.422953620364	0.0545	0.2105	0.34925	0.4745	0.0180823935527281	0.0413358774309055	-0.0236008892372625	0.0491510019145753	0.0394840445218573	0.0137882286633929	-0.192556587521218	-0.113495903671898	-0.0416583175016026	0.0963070460178169	-0.059502372802059	0.0466666666666667	0.186	0.3235	0.443333333333333	0.0128270697571912	-0.02848798212479
133	8.68914431555125e-09	4.21872937649393e-07	3.04707708203748e-06	3.16618547612516e-07	0.00573793403481838	0.0620580997403838	0.138949392133633	0.318021487206705	6.71123696257189e-05	0.0293017365889554	2.10279400250305e-06	6.72845947032639e-06	2.13684208832298e-06	8.93970533537284e-06	2.11550429488703e-06	6.58527557095323e-06	43.3655964395584	48.9168169024197	51.7939232714853	59.4247391557001	7.63081588421483	10.5079222532804	16.0591427161417	0.997066023806838	15.8905673247245	4.74979784071365	22.4987590107557	51.5398190991583	0.049	0.214	0.336	0.48625	0.0263383706342146	0.0472111797570981	0.0267638343091291	0.0358806524811471	0.0495037463544374	0.00215270195250817	0.149858718820614	-0.0421013767523512	-0.0830275739819744	0.143459827679641	0.245763500599127	0.0535	0.181666666666667	0.315166666666667	0.438	0.0102218949893706	0.0674609427230624
134	5.2177710813222e-06	1.83975140216162e-08	1.35987718096945e-08	2.28003384570476e-08	0.397997143496606	0.0827386827601296	0.000160565302096472	0.241967065198783	0.0620566038057762	0.000275745345712263	0.000350782931042991	1.16558139848852e-05	6.10564862502779e-06	2.30680220736077e-05	7.18509907931677e-05	0.000185157285897471	29.8635089981544	56.2540926803777	65.2864305310577	66.0007997449211	0.714369213863392	9.74670706454344	36.1372907467667	1.36909715693855	3.48154957659244	13.228357464377	12.777662782697	50.0864444962586	0.0555	0.2	0.346	0.49025	0.0202743417515385	-0.101717940236646	0.089822470138238	0.0615533832056318	0.136834133112538	0.0262144068396386	0.0374707789718701	0.069209188710917	0.0858255753745571	0.152472505174375	-0.148678459609359	0.0501666666666667	0.185	0.311166666666667	0.453833333333333	0.0175904308174474	0.00645732154523139
135	3.15783239353498e-10	2.91696711984039e-09	1.72864487736626e-08	3.74137129865629e-09	0.0166822569887239	0.0771289745378567	0.0432841252711966	0.707632386120094	0.000220912595990294	0.000266106596017007	3.83364830772646e-07	6.72385297159575e-08	1.89768638573341e-08	2.59158177284432e-08	2.69011502245498e-07	2.4067150764088e-07	50.2788183910379	60.4980288767983	64.7024659457602	70.4319632880579	5.72949734229769	9.93393441125954	20.15314489702	0.140653319647299	13.6442858598512	13.2950581220794	25.7763117930917	63.317420196111	0.049	0.2075	0.349	0.491	0.00856285988872148	-0.0790006083578924	0.0878490788340141	0.0450297478151475	0.0484536277826064	0.079605603831218	-0.253162448136866	0.191659130728809	0.0090274295008993	0.0563877289310601	0.568043938912474	0.0506666666666667	0.177833333333333	0.314	0.439333333333333	-0.16761347136095	0.0265927518625083
136	3.14388911289448e-06	0.000178557764651728	0.000254852736760699	0.000437217763716347	0.74923041723382	0.304426434798512	0.606965981889385	0.769192053494549	0.0156019004709429	7.87737781364631e-06	0.0118746466441852	0.000414084063916237	3.50954746913732e-06	4.38786838305999e-06	4.44469803626474e-05	4.04820513731512e-05	30.9433866075196	34.0866611235033	40.0029462673774	40.1051251300451	0.102178862667643	6.01846400654176	9.16173852252541	0.0861022736653467	5.84719497993683	19.9674008503425	6.32948990857949	38.6426369738818	0.053	0.20625	0.3515	0.47125	0.0253956037748557	-0.0606302014760649	-0.019072683230774	0.0411503120405793	0.096786709796369	0.0315052555937673	-0.00624382077515705	0.192700552287702	0.0669800616478712	0.105298569616259	-0.0670931396213375	0.0516666666666667	0.186666666666667	0.308666666666667	0.445666666666667	0.00052909217990442	0.00146199496244442
137	0.00652165021325627	0.0145728824407018	0.000401017451526611	0.000293156688839255	0.112809226243293	0.00180904136072421	0.00460868636493717	0.458635128024545	0.0294711410144271	0.0224542090606913	0.0475517941602002	0.00122915646761825	0.0197131751313931	0.0246292157786813	0.0342845606726612	0.0361683434229489	14.2558693811225	22.1061478888005	38.7330434031537	41.2474620828216	2.51441867966787	19.1413141940211	26.9915927016991	0.54922354215887	4.73987917389059	5.21024200142892	3.92575640252653	37.0866282419101	0.05575	0.20375	0.34225	0.474	-0.0316165565300348	-0.043523955035997	0.0451658045740686	0.00385702747225325	0.0202686040192941	0.0431806830444419	0.0848333448230143	0.212243107187314	0.110502494789176	0.147991695277333	-0.114738995355226	0.0523333333333333	0.186166666666667	0.320333333333333	0.453833333333333	-0.0420199096097806	0.00664285724796903
138	4.56014519151835e-09	5.28154053679049e-09	1.09181858996329e-07	1.8645416589736e-07	0.444778431353278	0.897959924402091	0.13934760488815	0.050540974984544	0.00699228441755179	2.0354960877593e-05	6.68595896332876e-05	6.42166335828364e-07	8.79690441573847e-08	9.75500571673686e-08	4.4867316068939e-07	3.49731016019553e-07	44.7135990304014	59.1348459107248	60.1779645654024	60.761888319561	0.583923754158604	1.62704240883613	16.0482892891596	3.82342009385457	7.27494987532737	18.1557900071803	15.8977093132071	57.6269472229889	0.05325	0.20925	0.35275	0.48575	-0.0801193189133571	-0.00180769094924168	-0.091476872148539	0.091831174530943	-0.00140928441711951	0.00910486098899633	-0.0634260461934271	0.0907141196632446	-0.0132687638477304	0.103475518155951	-0.0729802892519575	0.0446666666666667	0.187333333333333	0.311833333333333	0.445166666666667	0.0220165177429208	0.0673877056753497
139	8.17144501124207e-09	4.63247433475642e-10	2.49343496426256e-09	4.03334125921032e-09	0.352743421911232	0.352249105566336	0.00500349621490215	0.579998781794397	6.57040257247397e-05	1.44907124486364e-05	0.00158473438978412	2.44465969274789e-07	1.54514384878097e-06	1.35720668422076e-06	1.04593459476434e-05	7.28983758758531e-06	43.4941115945403	64.696680791596	69.3853801880759	70.2489435704556	0.863563382379652	5.55226277885959	26.7548319759153	0.306236617249851	15.9307080512281	18.8034190234794	9.97739836933761	60.0787542633419	0.05675	0.20925	0.354	0.4845	0.0807721663956007	-0.0666761317276175	-0.0634598679630261	0.0789784508680832	0.0381797975330576	0.0259580817642147	-0.0107767643833886	-0.186787517212342	-0.0269472928126105	0.11491886971812	-0.107313075317258	0.0541666666666667	0.177166666666667	0.312333333333333	0.452333333333333	-0.235836991600855	0.0380187115569327
140	2.44317400741139e-07	1.16218070255573e-06	3.45813237639443e-08	7.59704586780686e-08	0.948330168296218	0.005531361540405	0.00517836944677591	0.0759013876156501	0.000250901918082076	0.0221429651490217	6.9085531497747e-05	1.22294312469221e-07	6.90044030557674e-05	0.000187437812928754	0.000383673323424881	0.000716289108365823	36.3571846145205	46.5037256569412	63.0086173179225	63.0128168581577	0.0041995402352768	16.5090912012165	26.6556322436372	3.15054974276882	13.4053927488276	5.23451627483882	15.8357306756679	61.8217207779369	0.05225	0.212	0.33925	0.485	0.0163527731589466	-0.181986549507178	0.0337715046271928	0.0808810165253461	0.033705854807577	0.0455823926019093	-0.42222506501874	0.0734724605337379	-0.16204120057103	0.0547621280467928	0.20812590373256	0.0445	0.182333333333333	0.317333333333333	0.4445	0.0334982847991562	-0.00859458467042945
141	8.95593052089956e-08	3.62633510099991e-08	8.85738306698892e-08	1.89176707969106e-07	0.861959337114779	0.301673043712949	0.0224795313561635	0.611148190011053	0.000115680843445083	0.000669494283127854	0.00030140386511716	5.52765551624141e-07	1.02618849881111e-05	2.7615480906255e-06	2.06929804706811e-06	4.30774624625571e-07	38.4716381157341	54.6783866761398	60.6951460207201	60.7253804670545	0.0302344463343616	6.04699379091471	22.2537423513204	0.258506327008945	14.8618202977741	11.5720816096127	13.0616495953855	54.2235080041428	0.04825	0.21025	0.35875	0.494	-0.112826375345506	-0.0900907067858584	-0.213357280512229	0.0543210963509691	0.0435819517219329	0.0566172680355084	-0.231752028754057	-0.166774343893066	-0.0313101686044225	0.15894390374452	-0.260054944012617	0.0505	0.179166666666667	0.325833333333333	0.457166666666667	-0.152661837266308	-0.0985123211675156
142	3.88062208524203e-09	1.12995696263351e-10	6.2365545643375e-10	9.70107196758055e-10	0.316357197246233	0.325006498091986	0.00256929132752769	0.175381078855135	1.16963494566706e-06	5.40727704255512e-05	0.0144381656270453	2.96038785244322e-07	6.85856423012058e-06	2.51148774742825e-05	6.56976263007579e-05	0.000161720531512507	45.0506977609548	67.8918356549912	72.6992760229405	73.7032235758597	1.00394755291927	5.81138792086858	28.6525258149049	1.83633531453734	23.6265345765605	16.299690924945	5.98376291093518	57.6974604973294	0.04775	0.21325	0.36275	0.48225	0.0483682587506979	-0.0329836897273664	0.0191137367365566	0.0856831945420715	0.144104388767622	0.066896929697981	-0.112209165405746	-0.0221641650666684	-0.0111892299939727	0.142969752643269	-0.0710166037847621	0.0538333333333333	0.174166666666667	0.323666666666667	0.457333333333333	-0.0934285455587725	-0.0626001622808851
143	1.97305794002759e-08	5.04985224416437e-08	5.62926895837542e-07	2.6181964481114e-07	0.0506561574050639	0.306356734937431	0.0757996378578149	0.882367330102652	0.000549892185273212	0.00020910767675755	3.09351874632066e-05	9.82368953602223e-07	4.35221537842658e-07	1.69592776130768e-06	3.58255134282171e-06	9.57405003278591e-06	41.6482230871625	53.9069179541184	56.0858961522026	59.905501859801	3.81960570759838	5.99858390568261	18.2572787726385	0.0218947886637579	11.9383818783444	13.74742141764	17.3594766028782	56.5390833346662	0.051	0.21275	0.346	0.48825	-0.0322802093517415	0.0406001575770898	0.0421184714427748	0.0728717936163906	0.0746265879752792	0.00601736720301624	0.0514507669535792	-0.00429399682949665	-0.0475141619868282	0.0582924108727034	0.074763148343255	0.0516666666666667	0.184666666666667	0.3105	0.445833333333333	-0.161524819339016	-0.0857602823203802
144	0.00035551023168989	3.18342015525198e-08	4.84298709146081e-08	5.22224554561011e-08	0.184064799415311	0.110451180197295	1.00223416570541e-05	0.867176451243969	0.0215458040899245	0.00662730639526027	0.00273474659666903	2.49611514427084e-08	0.000812720552547375	1.26200048936649e-06	0.00514573258749675	1.08994588972051e-05	20.7464356080018	54.981407103558	62.182337566941	63.9468328621588	1.76449529521778	8.96542575860076	43.200397254157	0.0279712415563154	5.28209531552784	7.37129843772345	8.9764954841703	65.7771064831576	0.05125	0.217	0.34525	0.481	-0.0558647147405304	0.0761793902483271	0.0225094576609935	0.0604021322653087	0.0588077426550382	0.094513148440689	-0.188230271018463	0.0462140013278611	-0.0522266332909318	0.123760224774247	-0.0464455552493672	0.0505	0.198	0.319166666666667	0.4505	-0.116579592027855	-0.0590200689200703
145	5.06976917506969e-08	9.289601236437e-07	1.14912003327059e-05	2.04264078905167e-05	0.626873189014333	0.907245968323093	0.629189374335441	0.806108862446835	1.86901072563348e-06	0.0576211146631015	0.000156838931758435	4.76233467462838e-05	2.21712646708856e-05	8.68229080549735e-05	7.59838739261894e-05	0.000211073761315759	39.6679405936811	47.0390319171565	48.3525610231227	48.5888858807011	0.236324857578438	1.54985396354459	8.92094528702	0.0602451672898496	22.7251959992736	3.6045657740342	14.2882731029567	46.3005771804845	0.04975	0.22825	0.34175	0.4895	-0.0753192811245164	-0.0736424924584701	0.0451774158783642	0.0448997445374073	0.0516787798724405	0.0126867023224671	-0.106704421847893	-0.122996333446216	0.0382261170292888	0.0848070920946536	-0.168540305738419	0.0486666666666667	0.188833333333333	0.3235	0.451	0.00363885626896564	0.0432314905531492
146	0.00041932327418125	2.14121660222728e-05	6.15361224712335e-05	0.000112767849174193	0.852471517709397	0.478790974572156	0.0147891827215476	0.875922954533857	0.000653807151587955	0.0304485699482029	0.0249058818435026	9.53603266759205e-05	0.00635520333284944	0.000928690039724339	0.017495711029494	0.00477546273577695	20.3841485431403	39.4219605398757	43.8955479069627	43.9301312157986	0.0345833088358631	4.50817067592288	23.5459826726583	0.0243795866995242	11.6161751534783	4.68378609102365	5.03041833984207	42.708669157282	0.0455	0.21025	0.33975	0.477	0.0190306873204223	-0.159050885586217	-0.0324157734860949	0.0779322926549419	0.0769452700645842	0.0643796913361987	0.0430475064700247	-0.122173494976823	0.117765018496416	0.105662184361502	0.247825538239486	0.0461666666666667	0.182666666666667	0.319	0.454166666666667	0.0106070658553005	-0.105944750243406
147	1.61486916707792e-07	1.36975991391128e-07	8.93933078639707e-08	1.08648727783291e-07	0.229198207680981	0.0611399169439549	0.00946725524375154	0.0441240439618715	1.76528063325215e-05	0.00564652109601496	0.00626906457056841	2.98438241697943e-07	1.87615799615306e-05	3.95393483472148e-05	8.68448655783887e-05	0.000102206947120597	37.2302872194414	51.5712519150184	60.6723973489788	62.1182275786778	1.44583022969891	10.5469756636594	24.8879403592364	4.05180874958796	18.4271153241461	7.65978570999323	7.47128914097812	57.6772850362832	0.04675	0.20675	0.34525	0.4815	0.0292417583293675	-0.00870221949635039	0.164603983640506	0.0470543324493355	0.0531711835593317	0.0503446405273014	-0.120645956600204	-0.0825938071865101	0.0765262363851397	0.150272612532353	0.119753259229985	0.0558333333333333	0.1725	0.318666666666667	0.453666666666667	0.000766600997732356	0.0361538301010884
148	4.90342163793548e-07	7.64407793169716e-08	1.1083889208817e-07	1.25256102196881e-07	0.202949282430265	0.116330354333917	0.00479751213033305	0.00593000152647597	0.0010790143794531	0.00584304340600856	0.00152694625676219	0.000889230589336368	0.000173271899711144	0.000398194614524054	0.000296478175000358	0.000533683022473198	34.8856770719649	52.9385776959316	60.140683935424	61.7617063711805	1.62102243575646	8.82312867524888	26.8760292992156	7.57145133046652	10.6868215082322	7.59808175524449	10.0458126778813	38.0428486866319	0.0575	0.2105	0.34225	0.47875	0.0142543541464657	-0.0599302956784514	0.0324252492725204	0.0917747662244659	0.0293742593411297	0.061088756756068	0.145990466639908	-0.076062665748381	0.107542714712619	0.104917833624579	-0.124583269551134	0.0451666666666667	0.184	0.315833333333333	0.4465	-0.117601294057263	-0.0302660126132136
149	3.67790996897814e-07	8.0889349796369e-08	8.06638851145467e-09	1.22926852323459e-08	0.325000980266645	0.0116458879913057	0.000754603068491322	0.430517889268726	1.06014563789581e-05	0.00834862549272765	0.00223741427803783	7.58095446317639e-06	0.000106473835649861	0.000384115490902969	0.000821952119069686	0.00201305352333341	35.4935452273203	52.8062332347399	66.5538175611	67.5225320930404	0.96871453194035	14.7162988583004	32.0289868657201	0.621425944318162	19.3998648175002	6.95712123986777	9.34379738465395	51.2253436708215	0.05425	0.21125	0.3445	0.47425	-0.127436803347482	0.064998353207849	0.0796577994696833	0.0539880768050522	0.0793673682123568	0.0144685626679097	-0.366165692940471	-0.0351994170858593	-0.0812291416833484	0.125652936256953	-0.120289682326323	0.0506666666666667	0.175833333333333	0.319166666666667	0.443166666666667	-0.0833144980118635	0.0288524150051246
150	2.86167095182243e-06	1.32983853559804e-05	3.04853121736785e-05	5.19017056139259e-05	0.591141913568813	0.361327663242116	0.186081371138734	0.10788740682045	0.000358103711349456	0.000290414017641391	0.0622192518807647	2.76713683686102e-05	0.000462838295644445	0.000652777138193851	0.00231563454526499	0.00409623429034336	31.1436155598203	40.5966576581777	45.7773599272186	46.0659244127019	0.288564485483221	5.46926675452414	14.9223088528815	2.58489728481072	12.7390282133019	13.131230230747	3.47721817462843	47.7724096019957	0.04525	0.21	0.3445	0.4815	-0.15811754122192	0.0560313635540973	0.00903988429761222	0.0392743882627338	0.0724174606246167	0.00487492740227266	0.0323670364969364	-0.118344546524518	0.0941534932122797	0.111303198220178	0.14709578475216	0.0523333333333333	0.181166666666667	0.309833333333333	0.4625	-0.0331785156129438	0.00788720471802678
151	0.000789577940727429	1.09429604632964e-08	1.3555945648735e-08	2.93139432587214e-08	0.770023766351546	0.160492634331051	2.75879051214711e-06	0.760415722488107	0.0115482116688629	0.00153845310064728	0.0596308050388909	1.9183054945678e-06	0.00252556960559108	0.0075834459806639	0.0054756691027246	0.0119716062456021	18.9898031664998	57.4558919346964	65.294099938219	65.3795648408413	0.0854649026223342	7.92367290614493	46.3897616743416	0.0929853028214893	6.37894408341526	10.0319831582237	3.54762330013182	54.8149726625739	0.0475	0.20575	0.3435	0.472	-0.18141397318688	-0.0806716970232596	-0.0298875943945037	0.130112583262455	0.109415327307167	0.0309746248855053	-0.0187200208510766	-0.0482358650565255	-0.1569029057748	0.0993153779095568	-0.0588363086655894	0.0488333333333333	0.185333333333333	0.313166666666667	0.452833333333333	-0.00557693429475422	0.0260613266373358
152	1.32109404944525e-11	4.08018256581329e-11	2.19133122426559e-11	3.77984552960447e-11	0.354329305048705	0.0462971333123066	0.0104558150123651	0.0881087235275702	4.02628712827768e-07	0.0142324528610929	1.16843338857557e-06	5.12128115238202e-14	1.04438521046199e-06	2.93846021079524e-06	1.85157332908711e-06	4.24590178483764e-06	56.8641207467372	70.1869131068961	80.5981691714551	81.4560610589178	0.857891887462756	11.2691479520217	24.5919403121807	2.90859276466063	25.6816917530832	6.0090791630937	23.6285124339192	96.8595698914203	0.0505	0.22075	0.34575	0.4945	0.00893797021385254	0.099570181423835	0.010880305069808	0.0358533916558802	0.0209619956739064	0.0573686886644338	-0.143799166091627	0.068116488747308	-0.0564516992139765	0.129036661387777	-0.112140134531153	0.0431666666666667	0.1795	0.322166666666667	0.445	0.035321261012303	-0.125148778310057
153	0.000511030559434339	0.000310741479278541	0.000128594747362558	0.000135543183158397	0.216672898750459	0.0563657362800803	0.0151670555266951	0.473645960006686	0.0107159011454448	0.00574769992518854	0.0124968333900557	0.000402623265315461	0.00180763340813145	0.00475645425134203	0.00873485374601062	0.0163753704103475	19.9493423248859	32.6590579332842	41.8921367802832	43.4184082205247	1.52627144024154	10.7593502872405	23.4690658956388	0.513457474713505	6.51183268336354	7.6277488319156	6.23898134345654	40.3417422153197	0.051	0.1985	0.35675	0.47525	0.00921348429420511	-0.0106772091001495	-0.143895364993587	0.056279558982563	0.10957145617927	0.0344785155615325	-0.324962088887395	0.243775733854059	0.107203612244763	0.107596761211161	-0.209056991357604	0.0478333333333333	0.178166666666667	0.33	0.449833333333333	-0.022172874376383	0.0951251433607391
154	2.58110516035564e-09	1.24680642831811e-08	2.60372141926715e-09	1.21876963632733e-09	0.0491302265442688	0.00685013458473842	0.00421162600688888	0.755676320957508	0.00102384906200583	1.6121338492532e-07	0.00232263575312077	1.89687963184668e-09	3.08808809915199e-08	1.40327576765547e-07	6.78652247819665e-08	2.1652882286812e-07	45.90212157528	57.154424471657	69.2814045478444	73.152302595845	3.87089804800053	15.997878124188	27.2501810205649	0.0968227306220797	10.7839329807121	27.4499458604514	9.27530841907719	72.0819023682717	0.05175	0.2115	0.36075	0.4805	0.0319734254028318	0.0251158197154471	-0.00466161414911761	0.0754560525121823	0.0784939504940784	0.0168589586905842	0.193216894104445	-0.0884505001089293	0.125751034483364	0.11923335903991	-0.106891479558193	0.0531666666666667	0.184833333333333	0.310333333333333	0.4495	0.0116880857782864	-0.0201675113641672
155	1.18192924047856e-10	1.45664922620743e-08	1.27171432002937e-07	2.63406379175537e-07	0.764174082934063	0.685260316882633	0.751286364943131	0.59059001978732	0.111834822760799	4.28827791460213e-10	0.000553564317813717	3.96448708060114e-08	3.0327561698966e-11	1.48128247510875e-10	5.97148553004409e-10	1.9697904533878e-09	52.3209306235367	56.7946994327212	59.8002292659803	59.8902316829772	0.0900024169968674	3.09553225025593	7.56930105944048	0.289423784038718	2.5280997499849	38.9770015123777	11.9259822745662	64.6314265382404	0.04975	0.20425	0.36625	0.486	-0.0158779701647076	0.0247000487717624	0.0223488059243818	0.0787502886809866	0.023665230764582	0.0358698205070761	0.0302349443399994	0.0305467243212274	-0.0285558260843364	0.0519519539404136	-0.0835359366761214	0.0521666666666667	0.191333333333333	0.306166666666667	0.450833333333333	-0.115006153656044	0.00997511563335491
156	1.75876230220064e-06	1.75982366878118e-05	2.39354652743557e-06	4.82541959296107e-06	0.987314900135875	0.0284687303732226	0.0422264976441159	0.102647374115153	0.131523446457607	0.001460253265217	3.87486128238817e-05	9.71491011582124e-05	1.68752301886516e-06	7.00076320977151e-06	1.08369002659539e-05	3.06675551939478e-05	32.1787121003726	39.906648853299	52.4129614565973	52.4132142374947	0.000252780897426419	12.5065653841957	20.234502137122	2.66392163158434	2.27443030603717	10.1281066685133	16.9317217787539	44.3432677179487	0.05375	0.19675	0.3445	0.49275	0.0156274618129476	-0.0414158437174952	-0.0371958517038691	0.0714936497990191	0.0230602269101431	-0.00443225179478772	0.0397691709253123	0.0479038479874038	0.0941653521682341	0.147432792294288	0.144096856456397	0.0465	0.184666666666667	0.314	0.450833333333333	0.0108938764646161	-0.0525890233058146
157	0.000111565914933573	0.000386914378831928	0.000151187771549114	0.000214891198831833	0.410029514515874	0.0741917324525354	0.063813075765986	0.826191754693561	0.000584097224733706	0.00229809770136528	0.0901787274498418	0.00253539007197086	0.0052410854353306	0.00514193801774572	0.0184974915224082	0.0122949851882367	23.275138044919	32.0895004257836	41.4478531424247	42.1265682763042	0.67871513387945	10.0370678505205	18.8514302313852	0.0482190494512906	11.8259876929005	9.29476379572043	2.87118003826799	34.9066667958249	0.052	0.21525	0.349	0.47375	0.00752315378139685	-0.104598120486475	0.00421939638587772	0.0704963666567961	0.0289126903675382	0.00905881122431042	0.153255806435332	0.146296925467773	-0.0415310342781392	0.167254556998127	0.0364498924122	0.053	0.187166666666667	0.319666666666667	0.4565	-0.0255286012910575	0.0247219997082275
158	5.26770986625712e-06	4.53409583777917e-07	3.06096239215305e-08	6.17678349834882e-08	0.637831422091129	0.0113306104071509	0.00040705442454079	0.214983487910915	8.29360912704899e-05	0.0741745183442637	0.00109452684847	0.000203989298117343	0.000544234390000948	0.000928640471424285	0.00390547430617482	0.0046741006505629	29.8431819209363	48.7458621138139	63.3073398267588	63.5289293753376	0.221589548578777	14.7830672615237	33.6857474544013	1.53754573273818	15.4901550612485	3.18813658305771	10.660417496465	42.2732527033632	0.04525	0.2095	0.329	0.48525	-0.156108379146609	-0.0931680709681525	0.0662219142814762	0.0823441747884632	0.0819761691358514	0.0419410915680955	-0.214673250163991	-0.294277697961955	0.142199742715456	0.196822139165537	0.0523849618526443	0.0506666666666667	0.177833333333333	0.312	0.452	-0.056631408254737	0.0294100228751426
159	1.12878520730824e-08	5.45813848799637e-07	6.00813238896455e-06	8.06365233312721e-06	0.312431626650872	0.737408704316879	0.691258966544739	0.602469302292529	0.000146505842406618	6.85735031414816e-06	0.00229653136459745	3.18715602665878e-07	1.00027547498165e-06	1.00416307537862e-06	4.95767643490915e-06	3.46041265377463e-06	42.8180029122741	48.3055289237236	50.0420234305784	51.0623918850833	1.02036845450493	2.75686296135973	8.24438897280925	0.271287662917985	14.4165912160533	20.2326230775725	9.29601283691773	57.5129298851509	0.0495	0.21525	0.35575	0.4735	-0.131866235868858	-0.0913935845207885	-0.0720300269783796	0.0300910098844588	0.0514350908505538	0.0403219391271935	-0.127230350219679	-0.0708566593077189	0.0174198710427717	0.0725363197781782	0.0793735854614002	0.0518333333333333	0.184333333333333	0.3125	0.4425	0.010535105061124	0.00846346167569559
160	1.75180887930375e-06	3.50333420554085e-06	2.34975833075616e-05	4.23598149904158e-05	0.697887147118279	0.735371989715295	0.209989945965173	0.295762654037278	0.00985942672485408	0.000724117139451708	0.000155906678037331	5.60228325944717e-05	7.71129691326464e-06	6.9159324293323e-06	1.46866443420981e-05	1.08438752558711e-05	32.1871273137513	43.8492594718336	46.4687183892383	46.6193975751376	0.150679185899207	2.77013810330391	14.4322702613863	1.09320282661702	6.6601201567446	11.4263007243862	14.2994952522731	45.8571713170551	0.04975	0.2095	0.35325	0.4865	-0.184448045101759	-0.0468982292231622	-0.101363798224617	0.0663856880731493	0.0704453800317168	0.0366272080257083	-0.00838448973170021	-0.187141965342187	-0.0148240000462968	0.111584053867403	-0.159353033049556	0.0545	0.1885	0.320666666666667	0.448	-0.0265985601772049	0.0591574888181182
161	3.68969629205972e-06	9.42644970637254e-05	0.000330148796269355	0.000581799910051065	0.975367476081772	0.613281833134216	0.651568556230762	0.8116262102151	0.000594537474121382	0.000709363729744826	0.00338710783882289	0.00167062444875798	0.000146327023091057	0.000527711954301801	0.0014859543014062	0.00360468234188284	30.602410938438	35.7136560336949	39.279655981838	39.2806093830804	0.000953401242441032	3.56695334938559	8.67819844464248	0.0568005403374627	11.7930031880478	11.4645508635876	8.5862500899857	36.1700284830262	0.05175	0.21275	0.3545	0.4815	-0.0462864439531401	-0.0324543616819667	-0.0167613574566303	0.0533840206638494	0.0458786004134796	0.0288793167352526	-0.119479850753966	-0.0437573686597861	-0.0199786453424189	0.0370787397782413	0.140398678941175	0.0528333333333333	0.184833333333333	0.321833333333333	0.451666666666667	0.0247937272289601	-0.0492196218874095
162	0.000230193121506668	0.00149450757964085	0.00412981282069995	0.00432425449209112	0.245269202606319	0.447647414202899	0.397657044806648	0.77103641397554	0.0568899370869477	0.000248444211911274	0.025809146809601	0.015976480504062	0.000236670729327322	0.000843110727944159	0.000228327153309922	0.000609841370636662	21.697640496277	28.5109327849641	31.906966670198	33.2570176616791	1.35005099148111	4.74608487671503	11.5593771654021	0.0846923431690811	3.62580811666703	13.4238580444071	4.96875982107485	29.0227472311632	0.0525	0.19825	0.349	0.4695	0.020005500171659	0.0637246610200144	0.00364134726997297	0.0314464348809249	0.0515490149743992	0.033186292298714	0.0642135398786625	-0.0155083283611798	-0.0984445662990525	0.090878130850569	-0.0930197745272897	0.0538333333333333	0.183	0.313833333333333	0.446833333333333	-0.00184865954699927	0.0118560540711779
163	1.49684265242443e-05	5.71057286119929e-06	1.72554670257911e-06	1.85286868492587e-06	0.198178746580494	0.0316314661776355	0.00414513950743923	0.772983078612824	0.66690891984121	0.000394212600703491	0.000104685517645889	0.000697211908086382	2.45719875907434e-06	2.9185230478997e-06	2.8361796420623e-05	2.53302143542508e-05	27.6089971307229	42.663815533364	53.2490054449809	54.9047508840231	1.65574543904222	12.2409353506591	27.2957537533002	0.0832178904502143	0.185239160122364	12.5594270176989	15.0502657190355	38.7546538686754	0.0535	0.196	0.35775	0.4875	-0.189376811495998	-0.0334194724447395	-0.127724776023506	0.0705550993322664	0.0517677040154681	0.0482528716279303	-0.262670958582435	0.207348554698599	0.166652942298338	0.105529575911633	-0.133390534719611	0.0548333333333333	0.1995	0.3235	0.448	0.0203730424853544	0.0205110170557211
164	5.67627517356065e-12	3.79309135751689e-10	2.41636451357285e-10	4.57218417122518e-10	0.453007150346138	0.0655781727202499	0.110822836791243	0.260204141147978	1.01484926401651e-06	1.47367433820102e-08	0.0744513646107976	9.35071879090438e-10	5.3405137979484e-08	2.49318167438294e-07	2.75517373541409e-07	8.89613504488502e-07	58.6121480663642	65.1506092179407	74.9505415392414	75.5136583517233	0.563116812481894	10.3630491337826	16.9015102853591	1.26767053541744	23.8997502538423	32.087699303951	3.18204790119671	73.7919523046875	0.0525	0.2205	0.367	0.477	0.0347849790710862	0.0822271592729518	0.0621878026966404	0.0453325070843474	0.10684837013542	0.00621771587120369	0.280276625251365	-0.0310682987950804	0.0292908464598333	0.106429740533312	-0.0800430948108845	0.0475	0.180666666666667	0.312333333333333	0.458833333333333	-0.0289356122016584	0.015231621351569
165	0.0106875847904878	6.43293936541383e-05	0.000586374099963068	0.000905152341162602	0.563186141714535	0.933619970201011	0.00953371339080921	0.779571786714694	0.113847743287787	0.00684407418108396	0.0553424587217997	0.000262530076398236	0.00979186359902609	0.0210322908510624	0.0107001997499032	0.0188528557647196	13.1235579795029	36.6780051986207	37.6564826348258	37.9907001684041	0.334217533578339	1.31269496978348	24.8671421889012	0.0783311985624096	2.49998000702908	7.31344115477623	3.67173764388826	39.9202600743081	0.04975	0.197	0.355	0.4725	0.0362799677501382	0.0573150771914568	-0.0109320106296258	0.0733132780281054	0.0906275688558964	0.0401174458553773	-0.0143984926257668	-0.0843361080070799	0.125324755084678	0.0332986271890832	-0.0489581790126066	0.051	0.184333333333333	0.328833333333333	0.453	-0.0426399389939231	0.104092730416116
166	1.47439205046131e-06	3.61010783049344e-07	3.79068879002176e-06	7.50037943932058e-06	0.884009874608384	0.853605769330434	0.0666900113999256	0.849918610122707	0.000302089510401741	0.0173358948124081	0.000155577811617597	8.53594299454077e-06	0.000107633437195467	0.00037194585706296	0.000874601041448355	0.00205569370650345	32.5532378022035	49.285906658879	51.2322527081196	51.2535359908798	0.0212832827601233	1.9676293320008	18.7002981886762	0.0358050693434961	13.0573936890705	5.66204536207806	14.3034701634297	50.9119937518705	0.0485	0.20825	0.33725	0.4855	-0.183161426611777	0.0122191862035953	0.0882975166232091	0.0725904753299848	0.0293492958772851	0.00152688071836632	0.183658572654007	-0.0794176503955224	-0.128051744616571	0.09142640488568	-0.0532571259723842	0.0493333333333333	0.179166666666667	0.3145	0.447	0.0245555222869659	-0.119131644557367
167	1.35615278225385e-09	1.84464258511147e-09	1.47186516281585e-09	1.6165869892234e-09	0.177335961755293	0.0529517377609237	0.00845069786135394	0.984868161597504	4.5860146797897e-07	0.000805358973325148	0.000557887707886672	8.49227854737598e-08	6.95112204907907e-06	8.94641670980047e-06	6.90992225793355e-06	2.36090044913193e-06	47.2445302030392	61.5473183407012	70.6493558039365	72.469165240138	1.81980943620147	10.9218468994368	25.2246350370988	0.000359712341833074	25.4305351601379	11.2288415854473	11.911489586415	62.7346026862927	0.04875	0.22	0.3475	0.491	-0.0909115350272794	-0.0702828148801618	-0.0808912941055772	0.0682747973097398	0.0400074592864662	0.0360563384556552	-0.0982141761449033	-0.0719890901548882	0.075038491619711	0.151224330194161	-0.205109013740047	0.0486666666666667	0.179	0.315333333333333	0.455833333333333	-0.119921875228404	0.0246400335188588
168	0.0128639450038782	0.0139454621462863	0.0241247762794845	0.0174114254581417	0.114445069486222	0.260923272224804	0.139780908582338	0.419507295929455	0.00581894846786268	0.0846631353494745	0.185089698714265	0.177204113704455	0.0333815039479096	0.0780368208641006	0.166475101879445	0.268301273563994	12.6954328296852	22.2362085927016	26.2402006891061	28.7319415888633	2.49174089975713	6.49573299616168	16.0365087591781	0.651695078584453	7.60553225245712	2.97303015045145	1.75627595476362	19.8642040161067	0.0455	0.20575	0.335	0.4765	0.031498889305467	-0.03231245213895	-0.135175473851831	0.0535434852738582	0.0460504533312476	0.0121013572589219	8.08798428035992e-05	0.0211209084188419	0.0414712288781056	0.127409786178362	0.288530958620011	0.049	0.1835	0.3185	0.463	0.00438593127763641	-0.0602224410002556
169	6.39608338848281e-06	2.64769143328518e-06	8.25230907768211e-06	9.82166331520941e-06	0.249970456241547	0.304771338932608	0.0322302712685096	0.586262360056023	0.0227629651551219	0.000267556641873615	0.000662553650009594	2.32400375645045e-05	5.42065970577896e-06	5.65900114401215e-06	2.26243167990349e-05	2.00806682024373e-05	29.4288047308874	44.5257826454617	49.2172184194424	50.5406872245803	1.32346880513796	6.01490457911859	21.111882493693	0.296219277296132	5.18650380558756	13.2848695808989	11.5914602848479	48.2423469072956	0.0475	0.2025	0.3495	0.485	-0.0383365039066965	0.118088948232464	-0.0233319429666032	0.0643545866160437	0.110634446646166	0.0166255153993244	0.0257658074136739	-0.137136657549339	-0.0793347132232211	0.108519053793695	-0.0886586045594103	0.0451666666666667	0.184166666666667	0.3145	0.450333333333333	0.00494794685871011	-0.0261601396968901
170	1.26561150669511e-06	2.40369072891563e-05	8.13852317199627e-05	0.000118690018976804	0.420585688251269	0.459763249600029	0.450776151275599	0.0628550209050422	0.00243513131428661	0.000517528762410956	0.00207977249128075	1.6808361686567e-05	3.74692333222704e-05	0.000131202686419133	0.000434999858595031	0.0010303043770031	32.8772875995346	39.1356311783966	43.1392917861376	43.7879698912584	0.64867810512078	4.65233871286182	10.9106822917238	3.46040228668608	9.18870487352979	12.0514223568916	9.47776444660667	49.1109070535549	0.0575	0.2115	0.3485	0.48	0.0129999825120098	0.0323454839205764	0.0551845380599385	0.0474797000201676	0.0634672277014189	0.0219066613914541	-0.162671269057687	-0.0902856604590103	0.0972571976159074	0.1224127700649	0.225207405966693	0.049	0.186833333333333	0.315166666666667	0.448666666666667	-0.162556787170392	0.00666039783781718
171	1.79273972703827e-06	1.68321629672511e-06	1.27553632089964e-05	2.45583790274057e-05	0.902947725768825	0.77980767779344	0.142777083758038	0.395747738992428	3.57261624153123e-05	0.000300360429144958	0.1473635950541	0.00017210614186742	0.000305856373103893	0.000940574019009344	0.000284333093644203	0.000428329854515835	32.1380626446044	45.6159538931824	48.0790644713197	48.0939334687209	0.0148689974012086	2.47797957553848	15.9558708241166	0.721208640944042	17.0859215033342	13.0681451304627	2.09933108978657	42.7507557123122	0.045	0.21025	0.35075	0.47225	-0.207301590397367	0.084419822654184	0.0104683650930116	0.0604800947619368	0.035681769904343	0.0356991848351338	-0.0768738367524049	-0.138469200005841	-0.0281155606635757	0.0925317265231841	-0.0678865914242907	0.0486666666666667	0.177	0.316	0.4575	0.00549521419744556	-0.00295066978233748
172	0.00197073969150659	0.00222945573882736	0.00321480262473961	0.00499879051471428	0.715296306767297	0.371675138844319	0.146969323285317	0.805185589390547	0.0351446207684815	0.00752410476595924	0.0180679375039256	0.000527740446254964	0.00358451221531113	0.00951377377146207	0.0162208713978187	0.0301973733697142	16.9567147105554	27.425555583759	32.6690383557434	32.8020826036372	0.133044247893849	5.37652701987827	15.8453678930819	0.0608320899168575	4.43813492651861	7.14338390408921	5.58954997744513	37.956163534247	0.04925	0.203	0.3445	0.48225	0.0510132324696004	-0.145387766466465	-0.0421382555329467	0.0474698146649193	0.060448716708559	-0.0128526200555442	0.00690541437227475	0.0578823688010321	-0.274015729377114	0.0523023131261175	-0.15454169865997	0.0481666666666667	0.186	0.318833333333333	0.458166666666667	-0.0512393098838547	-0.0775163084534829
173	6.74764859277445e-10	3.43141151239925e-09	5.11163203071018e-08	1.09104892778644e-07	0.809582374681318	0.851598416065093	0.267441245976701	0.0755117443666361	0.000410967917338881	2.17541845284317e-06	0.000601750926684107	1.51643503548897e-07	9.11952017529117e-08	4.33297280188931e-07	8.57518984395287e-07	2.77546688676749e-06	48.6988247847039	60.125503659714	62.0496691596636	62.1077332091809	0.0580640495172702	1.98222954946687	13.408908424477	3.15894983675298	12.4816550993983	22.4335393772326	11.7705531828742	61.281750120456	0.05675	0.21375	0.35825	0.48175	-0.0107426601416406	0.0527135422525721	0.0224633410002369	0.0486621049692554	0.0431136879592456	0.0224224861309343	0.131948501709005	0.00977281062868098	0.0957018149073055	0.0874133483927461	-0.0138933727225595	0.0486666666666667	0.185	0.312666666666667	0.446833333333333	-0.18547556853226	-0.0799431663235307
174	1.45364090525497e-05	0.000282551405930329	4.50478634738111e-05	7.62313669218142e-05	0.598012090614653	0.0333503890723467	0.0981998073071851	0.956055918257538	0.00492208735216716	0.000509552457082323	0.00424888877801962	0.000303380466511975	6.54710409808773e-05	0.000127856570084409	0.000179439143528281	0.000274051267048145	27.6718085907632	32.9052708611052	44.7342889013453	45.0122934623432	0.278004560997942	12.107022601238	17.34048487158	0.00303640809715944	7.90784485718359	12.0803787248624	8.17426477762092	41.1499867927599	0.05225	0.2055	0.35025	0.47525	-0.045392519452221	0.00587857387715565	0.0061470624779427	0.0413738476655699	0.019343203613864	0.0206398812064655	-0.0432991671132419	-0.152519760989167	-0.0883160269906595	0.125335068481625	0.147607660563279	0.052	0.182833333333333	0.316833333333333	0.446166666666667	-0.176074611003476	-0.0389522869732476
175	1.57519545634957e-06	8.29855303336593e-07	1.5996742218829e-06	3.23849388166375e-06	0.908269244844359	0.292168719178561	0.032933591575991	0.537288025204957	0.318964907311572	0.000157950245737991	3.81088522219832e-05	9.5257160434521e-05	3.6106908485172e-07	1.02634447679781e-06	5.42352577984214e-06	1.0707048784814e-05	32.4128267586566	47.3082214307215	53.4420324263992	53.4553085114021	0.0132760850028717	6.14708708068065	21.0424817527455	0.380589293287358	0.993186105511995	14.2749829258901	16.9633273513355	44.3976643654502	0.04875	0.1955	0.35525	0.48575	0.00559432776600544	-0.148311484186582	0.102504747449043	0.067825359782859	0.0525776998869486	-0.0119537151409115	-0.185983386146725	0.0596807933388555	0.114116322410856	0.0552978441200763	0.0745772498629599	0.0515	0.1875	0.318833333333333	0.443833333333333	-0.0161821707323932	-0.0763224805243445
176	1.21289908794992e-05	0.000110196563131746	0.000110745104497811	0.000201869469381924	0.966435464775282	0.221759914588878	0.219851229930488	0.542932027905505	0.000477456562722475	0.239263688808969	0.000146816602116485	2.86924861472453e-05	0.000589456130159843	0.00200112855143155	0.00506308726716338	0.01156450217548	28.0599148000547	35.3176824424736	42.3008897490363	42.3026604183178	0.0017706692815409	6.98497797584423	14.2427456182631	0.370132546325749	12.2017128995958	1.38492694554589	14.4126009159263	47.6746449145577	0.05025	0.21025	0.3405	0.4895	-0.0534880559429807	0.0193203693107536	0.0254408803641284	0.0299882801758361	0.05434225780563	0.00762392337031337	-0.199691154844779	0.0908520335720961	-0.108876274337425	0.107284420444182	0.186955432844968	0.053	0.182	0.329166666666667	0.450833333333333	0.0273854067654223	0.0108844644465387
177	0.000822145696629888	0.00193137367466112	0.00445426547994601	0.00688689551575189	0.740740305990346	0.554028364197635	0.300960698935298	0.71959030200587	0.0681861492214084	0.00518303066843046	0.0047813148897683	0.0115021168197126	0.00078248047014034	0.002410805595952	0.00509154882459276	0.010811271896079	18.9004310714663	27.8166143154886	31.6751647331039	31.7846417726832	0.10947703957936	3.96802745719469	12.8842107012169	0.128885594758231	3.3261539400919	7.8144434678743	7.96035070169273	30.1182651656034	0.04825	0.2	0.33275	0.48775	0.0479241958950359	0.0371259493433887	-0.043926905899963	0.0239840392705363	0.072719704742521	0.0261142607584354	-0.0521053867576792	-0.0888252691973598	-0.0343318079144838	0.157918217975577	-0.157828303871883	0.0498333333333333	0.185333333333333	0.306166666666667	0.459	-0.115758939653111	0.00701910339680855
178	7.26361517349164e-06	6.16510130932308e-06	4.10157410984186e-05	5.07231901928113e-05	0.284987839761014	0.600641331814807	0.108719639052226	0.207769961902429	0.000999053124747427	0.000241630960752231	0.0345511843152657	1.39706765087967e-05	0.000279332187680116	0.000986963490703209	0.00269349892113124	0.0063849819268393	29.1570526898431	42.477404741061	44.9854638963807	46.1286132297973	1.14314933341666	3.6512084887363	16.9715605399542	1.58689745262745	10.8293201814249	13.4760265087261	4.46721899381919	49.6044363626551	0.04975	0.20875	0.3465	0.471	0.0156237538793144	-0.144357522529141	0.00256097428717818	0.0818708542144989	0.0582161048566964	0.0193569277919592	0.0562553155586311	0.0428613800308529	0.0792819659712522	0.108077837352625	0.107108906733924	0.0555	0.182166666666667	0.311333333333333	0.4495	-0.076860362524409	-0.0161487842591713
179	4.11101297059581e-08	5.01665799934093e-08	2.58517227938416e-08	5.19913784139497e-08	0.626112761572253	0.0742337947970211	0.0133821773588311	0.0222854470050333	0.0288881487961236	8.4557343480735e-06	0.00161950549091293	3.29881527384438e-06	5.24942308950529e-07	2.04541822829822e-06	8.39991931211548e-06	2.21201858789238e-05	40.1082138507772	53.9222997117176	63.720494943198	63.9578640688778	0.237369125679834	10.0355643571602	23.8496502181006	5.22336036625802	4.77426658954937	19.8319516589763	9.93744079835596	51.5899348042047	0.0555	0.2145	0.34825	0.48025	-0.0759838939860654	-0.146316717626437	-0.0901897147897361	0.037926555117899	0.0402413950448038	0.00139735643110679	-0.289419385787713	0.206213372530875	0.0690307358653733	0.117941017071789	-0.0864463364819835	0.0453333333333333	0.1965	0.305666666666667	0.448166666666667	0.0437031220046442	-0.0257568857828814
180	1.84638422142899e-06	2.83203149184365e-05	5.07129831537054e-05	8.94413157865068e-05	0.693419983610576	0.321796580155454	0.32751406171249	0.637517746531647	2.18404612352058e-05	0.043673822887856	0.000802590546594593	0.0161936336970161	0.000195733948240385	0.000307558384733089	0.00182678098240204	0.0020605352841879	32.075420911402	38.7287494137418	44.4163430443004	44.5717509973983	0.155407953097892	5.84300158365659	12.4963300859963	0.222003272179336	18.0216700414421	4.0691276776688	11.2352324241219	28.9772167459822	0.04825	0.20975	0.3385	0.47575	0.0230561446038372	-0.158132382684555	0.0215457889287681	0.0432451187368519	0.104234993844311	0.0180796931879911	0.103438999349132	-0.025517959808576	0.0173587117562138	0.106512480311938	-0.0682512635056214	0.0503333333333333	0.175666666666667	0.319166666666667	0.441666666666667	0.0198754348015217	-0.0870185316937374
181	5.51638081093204e-08	3.02146669422265e-09	1.25977012120218e-08	2.76049671217785e-08	0.813121949792407	0.402501752973881	0.00640675962431195	0.630861810842343	0.000659378165391238	0.00280036480683748	6.5013881597566e-06	1.5372864982538e-07	1.05845196945798e-06	8.65391031386543e-07	6.05958763293852e-06	3.4893501530165e-06	39.4905547463786	60.4173302572963	65.4723001766179	65.528185347699	0.0558851710811723	5.11085509040277	26.0376306013204	0.230893893254233	11.6003949019796	8.93317925010888	20.3346103140066	61.2474286674834	0.04625	0.209	0.34075	0.49175	0.00914061114311902	0.0980794628143568	0.0428209034474675	0.0710119773151434	0.0797781018527844	0.0588170939293744	-0.219604594666105	0.218794025617923	-0.0532556967348488	0.0871990483646441	-0.074640341151048	0.0483333333333333	0.1815	0.312166666666667	0.445833333333333	0.0563035919565896	0.0424850510988721
182	2.68327399663405e-07	8.30406962488898e-08	4.36590919185833e-07	6.36076596267248e-07	0.335716314042525	0.42740174644303	0.0286185657409369	0.152611362191667	1.96338992527336e-06	0.262341709773339	0.000756996381410689	7.68861140843527e-07	6.89869887574175e-06	2.8392729548698e-05	1.46874253524067e-05	4.25408149368566e-05	36.1593639170751	52.7448022549579	56.7245459369151	57.6512673554753	0.926721418560192	4.90646510051738	21.4919034384002	2.04595326684466	22.6305375938427	1.25635741659607	11.3438154527212	57.1668450369545	0.05025	0.21975	0.33475	0.47625	0.043543745780955	-0.0488198740558116	-0.0807113293146147	0.0611566871263757	0.0920498703796883	0.0189653585780024	0.0259580385308269	0.0486972744085264	0.0405662412558266	0.12026838396949	0.00689360281129171	0.0568333333333333	0.181	0.324	0.442	-0.0116836984404793	-0.0677394607362444
183	0.000291725372079458	1.76727863521435e-05	4.09506466635497e-05	4.25556415369811e-05	0.203490780236352	0.24306509010801	0.00789001551726999	0.531411256751434	0.000247453864925049	0.05300184465253	0.0354435580936459	0.0147635257511064	0.00196268737026496	0.00539244415386272	0.00777884042379245	0.0155586743799129	21.1796505753227	39.89621754572	44.9897146001385	46.6068564253219	1.61714182518335	6.7106388796019	25.4272058499992	0.391692183706709	13.4313508341947	3.74386082328965	4.42367806653056	27.8789294030433	0.04725	0.2115	0.335	0.47775	0.0337256211198568	0.0372884764217193	-0.0143413057479289	0.0828190333215977	0.0946640368833609	0.0268851615767694	0.0274086001255612	-0.267280728577792	-0.0286039359091326	0.0994660955329198	-0.160867316433181	0.05	0.181833333333333	0.3165	0.456333333333333	-0.010084907195293	-0.0521353222288713
184	1.99739877803357e-07	1.16588789286846e-05	5.53897121794464e-07	1.15184560328797e-06	0.950897309416806	0.00949964626398822	0.0551216370376113	0.805474348513404	0.00937258005554824	0.0533785711010643	2.24565114290832e-07	4.76582078901327e-05	4.66975311053898e-07	1.72484334548444e-06	6.49045335322776e-06	1.61654556259994e-05	36.7821243504004	40.9198442170382	56.1265838392574	56.1303759348812	0.00379209562379401	15.210531717843	19.3482515844807	0.0606482020862131	6.75041654804409	3.73202725911688	26.8092050271316	46.2985829532887	0.04825	0.206	0.337	0.4885	-0.0693710328085032	-0.0467562899192012	0.0174178530722228	0.0152260126785105	0.0343461576253042	0.0340857715475274	-0.183248730707391	-0.0589318464400619	0.0333195641287416	0.179903313003775	0.15224841290586	0.0493333333333333	0.185	0.3185	0.435833333333333	0.0175766187496119	-0.0347388295938026
185	8.50888556311237e-09	7.61190227102217e-09	2.8459989115852e-08	6.2811510121181e-08	0.967172471873733	0.392686722024632	0.0442860550151925	0.134116997251243	3.11842993536503e-08	0.0384697948146439	0.00718711171024862	1.06476538100338e-06	1.01148027744567e-07	3.90041259565131e-07	8.38606496280897e-07	2.18260535535709e-06	43.4094560917001	58.2933581799443	63.4854882077852	63.4871819269611	0.00169371917581884	5.19382374701672	20.0777258352609	2.24419143448176	30.6323970140857	4.28412871375986	7.22560073715431	56.3323492756688	0.04525	0.22325	0.3385	0.472	-0.0843552602156926	0.131391143981886	0.0164030202206802	0.0537095343028973	0.079543193860358	0.0236543356156078	-0.198698924589192	0.0851336420214316	0.0599589181657146	0.118095270667132	-0.0528666654176919	0.0518333333333333	0.178166666666667	0.318666666666667	0.444666666666667	0.0101345650302531	0.0278162784866516
186	4.8346512819327e-05	0.000289913196388136	0.000242888906796269	0.000416223897170785	0.740512211389937	0.192040378266806	0.175267585768305	0.624063877806081	0.0145215597708197	0.000123034569731427	0.0256065571404282	0.00165966072575521	0.000107317747955889	0.000309122547442835	0.0010328647003074	0.0020558402820944	25.0859703529641	32.8387292818006	40.136767893564	40.2464448543833	0.109676960819343	7.40771557258267	15.1604745014192	0.240196985304465	5.97360551421843	14.7455960253556	4.9823918402235	36.1898047841701	0.0505	0.203	0.35825	0.48625	-0.0976937591164781	0.0126097420460976	0.0460364857456536	0.0827139571002923	0.0651192543029369	0.00978477024746441	-0.048434781322735	0.220023287084783	0.109669416379438	0.120942310477508	-0.0313061646741423	0.0483333333333333	0.183333333333333	0.321166666666667	0.4635	0.0119682984364726	-0.0122249103888164
187	5.66879714465763e-08	2.20315539706176e-08	1.70867302644946e-07	2.90458634733322e-07	0.447955210506722	0.577550062006805	0.0425459149617889	0.927740250844051	2.48690511606329e-05	3.84353133586667e-05	0.0154092050126066	1.00471932541305e-05	2.1796299652073e-05	4.7033001531395e-05	0.000142353775171516	0.000219463167046301	39.4332821741409	55.8361941687035	59.0671988412578	59.6430193918204	0.575820550562639	3.8068252231169	20.2097372176795	0.00822437157421518	17.7745278327184	16.9471333778201	5.86906831513807	48.7037957289186	0.05375	0.21325	0.35375	0.479	-0.0185170926796586	-0.0796226440257731	0.017987058550701	0.0367519579630425	0.0864377934818693	0.055907755504318	-0.0455432238185572	-0.00204541369758458	-0.149711237770145	0.112707863840897	-0.0222759886773148	0.0533333333333333	0.179166666666667	0.314166666666667	0.454333333333333	0.0177648554738712	-0.0749344913862782
188	1.50360812995787e-09	1.28354709299954e-07	1.06604597158782e-06	2.18699810913953e-06	0.962086620614252	0.738219243763854	0.761886786423285	0.456414889839148	0.000183527207602248	1.52692594053423e-06	0.000811173565321766	4.76385587394791e-08	1.08367207702779e-07	2.14802249249065e-07	3.09508136171282e-07	4.96832326852926e-07	47.0293398146896	51.7239348271542	54.4732530189503	54.4755126208547	0.00225960190437036	2.75157779370056	7.44617280616512	0.554672212727382	13.9926443546337	23.1137784715902	11.2154907335735	64.1752681185508	0.04975	0.21425	0.35325	0.48125	0.0406978298638272	0.0365498919302256	-0.0915485161808006	0.0528077735290745	0.0260218421781732	0.023183809868095	0.17885469882567	0.101867739189944	0.0524423235500754	-0.00301297842784407	-0.00969364649458386	0.0465	0.183833333333333	0.307166666666667	0.447166666666667	-0.0251553166573746	0.0274167960057814
189	4.39279033823156e-05	0.000228036958788685	6.68017550457885e-05	8.8205835958484e-05	0.333241105994306	0.0484530769827839	0.0556306737505343	0.449598139082771	0.000847744075126521	0.00492675280410984	0.0164339045678918	0.001492486842949	0.00241483791562188	0.007494850062633	0.0138851673292029	0.0295691291914841	25.2928789407815	33.4584169790978	43.6738944298995	44.6101560862007	0.936261656301212	11.1517391071029	19.3172771454192	0.571664768523078	11.1336762548053	7.90613101909548	5.75584340885689	34.9554698953394	0.04825	0.2165	0.3535	0.47575	0.00804806097028679	-0.237823606884472	-0.0742730073492614	0.0194171091477159	-0.00485588797713308	0.0165773007337162	0.155512409353588	0.129197783923489	0.00271067007041635	0.0805783884540406	0.0777056881242085	0.045	0.189166666666667	0.326333333333333	0.451333333333333	-0.0993649063887128	0.0103776726232843
190	2.63367638009594e-09	4.637536599467e-07	5.22578394742291e-07	1.0274369050963e-06	0.69757888893571	0.171659626722451	0.480483926546046	0.501679468345912	1.14466458403742e-05	7.47214913529872e-05	0.000600023603776535	1.49642722137093e-06	2.11921242071746e-06	4.11383909834479e-06	2.49329522490155e-05	3.4345053780787e-05	45.8600375817332	48.6923482843777	56.2729721763608	56.4239749699773	0.151002793616499	7.73162668559962	10.5639373882441	0.451381843579384	19.2533981086872	15.6873692605332	11.7759041862919	55.456527227257	0.052	0.2195	0.35	0.48025	0.00828732845546295	-0.052198457190802	0.0010085402935336	0.0467854414535197	0.0226587865396224	0.013261159477929	-0.0590435164936321	-0.0489842808181187	0.0374588124076749	0.106393902524607	-0.0916504475297706	0.049	0.183666666666667	0.312	0.445333333333333	-0.0740231943950059	0.0260776235893728
191	2.16166465122586e-06	7.36821413122077e-05	2.35599985038165e-05	2.42175439662904e-05	0.196278706404967	0.0377010729176319	0.127218474501412	0.189194601774758	0.0670140216045794	0.111456898940446	5.8649464538278e-07	1.88245532823181e-05	1.99035906060417e-06	8.01056743963481e-06	2.66465582231701e-05	7.2525006449327e-05	31.7403589955575	36.3361167036201	46.4616899891407	48.131539395843	1.66984940670227	11.7954226922229	16.3911804002855	1.72387818567631	3.35468522706105	2.53344133487735	24.9561395481996	48.8077798463853	0.04825	0.20075	0.329	0.50325	-0.045045737258159	0.0270426970144223	-0.0116059182249554	0.0256390782010025	0.0899751975496312	0.0286304802712964	0.0621283285956225	0.111081735905893	-0.153295943673356	0.118601073537603	0.229777842654831	0.0541666666666667	0.186	0.313833333333333	0.452333333333333	-0.106701037640665	-0.0587931815988919
192	5.32404886086892e-09	1.06057320936779e-07	1.73156223376551e-06	2.98532709591031e-06	0.513384937647926	0.913574732687566	0.59630744433487	0.199524717459073	0.00384233360576246	0.00251215609988914	3.76699224076017e-07	1.56726377342542e-07	3.8722188993436e-08	5.28506092439544e-08	4.55659208413489e-07	4.63142130857566e-07	44.3899341556389	52.1716742627614	53.2401323408412	53.6672940767821	0.427161735940899	1.49561981402076	9.27735992114322	1.64584995091263	8.35686281089875	9.13171870183396	25.8101656041363	61.1988851966198	0.0555	0.21225	0.34925	0.49825	-0.151109620373834	-0.0842630769188959	-0.0507316085440144	0.0624281715800224	0.0469166141658369	0.00707052915511464	0.0589282536728282	-0.0427449611220508	0.0619058913059519	0.0256257892667472	-0.159724503629383	0.0496666666666667	0.188666666666667	0.320166666666667	0.4465	-0.0395331641453775	0.0177067368097217
193	3.14687038232361e-06	9.27894754334668e-06	1.24213305493109e-06	1.56312595947418e-06	0.261910930572136	0.0164924226663334	0.0111383818226285	0.391228343649807	0.00115847636192754	0.0380124779219346	4.23154482323902e-05	7.17155190450838e-05	5.35898179830464e-05	0.000204868597693834	0.000378691516107765	0.000991122796662498	30.9413684297033	41.4793820830455	54.0854042965875	55.3440324060066	1.25862810941908	13.8646503229611	24.4026639763033	0.735120841201024	10.5554239915964	4.30446373867744	16.7645980921607	45.1802316652612	0.05025	0.207	0.3465	0.485	0.00873983152746293	-0.152870205128564	0.0242956505114285	0.0593293038710728	0.104172187928513	0.0347304414409543	-0.0914681090899742	0.0202109361327916	-0.0889042811388951	0.116606771575856	-0.107142510711129	0.0465	0.180833333333333	0.3265	0.443333333333333	-0.226998314492551	-0.033961592084766
194	0.000195484031607265	3.93625645676623e-05	9.7900334930769e-05	0.000178184617034807	0.898388925834466	0.447851439428285	0.0377716817880526	0.501679468345912	0.0337727001383118	0.000264658006793042	0.0376287710614602	0.00157400882341613	0.000279842591756786	1.81540983456321e-05	0.00133622025005375	8.04440829926775e-05	22.0544057000807	37.9089091177011	42.6370955799212	42.6534020516046	0.0163064716834924	4.74449293390353	20.598996351524	0.451381843579384	4.506174236898	13.305292458339	4.32172443273703	36.3487774865149	0.052	0.20675	0.3485	0.477	0.0181645141521239	0.0111706176734365	-0.02233720253122	0.0571566607699536	0.0381963407202954	0.0343756200983512	0.00198222000634886	-0.283892816202964	-0.0510465800320548	0.127643895128242	-0.060307934367161	0.049	0.1895	0.3135	0.455833333333333	-0.228183290068555	0.0437663369642281
195	0.000529736834577637	3.69461475698242e-05	0.000245975082240024	0.000101797901579876	0.0425738584286772	0.292185942632395	0.0113596118061466	0.51126663825311	0.0140362057317502	0.00144147816080991	0.0465648774076421	0.000170736527640036	0.00178566287808483	0.00402651895667876	0.00188748373212139	0.00333210240233142	19.87021763753	38.0669823318822	40.1016424988993	44.2138856994425	4.11224320054316	6.1469033675603	24.3436680619125	0.431473848102996	6.0335839658128	10.1519611083731	3.96104175619803	41.1129819216421	0.04825	0.2005	0.343	0.47175	-0.224739223801788	-0.123864881763169	0.156473650824932	0.043490688501404	0.0983294888956774	0.0355407382285094	-0.179632944604244	-0.12194206307818	-0.0902570586752565	0.108478707874396	-0.604360201147968	0.0511666666666667	0.180833333333333	0.3125	0.4515	0.0615698316777128	0.0192433573047192
196	0.000710101102299559	0.00178401002684624	4.09103477837552e-05	7.54703459947133e-05	0.827379932591119	0.00448502096526647	0.0069122697880301	0.546572626203828	0.00028506628407398	0.0433697644390345	0.144374183495322	0.000247128967591636	0.00237073092010206	0.00732409461773125	0.017337336760188	0.0364396543758014	19.2241957163133	28.0320973744529	44.9923494639006	45.0399009878165	0.0475515239158995	17.0078036133636	25.8157052715032	0.363493103866858	13.1660547538741	4.08093068457856	2.13070666012754	41.7317954462597	0.05125	0.20325	0.33125	0.4615	-0.015981998533728	0.000674495658956658	-0.0487092363575855	0.0490989604351931	0.065782666253626	0.0371540713366678	0.154852218864096	-0.177837937967888	-0.199078788307077	0.141681165357775	0.0210200024808263	0.054	0.174333333333333	0.312	0.446666666666667	0.00564713939057662	-0.0206569741052923
197	6.26876672166514e-06	7.7355468520459e-08	1.48303074940517e-07	3.16102438773912e-07	0.920730204725265	0.259014055644169	0.00160934662453295	0.715244721179578	0.000276001574044821	0.0053352095008296	0.00239443011736029	0.000432988855474713	0.00057127919961218	0.00036458013131275	0.000313155498502723	0.00070377102758238	29.4717479823012	52.9107520816397	59.4189673659203	59.4288703940838	0.00990302816353505	6.51811831244413	29.9571224117826	0.133094662127405	13.2266165875153	7.76216079955884	9.21956055768169	40.1330539214133	0.052	0.2065	0.349	0.48275	0.0487528672012582	-0.159691253646124	-0.0837649452666494	0.0404108218699571	0.04271191130245	0.0624335879918492	-0.153314214678301	-0.118834464697438	0.128921784970937	0.0806676960213834	-0.0583512710220101	0.0536666666666667	0.177333333333333	0.322166666666667	0.451833333333333	-0.176902796831742	-0.13244114877602
198	1.06810933934666e-11	6.12418488076994e-11	5.73481706198619e-10	1.20021625752894e-09	0.589937601489816	0.561523575978536	0.145446282907091	0.535477270079143	0.000362081078975419	3.58621036791653e-07	6.4829257768522e-06	8.85525362640444e-10	2.92137195483304e-10	4.00104987503799e-10	3.65743811093133e-09	3.45871509374139e-09	57.3041562427388	69.2730292933338	72.8989224738543	73.189364198879	0.290441725024721	3.91633490554523	15.8852079561402	0.383986769322291	12.7183707311233	25.9050966657196	20.3400518292456	73.9232396720093	0.0545	0.2135	0.356	0.49075	0.0201748576999443	-0.0207202233049361	-0.0465753551625396	0.0435990910644893	0.064152448859172	0.0553972414283585	0.103615921408651	0.0402289036686658	-0.0984354221802146	0.111271205668597	0.110126691191438	0.0516666666666667	0.1845	0.307166666666667	0.444833333333333	0.00714260602388544	-0.0338245149056318
199	1.24477215995341e-05	2.644450072601e-07	9.787157760026e-07	2.01256882019488e-06	0.974395886864939	0.457604771402889	0.00512336362284798	0.60043559938126	0.000330110614890944	0.000557922977071164	0.0415110603464117	2.12150448839857e-05	0.000817021890933434	0.000126716222895287	0.00638730192817997	0.000896566156406291	28.0043353139627	50.0218958715777	54.6897902150013	54.6908203365383	0.00103012153704185	4.66892446496058	26.6864850225757	0.274339413678717	12.8913138389707	11.9113718253757	4.15502910957366	48.4872420246235	0.04525	0.21	0.3495	0.47525	0.0279220726698583	0.0572649175717682	0.0208413159258338	0.0776367494501204	0.0607779177106216	0.0648881947906204	0.166195703453164	-0.119898736311589	0.114702824345704	0.0761833717639283	-0.0865982947044723	0.0475	0.181	0.316333333333333	0.4545	-0.0307149509847275	-0.201377334083501
200	6.24798167542981e-06	3.91250596976285e-07	1.62295850961577e-06	2.92144029406708e-06	0.572588245332122	0.462917196414774	0.0117398992666178	0.654339489485425	0.0019119080985484	0.0113731436284449	0.000138975104131229	6.09861700799817e-06	5.17778090611753e-05	2.6551575185566e-05	0.000429918491740631	0.000171095109667528	29.478841007658	49.0953998184996	53.4052199831203	53.723591011978	0.318371028857655	4.62819119347841	24.2447500043199	0.200472795496808	9.63224461752179	6.40606110273438	14.5159873171451	50.0032626531117	0.0515	0.203	0.34075	0.47975	-0.115214758384553	0.0280065578899916	0.0389231537571936	0.0678401518055477	0.0862696376934086	0.0523219169683655	-0.14755035640521	-0.0720012291031479	-0.175973138092128	0.104207625058343	-0.070878701871183	0.0495	0.178166666666667	0.3165	0.441	0.0413176064820218	-0.0531990389888772
201	2.30784073336818e-06	1.10091238423981e-06	8.28576207860481e-06	1.50334316488595e-05	0.652897472427569	0.734520997406416	0.0861507903934497	0.564672580745962	0.00666728856501756	0.000286475444398606	0.000623296611026104	1.49034647861479e-06	7.58421763773738e-06	2.66792838188077e-05	9.30202677805948e-05	0.000222231701632675	31.601227258674	46.6332636006046	49.2066795791834	49.4089462119809	0.202266632797546	2.7756826113764	17.8077189533069	0.331678181835741	7.36048282689626	13.1568147797734	11.7050812143279	55.4670281271324	0.053	0.21025	0.3495	0.4845	-0.214776968947526	-0.0957587091391809	-0.0361588140208514	0.0677678274265046	0.0681283829315853	0.0106411541199393	0.0132032239369166	-0.0981873916608401	0.0403638709820725	0.0610957450824585	0.0386641182055284	0.0556666666666667	0.188166666666667	0.314666666666667	0.449666666666667	-0.0771508819023116	0.0607314379736174
202	3.75128865680589e-10	3.21756285566291e-10	7.40007661583221e-11	8.27899376219735e-11	0.173497348076457	0.0151580761207432	0.00178154292934897	0.59059001978732	0.000748755974201239	2.48549798302472e-08	0.00337801638526047	1.77216974309125e-07	5.97701965848544e-09	2.56803845747276e-08	8.27049365591085e-08	2.40278029424121e-07	49.9206415093213	65.5239549562684	77.7435575168638	79.5960192792627	1.85246176239889	14.0720643229943	29.6753777699414	0.289423784038718	11.364143503426	31.0726435197612	8.59114448128821	60.8898101449161	0.04975	0.20625	0.359	0.4795	0.0250380070781713	-0.00617364496902598	0.0538672937962032	0.0772024446951803	0.0731539470364752	0.0179781719071928	-0.115786119433673	-0.053147071445917	0.0666178941490412	0.113782181495426	-0.0789861233014037	0.0521666666666667	0.179166666666667	0.3055	0.449666666666667	0.023046246154839	-0.142468134074226
203	4.12764588608919e-08	5.48308551620734e-09	1.3933617187766e-09	3.20219582900025e-09	0.862189757789541	0.0381990772744675	0.00122413852290584	0.241967065198783	0.0237426647199525	4.44576116685362e-05	2.01650530006964e-05	3.61112572578991e-08	6.20080031880898e-08	1.72919439610731e-07	9.3618057987069e-07	1.79409289035663e-06	40.0997355636428	59.0487037048006	70.7805352929354	70.810667868318	0.030132575382595	11.7619641635174	30.7109323046752	1.36909715693855	5.11333310014197	16.6709065507875	18.1736410445374	64.8629867557488	0.0555	0.20375	0.35325	0.49175	0.0382849132948806	0.0458302025005558	-0.0473253705614297	0.0741859668829272	0.029510154544667	0.0559177293629768	-0.0401958682902269	0.104606511913869	0.0186538337507274	0.147677909337301	-0.00754148790629217	0.0501666666666667	0.1855	0.314	0.448333333333333	0.0251405716880821	0.0313958924075133
204	1.15627320849109e-07	1.07617988261521e-06	1.79912012184268e-06	1.60861632808299e-06	0.144679146924933	0.126925448659138	0.098320908383736	0.057151839677825	0.00155880605664898	0.021039071857366	6.17507418068519e-06	5.20274483109897e-06	6.54163093027694e-06	1.92154506604225e-05	1.22776520986544e-05	2.68231715323549e-05	37.9339462688222	46.6875896698184	53.1425215152776	55.2699940230814	2.12747250780376	8.58240435326297	17.3360477542592	3.61816611342329	10.0077765085025	5.3235529162157	20.4331529458304	52.2157981339645	0.046	0.214	0.33825	0.4875	0.00433083394979513	-0.035959997950025	0.0349948598369626	0.0661358992811916	0.104173651988359	0.0207848911164702	-0.0524140615658889	-0.0138181187079496	-0.129854933725695	0.141204930939361	-0.116824596119419	0.0545	0.188166666666667	0.316166666666667	0.4415	0.0318916148850076	0.020626632221094
205	3.53707069277132e-06	5.17284896096246e-06	9.43979979280905e-06	1.33970682159616e-05	0.356702580508498	0.235015033567082	0.0606693886394665	0.358301427163929	0.0153046722489742	0.00586558353010667	4.19269821090278e-05	0.000317184730507809	9.43177466471348e-06	2.76486666687318e-06	5.36859758243963e-05	1.33863861934822e-05	30.6924151588028	42.9042855213193	48.8666473728008	49.7161164363206	0.849469063519791	6.81183091500134	19.0237012775178	0.843837914962478	5.88105228582754	7.59114034752201	16.7820980764282	41.0233274518862	0.04775	0.207	0.347	0.49675	0.0162685668165119	-0.215404224126209	0.0324671061129948	0.0401124952643137	0.0280568372163995	0.040816979918418	0.0458537686071425	0.0467743703591672	-0.115838381883577	0.0999405132668871	0.16847611944864	0.0518333333333333	0.187333333333333	0.3205	0.455	0.0147853345830856	-0.117154757002936
206	2.34135310387974e-05	3.46827051458889e-05	0.000134606204627323	0.000168577481943211	0.307373462565841	0.468690767879687	0.135274905993014	0.846952490637231	0.00249231692164393	0.000725940103174354	0.0090330552990637	0.00227704905752565	0.000205857204312912	0.0002443646681523	0.00148665742536581	0.00132790811120497	26.6482857603332	38.2245714002202	41.7668936401169	42.8088217742988	1.04192813418194	4.58425037407869	16.1605360139656	0.0372521926374247	9.14622523514845	11.421629198654	6.81627963241226	35.2341558089973	0.0465	0.2055	0.36075	0.48025	-0.0843281964324084	-0.0312898867513161	0.0793776336541624	0.0541748297280795	0.0660879408297429	0.0226654006338655	-0.0383602082657489	0.0197008002304459	0.205961118858334	0.0788455670234095	-0.151774914948328	0.0473333333333333	0.181166666666667	0.328	0.453666666666667	0.0453650467977648	-0.109002888831529
207	1.13878083678471e-05	1.20384767713811e-06	5.7558044088864e-06	5.02441114238396e-06	0.142194469396844	0.317285923795323	0.0122680212894908	0.299607875331923	0.00248178207958761	0.000197851076776035	0.0168928944271345	0.000243636361939873	0.000155976051617109	0.000465082874787569	0.000536976978384311	0.00117317617900692	28.1949922538042	46.4194388091128	50.1532310774637	52.3072799782385	2.1540489007748	5.88784116912575	24.1122877244343	1.07593870464825	9.15397609120373	13.8513829481672	5.70746729733764	41.7720599556605	0.05175	0.2125	0.34425	0.4815	0.0307633897068398	0.0496389174636799	-0.0769781551179184	0.0868146920588901	0.0969452737272633	0.0545892719503289	0.0423965667726097	-0.0899529332116368	-0.106504043985762	0.109351285976185	-0.145754151297958	0.0471666666666667	0.187833333333333	0.308666666666667	0.457166666666667	-0.0217484853547838	0.0391103593088586
208	2.96579723583638e-12	2.72935788158915e-11	5.44891810560338e-11	8.71740755648762e-11	0.314855752500495	0.136352551823069	0.0523888910229874	0.531677720629394	0.000529187195069279	2.19900316716548e-08	2.89590833011544e-05	4.57945084982127e-11	7.48110984672542e-11	4.11358293825322e-10	8.45924996000467e-10	3.15639180489783e-09	59.954248483562	71.0903233717763	78.4631318225365	79.4733283884998	1.01019656596327	8.38300501672347	19.5190799049378	0.391183954668577	12.0098991985251	31.3103840602562	17.484951560491	81.0015222675606	0.05025	0.2065	0.36025	0.49075	0.0156387444976546	0.0590331011965352	0.0132791039532094	0.0575977476147624	0.0609566262328012	0.00385510300240088	0.042020286450355	-0.0501714105299935	0.0026805704115617	0.11584774647461	0.00117241094577338	0.0475	0.178666666666667	0.3065	0.448166666666667	-0.155540286419566	-0.129941603078644
209	0.00671090756116344	0.00326687552221837	0.00175083554792355	0.00290926869686394	0.99400455723416	0.150275642832514	0.0414587709787778	1	0.0254052101255903	0.0213646751079326	0.0375318799562262	0.0103237086098798	0.0163280016504481	0.0292589875300666	0.0683516341003514	0.0905687007134777	14.1906107898176	26.3753240868027	34.485285629562	34.4853420934232	5.64638612559065e-05	8.11001800662052	20.2947313036057	0	4.99605169210918	5.29679710438359	4.32611215743054	29.0391305843204	0.049	0.2025	0.3465	0.4735	-0.193768970909193	0.0162957385437721	-0.0733360270974391	0.0497508378312332	0.0386067281220724	0.0421102790236512	-0.140685773464228	0.483347360103756	-0.0400308806679461	0.104910378653829	-0.0746486511908422	0.049	0.1845	0.324333333333333	0.452333333333333	-0.115094577240082	-0.119089795430779
210	7.4804836756522e-05	0.000182716707723037	0.000102085390758886	0.000184094181684031	0.843901208724407	0.129150914156911	0.0723379860273787	0.182204973921825	0.0051518697006713	0.000229785778546214	0.166588285310582	0.00151922153862811	0.000968968492036499	0.00234652651064747	0.00524570120101475	0.0090833269372217	24.1420520811953	34.0276519910331	42.5230390325596	42.5618109498173	0.0387719172576908	8.53415895878425	18.419758868622	1.77954690348361	7.82534201739327	13.5703561304854	1.91338000335418	36.4548918553745	0.048	0.20625	0.3545	0.47275	0.0747892197539255	-0.0743964401007375	-0.0415149352414779	0.0667376858765412	0.0643281459769407	0.000873410224793835	-0.199606940778599	0.0502904736496123	-0.016810985740365	0.146651393306148	0.0402492405987695	0.054	0.183666666666667	0.319	0.458666666666667	-0.142981956523359	0.0119838884386829
211	1.71590886858013e-09	4.83456310097745e-09	5.16788549956596e-10	1.21630212379954e-09	0.917851803162793	0.0168007835543676	0.00564998680683507	0.473125071034821	1.80911270092243e-07	8.56959138328161e-05	0.0218223107640634	5.31547714765129e-09	2.27717199988755e-06	9.3477679137269e-07	2.18064309492564e-05	7.17837175712993e-06	46.7539228532187	59.3381726430598	73.1465613023756	73.1571991764577	0.0106378740820219	13.8190265333978	26.403276323239	0.51466799021	27.2270344032586	15.4282861854954	5.25989695738463	67.5624289257898	0.0475	0.22725	0.338	0.473	-0.00411158789692165	-0.128008852773158	0.0312566604828482	0.0561109473409224	0.0460139119099841	0.0400051663889324	-0.509460617032086	0.0431841216112677	0.114415321023208	0.0951902936884988	-0.159944213429032	0.0506666666666667	0.184333333333333	0.300666666666667	0.449666666666667	-0.304036971979196	0.0404676083005292
212	1.78639122278175e-05	4.14566314124415e-06	6.77557062019323e-06	1.06554676794793e-05	0.440650098199098	0.229479407644411	0.0171368850709427	0.779907066697901	0.0409887245727906	6.6165453247409e-06	0.0511068296835503	0.000130355824581854	1.6391986108101e-05	1.55413870053466e-05	7.05002335915017e-05	4.59985949759632e-05	27.2295198577413	43.4415518358946	49.7300772058807	50.3246660731966	0.594588867315906	6.88311423730192	23.0951462154553	0.0780867943735757	4.17648098882819	20.3010156145774	3.80476884353448	43.5271405514993	0.05125	0.203	0.351	0.4675	-0.0628402617754127	-0.0410680487990433	-0.00874617498895077	0.0834738878828385	0.0448412123318151	0.0677230012947601	0.196837351882423	0.247875187075968	0.0128348231216137	0.0576110209029684	0.0788247667696621	0.05	0.1865	0.307833333333333	0.447666666666667	0.00430848726077725	0.00794741124998903
213	0.0403673096422924	0.0492100377452213	0.0297756480236921	0.0399883877664073	0.585053382519093	0.18869425093676	0.148192129297065	0.374633821931732	0.134826878794926	0.183175518716872	0.0204798463017335	0.0723601921405179	0.0589412104733902	0.0633229090061514	0.0795545996408662	0.0733257240874607	10.0035865921818	18.3584375011997	25.5190784288425	25.8172143737975	0.298135944954993	7.45877687259781	15.8136277816157	0.788236765491547	2.23602855386525	1.77167015895066	5.37052212497838	22.3154858297657	0.0535	0.1975	0.33425	0.47475	-0.00627195335079217	-0.0773043549647409	0.0124831140753933	0.0607478564116145	0.0625327225093468	0.00893224360984926	-0.112957731605042	-0.0279974824853905	0.0254708990727577	0.0519856735293209	0.146421596468074	0.0495	0.1855	0.3215	0.451166666666667	-0.0742842655441472	-0.141242883409544
214	6.83983573947641e-05	1.10401309942531e-05	4.61701316361235e-05	8.47261069296072e-05	0.818056803016356	0.598194109840743	0.040327956430131	0.733041556750774	0.00109943543228586	0.0233659612539974	0.00195853385050145	0.00116827331985694	0.00144837343851421	0.00293274503418512	0.000726109629558196	0.00115867384733367	24.3358947950546	41.053628998794	44.6682999902769	44.7212206918921	0.0529207016152213	3.66759169309807	20.3853258968375	0.116337197844587	10.6521413105147	5.14109088995974	9.58799795152663	35.6716097155332	0.048	0.208	0.336	0.477	0.000420938673356889	0.0116530698162669	0.00412227987947463	0.0985606370989	0.0485733314275177	0.0397092656782915	-0.0221935467239042	-0.256736691029454	0.122234353339493	0.103706116916381	0.117793589294405	0.0495	0.181666666666667	0.314333333333333	0.4455	-0.0362400535893663	-0.2287779147579
215	3.29712151455299e-05	0.000168710533813565	8.28362248750942e-06	1.23219700070757e-05	0.392441006890482	0.0077330397333433	0.0126190972783945	0.773606375719002	0.0987693387469699	0.0255732077478457	1.46243155357654e-05	0.00261447893432783	1.69386701352026e-05	6.52964772276708e-05	7.66910618379179e-05	0.000209453743353378	25.9115371740772	34.2319331797407	49.2073523680956	49.9387176446617	0.731365276566066	15.7067844649209	24.0271804705844	0.0827487535502769	2.72530360198834	4.98464661593061	18.7859152247056	34.8127925828115	0.04825	0.19825	0.34075	0.497	-0.163667743786356	-0.194098741375191	-0.103429051226646	0.0531629899440439	0.0899502716724796	0.0183623438164452	-0.0735040662626248	-0.0426463158295157	0.0146832780406569	0.134444502948642	0.241510948930874	0.047	0.185	0.319333333333333	0.452833333333333	0.00361784848755334	-0.0338823644123933
216	5.37238804239176e-08	5.26981047722584e-07	1.1856340242018e-06	2.26206063039929e-06	0.66758222749105	0.306307858609521	0.189849959987875	0.878990264402311	3.34457537292059e-07	0.246467360021798	0.000338074147046711	7.95843925450519e-06	3.64339528277278e-06	6.68354314415793e-06	1.02380972616163e-05	1.42541199263115e-05	39.5461309019374	48.3889424886947	54.2035852584231	54.3880285517589	0.184443293335789	5.99908606306417	14.8418976498215	0.023179867485851	26.0397629284562	1.3432174526115	12.8467043264682	49.3116483365989	0.048	0.22375	0.33125	0.487	-0.185306521770125	0.0342867995711345	0.157329817064094	0.0610477429516388	0.0351423547213248	0.00989349070846536	-0.302230804500827	0.197837937036587	-0.0666613853120296	0.0974625449354808	0.172370478503179	0.0486666666666667	0.182	0.320166666666667	0.4505	-0.00271410381426131	-0.0694062507262486
217	1.18491411253391e-08	7.26352063596272e-07	3.00149397074925e-07	4.13818247603247e-07	0.298079410668279	0.0490514298713904	0.140044609112743	0.0275216017855634	0.00776891485702498	9.43848439558075e-06	0.000487242894746254	4.15452198270936e-06	2.07472081833836e-07	8.50536080652985e-07	1.8592718597209e-06	5.21764844647929e-06	42.7164075266774	47.6257333408794	57.6629948765185	58.7457617520558	1.08276687553735	11.1200284111765	16.0293542253785	4.85778789257347	7.0859840128287	19.6218254558025	12.1638656219311	52.8051018503332	0.04775	0.21	0.3525	0.483	0.00590910433131502	-0.0642758838748227	-0.111138467629063	0.0384378770808629	0.0789370985319399	-0.0117917296994991	-0.243550143201551	-0.118565705309604	0.0155487771273413	0.113974496758115	0.151597447571935	0.0578333333333333	0.188333333333333	0.31	0.4475	0.0200460777199256	0.0101328991394866
218	1.10619133885797e-06	8.48268831845381e-07	1.5529081665041e-06	1.92713041536652e-06	0.256878733074439	0.183018035644339	0.0273133000824566	0.541075630807579	0.00199217522672272	2.17382403145293e-05	0.00943448291682557	2.42072502050399e-05	9.04263553778439e-06	3.6410473894265e-06	0.000111842958130486	3.51718126178038e-05	33.1628619094772	47.2558769211173	53.5175960279594	54.8030969434985	1.28550091553916	7.54722002238123	21.6402350340213	0.373549840538544	9.5567313708234	18.0306011680641	6.73867202737893	46.3898646893767	0.04975	0.212	0.366	0.47625	-0.0992733415207754	-0.0800837691940325	0.0693336346743249	0.0830175582446115	0.0250806468325777	0.0401298263250897	0.177790478236854	0.214190350526359	-0.113190967354396	0.0760324423496912	0.345275573399179	0.0525	0.186833333333333	0.324833333333333	0.449833333333333	0.0161886098293099	0.0172718485420928
219	5.51503470450824e-05	0.000368344628593723	0.00184483592058467	0.00305391316466451	0.941071736436289	0.832501107753294	0.572669465446158	0.368569387575635	0.0627608176161339	0.0539363308074995	2.86099359705712e-05	0.00446184051920777	5.28321622329619e-05	0.00019458806678026	0.000405234106801602	0.00102262555525921	24.8015177118577	32.2175147687376	34.3306639146831	34.3361285093997	0.00546459471661365	2.11861374066211	9.53461079754197	0.808482139031639	3.46288246633412	3.71466859815519	17.5080128807022	33.1589862648263	0.04575	0.20425	0.34	0.4745	0.00427339223824728	-0.180330657432877	0.0121267179521373	0.0634721849103163	0.0310546327697106	0.0205392884740841	0.108740833227316	0.110913157427765	0.0284584438877033	0.0986041787118209	0.322685407923619	0.0496666666666667	0.189166666666667	0.3215	0.432	-0.113030924106802	0.0256883562633594
220	3.85450620266274e-08	9.6964023620669e-08	3.95211813277771e-07	8.06131995512931e-07	0.789252257654776	0.45825315350322	0.113862784415363	0.777524764039994	5.28531710971696e-06	0.00139335837362414	0.000566860063107621	1.31033480083558e-07	4.62078754672712e-05	0.000168368022268437	1.21502379660131e-05	3.4346158353636e-05	40.2434814268418	52.3817881570576	56.9742857787205	57.0457252983833	0.0714395196628175	4.66393714132573	16.8022438715416	0.0798323274661925	20.7310079463732	10.214565224871	11.8817712768887	59.7260731658428	0.04875	0.22	0.34975	0.48225	-0.0209662745802201	0.0615188129746348	-0.0323143539517976	0.0790291583649208	0.11110449878006	0.0308316328954168	-0.140238584101128	-0.047776942767598	-0.045721100793076	0.119575689279386	0.0223111240244635	0.05	0.182833333333333	0.319	0.447166666666667	0.0169256721179985	-0.0595629812018551
221	1.36853271480368e-06	4.4972809767886e-05	8.53000384529345e-05	2.40826928738195e-05	0.0234509772386448	0.0605905501820581	0.163428259317621	0.562806734435591	7.92356785600573e-05	0.234843110154418	6.12817281278145e-05	0.00011733919534697	0.000396414349667382	0.000905269608839866	0.0011032653600121	0.00185535019900424	32.711383840644	37.5759561680388	43.0117757612607	48.146561814181	5.13478605292039	10.5706056461422	15.4351779735371	0.334867762505382	15.576442277028	1.41128549982022	16.0626232884133	43.8197761858023	0.05175	0.20675	0.33775	0.4935	0.0255824829763579	-0.0702905168364829	-0.0504576147829987	0.0341287605820663	0.0402878934600176	0.0384076983158494	0.101852477269275	0.0415840733984808	-0.148178020580603	0.0701274769044455	0.162400054173209	0.0491666666666667	0.175166666666667	0.326333333333333	0.452666666666667	-0.0904557730272961	0.0187603555881141
222	0.000203761641668499	0.00030081520019337	0.000836403145651174	0.000990642960228744	0.297408361204108	0.418098780791509	0.15023441535638	0.0419958901066477	0.0203611385217905	0.0130570863908623	0.00773819998055576	0.000667751321482631	0.00310258707144344	0.00756606613183281	0.00587110659336289	0.00372188615004578	21.9639240495017	32.7431656905392	36.6392406771411	37.7250195904562	1.08577891331515	4.98185389991704	15.7610955409546	4.1353698276007	5.38066302964398	6.16135885153199	7.09308338459596	37.2855272669067	0.0485	0.2025	0.33875	0.47225	-0.0072561693680702	-0.0413523975344171	0.0623489384434804	0.04408894150124	0.0712973467329742	0.0448906078666341	0.0870806144114784	0.0455695051865692	0.119508508429948	0.102851931150739	-0.144018000163322	0.0578333333333333	0.183833333333333	0.315	0.445166666666667	0.0254536882491641	-0.176621206526081
223	0.000129383832472098	0.000249882274969849	4.67200511958128e-06	5.36374305104406e-06	0.229681295405061	0.00199503278500081	0.00212640067567855	0.334795531397622	0.00489774057469572	0.00646089977390197	0.00707296138295126	2.13559785121301e-05	0.00145518158662344	0.00191651145426524	0.00292532229845821	0.00311832540993299	22.9531608977195	33.2226450045637	50.692990622345	52.1358245744996	1.44283395215461	18.9131795699359	29.1826636767801	0.930259391634081	7.91681550519752	7.41704054807269	7.25434630379277	48.4694693976759	0.04675	0.213	0.34125	0.47875	0.035125208092321	-0.0284237695138502	-0.139915137813647	0.0343265760697691	0.052026409237511	0.0260095608162828	-0.117837603873159	0.121557499015871	0.0203457786218659	0.158659570032779	0.258910719251314	0.051	0.19	0.315166666666667	0.451333333333333	-0.0884078992126394	-0.0771558106449296
224	0.0021383097030827	1.67691164132677e-06	1.49833838955479e-05	2.38460333143951e-05	0.472199127107523	0.769224911650879	0.000951725690340215	0.770197987215775	0.00264874144691312	0.0118556851638574	0.149530997824925	0.000345316203954794	0.0217010952929628	0.019793788044029	0.087927831971407	0.0600062468888372	16.7741463368002	45.6249642198745	47.6563013218547	48.1731264871996	0.516825165344926	2.5481622673251	31.3989801503994	0.0853317165820044	9.0348958495706	6.33232413200494	2.07702876820258	40.7810164295414	0.0535	0.2015	0.33925	0.47	0.0461054496118218	-0.146007039467769	-0.115130959160782	0.0893162422146836	0.108108388806661	0.0420039362400698	-0.153056041030806	-0.0874123302540331	0.0333401064731783	0.0766781931737227	-0.0478253919162446	0.0521666666666667	0.1775	0.315166666666667	0.455333333333333	-0.100032778860792	0.0249876545329665
225	0.00391514734913524	0.00828055558696758	0.0322253733720699	0.0334818509615128	0.270850123117921	0.745623855722759	0.439646442360464	0.878142709360694	0.287453329682852	0.000374889377699012	0.161894461976691	0.085626057795972	0.00187935549073504	0.00389658917247325	0.000307388897748035	0.000563671176433929	15.4140669107364	23.7540910283569	25.2448879878939	26.4573244498752	1.21243646198127	2.70323342151823	11.0432575391387	0.0235082745693944	1.1315107162427	12.6533696263359	1.95644097308468	22.9305280623828	0.048	0.2035	0.356	0.47775	-0.180985616933741	0.0133379539286004	0.00270268111772248	0.00613781816452415	0.0755384648618647	0.0533626604319951	-0.158374561299575	0.338425345309565	-0.0407445642138712	0.0637655624086507	-0.211819474986018	0.0473333333333333	0.194833333333333	0.321666666666667	0.4635	-0.096375801977081	-0.0586022016943666
226	0.000819441418010561	0.000317745640912051	3.07395260846592e-05	3.95655244781477e-05	0.305607057688602	0.0143668874651568	0.00335689906979853	0.907610607323825	0.000364911697402451	0.0125427469429658	0.56106716598115	0.0154149007428413	0.00306205570204287	0.00736772856483962	0.01606298992867	0.027683269105062	18.9077176459614	32.6012772533213	45.7552548143794	46.8048208336259	1.04956601924641	14.2035435803045	27.8971031876645	0.0134682783896096	12.7038081110313	6.2324868271171	0.337859856323121	29.1432196319533	0.047	0.21225	0.336	0.46675	-0.122874136189488	0.03871860166323	0.0423993411884858	0.0492016160438021	0.103220524351275	0.0163043172344318	-0.219266714089087	0.22905172089914	-0.0212685545255644	0.139352795115963	0.235646488276543	0.0465	0.183333333333333	0.312166666666667	0.460833333333333	-0.0811406864135132	-0.0585021513095349
227	4.4108442819449e-07	5.82103767256528e-07	7.82743477171684e-07	1.12383921909167e-06	0.332587595914688	0.153985401786085	0.0325098638546932	0.026451469657665	0.0484856572131776	1.70026638237027e-05	0.00304403055782102	4.28502647541855e-09	2.54777090607807e-06	2.43584200284313e-06	3.18615578141858e-05	2.21495299737247e-05	35.109511317205	48.1525462176578	55.2548429941453	56.1936392900388	0.938796295893553	8.04109307238105	21.0841279728338	4.92626239703895	3.89307209876461	18.4986281493748	8.78088752423719	68.0823723625943	0.04525	0.20775	0.3595	0.481	-0.0692183647511039	0.0511691315899342	-0.0925760451921368	0.0343178105347914	0.084143000963552	0.0433091143744455	0.115879522017782	0.0658125700674405	0.0596758571288932	0.150334001555542	0.0970786809017559	0.0551666666666667	0.191666666666667	0.318	0.450833333333333	-0.211883089603666	-0.0404361472005336
228	9.78603546969321e-06	0.000162328894926103	0.000342582047736145	0.000586643453384211	0.77646623626431	0.424979355578162	0.465550011371713	0.420733514330097	0.00246447035603424	0.00785511218067497	0.00030073615419493	0.000432460965278289	8.78796501375839e-05	0.000192523690402384	0.000207929873778897	0.000318131833200278	28.5195487626916	34.3305888977047	39.1759626717831	39.2565772785674	0.0806146067843656	4.92598838086269	10.7370285158759	0.648265437516784	9.16678574880098	7.06621279057981	13.0658035720116	40.1365588260327	0.0545	0.2085	0.343	0.4925	0.00898166945560147	0.0294855473916558	0.0509338198628902	0.0783680609976879	0.0785706729147155	0.017650735915485	0.0599388665526144	-0.0816694472968974	-0.0363814988683074	0.124177960962796	0.0429978856576695	0.0508333333333333	0.184	0.3175	0.455666666666667	0.0196256612177597	-0.0499576331467731
229	7.1939625596683e-08	2.09528138901929e-09	2.10460101403717e-08	3.91534021982813e-08	0.507281296620889	0.637576261761395	0.00711761346163943	0.15827040262987	0.0587557102697504	9.17604810159662e-06	0.000103350321668845	8.34833550235876e-07	4.99974234763584e-08	4.32629571341759e-08	7.33649393924621e-07	4.63803255978606e-07	38.9324280673973	61.2558528997179	64.2227074352559	64.662378426503	0.439670991247112	3.40652552678512	25.7299503591057	1.99067420996334	3.57216358845653	19.6757072820401	15.0744945801052	56.9561668364201	0.04625	0.20775	0.34325	0.482	-0.245472955048767	0.0534699882473837	0.0608379758071996	0.0636985203008496	0.0870212145490406	0.056544016450004	0.0676179554713433	0.0892804073951081	-0.0425790161725218	0.0453170801089461	-0.176655777678413	0.0525	0.192333333333333	0.301	0.4425	-0.0426492333719589	-0.0613314003335023
230	2.77071252778503e-06	5.58165406000467e-06	1.49219232277316e-07	9.9346319299941e-08	0.0864833916247369	0.00147052860110219	0.00105038929291608	0.0828652210887749	0.0010315091778135	0.0743264093595272	9.16163769284907e-05	0.00023917210812133	0.000249811567090751	0.000848893193632108	0.00245480721721316	0.00563726540472632	31.212362034159	42.7193624383581	59.4036810930993	62.3423235105001	2.93864241740084	19.6229610721421	31.1299614763411	3.00778957398325	10.7701362180342	3.1847930276399	15.3020635271041	41.8243527026479	0.0475	0.2085	0.34875	0.4885	-0.293197733595088	-0.0341453507568306	0.104802787182542	0.0591871907988224	0.0482692566114935	0.0371986003375959	0.0104738902066601	0.197903650059874	0.212126038710465	0.134422280683303	0.234167357173367	0.0553333333333333	0.182	0.3315	0.448666666666667	-0.040116375810296	0.0403001305866676
231	1.15537232060995e-07	4.55554424138814e-07	5.45740280243253e-07	1.05250419846201e-06	0.656190283346794	0.177999750100136	0.0721973735463209	0.236363457110802	0.00157461871842183	0.00750116634494213	6.33961317315738e-06	5.66091549364295e-06	2.19344134390482e-06	2.24249120366854e-06	2.41606736184178e-06	2.04946595202362e-06	37.9355873242603	48.7346672640851	56.163906087284	56.3620905749194	0.198184487635444	7.62742331083427	18.4265032506592	1.40215278206506	9.98918977463109	7.14885972347656	20.3828278015571	51.994230989172	0.0485	0.20925	0.344	0.48375	0.00264390804458038	-0.0110298086561692	-0.0622999023446852	0.0729874055699441	-0.00469026555293147	0.0455550969559573	0.123753529802734	0.11040006647681	0.043884421451043	0.105456435056799	-0.183118800253905	0.0538333333333333	0.183666666666667	0.318333333333333	0.437833333333333	-0.0728805603428566	0.00988544841910211
232	5.33371985084051e-08	1.9797045830452e-07	1.22049170293789e-06	2.33055252505048e-06	0.670829009288045	0.607427844635053	0.194261406635182	0.388619526502442	0.0101170283832261	0.00562186153525367	6.84398807572418e-07	6.02473833167018e-07	2.06777043256988e-07	5.47975186303283e-07	8.00419590063358e-07	1.44825807216483e-06	39.5613086276426	50.704767569463	54.1300323451287	54.3106662832288	0.180633938100073	3.60589871376578	14.7493576555862	0.743257036955129	6.6141734552657	7.66768255907846	24.6585657255928	57.7897464799364	0.052	0.19675	0.3405	0.486	0.000454997837380849	0.0231538442936126	-0.119577683555938	0.0520867849372183	0.0531948900386488	-0.0346443294262943	0.120332162583186	-0.0892925991724483	0.00794621769756054	0.0726736656726195	0.169808225177059	0.0481666666666667	0.176333333333333	0.314	0.4355	0.00438023089665935	0.0315291697484315
233	3.75789965196853e-05	0.000100925589087368	0.000127576559522582	0.000231104292014499	0.931446795603174	0.270920757739159	0.130642340766598	0.221691148595491	0.010557945051274	0.0193342578269288	0.000322866343229654	0.000871709036945802	0.000145429696110203	0.000343207053705477	0.00105427748656225	0.00179217863226486	25.6296123932989	35.5406580156559	41.9139150544579	41.9213153005767	0.00740024611877743	6.38065728492074	16.2917029072778	1.49339050199751	6.53824507427271	5.47102727043057	12.9328471230783	38.1012909032382	0.04675	0.21225	0.345	0.47975	-0.143390702870023	0.0529260700405255	-0.030244650840125	0.0739047986582524	0.0536403108428865	0.0236017024490368	-0.201477109965668	0.0091375985262189	-0.0860428154357378	0.0925379773117966	-0.0370121597254883	0.0521666666666667	0.191333333333333	0.3225	0.443166666666667	0.00835915437482522	-0.0588719860561553
234	0.00215176289385093	0.00936837450128639	0.0243714001140075	0.0357225758247008	0.889132838339964	0.726660960743306	0.579056379887744	0.719098902661976	0.0585834062188458	0.000697885315818931	0.187572254253391	0.00984332514188465	0.00273804583397876	0.00763723713438429	0.0144984630863092	0.0283267795678078	16.760106527232	23.3982224592401	26.2056287360319	26.2250615314406	0.0194327954086475	2.82683907220053	9.4649550042086	0.129357725490991	3.57704127803845	11.4948702059064	1.73658388171134	29.1917804319886	0.04975	0.2045	0.34925	0.47225	-0.139966243985148	0.11968755785905	0.0573421155850389	0.0362967479452213	-0.011136578373662	0.00443089211240339	-0.0216678368724176	0.0260038157928329	0.131312169777947	-0.0153827819776709	0.270609201241885	0.0481666666666667	0.189166666666667	0.316666666666667	0.458833333333333	0.00568056553572388	-0.00564821810293932
235	6.23079760826203e-06	1.14836647354472e-07	8.10074342563478e-07	6.2887931635015e-07	0.112970521062719	0.337018826213588	0.00302129188618465	0.548578523506357	0.00157515045210435	4.51342414527804e-05	0.0460662101795783	7.96156908962989e-06	9.47697159467284e-05	0.000115276084637405	0.000656571375634223	0.000596845505884385	29.4847229356164	51.9851385028232	55.1681424808776	57.680309067182	2.51216658630437	5.6951705643587	28.1955861315655	0.35986985513091	9.98856804727984	16.6422542013024	3.97917172511552	51.0960378227654	0.0485	0.211	0.346	0.486	0.000431248325820868	-0.076336898146944	0.0372659926870197	0.115904478382557	0.0687308747115421	0.0216144333547689	-0.0128239354693994	0.0447914529592621	0.0950610962292256	0.0556219847503967	-0.305151789502548	0.0511666666666667	0.185333333333333	0.307	0.465666666666667	0.000398786578502138	-0.108732561921965
236	3.30512255756845e-06	1.66120624021129e-06	2.47144247965463e-07	3.05280385573578e-08	0.00757657279891363	0.0014650925213234	0.000306114079708433	0.00946559739151017	1.90819950306506e-05	0.0291285988949551	0.212930337513294	6.31430875541382e-07	8.58764533334245e-06	2.9853804386309e-05	0.000107411805239031	0.00025197932349313	30.8368844645156	45.6475563151762	58.1481890062933	65.2791117226589	7.1309227163656	19.6315554074827	34.4422272581432	6.73279860760476	18.2787903440221	4.75999699739805	1.55139012878681	57.6699758678751	0.03875	0.21	0.33975	0.4645	0.0363418351048103	0.0912605161446795	-0.0694157920566835	0.0714269840296405	0.0573987746404434	0.0477418000392504	0.092350612760353	0.19445689634144	0.0164670651326842	0.126391410677214	0.438312009017289	0.0496666666666667	0.175666666666667	0.318833333333333	0.451833333333333	0.00670541607146048	-0.0527570448882635
237	9.44854701103934e-08	1.6249514679377e-06	5.7479884895327e-06	4.99936510005712e-06	0.141310361137321	0.250481233710313	0.235136127841956	0.508790270610843	3.20176377883859e-05	0.00612902378377265	0.000130666580324006	1.72947496057214e-05	3.18014669076688e-05	9.91846360270361e-05	0.000143029175698825	0.000309934999726647	38.3589726598002	45.7005265843618	50.1567519926757	52.3203836572138	2.16363166453812	6.61985707285203	13.9614109974136	0.43655426548321	17.2941181809365	7.51197183029581	14.6321461620519	49.0346325350207	0.05075	0.21775	0.3455	0.48175	-0.0272301031391581	-0.0589785736967195	0.0970021037639393	0.0457322438208683	0.0739849892664658	0.0142709023239753	-0.214580053654253	-0.0662295216659527	0.104782397372392	0.10728012343629	0.46695020753362	0.0478333333333333	0.183833333333333	0.319166666666667	0.442833333333333	-0.166038867539277	-0.028390905295237
238	3.40367323052682e-05	0.000261262779530236	0.00112543727776211	0.00178281006315067	0.659407711879968	0.720504627853427	0.518595258812445	0.432986930357108	0.00436283749760847	0.000566369626617077	0.0122581605116633	0.00154035170255476	0.000236386950795796	0.000642131748031835	0.0010901093583951	0.00212249610776671	25.8430100462792	33.1077010995577	35.7803071278177	35.9745509901768	0.194243862359144	2.86684989061905	10.1315409438976	0.614798123307992	8.12627153124049	11.8833833951776	6.27314171928265	36.413536142477	0.0485	0.21	0.358	0.479	0.0147591943490151	-0.107307854262696	-0.149859350379899	0.0617173033004784	0.0563026709079372	0.0188608463364932	0.056497059534273	0.129801215422134	0.0711682684298576	0.10625699783288	0.140655570610168	0.052	0.186833333333333	0.324666666666667	0.4535	0.00279442425289237	-0.0621560202683173
239	8.18037989007931e-09	5.32200173241296e-08	4.18261703647805e-07	3.44114783146793e-07	0.122771133714811	0.365762055212801	0.151772097066152	0.0435277702408781	0.000154548763517198	0.000709469283570833	9.05688000804831e-05	1.39004883565514e-05	2.8065599177484e-06	1.0610224639848e-05	2.71963582258461e-05	7.02429939748183e-05	43.4918254288641	53.7844676970417	56.8321476157798	59.2137554052824	2.3816077895026	5.42928770824074	15.7219299764183	4.07478635523194	14.3159628477933	11.4642743570621	15.3237886443058	49.6178571986454	0.0455	0.21125	0.34425	0.4835	-0.0376341617774308	-0.138124854857853	-0.113604607155494	0.0615650113831377	0.0491307247383719	0.000290378006525372	-0.0370105825515334	0.259143867047919	0.0741638072528089	0.089980863160043	0.468816949529334	0.0545	0.180666666666667	0.311833333333333	0.443666666666667	-0.102882221021168	0.000135537292099309
240	1.15710877694977e-05	0.000181833865095273	0.00132505089431384	0.0022037705312236	0.86390113269857	0.935600782183162	0.784925602288957	0.710242931554313	0.00658750409140187	0.000380875089167145	0.00358142443433091	0.000405513221278043	5.30805149307808e-05	0.000139003895569556	0.000328664063668475	0.000614374983129012	28.1607933430205	34.040067314083	35.3041694055573	35.333550906842	0.0293815012846608	1.293483592759	7.17275756382151	0.138034425198839	7.38213177536818	12.6237568563192	8.48471620296914	40.3212338090615	0.05	0.2035	0.3445	0.484	-0.14006120963322	-0.0275772668159462	-0.0702568267329677	0.0254413790602185	0.0452930471969592	-0.00292737011503694	-0.0283162950976908	0.0266363586149802	0.0813840524708576	0.127432645761797	-0.0436990577578035	0.0516666666666667	0.181666666666667	0.3105	0.454333333333333	0.0145019766336304	0.0128481544733845
241	1.01517865817735e-07	5.57914698978933e-08	6.24391589697768e-08	4.95296551638454e-08	0.112334275326531	0.0645612210112832	0.00678380139742603	0.261760671058884	0.000214565820644928	6.67469175519832e-05	0.00458916044814401	2.4123382818841e-05	1.20230706785431e-05	3.78073323910138e-05	4.46824282009598e-05	9.99129769120097e-05	38.2078944209206	53.6743530153544	61.5574230981001	64.0784939792575	2.52107088115736	10.404140963903	25.8705995583368	1.25942123645382	13.6990252738906	15.9009014799904	8.03462127172861	48.1420202691043	0.04925	0.2065	0.34425	0.475	0.0404233625016849	-0.0562880891211469	0.0621228211375994	0.0584419717396156	0.0314755159073559	0.0289442139146689	-0.351032636948974	0.0739089202534276	0.176484160321046	0.0374654112649435	-0.143177322189489	0.0543333333333333	0.176833333333333	0.306166666666667	0.446166666666667	-0.0112374475561072	0.0450610519145359
242	2.60171417303605e-06	3.24548072460004e-05	4.39333156601702e-05	7.19299747466412e-05	0.542685252743804	0.23735534144056	0.242786036948946	0.207082594762161	0.000100156212305556	0.00016539721739653	0.294114265183116	0.00155357240795326	0.000517575012643108	0.00149198598227957	0.00225333135265728	0.00519231163244858	31.3462780302798	38.3899077713213	44.8014395843638	45.1720251589431	0.370585574579309	6.78211738762184	13.8257471286634	1.59170577928262	15.133758271757	14.1882832300071	1.10069211037808	36.3879376326664	0.045	0.2155	0.35	0.462	-0.123486581962284	0.0256311182387965	0.0189901276052395	0.0308611353455615	0.0663179110813094	0.020175216855932	-0.024401009818572	-0.142298563728331	-0.120067365808846	0.136956189259745	-0.340647705883998	0.0505	0.183833333333333	0.313833333333333	0.451333333333333	-0.0664543079524076	-0.0955991634165208
243	0.0377363018602053	0.198725942537371	0.230213032911325	0.288656485872628	0.901013042933965	0.541581088090465	0.769532974229959	0.745444541447476	0.213666629061886	0.140976980538065	0.0116251556519943	0.315593473210469	0.0280801205059692	0.0439774672738541	0.0966770230843509	0.118710518291213	10.1651161554619	13.4668851712413	17.5060206903436	17.5214915036631	0.0154708133195527	4.05460633242183	7.35637534820125	0.105398857057935	1.54640713993831	2.16726265221769	6.36715912602085	17.0548934996921	0.04725	0.20175	0.341	0.473	-0.0296689292265745	-0.00696824191803614	0.0462120639332464	-0.0333853250062231	0.0359479712738326	0.00810861908033353	-0.0903487163688112	-0.00793974552206668	0.0904245070101796	0.110564578861182	-0.147300469979196	0.0486666666666667	0.191666666666667	0.326833333333333	0.447333333333333	-0.106612342830774	-0.0674325102702861
244	5.98903625950103e-08	1.42570536670416e-08	2.01640112479534e-08	3.87798395469528e-08	0.549051141444355	0.165173222587323	0.00804910498007372	0.384546702134601	1.81217075770671e-06	0.00865521421476996	0.000890498671729712	1.47948570696149e-05	1.60547483504555e-05	5.70237627009959e-05	4.64849885689844e-05	0.000102501867846144	39.3177925506752	56.8443749594735	64.3271437196163	64.6861634775341	0.359019757917849	7.84178851806064	25.3683709268589	0.756116153375388	22.7845460342232	6.89262364621391	11.0424340755726	49.4516210719903	0.04925	0.2145	0.34625	0.484	-0.0297391766897606	-0.0324186250727514	0.0949542558429322	0.0711704368264039	0.103289574343241	0.0736872817807226	0.0913452836020042	0.0495215884851665	0.182102380855809	0.148299497714271	-0.0209630169146017	0.0531666666666667	0.176	0.321	0.450166666666667	-0.145064077367684	0.0304590034408745
245	0.000130423545381968	3.64055663105779e-06	1.21711683882523e-05	2.34138781577087e-05	0.886596620201057	0.484440806418841	0.00827542193389907	0.957114187169507	0.00798403338503076	0.000635185039632203	0.025334621069824	0.000191658295860187	0.000463546738100709	0.000414275431781076	0.00344613799120367	0.0023366995013375	22.9357580413998	43.7562762735761	48.2019720060052	48.2223101883792	0.0203381823739619	4.46603391480312	25.2865521469794	0.00289178310777061	7.03705218811047	11.6699269614692	5.00086725344045	40.7937614381315	0.05475	0.20975	0.3495	0.47225	-0.0639017668362148	0.059396557386628	-0.0234295382465805	0.0802015496551791	0.0175726236481686	0.058004754219231	-0.374977244892592	0.0340408105759902	0.00835975881283176	0.0912129586821209	-0.0364703031790946	0.055	0.188166666666667	0.316666666666667	0.4495	-0.194802055298495	-0.0334840393507478
246	2.84950299017408e-08	3.07509188452339e-08	8.6532496354635e-08	1.85446700611214e-07	0.879981140733664	0.335088129049369	0.0467584346561133	0.244229145167478	6.32118343855443e-06	0.0880012790886507	2.94140532902151e-05	7.33271138323675e-06	3.04925329621739e-05	3.97282705803188e-05	0.000352070458703211	0.000154833432785799	40.8774710214202	55.0618981016742	60.7527328703363	60.7755317935371	0.0227989232007531	5.71363369186292	19.8980607721169	1.35601596271499	20.388399023499	2.91056062964344	17.455316369882	51.3131696146831	0.05425	0.21575	0.3355	0.483	-0.145637911204536	-0.079699995023061	-0.0745345715086221	0.0705683390571812	0.0765889747670547	0.0386476563909496	-0.164525597987146	-0.23031082711967	-0.00625904429287176	0.158846121305673	0.197981098218477	0.049	0.179166666666667	0.319166666666667	0.4405	-0.107737487587849	-0.0408733548714762
247	4.79030714188398e-06	6.3603936062521e-07	8.06964918304164e-08	1.61187442877531e-07	0.652144020239841	0.0216922615520337	0.0010688182736733	0.464953583926421	0.00051684232348023	0.0145215877258097	0.00033046076768596	4.86167920582841e-06	0.000156892446077144	0.000156580303172562	0.000390497157088162	0.000299897834873247	30.0458746085569	47.9418100243201	60.9251131179408	61.1283208508394	0.203207732898591	13.1865108265192	31.0824462422825	0.533943615977478	12.0538965580035	5.9736021193803	12.8893296766673	52.3935942885953	0.04825	0.21025	0.34975	0.49225	0.00930800509102042	0.0517984212853671	-0.0526777181583886	0.058268609769611	0.119476340907804	0.0511621335910712	-0.317911763844369	-0.27550592057688	0.0684100559546575	0.178827160562383	-0.0691143094542242	0.0515	0.182166666666667	0.326166666666667	0.455666666666667	0.0186422512688307	0.0826915048930131
248	8.77924283644158e-09	1.6121711940614e-10	1.88796458847784e-12	4.65279975459964e-12	0.764311994247482	0.00168906056301869	1.06631072049209e-05	0.235139319740774	1.21240223248233e-06	0.000691742461360618	0.00337801638526047	3.09399309908553e-07	6.23315737746152e-06	1.16853960121552e-05	5.36425604523224e-05	7.42285478297915e-05	43.344013292859	67.0888267959599	86.2999816258671	86.3898755957416	0.089893969874538	19.3010487997817	43.0458623028826	1.4095005664044	23.5574319768275	11.5113036840612	8.59114448128821	59.4831407467298	0.045	0.21625	0.35525	0.4795	-0.100835618324248	-0.0616941192803889	-0.0151794832586348	0.0747894423521516	0.111573643897363	0.0346533158554279	0.164445195846348	-0.147111414107788	-0.0494781289824591	0.153333782067109	0.165364275854391	0.0501666666666667	0.177	0.3225	0.449666666666667	0.0150098948802637	-0.0419566001181331
249	2.24561348334644e-06	1.15015952524397e-05	3.57707831358594e-06	1.96177884611076e-06	0.0661773209365184	0.0169048698741702	0.0171230273710864	0.124860312378963	0.000717027527231257	0.00380557676275792	0.00149993126727559	4.84037204962445e-05	0.000284778426524313	0.000918615974996804	0.00170493749707764	0.00382691985492208	31.6593510734601	40.9531752336843	51.3816038476798	54.7569837502233	3.3753799025435	13.803808516539	23.0976326767632	2.35526941175158	11.4445822163743	8.37433072665954	10.0786999315878	46.2562747352903	0.04525	0.2125	0.34375	0.4855	0.0388456533344372	-0.0356614960133975	0.00133869180341577	0.0552493068992666	0.0441895142385062	0.0119265896844055	-0.25222864660042	0.21794173782737	0.0146296842111799	0.0617833701105381	-0.284249258500046	0.052	0.185	0.316	0.453166666666667	0.00895993510896719	-0.0262912394319759
250	1.0928473092208e-05	4.76848764046896e-05	0.000215994459034706	0.000246133979046343	0.257805972008401	0.505176665936025	0.264322954537335	0.508364169296953	0.0196036599467405	0.0206291371954259	3.06911547555354e-05	0.000224725961415565	2.93472961289081e-05	1.50315094333914e-05	8.41925396891799e-05	3.32559414365462e-05	28.2831676367641	37.4294156098404	40.4627087945191	41.7432094264805	1.28050063196133	4.3137938166401	13.4600417897163	0.437432746050035	5.44684848740872	5.35785456736448	17.3745286635476	42.0003364154418	0.0505	0.204	0.339	0.48525	-0.126384462175532	-0.0215849751445152	0.0767429693658116	-0.0275617246250883	0.050082029326277	0.0444146205048245	0.101404931134532	-0.00789443160522675	-0.0484477657460771	0.144086855128204	-0.0536516119032872	0.0535	0.185166666666667	0.316833333333333	0.442833333333333	0.0212664171466554	-0.0560818811074259
251	1.75311469405394e-08	3.23567128198488e-08	2.31998841867022e-08	4.75314196959503e-08	0.657985076453215	0.0999647652106789	0.0222563848041426	0.13213314055662	0.000331713207872361	9.89172934292853e-06	0.00310481075468398	3.41103513529717e-07	1.69988487141531e-06	7.05058050069037e-06	4.06780096228624e-06	1.21032041515413e-05	41.8959219059616	54.9435508530369	63.9848837453828	64.1808641787429	0.195980433360091	9.23731332570605	22.2849422727813	2.26726221981335	12.8822499597882	19.5322163865421	8.74482982019072	59.2360320848206	0.04725	0.2195	0.3555	0.47625	-0.0357937854213221	0.00665827992684614	0.0099857986301272	0.0527952339185068	0.0975398982279024	0.0278905850403441	-0.240934873187668	-0.0648193101480043	0.124905699539034	0.0669465856366554	0.0657314920781676	0.054	0.19	0.313	0.446166666666667	0.00929784055276601	-0.0829467890429431
252	2.38478069234577e-06	1.49064820043843e-07	1.28400951463731e-06	8.45278282792654e-07	0.0873177580161121	0.352295943658416	0.0079825545059044	0.804541221775715	0.0249710738859209	1.64648189681932e-05	0.00373690481203514	2.88839387732334e-06	2.66224365586755e-06	9.36171435879897e-06	2.25482580729616e-05	5.43196979826951e-05	31.5314819338819	51.3724984202636	54.0011882277249	56.9243289418228	2.92314071409783	5.55183052155917	25.3928470079409	0.0612435015868869	5.02589104671097	18.5598963647335	8.40743036884669	53.7531897275629	0.04775	0.201	0.36575	0.4765	0.0105608026982	0.0919753565389553	0.109901922343682	0.0528298436197382	0.0543940641057233	0.0037752473280809	-0.173802138738111	-0.0161731745667956	0.0326065011750193	0.0382851561700521	-0.2161889970894	0.0488333333333333	0.183	0.324	0.447	0.00577191892424049	-0.209961819357971
253	9.33526506104435e-06	1.09505351340335e-05	3.43233923570033e-05	3.45811411238149e-05	0.191170661956371	0.296955973010428	0.0696752187886905	0.415317064858577	0.000149171723716412	0.0127423591188	0.00385840401364122	4.59930335694125e-05	0.00115495152594042	0.00141602813245579	0.00403709020360146	0.00467965736721778	28.6204656050249	41.0736124730465	45.4613926587408	47.1699653447431	1.7085726860023	6.09635287169658	18.5494997397182	0.663528335349383	14.3826336743678	6.20453260557042	8.34927902806703	46.3954738659801	0.05075	0.2115	0.348	0.48075	-0.138235354562121	-0.0798934823211095	-0.0470557269844263	0.0844715586285269	0.0325194768815283	0.0273879757175196	-0.145718373955064	-0.0308709688267504	0.0973911615008844	0.0470962151103193	-0.255163223176247	0.0471666666666667	0.180833333333333	0.324	0.451333333333333	0.0294394212856026	0.00161060161569967
254	4.53722437373545e-07	4.13436807514245e-06	5.91181698699083e-05	5.98079700907193e-05	0.195636078166967	0.816473051239343	0.474890479853675	0.677290060989421	0.00187575118949881	0.014151284519317	8.983067949764e-06	8.0283116875523e-05	4.6909325069567e-06	1.82274817229798e-05	3.05493066301077e-05	8.18866832902737e-05	35.049791480822	43.4481652769246	44.0036331242009	45.6782889915266	1.67465586732578	2.23012371460209	10.6284975107046	0.173192406280577	9.6673162716379	6.01917199354648	19.7163253344261	44.8697027481196	0.048	0.209	0.34	0.49825	0.0320778966133615	0.03725809953053	0.0761506917645809	0.0666319794637367	0.0249438340314118	0.0298661071040219	-0.00282897215038126	0.123806924923708	-0.0351911153732383	0.106005908584392	-0.0292844317249534	0.0498333333333333	0.183833333333333	0.3165	0.453	-0.0539685582936499	0.016454648190542
255	0.00227952098389468	0.00128112879681733	1.67888188532043e-05	1.23709827441589e-05	0.108818633307576	0.000809115087145809	0.000470860918551246	0.955022789817605	0.154065243046443	0.00105685811347267	0.0351900411609328	0.0183831572244871	0.00101923771659606	0.000686256229239064	0.00750498721974198	0.0041061964344728	16.630931960819	28.9254790056439	47.3568661255631	49.9281608903621	2.57129476479895	21.0026818847182	33.2972289295431	0.00318101198672593	2.03153195586492	10.7252075962624	4.43593008969401	28.5473990793924	0.04975	0.19625	0.34625	0.46875	-0.0525927165591798	-0.0421429758731147	-0.0244611945253632	0.0627409521302116	0.0959941356617801	0.0105754768132221	0.26588669336321	-0.258778370756324	0.0695139923757799	0.117108504277849	0.321719428210129	0.0495	0.184833333333333	0.314833333333333	0.447333333333333	-0.0709566078750725	-0.00540881887712236
256	1.22309528083267e-07	4.3333192011335e-08	1.14262863370698e-08	2.37132919915883e-08	0.659240926078711	0.0400649716381902	0.00313815739550949	0.146469754636926	0.00181877706686742	0.000184969767735016	0.000360282306068856	1.32624260929902e-09	2.59624001574095e-06	8.59586205516017e-06	4.73035359627306e-07	1.27331417315406e-06	37.8156473895579	54.2636449406418	65.7093806244375	65.9038275997955	0.194446975358005	11.6401826591537	28.0881802102376	2.10863669009268	9.72399539100843	13.9779237983657	12.7276846275345	68.813707476866	0.05275	0.2075	0.3475	0.4875	-0.177741312279853	-0.00439954326233666	0.0752530768210535	0.0749254250432267	0.0149865528725326	0.0243903392936476	-0.17713073395809	-0.335888996190479	-0.0592846579619217	0.109291396758806	-0.39540423444002	0.0463333333333333	0.182333333333333	0.311666666666667	0.451166666666667	-0.0135878491778377	0.00708967624620937
257	6.13741639783946e-06	1.04601020558666e-05	3.08345652455487e-05	3.23757026452069e-05	0.205719723083501	0.29073693081081	0.0855770285923807	0.0112700279590937	0.0498069326600634	0.00370701641680277	0.000816043434157659	7.7562769646639e-05	0.000139650498248173	0.000118793739055537	0.000755044709750811	0.000468329229196741	29.5169713599753	41.1859427322197	45.7470367767382	47.3483322273532	1.601295450615	6.16238949513354	17.831360867378	6.42223433860227	3.84794660477019	8.42203016721942	11.2043832672771	44.9646365860936	0.05425	0.20525	0.344	0.48475	-0.169268886430316	-0.0220780875316345	-0.153916837902639	0.0957661952821083	0.0402353151278532	0.0549867980845885	-0.144043187096925	0.0216172137277352	0.0747070890939744	0.121571857310472	0.278739458359759	0.0431666666666667	0.189333333333333	0.316166666666667	0.450666666666667	-0.0211408872642502	-0.0474871494040777
258	4.36987341148545e-09	4.21216392791841e-08	2.20278799719857e-07	4.15964334292615e-07	0.585434123538002	0.492977311845375	0.236892502815281	0.747838261717647	1.11078449681951e-07	0.000115357120533375	0.0849324330135521	1.81399907319103e-05	1.53909797284917e-06	5.94468218675122e-06	5.03991604869574e-06	1.24186157853007e-05	44.8026488312025	54.3297097144823	58.4350923713646	58.7326238387031	0.297531467338558	4.40291412422084	13.9299750075006	0.103356522329705	28.1706111164131	14.8671061500263	2.96789253354655	48.9069646949556	0.04825	0.2235	0.34675	0.461	0.0391247344908772	0.016485964787371	0.0675467353027926	0.0633720394942787	0.0308436443624286	0.0141694123663569	-0.0644802731601201	-0.0352499807871616	-0.0217706796320879	0.114259998463229	0.0231802830316019	0.0496666666666667	0.180166666666667	0.309833333333333	0.4435	-0.143233107131523	-0.0685628105379262
259	0.000477391218089628	0.000196301317199547	0.000625918207002887	0.00100934159644613	0.655129714101235	0.574702940804519	0.0920903735678473	0.485714249338073	0.000256146144403262	0.0152025322137783	0.346698188239529	0.000177090011628108	0.00193781912046587	0.00461981553484645	0.00877790275620644	0.0147067733704004	20.0991306601209	33.8436881396192	37.4703776126262	37.6698714529048	0.199493840278592	3.82618331328558	17.5707407927839	0.486006261231523	13.3665937763744	5.89284366621359	0.885505499212741	42.6706918345668	0.04775	0.21125	0.33975	0.47225	0.0308695528663032	-0.183264002117452	0.0674631904348766	0.062585007062239	0.0200637602701402	0.0421244400060121	0.0509582906397972	-0.134769712175923	-0.0966676027763372	0.0654944702658525	-0.0563242347740681	0.0508333333333333	0.181666666666667	0.3165	0.462666666666667	-0.115657895422132	0.0358465201484417
260	9.73864410065139e-05	5.43264620114141e-07	5.9975967439021e-08	1.30363571990706e-07	0.944016734580093	0.0203532966288276	7.55103974400332e-05	0.897176983317628	0.00143501289639816	0.00965306116817795	0.00486898461191726	0.000437907351317373	0.00168331398085706	0.00115298253514022	0.0108900111591317	0.00445576757273603	23.5702086718011	48.316651418696	61.6565099394793	61.6614411092596	0.00493116978032049	13.3447896905636	38.0912324374585	0.0166999602097349	10.1602483413717	6.69782469422353	7.92746943628845	40.100595811079	0.05125	0.21175	0.343	0.481	-0.285846059169035	-0.0898296435720075	-0.0467017141453435	0.101495452463356	0.0582206513710711	0.0464401614815802	-0.179670417000236	0.047768548640703	0.123893486696452	0.154050489138064	-0.066663152155971	0.0518333333333333	0.185833333333333	0.318166666666667	0.452333333333333	0.0521540219736864	-0.0399014001856009
261	1.74636080695648e-08	2.07873221556256e-09	1.76785688283082e-08	2.38020848383368e-08	0.264169439345106	0.463912139911962	0.0127729580713464	0.287127401311561	0.000159172105020749	4.38996648600144e-05	0.000476087137653661	4.99504875678868e-06	9.78870586199964e-07	6.73580390942413e-07	1.08614167582164e-05	5.68116678808902e-06	41.9040102922227	61.2739996328892	64.6478201045029	65.8945945329833	1.24677442848042	4.62059490009415	23.9905842407607	1.13304201156416	14.2604789891975	16.6948649610113	12.2070713128414	52.3226484293756	0.04425	0.21225	0.3495	0.48725	-0.121599868519928	-0.224086703207692	0.00833781150230014	0.0928446299605781	0.0949305799839324	0.0248660239395863	0.141811767483822	-0.00379086683451672	0.108612485020374	0.0637413386163854	0.0907026848421365	0.0488333333333333	0.181666666666667	0.310333333333333	0.451666666666667	-0.210957048522774	0.000357936113092084
262	1.69697397588381e-07	2.19475352708456e-07	1.56779935269798e-07	1.61016755889976e-07	0.173781240301384	0.0583464035101343	0.0127112186688693	0.95413713514921	7.00236152132265e-06	0.000276249413755963	0.0271010951971144	8.28714752632674e-07	9.26417040207066e-05	0.000245598268054885	0.000561184797110443	0.000801362064299668	37.1257660981646	50.4617175153835	59.2809664642991	61.1309849850586	1.85001852075948	10.6692674696751	24.005218886894	0.00330766078059241	20.1925911487342	13.2249342542691	4.88435904148719	56.9750016253282	0.04775	0.205	0.35575	0.477	0.0319104115607895	-0.0139562485584104	0.0289593798107246	0.0554416402644257	0.071959784037544	0.0392745291768617	0.0421145401634779	-0.349377772362821	0.0495499563581347	0.0723142705316843	-0.215009991288337	0.0475	0.169333333333333	0.320666666666667	0.4545	0.0369245197632296	-0.201227289377787
263	7.80507983415931e-08	1.34787776454937e-10	2.36775407746848e-10	5.66454492507386e-10	0.986867822668053	0.18568319280884	0.000154485487473295	0.332285585844923	4.91156196108689e-05	0.0310947983372147	2.19471814300262e-05	1	2.75701158062835e-05	6.69491548917203e-05	5.67999146448524e-05	9.83863846389114e-05	38.7609674483974	67.4935296637559	74.998659511919	74.9989304266201	0.00027091470110463	7.50540076286416	36.2379629782226	0.939969887874213	16.4819431319102	4.64772131839709	18.0123905083328	-57.1563980454521	0.05075	0.20875	0.3395	0.4825	0.0785815210481634	-0.114910551468149	0.105212775000594	0.0698471268325231	0.0882026947396476	0.040931694340112	0.139500823055456	0.0504039282915193	-0.162937898672414	0.106250063284085	0.0495044474667561	0.0465	0.176166666666667	0.318833333333333	0.439333333333333	-0.104791760140625	0.0107595728899373
264	7.99626187561857e-06	7.01382309947291e-06	5.89575096045927e-06	8.04202661359957e-06	0.32256660362785	0.112856409266128	0.0234759401396595	0.893587230843356	0.000709960522972542	0.00564652109601496	0.00114096497074645	2.22354914399961e-07	0.000260701954723743	0.000141840708092255	0.00246750144910176	0.00109049849630239	28.9516297301816	42.1630872217429	50.0909730713392	51.0694844325772	0.978511361237906	8.90639721083426	22.1178547023956	0.0178934722439408	11.4629880634566	7.65978570999323	10.5835800389123	60.3180439775987	0.04825	0.20725	0.34525	0.47575	0.0196179577099849	-0.00950474775928538	0.140153822892021	0.0640990132043355	0.0451056746896344	0.0276092077443615	-0.267972073899011	-0.0140448053094834	-0.194839809234979	0.0722724047233474	-0.207786057532558	0.0476666666666667	0.18	0.318666666666667	0.442666666666667	0.00221973599652425	-0.0124958245009556
265	2.82568876240065e-07	1.01907629688959e-05	3.13564808431937e-06	3.88974620307993e-06	0.262237039541663	0.0387207094623096	0.110052929423504	0.403746578958095	3.08034057922539e-05	0.000295264050591379	0.0248418882399973	0.0136158324129476	0.000189311529176543	0.000618315033526655	0.000240511378824475	0.000487505169395636	36.050205628555	41.2498660574565	51.7203169698187	52.9772256911965	1.25690872137784	11.72735963374	16.9270200626415	0.697139373201026	17.3675900800772	13.1002012853187	5.03487438767297	29.5587721534243	0.0555	0.20875	0.346	0.474	-0.115284096975956	-0.036609771293222	0.0494288290697113	0.0257967043238525	0.0346288571319458	0.00957423150053433	-0.165567473074971	0.128966221745341	0.0694998950927553	0.0698113469329468	-0.055577033660939	0.0516666666666667	0.175333333333333	0.311333333333333	0.451166666666667	-0.0800993542802014	-0.0778484615165815
266	0.000100392384188469	0.000755755807642979	0.00279382651960802	0.00455665135938719	0.980442934153094	0.736782642811728	0.567704679106926	0.840793761430545	0.120447078920437	0.00827407559348101	0.000154172961199324	0.000505922296053202	3.01926165131157e-05	0.000106364915055951	0.000324283119434534	0.000781732408879895	23.5042437773591	30.33214948354	33.0924929526809	33.0930938693637	0.000600916682742536	2.76094438582368	9.58885009200458	0.0403520783147542	2.41149773263714	6.97317078673223	14.3205459945002	39.6847807325552	0.05325	0.20275	0.343	0.4815	0.0283513865052975	-0.0418712388246538	-0.063957543991574	0.0409698980642466	0.0701638100111841	0.00193772940616186	0.0320549037131596	0.0262460628217927	0.0122511607652609	0.118165710958097	0.00759872881267278	0.0523333333333333	0.190166666666667	0.317666666666667	0.443	-0.0621729784758761	-0.0275418954985536
267	8.04637656103649e-06	0.000121600434041092	1.10265782251688e-05	1.69273968425245e-05	0.42682344353262	0.0154537196510245	0.0432758990695922	0.807018131668077	0.000353360079561504	0.000147184878299189	0.154021884223493	0.000195666038278478	0.000481494881754599	0.00106570252980691	0.00395459920984478	0.00629383049730963	28.9382709255442	35.0674119030446	48.4605902305047	49.0920415940636	0.631451363558881	14.0246296910191	20.1537706685194	0.0596700942728603	12.7639702028191	14.4078830740746	2.03195980447163	40.736516251981	0.05025	0.2095	0.35525	0.467	0.0181984791427386	-0.0196806723579682	-0.126420098110514	0.0338907431809525	0.00818081279913913	0.0256023095554867	0.0841410912122852	-0.0380816038515983	-0.151047937153969	0.110795931917978	-0.244348856709902	0.0491666666666667	0.180666666666667	0.318666666666667	0.4525	-0.0430772830151796	0.0596695761510386
268	7.80874043443473e-08	4.84931340654117e-07	1.96810902923399e-06	2.03590038984983e-06	0.186179045196491	0.299028278263609	0.144846358254379	0.469084944865183	0.000669751319542554	0.000354665850145105	0.000141447428058028	1.24493668976581e-06	2.11311887231228e-06	7.79114284282471e-06	2.91356088545374e-05	7.30070136028544e-05	38.7599812750123	48.5863845912536	52.9133795634771	54.6609770647119	1.74759750123485	6.07459247345832	15.9009957896997	0.524130693527695	11.5713678503926	12.7570709415268	14.482770017521	54.0796790266297	0.052	0.21125	0.3505	0.474	0.0247313639350451	0.0377277495767674	0.0402879279519048	0.0634646996983132	0.0483042649760317	-0.00383681920233181	0.151603157757549	-0.0322477153853254	-0.010017081121949	0.0605496916582443	-0.105224598987133	0.0553333333333333	0.183666666666667	0.316166666666667	0.435333333333333	0.00378061406792506	0.0177500608482299
269	1.63647108622521e-06	3.31619257422174e-06	4.00443300271828e-06	7.89398607746353e-06	0.867931864421542	0.210685116670659	0.0650302609593151	0.705222693194557	0.00326324113997158	0.00347483988233489	6.05015432646942e-05	4.56567272754167e-05	9.7362309212869e-06	2.21208276331934e-05	7.79105611578502e-05	0.000127683365889874	32.3317857053189	43.982049262595	51.090896130896	51.1185471725621	0.027651041666104	7.13649790996715	18.7867614672432	0.143095664706379	8.65411178253817	8.5396942961961	16.0868863311571	46.4154592019333	0.05525	0.21825	0.34675	0.4875	0.00444627159928222	0.00255061715762252	-0.127507911689469	0.072402562045267	0.0970321882424668	0.0152460147461693	0.0218472394143648	-0.0553029205604132	-0.0111718684035276	0.194356317100206	-0.0667370443030289	0.0535	0.194	0.318666666666667	0.446666666666667	-0.0204412663376977	0.0672397847262797
270	1.54020523686343e-05	8.07903505492298e-07	4.25298844036972e-06	8.44534138938681e-06	0.945865982272602	0.613116664268772	0.015552412470387	0.910737979321534	2.78281519409704e-05	0.0443234166319526	0.0117348704343698	5.52992513368224e-05	0.000287974135353035	0.00100670655992671	0.00258433799885795	0.00611735858315792	27.5477397137438	47.372149191302	50.9355894081455	50.9401996913075	0.00461028316203738	3.56805050000548	23.3924599775637	0.0125681456966049	17.5606926438395	4.04419868382683	6.35049266843089	44.1835003824178	0.05	0.21375	0.3425	0.482	0.00795043459899231	-0.167887115376696	0.0154429814027206	0.0696710359800305	0.00651987913285064	0.031930915750343	0.0485989663378746	-0.124202257222107	0.0303467118150872	0.0309522515840275	0.161663442648748	0.0505	0.179833333333333	0.323166666666667	0.456333333333333	-0.174153828400556	0.000392536110118862
271	8.01001727714514e-06	1.62845340496527e-07	1.51429361264917e-08	3.37798161987803e-08	0.95208793615251	0.0164978524692607	0.000164100382841557	0.184622560817169	6.36515422806545e-05	0.0863196338877707	0.00214936661095803	1.06998582586685e-08	0.000317150664873656	0.000953599063974357	0.00281740911953664	0.00592372534088343	28.947954747724	51.1645736563587	65.024803308479	65.0284135157781	0.00361020729906159	13.8638398594194	36.0804587680541	1.76001567226604	15.9907852579909	2.94170387759186	9.41739487602172	67.8633225494707	0.055	0.21375	0.33525	0.48375	-0.000533432973257525	0.0153624795114589	0.110723309054477	0.111482202635063	0.0258128325088007	0.0350884846706236	0.0468991128066738	-0.0403235302066564	-0.0783729656227658	0.0912905744590383	0.0464425523119836	0.049	0.181333333333333	0.318833333333333	0.4525	-0.0433515345787461	-0.0291954353422429
272	0.000102084086557496	0.000669809551521503	0.000313380162329213	0.000162832842474276	0.0621056560661417	0.0314586233210644	0.0536709151510161	0.704944000227939	0.000503947140475215	0.00302112559765271	0.0533411815384274	0.00167002482934737	0.00393744782049556	0.000508344904507897	0.0245697670495194	0.0033909906207843	23.4679767499183	30.6511563880777	39.4256968802656	42.9059388976166	3.48024201735097	12.2547825095389	19.4379621476983	0.14337968422069	12.101002752961	8.79466594256883	3.73319776410972	36.1711068406735	0.048	0.20925	0.347	0.474	-0.103943766433626	-0.0393860673673675	-0.0440420023650269	0.0614122167326708	0.0596512865133142	0.0425813907947852	0.108979025645514	-0.0277884849811677	-0.112935460952661	0.10210174274951	0.387995515275881	0.0496666666666667	0.181166666666667	0.3185	0.454333333333333	-0.092386460460363	0.0545910791665979
273	1.88999143298658e-07	1.08871134428137e-05	1.73654348718123e-07	1.37127250879085e-07	0.113305131634675	0.00103008556450775	0.0103033479111901	0.224384059479474	0.0347913523402039	5.38255079574135e-06	0.000783406682256311	3.95326404397295e-05	3.56339952189312e-07	1.43467632405263e-06	3.81804238343828e-06	1.04824919058488e-05	36.898672601681	41.0878558756012	59.0269823840426	61.5344882175632	2.50750583352055	20.446632341962	24.6358156158822	1.47611052631919	4.45538600450163	20.69610042165	11.2801395317219	46.8070785472362	0.04425	0.20975	0.35625	0.4785	-0.0842017032429764	0.00828924305615064	0.0358095753592688	0.0483444989488498	0.0583693570017649	0.0244062457050159	0.0260156706911816	0.245654671914564	0.0126083348256596	0.144234539061277	0.749699641719762	0.0495	0.1925	0.3125	0.444333333333333	0.00345432846076471	0.0351706991916137
274	6.91977698229413e-06	0.000400403520971531	0.000494901416483839	0.000851321076138607	0.857422945392794	0.289978577104114	0.630194061980046	0.170271554294441	0.000695877669047841	0.00138176848745463	0.00987773364221849	0.000315519129933233	0.000573327701701515	0.00175076604859421	0.00177685136371378	0.00378819647691375	29.2606819531211	32.0002222210605	38.1384649733445	38.1707411110983	0.0322761377537972	6.17051889003778	8.91005915797723	1.88055084083271	11.5002249710542	10.2299708285245	6.65681448267242	39.4066504982029	0.04375	0.2145	0.34875	0.47475	0.0179022153572381	-0.0496678998571934	-0.0491249712904447	0.0228581299261274	0.0702631707099045	0.0323770352635719	-0.278419203094628	-0.230761609094074	0.0275488802949473	0.0727366729968478	-0.0495860432606438	0.0496666666666667	0.186833333333333	0.318	0.4485	0.0178447777691503	0.00609071156917117
275	4.13722553175652e-12	2.28733691998785e-11	2.02048218988139e-10	4.09794492190366e-10	0.525807810656022	0.508512930661577	0.12321690439847	0.795245063920323	6.8202298510068e-05	8.48684027724127e-06	4.11298648162421e-07	2.63097253452151e-11	2.95475700566677e-10	3.34289259202654e-10	6.58634399772826e-09	5.32213700514779e-09	59.2661521124392	71.4868633634615	75.3740094642781	75.7764961587818	0.40248669450375	4.28963279532036	16.5103440463427	0.0673432222865813	15.8600794414106	19.8249327649955	25.6405786594642	82.3130764450415	0.0505	0.2145	0.351	0.49875	0.029455510971303	0.0541593540352123	-0.126529972689958	0.0895106889679825	0.0838757860805342	-0.0131957811077203	-0.138242343785018	-0.04461671753746	-0.0577472611571355	0.11654848847332	-0.190069285305328	0.0516666666666667	0.182166666666667	0.308333333333333	0.447166666666667	-0.00835507352094951	-0.0897972803408375
276	1.53866918188053e-07	2.46131666642433e-05	1.88442178661623e-05	2.64761194500766e-05	0.359646536021002	0.116694170408776	0.480886506432203	0.614517825026677	0.000152973367213868	0.00100073310412622	0.000459172718748714	6.54547578882438e-06	1.98690193166617e-05	2.79075448200034e-05	1.27527191407129e-05	1.40653470843281e-05	37.3321454607649	39.0769089423775	47.0523211265172	47.8914482405016	0.839127113984432	8.81453929812415	10.5593027797368	0.253648310218068	14.3352514340586	10.8262093070207	12.2745688918312	51.6124218250169	0.04925	0.21675	0.35425	0.47025	0.0667700638569734	-0.0542690490156682	0.0801155269674222	0.015841486567105	0.0267623681889474	0.0115113981931724	-0.34750312368467	0.181589099685211	-0.0413834385507264	0.106531602617314	-0.318821873748999	0.0515	0.185833333333333	0.3225	0.434666666666667	0.0340846258658936	-0.036656347487949
277	6.93329015146133e-07	1.19100244241648e-05	8.38691891787755e-07	1.57936398427852e-06	0.626412746964918	0.0129909061048564	0.0317050066965756	0.0267704184747235	4.14835056472921e-05	0.000759211267443142	0.0840787304512327	9.67369930034147e-05	4.20575858948222e-05	6.77515787094058e-05	0.000431315216227088	0.000528476528716794	34.152733101495	40.8675317593297	55.0804059186557	55.3173627449141	0.236956826258393	14.4498309855844	21.1646296434192	4.90555687804408	16.8022765918704	11.3383897257609	2.9842403599614	44.3550277754717	0.057	0.21725	0.348	0.47275	0.0306479174182651	0.0515212396681503	0.0267244515534784	0.0663473183008092	0.0571397217302355	0.0707611788690097	0.0952744200642745	0.104765047482215	0.114670618945057	0.137672371664621	0.212323084296265	0.047	0.183833333333333	0.315666666666667	0.455166666666667	-0.0162237877290528	0.0724405336991065
278	6.58519958159988e-08	1.90606356596585e-06	8.5840294514104e-06	1.62397233243754e-05	0.766280492360021	0.565994136627946	0.522797892211972	0.853377875558811	2.16839506753917e-05	0.00013844946161143	0.00594630837157233	1.88390007209399e-05	3.94815407036355e-05	0.000153089116376881	0.000123061063334728	0.000337970545386297	39.1183256433287	45.3172280608997	49.1145258956822	49.2028796883824	0.088353792700218	3.88565162748273	10.0845540450537	0.0341548249493826	18.0353616695284	14.5231263362184	7.56650183766578	47.0530519792973	0.051	0.216	0.353	0.479	0.0183454423940107	0.0150686488911873	-0.0789627234223959	0.0483139666980403	0.0180907540313558	0.0430264080820707	-0.0216372236377507	-0.106382755535555	0.0671569311703666	0.117972709127389	0.0843097662406868	0.0518333333333333	0.1815	0.316333333333333	0.451	0.0296827989986351	-0.00386194958911075
279	2.56015332620853e-11	2.27983107397815e-14	3.07891174470907e-13	7.93716702963843e-13	0.845519645423038	0.593909362410473	0.000245478797278674	0.114545583415367	3.61850690618374e-05	4.72487095365346e-05	4.8416365113057e-06	3.27414481395595e-11	2.52696996879344e-08	5.48313472821462e-08	2.63946714130559e-07	3.96080441725937e-07	55.4937975311768	86.822254226834	90.4806279932964	90.5185899028584	0.0379619095620001	3.69633567602432	35.0247923716815	2.4903591416296	17.0616830188101	16.5554215293978	20.8989352166682	81.7959696548394	0.046	0.21325	0.355	0.49825	0.00527273710559008	0.0984189856025282	-0.116473437062286	0.0857644306146897	0.0537224721556835	0.0484011543398571	0.00656909891503354	0.201476365134808	-0.0597602601050647	0.100548440523016	-0.0109902471031583	0.053	0.179833333333333	0.315833333333333	0.451666666666667	0.0376275435277435	-0.0839802341891528
280	1.30147029790573e-07	2.9063161508329e-06	1.84272364505022e-06	2.9799549560611e-06	0.442203723815911	0.0951455552772888	0.14160914273304	0.422810023572008	0.078000897118782	9.27349670610226e-05	1.36876626691566e-05	1.71273591678743e-05	8.3694046902005e-08	3.70170791330155e-07	9.23044515864794e-07	2.78972305722793e-06	37.684846523618	44.3008484858146	53.0814247961753	53.6719820219951	0.590557225819794	9.37113353618042	15.987135498377	0.642491507838713	3.10607132864425	15.279139945811	18.9121708006896	49.0606418135238	0.055	0.1995	0.34675	0.48575	0.00630366746712151	-0.108619133865173	-0.00809490910354991	-0.0242375254148619	-0.00678152760960606	0.0199991727708542	-0.263731026480411	-0.0251443543924401	0.0140464297683572	0.13083695554749	-0.139261584443234	0.0513333333333333	0.185333333333333	0.309333333333333	0.4415	-0.351819034895555	-0.107830458814873
281	4.17252198388223e-06	3.36833929405326e-06	7.52006080926167e-06	1.09508709825655e-05	0.373192454105435	0.277411212144723	0.0465651687451789	0.782497250241388	0.000323512202270848	0.000313019747671462	0.013750966712624	3.21858432170891e-05	0.000180333862352702	0.000443180319628236	0.000900335965302988	0.00156905089100997	30.3403146300625	43.9443171282983	49.4590979880231	50.2521048772978	0.793006889274693	6.30778774899954	19.9117902472353	0.0762125255569117	12.9291062826596	12.9908326082386	6.06983678201868	47.3642404489996	0.0455	0.20775	0.34825	0.47875	0.0359934693057465	-0.0217975660168788	-0.047428313085066	0.0786673231419191	0.0811704213375764	0.0552294949192383	0.0141729078209567	-0.249776212051291	-0.135282974544494	0.127759704375271	0.115251392466229	0.0443333333333333	0.178833333333333	0.313666666666667	0.453666666666667	0.0660574841298991	0.0469204104062655
282	5.93342457203395e-07	1.3780940355464e-06	2.91065339181615e-07	3.20610045489233e-07	0.198522243614858	0.0207464658640638	0.00939515666694196	0.151983886174595	0.000121588158741203	0.0130570863908623	0.00030741886789976	5.61057822284475e-06	0.000130509146283019	0.00029740270917096	0.00060593157876589	0.0011244280079902	34.4823510718998	46.0957127145157	57.7397994405983	59.3930120322984	1.65321259170014	13.2972993177827	24.9106609603987	2.05222548480515	14.7678937622186	6.16135885153199	13.0246418361294	52.0176922742557	0.046	0.20625	0.33875	0.48675	0.00720217641398269	0.0712731337168969	-0.0397712232341595	0.0999624583900859	0.0695078230487776	0.0193452331469998	0.255554293838846	-0.285803850857743	0.000776680502657828	0.142932270799006	-0.159093948568144	0.0523333333333333	0.1755	0.315	0.45	0.0227645006997141	-0.0496561595085794
283	3.09923341508483e-07	6.12397154691812e-07	1.7537732751885e-06	1.05471255379782e-06	0.0759699361092036	0.139220754025737	0.0389180495645154	0.0823899456397189	4.69001827307498e-05	0.000563794394494782	0.01618617152424	2.68824657785376e-07	0.000117726733882889	0.000396761660255353	0.000962854806872603	0.00188271792263011	35.8551198236528	48.0319151200165	53.2076319614353	56.3567087016927	3.14907674025744	8.3247935816762	20.5015888780399	3.01711438917437	16.5694618105317	11.8918716623593	5.78253597174444	59.838765520392	0.043	0.21275	0.3575	0.484	0.0103790025265361	0.0770128691933808	-0.147125293203085	0.0763930001074866	0.050365429691343	0.0377844049566476	-0.011164731214598	-0.0440364843105895	-0.12050786893665	0.0953151143102291	0.181800616380587	0.0505	0.179833333333333	0.324166666666667	0.4595	0.00205627648385439	-0.0328124506066818
284	8.05952236091432e-08	8.81516594026899e-07	1.26671072966924e-07	2.50341966465454e-07	0.647737031753352	0.0247799759100654	0.0301535680641898	0.707632386120094	0.00125289771528495	0.000946904316467138	1.99316917069188e-05	1.99741162368195e-06	1.44775360203667e-06	6.26155128261288e-06	3.06416020762648e-06	9.45442543890322e-06	38.6934950435971	47.1641523807775	59.8099996038	60.0187647045968	0.208765100796882	12.8546123238193	21.3252696609998	0.140653319647299	10.4106627434503	10.9286115796076	18.1958093524863	54.7103913094795	0.049	0.21225	0.3445	0.48725	-0.0625247411079632	-0.111414148217646	0.0447670884829365	0.0476534319488828	0.0581752480532403	0.0149587919355257	-0.314967650355929	0.045033107763508	0.0591417772426131	0.0956726354462908	0.174014617440321	0.0506666666666667	0.186	0.312833333333333	0.443833333333333	-0.0273060339104901	0.0473919220020234
285	6.23396200146139e-08	7.28703418882701e-08	2.8358623016497e-07	3.21390182568533e-07	0.208469953454799	0.274847469327978	0.0432819635713107	0.0506391230665337	2.1961143510726e-06	0.0142688370656251	0.00322467979684503	6.36078175377932e-06	5.67720683679939e-06	3.1584997724833e-06	1.73127260282552e-05	8.3548460294134e-06	39.2335473153871	53.0504522135234	57.8048365382856	59.3868566435631	1.58202010527748	6.33640443003969	20.153309328176	3.82016923951232	22.415353255763	6.00457420163184	8.67577338637784	51.6877589577511	0.05975	0.2235	0.34625	0.4845	0.0192962689746378	0.00157623250664326	0.0260092572278034	0.0503929654688185	0.0843166122002215	0.0391724405942724	0.0126644870675593	-0.0539696008071327	-0.0231214913260256	0.0712743754996669	-0.0833773429455262	0.0506666666666667	0.184666666666667	0.322666666666667	0.4545	0.076114550483313	-0.0417063481193181
286	0.00176463323093689	0.00037805931763952	0.000322641723923967	0.000537056878933123	0.681770758344629	0.195047267275189	0.0220875433455045	0.608032389472945	0.00090998408351318	0.318290233351184	0.0163658909890609	0.000396542309475396	0.00820758007216775	0.0059360231058414	0.0173145222421069	0.0207657918865806	17.2035173798431	32.1497774958189	39.3441217287036	39.5122610669787	0.168139338275068	7.36248357115983	22.3087436871356	0.263050109981577	11.0023099170576	0.995959238167416	5.76313015724918	40.3853665848462	0.04975	0.20475	0.33575	0.47175	-0.0428224866772107	0.0921943137627578	0.0772619213473933	0.0423216498215727	0.0916195758270782	0.0527744164349499	-0.0438945351687717	-0.0922612947605423	0.138448049330081	0.113201004194311	0.10079766015926	0.0475	0.178166666666667	0.326166666666667	0.447333333333333	0.0137714642345804	-0.117893951379859
287	8.35636504827522e-11	3.3477420981076e-09	2.50770707727568e-09	4.09115801884359e-09	0.35865536621887	0.0743300837859131	0.102844645877593	0.214608336690936	5.49432028827961e-06	2.65037021225672e-05	0.000114562821521979	1.66306979744692e-07	2.44885619358594e-07	1.08214512121016e-06	2.07907271033784e-06	6.31213447677226e-06	53.0406755604199	60.1821407215175	69.3716702619204	70.2142662664628	0.842596004542429	10.0321255449453	17.1735907060429	1.54006361334223	20.6567479816258	17.6534289617466	14.8801392457808	61.0496851027598	0.04825	0.21725	0.352	0.48275	0.0203400813632707	0.0244922988138739	0.0984637693139301	0.0783395824087703	0.0522604148827521	0.0127527542012259	0.165594350041694	0.200302545528907	0.0553660228520259	0.127367765285951	0.0862220589442838	0.0538333333333333	0.180333333333333	0.311666666666667	0.4435	0.0141921294741464	-0.0463910942479291
288	3.81128462735429e-05	0.00121536246978939	0.00203660441902011	0.00335937787577928	0.945926619800821	0.41891660409198	0.673170598624592	0.528099527474028	0.00419706003518255	0.0638591338828545	0.000154537487945914	0.00202835605559042	0.000357314754822257	0.000615912945460298	0.00189777609113895	0.00237971894155831	25.599197339965	29.0668612598238	34.0374426627604	34.0420426075652	0.00459994480479509	4.97518134774145	8.44284526760021	0.398047129872793	8.19652933059297	3.43420961991433	14.3161001971275	35.5850024520185	0.0495	0.204	0.343	0.4825	-0.059222650517921	0.0237208316577985	0.00452942202899015	0.0281788070542851	0.0338162776173279	0.0493100700868146	0.0673392844929536	0.0987777407806268	0.167857718069802	0.0684287375935962	-0.0609677212803146	0.0523333333333333	0.181	0.325166666666667	0.444	0.0123158015079156	-0.0597685446393197
289	1.52094519717042e-05	1.8444149279874e-06	7.90708616391682e-06	1.30828455494911e-05	0.501953674124586	0.495682088441011	0.0228354426347847	0.76393831359307	0.0843759612608267	0.000284562625245551	0.000653990511765908	3.2022356516306e-06	1.0279499075564e-05	4.19058033888567e-05	4.19195897629754e-05	0.000119595254250852	27.5747333957625	45.3962576808335	49.3285016060327	49.7793050168402	0.450803410807566	4.38304733600671	22.2045716210778	0.09018798023817	2.97852831223281	13.1693684579732	11.6156536161288	51.6663183295619	0.0505	0.20725	0.34575	0.478	-0.0684245793461261	0.0541860362513034	0.0800826582741517	0.0523250468829928	0.0571668938532043	-0.000113510119436921	-0.0854056328205174	0.0206550214945377	0.114767381856296	0.101942327980743	-0.110993207503474	0.0491666666666667	0.193166666666667	0.311	0.443333333333333	-0.122564623655331	-0.0953117852528103
290	4.31956061905523e-09	1.10172415274133e-08	2.807529172804e-10	6.55032701516064e-10	0.815657331665373	0.00411966914558056	0.00168944008378029	0.696263363434276	3.07243840823281e-05	0.000127348808506619	0.000190550430520026	5.12522279406024e-07	1.7015565020266e-06	3.41464851730792e-06	1.21061291066271e-05	1.71025900202036e-05	44.8268431561228	57.4402666339229	74.5951131134425	74.6494645888233	0.0543514753808267	17.2091979549004	29.8226214327005	0.152388319525926	17.3724720022201	14.6806226419867	13.9220450288049	58.2018024980646	0.05175	0.21925	0.346	0.4885	0.0409251957872991	-0.120392989257105	0.168868072382481	0.0376001933371417	0.0392024250061331	0.052148207891763	-0.477266903942584	0.173098341242708	-0.17680038606248	0.158221460937169	-0.215480617126636	0.05	0.185166666666667	0.309333333333333	0.4505	-0.0819143810174803	-0.00862072312538677
291	3.39003698133247e-07	5.09747647732154e-07	2.05806034026008e-07	2.91472800790197e-07	0.310198180713706	0.0481806798896615	0.0128667251408322	0.956640076983551	0.000383209850645139	0.313618460757895	2.0529933263326e-06	2.02563240633128e-07	1.57375448497988e-05	4.1619644892724e-05	9.44687486068423e-05	0.000174984780953609	35.665715854062	48.4679029733234	58.6043690554216	59.6342008365609	1.02983178113936	11.1662978632376	23.9684849824989	0.00295613826074259	12.6123332962416	1.01537554181959	22.544801465865	58.6439119771692	0.05375	0.2095	0.3345	0.491	-0.156353652070296	-0.0683779301572054	0.0588028816495167	0.049650751450572	0.0505043450879735	0.0132766954660505	-0.0887851346846315	-0.00775005139122541	0.110109174231064	0.085811784530099	-0.144914050428254	0.0535	0.180833333333333	0.324833333333333	0.442666666666667	-0.173092037962376	-0.0121966867331575
292	1.18148394893045e-07	4.56649227075698e-07	1.64143039256075e-06	1.86659127571315e-06	0.219248664659727	0.291269175136812	0.107960361445879	0.276268874878802	0.00013280807676029	9.6399993040241e-06	0.0476612657662415	9.96628222083259e-07	2.26739975184005e-05	7.44895779664853e-05	0.000249894239590546	0.000556483923737708	37.88853221522	48.7289731411001	53.3763851013355	54.8856671984977	1.50928209716221	6.15669405739754	16.9971349832776	1.18535321923309	14.601510104656	19.5814629478409	3.92189012146082	56.5021091026724	0.05425	0.2105	0.35125	0.4775	-0.124315660968823	0.0836746228613935	-0.0349134679654397	0.075514849082399	0.0498813992013241	0.023309838038678	-0.200719513522322	-0.180704047080783	-0.0882432672657344	0.0896495756577895	0.195459434486182	0.0493333333333333	0.179666666666667	0.308833333333333	0.457333333333333	-0.0974289125763217	0.0175255377627945
293	3.93453839685192e-09	5.53096497133227e-09	3.98213910863792e-10	8.77163264269224e-10	0.671252522580535	0.010721112254801	0.00233220884789978	0.241987087518137	1.30920076490388e-05	0.000504564069940638	0.000111363745150568	2.87012278078813e-07	2.81922482568521e-06	6.50862351105359e-06	1.92704774477382e-06	3.23126083617871e-06	45.0218760598582	59.0287026297156	73.7659746104764	73.94611511314	0.180140502663562	14.9174124834244	28.9242390532818	1.36898071880205	18.9970591839556	12.0987215322239	14.9335679753258	59.6732160663052	0.052	0.2205	0.34275	0.485	0.0995249771145189	0.107590285777219	0.0758046838506496	0.0702063959088902	0.0731582650520157	0.00293550677970415	0.0110313435325121	-0.166382316723284	0.0338070050326476	0.186893035855301	0.0375040429891589	0.0468333333333333	0.184833333333333	0.3095	0.445666666666667	-0.114332852036396	-0.0456608674912164
294	1.06866912949784e-09	4.35355790964127e-08	2.79579088494173e-07	5.84233332392148e-07	0.867662298956941	0.606008404334545	0.518993978119802	0.528205854102758	0.000179007466849527	1.20676103688324e-06	0.000914389824740415	7.25409703987709e-07	1.19386116092342e-07	5.65482089280392e-07	4.9732108315904e-07	1.63843420974497e-06	47.741071117518	54.252788096841	57.8403839295643	57.8681490155795	0.0277650860152789	3.61536091873859	10.1270778980615	0.397841987288757	14.0395321974556	23.5664056797559	10.9933580963952	57.315598991821	0.0435	0.209	0.35975	0.48225	-0.0375490303381023	-0.0893914021246937	0.0786858747377655	0.0583878645427469	-0.0053612114115251	0.0309276259151888	0.054871513035781	-0.069321573633864	0.0754886336481422	-0.00697637281019271	0.0888654271888974	0.0461666666666667	0.178833333333333	0.313	0.4485	-0.0310137541652599	0.00682608839382868
295	0.000995372521028168	0.000294172341666367	0.00024171743002987	0.000348704788543729	0.437466260810657	0.158892431402856	0.0223199374521998	0.722146312825654	0.0222751896504021	0.064967781493162	0.00154015218972367	0.00592222907198495	0.00178882345237877	0.00388428206886915	0.00605397019289665	0.00968108116593294	18.4771077707774	32.8009829635193	40.1502151387394	40.7531346567994	0.602919518059934	7.95215169328003	22.276026886022	0.126445502233764	5.22416101524504	3.40579550902476	10.0299499860103	32.2659114228217	0.04925	0.20775	0.34225	0.48425	-0.267000442859617	0.0507400397971562	-0.0146473443773101	0.0632929411946906	0.0527045473905079	0.00574789186091088	-0.250233127427982	0.112645482625808	-0.043772717961024	0.10867447968414	-0.0408550368703643	0.0508333333333333	0.189166666666667	0.3245	0.452	-0.116055360682577	0.0632210314702283
296	1.24679820738024e-06	3.4737102035102e-05	1.51934681640043e-05	2.9081819106137e-05	0.891576136995055	0.093522757577658	0.195232779607005	0.71456680155807	3.92965313551864e-05	0.00143521876784975	0.0103390333294369	0.000902031941561608	0.000480763742375736	0.00140997531909134	0.00115410253367988	0.00245866712599386	32.9090619956187	38.2206666816201	47.6196853362417	47.6382657805589	0.0185804443171946	9.41759909893881	14.7292037849402	0.133758194141592	16.9050676430234	10.1599838712737	6.57552791107992	38.0008501682716	0.0535	0.217	0.3425	0.47325	-0.0525039514261388	0.076092062218978	0.0862703836969816	0.0292685017510045	0.0332842718784305	0.0369255400178573	-0.179762632499874	-0.0314667950367701	-0.078843966295655	0.11919687700902	0.0850807357665191	0.0518333333333333	0.1835	0.312	0.447166666666667	0.011545959517672	-0.0312421009151111
297	7.09412029969541e-08	6.24364189367641e-08	2.55280116401571e-07	5.39586550253611e-07	0.953673304264936	0.458877031688972	0.0591658401218115	0.430529419811405	0.00806475316143342	8.21769896651651e-06	0.000380332089357192	8.20148190006074e-07	2.19012568819967e-07	2.11691326922354e-07	1.82290482551811e-06	1.33495958821158e-06	38.9618150851747	53.4116111364347	58.0673786437765	58.0707536221598	0.00337497838336276	4.65914248572517	19.1089385369851	0.621394858199892	7.01903836780184	19.8865372493383	12.6264237785399	55.1369132069515	0.053	0.20225	0.35675	0.483	-0.0204655315227176	-0.0744470507945764	-0.121057829487028	0.0295587403272681	0.108198260600211	0.0267825014356907	-0.113256157771867	-0.0583487600957501	-0.0142933187798771	0.0731943644064104	0.0964186099943544	0.0566666666666667	0.181	0.313833333333333	0.446833333333333	-0.0900426389025392	0.00982918442863191
298	3.62743242773956e-06	7.13054002052326e-07	1.81153139931011e-06	3.181194248729e-06	0.53930121779591	0.322903065524393	0.0184771475055157	0.614849649213481	0.00457809068706218	0.0064179780721845	6.98082001441708e-05	9.64271859450729e-06	1.27428859174197e-05	3.11491634713035e-05	0.000135135804603142	0.000231879630752074	30.6386723037576	47.6697431300636	53.1249833988986	53.5018198094258	0.376836410527176	5.83207667936222	22.8631475056682	0.253173043065544	8.03899589533285	7.4290341299693	15.8160400958113	50.5893954930795	0.05175	0.20325	0.353	0.4895	0.0298752669366132	-0.0420282684054691	0.0347629564962623	0.0703666627655234	0.106104729992301	0.0094696063404516	-0.217107397426779	-0.0396545596165049	0.00249436861758121	0.117672099727254	-0.0652509507492897	0.0495	0.1805	0.326666666666667	0.449	-0.0486655581109654	-0.15482130429587
299	1.23600409796239e-05	1.10034995231449e-06	2.73488718330248e-06	4.13141232519938e-06	0.387002331040096	0.288612844079145	0.00975061940649378	0.134059010682374	0.00178074697468042	0.000319503946766337	0.0416348542789743	0.000183488045420939	0.000413512693953127	0.0013977841806377	0.00207388671210109	0.00488793015102551	28.0194823873462	46.6344855194839	52.0713478372782	52.8196877584414	0.748339921163279	6.18520223895757	24.8002053710952	2.24486035151631	9.76283910005986	12.9524449642358	4.14998656259377	42.571072324855	0.0465	0.2135	0.347	0.47975	0.00198518771769416	-0.163339547736543	0.0182538597649775	0.072920447518211	0.0749376045444076	0.0264598249590453	0.0558956520304874	-0.00545775755597721	0.210298073214629	0.0982660335532188	-0.189391561225394	0.0531666666666667	0.188	0.3125	0.459	-0.0829109267952084	0.0151048749221859
300	1.32157680727938e-05	2.93767667140049e-05	0.000259028884197072	0.00035776306770867	0.395422049763471	0.843285465605655	0.30633828954991	0.420747758375648	0.00125289771528495	0.000161049629577452	0.0797012270504229	7.26075717598158e-05	0.000333932162252585	5.36479303836557e-05	0.00313859216307201	0.000447830306230964	27.8760175600182	38.6377462373566	39.9576720632176	40.6798756282951	0.722203565077507	2.0421293909385	12.8038580682769	0.648225685625221	10.4106627434503	14.2384091362946	3.07098376755857	43.4485299888342	0.0495	0.21225	0.35075	0.4715	-0.143390870900516	-0.0784515967001171	0.00614469719303663	0.0366852487365149	0.0305225824288337	0.0478578025577997	0.02247813019282	0.0116158572501606	-0.0982044996267839	0.0367770825380964	0.0900084415250264	0.046	0.186	0.3145	0.453666666666667	-0.0649857869569695	-0.10139160592749
301	0.0243972335458803	0.00115772409618151	0.000970862405257085	0.00160250245917194	0.769193681389171	0.213455804425341	0.00883169888889206	0.380114333881914	0.199414731846126	0.0112638480267229	0.10315870660251	0.0161895339683219	0.0203201601861117	0.0538964231143115	0.0292846151265706	0.059457107171519	11.2008372085838	29.197021100641	36.2088863075041	36.2949873311445	0.0861010236403672	7.09796623050352	25.0941501225607	0.770332100840733	1.64665561371839	6.42320845178983	2.65601782797239	28.9780710616217	0.04825	0.19425	0.3435	0.47025	-0.173116637518263	0.00556452723390326	-0.085482831347828	0.0766585160842445	0.0670915829720169	0.0190618817273794	0.127012706459051	-0.0974236441032318	-0.0512008669996115	0.0861853770671581	0.0198887283340694	0.0521666666666667	0.184	0.319166666666667	0.453666666666667	0.0211839445744893	0.047404758103135
302	1.00618439500793e-07	1.22662657394081e-05	3.19506388482238e-07	8.13746292502901e-08	0.0209073944756116	0.00051314627894344	0.0103767980977489	0.342465844453473	1.25064582476718e-05	0.00889594575595429	0.000473158467445521	4.64610785053701e-05	7.89434123852859e-05	0.000291886444692631	0.00050391546789792	0.00128363043131811	38.2266243898775	40.7951664701395	57.5067319105365	62.8412270865811	5.33449517604458	22.0460606164415	24.6146026967035	0.901178738940871	19.0843756157228	6.84359857488926	12.2185832803007	46.3678969188384	0.0505	0.2245	0.33375	0.48375	-0.029746936555185	-0.0803438286657033	0.079425777221569	0.0556601353048947	0.0142198903044129	0.0205945228664945	-0.273917220202196	-0.233298797131941	-0.0141462037345607	0.147270550002665	-0.282278753783972	0.0548333333333333	0.1885	0.308833333333333	0.448166666666667	-0.145399271439176	-0.0748602405442456
303	4.37597996353017e-09	3.30972636035657e-10	4.34684176677101e-09	7.59741009624626e-09	0.418403990543172	0.662620156160124	0.0131488338317416	0.923946803043512	8.49530328346764e-05	0.000547093775178143	1.61755421504891e-05	6.63680755926204e-08	5.53790983473642e-07	2.49520803105576e-06	1.27575236487582e-08	4.57465359827732e-08	44.7997312612424	65.4599009460435	68.0478391065626	68.7026328404027	0.654793733840052	3.24273189435917	23.9029015791602	0.00911325039805888	15.4447404573657	11.9478874603665	18.5936858897876	63.349906927282	0.04825	0.2075	0.3475	0.49225	-0.0511315084869522	-0.150115620049721	0.0203657014333762	0.0730793182748512	0.0911962186357259	0.0152634404271852	0.119102436725696	-0.0941133906546486	-0.145931315515815	0.072557101388993	-0.215244132025242	0.0478333333333333	0.176	0.314333333333333	0.448333333333333	-0.0101391129466019	-0.157565020091354
304	9.14588763509988e-07	1.92083999405441e-05	9.52601119163231e-05	9.22956699698124e-05	0.182956981190742	0.441473235763769	0.450082594896318	0.632562834484745	0.0333246940437505	0.000132442762988385	8.34241642783966e-05	5.69842473164778e-06	8.57027819261926e-07	3.02711457862646e-06	1.15160087320139e-05	2.77941263865273e-05	33.5660725947455	39.6904876125845	42.7115311663656	44.48497070546	1.7734395390944	4.79448309287545	10.9188981107145	0.228601372430148	4.52902010236903	14.6067009075359	15.4790642202115	51.9768818517824	0.04675	0.208	0.35225	0.49275	0.0142085234368548	0.0258231862972583	0.0195639403088965	0.036991053767122	0.0782699309506337	0.0443750528117669	-0.188743816522351	-0.00600815230226076	0.0871444444059027	0.0749933455614884	0.335202896214482	0.0488333333333333	0.190666666666667	0.3155	0.452666666666667	0.0300761596644265	-0.0913096508204548
305	7.02787389833298e-12	4.84410174219822e-10	6.07970312149491e-09	1.32139734839494e-08	0.743590178098839	0.738504937374464	0.605782634417009	0.95534794905589	1.69454428697004e-05	1.40121458318706e-06	1.62522718983252e-05	1.06507017381628e-07	2.29442213068929e-09	9.74002302877904e-09	2.43014155233585e-08	6.99705240533539e-08	58.1703384439388	64.595191712724	67.2379101224942	67.344906326216	0.106996203721792	2.74971461349196	9.17456788227719	0.00313513656192299	18.5050531909492	23.2790020297198	18.5846645412039	62.1680896598243	0.05025	0.2145	0.34875	0.49425	-0.257801729730133	-0.10128234022578	-0.0336485995467347	0.0676050832965553	0.0228918225601069	0.0149127621491892	-0.0464044167257743	-0.23065484396113	-0.0491856962672656	0.0529164018434501	-0.0604015330669364	0.0505	0.179666666666667	0.302666666666667	0.450333333333333	0.00225955627948423	0.0297863710357499
306	2.89158992100676e-08	1.00417770237361e-09	5.80849383075959e-10	3.28236232049189e-10	0.0636326150012124	0.0201258230668482	0.000207860899634751	0.778896243653252	3.07558946757864e-05	0.00442641185401708	3.99527230211246e-05	1.77059450102752e-08	6.13527575872925e-06	1.7094819734714e-05	3.79840095731749e-05	7.40550897819763e-05	40.8467119500201	62.9359519773425	72.8685424629002	76.30862237166	3.4400799087598	13.3726703943175	35.4619104216399	0.0788248904841566	17.3705237823433	8.10004668211332	16.8736337636892	64.6440499911506	0.05075	0.21	0.3455	0.4905	-0.0147648887096658	-0.101766976050783	-0.0961261361918466	0.0687251016783146	0.0630411669646435	0.0640928760136456	-0.0622587569743486	-0.148304505911556	0.0940771901228586	0.110026989353155	0.0853062929033609	0.0495	0.1765	0.318166666666667	0.448666666666667	0.0023724537828512	0.0370803811487706
307	3.76229836502109e-09	1.36123543596268e-08	7.69205516417559e-09	1.51979372723411e-08	0.56452934502427	0.07384763713018	0.0252760186395385	0.75351785273227	0.0102113257209554	6.9672820948439e-06	7.76194086467989e-06	5.56319562987572e-09	3.98657441104408e-09	1.62190376696892e-08	5.15783980279697e-08	1.42344725602178e-07	45.1153760429006	56.9514074958788	66.6688823640216	67.0008046803414	0.331922316319833	10.0493971844626	21.8854286374408	0.0985986344071534	6.59765345715459	20.202198378578	19.9956285686003	69.4645624629329	0.05075	0.2035	0.35675	0.4865	-0.225381282553484	0.0504038757609823	0.0118999203749077	0.0641863682798265	0.0621772994744894	0.0419847526539469	-0.0318680678464962	0.0579179465683458	0.170178600212275	0.0851391624965339	0.00863582770024907	0.0521666666666667	0.182833333333333	0.3135	0.441	0.038212072682028	0.0413168883077537
308	2.49572314265862e-05	4.87741677901963e-06	2.12177560444785e-05	4.91748807026618e-06	0.0177081296573185	0.0970857531500177	0.00682544309118242	0.246532649659354	0.00352192041127407	0.000805358973325148	0.01145640737716	0.000738996718100211	0.000285425971368715	0.000915277604689686	0.00104505592331967	0.00237844101738357	26.510977928061	43.0471501321226	46.7388805738447	52.3636762794631	5.62479570561845	9.31652614734048	25.8526983514021	1.3428462483048	8.51520089745281	11.2288415854473	6.39311099926272	36.9951401651174	0.0475	0.2055	0.3475	0.48125	0.00634132609233052	0.0239922393917345	-0.0157223314120468	0.0696522579832614	0.120573430762237	0.00286205603551523	0.156628478760555	-0.112009525973604	-0.055015033907122	0.0754868972947004	-0.0767201171458425	0.0526666666666667	0.182	0.315333333333333	0.4555	-0.0263002359392554	-0.0967862912150604
309	1.28860106987935e-07	4.05839146958894e-07	9.07191645676263e-07	1.1133201123885e-06	0.247751933773201	0.205544667536667	0.0704351943150676	0.267535210143927	0.206089236403711	0.000181735866699058	2.21914513156077e-06	2.2108027933671e-07	2.98689622617057e-08	2.44431901488964e-08	1.91866725179107e-07	1.09975926935531e-07	37.7057758961819	49.0086568134575	54.8818678437165	56.2178038581187	1.33593601440225	7.20914704466122	18.5120279619368	1.22934113370275	1.59868802103483	14.011087112367	22.3953164280538	60.3325473196098	0.0505	0.1975	0.35525	0.49	0.000651218566212925	-0.0663373176174913	-0.0402270552570492	0.0870787511302263	0.06924899110871	0.0644543738168389	0.142540383745475	-0.0604719776293529	-0.141377330568777	0.0655845759493211	0.0973878919672646	0.0456666666666667	0.187333333333333	0.319166666666667	0.441833333333333	-0.084347548808012	0.0297296976621347
310	2.12746581159075e-11	1.71650598637013e-13	3.24113566909738e-13	7.93690694665976e-13	0.69285505246931	0.148462434297217	0.000283907376552851	0.628956793985729	2.48003635477042e-05	1.16871558739559e-07	0.000954539972915069	5.80140881654687e-10	8.55070630362621e-09	3.5227224116961e-09	6.14629008304524e-08	1.92648112398479e-08	55.8773674989498	82.3744078975724	90.362654139557	90.5186661183543	0.156011978797324	8.14425822078192	34.6412986194046	0.233478076653682	17.7797899484995	28.0722188813634	10.9137326352156	74.9415270501119	0.052	0.228	0.35925	0.4915	-0.0511141355908523	0.122123403139398	-0.168551245023671	0.0451210417390453	0.0619993940396194	0.0392968358689416	-0.199916442547757	-0.0347356487411189	0.110551622678418	0.068252254802088	-0.029560007778142	0.0498333333333333	0.193	0.308333333333333	0.457833333333333	-0.012252799451519	0.0039095680533815
311	2.36652792021088e-07	9.87388100884852e-06	1.2041846046466e-06	2.46588573445308e-06	0.99760435136237	0.0249556404965924	0.0878190504940706	0.475244760369854	0.0905664124236623	1.77290619098293e-07	0.00907262311514405	1.9985963331049e-05	1.0916555470042e-07	5.12697425338385e-07	1.93188163267183e-06	6.06221153717999e-06	36.4244364501792	41.3272442309753	54.164179867199	54.1641888822342	9.01503517525271e-06	12.8369446512588	17.739752432055	0.509755400810263	2.86427673785329	27.2661224953335	6.80847468669708	46.8969798608199	0.048	0.20475	0.363	0.48475	0.0241439744291027	-0.153470097106153	0.0801411733462498	0.05310724240305	0.0829180044849653	0.0202407207666396	0.0443032292809242	-0.213156964911883	0.0670032101432405	0.136196252612854	-0.066466693073714	0.0511666666666667	0.191	0.312666666666667	0.458166666666667	0.0135267102462364	0.00479458563929873
312	2.23765812520893e-08	1.03970655364683e-10	1.19584870251186e-09	2.77148080198754e-09	0.900302152932367	0.687330888892793	0.00171720779579761	0.399925029373992	7.57760021471673e-06	0.000267726693785497	0.0018436566237274	3.77077369555624e-09	2.32428448128525e-05	4.14072648994366e-06	0.000189477310775403	3.96425337324088e-05	41.3844076605965	68.0797415780835	71.1461406118833	71.1618356055187	0.0156949936354067	3.08209402743523	29.7774279449222	0.708551708048617	20.0415910332158	13.2836783833227	9.69902644064132	70.4129018912739	0.0505	0.21775	0.35275	0.49425	-0.317959039019035	-0.0316544334392348	0.0896779938567322	0.0989003589889059	0.0737978824472149	0.0583139502080218	-0.225242342174731	0.0464715466675037	-0.0364484114993368	0.0862338639733306	-0.0322155334679875	0.0543333333333333	0.181333333333333	0.317666666666667	0.4625	0.0108116728896293	-0.15991010506403
313	3.04141124909732e-06	5.96643650894497e-06	2.73593242953919e-05	4.29089746206153e-05	0.471128068612774	0.545503700528393	0.157842572654105	0.191498557855947	0.0238394240757579	1.73455002509685e-05	0.0127716088314521	1.29076144920812e-05	8.96516379959649e-06	5.4088917907136e-06	4.43247050180994e-05	2.07376111999807e-05	31.0139434905432	42.5571511673043	46.0650417277866	46.5843706886444	0.51932896085782	4.02721952134016	15.5704271981012	1.70605083002101	5.10627699900397	18.4605819592161	6.20047423738288	49.8151944253709	0.0475	0.2065	0.35	0.474	-0.031481493423652	-0.0375947640953364	0.0294151628800483	0.00913409128021844	0.106974064882248	0.0263433979830042	-0.0781064983195094	0.126556281609036	0.117094914848887	0.0474276467742107	-0.19189874462191	0.042	0.188166666666667	0.308833333333333	0.448666666666667	-0.114261786497319	-0.0620112998207355
314	1.17599215257937e-07	1.34791059890883e-07	9.66475923437584e-07	1.50156393200453e-06	0.39417175740742	0.572870436400113	0.0926437388925209	0.21726018834092	4.36011121789097e-06	0.00345322532644293	0.004605222113105	4.83178628924207e-06	2.31101492986236e-05	7.6815755637186e-05	2.08131110016949e-05	4.87998680721791e-05	37.8983421327939	51.6090251291971	54.7216553744802	55.4476893576357	0.726033983155503	3.83866422843857	17.5493472248418	1.52237665601888	21.0996352006623	8.55105238529541	8.02829298438155	52.4097587488806	0.04275	0.213	0.342	0.4775	0.0117102847405287	-0.0253423549442225	0.0598512481529765	0.0653222572275577	0.0745126217103576	0.0514574058950657	0.11595244847171	-0.178825951645765	-0.0528631838506612	0.0736041112566922	-0.272394342771346	0.048	0.176	0.314	0.448666666666667	0.0181682914515235	0.0332206946717987
315	8.78664283959895e-07	1.13666037278586e-06	2.83605849220768e-07	5.33270676691389e-07	0.586349593700273	0.0416009991110455	0.010964708302981	0.477111320648402	0.000123650317774859	0.0514315729848985	8.83093995025452e-05	5.79070667719163e-06	0.000130736506217445	0.000390106650787224	0.000865010775880332	0.00179171979838452	33.650985079199	46.5568408406543	57.8046637232983	58.100745013573	0.296081290274742	11.5439041729187	24.449759934374	0.505458850409923	14.7361836784567	3.79416327122999	15.371518821712	51.9346729768129	0.04575	0.211	0.338	0.48725	0.0442317775939997	0.0920119998476215	-0.013085390253628	0.0711122825509681	0.0733929048187914	-0.0163370217614223	0.063277063626563	0.0396430993784438	-0.163860579111391	0.178136037474909	0.00207331842212213	0.0488333333333333	0.18	0.319333333333333	0.447333333333333	0.0551882574812489	-0.0808446925054466
316	0.0469350804090299	0.0355914232212996	0.0297765964539037	0.0235336563027365	0.139847708133829	0.139976574307369	0.0802467770050933	0.847878805924971	0.117260381707388	0.0549358222670267	0.0542020626113177	0.0457898299315426	0.0517799564413046	0.104917624631357	0.0490278855429854	0.081950614159448	9.64070071816241	19.3889696525875	25.5189683385397	27.6986024195648	2.17963408102514	8.3096327669773	18.0579017014024	0.0367970664547101	2.45353693938705	3.68403287685578	3.70646522559036	25.3214199443448	0.048	0.195	0.3455	0.46975	-0.0117533623516851	0.0132575618176894	-0.00213505770728283	0.0695650609356422	0.0377033808096019	0.0188366260368301	-0.0548550345780088	0.10091705405203	0.125793911860205	0.0757977111374861	-0.115311972303584	0.0471666666666667	0.1825	0.327	0.450166666666667	0.010168991829595	0.00241028915753729
317	6.30992514910108e-06	1.59557465525963e-06	1.2470113703245e-05	2.37277352750379e-05	0.826344396697765	0.785175181160988	0.0661400898421239	0.999999461946885	0.000144779505266748	0.000623104737511134	0.0340712916507508	8.10468908980188e-06	0.000563388827153837	0.000228704087408203	0.000878364532026556	0.000313092243004928	29.4577712273167	45.7443131161781	48.1383694389951	48.1865024602594	0.0481330212642206	2.44218934408127	18.7287312329427	4.54747350886464e-13	14.438914548542	11.7056541235161	4.49112287094977	49.2642319630052	0.0475	0.2105	0.3475	0.47925	1.20465923034495e-05	-0.0912708174216051	0.0903837189356053	0.0662693862888105	0.0580923827235861	0.0481363573787485	-0.0251319334622282	-0.0117914885337926	-0.0452588877841826	0.0460331330838448	-0.136245486993936	0.0475	0.179833333333333	0.314666666666667	0.457666666666667	-0.02442048682842	-0.0633372610948685
318	1.17016711895507e-07	1.1601526628386e-06	6.07917197517267e-07	8.80745958366481e-07	0.335719526977569	0.0668842388956413	0.0627237590471466	0.793364776269113	0.000547770986375204	0.000354665850145105	0.000137399283550258	0.000157543169911702	3.578391577224e-06	1.52202199668026e-05	3.00350835178934e-05	8.69406690835762e-05	37.9087973597489	46.5079041335994	55.8923349234537	56.8190440195176	0.92670909606386	10.3111398859182	18.9102466597687	0.0686145505710556	11.9455826287376	12.7570709415268	14.5374714299323	41.3345623153383	0.0495	0.211	0.3505	0.4895	-0.281899241762691	-0.0201596974103076	-0.0714079931463205	0.022215888034931	0.050740725758693	0.047115331851667	0.113539165466739	0.171607785875477	0.0132677848129105	0.080425563642503	0.189373368866523	0.0506666666666667	0.183	0.316166666666667	0.450666666666667	0.0135781987001446	0.0186805685679453
319	2.63266957370583e-07	6.69183521833953e-11	9.76674758801527e-11	2.20044017246076e-10	0.675229724884712	0.145947067043778	2.34764613417381e-05	0.5372880252052	1.16831650432353e-06	0.00725086329900205	0.0122700653152266	1.47128106279893e-07	1.1341686552839e-05	3.08705071853789e-05	0.000147556557438079	0.000278093337371504	36.199547525277	69.0733567299176	77.0901909331151	77.2657363477992	0.175545414684166	8.19237961788167	41.0661888225222	0.380589293286903	23.6287049434322	7.20974902151283	6.27142169889521	61.3577032759561	0.04875	0.21775	0.34275	0.48	-0.0815293419646893	-0.132216839545691	-0.102579719581959	0.0637061817031515	0.0483974006086554	0.105092634980368	-0.243614163549301	0.0141692608780884	-0.0780728711383419	0.0756501146559307	0.162709456010347	0.0515	0.178333333333333	0.317	0.4545	0.0310824832594799	0.0381493738651036
320	0.000308451732620208	2.06993708009849e-05	6.22243881993493e-06	1.09617265912531e-05	0.584921567924777	0.0567037851873587	0.00211938739697964	0.0216858638729325	0.0115821567156354	0.00559464797420267	0.138637268272612	0.0011344484280063	0.0064793015756366	0.018760219447686	0.0251674235119286	0.0383848188298178	21.0575856288197	39.5057080248444	49.9511297894787	50.2494751934209	0.298345403942221	10.7437671685766	29.1918895646013	5.27081448004628	6.37373505844698	7.67643839528137	2.19301985586026	37.3244615634696	0.0475	0.2125	0.348	0.47625	0.0108503850016503	-0.0774354816794498	0.145841344463976	0.0328211558040851	0.10375192739951	0.0398597776078502	0.058234634216962	-0.208881185110024	0.0594918686456297	0.135083035071396	0.268360031135261	0.058	0.191833333333333	0.321333333333333	0.461166666666667	-0.0562969298140437	0.0346427667258444
321	0.000166576376915067	7.83888169651961e-05	2.22925302198336e-05	6.57936065257422e-06	0.0254840414061504	0.00871457699962432	0.00211659130610017	0.691767074218943	0.00129172934375912	0.00506009230177428	0.0384216257228421	0.00096240405616392	0.00388122999841516	0.00628161220541265	0.00287057988653092	0.0042582096230724	22.4032516842417	36.1799024399443	46.6081374517817	51.5988276975622	4.99069024578057	15.418925257618	29.1955760133205	0.157179065885884	10.354307202273	7.85783584624369	4.28625862530862	36.2342045540719	0.04825	0.21025	0.341	0.47825	0.0552586567261876	-0.103537113747617	0.096308887006848	0.045506307308978	0.0633380658933207	-0.0189076048155507	-0.0905573102868646	-0.0676485102674264	-0.0623606222008256	0.102000012452653	0.292569058757748	0.05	0.184166666666667	0.314166666666667	0.457166666666667	-0.0950238073632969	0.00849220206743561
322	2.31257758107169e-05	5.04421371631024e-05	3.67952156164124e-06	7.33089155057177e-06	0.944119328566946	0.0154500633154063	0.0102925348284408	0.505364518782612	0.0156907299102782	0.00420776547832615	0.000310036714832787	0.000387753275258341	5.7134432940323e-05	5.03196527324369e-05	1.61074900175822e-05	1.16746910179962e-05	26.6748736021109	37.2886132396743	51.3089111194931	51.3138242026762	0.00491308318305528	14.0252109630019	24.6389506005653	0.443653080053082	5.83720528870617	8.19190764747145	13.0087627930152	40.4495812185487	0.05275	0.21125	0.35025	0.49175	0.00256157469242265	-0.0257475345795857	-0.0169551526225503	0.0638250232771577	0.0197248532887543	0.0436179905611713	0.172436451975651	0.210388015967325	-0.0392045393341651	0.111544886990802	0.0602932028134047	0.0558333333333333	0.1915	0.322666666666667	0.455	-0.189414024281805	-0.000866485425549051
323	9.88045067777582e-05	0.000462671786243908	0.00278209399607598	0.00422329820163741	0.634725399134548	0.887893798931724	0.549186849872532	0.569102067182993	0.0857650934108704	0.0017033903814561	0.000860601560113779	0.000806001482269429	7.02461633237929e-05	0.000228483560191873	0.000476829394069789	0.00107699990273208	23.5388412784232	31.6228855848021	33.1051512790655	33.3308583565813	0.225707077515835	1.70797277177917	9.7920170781581	0.324187239070852	2.95211791817746	9.84451345823982	11.1057569657132	36.7458100695181	0.05075	0.20325	0.3485	0.48125	0.0416700882654837	-0.109496678589767	0.0124030384187026	0.0616870961883019	0.0325875857474211	0.027847347478645	0.102227351756532	-0.00260618893369851	0.0385698718782206	0.0905532334727943	0.211542758090863	0.0533333333333333	0.189333333333333	0.318333333333333	0.447333333333333	0.0054569648795296	0.0602064308902135
324	0.000308808315629723	0.00378791072877274	0.00430797967455574	0.00573135136739716	0.441538222143362	0.26876604831853	0.417276533504337	0.709525391295415	0.00642675174758893	0.0306413608340575	0.0019552144823707	0.0117091781050096	0.00170794745180165	0.00504795668984706	0.00809851569844996	0.016868953154427	21.0550553986177	25.9647314787726	31.7776122241776	32.3698937457957	0.592281521618133	6.40516226702312	11.314838347178	0.138751466927715	7.42657586286805	4.67294390875759	9.59111246337125	30.0593776838735	0.0515	0.202	0.34125	0.476	-0.0147078506727409	-0.00423351230193574	-0.0107722164844015	0.0399681341344767	0.0765077767596377	0.0129448680867849	0.0759816114777571	-0.141669060345491	0.0427610178937782	0.0960293075856285	0.158328821724213	0.0498333333333333	0.180166666666667	0.3205	0.4445	0.0209184048843479	0.0697334270016196
325	2.83859102218582e-09	3.39710868414103e-08	5.95901171881182e-08	1.26555362443417e-07	0.801161178868651	0.227763101368856	0.139940232332009	0.70706687447281	3.06359492841587e-06	7.21106474146524e-07	0.718623902448548	1.68307648792385e-07	1.16081299036015e-05	4.33954492329743e-05	8.22721321329718e-06	2.26454401595305e-05	45.7036369762791	54.830312556478	61.6723960306408	61.7358217354194	0.0634257047786377	6.90550917894143	16.0321847591404	0.14122433929424	21.7763108782656	24.5578852358994	0.129815026912183	59.1047104940084	0.04375	0.21325	0.354	0.464	0.0122035105597411	-0.0476196442118224	-0.0517300501961021	0.0545195629365146	0.0223201518298748	0.0118264296040641	-0.171905472731492	-0.0933403087430342	-0.0487574994554948	0.0952562825725206	0.101850383726871	0.0453333333333333	0.175666666666667	0.3065	0.460333333333333	-0.183776048320721	0.0404806968304966
326	8.59947244271685e-06	1.55024785263683e-06	8.96842982589303e-09	1.62541798438797e-08	0.463094966903111	0.000802371288982537	7.70509511593036e-05	0.664399796190903	0.000421839918142582	0.00282145170698036	0.00340764300686574	1.66342357192574e-05	0.000450480487032548	4.95692909694988e-05	0.00120832523895805	0.000152899411651354	28.7961012373198	45.8134643825979	66.2969807220361	66.8353845951933	0.538403873157222	21.0219202125954	38.0392833578735	0.188222924001821	12.4328842979594	8.91947782782154	8.57524393598396	49.1387415235509	0.04825	0.204	0.3455	0.4865	-0.0348469494100123	-0.100216073752695	-0.126678188763275	0.0600612792343663	0.0358365150805862	0.0812481527730574	0.0278014237977414	0.198678442605512	0.0353988299539663	0.16140663387134	0.118499357653824	0.0501666666666667	0.175833333333333	0.316833333333333	0.456666666666667	-0.111966287302272	0.0711497604870582
327	8.63006692613586e-08	1.03579384407803e-06	1.32757349448457e-07	2.12516878823566e-07	0.390136561792984	0.0179692949062505	0.0252989343506599	0.0393077875122041	0.0018748726128645	5.8600573959607e-05	0.00158804133659006	7.11993654245491e-06	6.89154127498783e-06	1.27669370101511e-05	3.97555665695102e-05	5.45592317882292e-05	38.5496151879415	46.7790154332033	59.6936690049624	60.4321853461806	0.738516341218201	13.6531699129773	21.8825701582391	4.24751589338166	9.66817698137311	16.1473476227929	9.97356013273566	51.3908092812485	0.04425	0.2055	0.3485	0.486	-0.0102693816874064	0.0721211975755827	-0.0699923784689958	0.0420800196896319	0.0911435315392308	0.0537555358479006	0.1806549481874	-0.0535809106964924	-0.167309863435878	0.178132593673369	0.0811961182584926	0.0533333333333333	0.1805	0.31	0.453833333333333	-0.186277340166295	0.0172108242821697
328	6.72157654120679e-07	4.33428760755542e-07	1.88054474509356e-06	3.04764287626115e-06	0.444772438274163	0.445768543150955	0.054359218836237	0.834028332017832	2.2616691415908e-05	0.00045563910508932	0.0191545179242128	4.94574470783628e-06	0.000268331973637787	0.000608203720554498	0.00085442294716936	0.00171995698419204	34.218385215645	48.8527475861774	53.0295755502302	53.6135146760207	0.583939125790494	4.76076708984328	19.3951294603758	0.0439061422998748	17.9551897963447	12.2889864808494	5.48735335046513	52.3486558012193	0.04875	0.21325	0.35225	0.4735	-0.0861876394060756	-0.0537029803389675	-0.0144352761893057	0.089645679097514	0.071486960425222	0.034829967388531	0.173429750927931	0.0387742534216723	0.0129291921332814	0.0863286923331426	-0.158869514749349	0.0478333333333333	0.179	0.3185	0.449666666666667	-0.0851235409664367	0.0132495700696484
329	8.90032067536804e-08	2.53408117869727e-07	2.32933676445937e-06	1.39980538914381e-08	0.000124677423726485	0.00434943478729741	0.00250975222588208	0.5201473929646	0.00635886515913594	0.000463017415765565	1.29615357655217e-05	2.23130567160296e-06	3.0993523949439e-07	5.98594754110314e-07	6.61827048342685e-07	9.29986073611665e-07	38.4847428810244	50.1225504316681	52.4825689946447	67.2031567955419	14.7205878008972	17.0806063638738	28.7184139145174	0.413601044664574	7.44568674142465	12.2590086786422	19.0161705350092	52.5925818871505	0.0505	0.20725	0.34725	0.49325	-0.0206538742247331	-0.158883689645481	0.062166508321538	0.0501475104709769	0.0335538426764015	0.0339206205718266	-0.0975967714978398	-0.146223782770286	-0.0466468106324123	0.0653175092092194	0.34184462746885	0.0476666666666667	0.185166666666667	0.313666666666667	0.448833333333333	-0.169148855928077	0.0167522729374019
330	1.36552017989898e-05	7.48281273329206e-06	2.49334205912233e-06	3.24224608613753e-06	0.284821738459081	0.043201224754238	0.0073232782837251	0.294909000717687	0.00108447107530349	0.00585437766890788	0.00249122381535049	0.000202600014841384	0.000569778067153233	0.00148286896322574	0.00479381227706903	0.00865772065395805	27.8058982949588	42.0051696307346	52.3083531170123	53.452291141075	1.14393802406266	11.4471215103404	25.6463928461162	1.09707461868811	10.6774900543842	7.594587872396	9.14702792454409	42.2924919358063	0.05075	0.20575	0.3385	0.47325	-0.0423048382026329	0.0095813397686199	0.0461058232520334	0.0393441385975939	0.0680845705296337	0.0367617283335337	0.0839954108108939	-0.16054176404538	-0.0865551254274408	0.0886122551795165	-0.00331755439452819	0.0461666666666667	0.1795	0.312166666666667	0.4425	-0.0547398315734834	-0.0285654733028242
331	0.0170682192921488	0.0015491765914947	3.46810307853561e-06	6.860878236286e-06	0.868859251980134	0.000326673917202956	4.44080398876302e-05	0.569827381354131	0.00757134125130977	0.0638391189197975	0.213645849081019	0.0013456564792915	0.0491164306007082	0.0315860174446464	0.134962925892287	0.0872947297903491	12.0383680875966	28.4139854013993	51.4612211622371	51.4884816982594	0.0272605360223679	23.0744962968602	39.4501136106628	0.322971415386291	7.13216124625797	3.43472741730511	1.54654749243309	36.8172148464803	0.0475	0.20225	0.33675	0.475	0.0103924844317716	0.000155258471154529	0.137850101160348	0.0793424509862155	0.0864702346528565	-0.00129180809002115	0.183828232216781	-0.234853958618547	0.276098884914359	0.125178319203363	0.0272607076451352	0.05	0.180833333333333	0.319	0.462333333333333	0.0193237417341768	0.0112562080936496
332	3.4966878325134e-06	5.68857387088938e-07	3.00585899563411e-06	5.94707951140144e-06	0.85005426387847	0.599719514366519	0.0318721013891194	0.546572626203828	0.000204778457076598	0.00812698694393109	0.00103119936961952	7.78080955020416e-06	0.000285582285694369	0.000885566443575063	0.00214884286643427	0.00460513773129811	30.7168764706439	48.2072627668022	51.8289000343066	51.8646396305048	0.0357395961982547	3.65737686370267	21.1477631598609	0.363493103866858	13.7867215321548	7.005275424719	10.7706922051984	51.1566702976741	0.05125	0.20925	0.35325	0.48425	-0.0208936989181022	0.0119562872764511	0.0825601857137791	0.0985177258449578	0.0618120873329499	0.0380856490762496	0.0456128203428329	0.0794525008205877	0.079028127548669	0.0896058327913446	-0.046014689727485	0.054	0.179333333333333	0.327666666666667	0.450833333333333	0.0108920285496593	0.003836550086349
333	2.3888126941845e-05	8.68283434391725e-05	3.93672240585512e-06	7.14778030094503e-06	0.620142823869897	0.00857121830874853	0.00983223462679713	0.826089148900796	0.00396679918517888	0.00265336556155617	0.00137809347344069	0.000103972878942513	0.000116966245739838	0.000251542178194489	0.00109114462217542	0.00165858214297612	26.6051362251455	35.9215798140285	51.134853527743	51.3805204071832	0.24566687944025	15.4589405931547	24.7753841820377	0.0482769227592144	8.2989506693375	9.03170726285134	10.2348830892442	44.1553246640785	0.053	0.20275	0.345	0.48575	-0.0694008922486654	-0.234342505741107	0.0735746801000909	0.0455682084834836	0.0744679864325023	0.0277103910569312	0.154700614000423	0.132854112124481	0.0395434995533699	0.173906725619388	-0.0275398359686706	0.052	0.179666666666667	0.316166666666667	0.453166666666667	-0.00100439417105982	-0.036928187428078
334	2.45536821953389e-07	3.24694503786319e-08	8.77055086080692e-08	9.22695449806175e-08	0.178782969278917	0.180218142113698	0.00610018300616154	0.243742255022254	0.000915590691467962	2.96694035250874e-05	0.0036889364161217	1.32419385929427e-07	4.83170193720369e-06	1.70759183002131e-05	1.02652829962573e-05	2.57286997413773e-05	36.3466793370608	54.935462633759	60.7194793199233	62.52719108374	1.80771176381677	7.59172844998102	26.1805117466793	1.3588190522014	10.9909256730716	17.4388849073166	8.4309200638836	61.6221769674962	0.04525	0.20825	0.349	0.4685	-0.0714487582018325	-0.145156507250465	0.0852552660747839	0.0908831241459049	0.101055112981888	0.0403968956584457	-0.20227363588765	-0.00645424278942942	0.223934209577699	0.0935104493324257	-0.251577661389079	0.0503333333333333	0.1815	0.309	0.439	0.0209678595215638	-0.0462894969159331
335	5.83971605312063e-07	9.78430952248759e-07	4.32605075140952e-06	6.72035676770924e-06	0.41962858301394	0.46296076504127	0.107080726292549	0.798844899757807	0.000111542891132913	0.00173765686914383	0.000657225777324683	9.21279144936815e-06	4.70796203273563e-05	9.32620730945606e-05	4.19308606561897e-05	6.17150514008159e-05	34.5160355818007	46.9151343152189	50.8916374723776	51.5429926542565	0.651355181878898	4.62785833903763	17.0269570724558	0.0649445999642921	14.930535407464	9.80788013795063	11.6064756577216	48.9301747076634	0.0525	0.21475	0.36275	0.4805	-0.0908606709106885	-0.107357506147622	0.0283689193473435	0.0683225257510872	0.126055170218125	0.0156463007925298	0.112653462567907	-0.228058900068313	-0.0992559139289492	0.0149631197371558	-0.195467549491648	0.0536666666666667	0.183333333333333	0.332333333333333	0.445833333333333	0.0226908899807556	0.0185721766319864
336	1.24809700534085e-08	1.1127846548148e-09	7.22938651033425e-09	1.11610454514725e-08	0.332099020397918	0.408843712700163	0.00866053295326329	0.183869385100294	0.000405769412649423	1.68567543177099e-05	0.000870940458487456	1.60209325005933e-06	8.83649706302748e-07	1.78361546761435e-06	9.44284669749101e-06	1.37260121376861e-05	42.6076373044052	62.7017394554423	66.8190372199169	67.7597328001793	0.9406955802624	5.05799334473704	25.1520954957741	1.76606847877292	12.5054370392736	18.5150547565045	11.0836107775358	53.4381833956222	0.05025	0.21325	0.35075	0.48875	-0.1134607901285	-0.0638402983756217	-0.0227889728643861	0.0628625956940094	0.0529620202055306	0.0477972949346282	-0.220859958419662	-0.169071997408147	-0.0962502119341746	0.08591307063378	0.04101985199804	0.0445	0.1845	0.3095	0.454833333333333	-0.187993468214288	0.0399608586913527
337	3.98104982653043e-08	5.45753484618064e-09	3.04138932149026e-09	5.86550000213449e-09	0.513256399863963	0.0677855662422251	0.00214399152670629	0.833992570616759	2.26502585478208e-05	0.131664259684193	6.95231033144575e-06	3.6168888238952e-07	2.24248888787768e-05	8.03541581605142e-05	0.000277493910148047	0.000670575514119029	40.1756626890347	59.0594483799359	68.9078919564345	69.3353144688954	0.427422512460907	10.2758660889594	29.1596517798607	0.0439253444897076	17.9523668963611	2.27277149608381	20.2063135001317	59.0874723975698	0.04775	0.212	0.3405	0.48825	0.0166705669790177	0.0552719427991875	0.0485379974603922	0.0630505276313089	0.0275691497385882	-0.0315739969595374	0.206298912607399	0.0699147643209996	0.0616336002833853	0.103406575484991	0.168076150284392	0.0486666666666667	0.177833333333333	0.326	0.4425	-0.0178594200102111	-0.149097343573974
338	2.59010407153313e-08	3.21397493130914e-09	4.28701205081048e-09	8.59909592509817e-09	0.572770824402564	0.14955183901976	0.00410781961736063	0.808189638664574	0.000321005010938422	0.00138576927454839	9.10316698301578e-06	1.6656961791066e-06	1.14929536354841e-06	3.37973571169714e-07	9.07708171676554e-06	1.74411469905166e-06	41.0776810570169	60.2756819405986	68.0812554474396	68.3993237815012	0.318068334061536	8.12364184090256	27.3216427244843	0.0589334738765501	12.943670389086	10.2246381333371	19.690945460643	55.1799634267472	0.04975	0.212	0.3455	0.4885	-0.0518673627249369	-0.0109750292381613	0.0568688194186266	0.064899407255003	0.0616767128344359	0.0818994376342809	-0.288102000435361	-0.0949415666619882	-0.0550527826183685	0.0801965907196132	-0.206225699658232	0.0508333333333333	0.182833333333333	0.314833333333333	0.443333333333333	0.0129958512857146	-0.114788369009013
339	1.98274611188117e-09	5.47059023040887e-10	2.56711312167569e-10	4.45757116557564e-10	0.381025575670485	0.046536741996837	0.00217294347759958	0.4442843825792	0.00012113937737969	6.40533688458987e-07	0.00539910047886621	3.12927313907943e-08	4.21954251327073e-07	1.34275936930854e-06	1.35606701183413e-06	2.93351832609224e-06	46.4524369660576	64.3187615749775	74.8072182436008	75.5746086111176	0.767390367516782	11.25584703614	29.12217164506	0.58519201492345	14.7748664378742	24.786231699698	7.74066197453067	65.2178549079407	0.05225	0.21175	0.362	0.4825	-0.00578007497804246	0.10006061658523	-0.0876701321544104	0.0525353623675859	0.0532092289870738	0.0458278535899675	0.158387106253318	-0.0766051952148208	-0.133276104639547	0.099262654250582	-0.0750018687144734	0.0488333333333333	0.180666666666667	0.314	0.454166666666667	-0.112125624949546	-0.043479270861951
340	6.07653110427974e-09	2.42352271728033e-07	1.28433968559887e-07	2.54892429465132e-07	0.656735772939363	0.0827784590566039	0.146420945391634	0.896106922886852	4.77883745470957e-08	0.0104209093198586	0.00393456135796261	1.07155159684145e-08	7.95829774841983e-07	9.97461491416263e-07	1.21947742415161e-05	1.08143496606493e-05	44.1135844926903	50.2278354559967	59.7757444121162	59.973257462836	0.197513050719863	9.74542200683936	15.8596729701458	0.0170513483499235	29.804490790013	6.5614896850293	8.31377118031924	65.8652941629476	0.05075	0.22225	0.35225	0.476	-0.179886567784912	0.0189666119011175	-0.0375477369426203	0.0379573571515076	0.0017916220831425	0.0275161038656592	0.103290531790475	-0.0503516966563302	-0.0279375084162602	0.0979921604047771	-0.0389913766074155	0.0501666666666667	0.177833333333333	0.3275	0.446666666666667	-0.177997885301117	0.00208770993655295
341	4.69369875907889e-06	1.22713642204299e-08	6.36518446783695e-08	1.3826130185601e-07	0.951131169004051	0.503959404313729	0.000942855359520806	0.454022141747304	0.00204765523299296	0.0176022232547146	0.000100929321855022	5.71755073989406e-07	7.50206608825711e-05	0.000281413898547538	0.000263729560809488	0.000699816703748553	30.0893322052434	57.1911797359426	61.5100549900453	61.513811005585	0.00375601553969318	4.32263126964244	31.4244788003416	0.560591188596391	9.50631892898309	5.63531092220546	15.1192412745404	57.9231903587583	0.04575	0.19775	0.34025	0.48625	-0.0604714375832702	0.113758869088803	-0.0672366479817657	0.0380707388347353	0.10428080658909	0.0160375176682415	-0.078549778155685	0.0426138574179394	-0.0686426523441653	0.150474774096623	0.00915642083743549	0.049	0.173333333333333	0.3175	0.446666666666667	0.0454264611805924	-0.164397538528684
342	2.68361406158503e-05	8.95248969320203e-05	8.29807442550499e-06	5.15974048995767e-06	0.0814985339151149	0.00580633566342372	0.00675567361396929	0.181721373269718	0.0012278702638423	0.000598146556970384	0.0731006081931928	0.00235126894884935	0.00117830933033104	0.00312816609638685	0.00203441764076355	0.00409278731564377	26.3548219392978	35.8442267714199	49.2028113156775	52.2375726499813	3.03476133430377	16.3933458785614	25.8827507106835	1.78348987421941	10.4479292990145	11.7817366777599	3.21198814806667	35.1365641457433	0.05275	0.21475	0.337	0.47625	0.0463914208092808	-0.212455096933808	0.104167536148616	0.0729060784823553	0.0664629919966707	0.00569602728053784	0.0329516506339711	-0.0440487716381515	-0.0572435449556305	0.162658528376547	-0.0546045497844629	0.0468333333333333	0.188333333333333	0.304333333333333	0.458	0.00911284743957737	-0.0528287863485761
343	1.17408385419836e-06	1.81020414056854e-06	1.77896563284084e-06	3.23387030510141e-06	0.591650666409183	0.155258358484625	0.0398721744018404	0.204000429952075	0.0104136318303703	0.0017575031593861	5.04527751992314e-05	7.20365861217013e-05	4.43520971425996e-06	1.37328258201796e-05	3.94396355778366e-05	8.47192743287684e-05	33.0365331051944	45.4412495809738	53.1712575332131	53.4590313481967	0.287773814983666	8.01778176722291	20.4224982430023	1.61350055000048	6.56273287548174	9.78699632558164	16.4310209779251	45.1679544036829	0.05175	0.21125	0.345	0.48475	-0.313954421973947	0.0633335674250086	0.0811666987396616	0.0641030163732239	0.0858711534196233	0.0281910205859052	-0.0714027239801624	0.315886946945172	-0.0187745128756242	0.0816294377608796	-0.0675109124992645	0.0461666666666667	0.190333333333333	0.315	0.4435	-0.013701883605742	0.0144795746294489
344	2.51597022519047e-07	1.11495949726654e-06	7.59920900698189e-08	1.54388976433851e-07	0.686097712850877	0.0120476341359594	0.00929836389815832	0.955555957572868	3.27495925708958e-06	0.00511204068240494	0.00486898461191726	1.61159024776467e-06	4.29686259443901e-05	7.3497348359223e-05	2.88693227150466e-05	4.71257225025497e-05	36.2952306566222	46.6029442637664	61.0733133393442	61.2366557351634	0.1633423958192	14.633711471397	24.9414250785412	0.00310596477038416	21.6483246556418	7.83937044957565	7.92746943628845	53.4231275692111	0.05075	0.21475	0.3425	0.481	0.0339084615088922	0.0559657558667481	-0.0680329872794109	0.0385964589732969	0.0736209179924947	0.00988631485018767	0.0510645372821425	0.245776944639543	0.0449254949512949	0.133888015032968	0.16120886986375	0.051	0.177166666666667	0.315666666666667	0.452333333333333	-0.133057986577115	0.0114935157117131
345	7.45039878952137e-06	6.68875925388053e-05	1.1372611625139e-05	1.88501041687315e-05	0.514736251297829	0.0318405459218214	0.0496084018418837	0.04352777024089	0.0431553317597886	2.18342775410978e-05	0.0573849470157846	0.000265477620363154	4.90507079949776e-05	7.84254699142686e-05	0.000196015757843612	0.000254779215141475	29.1027864591597	36.5798655498365	48.3797197430831	48.8041468060619	0.424427062978793	12.2242812562254	19.7013603469022	4.07478635523148	4.08930703841543	18.0222091213582	3.61139552871646	41.5289657498593	0.0455	0.2085	0.3605	0.4705	0.0628441252227872	-0.00931312603494539	-0.0307290533874576	0.0718952146105005	0.0443889330171021	0.0242786403338285	0.0154465579994094	0.225869810663174	0.102039876142677	0.080490426164762	0.0620715227156424	0.0545	0.192	0.3195	0.451166666666667	-0.0284029935437286	0.0203193012541397
346	1.13820043916945e-10	1.05581614804456e-09	1.00742677379968e-09	2.34156471361933e-09	0.90136956265293	0.119480476416483	0.0580760056323531	0.0268698850225253	0.000272477257105525	1.86053903600858e-06	0.000283087854116858	5.32392501417194e-08	6.54897960773817e-08	2.62485795268348e-07	1.15615894816854e-06	3.12680700926386e-06	52.3992098505987	62.8216045495792	71.5557963391475	71.5711553399233	0.0153590007757884	8.74955079034407	19.1719454893246	4.89915213358563	13.2507058004649	22.7339260462686	13.1791054766763	61.9496308247689	0.059	0.209	0.352	0.47775	-0.107940440310051	-0.109218068353919	-0.0332522785890373	0.0641122512697858	0.0998678338214196	0.0290044701721888	-0.168848548810835	0.150544984429104	-0.0932851049922925	0.118513906580713	0.122546031779177	0.0488333333333333	0.179666666666667	0.306333333333333	0.440833333333333	0.00980948421011002	0.00119050440731684
347	3.34541785882905e-09	7.13442889993541e-09	5.68673479050565e-10	1.32301002902127e-09	0.851585576441047	0.0126677341789595	0.00373513513079915	0.493423681103744	0.000105471930053171	1.20255362365489e-05	0.000410644934515541	1.37654488243219e-08	3.66619046517052e-07	1.31287039306753e-06	3.58400109877394e-06	8.83130316792129e-06	45.3606369808622	58.4426327562251	72.9189587380388	72.9539635500187	0.0350048119798885	14.5113307937936	27.5933265691565	0.469051859602132	15.0361403614697	19.1592177441798	12.4831238046354	67.2443692361998	0.05	0.2115	0.34975	0.47525	0.0488201477158459	-0.0421737256751162	-0.0110499563061787	0.0474663106312974	0.0606813774562963	0.0478471632208995	-0.339536808410123	0.283236392234631	-0.0671434632300367	0.0862424303344469	-0.128599398366947	0.047	0.180166666666667	0.307833333333333	0.439333333333333	-0.193007712437111	0.02658715531151
348	1.37727531176053e-12	7.95326613298878e-11	3.19171215877563e-10	6.57384157803766e-10	0.554235708730003	0.310455755165211	0.286710744769607	0.157841006899478	1.01970430709826e-05	1.79450522979692e-06	1.80211222295604e-05	6.4050564674055e-10	2.32168579735686e-09	1.14538568970875e-08	3.43202860938991e-08	1.14313345664119e-07	61.5388362254816	68.6841486917183	74.2910577946604	74.6408412987585	0.349783504098014	5.95669260704017	13.1020050732768	1.99478938281118	19.4741487228948	22.8033725544992	18.3877671701666	74.7034302158712	0.0475	0.21275	0.35725	0.491	-0.158885446289614	-0.0276607630754046	0.0693838728336754	0.0328530357489905	0.0673179848591755	0.0156194986392978	0.0653752551731741	-0.179768402609059	-0.00969919477360333	0.13282056283345	-0.0812633594770164	0.0538333333333333	0.177166666666667	0.311333333333333	0.447333333333333	-0.0388786357753525	0.019950954448751
349	0.000334621014460394	6.56902054393768e-05	3.39889255681321e-07	4.11841053567021e-07	0.235734819109317	0.000494064023261338	8.20095267367198e-05	0.228233475094614	0.00415424343564017	0.0598609705573622	0.00405121604062097	0.00262206693659956	0.00602823818669296	0.0172320700588917	0.0149148462741527	0.0309671275563714	20.8791846303866	36.6253325068828	57.3520051477244	58.7579255072415	1.40592035951704	22.1325930003586	37.8787408768549	1.45183664939623	8.21513456586945	3.54123234668805	8.26071538789984	34.8039295689119	0.04825	0.211	0.34125	0.47825	-0.115979845651054	-0.0282613778773809	0.0168580084946998	0.0737224565891775	0.0462284275983688	0.0522186140528366	-0.134813181322162	0.0827095434553239	-0.120727085316437	0.164885918388032	-0.0590181669835937	0.0536666666666667	0.187666666666667	0.323166666666667	0.449	0.0251188321497333	0.0088851975124149
350	0.000355119708895704	8.08869493175766e-05	0.000407440604648386	0.000381666030976745	0.178911761498098	0.49416343901085	0.0489474994907726	0.0308517519353885	0.0133618508731688	0.0070832923702233	0.0654523417947707	4.95454239083345e-05	0.00791466541646658	0.00665465535984138	0.0240126473369513	0.0328329426032342	20.7488456830324	36.100696251815	38.6882499925778	40.494890476155	1.80664048357721	4.39419422434003	19.7460447931226	4.6611927845147	6.12055941727886	7.25172529581869	3.39353854206274	46.1927045560576	0.054	0.20775	0.335	0.47325	0.0124192671351631	-0.0187965739217623	0.0156233148782671	0.0753132616171993	0.0496403377199253	0.0621186701256229	0.0781952894459852	0.0523299668118252	0.0707252916968179	0.106274339526875	-0.186617188777422	0.0445	0.187666666666667	0.309333333333333	0.4545	-0.201723623604136	0.0347233549099165
351	8.51797089405435e-09	1.92500868163685e-06	1.84910183946418e-06	3.68670291840023e-06	0.832695703922359	0.166218429497488	0.556645291161162	0.325465418003095	6.79283950689726e-05	0.00112182885805308	5.41891344826574e-05	4.47910779261635e-06	2.94763928982181e-06	1.20404381728272e-05	3.35961568423135e-05	9.31835253599228e-05	43.407223400005	45.293449337245	53.0726076378851	53.1172323013016	0.0446246634164709	7.82378296405659	9.71000890129653	0.966856475746681	15.8676948156462	10.6148527659698	16.2956174795654	52.6082794249003	0.0555	0.21025	0.3495	0.48525	0.0075722141445497	0.00978151928182589	0.0461568661961629	0.0220649514060443	-0.00513482950001502	0.0147582682759206	0.0415752200527897	0.156658386457811	-0.116946923597452	0.0449507538077672	0.0703533853635469	0.051	0.178166666666667	0.318166666666667	0.444166666666667	-0.119574452759229	-0.0653157944508922
352	7.20453482866853e-10	2.32270446196009e-11	7.2507333584842e-13	1.73353960997866e-12	0.663808066835694	0.00405570837135851	3.39050590351027e-05	0.660240085713722	5.83543004691675e-07	0.0195353327508288	1.45271487725343e-05	3.45745878818732e-11	6.60524280490067e-06	2.7484738418385e-05	5.01981290778587e-08	1.7521100863552e-07	48.5624027099402	71.4524353118031	88.5097476734809	88.6986783899265	0.188930716445611	17.2462430781234	40.1362756799863	0.193232084960073	24.9658669524415	5.45294817892864	18.7986293527756	81.6670727359721	0.0535	0.21925	0.34225	0.494	0.00645755982479319	-0.153491175199902	-0.0824469566925423	0.0777496721407813	0.0512936612157106	-0.00929491558662195	0.0833667541991123	-0.261471623624359	-0.0112980276582971	0.143646285547965	-0.00946985233792855	0.0515	0.178666666666667	0.319833333333333	0.449833333333333	0.0267456577667849	0.0103496105704001
353	2.78118083642056e-09	2.27366236220308e-10	8.1220538611647e-09	6.79416843402016e-09	0.118360430857567	0.751437155303074	0.0164016089218971	0.327657562714857	0.00146084515564052	1.5698976522555e-05	2.78807011710242e-05	7.61604165244575e-09	4.41560856875453e-08	2.14119772426822e-07	1.88470038178754e-07	6.36166557018162e-07	45.7462888000155	66.3108550388206	66.5371610424772	68.9760447140943	2.43888367161708	2.66518967527372	23.2297559140789	0.958133606289266	10.1273597096424	18.650698283056	17.5571053138065	68.6966371499078	0.04525	0.20575	0.354	0.49	-0.00646611663592334	0.0164797314093912	-0.0867057165938435	0.0614332431284555	0.0779799596601224	0.0376097715579162	-0.131714287394103	0.0511936146680543	0.00435921873839759	0.040975751271412	-0.443512242787893	0.0495	0.180166666666667	0.3125	0.447333333333333	-0.0842766928670253	0.030294085447265
354	1.57412799075011e-05	5.13849666777809e-06	9.5108931589411e-06	7.15678179463891e-06	0.111690210116346	0.132796304865789	0.0132653521589	0.954258483395914	0.000306275180566861	0.00668927370713537	0.00425197611038273	3.02655500647327e-05	0.000845697344921401	0.000320131765755096	0.0050280349419875	0.0015563836152278	27.5010021094058	42.9204771646255	48.847061240609	51.377202599142	2.530141358533	8.45672543451656	23.8762004897362	0.00329016131809112	13.0316219250108	7.35456379457173	8.17294726084037	47.5305240043065	0.04775	0.20875	0.34675	0.47575	0.0405495701294771	0.0302390926962671	-0.075584409139468	0.0778535035742077	0.0656751659818208	0.030440589665373	0.0453407191404425	-0.175203312738775	0.0531826470279642	0.128297142452005	0.0272499187918785	0.048	0.179666666666667	0.320666666666667	0.446666666666667	0.00954942051271597	-0.0146414713830384
355	3.98513858340802e-09	2.06710146999017e-08	5.03181441577885e-09	1.14301413697264e-08	0.936195715617913	0.0388749957932797	0.0194397691223425	0.898100997012643	7.72937720093983e-06	2.39954202528421e-05	0.00252280938400665	2.39987485856976e-07	3.2333112916361e-06	2.44898804320442e-06	1.82887194462929e-05	1.04997619230546e-05	44.9951833667728	55.9840249501867	67.694825857383	67.7012342169255	0.00640835954254726	11.7172092667388	22.7060508501527	0.0163995233860987	20.0036675763549	17.8425712476255	9.12397686062286	60.1254422292616	0.05225	0.217	0.35325	0.48125	-0.00778408216710444	0.00866918017612598	0.0223083754232732	0.0648084481913014	0.0894477741026648	0.0272767820132382	-0.224425679779375	0.0827749632217783	0.189342242233613	0.0650481641053903	0.119499907321002	0.0528333333333333	0.180666666666667	0.312666666666667	0.4505	0.0182068013903668	0.00406156346640308
356	2.25322691467379e-06	0.000113091143144754	3.2486029152891e-05	5.85573405581711e-05	0.720449532994085	0.0626196053551129	0.228381267343766	0.724164982023043	0.00313923096084655	9.86219268745541e-05	0.00293870398353894	0.000167724379563138	1.7280641794483e-05	6.92414462837763e-05	4.70563362718428e-05	0.000133761601910693	31.6521541494367	35.2518296423441	45.6080725665452	45.736134962659	0.128062396113819	10.4843053203149	14.0839808132223	0.12453693084899	8.72472685856519	15.1629051829386	8.84513973459434	42.8230380086476	0.05175	0.20125	0.35775	0.47525	0.0202122086673264	-0.0277404192115086	-0.0648200656556972	0.0522529476225614	0.0270416249258498	0.0371775947976025	0.0328299055274975	0.0125843379607796	0.0937074209243661	0.100204264734709	-0.0211908279055938	0.0501666666666667	0.177666666666667	0.320166666666667	0.445	0.0101908261705432	-0.0142196132683029
357	6.95560870770763e-07	2.92181362696579e-06	1.49688751231053e-05	9.24502270786311e-06	0.0811327555021645	0.268088124719682	0.121745572727347	0.44809705474141	0.00519558187473554	0.00114921924355228	4.60832856867821e-05	3.67066344719019e-05	2.37264941217295e-06	8.58582820747597e-06	2.21086128509542e-05	5.54693133426194e-05	34.1459289071208	44.2880063270568	47.6588486940382	50.7009115549008	3.04206286086264	6.41290522784402	16.55498264778	0.57546082098952	7.81007253789539	10.5702541652227	16.6027856497931	47.0083250304878	0.0505	0.20675	0.34175	0.47775	-0.0422175770558573	0.0599327621478496	0.0615632726199071	0.096210201646879	0.0460770817104593	0.0306976931278281	0.00171982996422399	-0.0213233762439878	0.18668898290375	0.0832562396979905	0.0474660933901783	0.0471666666666667	0.184166666666667	0.310666666666667	0.436333333333333	-0.117408634461518	-0.135581507889203
358	7.01544045224036e-11	5.96646525206424e-12	2.67102019056901e-13	5.77540011932222e-13	0.502050790081696	0.00497205833910484	8.28014229034541e-05	0.984731938833548	0.00129378581786681	3.73642120939762e-07	1.17951104898657e-05	3.5841525478456e-12	4.80340114526444e-10	2.58464963015046e-10	6.94308095186809e-09	2.84298263836561e-09	53.4036413261783	74.4946988160009	90.8070307620001	91.2576294372411	0.450598675241054	16.7629306212402	37.8539881110628	0.000366218832368759	10.351370680175	25.8258936316288	19.1961489228888	87.0010767182733	0.04775	0.2155	0.358	0.502	0.0656490739707577	-0.0494023449867482	-0.00920115338938442	0.0639797464961108	0.0938231667811244	0.0548786973777478	0.0559950969206795	-0.0488419465788334	-0.00535529206843299	0.184969113987529	0.184791618368845	0.0478333333333333	0.189166666666667	0.309166666666667	0.457333333333333	-0.00535986782928535	-0.0645878211447398
359	1.75806101997266e-08	2.55899337198901e-08	3.89087107228319e-08	8.46489604827993e-08	0.879348978223374	0.202428585701651	0.0349301275769222	0.852856683136699	0.000276235490383976	1.13187302663087e-05	0.00140768946811633	1.75628609263107e-08	5.84728780088016e-07	2.09296839188421e-06	6.58376412725674e-06	1.62421721803602e-05	41.89001793434	55.4887252868066	62.7196311217049	62.7426727081038	0.0230415863989037	7.2539474212972	20.8526547737638	0.0344008829351878	13.2250287256229	19.2748535508599	10.1956943357891	66.6446263409726	0.0515	0.2125	0.3485	0.481	0.0136985641937606	-0.0806636809755674	0.0179010820912786	0.0591929736265267	0.050210162069378	0.0131108884183381	0.15286203735407	0.283371920202939	0.0331872605298023	0.0870464089716021	0.0150381925944441	0.0506666666666667	0.183	0.3065	0.4485	-0.10123796359004	0.0228622087366093
360	6.68274514126911e-12	2.09488050947707e-12	1.96149240444945e-11	4.81287714074892e-11	0.870799769766888	0.541408725027068	0.0200565319346238	0.599075549438305	2.33850317645452e-10	0.000805358973325148	0.00404842649557935	5.6506546311229e-11	4.79093563308654e-09	2.46754932211754e-08	6.4859854279824e-08	2.25325620661265e-07	58.2745087124204	76.8278750719983	80.8572343856431	80.8836870314772	0.0264526458340697	4.05581195947889	22.6091783190568	0.276392437218419	40.1611717654578	11.2288415854473	8.26196586542756	80.5031202897807	0.051	0.231	0.3475	0.47775	-0.129970637146699	0.0459027280295675	0.0895381999757652	0.0910771139752873	0.0467487533429164	0.0191849770171022	-0.0790744855471005	0.00322315558010117	0.0604695988112024	0.0772010776178732	-0.170582782914774	0.0486666666666667	0.179	0.315333333333333	0.4485	-0.158186709627856	0.0446406122043492
361	6.62523352369191e-06	8.95570511599382e-06	2.71071458264269e-06	4.23399078678779e-06	0.416054939507673	0.0477511359509748	0.0155042663259836	0.678882765487441	0.000463909873295798	0.020852943846859	0.000363687484155178	4.56535392707573e-06	0.00028326315830225	5.4504084418222e-05	0.00131270380354487	0.000222225590290496	29.3536146341212	41.5661332273012	52.0941157623965	52.7555475033587	0.661431740962144	11.1894142760575	23.4019328692375	0.171386210701257	12.2554153822039	5.33904082929621	12.7100922623849	50.7526389343207	0.0505	0.21225	0.34625	0.47675	-0.206996329424036	-0.0420711287081371	0.0160483539724168	0.0721341687123921	0.06131747703114	0.0451243735045885	0.231885639892184	0.0657034630561883	0.116362802098451	0.166611827625331	0.171357912062703	0.0486666666666667	0.183833333333333	0.324	0.4405	0.00973808945233446	-0.164981831637221
362	1.05118628478536e-06	4.74438320382061e-06	8.87973843734802e-06	1.00590216012296e-05	0.228337959002759	0.195005325413937	0.101916890142839	0.250654365110846	9.74812775426706e-05	0.000238339817138271	0.0288381706948	1.2529136899957e-05	0.000286996336605645	0.00101344145772546	0.00252538171680711	0.00599740197216118	33.2710109244435	43.1142988306601	49.0262245088816	50.4774091682048	1.45118465932319	7.36311033754464	17.2063982437612	1.31965283686714	15.1848714372954	13.5017599212479	4.77724807901541	48.1259894114451	0.04675	0.209	0.3515	0.47625	-0.0277251499055433	-0.0111145120936791	-0.0680309298884897	0.0629896904959137	0.102446028471381	0.0154694649710576	0.00859312882294431	-0.207532024449704	0.0179793263185638	0.101813931289989	-0.138987005244832	0.0518333333333333	0.177666666666667	0.316166666666667	0.454	0.00292101534210192	-0.0236756385491669
363	1.10085014459524e-09	2.76960585702748e-08	8.53837343126629e-08	1.46372824809291e-07	0.444398845596671	0.299888736782193	0.250543101071633	0.121176616955398	4.6375947495488e-05	0.00125582836129611	9.51774544136357e-06	3.88630944490595e-06	7.68319805885567e-07	2.9493128952442e-06	1.31930147655104e-06	3.64246732853116e-06	47.6792463683014	55.3050404286187	60.7857347207537	61.370632706341	0.584897985587304	6.06559227772232	13.6913863380396	2.40204671947185	16.590779252303	10.4063482914753	19.6058475371519	52.9795349598467	0.04425	0.20975	0.34475	0.49075	0.0419930030795611	-0.196995745807239	-0.0674938377628676	0.0432130646085692	0.0286962959595387	0.0146040061492536	0.0217831091062058	-0.265247541423404	0.0573344300995053	0.111195828101237	0.261338121759721	0.051	0.177	0.313833333333333	0.445666666666667	-0.169160493638173	-0.125319938357102
364	1.72147743467409e-08	1.93872216587302e-10	5.43108243837568e-10	1.09609766970387e-09	0.537536046921371	0.240952214899072	0.000925705399227365	0.372442353424967	0.000212060381241394	6.41235179937479e-06	0.00468206485881271	2.00382814169735e-13	1.57098227651231e-06	3.52599947287935e-06	2.08470453191109e-05	3.25820119848128e-05	41.9340820876969	66.671603658142	73.0284023862769	73.4085279453575	0.380125559080625	6.73692428721552	31.4744458576606	0.795499524005663	13.721084561128	20.3609968283545	7.9983247337168	93.711449229227	0.05075	0.209	0.35675	0.47125	0.0471590331495324	-0.130084732308146	-0.017396309431811	0.0572016483321938	0.0588979988079335	0.0417828296238266	-0.0246468885655737	-0.0218486959112127	-0.0552257555221034	0.152350987352154	-0.251729180180917	0.0468333333333333	0.179166666666667	0.313333333333333	0.4425	-0.0465848013486698	0.0619501377264853
365	1.01192732815753e-06	9.75198247193785e-07	6.79846071670894e-06	1.07351560300037e-05	0.444911871440715	0.641334155568965	0.109267795280485	0.0415536114063383	0.000112162048592541	0.00269378458048067	0.0117348704343698	1.39381216221182e-06	0.000118998346161738	0.000431363819276928	0.00108027274530231	0.0026500065346915	33.3517065738051	46.9230389010409	49.7213172370248	50.3048988140654	0.583581577040604	3.38185991302453	16.9531922402603	4.153294080661	14.9200919836967	9.00407389027896	6.35049266843089	55.6396516185392	0.0445	0.2135	0.347	0.482	-8.0871319472503e-05	-0.0124027769250572	-0.160793388379701	0.0782990707243041	0.0302276339424176	0.00552994016433854	0.0883276854960458	-0.0604830634059707	0.0333570821666004	0.0798753596821729	0.30628527677549	0.0535	0.182166666666667	0.318166666666667	0.456333333333333	-0.0594386067357362	-0.108974741094319
366	1.08225025239989e-06	4.43349740831489e-07	1.25295136852865e-06	1.95168052473376e-06	0.400455656489492	0.309025435241675	0.0280028160750613	0.58322534998382	0.0463716974059612	0.0171228423377842	1.118206809825e-06	5.20483615161299e-05	7.30561806054766e-07	2.11554583438773e-06	2.73029118189519e-07	6.17921725850969e-07	33.2092601124605	48.7990793083591	54.0633823298194	54.7703399670645	0.706957637245068	5.97126065870543	21.561079854604	0.301049300883278	3.9680407787564	5.68373880906074	23.7130678496542	46.0582211163893	0.05025	0.20825	0.3395	0.49375	0.00718648535963124	0.0433947214768889	-0.123370327902325	0.0512478770968892	0.0277593637252929	0.0472557718186975	-0.0124925453646077	0.0307523157626949	-0.000395569461678127	0.120679370825888	0.236401267703832	0.0478333333333333	0.192	0.316666666666667	0.444166666666667	0.0168023922668816	0.0719687194307374
367	7.88074405714619e-08	3.35641180569984e-06	2.6205877450551e-05	4.40591967369215e-05	0.563907227398064	0.767506895338985	0.733594069985854	0.370933373160326	0.000593606986755847	0.000107967106996499	0.000287714356520377	8.36006014927766e-05	2.56974309213484e-06	1.03408076921729e-05	2.97598907616208e-05	8.04383450934442e-05	38.7406765135602	43.9528963571429	46.1794248804581	46.5124089383171	0.332984057858994	2.5595125811742	7.77173242475692	0.800535295477403	11.7959190980564	14.9920142186493	13.1487289079887	44.7581009371354	0.04625	0.20325	0.34725	0.48525	-0.12237085722656	0.0145712581893343	0.0129025615685409	0.0484013379492648	0.0776417746049107	0.0461382388519454	0.049778841288547	-0.0430959849981364	-0.0876685236181774	0.146249399761645	0.0360213377725945	0.0501666666666667	0.175833333333333	0.310166666666667	0.448333333333333	-0.168649308990692	-0.0252817072779449
368	6.65512176247737e-09	5.36931267509443e-09	5.28053860188249e-09	1.16134420013756e-08	0.77219700356423	0.127713792246268	0.0138807247202414	0.662872651598523	8.66501215477328e-05	0.00995789577972894	1.47243995547698e-06	3.78411843866936e-09	8.35836662464578e-07	2.72899781157235e-06	4.26077291894895e-07	1.03595230662822e-06	43.9234140088956	59.0969363492768	67.5783521798585	67.6621637740536	0.0838115941951401	8.56522742477682	23.738749765158	0.190052829533215	15.4073604887853	6.64241319088433	23.1836488932058	70.4042992067696	0.04775	0.21225	0.3485	0.4895	0.0229877842365602	0.00350875763771984	-0.0373656851778216	0.0870061046757944	0.0240289804910931	0.0388362199647751	-0.0408876045726333	-0.0137867663242343	-0.0577198501018302	0.109078934137794	0.0172893050773721	0.0496666666666667	0.1805	0.323666666666667	0.4405	0.0172403771143334	0.0374650357476997
369	3.84913098303235e-09	6.48711364144367e-10	1.59160741089601e-09	3.32575238674895e-09	0.612543828330427	0.236935193576983	0.00731215160242648	0.5372880252052	7.38898036195176e-06	0.053655591742904	4.21414467164225e-06	2.44174794463741e-07	1.04080293105255e-05	1.66697411296163e-05	5.64947070818912e-05	6.2075087553437e-05	45.067717217782	63.9311394277975	70.462085859639	70.7185730652782	0.256487205639132	6.78743363748072	25.6508558474961	0.380589293286903	20.0897972344828	3.7233819011326	21.1648892525609	60.0817639229216	0.04875	0.211	0.33275	0.4905	0.0315507782658465	0.000874395297801822	0.074005548912387	0.0713195749290448	0.0302732937569136	0.0356040670839127	0.164105919466084	0.152982027681447	0.254085454901223	0.130583908525502	0.383271019212539	0.0515	0.175	0.314333333333333	0.443666666666667	0.00363832095816097	0.0465972444958816
370	0.00180593532983387	0.00167100092201025	0.00316468105430584	0.0039008302834506	0.353192320199213	0.372506505214231	0.126015472481223	0.367854920005782	0.293672538298679	0.0451433043225674	0.000664714669799327	0.0629560455664457	0.00083488062582401	0.00277509226136381	0.00440725592257111	0.0101244120269724	17.151858417601	28.209368406162	32.7165721636338	33.5785266489765	0.861954485342721	5.36915824281459	16.4266682313755	0.81089789793441	1.10270818461686	4.01327786709226	11.5854046877976	24.1277221166117	0.05425	0.2	0.33075	0.487	-0.0322650257847714	-0.0247013194796721	0.119666259691624	0.0642647441957543	0.0472714764639637	0.0187107323594885	-0.0261620323831976	-0.213922212792324	-0.0812728059658219	0.0722191145490444	0.00096791483979838	0.0501666666666667	0.1915	0.311666666666667	0.452333333333333	-0.115222124079119	-0.00865216256686782
371	6.03811084982409e-09	1.36518004095994e-07	1.27983126175874e-06	2.24877557465836e-06	0.530291302358069	0.727069610947773	0.505704627778015	0.425545774022542	1.85093517181355e-05	0.000217574911026332	0.000244373387871257	3.1497859824101e-07	2.64763875722032e-06	9.70097446171897e-06	2.26645658764697e-05	5.71393358611733e-05	44.1268451424403	51.5791198463412	54.009468132761	54.4033014425077	0.393833309746697	2.82418159616645	10.2764563000674	0.634949010846412	18.3368355540497	13.6728720629217	13.4548518755164	59.437889405334	0.04925	0.2195	0.3495	0.4835	0.0114172281942621	-0.0704637761217948	0.036859713981561	0.0580305845404523	0.0716397263295619	0.0402558100704203	0.0245670988577289	0.0873856385064291	0.142320211416248	0.100562092509808	0.238155823347882	0.0528333333333333	0.1845	0.314	0.446166666666667	-0.00832075909030654	-0.065684384607137
372	8.94315731101844e-08	2.03494605925885e-06	7.86789931532842e-07	1.62567307523861e-06	0.975474663440424	0.0729204146122891	0.114923994034009	0.786283119470934	0.000294551148022631	0.00563021216176955	1.01147165980108e-05	1.09919055420876e-05	3.09161919209489e-06	3.33718265926758e-06	1.02576335871102e-05	8.08888230968715e-06	38.4746409992149	45.1598761158675	55.2418195945938	55.242764713912	0.000945119318203069	10.0828885980445	16.7681237146971	0.0735170677062342	13.104729851997	7.66500444896701	19.4896327031074	50.2421780238981	0.05325	0.218	0.349	0.475	0.00939081974808267	0.0264048351089335	0.052089946162173	0.0558015920784427	0.0782020649562796	0.0353388651597539	-0.168271163082369	-0.15308068362331	-0.0361366145127257	0.0964236367832101	0.10204740919715	0.0545	0.188333333333333	0.322333333333333	0.430166666666667	0.012885585444657	-0.0322900711102386
373	2.53360100353533e-07	9.67384791467642e-07	8.11059153307209e-07	2.69560768911742e-07	0.0307515291715934	0.024435587312412	0.0147631085083817	0.065872896172523	8.18608766262898e-05	0.00153524219401637	0.00358970688384246	9.81307728512338e-06	0.0001509570659722	0.000470898743554503	0.000328970630457401	0.000726438719692785	36.280494695282	46.9422520066655	55.1650726519438	59.8318527947413	4.66678014279751	12.8896007880758	23.5513580994593	3.38297886907321	15.5148214299461	10.0358316262191	8.48051387484156	50.5430043012019	0.052	0.21325	0.3505	0.486	0.0222520539245503	0.0377277495767674	-0.0701054711778338	0.0686370447902194	0.0648717459870201	0.0272374943668837	0.0395564014979913	-0.0126821112497069	0.0374376525015126	0.157568845370684	-0.0780126813947582	0.044	0.181333333333333	0.32	0.456333333333333	-0.0182161651547885	-0.124070786643279
374	7.45558269330263e-07	1.45530840093785e-08	2.59358725022172e-08	5.40513279979263e-08	0.69983646801741	0.215897282063432	0.00166545286674331	0.111221010540903	0.000663877382810182	0.00236225713275148	0.000559049379303261	4.38880199863744e-07	6.41957252293751e-05	0.00023445340754158	0.000620351093433924	0.00153326660341963	33.9989502862882	56.7968300880457	63.7125525791198	63.8611946167657	0.148642037645914	7.06436452872003	29.8622443304776	2.53678550209452	11.5877485655819	9.24432997926851	11.9076148044187	58.5963733870343	0.05125	0.2125	0.345	0.4925	0.00888474133901682	0.00950781488972365	0.0388084361086184	0.0390762665164187	0.13996138156111	0.00906687423939779	0.181200678593523	-0.0426933145179374	-0.0316939621334629	0.077585864477084	0.0794211249377327	0.0443333333333333	0.184833333333333	0.315833333333333	0.457333333333333	0.0130875612782024	-0.0239465383287885
375	2.62806062146754e-05	5.6603562740592e-05	1.61429661516589e-05	2.63857045357475e-05	0.506885697278021	0.0533762184653756	0.0285383587180466	0.193241147407467	0.000489689761462752	0.000555213842655159	0.245028853295005	0.00030711206632293	0.00178591982764354	0.00106625718322746	0.00928371241692199	0.00597084313672632	26.3998305932982	36.9995515095579	47.46017570814	47.9006664354019	0.440490727261931	10.901114925844	21.5008358421037	1.6927325719771	12.1545225944046	11.9204393677974	1.35142670400273	41.1152035396409	0.04925	0.21125	0.349	0.47	0.0153498267848325	-0.0545873751816165	0.0326559231792259	0.0692574186452446	0.0286894546142307	0.0417361600986175	0.129194330498682	0.135056711721673	0.0232861016879949	0.141899049976593	0.191320300168363	0.0551666666666667	0.183	0.315833333333333	0.458166666666667	0.0126830151795328	0.0196846578111656
376	9.19338828011089e-08	4.18912795402863e-08	1.55660428447792e-07	2.07782128613175e-07	0.275282505412755	0.292222713752274	0.0238181804411344	0.33364517843604	0.000551002077124559	4.53478460721359e-05	0.00177267344562678	8.58024398157674e-06	3.10288184192091e-06	1.0021516001782e-05	1.03108610203222e-05	2.42716841448796e-05	38.416578105709	54.3424843070097	59.2987622032233	60.4889954861428	1.19023328291951	6.14651117913309	22.0724173804338	0.934697777398924	11.9346253392468	16.6332985939098	9.77119348636006	50.8983091351614	0.0485	0.221	0.35475	0.4845	0.0140780678401613	-0.0845796198109189	0.0600668833598976	0.0743389641347689	0.0454292468395195	0.012979308127389	-0.0438593730921561	-0.0884242290635359	-0.00344156737816093	0.0923479084549876	-0.19693326989961	0.0528333333333333	0.1925	0.3155	0.452666666666667	-0.0986942715283218	0.0137742883566175
377	4.79117454438816e-05	0.00134760472546062	0.00223497226858042	0.00315039755036686	0.488664458696083	0.363376624043265	0.609448112303598	0.529668081635845	0.00352192041127407	0.01020315512564	0.00158473438978412	0.00270377648799289	0.000439081432109804	0.000631501325690909	0.00102903102529511	0.00115053976662025	25.1054770134651	28.7895605678059	33.7608442556011	34.2403098973227	0.479465641721617	5.45074932951684	9.1348328838576	0.395028306243148	8.51520089745281	6.59907866698813	9.97739836933761	33.1909835474784	0.04975	0.2055	0.353	0.4845	-0.0463191601381891	-0.0889199534384114	0.015445174461756	0.0278817228090671	0.0560279805364257	0.0122076503767683	-0.168007649375301	-0.166753156282736	-0.000311325197557555	0.122591365289598	-0.287044641478128	0.047	0.182	0.328166666666667	0.452333333333333	-0.0258095552061142	-0.0598981294610836
378	2.01457326539986e-13	4.2210239522502e-15	9.073276062085e-16	2.54126436315543e-15	0.996254333586092	0.0214249479006335	7.14237764558721e-05	0.0487912944286155	3.26570538777509e-08	8.31498492298576e-07	0.00140768946811633	6.84563798400632e-13	7.23902294159797e-08	5.11283966742424e-08	8.17343167462246e-07	4.45735442681475e-07	65.5044915427789	90.5213961962654	103.738719427878	103.738741466339	2.20384608837776e-05	13.2173452700736	38.2342499235601	3.88251921581514	30.5428658467936	24.2834636462467	10.1956943357891	90.8625902770062	0.0535	0.223	0.352	0.481	0.0257149266593902	0.0337002088216951	-0.135366546449843	0.0830731063212547	0.0992537632231261	0.0516629559617168	-0.0417456268310534	-0.0559450885370594	0.00912000893511355	0.130368476172749	-0.0908445247560988	0.0448333333333333	0.178	0.304833333333333	0.4485	-0.101960314072975	-2.40760943124462e-05
379	2.99288941518599e-06	4.04260772646562e-08	3.19789389112156e-07	6.70709043113681e-07	0.914982653035237	0.686034628619059	0.00552576391828323	0.173369438487291	0.00535210689437239	0.00379197085349688	0.000221980344490567	4.17807884789834e-06	4.02929249593876e-05	0.000155376340453335	0.000280748802032204	0.000741479256468463	31.0481812639628	54.4254077472215	57.5045175127161	57.5159143298224	0.0113968171062879	3.09050658260094	26.4677330658596	1.85356408545204	7.75644953096707	8.3808402061386	13.6352327471595	50.981432522672	0.04725	0.2105	0.34325	0.48375	0.0550560178199722	-0.0443058899389485	0.00585173207841851	0.0849675711909061	0.0383787170081994	0.0208957440306476	-0.115581619089924	-0.253991889108447	-0.0611366813399195	0.100921019244229	-0.0781029709036593	0.0533333333333333	0.187833333333333	0.3155	0.446166666666667	0.0034425455000289	0.086942039188551
380	2.1406124983829e-07	1.76952461133278e-06	1.93679259057503e-06	2.75913881772227e-06	0.33802150276495	0.136675207275427	0.101081155325456	0.80993313287443	0.00275916817658894	4.70057708403378e-06	0.00966500281843821	3.90965949844441e-09	1.6921602010107e-06	4.1914354141937e-06	1.57784237422066e-05	2.77201668427346e-05	36.6360863761438	45.4958573540644	52.9543386702862	53.8722594413412	0.917920771054924	8.3764020872768	17.2361730651974	0.0578461640793648	8.96025209457184	20.9555758352053	6.69562044734084	68.3033284452768	0.05075	0.2145	0.35825	0.4765	-0.012471935830323	-0.161224175668115	-0.0282198586571998	0.0247330219696395	0.00926440360615005	0.0162291119634443	0.116215024923966	-0.055449667193112	-0.0594514117508701	0.0850350155926228	-0.126935734679628	0.0518333333333333	0.19	0.314166666666667	0.450166666666667	-0.0353733403209865	0.0107394772831396
381	1.73795264933996e-14	6.59783699305872e-13	1.1160487841114e-13	2.42617605546665e-13	0.497076530067076	0.0164267700195178	0.0193547144944014	0.910287727020683	1.97517404441476e-05	3.69498412613638e-07	9.49240149162473e-08	2.99839049050071e-13	8.09720889812614e-12	2.44756668765982e-11	4.02903286127438e-11	9.23134130273042e-11	70.5492026564607	79.394367347144	92.8076650798612	93.2688375433063	0.461172463445109	13.8744701961623	22.7196348868456	0.0126957963479981	18.2130827309029	25.8474191515434	28.474840560415	92.7784026800536	0.05	0.21475	0.35075	0.4965	-0.0919686615353727	0.021948142623478	-0.00301213173921653	0.0317306005484712	0.0427891389771531	0.047296375387411	0.0345503717485789	-0.0110952169245768	-0.100763106236354	0.135768680797632	0.0431785379196654	0.0495	0.180166666666667	0.302166666666667	0.442166666666667	0.0307688414765442	-0.0194371867168376
382	3.35522746500223e-06	2.39143534189451e-06	2.88875910051477e-06	4.40313114478974e-06	0.395440696360929	0.162868519525784	0.0255758258124009	0.442527857090456	0.000102254005694665	0.0097922866194465	0.00257568390990052	5.24739441186907e-06	0.000759105706616105	0.00145466502793768	0.000588610771485623	0.000966684208333567	30.8048397357925	44.7712108927371	51.9309129167086	52.6530594877913	0.722146571082703	7.88184859505418	21.8482197519988	0.589718853055274	15.0946253542606	6.67229769131882	9.08603701853826	52.193377404201	0.0545	0.21475	0.3455	0.477	0.0244285125530343	-0.123737441118736	-0.0671820714142189	0.0644232599993032	0.0628981705413509	0.0107708621035542	-0.147392720597979	-0.220240072404287	-0.355777237953449	0.065889227900851	0.0337539887649019	0.051	0.183166666666667	0.320666666666667	0.446333333333333	-0.179285593348108	-0.0929728369267673
383	0.00598363638699105	0.00521916967153994	0.0135818742331535	0.00395898327487568	0.020361679991004	0.132400709882379	0.0596656062998023	0.642262371234643	0.0149162878973729	0.00819595713034994	0.201582667272543	0.0405106942573572	0.0263820447813907	0.0301370736564051	0.0703188817724009	0.0653957794463868	14.452060731157	25.0674184539384	28.1518371454731	33.5324537800552	5.38061663458211	8.46503532611678	19.0803930488983	0.21579551394052	5.92632852171482	6.9901481125853	1.63087065319814	25.7700119969732	0.04975	0.20725	0.34575	0.471	0.0808565981571086	0.0936776128411368	-0.0611247822203417	0.0541680925549118	0.044557644613878	0.0213304318532385	-0.0732329799276994	0.0271391838552037	-0.0526988302304058	0.0901743069120162	-0.246474709845222	0.0518333333333333	0.1875	0.320333333333333	0.458	-0.125403317297784	0.0538193648757783
384	6.68345568817928e-09	1.14264926973406e-08	7.63922319536248e-09	1.47244915745277e-08	0.530663925570791	0.0834855002150532	0.0167561438966717	0.969352512091892	8.01951986035255e-05	0.643813815560417	7.98813605144413e-08	1.90857464749164e-08	8.29575019969002e-07	7.86232443182242e-08	9.51992994253877e-06	8.16644999949193e-07	43.9145302273391	57.3560138946195	66.6855682324967	67.0786882596149	0.39312002711813	9.72267436499533	23.1641580322757	0.00147612559885602	15.5536846306768	0.213788845967429	28.8089442074597	64.4611570980852	0.0475	0.214	0.32625	0.48825	0.0156765737502073	0.0391704505715071	-0.00827368788000954	0.0272754605866172	0.0594861375736578	0.0776162179612504	0.00558028735884271	0.140060740931569	-0.0264676627380631	0.14746988046852	0.282130659402084	0.0473333333333333	0.182	0.321833333333333	0.433666666666667	0.00565024604433579	-0.0043867231958475
385	4.64032475788006e-08	1.36869148663684e-10	3.07400831448007e-10	2.79662596204312e-10	0.128376577304185	0.100113311967952	0.000122643853636698	0.477337087739805	0.00130573520281687	0.000132896122182946	7.46238687326117e-05	3.51414163482469e-09	3.94715652228501e-07	1.17204888963941e-07	4.33228012153681e-06	1.05818226763923e-06	39.8538667958055	67.4589055758261	74.3801621987441	76.6921887861026	2.31202658735856	9.23328321027657	36.8383219902971	0.504941023079937	10.3344006022344	14.600261202706	15.6898419521585	70.5844956781999	0.0485	0.21075	0.362	0.4885	0.0137951253796944	0.0143210360043779	0.0627939977497037	0.0722075316617801	0.0955376586996735	0.0319343233351392	0.00703165897441383	-0.136401445484713	-0.0926732984794582	0.122135622128061	-0.031737383586636	0.0516666666666667	0.184666666666667	0.325	0.448166666666667	-0.371126047707721	0.0489870026853998
386	5.30933746876701e-09	1.68226252068556e-09	4.14206389556913e-11	1.01614126664524e-10	0.96616730493185	0.0038805865204523	0.000276305266758077	0.194723399369192	4.02946180551025e-06	0.000183731435614413	0.00415917525584466	4.1202796972242e-10	2.13685472818183e-05	7.8575159810165e-06	0.000161758591910291	4.86735019861025e-05	44.3957175190371	61.7580068935567	79.1068796226537	79.1086787150998	0.00179909244616283	17.3506718215431	34.7129611960627	1.68151399687713	21.2507808808696	13.990553249012	8.21298160529113	75.7634540312348	0.05275	0.21475	0.341	0.4785	0.00416576250714488	-0.0410150818609266	-0.0887607216965107	0.037254359715962	0.042343221391896	0.0468512702210283	-0.19575286796791	-0.146380826486197	0.0343871328681861	0.180685906314096	0.182874775466405	0.047	0.1775	0.305333333333333	0.449333333333333	-0.120968428959165	0.0760337397449894
387	9.28573096994644e-10	2.49044292006908e-09	4.59899739979376e-09	9.70052527964848e-09	0.661229221097756	0.203144726558513	0.0443894302979555	0.0473220301871213	5.32307612332418e-08	0.0148634904530837	0.00231741647617929	1.09778310894883e-08	7.89063231896965e-08	8.8052454863777e-08	1.26178703046092e-06	1.0111143459988e-06	48.0338491836592	60.8602829651791	67.9118483535422	68.103882208743	0.192033855200862	7.24359924356395	20.0700330250838	3.93390175210379	29.5954129144866	5.93257699903006	9.27942908700425	67.8003678797743	0.057	0.221	0.34475	0.479	-0.265718239530961	-0.198505046912014	-0.00194323956884096	0.0608483976229019	0.029450108812982	0.0396115360555287	-0.204685094863423	0.0835935413884334	-0.0859256572911573	0.139464072276095	-0.00381527909551594	0.048	0.176833333333333	0.321333333333333	0.448	0.00874809012048298	0.0432730212886049
388	3.66506518259562e-09	2.88226676332929e-10	1.30111496305652e-09	1.3913537538766e-09	0.169453001934946	0.2163106860915	0.00364605250754576	0.275140704321561	3.58760923916594e-06	0.00133405819458502	0.00018452432176063	1.34943467491294e-09	1.16019832969018e-05	2.9712022676307e-06	7.82234735266071e-05	1.69454924349553e-05	45.1700639794071	65.7734753387849	70.9444064874842	72.8321822950675	1.88777580758324	7.05870695628255	27.6621183156603	1.1909366498312	21.4734538789817	10.2947971316753	13.9824569597076	70.8571800203426	0.04875	0.21925	0.33775	0.48875	0.014762773257479	-0.195279583370287	-0.00321363325378961	0.0771302653385749	0.0342718473940065	0.0632684973384679	-0.0386490300701141	-0.162092959408337	-0.0333172036070095	0.116351524737961	-0.139317762606237	0.0536666666666667	0.1815	0.307166666666667	0.450666666666667	0.00591032501966008	0.0317813155221614
389	0.000494310231378019	0.00484116644459329	0.0118561410112112	0.0149351966110853	0.417932019289777	0.553671541490941	0.600959346126835	0.288815699205528	0.0256459350835564	0.0158721173054945	0.00350143262990607	0.0144994391484876	0.00148796961503926	0.00431627849211825	0.00858740728560928	0.0175231913719239	20.0225323731793	25.2789133221595	28.5932867444426	29.249409735181	0.656122990738368	3.97049641302146	9.22687736200169	1.12513377305868	4.97973339376585	5.81698635486464	8.52581839481536	27.9381020404279	0.05325	0.20575	0.33875	0.48725	-0.155742962952551	-0.00213253832028346	0.011131259452173	0.035313818583572	0.0426391018430636	0.00399233188581163	0.020232237890489	-0.11626927214865	-0.0460481880562265	0.137777795454587	-0.0329333199926435	0.0485	0.187666666666667	0.315666666666667	0.4575	0.00164588712387312	0.065983369072021
390	5.50941263545378e-07	5.24374770568472e-06	3.70962521490157e-07	2.5814609240306e-07	0.0937807289283015	0.0043689214230503	0.0082322622553104	0.686354371751848	0.000366790890213469	7.53911390324661e-05	0.00776837464007672	2.19728214335358e-05	2.41541322005233e-05	9.4269357264784e-05	7.21922160617052e-05	0.000198995301828272	34.6392193738648	42.8712014525809	57.1329609046443	59.9412091615814	2.80824825693708	17.0700077090005	25.3019897877166	0.163060397261233	12.6942030601786	15.6704947997387	7.08610862932619	48.3930132291625	0.04825	0.214	0.345	0.47525	0.0441469095631581	-0.0688600049700384	-0.171418163416097	0.0565130041623272	0.0382593776917248	-0.0012906833210677	-0.240077977370913	-0.0629521687502707	0.0263061065957834	0.101569919661269	0.174069366291741	0.0465	0.185	0.307166666666667	0.448166666666667	-0.0894158182375511	-0.0081622766806602
391	8.03719415064551e-10	9.75648304073634e-10	3.40954400457538e-09	6.65214385877666e-09	0.529809533398042	0.303692867123095	0.0366939477149046	0.343243342747993	4.72340133079037e-07	8.39545523351687e-06	0.0405679260237344	1.54987742953093e-07	4.83080879147285e-06	1.95087299732216e-05	1.41116306920598e-05	4.16930159489717e-05	48.3346342128789	63.0016632666011	68.6329514530371	69.0277083106776	0.394756857640459	6.02604504407645	20.6930740977987	0.898279935288883	25.3735920601521	19.8456274312175	4.19397268181092	61.2269264874161	0.051	0.214	0.3405	0.471	-0.060841714159468	0.0485846402905636	0.00849170501448902	0.0540966390545611	0.121076065086504	-0.0148159562158858	0.0449790726015841	-0.0135881661174524	-0.0736441087168355	0.0891590183662662	-0.0556486698322476	0.0468333333333333	0.1735	0.298166666666667	0.450166666666667	0.0225928701808224	0.0112128274271559
392	2.94941788095815e-06	4.98965646575246e-07	9.31363575016763e-07	1.91251813209208e-06	0.931169908681589	0.277740424833448	0.0138591906671743	0.10204000362025	0.00790751493808494	0.001427397661131	0.000663650183307451	1.40983231149062e-05	2.16672687636443e-05	8.30808338498498e-05	0.000215415824811886	0.000563040846882924	31.079328235377	48.518661459937	54.8153297440367	54.8227900393613	0.00746029532456305	6.30412857942429	23.7434618039842	2.67336608239793	7.05430122634971	10.1700582436933	11.5883850965602	49.5801978001904	0.047	0.203	0.349	0.486	-0.082914266840081	-0.055051570696524	0.120377730770024	0.0692667021734702	0.10151472257854	-0.0286772251824806	-0.0153237352378115	-0.157424287451732	-0.158588421198898	0.108323844609115	0.108141165380654	0.0543333333333333	0.181666666666667	0.318333333333333	0.451333333333333	-0.00377518520778018	-0.094197726485558
393	1.06309293162114e-09	8.27457452558032e-09	5.37492286762452e-09	4.35914326211117e-09	0.112121267250995	0.035357915383803	0.0220951644295102	0.00241459316886239	1.7046948925772e-06	0.00318175958272504	0.00566529214190662	3.46173202144341e-08	2.34032791043256e-07	5.37195367700645e-07	6.56591766215687e-07	1.14647716866489e-06	47.7519724958183	58.1009257108381	67.5355738396538	70.0596381977593	2.52406435810553	11.9587124869213	22.307665701941	9.2042089288343	22.9020551936828	8.70019530232275	7.65379810898776	64.9677214046371	0.048	0.2225	0.35025	0.4805	-0.0168537210328917	0.0621526556394161	0.0776408477982204	0.0610112519371574	0.0223954198096425	0.0176130475800692	0.120289943577609	0.0815853780051454	-0.0600820215125369	0.102350565168202	0.334903335211803	0.0621666666666667	0.183333333333333	0.321833333333333	0.452333333333333	-0.122594596569144	-0.0753326924147519
394	5.95541203112278e-06	2.32855644346103e-05	4.29827964534852e-05	8.02474846676771e-05	0.91690908867082	0.341078290978862	0.169615938556544	0.619717429566535	0.00138885776649745	0.00484908571340271	0.000574034229403177	5.19864570323003e-05	0.000109161516425439	0.000380051850334741	0.000173291463080949	0.000444241948878339	29.5812533656717	39.2143148130417	44.8600414379398	44.8709257615556	0.0108843236157554	5.65661094851384	15.2896723958838	0.246264918810539	10.2205320965586	7.93487946770801	11.8583486474472	46.0614701346467	0.05325	0.2085	0.351	0.48975	-0.0542815870725114	-0.0770815971688266	0.0154875343788185	0.0281935938827774	0.0506375733028081	0.0186923424100031	0.0233929611309283	0.247461016510959	-0.0882327113687511	0.100827716580511	-0.0873941920206843	0.051	0.182666666666667	0.323833333333333	0.454666666666667	0.0764018390417245	0.00438177891989679
395	2.37528032666739e-05	1.88547962004187e-07	8.91815582050492e-11	1.781936309385e-10	0.495103384428838	5.83332746200722e-05	3.88059761346115e-07	0.518113206485503	0.000317810348527366	0.0289401204434656	0.0028121431390661	3.71417918199794e-05	0.00222489175670969	0.00562013840318737	0.00420251309974169	0.00800336501173806	26.6173521478195	50.8196345847828	77.3043088647537	77.7697253654405	0.465416500686842	26.9500907806578	51.1523732176211	0.417647559319448	12.962395055767	4.77117186425312	8.92551329735579	46.9763667300854	0.05	0.21625	0.33825	0.48175	-0.0289070581722766	-0.0391734160755039	0.0255660614098705	0.0723565519025093	0.0541764814060736	0.0402066251202381	0.0873103542695757	0.0990593148030559	0.171471451000292	0.18757930211195	-0.0701870123229276	0.0471666666666667	0.186833333333333	0.317333333333333	0.451333333333333	-0.167831548604365	0.0217005889009647
396	4.57024004088673e-05	0.00028638376921423	8.4007105464604e-05	0.00015347469131672	0.892399397474707	0.0697330725831319	0.0847870738506228	0.612220488586753	0.00548359082739693	0.000193793545451459	0.052328630061616	9.84545875823235e-05	0.000272626791393443	0.000935393897455771	0.00194774859052036	0.00455640002358419	25.2074033473618	32.8704220313957	43.0532449308957	43.0715425636954	0.0182976327996585	10.2011205322997	17.8641392163336	0.256954107451747	7.7126265380648	13.8903244833837	3.76523098662983	42.6217192694735	0.0525	0.212	0.35475	0.47375	0.00892367786481252	-0.0335252773565036	0.0860787878511692	0.0478312056572441	0.0207477741040632	0.0210884185580208	-0.00948690367452376	0.0785371360492031	0.0501292355712209	0.129699854599434	0.127614139541242	0.0548333333333333	0.189333333333333	0.318833333333333	0.454	-0.0688828498171998	-0.132490519971285
397	7.84344544010671e-09	1.42622331315256e-08	6.28590857098897e-09	1.42409893353112e-08	0.952498305750859	0.0667280286092782	0.0146199943963147	0.079982884425927	3.08393966628542e-06	0.000872413908582882	0.00367550272807073	1.99744452565791e-07	6.85681078181278e-06	6.67244392957536e-06	5.66264965232884e-05	4.37228479807254e-05	43.5798106368966	56.843534693282	67.1572844592156	67.1608330152012	0.00354855598561699	10.3172983219192	23.5810223783046	3.06524947613752	21.7636122400327	11.0804762621065	8.43755412022074	58.6787970964121	0.0525	0.21575	0.3425	0.48375	-0.139229332949614	0.000525861051013036	-0.114062731087206	0.0448062663427008	0.0325992046921448	0.0597563546645302	0.0531748340355674	-0.00751677406009136	-0.123343869417947	0.116234364408403	0.0605499077706631	0.0448333333333333	0.178	0.310666666666667	0.454166666666667	0.0321992989313857	-0.0187807216539813
398	0.000738016580780696	0.00337250509402944	0.00155476671725157	0.00250689708380009	0.744922428405649	0.123688510991349	0.148636831722637	0.495529109988738	0.000995203355691635	0.226249690975727	0.00783819626193166	0.00193708300334334	0.0066117236361139	0.0114214549808271	0.00078359359387198	0.00105491823925335	19.1390370261215	26.2872179639162	34.8353281388409	34.9411753997556	0.105847260914743	8.6539574358394	15.8021383736341	0.464498399773674	10.8364689255632	1.46428418129653	7.07007526933739	35.7242269289173	0.0505	0.2005	0.33275	0.48325	0.0464305148147416	0.0577420041119139	0.118638536890337	0.065667678102343	0.0517182189740116	0.0215094979046956	0.0589996473964343	0.152500382310033	0.085248524560333	0.0956371040880555	0.283211725275759	0.0475	0.174333333333333	0.321166666666667	0.456166666666667	0.0310704049041291	0.0282536222048376
399	4.95245740053734e-07	3.5828437610654e-08	5.12873535693251e-07	9.91508929272772e-07	0.658604313606129	0.87491006918866	0.027223425989419	0.491727457782913	0.000254299249661727	5.0697872678381e-05	0.0154623821350555	1.02354581305676e-07	2.86684627331499e-05	4.89967778480773e-05	0.000136297033279283	0.00016950526556536	34.8646344985027	54.7064644064449	56.3200995196021	56.5153229323842	0.19522341278207	1.80885852593929	21.6506884338814	0.472744095285634	13.380165787843	16.4218344084966	5.86300401808694	62.2676586468526	0.0555	0.2095	0.35175	0.483	0.00279832383616895	-0.129201248979176	-0.0860259905876858	0.0685458946515335	0.0675057144967066	0.0363192093597967	-0.211400294026149	0.10601293923455	0.0794667897585384	0.0566196524243174	0.141085300500311	0.0523333333333333	0.18	0.312833333333333	0.458333333333333	-0.186118459784311	0.0267519846125163
400	2.22533376462908e-06	4.02365758501114e-06	6.11353894367601e-05	5.50626761407032e-05	0.158209203478787	0.792891049199924	0.220750479747927	0.836386057102872	0.00939392638723082	0.00720064522212726	1.17936025409671e-05	7.23784919419997e-06	4.55538277332214e-06	5.53031549348981e-06	4.41185890821286e-05	3.73652883649695e-05	31.6786405846651	43.5139505180632	43.9131701614824	45.9044301053655	1.99125994388305	2.39047958730225	14.2257895207003	0.0426498158490176	6.74635766329084	7.22222367380346	19.1963929860704	49.5585703988829	0.05025	0.20825	0.35025	0.48625	0.0511543414763016	-0.176141799847178	-0.0279964571157314	0.0540366691939233	0.114392955291374	0.0441314493139551	-0.207293726315079	-0.0840625911173034	0.00548051136097895	0.0648319822617102	0.176226146537464	0.0493333333333333	0.187166666666667	0.324333333333333	0.441666666666667	0.0357339573536925	-0.0416966307213188
401	4.2280192896489e-07	6.50590470529725e-06	7.18613609743537e-06	1.32529231975877e-05	0.682156091551803	0.192644410989624	0.204242219331583	0.391251187930534	0.00122870991936141	0.00191814845027382	6.30276424060722e-05	9.4811717276362e-05	6.57932144105375e-06	1.06929605717401e-05	5.11294530991918e-05	6.31996154009837e-05	35.1989930656564	42.3463399769389	49.5772114430365	49.7449203071956	0.167708864159067	7.39858033025666	14.5459272415392	0.735049939266901	10.446666614107	9.62625966628548	16.0094337688388	44.4106252432905	0.0485	0.203	0.34475	0.49025	0.0104840922061212	-0.0131812449851757	-0.0326761143957322	0.0602713538126767	0.0698628628043508	0.049713233478745	0.0191916493831994	-0.137584391322312	-0.150991893524686	0.0984678040776748	-0.01603792431764	0.0523333333333333	0.177166666666667	0.315	0.4495	-0.0472676961274075	0.0562099015893114
402	9.53253572370405e-09	4.87192993706962e-08	8.57861770893647e-07	1.68307695818899e-06	0.718557386833109	0.948415997655337	0.365043451211125	0.151568797707227	0.00017110847658177	2.24248673265241e-06	0.0163747647935053	1.49012866730203e-06	1.64327315537079e-06	4.37145780140371e-06	2.04972067441776e-05	3.82317168063066e-05	43.1717600186166	53.9905676116832	55.0232742287189	55.1531533656016	0.129879136882664	1.16258575391839	11.981393346985	2.05639082554308	14.1244145126766	22.3752209167087	5.76217767815979	55.4674050520369	0.05125	0.21475	0.3575	0.47225	-0.0459502541412429	-0.167664362755206	0.0756908903560355	0.046941673009368	0.0338298802527257	0.0247541053749604	0.0458091818478993	-0.150994865572202	-0.0517596104251331	0.0556138996587881	-0.0137994175279988	0.045	0.184166666666667	0.312	0.447833333333333	-0.13525283598656	0.0633082930857715
403	1.68226994032884e-08	6.49012383205759e-08	2.14571903028649e-08	4.26824365282036e-08	0.601539970790865	0.0489190113162771	0.0210028890945906	0.955235714101762	9.21262938409466e-08	0.00246330226899528	0.0250267345275782	1.18922140841264e-06	1.44574631003608e-06	1.53958128657057e-06	1.76319190303741e-05	1.47273374135222e-05	41.982356168679	53.3211604124153	64.1754954713106	64.4481749828337	0.272679511523165	11.1270145704184	22.4658188141548	0.00315093356994112	28.5327636109578	9.16765335047967	5.02203536642628	56.0482743765066	0.05025	0.216	0.3505	0.4835	0.0481240495916605	-0.077364910400297	0.0463947377226867	0.0341768961882808	0.0610781023659946	0.0112309459669309	-0.15068689115112	-0.113364089334035	0.015111881454717	0.161312116537987	-0.173600748078035	0.05	0.173	0.321333333333333	0.460666666666667	-0.210031533517766	-0.0456462566985048
404	4.34845558784943e-06	5.78818919062258e-06	2.21683921292157e-06	8.33181935106515e-07	0.0369651194622835	0.0136421633544586	0.00508361898658129	0.0145812317250078	0.0899492049722032	0.0022454910759597	0.000346398840096659	0.000672883257859189	3.13643656526566e-05	5.89094348309978e-05	0.000327733542889798	0.000439641038541434	30.2522616011411	42.6309678547987	52.6092192817232	56.9612373391574	4.35201805743418	14.3302694843587	26.7089757380163	5.96637426233019	2.8752822162005	9.33719384610413	12.8011905545263	38.8581166053558	0.044	0.20375	0.346	0.48325	-0.0239760177022702	-0.0311360351454852	-0.0241270472404305	0.063815603041411	0.0739685135382968	0.0212279913065009	-0.0923033702351007	-0.104460868052846	0.115634504929804	0.143362129997471	0.579364965809212	0.0548333333333333	0.19	0.316666666666667	0.446833333333333	-0.104144567278079	0.012534707118559
405	3.73478044275325e-11	1.01995273277661e-09	1.06598439237079e-11	2.57311363303498e-11	0.770601185608281	0.00157390378045352	0.00365584126315985	0.0308809080055491	3.53189520202064e-08	0.0214917199290177	5.28959449952103e-05	8.44534857363517e-09	6.81031851914922e-08	2.69968269460621e-07	7.29322407685058e-07	2.00455033768093e-06	54.7111409813078	62.9004107891233	82.2805977624084	82.3656216794843	0.0850239170758869	19.465210890361	27.6544806981765	4.6595709045373	30.3908537906773	5.28647175118022	16.3413894406694	68.4435250244688	0.04475	0.22125	0.34275	0.47675	0.0100098176213202	0.0225075805931859	0.0497719529082367	0.0475650944299337	0.0800672371214816	0.0270086253191046	-0.0552279572269256	-0.100615120793573	-0.181241495747794	0.161334064008744	-0.0498509117457035	0.0543333333333333	0.1765	0.320666666666667	0.435666666666667	-0.0267618697244871	0.0291713541735801
406	5.35160895144684e-06	0.000119338241014478	8.06056336596309e-05	0.000145287593761494	0.807583259750151	0.150300910015751	0.267052734853324	0.261760671058884	0.00270121579461196	0.000192124147173594	0.0103634610648612	0.00354573522091296	6.52600028367515e-05	0.000246259639392168	0.000117012232763393	0.000320208583242065	29.8094596861556	35.1151719401169	43.1654012610015	43.2247154088836	0.0593141478821053	8.10954346876679	13.415255722728	1.25942123645382	8.99903921410623	13.9065853207048	6.57132770409407	33.8749385089036	0.04925	0.20425	0.34775	0.47525	-0.155025960747459	-0.138778308894868	-0.0493928238142604	0.0448298645829404	0.0390005596008385	0.0245594133966075	-0.457420854695083	0.053584352283434	0.0216273607898007	0.112697913219677	-0.0507155327586366	0.0543333333333333	0.180166666666667	0.312	0.449166666666667	-0.0806128851089869	-0.0758227727339674
407	3.80190632332987e-08	1.05764649073902e-07	1.18819470610451e-06	1.97169067875154e-06	0.460026465923381	0.766556555216618	0.207986354955335	0.384546702134601	0.0128319720312086	0.00139391791652338	1.18067295174218e-06	5.846943230908e-06	8.5722564430286e-08	5.92873388109647e-08	1.30947671897692e-06	6.6070617246556e-07	40.2723272568401	52.1781536465205	54.1981097299213	54.7439400016228	0.545830271701561	2.56578635510232	14.4716127447828	0.756116153375388	6.19212901674473	10.2138247511466	23.6084599117021	51.9092746291468	0.04925	0.20475	0.3535	0.498	0.0489181808342083	0.128459039125253	-0.0826250394931609	0.0500274566825002	0.0392521329579418	0.0152575715662767	0.12806568918815	0.118626465499753	-0.0369396749566046	0.110876414716568	-0.0613716894615122	0.0531666666666667	0.184666666666667	0.322666666666667	0.4485	-0.0324194146221317	0.0234757455126593
408	6.27218400209405e-05	3.8910897211298e-05	5.83618719506279e-05	9.12595977577436e-05	0.489406277384061	0.253925856715606	0.045439460853429	0.210337398024911	2.60690726418802e-06	0.428110861021075	0.45185457006987	0.00102531238214566	1.72173074229775e-05	6.12657160439464e-05	0.000195421855622824	0.000474230463876417	24.5233589592171	37.9377159331634	44.0383314909341	44.5161628279602	0.477831337026146	6.5784468947968	19.9928038687431	1.56910251593172	22.0860989939174	0.627942943790913	0.565995576082059	37.6235445447753	0.04725	0.2155	0.33025	0.4765	-0.116120891447108	0.0124918353995937	-0.0117561230445169	0.0785153421690038	0.0604031701359594	-0.0182026958489012	0.121541662209858	0.0441844220965928	0.156859416967494	0.079545443755454	-0.134036095086388	0.0528333333333333	0.1775	0.322666666666667	0.468833333333333	0.0296598955431206	-0.00279258856166767
409	9.30691092605636e-05	3.85820442733462e-06	1.31418037777454e-05	2.00031834018785e-05	0.422170715450447	0.412308086998942	0.00918929518773326	0.687223550944174	0.275447942994583	0.236417290419276	4.44885491452931e-06	0.000159302351377482	2.66215269988048e-05	5.81815209644453e-05	6.67094882229554e-05	0.0001095187899647	23.6685772361598	43.6156787013388	48.0007698678601	48.645034506997	0.644264639136964	5.02935580565827	24.9764572708373	0.162107508444024	1.18941324835032	1.40183071050888	21.0610256878135	41.3039918697869	0.0535	0.2005	0.34225	0.49575	-0.300814630114272	0.104853554996832	-0.0762601940601509	0.0806009044497335	0.055410918517638	0.00915266812026407	-0.161357730376657	0.164033294159096	0.145398897896892	0.0457979197899442	-0.106256071623575	0.0516666666666667	0.191666666666667	0.330833333333333	0.449	-0.0406731387080923	-0.0541981323792344
410	1.21481402141733e-08	1.83782406505378e-07	1.05934755437517e-06	9.31177752657328e-07	0.139170574973529	0.326535071811089	0.232324403131892	0.627348857438126	8.62405120926354e-05	8.33118856423757e-06	0.00368193806974102	1.02398858524348e-07	2.03693229121329e-06	7.85586664724933e-06	1.60812876293879e-06	4.49528842619408e-06	42.6642310985189	50.8799176863977	54.4892295774989	56.6763357098826	2.18710613238363	5.79641802348488	14.0121046113636	0.235673085553572	15.4163146458923	19.8603168813734	8.43437303686551	62.2665759948213	0.0515	0.2135	0.355	0.48525	0.0988755542161983	-0.0428010873021312	0.0380853637393664	0.0414541569683362	0.0514034815383929	-0.0116904227363219	-0.0370061780612565	0.0644194209172613	-0.142523013612799	0.0526599793983397	-0.0764245093272278	0.0493333333333333	0.181666666666667	0.312166666666667	0.455666666666667	-0.0515805091476145	0.0127835638568941
411	0.000182878695323765	0.000239481017110269	0.000310877135349983	0.000302909403461947	0.19147122814971	0.166314467862452	0.061912598785906	0.431974722861317	0.00170522018478162	0.012507039042229	0.0108821232107327	0.00707974536387303	0.00388920380262174	0.011767323881314	0.00194045610512494	0.00469324142708732	22.1997665998424	33.3322737231792	39.4481464287819	41.1544072597608	1.70626083097886	7.82213353658153	18.9546406599184	0.617508311264373	9.84253847154105	6.23753562746424	6.48446588657862	31.6961455873965	0.052	0.20275	0.3355	0.47675	0.0230882050040831	0.0666971430154837	-0.0823275469733082	0.0462251229291881	0.0503251896347399	0.0586761765765048	0.0876954885992415	0.0249497018221008	0.0461065443129485	0.113570432202319	-0.147141976853689	0.0485	0.177666666666667	0.311666666666667	0.450833333333333	-0.168295966662443	-0.139989635209492
412	0.00162708354742229	0.00371741985911024	0.00715859176569981	0.00536587780685223	0.123140500586359	0.255344724030976	0.173790811057347	0.209075555365674	0.00987385885825921	0.00694351190978836	0.123774951649907	0.0036940096955153	0.0174231587208865	0.0462191796431107	0.0766691628540336	0.137547066800608	17.3845952215997	26.0169769358617	30.2015863583147	32.5785014910944	2.37691513277969	6.56152455523261	15.1939062694946	1.5778160440891	6.65751362703668	7.28752369200083	2.36889102546047	33.7478692765142	0.0485	0.21175	0.34425	0.472	-0.050621920476783	-0.0117479954517109	-0.0717288234034863	0.0565808135229816	0.0630930302397547	0.0110676490837926	0.215424849691224	-0.129758372546	0.101271223275557	0.0133529942517643	0.38245200111901	0.0541666666666667	0.190666666666667	0.318333333333333	0.456333333333333	0.0153295915257675	0.0250257033475141
413	2.00920484697079e-05	2.87230113392974e-09	4.34673333565815e-09	4.93305284111326e-09	0.190971772930958	0.100434004936164	1.18570331397625e-05	0.661322773391723	0.000393415212172518	0.0115734535214147	0.00170741717922872	2.25392685299495e-05	0.000707229198876358	6.84327605818608e-05	0.00499211334688711	0.000462448951794638	26.9770894777612	60.5334026938363	68.0478992538774	69.7580040605826	1.7101048067052	9.22460136674636	42.7809145828214	0.191920756749369	12.5632108616246	6.37506910858065	9.84016999431515	46.578997700967	0.04725	0.2105	0.3485	0.47825	-0.069990810721285	-0.0435206230057879	0.0670401197104773	0.10311270748696	0.116807673586829	0.0994367668186402	-0.198076219592136	-0.0702596091981171	0.226516597365571	0.130492944476445	-0.0510615050897338	0.0491666666666667	0.181833333333333	0.324166666666667	0.446333333333333	-0.0492386833185579	0.00688714083561633
414	0.000798673240772647	0.00105355802912935	0.000422599005726041	0.000129402479954858	0.0259045560789402	0.0149957557535843	0.0104867923795489	0.0697487830330288	0.00172704846812523	0.0178218838236345	0.466404147395799	0.00148052862039727	0.00214597261946205	0.00224782454683367	0.0132761724895074	0.0108038740559785	18.9644823271956	29.4490932240224	38.5852041432954	43.5475824410969	4.96237829780148	14.0984892170745	24.5831001139013	3.288922434911	9.81914246853739	5.61357336400033	0.530482332684187	36.5320778452792	0.047	0.20675	0.34275	0.47025	-0.0995405803135824	-0.0223020656998032	0.0561573956696366	0.0543698151880133	0.057299428151031	0.0127843285431489	0.132904374344289	-0.0955039662174201	0.065121905734802	0.143502922453544	-0.354042927972484	0.0551666666666667	0.1815	0.32	0.462833333333333	0.0809024319984488	0.00479601633572028
415	1.44180391518669e-07	4.99299637789053e-09	3.47945293980003e-10	8.23705420516909e-10	0.915011538504484	0.0110973130323878	0.000132961355701499	0.128074733326921	0.00374307252630782	0.000201010675315238	0.000122215529907287	1.81038386969117e-06	1.51327904934659e-06	4.57558349192796e-06	1.25187284355337e-05	2.5762265608763e-05	37.469145314637	59.2640399851953	74.0862945281551	74.0976835727561	0.0113890446009464	14.8336435875608	36.6285382581191	2.31568664650831	8.40443236730061	13.8216123498896	14.7581896525171	54.9647304791689	0.052	0.21075	0.35175	0.48175	-0.0190772172927953	0.117447911567212	0.0259371489669477	0.061262729130117	0.0844289001727885	0.0551013332931825	0.122683427587283	0.0898796828681471	-0.0859341276401603	0.157650629668256	-0.190145055637002	0.0453333333333333	0.187166666666667	0.316	0.442666666666667	0.000407628137629885	-0.115767120578726
416	7.47629576122117e-07	3.49491916183464e-06	2.64504534340731e-06	4.51501427751271e-06	0.51180215126372	0.120230226242091	0.0687761602548744	0.0354794461706461	0.0281753886393806	0.00125824674632335	0.000122946592721663	5.94313896839149e-05	8.17723930271718e-06	2.12381625949152e-05	2.18719528206336e-05	4.07461441350786e-05	33.9930751673019	43.8550782347229	52.1569954550796	52.5873762619594	0.430380806879839	8.73229802723654	18.5943010946576	4.42195107007183	4.81730356437765	10.4027956489026	14.7469447153726	45.6955815237958	0.04575	0.207	0.3415	0.48425	-0.155263743156616	0.0456888107360013	-0.00697176762426376	0.02427913216066	0.0352214882435371	0.0390550210947917	-0.132036077190266	-0.0657852901070538	-0.117045161389189	0.13982845475657	0.0941776129399684	0.0551666666666667	0.189166666666667	0.310666666666667	0.445166666666667	-0.00981065406406989	-0.0955933948346472
417	3.20661674922061e-07	1.49102125169466e-07	7.40226141120199e-08	1.26296598692117e-07	0.437481261775424	0.0654288396527974	0.00658448068198803	0.357481955601973	0.00422520860844053	4.66805789383253e-06	0.0101680743587965	8.8062319136857e-05	2.30302852087766e-06	2.07912750812177e-06	2.43946912538759e-05	1.6447857534978e-05	35.7831928635787	51.3719101873139	61.1380758829764	61.7409559326188	0.602880049642408	10.3690457453049	25.9577630690401	0.846719779127852	8.18440279129391	20.9688753845512	6.60521118540055	44.6146513933634	0.0455	0.20625	0.35275	0.4795	-0.0143145824533149	0.0492503218039407	0.113282848078981	0.0355629987649264	0.0545227760453394	0.0427898558880488	0.086276753615109	-0.000932436511044813	0.0390576060521025	0.0996822492456154	0.0635284336146969	0.0495	0.183166666666667	0.308833333333333	0.453333333333333	0.0395578467822487	-0.138732042123023
418	5.90466071018746e-07	1.51098128919962e-07	1.29065430492965e-07	2.75724276691022e-07	0.916067220234133	0.133881360146869	0.00828801968414031	0.390253965660746	4.21727519778429e-05	0.000862009845091643	0.00968637052555677	1.5239392757603e-09	0.00026880662944456	4.12250812679724e-05	0.00244270139313064	0.000320674331477562	34.4926338147634	51.3406479859041	59.7635875272463	59.7746943483653	0.0111068211190286	8.43404636246123	25.2820605336019	0.738150556399887	16.7710075677642	11.1027246102039	6.69168324847487	72.6120025310986	0.05475	0.211	0.348	0.4785	-0.112728081621201	0.0265170046509092	-0.0266401171952759	0.0332136631149194	0.0503154183806222	0.0729132116603788	-0.315444127465921	-0.0613658971883456	-0.0548768164154342	0.0683737321742998	0.0615981614415978	0.0508333333333333	0.178	0.316	0.452166666666667	-0.0421807880447267	-0.00394549519171146
419	3.93395206983303e-07	2.88357269162399e-05	4.40142031551242e-05	2.73293565687396e-05	0.0827809997944428	0.104295561267101	0.330459475133472	0.230785824178694	0.00415935590479438	0.00274582142819392	2.05165458005799e-05	0.00045145674383	3.63300302919754e-06	1.54486643234878e-05	3.68559721296079e-05	0.000105952608963958	35.3513457516819	38.683941208481	44.7965102402813	47.8059480039446	3.0094377636633	9.12200679546368	12.4546022522627	1.43601171126284	8.21290279326422	8.96911116751835	18.1407325375276	40.0129788021031	0.0505	0.2035	0.33825	0.4845	-0.172884353489504	0.0349760821315698	-0.0497499523888458	0.0662189413412264	0.0467502438900255	0.0322187403552471	0.0378462649941037	-0.271530965346011	-0.0819472897135015	0.101347037839834	-0.0174994435615343	0.056	0.1805	0.309666666666667	0.441166666666667	-0.10961749167886	0.00840131195595233
420	4.27652479787719e-09	2.02402501530197e-10	4.41195758501171e-12	4.30699271701086e-12	0.134646992672875	0.00125152242257382	1.80855514753289e-05	0.955235714101762	0.00272783639301753	1.23114130332556e-05	1.62145065531509e-05	1.82532786267849e-09	2.0544842568472e-08	2.44415063052437e-09	2.29429460829836e-07	2.48849381785753e-08	44.8477623714425	66.574155741102	84.3327472858655	86.5708397838462	2.23809249798069	19.9966840427442	41.7230774124037	0.00315093356994112	8.98111836956195	19.1143746236376	18.5890993683588	72.1750687675112	0.05025	0.20475	0.35125	0.49325	0.0365707926520885	0.0490899142401101	0.0182290514530065	0.0646113692065433	0.0940388085366787	0.0673951804369347	0.125885903422278	-0.294789803704764	0.0822243747655216	0.162142317362567	0.179047285095298	0.05	0.180666666666667	0.309333333333333	0.449333333333333	0.0154475618465971	0.0250789011463334
421	7.44151280389601e-05	4.72485647202974e-05	0.000138045052629657	0.000232458979887658	0.64903309295399	0.486280294647325	0.0875301301385572	0.30962406749842	0.00374108561071585	0.00974941968861345	0.00461438073348562	5.67256898340404e-05	0.00144693798344426	0.00322761435351339	0.00965610309354104	0.0132887025343668	24.153363885358	37.4524280861806	41.6976845816971	41.904805912156	0.207121330458904	4.45237782597542	17.751442026798	1.03227869729926	8.40539761796754	6.68011751433187	8.02469454800303	45.8230770659294	0.056	0.20325	0.34925	0.479	0.0250506381406304	-0.0924592340783244	0.108860576407479	0.0398140106596723	-0.0267766883414785	0.00662837795866937	0.0556934153136267	-0.19069454908185	0.0707358385111717	0.114900966148405	0.0300848657953172	0.0513333333333333	0.18	0.324333333333333	0.450166666666667	-0.098125341279206	0.0101128223972596
422	2.90613641123661e-06	6.92481135521257e-06	5.73724025465293e-05	9.77612685890963e-05	0.623132533631881	0.83064459377477	0.279499946209975	0.926055534936341	0.00336079279177813	0.00154696368918805	0.000161377393270668	7.84903965819583e-05	1.31716534547929e-05	2.70593823745973e-06	5.36489399712424e-05	7.13578819340138e-06	31.1107965629344	42.1942340865135	44.0843991431975	44.325888434134	0.241489290936443	2.1316543476205	13.2150918711995	0.00861345580233319	8.60045363879726	10.0218219214112	14.2345829325477	44.9319034821623	0.05075	0.203	0.34775	0.48725	-0.174929718448694	0.078605193645528	0.000851374487064512	0.0427256399237107	0.0705015387688148	0.0816512103312995	-0.0718712834585319	-0.114757676540183	-0.010675668875883	0.0770888933661026	-0.0825752295917142	0.0511666666666667	0.1795	0.317333333333333	0.448833333333333	-0.183392294324012	0.0600190492670774
423	2.1670517127574e-07	2.36927651960444e-12	5.5868199594102e-12	1.41014865697621e-11	0.987480869438119	0.204043236114267	2.00250997284034e-06	0.35466033440396	0.00175906224635288	0.000877793545263194	3.72916080174867e-05	7.95472284962553e-08	2.08031226507043e-06	3.01569649042204e-06	1.72561808286496e-05	1.76269667179014e-05	36.6101944624388	76.5539023297388	83.7843161793207	83.7845623882822	0.000246208961470984	7.23066005854344	47.1743679258434	0.856712424924353	9.78536586948394	11.0690772587914	17.0044859332229	62.8979523331021	0.0535	0.2025	0.35	0.4915	-0.261576262049278	0.0366717189218516	-0.0302270897618975	0.139601352048939	0.0628459832880548	0.0771186908094078	0.115879059742028	0.0342036428284675	-0.0277978837752664	0.113780136626766	0.0830712737247074	0.0493333333333333	0.1775	0.318	0.4495	0.0265296017813771	-0.0119857759843775
424	6.55286361483863e-06	1.17995374651585e-07	6.03620665186997e-07	3.85689026922776e-07	0.0825338254816184	0.220416362621146	0.00186552054093716	0.0977221963735484	0.000400756920124502	0.0689182556202067	0.00045815991746078	2.23739442164789e-07	0.0008828617623711	0.00034841484692522	0.0015776766215265	0.000624157912951886	29.3770776935198	51.9214700463635	55.9101971459022	58.9244825231217	3.01428537721949	7.00301247675816	29.5474048296019	2.74232982528019	12.5286609000814	3.30859824847721	12.2786897706865	60.3023831531884	0.05225	0.2175	0.33625	0.483	0.052232268886734	-0.160461570313035	-0.00938215488302021	0.0804654043635571	0.0862424038946972	0.0868130019489371	-0.11761668722008	0.00372517930445013	0.132548266810224	0.0810815286600087	-0.14260572836301	0.045	0.1885	0.318833333333333	0.447333333333333	-0.174770961168706	-0.0242216116051742
425	6.83479118481858e-05	4.67500123003106e-05	3.26469532510945e-05	5.36495721586153e-05	0.537299507765025	0.130912813539812	0.027332719429023	0.674431800844217	0.00254403568062713	0.000642965033910544	0.0470035894450103	3.23918998502912e-05	0.000708189567034203	0.00237655681454751	0.00244646012763398	0.00582043471431013	24.3374916557586	37.4789807960988	45.5949043661967	45.9754721815552	0.380567815358518	8.49649138545647	21.6379805257966	0.176461699476931	9.10864994539224	11.6472793082921	3.94526000928636	47.346979312256	0.049	0.203	0.35425	0.48775	0.0141595255628852	0.0834949309913673	0.0438346759640698	0.0464370179341903	0.0792111179730833	0.0135814151746989	-0.176587430976966	0.210814879880363	0.101123128642639	0.0694487062930645	0.223206595552436	0.0471666666666667	0.178833333333333	0.321333333333333	0.4675	0.00168000102117244	-0.0103104532152457
426	0.00065688728949108	6.26665930126772e-06	2.40012891951809e-05	2.69900355866101e-05	0.232235217511235	0.368809573657031	0.00276731267527752	0.160359242726943	0.000421582032920662	0.517639939484325	0.0275004708646351	0.000794367650777068	0.00139017801812415	0.00210919334734014	0.00530981550409246	0.00306032726374832	19.3961211562855	42.4376138541702	46.412513309202	47.8396321729815	1.42711886377947	5.40201831881132	28.443511016696	1.97083515639997	12.4340263945269	0.418593013206191	4.85911301604756	38.3736298846621	0.052	0.207	0.3245	0.46975	0.0178550074855688	0.0106938680236193	-0.0686551681441883	0.0559668904979197	0.0638816948221979	0.0643147140811392	-0.11068033694002	0.177680935183757	-0.0779969441658842	0.112287824333754	-0.242057483626831	0.0458333333333333	0.178666666666667	0.318333333333333	0.447333333333333	-0.124831896082829	-0.0518826696740682
427	3.36860553738414e-07	1.07012068402215e-05	3.70613670470735e-06	6.66458842890345e-06	0.600271885325674	0.0638107819954356	0.145422717983011	0.882676679726846	2.70499969459141e-06	0.000887623016508498	0.052328630061616	5.18654781292558e-05	2.45642294897417e-05	9.20001736286125e-05	0.000151469004341651	0.00039884232442329	35.6791109045444	41.130084206583	51.2903519581814	51.564937985102	0.274586026920588	10.434853778519	15.8858270805576	0.0217789439789158	22.0151985886205	11.0484306478902	3.76523098662983	46.0678305942378	0.052	0.22475	0.34775	0.47375	-0.0373910503199259	-0.0460661348429022	0.0133346887206282	0.0552174539950843	0.0509378748555313	0.0273396971015199	0.0498594687941832	-0.126640243331073	-0.00691484311070412	0.122602837543375	0.0796446748710143	0.0513333333333333	0.186166666666667	0.315833333333333	0.454	-0.0407979582718305	0.0224020668558424
428	8.67535936052163e-06	4.09611762303178e-06	4.6978338613711e-06	8.89498548640733e-06	0.724422461405273	0.197073172288988	0.0241746425678613	0.168722586200348	0.0277241514657746	0.0265875708809366	2.54406337853302e-05	0.000614048396590338	2.58767792422588e-05	9.94176563668319e-05	0.000265652027689765	0.000691841815401787	28.7773086262605	43.4706949827232	50.6787470020645	50.8030416701586	0.12429466809408	7.33234668743535	22.0257330438981	1.89425671921981	4.84513940151919	4.91739540658091	17.7312973327244	37.5250129785819	0.0475	0.2055	0.3445	0.483	-0.0267448848448771	-0.0833402416080027	0.0532430865005643	0.0535010944837484	0.0564137014572826	0.0384970739719842	0.0267964451878329	0.196912474168622	0.14026462809392	0.124883614571497	0.402686262875059	0.0536666666666667	0.187666666666667	0.323166666666667	0.440166666666667	-0.0401905296727474	0.00431287071521005
429	0.000604406602991274	0.00110398345883718	0.0029992955810375	0.0048048034429921	0.826723113821897	0.607947358966255	0.271259498879434	0.0408752358569819	0.218744569236688	0.00141651672751077	0.0533235644982512	0.0066734758520841	0.0019433504011536	0.00616109636495451	0.00834643605509805	0.0185266308448936	19.5797424991397	29.3241817256639	32.8786992365058	32.9266191625211	0.0479199260153109	3.60243743685714	13.3468766633814	4.18117983598813	1.51258823400713	10.1841673416639	3.73374957838314	30.4217521894235	0.04325	0.1945	0.35175	0.4735	0.0527579304052007	-0.0468802181142478	-0.0844219490524495	0.0542163571222182	0.0381244170477005	-0.0153350293494759	-0.269058767768811	0.0115076659002122	0.13203674948234	0.0707878252311661	-0.0372894995633691	0.0521666666666667	0.184666666666667	0.321	0.453833333333333	-0.0484609123711187	0.0683409710778187
430	3.20531452558021e-09	4.61133492455771e-09	2.7965030145725e-08	2.42847261335153e-08	0.127999436652594	0.269379754242555	0.0402085317647619	0.187149964169261	1.16033000112389e-07	0.0913136653816677	0.00018664287065258	1.13084590612164e-06	4.14562501893765e-07	1.54468429656705e-06	6.62090760529659e-07	1.78922847085192e-06	45.4499685963019	59.4468306858616	63.5283960115994	65.8449971771406	2.31660116554121	6.39816649127897	20.3950285808387	1.73991210369149	28.086154704446	2.85106083669234	13.9609948322723	54.3236264320905	0.04775	0.22975	0.3355	0.479	-0.0656829049756535	-0.12611160427556	-0.0272068115170558	0.0649792106327375	0.014198783516427	0.0589016757636675	-0.275013673011528	-0.020207937351912	0.144222733059956	0.0387190179582865	-0.355051472959454	0.0536666666666667	0.186	0.319333333333333	0.441	-0.0649857871527868	0.019036246767228
431	5.88257269007889e-10	8.5153202932804e-10	1.37829047522504e-09	2.40553835343055e-09	0.403060459789094	0.145863967293294	0.020631976082253	0.0776945258376401	4.18576789433306e-08	0.00111255653931383	0.00999275223729724	8.44315772430308e-08	1.06023762458781e-07	4.94186398046084e-07	1.19700800357566e-06	3.73930775083857e-06	48.9844608977	63.311752664602	70.8065578971218	71.5057346373433	0.699176740221446	8.19398197274131	22.5212737396432	3.1124810332858	30.0614174832754	10.6302004642275	6.63618818255236	60.8134236576831	0.04675	0.219	0.33825	0.4655	-0.0965178149198627	-0.130483342239241	0.00951958345135025	0.0615826739433701	0.043185562923102	0.0223675182844212	-0.111233179358026	0.194530314271654	0.0112751506582392	0.0961904693411373	-0.218120279965389	0.0546666666666667	0.174666666666667	0.307166666666667	0.439333333333333	0.0173899510346857	0.0362734442106188
432	7.02402125565047e-07	3.15818613300294e-08	2.49290156430851e-08	5.01668869142943e-08	0.626088784532721	0.107212086037602	0.00163019364612355	0.7489823532946	2.43745970085978e-05	0.000267556641873615	0.0398849491744079	3.55283420730173e-07	0.000233349409578178	0.000403658859140562	0.00044963121116897	0.000414803459866932	34.1252069247203	54.9999108965785	63.8093056043435	64.0467077031644	0.237402098820894	9.04679680658592	29.9215007784442	0.102388161549243	17.8127380196456	13.2848695808989	4.22277207101797	59.1327831689383	0.05025	0.214	0.3495	0.47475	0.0188901850437711	-0.103210275728667	-0.077807150388079	0.0751227915641933	0.108127699144794	-0.0040712759681336	0.0807745885210192	-0.118650387700987	0.0229305672788318	0.108776817291746	0.0773098008807539	0.0488333333333333	0.179833333333333	0.3145	0.453833333333333	-0.0320796835276559	-0.0884224492738581
433	1.50887300413000e-09	5.4210238050373e-09	2.30631281474345e-10	5.44564032798329e-10	0.856350928363743	0.00679065166969338	0.00315655821437684	0.75239041594507	1.85093517181355e-05	0.000446797053479898	2.86691594353175e-05	3.52135921571604e-08	9.58676010195391e-07	3.54218287428713e-06	1.77735856762782e-06	4.69827664337947e-06	47.0220517431007	59.0748892852134	75.0609036229143	75.0936723011546	0.0327686782402452	16.0187830159412	28.0716205580538	0.0995332972629512	18.3368355540497	12.3255634382604	17.5040812968891	64.9253914582577	0.05175	0.2195	0.347	0.48675	0.00966886822767399	0.075255061647768	0.0775859341482048	0.0651241287643633	0.0457882455061001	0.0244122338591596	-0.120803053303139	-0.0681146242531154	-0.129916038557266	0.143145441185506	0.0634095021882625	0.0503333333333333	0.1845	0.313333333333333	0.444166666666667	0.0173824914495028	0.0162492243890602
434	2.69958062346038e-07	2.59250109117553e-06	7.85386226196716e-06	1.43045117653318e-05	0.658448178253823	0.420178277340432	0.268298829554316	0.893587230843356	0.000367703342473291	0.000164442545806773	0.00100039279957812	3.76856662423381e-05	7.16763317006494e-06	2.91851213113535e-05	8.17201533437605e-05	0.000224497304876849	36.1465760777064	44.5765923710278	49.3460830047261	49.5414971286591	0.195414123933006	4.9649047576313	13.3949210509527	0.0178934722439408	12.6895571618697	14.1991755589843	10.8268390336561	46.9369365390452	0.04825	0.211	0.3495	0.4835	0.014963717556628	-0.0956889622124677	-0.00338198811431017	0.0565129555304686	0.0938853235187583	0.0139415679786773	-0.0107930985687158	0.113362158540819	-0.0290929429950451	0.0325904276344605	-0.0928556764520211	0.0476666666666667	0.182166666666667	0.313333333333333	0.45	0.0423409428332785	0.022328461817609
435	2.10438487099635e-08	5.30744135762954e-07	1.32074017551654e-06	2.52047388720725e-06	0.673259028613643	0.33283352840155	0.320673699019231	0.405170980921565	0.0090310321307811	9.94643622578144e-09	0.198412349163098	3.06391835348323e-06	4.77213923712436e-08	1.39963191692342e-07	1.07713449127501e-07	2.39567943607865e-07	41.5131469666376	48.3720414291529	53.9295251670337	54.1073386995558	0.177813532522123	5.73529727040295	12.5941917329183	0.692925818033927	6.81667965246197	32.8516939764031	1.65402236171394	53.5996472943007	0.04475	0.20975	0.36575	0.46675	0.0314874896494082	0.0399092040277934	0.140933499313792	0.0585153219408732	0.029939340279988	0.0181276496757106	0.0533206394409726	0.209521758659514	-0.0320519813894386	0.106582576423882	-0.113392488586317	0.0483333333333333	0.1885	0.3105	0.453666666666667	0.00992251801072338	0.0398044342399473
436	3.79935113518275e-07	2.35017822898279e-07	7.46015511036286e-08	1.38423329209889e-07	0.531246131136813	0.047361995924472	0.00630144799873308	0.65281148552284	2.2283978555976e-05	0.0143771150767603	0.000349320632174077	1.28384053981538e-08	0.000138478019001879	0.000438716856333017	0.000338289187231962	0.00078065182274769	35.4249093611361	50.3003439947352	61.1188631096375	61.5108704694358	0.392007359798299	11.2105264747006	26.0859611082997	0.202373902043746	17.983399842471	5.99123721985598	12.7854772705759	65.4263036539157	0.051	0.20775	0.343	0.48775	-0.174149208170837	-0.0281838262704888	-0.175881880845273	0.0750415730052266	0.0861691915280199	0.0153768313075935	-0.342323594566612	-0.0200021976785664	0.0815508923111038	0.139106888101892	0.180646721247977	0.049	0.173833333333333	0.3195	0.451333333333333	0.0324897911633504	0.0453277074991469
437	9.53298304582362e-08	3.72053687170225e-07	7.69742370094165e-07	1.48975446658341e-06	0.679303472317445	0.282328961976857	0.104151673838761	0.203121663425024	4.51013486538508e-05	0.000332876456778536	0.00500496599012517	6.13541586079166e-09	8.73846045651103e-05	2.8080338201508e-06	0.000297323008943603	1.05256011066804e-05	38.3402512798202	49.2145642091637	55.2971417750596	55.4680527375604	0.170910962500784	6.2534885283967	17.1278014577401	1.61978575603871	16.6436370529009	12.8756985205273	7.87764333835548	69.2253831174054	0.05475	0.224	0.3575	0.48275	0.0173134604262894	-0.0165092978417669	-0.00683265953301841	0.0480902430825196	0.0506116582161096	0.0225336542529878	0.0678627284112429	0.107647807587224	0.00443941124648533	0.100563798020158	0.0928555654842147	0.049	0.190333333333333	0.322833333333333	0.454166666666667	0.00857877875206965	-0.13606399914869
438	0.000662871335301223	0.00616247577093976	0.000739578491187043	0.00113252878593209	0.56180111209861	0.0260264481172195	0.082669044986603	0.499656414893257	0.024751012823471	0.00535223440065687	0.0116518502425508	0.000194312878489961	0.00172833465427276	0.000285454265653269	0.0132932635493275	0.00205140097454285	19.3761131193605	24.5977205451636	36.9928825233801	37.3294778080453	0.336595284665236	12.7317572628817	17.9533646886848	0.45566611760205	5.04122280694355	7.75640650413698	6.36308920777628	42.4099976421861	0.0515	0.205	0.3495	0.475	-0.123846827059549	0.0298913660719127	-0.0393478246926514	0.0326198154314045	0.0290343617414284	0.0149177588003747	-0.180808703187903	0.13135058470914	-0.150583711927364	0.13718156708119	-0.0957152070204805	0.0485	0.186833333333333	0.322666666666667	0.449333333333333	-0.172315847282847	0.000527629188248126
439	9.14698949542217e-05	0.000575647949684331	0.0019697089181709	0.00247134442289147	0.357069608957575	0.558862399967481	0.420227232388589	0.493423681103744	0.0157022041028424	0.0162014346763721	0.000601750926685282	0.00548594755261989	0.000273275929149681	0.000887581462803605	0.00255014695235675	0.00561432352620743	23.7061689526381	31.0501133352373	34.1365918989177	34.9847652253375	0.848173326419783	3.93465189010021	11.2785962726994	0.469051859602132	5.83591916127443	5.78087927098932	11.7705531828706	32.5085174983195	0.05	0.20675	0.34275	0.48175	-0.0326489593378636	0.0110469688456645	-0.0970534095869501	0.043322441715266	-0.00353336341891952	-0.000726516546931836	-0.0122983101450086	0.120236896246805	-0.081776518480605	0.104484638209067	0.174135618583356	0.047	0.187166666666667	0.319666666666667	0.446833333333333	0.0271299332414209	-0.0792671916124149
440	4.16685003665449e-14	3.32098830143515e-14	8.30538183653753e-15	2.21849429172466e-14	0.817241835077228	0.0254551534231797	0.00156608708289978	0.139968843269232	3.0150198931611e-05	2.99195803260496e-06	1.17440173829495e-07	8.56125930723988e-13	4.79864789099543e-11	2.54229356756483e-10	1.20114293737108e-09	4.25956575159038e-09	68.750074700496	85.9952135212225	98.7291583822007	98.7825627840575	0.0534044018568238	12.7873492628351	30.0324880835615	2.17830165742362	17.4083284751723	21.8217081345101	28.06282608314	88.1267012654847	0.043	0.21075	0.35175	0.49325	0.0570923726453976	-0.123990625484822	-0.0216604970107373	0.0539450568714798	0.0168315078363627	0.0154240043659874	-0.274570951604495	-0.306347525973823	0.075162145187464	0.0957641350370897	0.111065987194642	0.0493333333333333	0.177166666666667	0.307	0.439333333333333	-0.141906511058498	0.0347266433378945
441	0.000154670357496612	1.3188358134142e-06	2.21229193507595e-06	2.04347402932871e-06	0.153523138369505	0.133100696759996	0.000738700725813363	0.0250453560947864	0.0476042042109807	0.0545758447768366	0.00123818858919779	0.00012209556743446	0.0015657829846906	1.62717808916133e-06	0.00645813151060919	9.03686231124199e-06	22.5647603191464	46.2010156919787	52.6144711002053	54.6513621850609	2.0368910848556	8.45034649308218	32.0866018659144	5.02074741502884	3.92390423184406	3.69499809046829	10.4324727295516	43.709326987031	0.04425	0.20025	0.3435	0.49125	-0.210035694194288	0.0361591258735885	0.000561527997851796	0.0567884704635145	0.0306958128007903	0.0701310584792093	-0.0662469743865402	0.196004592845073	0.0285889472916482	0.128003904999604	-0.108367127987943	0.0541666666666667	0.184333333333333	0.325	0.458333333333333	0.0191947934223257	-0.0816474401210751
442	0.00817450887979164	0.00309292841471026	6.91884888196196e-05	8.95818662059928e-05	0.320132814166841	0.00289566194775807	0.001173019821431	0.719098902661976	0.0266219602201969	0.0301923322223985	0.038207192745219	0.0012298559202848	0.0198598330631474	0.00502858696688694	0.0108688261147764	0.00286758621815858	13.7395250548798	26.52658146678	43.5790110841481	44.5674148788821	0.98840379473404	18.0408334121021	30.8278898240023	0.129357725490991	4.91516240830242	4.69830768502288	4.29577438202614	37.0849384113303	0.04975	0.20425	0.343	0.47075	-0.0158779701647076	0.0592418743455311	-0.0286044770623051	0.0293657232560859	0.0517969864875918	0.0428722155218993	-0.12967851394886	0.320493537132203	0.0402400862100945	0.186623936130742	-0.00393263674992057	0.0481666666666667	0.186333333333333	0.322166666666667	0.449666666666667	0.0346496706641828	-0.0226224822781231
443	5.66480663656247e-08	3.42450345978356e-08	4.66583429787675e-08	9.50829517106256e-08	0.672932509359715	0.17719678446292	0.0175760651130387	0.460811254277853	0.00197360885562754	0.000740532667666754	1.13822133634506e-05	1.15503070631523e-05	6.32525403597344e-07	2.12799040627138e-06	5.04237406297934e-06	1.19809278366104e-05	39.4347619849577	54.8116288312231	62.2738770099822	62.452067996579	0.178190986596746	7.64043916535593	23.0173060116213	0.543923450681177	9.57392031896779	11.3846559704125	19.2641751865958	50.1106008460691	0.05075	0.20975	0.34875	0.487	-0.0370895939980573	-0.110134834492055	-0.0592885495644346	0.0940704139459421	0.0357965444837328	0.0428087180583903	-0.0833030251729181	-0.129092069110464	-0.00634990943911452	0.107322567321095	0.161005211210783	0.0475	0.184666666666667	0.316333333333333	0.442333333333333	0.0316975822395866	-0.134838665244892
444	1.15232633270511e-08	6.04284923367141e-09	9.60172776241964e-10	1.8891727126874e-09	0.516305435712874	0.0210032764969418	0.00202647703045973	0.517177719981413	0.0251478810388546	0.0036714169096341	5.2214666225675e-08	2.36442208616848e-08	7.59574153156526e-09	3.2677133172603e-08	1.05821926139111e-07	3.05042224699438e-07	42.7747921440387	58.8250236758395	71.6705010065998	72.0917681599021	0.421267153302324	13.2667444840627	29.3169760158635	0.419517861679651	5.01367408738224	8.43957674110061	29.6327710391106	65.9110336524582	0.04975	0.19925	0.35475	0.49575	-0.0668541949845063	-0.0650926500199229	0.0632394573640123	0.0996861283157121	0.0594381037991811	0.0217052772013158	-0.187006628620405	0.0126198317015277	0.140689895065073	0.203073368293016	-0.159827889721533	0.0526666666666667	0.181333333333333	0.326666666666667	0.440333333333333	-0.0750854676029403	-0.0506353014531723
445	0.000823835877375694	5.11665519078033e-05	4.76401970246976e-05	8.79227875795159e-05	0.851958509831891	0.194801893234852	0.00713416852594886	0.865933244843799	0.106158174257263	0.00165645734544256	0.008264959493373	0.000173991602685679	0.000457726287725158	0.00147407402946998	0.00322554589322269	0.00711676210219564	18.8958889697751	37.2528767285403	44.5842016871611	44.6190287471036	0.0348270599424723	7.3661520185633	25.7231397773285	0.0285023307333176	2.61050167876601	9.89591869419382	6.97514349943958	42.7202037556407	0.05025	0.18975	0.34875	0.48825	0.0912369515019058	-0.115544793304717	-0.0115987180606913	0.101759649501226	0.0654414641576011	0.01245453058827	0.0156741932005538	0.0407427734904363	-0.04357748197463	0.130426729077752	-0.11457541759741	0.0495	0.177	0.3185	0.461333333333333	0.0345082884670332	-0.0168579267296092
446	2.36044607931104e-05	2.76001047540451e-06	2.78672223835297e-06	5.55766421668226e-06	0.889248520641285	0.178642510382068	0.00793149955672836	0.0610375775192107	0.000609001826506399	0.00209891479753432	0.109989135261641	7.31091630375497e-05	0.00095020820223545	0.00133589463403329	0.00267469629721109	0.00602733412582037	26.6308230673967	44.4255378806702	52.0231871315773	52.0425791315356	0.0193919999583159	7.61704125086544	25.4117560641389	3.50896495124971	11.7482588529274	9.4609575104605	2.55437741294918	45.1273250320505	0.0545	0.21375	0.34125	0.46525	-0.141598840216123	-0.0724878562772645	-0.0239123915724632	0.0607865836025579	0.0595143083421865	0.0574492920916876	-0.0252698131156419	-0.0293628222855751	-0.165667100021825	0.141472155830127	-0.288082347944684	0.0461666666666667	0.185833333333333	0.311833333333333	0.449	-0.0481008118982887	0.0504812149674007
447	4.52383629141194e-06	1.67868004139717e-06	1.38971634433608e-06	2.79403454109668e-06	0.842533780042954	0.144667336475672	0.014190891552488	0.294483602190435	0.0447371519344296	0.00326726275115227	2.75174259062485e-05	0.000209774398187377	7.65594876163457e-06	2.43691112867256e-05	0.000102379924005509	0.000219719252903216	30.167947060756	45.62243352324	53.8001168066985	53.8395800301951	0.0394632234965684	8.21714650695503	23.6716329694391	1.09900940095031	4.02852070954032	8.65186766332954	17.5820448275172	42.194488597169	0.04225	0.207	0.35	0.485	-0.0281145728782592	-0.0532550970050708	0.0463611246616011	0.043109501920061	0.0854107128572174	0.0651887193335732	-0.182216429155545	0.207173209070532	0.0173899276163789	0.113333794168997	0.0345714279506004	0.0466666666666667	0.190666666666667	0.321666666666667	0.442333333333333	0.051246791060345	-0.0784552311080755
448	4.02619211253908e-09	6.36855004037218e-07	1.32180350763181e-07	2.45605479538172e-07	0.547098082865087	0.0330721094077835	0.178268219203876	0.306587223222654	2.3693090687335e-06	0.00610955421068979	0.000120244958696099	3.18081925443729e-06	2.22301637639469e-05	6.23291467066135e-05	5.41802642266274e-05	0.000109252304764622	44.973774121805	47.9387610077174	59.7044684061621	60.0670099885028	0.362541582340782	12.1282489807854	15.0932358666978	1.04532076578562	22.2695761359482	7.51770285333259	14.788840831221	53.5021269128313	0.0465	0.21925	0.345	0.4895	0.00838250495056043	0.0314517942850613	0.0626952445299324	0.016434873764458	0.0216848546323449	0.0333435562852228	0.16132151479486	0.13636809514577	-0.0393027583689838	0.157693272779822	-0.0309846085944217	0.051	0.180833333333333	0.318666666666667	0.450333333333333	-0.168700997211266	0.0503075259571448
449	1.98786269326561e-06	2.9425718782233e-05	6.51107925872644e-05	0.000101645071021532	0.490743038844492	0.348775708253695	0.34155578647064	0.192945070651886	6.20517827585263e-05	0.00142560815527938	0.0234140125348234	0.000123001362239663	0.000315754094763139	0.00108835781608459	0.00104138249827827	0.00250525337968209	31.9185296005453	38.6336080628607	43.7431498130172	44.218046517417	0.474896704399725	5.58443845455622	12.2995169168717	1.6949855119683	16.0389780321002	10.1723711638897	5.13752446075523	42.0139202637279	0.05875	0.22425	0.34525	0.47975	0.00713796714416266	-0.0632758290030998	0.0184737621615209	0.0328621087875199	0.0507098236722768	0.0368360715324003	-0.087345664408265	-0.100828189622541	-0.0205090258430546	0.14042647967719	-0.139609027675206	0.0526666666666667	0.191166666666667	0.314666666666667	0.456666666666667	-0.155762626399871	0.0441792092990878
450	8.39147483636013e-06	2.18775554059818e-05	1.7083154851449e-05	1.71513152044078e-06	0.00524390746010079	0.00764071447992737	0.0059440207196922	0.0515317394771163	0.00131981676968998	0.0070041859768497	0.00273282727106977	0.00050062302015239	0.000694591399436354	0.00121804544288933	0.00349549104190363	0.00453850385199332	28.8484683781644	39.3687518618608	47.3110747034225	55.1044178715238	7.79334316810127	15.735666009663	26.2559494933594	3.79090628767472	10.314603100298	7.27189518783598	8.97777831093845	39.7151668938183	0.0455	0.21125	0.35	0.4805	-0.0376341617774308	-0.0894990612673776	-0.153810193573597	0.0787476155206108	0.0546219313390996	0.0375364549301645	0.0552379184134697	-0.00174834297010988	-0.0575047984278244	0.104669234166502	-0.43921202642901	0.0541666666666667	0.185166666666667	0.324	0.45	-0.135923314848174	0.00775369134772771
451	0.0004495186062221	0.000364483212010425	0.00067389179968975	0.00115543688046547	0.917228488925573	0.412810176706985	0.106734216801702	0.40130607223499	0.000855811688456111	0.0466924175254504	0.0347636839940806	0.00527681372463087	0.00504205319452804	0.0138538791572946	0.0139347616743919	0.0275380993943523	20.2313820560012	32.2449254318781	37.2593440374476	37.270144542199	0.0108005047513871	5.0252191103209	17.0387624861978	0.704409263526031	11.116108312337	3.95643765920613	4.45674485354721	32.6313809374138	0.05325	0.207	0.3455	0.479	0.040900264579087	-0.048804003847869	0.00876601680287935	0.040466399166559	0.028715793433124	0.0291961427374408	-0.501238846908712	-0.0510230215415585	0.0289711925754342	0.0581899741347663	-0.216543087222697	0.0571666666666667	0.180166666666667	0.326333333333333	0.4575	0.0398410792142795	-0.0797915939164581
452	0.000693767871730024	0.00113071186788794	0.000200955809938202	0.000279378826711192	0.395650603797961	0.0331277850914876	0.0235451199802283	0.469270075147674	0.00057881953945975	0.162663749316438	0.0259062582974098	0.000918926168976951	0.00390042429446127	0.00580396120569847	0.0173890015782806	0.0190121021509834	19.2755709221528	29.2602029202171	40.6626862834164	41.3841915319936	0.721505248577159	12.1239886117764	22.1086206098407	0.523694214994066	11.8428890411251	1.9492865795637	4.96226466542248	37.9462972813087	0.05275	0.2165	0.33875	0.4735	-0.233833404887835	-0.0905873083697744	-0.109165316165315	0.0570154851826713	0.0174312627078017	0.0258009884126931	0.211370139416011	-0.316478163566405	-0.0731940586989557	0.102817767879294	-0.21042217296808	0.0495	0.188333333333333	0.325333333333333	0.450833333333333	-0.14187099115656	-0.0375099124482441
453	4.10279502916115e-07	4.91945725483074e-06	1.52493968215923e-05	2.92820132403403e-05	0.921447611174633	0.467479773345157	0.337400567227783	0.624063877806081	4.03846342472061e-05	0.0140862401752179	0.000287147081057317	0.000306752350348414	0.000176063463617503	0.000612757775491203	0.00121296527913734	0.00264003251655885	35.2625369291563	43.026306309941	47.6100213577229	47.619745368982	0.00972401125909528	4.59343905904097	12.3572084398256	0.240196985304465	16.8532256677099	6.02730298389542	13.1524269172187	41.1185385885931	0.0505	0.21375	0.34375	0.48425	-0.0735825510858995	-0.0207032462232758	-0.0492594051375977	0.0500602853671142	0.0203327994771511	0.0453450925923228	0.00551282707295772	0.104079289088988	-0.0272535552902699	0.103241584224657	0.0429451036859638	0.0483333333333333	0.1805	0.320166666666667	0.447333333333333	0.0364065747981099	0.000776074257225617
454	3.08637577380461e-05	7.81102913409432e-05	0.000145746494007295	0.000250331429882326	0.701659601477787	0.357236581387451	0.154968484477747	0.483455447031911	0.109419666580972	7.27877699065948e-05	0.00345730703969951	0.000596735434283309	1.27005478045371e-05	4.80807249708799e-05	6.38135773261628e-05	0.000167925248456424	26.053810478581	36.1888867010202	41.5486088463658	41.6953600078195	0.146751161453722	5.50647330679931	15.6415495292385	0.49105864464309	2.56258313997569	15.7369648363401	8.54890198736393	39.2071160592641	0.05	0.20075	0.35675	0.47725	-0.103363555796826	0.0594750796089321	0.0913469047782176	0.0552410110411056	0.0947415476140273	0.0710035459736351	-0.114196426126624	-0.0989210303270631	0.0352308028422642	0.106181102839152	-0.105430098125741	0.0531666666666667	0.187833333333333	0.3185	0.4475	0.000313321106717305	-0.0256062139467931
455	2.91904079903729e-05	0.000108833794851311	1.49696714984395e-05	2.76669126720478e-05	0.735484610093555	0.029422973509929	0.0276704208460453	0.569102067182993	0.000116878284661833	0.07398339413477	0.00355089244019707	0.000514347862203501	0.00111839510650477	0.00360543819821397	0.00818642904328308	0.0179231406838099	26.1738337641364	35.349276290719	47.6587088077576	47.772843915358	0.114135107600305	12.423567624639	21.5990101512216	0.324187239070852	14.8423966581522	3.19235423285318	8.50029326585718	39.6370985074684	0.05075	0.212	0.33425	0.4775	0.0247643552907035	-0.0273070349541147	0.0100620558165107	0.048811755169753	0.063375600946566	0.0423468250095839	0.00940088247495753	-0.0038961678610272	0.0805123427822502	0.148735591163115	-0.0606278813329401	0.0533333333333333	0.180833333333333	0.317166666666667	0.447833333333333	0.0157579125736946	-0.113223936014201
456	0.00016425682446418	0.000130271656598322	0.000429403978365693	0.000656957072660745	0.533500790386437	0.544281433959661	0.123758432379934	0.9267298537598	0.0701399308967368	0.00614490529158285	0.000488594178648279	0.000538693070397319	0.000122395074322789	1.13374944458095e-05	0.000268673776136117	2.41652742778147e-05	22.4337991096982	34.8920845226821	38.5401082095414	38.9278272950614	0.387719085520075	4.03574277237931	16.4940281853633	0.0084566338437071	3.27974254497349	7.50731072389499	12.1587000893214	39.5034653302411	0.05175	0.192	0.34175	0.4845	-0.0690433178278244	-0.109457711121278	0.0441252203562351	0.0623919826948949	0.0679571834678357	-0.0246286751374794	0.173881193059321	-0.0604594672563275	-0.0411949781803833	0.0652437802873693	0.0382904906687384	0.0521666666666667	0.177666666666667	0.3155	0.449	0.0170513640667539	0.0245149079241998
457	0.00168701275871379	0.0117852477978325	0.00929471300757818	0.0136720012173383	0.680022746794141	0.23482230589985	0.345794005662869	0.955855438052606	0.000188779394740794	0.135593129546832	0.222426502643524	0.0980853952302353	0.0019481873220262	0.00403003551485581	0.0147934300371121	0.0218394279094071	17.3039131191472	22.730753524098	29.3749421948451	29.5450424233641	0.170100228519004	6.8142888992661	12.2411293042169	0.00306420487186188	13.9395977089916	2.22727126582504	1.48864700960621	22.3855698080312	0.05175	0.21525	0.3385	0.46875	0.00272837999796755	-0.143715287164051	0.0724641732159851	0.0431112375836545	0.0271192598587332	0.031017319623042	-0.30245358877148	-0.104520956531961	0.0721908051678686	0.0747305260658942	0.00638848552706791	0.0515	0.184833333333333	0.324166666666667	0.456333333333333	-0.159569934141502	-0.051590998820156
458	3.39777995000745e-06	6.82121396282664e-07	5.48255590740875e-06	8.34451341952921e-06	0.405237931571249	0.669705841036616	0.0427507588353724	0.446410392603769	0.0253224747148439	1.48180281273933e-05	0.0083829428764845	1.0548416379033e-06	4.44029320153415e-06	1.37016168237363e-06	1.79576293733091e-06	4.54744600666276e-07	30.7779971747586	47.7753439919179	50.2792132893228	50.9719415911968	0.692728301874013	3.1965975992789	20.1939444164382	0.579749839399483	5.00169727854336	18.7608194493369	6.94978240897581	56.3563944616226	0.05275	0.1975	0.3555	0.478	-0.136132208742598	0.0293168411396945	-0.177055675088201	0.0769056337584471	0.042145308351364	0.0246316231692474	0.0171329241690016	0.158963764546473	-0.0116701566240188	0.116060372667109	0.0244093964560114	0.0493333333333333	0.179666666666667	0.313833333333333	0.451166666666667	-0.0410167790400404	0.0891594536901306
[truncated: 543 more rows]
[truncated: 440 more columns]
