# Supplementary material for: Powerful testing via hierarchical linkage disequilibrium in haplotype association studies
Source: Biom J. 2019 Jan 28;61(3):747–68. doi: 10.1002/bimj.201800053 (PMC6637384; doi:10.1002/bimj.201800053)
Supplement: Supplementary file 1 — Supporting Information [file BIMJ-61-747-s001.zip › reproducibility/simulation/intermediate_results/6.txt]

1	1.0910174825199e-07	4.94653401828928e-07	1.19210623584077e-06	0.580332881900478	0.298055366548455	9.61342970344469e-06	7.41008444139223e-05	0.525505320839612	1.79702555096711e-06	35.22672615794	39.8177909635997	40.1234877677598	0.305696804160107	4.89676160981981	19.5867359723215	15.7031453481104	0.403075264215659	39.1911493759004	0.25475	0.109	0.308	0.132126800799842	-0.184331806593896	0.340434394118855	-0.673072682727942	0.2165	0.0851666666666667	0.314	0.100831745805117	-0.0511991143895909	0.349590211502557	-0.736710284942332	0.0097454453773443	0.00697020744999372	0.0103257595679605	0.0286166977979174	0.0388094658312322	0.0321336729187397	0.0524421296800079	0.0092117481050871	0.00624308744518302	0.0103805528725097	0.0243731428160096	0.0359122249750398	0.0304074466413401	0.0491324258351997	2269.97455029982	1377.67789977068	2469.9642581554
2	5.51770805340824e-11	4.8563946268451e-12	1.0534542434564e-11	0.312332731578122	0.00467190008613213	8.1166112654545e-07	1.46030045605395e-07	0.813118265705834	8.46102995972083e-11	50.7546694811608	64.7480623995798	65.7688480143806	1.02078561480084	15.0141785332198	24.3299754904056	27.6412645100809	0.0558874160378764	61.2581508030786	0.2605	0.1065	0.31825	0.155629257765204	-0.22201114735965	0.349235168369742	-0.683443103871514	0.217666666666667	0.0758333333333333	0.3205	0.0813552325985798	-0.0180889286213825	0.382223653333478	-0.652423298631897	0.00981672343654005	0.00689946927945687	0.0104181446341856	0.0295819709777794	0.0369745868036827	0.0330260302533565	0.0494912418051863	0.00922965534098111	0.00592105133138355	0.0104376408816162	0.0257001666455627	0.0355115501209971	0.0325343035696958	0.0556540813254454	2294.31700796278	1356.53835239632	2502.17325242461
3	1.97403804581559e-09	1.67428294087113e-10	2.32372002283844e-10	0.171021110550061	0.00358946286683537	5.17436678879489e-05	4.44007273961573e-07	0.260255404124121	3.42553823990977e-12	43.45095524524	57.1871489554214	59.0611187076611	1.87396975223965	15.610163462421	16.3831320277677	25.492928722937	1.26739787936094	68.1910140966656	0.26175	0.10925	0.31775	0.16620729657394	-0.17339374668714	0.372787651662147	-0.593008947666442	0.226333333333333	0.0793333333333333	0.3285	0.0876093449530201	-0.0517898987402018	0.346132407961303	-0.797682492319872	0.00983192769252681	0.00697721717662313	0.010413774152345	0.0293154845377774	0.037436748711357	0.032394308600073	0.0490587177656137	0.009359330975873	0.00604467094234073	0.0105047155851438	0.0256900462280225	0.0337832023052399	0.0323054904972422	0.0456645231253666	2299.51765983685	1379.77761009774	2500.64729571326
4	8.1110754978075e-09	1.12669208459722e-08	2.77444487101603e-08	0.502114224244631	0.0917590046987534	4.20551567806256e-06	6.56038962950403e-06	0.518576785063135	1.46856852791729e-09	40.5588465664005	48.1034501933609	48.5539151759222	0.450464982561243	7.9950686095217	21.1688175283234	20.3173239140333	0.416722928643139	55.0330892691735	0.26425	0.1085	0.30475	0.198284304475557	-0.174226836098676	0.297406408077981	-0.610409392308498	0.224	0.0816666666666667	0.310833333333333	0.0900530452952008	-0.0664389037946237	0.357405691049751	-0.726717135061995	0.00986202811541696	0.00695615332166545	0.0102952277588844	0.029813464898634	0.0382840154558459	0.0321687931706947	0.0521219775538086	0.00932499210395749	0.00612514243067123	0.0103518871175529	0.0251902407912965	0.0352757976054627	0.030949795711641	0.0506988671297331	2309.82203129216	1373.47075143181	2459.34162794578
5	7.44723141248574e-08	3.06205327740641e-11	1.02741444295848e-10	0.908182529441234	5.45513092261306e-05	7.22310896396173e-06	3.78461295727175e-05	0.646426993486507	3.53377775907642e-10	36.0113176486193	60.8231372622176	60.8364385711611	0.0133013089434826	24.8251209225418	20.1332215625844	16.9764611954561	0.210434585431358	58.1474674827465	0.256	0.1025	0.313	0.150933397198833	-0.188800149127858	0.410652460954956	-0.575487897143974	0.217166666666667	0.0785	0.308666666666667	0.0561792392644896	-0.0775438897737569	0.33972078567307	-0.748062582972003	0.00976112902383274	0.00678379576214314	0.0103715613406238	0.0299300004001669	0.0382106990673447	0.0331037614154125	0.0512620466375594	0.00922199411003176	0.00601556052951361	0.0103319481393373	0.0246749793781157	0.036059034522121	0.0316115478417807	0.0546155539301255	2275.32529311819	1322.16626641024	2485.92008634526
6	4.08508230264041e-09	2.53959871905279e-09	4.46599690570155e-09	0.262108938874524	0.0310904651825477	0.000657485312183818	1.09216413039735e-07	0.238972202099018	1.04430785665048e-09	41.9631197726194	51.3326412171009	52.5902250243998	1.25758380729894	10.6271052517804	11.6057413748713	28.2033316384868	1.38664674040047	55.779881907228	0.25725	0.108	0.30075	0.152301361702141	-0.218012175325483	0.294879590260343	-0.764673639061542	0.2275	0.0768333333333333	0.311833333333333	0.0873877173524663	-0.0156096567862349	0.360119329936055	-0.675950486295605	0.00977670756212835	0.00694205272581706	0.0102568182157019	0.029128261287215	0.0387857001436877	0.0320566060687401	0.0493704921312422	0.00937634432582647	0.00595673798944091	0.0103610003349941	0.0262126447728911	0.0352317778756944	0.0320435135110762	0.0539413609934714	2280.64322123547	1369.25326476541	2445.99374720469
7	1.5727442047603e-12	3.86679364023252e-13	1.38398747300952e-12	0.881675131783302	0.0163292872933115	9.34657102489104e-09	7.83733562493023e-06	0.0525037071323064	3.80490796975215e-11	57.9988719704415	70.118243790399	70.1403989298014	0.0221551394024573	12.1415269593599	32.9726245201	19.9771450231301	3.75964555498649	62.9914692642095	0.26275	0.102	0.30725	0.0990572357636643	-0.201041342930218	0.405604752652165	-0.634113000086499	0.213	0.0761666666666667	0.325666666666667	0.0630006427093043	-0.0485502082018141	0.370481612490226	-0.709032376007556	0.00984401701977108	0.0067691144513317	0.0103187672339584	0.0297864814556161	0.0379108028767814	0.0329719397169835	0.0535951483729766	0.00915737018550398	0.00593298010313787	0.0104813583986707	0.0249765570481981	0.0353603410577732	0.0327657962176907	0.055340139096774	2303.65488902019	1317.82132276706	2467.53051893614
8	1.69552000337009e-08	1.16178954674696e-07	1.44901391062588e-07	0.172411720138558	0.212791487732111	8.00792059446109e-07	0.00195586498044428	0.0268043115062071	3.03664272665136e-07	39.0479732072999	43.0087587889029	44.8706063192585	1.86184753035559	5.82263311195857	24.3559455109571	9.59050168898011	4.90337169917075	43.2111522927927	0.2715	0.11175	0.30875	0.152438558369284	-0.179848199860569	0.288000212487825	-0.615484146781401	0.228	0.0926666666666667	0.329833333333333	0.065792808886914	-0.0847037530715633	0.398843744363285	-0.71767790017484	0.00994702702687274	0.00704668692708312	0.0103327199372019	0.0293557304763454	0.0372133406627209	0.0318336701974533	0.0540129954385164	0.00938360410572646	0.00648543045463204	0.0105155571059456	0.0232909633448568	0.0332858511777107	0.0293751303177268	0.0463703095405826	2338.98029146725	1400.63425995314	2472.3874407269
9	1.57134187551186e-09	2.61616193119886e-11	4.23492590469238e-11	0.20586710651318	0.000844157652456062	0.00168582239729626	2.20496465916785e-09	0.407017548477907	1.76098954624636e-10	43.9174790182005	61.1592115920575	62.7594663855998	1.60025479354226	18.8419873673993	9.86358548551652	35.7835976286879	0.687495541364115	59.6648173585871	0.267	0.11325	0.315	0.180843150228447	-0.194460960615556	0.345809262322224	-0.527183759066385	0.239166666666667	0.0776666666666667	0.307166666666667	0.0974454431508639	-0.0131090018639187	0.330972667380227	-0.714098360942942	0.00989466786840837	0.00708783023348538	0.0103894884732295	0.0291079140840356	0.0369528350115438	0.0317375580593368	0.0508144622316641	0.00954088572205389	0.00598625052728881	0.0103179883320048	0.0269099064039252	0.0344938254235513	0.0317592425460612	0.0511439154189999	2321.00835082542	1413.02703548226	2492.17197416975
10	1.7535097507432e-10	2.51637341740579e-11	6.91927615216435e-11	0.501115239611076	0.00990618456485856	2.0276029486391e-08	0.000116097136056514	0.202793844479809	1.53840823982829e-09	48.3964209263795	61.2422404398167	61.694814209397	0.45257376958034	13.2983932830175	31.467942466099	14.8550447793959	1.62213862536555	54.9312496573198	0.268	0.1085	0.30925	0.140670437603547	-0.194610836654357	0.322839584076335	-0.723554571783042	0.219	0.0853333333333333	0.321333333333333	0.0521950127694572	0.00310454864317054	0.41002806423592	-0.689932431212598	0.009906415524006	0.00695615332166545	0.0103373424570601	0.0295481748453454	0.0373305855256238	0.0323388023419648	0.0490004130947526	0.00924998816975299	0.00624862388274345	0.0104447909476486	0.0235921342585872	0.0167962425318758	0.0303173441289347	0.0504061736084434	2325.03772794219	1373.47075143181	2473.9970379952
11	7.65638994289739e-09	6.30018913690272e-09	5.92714256654334e-09	0.106766644058519	0.0234929054453864	6.11210879192544e-07	0.000371272940800889	0.0453646792248468	2.13308604841299e-08	40.6770016399605	49.3653764671217	51.9668168075405	2.60144034041878	11.2898151675799	24.8765602709973	12.6714930254702	4.00503039352407	49.1368684731798	0.25975	0.10425	0.2965	0.196589123086494	-0.204710925199599	0.32163718038455	-0.676702714083625	0.2165	0.0831666666666667	0.315333333333333	0.104785424786678	-0.121145455016583	0.326797592309747	-0.641953171286331	0.00980755131423694	0.00683478792011548	0.0102149913374418	0.030251863011823	0.039081543250267	0.0324606534611089	0.0505649920888371	0.0092117481050871	0.00617608760787776	0.0103924546026165	0.0247640447636412	0.0351964209660166	0.0309576529747083	0.0569676849725428	2291.1810501472	1337.28827081436	2431.47811023714
12	1.8312700719366e-07	1.24861762131255e-07	1.33651235397945e-07	0.137930520151586	0.0278334069780186	0.000168569118997663	1.44566112160808e-05	0.395749335017909	9.9804496366589e-07	34.1618661027824	42.8505506503425	45.0514469132177	2.20089626287518	10.8895808104353	14.1525427568049	18.8079127094916	0.721203768269334	40.5262646565756	0.266	0.11025	0.31525	0.12263945455407	-0.233812347914727	0.374122528978608	-0.633284216090677	0.232833333333333	0.0841666666666667	0.323333333333333	0.0785126757328907	-0.0590870137232002	0.411787344699756	-0.744805718357105	0.00988285563072278	0.00700514130852306	0.0103917136510925	0.0289724874858789	0.0365757846115322	0.0321001589526249	0.0513682998896033	0.00945281248851804	0.0062097181694757	0.0104617956885498	0.0250775671484135	0.0335067073554428	0.0306183265016075	0.0451611423513085	2316.9585353726	1388.15081280528	2492.94824114478
13	9.8438807017318e-11	2.88686283006151e-11	1.33081295116532e-11	0.0377750435255022	0.00346488644571287	2.5527633137924e-09	0.000112857658500301	0.667012036844519	1.38446716130672e-11	49.5742489938202	60.948963223902	65.2640860659812	4.31512284207929	15.689837072161	35.498276588738	14.9084280175111	0.185117141531009	65.1786922256741	0.27025	0.1065	0.31825	0.105727020605342	-0.223915762964352	0.349235168369742	-0.622991078515057	0.218166666666667	0.0835	0.314166666666667	0.129412668648302	-0.0273516462309444	0.374279584535142	-0.728646873538442	0.00993261280573114	0.00689946927945687	0.0104181446341856	0.0296066182169125	0.0360794266898311	0.0330260302533565	0.0549295957533704	0.00923729667901162	0.00618732708916008	0.0103820460194938	0.0251758146316729	0.035909439245295	0.0306275456384755	0.0466224716061695	2334.02934901697	1356.53835239632	2502.17325242461
14	3.03251091941817e-07	5.83851845111391e-07	8.16628962705541e-07	0.216206922245761	0.0969788697435745	0.000202233911681332	6.57710812902205e-06	0.406601696680492	2.15900463758545e-06	33.1239387807	39.4510583801202	40.9804290386601	1.52937065853985	7.8564902579601	13.810213087394	20.3124540545241	0.688715306267113	38.7733298758498	0.25425	0.0965	0.314	0.138474995197625	-0.226536593377657	0.346671050692758	-0.765468781752532	0.222	0.0711666666666667	0.306166666666667	0.133084735586225	-0.0755478537374171	0.32828942287578	-0.693351560748949	0.00973914237482431	0.00660421704984177	0.0103805528725097	0.0307272397272922	0.0378495685792571	0.0347316897214739	0.0499411879728115	0.00929522461268689	0.00575043649395823	0.0103086106324291	0.0277904772744399	0.0357818367544967	0.0332827463726534	0.0558475676549091	2267.82504141923	1269.29565305073	2489.05531514795
15	9.48343915453736e-16	2.13553859837457e-14	7.95378934608195e-14	0.877512298494632	0.523312533691057	1.44972454617906e-10	4.6445342198887e-08	0.0901960030972551	8.73985371725731e-14	73.0500279979242	76.236303427424	76.2600575044635	0.0237540770394844	3.21002950653929	41.0954631870227	29.8597579574225	2.87087173497093	76.0586990386811	0.27525	0.10975	0.30775	0.135674055212985	-0.226768824120163	0.332015704529686	-0.65622853689946	0.219	0.0775	0.323833333333333	0.107845820406864	-0.0834871749579317	0.408424957907086	-0.619885658460247	0.00998967544807032	0.00699120212864725	0.0103234323448013	0.0297223987436936	0.0364417042765997	0.0320242250215879	0.0516572920076253	0.00924998816975299	0.00598036431822421	0.0104660126833729	0.0259490017794432	0.0346142175442983	0.0320953135368393	0.0536925353093214	2353.64388313256	1383.96932891594	2469.15418541465
16	1.24566964763746e-11	1.48543969663076e-11	3.41400108295004e-11	0.35390806039637	0.0510134639922898	9.39749473683809e-06	8.15283542372492e-08	0.0499291791031532	2.91132716210707e-11	53.7871759944828	62.3668951122818	63.2262900819587	0.859394969676941	9.4391140874759	19.6301413268757	28.7694184459524	3.84383558878108	63.5711720933307	0.26325	0.10775	0.31	0.165466657050391	-0.166747934204384	0.310673572075939	-0.64241895528098	0.2245	0.0763333333333333	0.328666666666667	0.0511812527841778	-0.0287025898049901	0.378805131030524	-0.769022336740876	0.00985003707430498	0.00693498491403398	0.0103442496949211	0.0296282107083101	0.0380111556018489	0.0325371435026579	0.0521813304328279	0.00933238563877723	0.00593893199442416	0.0105060760163381	0.025407798366265	0.0341069605096005	0.0328066682880476	0.0495473339489338	2305.71575700305	1367.14063143701	2476.40265770235
17	0.000196325403036281	8.96729416665195e-06	2.16686844703356e-05	0.735864457316423	0.00806060103523784	0.0037657819419745	0.00135830969800445	0.331070813691074	1.10766258990602e-05	19.6950044314799	33.3528802121218	33.4666750434808	0.113794831358973	13.7716706120009	8.3934369230883	10.2615573343228	0.944704814588476	35.0223811872203	0.24875	0.1015	0.304	0.196739770145574	-0.150365272388521	0.341773471828069	-0.707394670595422	0.223666666666667	0.0826666666666667	0.313166666666667	0.130027331855679	0.0159887690681954	0.336604089917313	-0.78001785682273	0.00966868452687542	0.00675438271368461	0.0102880961533819	0.0301129681083197	0.040157268688682	0.0332750824260535	0.048227676926464	0.00932005236747684	0.006159173008653	0.0103730638195415	0.0256213742879246	0.0163464495696851	0.0309302251441176	0.0439252516043879	2243.83083179254	1313.46546157725	2456.86197664756
18	8.9456021997024e-07	1.07425364029834e-06	7.65038412364719e-07	0.0818014008282843	0.0366757284894388	5.7923611420241e-06	0.00110223313114572	0.786178852558795	5.80058455664545e-06	30.8947205073418	38.0992893037983	41.1280316316406	3.02874232784234	10.2333111242988	20.5556158952731	10.6474409184902	0.0735906055870146	36.5126057330607	0.264	0.09875	0.31875	0.153826637212343	-0.141421237208793	0.360821575482352	-0.576189948716049	0.224333333333333	0.0798333333333333	0.321333333333333	0.0526018791639679	-0.0960011954617775	0.397066228174023	-0.804380371604213	0.00985903647929908	0.00667244179365732	0.0104225012840732	0.0310787868018715	0.0374624814840583	0.0344436784578879	0.053584884552488	0.00932992326755873	0.00606204258408474	0.0104447909476486	0.0248108939567873	0.0341780799537102	0.0315582734692159	0.046100688929086	2308.79739346823	1289.31091903499	2503.69460013738
19	9.23206423379416e-08	1.02506165643907e-08	2.3901767031876e-08	0.447983376339378	0.00983637709898946	2.94393869322737e-06	0.000318262225214115	0.320756868653859	4.73795696136225e-09	35.5699420893216	48.3088556885814	48.8846047939987	0.575749105417344	13.3146627046772	21.8527533382385	12.9597350064496	0.985857830186433	52.4600887484395	0.2665	0.1045	0.31025	0.187874130989551	-0.192688353382494	0.302833352803097	-0.695853973264313	0.2255	0.0831666666666667	0.319666666666667	0.0710800916803259	-0.0196676297414022	0.407924368611964	-0.774166649409051	0.00988876983676141	0.00684202321253154	0.0103465450391483	0.0305197564613833	0.0374065986915913	0.0331441996368062	0.049459164066078	0.00934711502441474	0.00617608760787776	0.0104304526083604	0.0246859866258281	0.0347716286973697	0.0307007138948246	0.0447367895370672	2318.98600093603	1339.43780266557	2477.2021927037
20	6.07142578020361e-10	7.79685553491905e-09	1.60247117855923e-08	0.351689605695439	0.418389342468712	4.48752955067643e-07	5.58540470314545e-05	0.0774676461963574	2.07943251464657e-08	45.8608089631816	48.9029784005434	49.7703297732405	0.867351372697158	3.90952081005889	25.472417052797	16.2382797426162	3.11724521895303	49.1933219263772	0.26525	0.10625	0.30675	0.119361916036921	-0.182702676021358	0.351735718051681	-0.687417117207394	0.221166666666667	0.0823333333333333	0.3235	0.0695099930066177	-0.0612130732543228	0.395562996924248	-0.774849836030984	0.00987395393108133	0.00689233058264258	0.010314087887665	0.0295104237405014	0.0379257966974122	0.0325041447693752	0.051467824925219	0.00928272969801633	0.00614785945396531	0.0104632028704003	0.024540192443118	0.0345998152487696	0.031127748239401	0.0464937122454884	2313.90773173348	1354.41003653225	2465.90215425527
21	2.41307085520913e-08	2.84204484417236e-08	4.69887037318755e-08	0.255273573319642	0.0596421873015843	0.000214251624743724	0.000672091451753725	0.00104765962877659	1.06724165962189e-07	38.3243456477394	46.0891101717389	47.3833200363988	1.29420986465993	9.05897438865941	13.7017773560783	11.5648822822004	10.7413838102966	45.5544419565271	0.2515	0.104	0.302	0.142520762902333	-0.213330156024246	0.335322022346358	-0.77687004320004	0.2195	0.0838333333333333	0.333166666666667	0.0499010787139034	-0.0770045762706055	0.376898390139201	-0.736182310945027	0.00970417232329683	0.00682754038097373	0.0102689203601295	0.0293292966174575	0.0393025955352236	0.0327388383348453	0.0483375422942109	0.0092575767003672	0.00619853722338042	0.0105422430672456	0.0238066085894197	0.0339108174408133	0.0313631355171206	0.0507688876091196	2255.90828409562	1335.13606178359	2450.19754402716
22	9.39584583061047e-12	8.2833147586108e-13	2.81936501768469e-12	0.744618133797996	0.00654177600553596	1.16915068600695e-06	7.85989108549307e-06	0.00404313202727547	1.14463336317005e-11	54.3614041586952	68.5041371996012	68.6102462819399	0.106109082338662	14.2488421232447	23.6273314607606	19.9716500744034	8.26434164536477	65.5896036586693	0.268	0.1075	0.30025	0.135855061896357	-0.217061904828921	0.375194151716937	-0.757775248080959	0.225333333333333	0.081	0.3275	0.0783178210255728	-0.0582241558313299	0.348300161218037	-0.840796914167099	0.009906415524006	0.00692790537871789	0.0102519520097397	0.0296567406337304	0.0378246762179437	0.0318662690583666	0.0452236827236574	0.00934466545668489	0.00610230440567576	0.0104965214943685	0.0251732354673249	0.0339084101141712	0.0318807959166904	0.0419362856647739	2325.03772794219	1365.02539773038	2444.3039109363
23	3.54090820423543e-09	8.11059891832493e-09	2.21606865476051e-08	0.62789355089643	0.147035158990376	1.36153863646407e-05	9.271309140816e-05	0.0123871015451878	7.27475060136178e-09	42.2556759866566	48.8173521497993	49.0522802489977	0.234928099198441	6.79660426234113	18.9222711494185	15.2795855764516	6.25460286273119	51.5151478587994	0.262	0.10475	0.29625	0.165659903274166	-0.169007465287629	0.331922829541586	-0.64621413998482	0.224	0.0816666666666667	0.319833333333333	0.0637443308265065	-0.0322159171183312	0.417901602818309	-0.712041785068537	0.00983495618605344	0.00684924629703289	0.0102124980444627	0.030044904165022	0.0393075873588692	0.0323332894859571	0.0526540552040814	0.00932499210395749	0.00612514243067123	0.0104318933233745	0.0247064792302418	0.034819435183868	0.0309369963498186	0.0493050406606541	2300.55390576632	1341.58466299635	2430.61349021335
24	2.95189842269511e-13	7.83977098078955e-14	1.64208803827563e-13	0.269808399008429	0.00985466392623417	3.27159816189189e-09	2.50517400208249e-07	0.751414366891365	6.18720672991123e-13	61.3999542792553	73.4926232919534	74.7103441484578	1.21772085650446	13.3103898692025	35.0150916453913	26.5978884574615	0.100346374107176	71.8687850638248	0.2645	0.11225	0.312	0.130941361418973	-0.236584241193909	0.336384610199885	-0.79784867822909	0.213166666666667	0.0813333333333333	0.315	0.0780555375798301	-0.00468496205254231	0.437580551975607	-0.69963759690279	0.0098650156749563	0.00706044571516901	0.0103625137319775	0.0286773045431144	0.0369364057228607	0.0317964939310335	0.0440103304262148	0.00915998210044565	0.00611373862796871	0.0103894884732295	0.0244023451843781	0.0365419928802701	0.0306338909512163	0.0494539652064898	2310.84538325282	1404.77520733093	2482.76625554975
25	2.21972553230378e-09	2.45492941893056e-10	6.68368361785751e-10	0.53222499387131	0.00889824184651297	9.90536866809583e-06	2.62006957384491e-06	0.365674874910887	6.65108100946422e-09	43.2110534714957	56.3658968174568	56.7560383913988	0.390141573941946	13.5449849199031	19.5295841493553	22.0764313785603	0.818309559466798	51.7128021664765	0.2635	0.11275	0.31125	0.144997497974918	-0.204408906264688	0.375457601819205	-0.693935492664358	0.224833333333333	0.0843333333333333	0.319833333333333	0.0464864007529652	-0.0311682855396954	0.424682545841254	-0.716015908682877	0.00985304096246961	0.0070741600646515	0.0103556911367354	0.0286889426989203	0.0374691082472741	0.0314947733006752	0.0463863645324902	0.00933730396851672	0.00621529774621845	0.0104318933233745	0.0239781994946773	0.0347440546259679	0.0303334230435737	0.0488951322109558	2306.74425710682	1408.90611954999	2480.38865535687
26	8.3654706593731e-09	2.92391106581534e-08	8.63570366923606e-08	0.990928319571106	0.236956818022207	4.1429347409384e-07	0.000907660867507235	0.0589772802047948	2.40250952186437e-09	40.4955934128011	46.027166741962	46.0272960168222	0.000129274860228179	5.53170260402112	25.6265787228713	11.0070480120803	3.56591354631746	53.9532442989142	0.2645	0.1055	0.30625	0.114009805141974	-0.250021262477769	0.39199824820503	-0.64084386016268	0.220333333333333	0.0856666666666667	0.324166666666667	0.0842090380175886	-0.110964955305812	0.424247912323874	-0.644996891334737	0.0098650156749563	0.00687084268773633	0.0103093942865368	0.0295205055217483	0.0372338830594764	0.0323904717534004	0.0527833049475682	0.00927018046753827	0.00625967540792258	0.0104688164327777	0.0242245615686282	0.0342270575231726	0.0302483826122137	0.0509850694813658	2310.84538325282	1348.00927104723	2464.26908710806
27	1.80199441782822e-13	1.87425919749476e-12	4.88223927045895e-12	0.417927562482395	0.284746300793674	1.03713854667112e-08	0.000268830440615901	0.000154809698818609	3.12865733053261e-11	62.4027639240812	66.7715855983188	67.4277211518202	0.656135553501372	5.02495722773892	32.7703678773505	13.2759652315171	14.3127871734941	63.4152992360624	0.2685	0.10625	0.29225	0.163672176371877	-0.174839655806728	0.358367045147305	-0.635522817515147	0.2185	0.0845	0.328	0.0888968054555296	-0.0581581944723132	0.40123714802291	-0.735588926845158	0.00991226520532771	0.00689233058264258	0.0101721042367005	0.0301498435376365	0.0389723382930033	0.0317879026500897	0.0506088671367004	0.00924237987711479	0.00622087008482786	0.0105006252940376	0.0243890974321303	0.03454223544528	0.0308290694662909	0.046952456594904	2327.04476728092	1354.41003653225	2416.61608729548
28	1.02173594806911e-10	3.14387130010538e-13	1.11875580270061e-12	0.839445192436057	0.000302652835840993	6.67522698669767e-07	2.10118061438665e-06	0.172796610882099	1.95653902544744e-11	49.4982978588378	70.5563949988791	70.5974430535607	0.0410480546815961	21.099145194723	24.7066840441948	22.5002334222245	1.85851220926816	64.4310901758779	0.258	0.10675	0.3	0.113080434312203	-0.231272152472278	0.340919908073276	-0.727789922992487	0.215	0.0788333333333333	0.312833333333333	0.0950882962036476	0.0196994020215888	0.332372790068934	-0.703509186646747	0.00978600444213422	0.00690659607076035	0.0102495134647032	0.0289218099929203	0.0386078127038519	0.0321349635670052	0.052269021062197	0.00918856435235825	0.00602722848297934	0.0103700573040215	0.0252560496414627	0.0167794344704028	0.0317542793541219	0.0531656686235722	2283.81827056865	1358.66404104184	2443.45720821957
29	6.45244085449723e-05	6.97540833376325e-06	1.29619176284846e-05	0.389548039700323	0.0131973260086096	6.40177994885059e-05	0.0162544250127665	0.498638704863987	1.14182767911447e-05	22.0227360760218	33.9185647022205	34.6589170257612	0.740352323540719	12.6361809497394	15.979923197774	5.77514003104352	0.457832496264018	34.9521769618238	0.2585	0.102	0.31175	0.143896275115953	-0.233753336644699	0.33050237298479	-0.681303464692094	0.223666666666667	0.0876666666666667	0.318166666666667	0.0767686825826209	-0.0538083547821537	0.383792017861299	-0.750597231038001	0.00979218149388606	0.0067691144513317	0.0103602430506255	0.030084617699996	0.0375430397707504	0.0336076892020035	0.0538997108820135	0.00932005236747684	0.00632539456629551	0.0104174171815672	0.0239717690395303	0.0348244038412859	0.0299185468211435	0.0464704961067383	2285.92843914551	1317.82132276706	2481.97488748751
30	4.75904272304092e-15	3.38519771632823e-14	1.19939500674158e-13	0.732062849773761	0.230829783336733	2.26696059513819e-07	1.16424212122394e-09	0.0713685573110124	6.11508613456004e-13	69.7792838359965	75.2649776332983	75.3822035977755	0.117225964477257	5.60291976177905	26.7909538055555	37.028348433485	3.25126041842486	71.8939349668125	0.2625	0.10875	0.2995	0.124110332395492	-0.157332944456848	0.343657613046883	-0.750841037326023	0.2175	0.0733333333333333	0.3165	0.0763782687724626	0.0156643036322074	0.388176514215626	-0.738589195715995	0.00984100084589085	0.00696318617666262	0.0102446254775657	0.0290130809553458	0.0390971395417428	0.031758216146635	0.0477853413642202	0.00922710381009996	0.00583050385175762	0.0104027873184064	0.0260664031185498	0.0167677612333115	0.032915674019125	0.051243571233838	2302.62251956406	1375.57561528	2441.76023078973
31	3.19576086938116e-10	5.16064890402123e-10	1.58861423625674e-09	0.762027262094594	0.10363912875458	6.34653658007719e-09	0.000196535194796859	0.58124419029551	2.44397399585787e-09	47.171382027198	54.7691469029596	54.8608466795195	0.0916997765598353	7.68946465232148	33.7254367360965	13.8639230772642	0.304227540973443	53.9156687977557	0.2705	0.10675	0.31675	0.13643199923951	-0.200522914759769	0.348756855224483	-0.701005853294012	0.219666666666667	0.0845	0.322	0.125427911162136	-0.0645373218095837	0.327996629521757	-0.757725059515724	0.00993550361662951	0.00690659607076035	0.0104049916230306	0.0299281434550766	0.036433297685902	0.032911189420601	0.048641057707274	0.00926010182741195	0.00622087008482786	0.0104504835439874	0.025031290903774	0.0348408372369959	0.0309819977385596	0.0467703813629816	2335.02206986695	1358.66404104184	2497.58153979982
32	7.47200886854665e-08	1.45104014845603e-10	4.50646798526439e-10	0.725873965455835	0.000239345597901196	4.42884834432388e-05	7.32590559614958e-06	0.543602871574942	5.16501953329786e-10	36.0044948114628	57.4940195810996	57.6169534838809	0.122933902781369	21.6124586724181	16.6781368927423	20.1061934964191	0.368902933258141	57.3191687715746	0.26225	0.10475	0.31625	0.126555311402588	-0.237353831084029	0.357750578375494	-0.711011569508865	0.2265	0.0785	0.3105	0.0777239656457527	0.0117598074816948	0.387230153456746	-0.691318593618229	0.00983798056924491	0.00684924629703289	0.0104005795404578	0.0296565776092659	0.0367916229196584	0.0332007897501059	0.0504085963118614	0.00936176780037692	0.00601556052951361	0.0103488368531012	0.0256706658010833	0.0160883017424786	0.0314535563418127	0.0513167420593055	2301.58885874378	1341.58466299635	2496.04173280728
33	6.40971404689277e-06	2.40048801408448e-06	5.93447626957919e-06	0.697382894972868	0.0470206144994028	0.00709489075535265	9.19255043895129e-06	0.572403067818945	2.52142232432166e-05	26.8238795271209	36.3089744163808	36.4601831711589	0.151208754778054	9.63630364403798	7.24878739418818	19.6722738035569	0.318678225467011	33.1138514328978	0.2535	0.1105	0.308	0.16957817308921	-0.241162994043884	0.290535150665866	-0.681578027459752	0.23	0.0838333333333333	0.313333333333333	0.127333395316393	-0.0517958979671889	0.316700734454424	-0.706593033634879	0.00972965611437794	0.00701209381924293	0.0103257595679605	0.0286983017547155	0.0382324433315378	0.0320012771381781	0.0530778087835974	0.00941245436369145	0.00619853722338042	0.0103745647414513	0.0257223754095355	0.0345998787684717	0.0307588269633176	0.0496294814826744	2264.59088707485	1390.23772938244	2469.9642581554
34	1.36647311284531e-10	1.9964397554439e-09	6.23061544385394e-09	0.949053096727555	0.565971076673762	8.4763493240631e-05	7.05347370781617e-08	0.117568317610382	4.7781281724046e-08	48.9052467963993	51.8526831775816	51.8567658668617	0.00408268928003963	2.95151907046238	15.4489618026146	29.0499825371717	2.44941979705982	47.3461067720665	0.2635	0.11025	0.31325	0.131771521301044	-0.145890111195274	0.359436942672826	-0.644699469015245	0.229	0.0783333333333333	0.328166666666667	0.0893328149449685	-0.0130859680935736	0.391946481899106	-0.661327292083864	0.00985304096246961	0.00700514130852306	0.0103738144750801	0.0289276068880331	0.0379259936678457	0.0320874858488522	0.0501570179691716	0.00939806691989983	0.00600971458938226	0.0105019902245773	0.0260570504735829	0.0338123848767799	0.0322264590170512	0.0510689596519733	2306.74425710682	1388.15081280528	2486.70563621962
35	3.39779308262459e-14	2.14910954696935e-14	4.9998787776577e-14	0.310522369520074	0.0218468531312426	2.40341227379466e-09	2.61281914489947e-07	0.0561476868456362	2.47955414520756e-13	65.7907618973804	76.2229517699998	77.2514044345189	1.02845266451914	11.4606425371385	35.6157116644281	26.5166097070505	3.6476706483827	73.8283634354586	0.26675	0.1095	0.30375	0.171770497620058	-0.207039066225072	0.291704711763239	-0.679425059499846	0.214833333333333	0.079	0.321833333333333	0.0676422216753031	-0.0164941518668796	0.384044449860821	-0.775608485244055	0.00989172087257371	0.00698421539131749	0.0102857117732971	0.0295997467232373	0.0377631042462699	0.0319548967817399	0.0515543463894736	0.00918597720439752	0.00603305054258828	0.0104490626804462	0.0246883335716348	0.0357115577853096	0.0318563515587829	0.0482758624812573	2319.99781495828	1381.87475143093	2456.03306381546
36	1.10419737367099e-07	1.74951833638279e-06	2.40228266451377e-06	0.218297090885526	0.504521240773263	3.88169688161751e-05	0.000166340418506599	0.0521325504654114	4.86582303183698e-07	35.2020461161155	37.0144324836801	38.5299631543166	1.51553067063651	3.32791703820112	16.9283759094669	14.1775837776049	3.7715099807665	42.1497685356227	0.26375	0.102	0.29525	0.167731632976261	-0.136417593898232	0.269660151865026	-0.649511031995507	0.227666666666667	0.08	0.3135	0.0801631513775794	-0.0846093782814717	0.347539933413443	-0.77528053924184	0.00985604076289054	0.0067691144513317	0.0102024881343752	0.0306262196038961	0.0395825882595662	0.0328430856871037	0.0565194979014931	0.00937876635848134	0.00606781749928278	0.0103760641070291	0.0255171584913532	0.0345531098172526	0.0314690111349503	0.0486868522875669	2307.77146900054	1317.82132276706	2427.14301302834
37	5.26675372585013e-10	2.52104714472683e-10	7.40782509370493e-10	0.637271919591885	0.0344915596119331	1.81857835586015e-06	1.58171999013739e-05	0.0551907378156382	1.60851037540306e-08	46.1512220339791	56.3088362824965	56.5311641186963	0.222327836199838	10.3799420847172	22.7777627867163	18.6363944908662	3.67631390560928	49.7620042697794	0.2695	0.1105	0.3045	0.13281371105234	-0.235342045561789	0.375431125051787	-0.68009760366447	0.2275	0.0845	0.322666666666667	0.103811010328134	-0.0418820696945326	0.400124067629365	-0.712644689892272	0.00992391641734901	0.00701209381924293	0.0102928541436869	0.0292462369414427	0.0371107362762797	0.0315547604864572	0.0486714988188346	0.00937634432582647	0.00622087008482786	0.0104561517777548	0.0251338344864114	0.0341854084089359	0.0306145468249797	0.0461880700791325	2331.04357759289	1390.23772938244	2458.51625816666
38	6.86025083930155e-09	4.64706765275505e-08	4.28172032228792e-08	0.108594238469198	0.153309495297845	1.39709112639413e-07	0.000130852855461684	0.686626395859611	3.77816905527568e-08	40.901855092241	45.01553367612	47.5900944745808	2.57456079846088	6.68823938233982	27.7268634691336	14.6294613273767	0.162761825775306	47.8682203679636	0.26775	0.1085	0.3195	0.159840398662515	-0.2167834489931	0.343127910652055	-0.585858062993715	0.221666666666667	0.0855	0.315666666666667	0.128422144043475	-0.10204907240961	0.356244970518157	-0.737362018437972	0.00990348465208722	0.00695615332166545	0.0104290103618974	0.0297130793958799	0.0362820589194121	0.0327635188174299	0.052016920347216	0.00929023315066821	0.00625415319736478	0.0103954145387679	0.0250143243020789	0.0348238542170899	0.0303837918405896	0.0469761896127472	2324.03229710014	1373.47075143181	2505.96798825655
39	7.00138862631562e-07	4.99810991461756e-08	1.41308769948542e-07	0.790686988027042	0.00896943518643447	2.44930030392209e-06	0.0023936959467729	0.76650621488129	5.07766730331449e-07	31.4001000038406	44.8563449530411	44.9267920007987	0.0704470477576251	13.5266919969581	22.2058214596891	9.22012200851805	0.0881781103707908	42.0536761656462	0.26825	0.09975	0.321	0.0923668374902475	-0.198684272684555	0.34667770247196	-0.657861141247351	0.226833333333333	0.082	0.323833333333333	0.0772761149455292	0.00137227315723326	0.428857285898726	-0.616043360354177	0.00990934237389856	0.00670241970970056	0.0104419355010699	0.0304199077957461	0.0363168713969693	0.0344351865628799	0.0561353060962834	0.00936663509685468	0.00613651598337421	0.0104660126833729	0.0250713932379827	0.0165032496241955	0.0309345183387775	0.0507996061640011	2326.04188441822	1298.13327906946	2510.48373138019
40	1.07927542380434e-06	8.10612047614016e-09	1.63884634069846e-08	0.342219796203161	0.000713640037343496	2.89266703190833e-05	0.000552292907560632	0.395157916748702	5.91415785628533e-06	30.5074305921371	48.8185510177209	49.7206489664786	0.902097948757728	19.2132183743415	17.4870806527942	11.9302659924879	0.723011313317329	36.4680625143685	0.26225	0.10525	0.31375	0.108140056605829	-0.24344060942922	0.356207651202614	-0.639149405012638	0.225666666666667	0.0846666666666667	0.321833333333333	0.0390506000103594	-0.0155166370516802	0.413651041533939	-0.714001692687881	0.00983798056924491	0.00686365599639277	0.0103783102387482	0.0293498794793441	0.0369157758928858	0.0329976308313448	0.0556340053880858	0.00934956246410741	0.00622643520473718	0.0104490626804462	0.023821157458496	0.0346118892487182	0.0304411386765013	0.049440731546423	2301.58885874378	1345.87039159622	2488.27325011766
41	7.43291174714793e-10	5.86918208635708e-09	9.52482192453257e-09	0.236494197370284	0.242119554355286	8.50267336322746e-07	3.60867373207557e-05	0.0995668736168943	2.08718335464603e-08	45.4474797529838	49.5190352512618	50.9204060003431	1.40137074908125	5.47292624735928	24.2404703676548	17.0668505820222	2.71246753476589	49.1850776158812	0.259	0.10125	0.3105	0.130313555423854	-0.135791210044714	0.366156901004246	-0.610592361005496	0.216333333333333	0.0773333333333333	0.326166666666667	0.0374568340695604	-0.0457520562131376	0.440264915614772	-0.755625703394913	0.0097983418878847	0.00674699783161889	0.0103488368531012	0.030085868643889	0.038696455695847	0.0335258900894555	0.0542566756478663	0.00920918105039317	0.00597446998404374	0.0104855118659347	0.0243998410039904	0.0349965517329159	0.0319322436587678	0.049741449712512	2288.03339063023	1311.28342202221	2478.00055945302
42	1.63056414211473e-13	1.31243121038139e-16	4.33210743345456e-16	0.519500204192646	5.66995074241162e-05	4.42227645298111e-08	4.61053774944103e-06	0.00174189224744881	1.06009203295562e-13	62.605849799118	86.9326038255749	87.3474892700397	0.414885444464744	24.7416394709217	29.9548356605173	20.9926290190397	9.8034031279476	75.6461341673585	0.27425	0.1065	0.2985	0.113769164496288	-0.251795787150775	0.404358273037837	-0.670128545582053	0.226	0.0795	0.328166666666667	0.10888104191969	-0.047189854138668	0.322862695008495	-0.672756411025217	0.00997838929268839	0.00689946927945687	0.0102348058420916	0.029945092377479	0.0369770530304514	0.0317789805363554	0.0495189104340448	0.00935445096606093	0.00605046932803934	0.0105019902245773	0.02599620769013	0.0338726379380908	0.0323546422895053	0.0532481191058313	2349.76126192268	1356.53835239632	2438.35197201006
43	4.84276801212301e-06	7.72579261641559e-08	1.48311622599158e-07	0.33872518065145	0.00160575667851195	0.000432355988438401	0.000146763750884965	0.603103743079978	1.97865333179551e-06	27.4045234718615	43.9032897767829	44.8185400997208	0.915250322937936	17.4140166278594	12.3869020492239	14.4132789499263	0.27034006791655	38.9720070177702	0.25425	0.10275	0.30925	0.0701531628945413	-0.214639855851315	0.408234130827897	-0.625994078682109	0.223666666666667	0.0805	0.314166666666667	0.0985953280673231	0.00585459692349608	0.381147803449869	-0.66318514361831	0.00973914237482431	0.00679111760973071	0.0103373424570601	0.0286830413727551	0.0383915588654308	0.032905225807524	0.0571723613285751	0.00932005236747684	0.00608509566026675	0.0103820460194938	0.025518471781799	0.0163181495914042	0.0312143145644033	0.0513079971759794	2267.82504141923	1324.3346589214	2473.9970379952
44	4.7020387427577e-13	7.22968254178765e-12	2.7677824284521e-12	0.0293196265221363	0.0846508310824566	1.13033991011844e-11	0.00201785095407713	0.0308099681977568	2.11330896009881e-11	60.4538158172982	63.9012390781609	68.6499866423401	4.74874756417921	8.19617082504192	46.0884304617102	9.53322622880842	4.66351989889154	64.2643891654311	0.27	0.10425	0.3055	0.136038969116091	-0.202886721877332	0.326658699533167	-0.679956130593626	0.211	0.0858333333333333	0.326	0.0426588331138728	-0.132584197897758	0.400762993266769	-0.878297117465922	0.009929718004547	0.00683478792011548	0.0103023271143944	0.0303029966560703	0.0373667885967017	0.0328931006293601	0.0526851794772018	0.00912585012863378	0.00626519053320167	0.0104841288850929	0.0228355843336618	0.034830233535754	0.0304828726166821	0.0388737193435511	2333.03536051439	1337.28827081436	2461.81065988907
45	1.17023487467122e-15	5.29751175507679e-16	1.90110782121253e-15	0.652469643921649	0.0207002955223059	4.15184862516957e-08	4.69877512005342e-11	0.535322671682364	8.37464820408346e-14	72.6238461390822	84.0082179981764	84.2110186881764	0.202800690000004	11.5871725490942	30.0771959177364	43.2987753335947	0.384277806575483	76.1499004299741	0.27275	0.1125	0.31975	0.107768726359524	-0.237469749077497	0.32704912532726	-0.664222375859634	0.2245	0.0738333333333333	0.325666666666667	0.112203290081759	-0.0265963148257472	0.333850864055923	-0.684056284990723	0.00996134192347889	0.00706730842854704	0.0104311731572589	0.028863702377541	0.0355940760759603	0.0321626441158929	0.0526514828476257	0.00933238563877723	0.00584876825974403	0.0104813583986707	0.027047059015657	0.034352223255128	0.033528349527971	0.0539900360743401	2343.89963430169	1406.84191539756	2506.72348395956
46	3.63039875398759e-10	2.0357126959382e-09	3.6215769820349e-09	0.26532362596202	0.188910577089663	1.02606573328879e-06	9.58483159008817e-07	0.595099754325244	1.54992503331435e-08	46.9110345065783	51.8105994130965	53.0513646448562	1.24076523175972	6.14033013827793	23.878590439037	24.0097657470687	0.282450189761221	49.8441155042556	0.27	0.1085	0.3035	0.176187918462442	-0.182381610549268	0.282124083533041	-0.739300026766954	0.227	0.0795	0.3085	0.0833132652169395	-0.0932206704936791	0.329984357793877	-0.720823127381759	0.009929718004547	0.00695615332166545	0.010283323799929	0.0299718857148531	0.0377637658769368	0.032118473277729	0.0481322431463795	0.00936906557212871	0.00605046932803934	0.0103304033617671	0.0256230835823457	0.0349393015211645	0.0314161204984159	0.0538107897864539	2333.03536051439	1373.47075143181	2455.20296887156
47	3.01277120182613e-15	1.11534415047383e-14	3.86709536421269e-14	0.658842694590553	0.131045968101154	2.43770911480384e-13	3.32445303027549e-05	0.902084367408137	7.56094386261208e-14	70.7064958315568	77.6047295730386	77.7996620305566	0.194932457518007	7.09316619899982	53.6159607546433	17.2226712716538	0.0151360622294305	76.3682640214891	0.27775	0.104	0.3145	0.114691947861158	-0.224420126504369	0.351263779655715	-0.715719785614628	0.213666666666667	0.0796666666666667	0.315666666666667	0.0608337718032836	-0.0708678220402595	0.394711257668197	-0.722051605390736	0.0100176167361572	0.00682754038097373	0.0103850276552208	0.03057755671013	0.0357200947336801	0.0332853241583753	0.0496749940978642	0.00916780428613229	0.00605625986779279	0.0103954145387679	0.0243618034798827	0.035912441129993	0.0313689649509463	0.0530045619659228	2363.26280947153	1335.13606178359	2490.61596387931
48	1.28700550817917e-07	1.12703378511307e-07	3.17375992946144e-07	0.848583384352687	0.0836844161444495	0.0197193135868519	3.72521490409753e-07	0.258298729310083	3.35350199601055e-07	34.8871346397173	43.0754108695764	43.1118636974388	0.0364528278623766	8.22472905772156	5.43657379470642	25.8316913256995	1.27785238946126	42.9879789626314	0.24825	0.1135	0.31275	0.138580375192545	-0.198226057661879	0.355796938339895	-0.730914933419995	0.228	0.0828333333333333	0.3235	0.059102476532611	-0.0328542523883005	0.396247066988529	-0.753994541207167	0.00966217613034387	0.0070946488299993	0.0103693047013768	0.0276610133644927	0.0388856063893742	0.031545944808155	0.0476088287475941	0.00938360410572646	0.00616481861901985	0.0104632028704003	0.0246609068332149	0.0341361916344135	0.0310184908753877	0.0470970235154819	2241.61757476475	1415.08375689263	2485.13337384774
49	2.60817203793535e-11	2.65557352133275e-10	8.62727014285673e-10	0.979302452733097	0.417489401029155	1.47282048462064e-07	4.87622426589941e-06	0.0756860467375696	1.37162814709965e-09	52.2818520189758	56.1972076185921	56.1978806805964	0.000673062004352687	3.91602866162066	27.6247509998884	20.8852998041721	3.15518640787013	55.1827472461465	0.26375	0.11325	0.31125	0.145484869858489	-0.0741938527367214	0.288478041196409	-0.672440713469202	0.218	0.0855	0.328166666666667	0.0826681977792853	-0.131034775195145	0.413892068889371	-0.68865783245375	0.00985604076289054	0.00708783023348538	0.0103556911367354	0.0286340786705165	0.0387303365676556	0.0317125798053973	0.0503888765720953	0.00923475177360822	0.00625415319736478	0.0105019902245773	0.0240922679828124	0.0339816707443498	0.0305332714669718	0.0501604371614202	2307.77146900054	1413.02703548226	2480.38865535687
50	3.68167600713108e-13	4.80978698938383e-14	1.42598716414013e-13	0.484735432295312	0.00710238993181493	8.69400174693943e-08	1.17818755289665e-05	0.000501370365867832	2.66380782709194e-13	60.9510052811602	74.5239760114418	75.0121668710417	0.488190859599854	14.0611615898815	28.6449590605716	19.1982920859573	12.1105614673979	73.67488829376	0.26675	0.10525	0.292	0.167489050231736	-0.236108671121643	0.31895290423298	-0.618327596305014	0.22	0.0795	0.324833333333333	0.10767303280102	-0.0158101676567389	0.360361147568653	-0.667112734594068	0.00989172087257371	0.00686365599639277	0.0101695481637547	0.0302477856543616	0.0384104218327195	0.0320664822455969	0.055369508518038	0.00926514551751511	0.00605046932803934	0.0104744057603504	0.0256387139061773	0.0349403936925417	0.0320255103834205	0.0521830648099145	2319.99781495828	1345.87039159622	2415.73100153858
51	1.85156919062927e-13	1.81372255801042e-13	6.48152382246176e-13	0.824893062125708	0.0513861510797944	4.29178193013609e-10	5.26476798464342e-07	1	8.6559037207609e-14	62.3476281945805	71.7201422877952	71.7690965313195	0.0489542435243493	9.42146833673905	38.9754069888495	25.1643048387377	-1.81898940354586e-12	76.0793222629457	0.27175	0.1125	0.3085	0.12119153567815	-0.170993535434455	0.350851434158086	-0.65843506201356	0.217166666666667	0.0823333333333333	0.3085	0.125967005955258	-0.0198575930390826	0.306188139545204	-0.715055144595555	0.00994989793839576	0.00706730842854704	0.0103304033617671	0.0289541054661223	0.0373040623952478	0.0315319231563434	0.0500537703340145	0.00922199411003176	0.00614785945396531	0.0103304033617671	0.0252709209211732	0.0365475661742007	0.0308687486169477	0.0514868597340273	2339.96668508452	1406.84191539756	2471.58088528436
52	7.54130568201589e-09	1.46726951496123e-09	3.0050059869941e-09	0.331238345054831	0.0125443394586383	6.73387540237e-06	4.71514232504729e-06	0.71188447518283	3.85566569948015e-07	40.7080194319424	52.5176284419795	53.4616788797794	0.944050437799888	12.753659447837	20.2673853141787	20.9496489230214	0.136401964784454	42.6739888992905	0.25525	0.10875	0.3125	0.138805012004534	-0.241541714526358	0.354653915719742	-0.644128104036861	0.216333333333333	0.0815	0.316	0.0710070238418721	-0.0540375282933363	0.387101899889693	-0.750865696385706	0.00975173148130329	0.00696318617666262	0.0103670445550505	0.028757986294857	0.0376888713136442	0.0323304766349831	0.0530421258665136	0.00920918105039317	0.00611944432112914	0.0103983682869725	0.0244227191742854	0.0357437095137432	0.0310423457487242	0.0495417818224923	2272.11879192912	1375.57561528	2484.34549822098
53	1.29403158989714e-12	2.26049483313147e-12	7.94526448560671e-12	0.949427225276873	0.0922364388218234	9.29309012609118e-05	1.08857951237021e-10	0.732860032357549	1.75480261021806e-11	58.3955844551201	66.3736523841217	66.3776752509402	0.00402286681855912	7.98209079582011	15.2751532650727	41.6555138406457	0.116501755423087	64.6663858422879	0.264	0.1135	0.31825	0.0782395738490416	-0.244204506028737	0.421665357499749	-0.664857151447281	0.229666666666667	0.0753333333333333	0.3215	0.0407549740394597	-0.108420136979446	0.400022271051915	-0.727972177307048	0.00985903647929908	0.0070946488299993	0.0104181446341856	0.0278174563288653	0.0363937953172834	0.0313553525780696	0.0496705144946827	0.00940766690219822	0.00590309532180366	0.0104462163828996	0.0256925139722328	0.0335562708873805	0.0325657894687081	0.0534434136187725	2308.79739346823	1415.08375689263	2502.17325242461
54	1.0069490651064e-07	9.23132244222771e-07	2.10587076524616e-06	0.530079554998823	0.48727911496727	6.38748514368631e-05	0.000526270994483475	0.0143737758804597	1.0007050347868e-05	35.3915204843797	38.4358582963796	38.8300973386613	0.394239042281697	3.43857685428156	15.9841551415411	12.0201984159221	5.99164697337073	35.2569094747306	0.255	0.10625	0.309	0.118848558455977	-0.190940729137899	0.332599185585343	-0.685637932758038	0.220333333333333	0.0855	0.332333333333333	0.0699262047223932	-0.0713629548538817	0.378128610443552	-0.738723311468372	0.00974859053959876	0.00689233058264258	0.0103350329681732	0.0288944692624627	0.0386225660115771	0.0326882453234984	0.0540236601332519	0.00927018046753827	0.00625415319736478	0.0105356273741305	0.0239922343022807	0.0339338251795928	0.0309787447403274	0.0485261484636845	2271.04732909587	1354.41003653225	2473.1928247891
55	8.74669244309115e-10	3.11462160708367e-09	3.39973815914282e-09	0.129446578303299	0.088853259829349	4.1299710545263e-07	9.64296860375481e-05	0.0585430551691003	5.53169286526829e-08	45.1149243098625	50.8912419894259	53.190370884302	2.29912889487605	8.07544657443941	25.6326263734118	15.2053530185813	3.57818576375757	47.0201646035	0.259	0.10525	0.30425	0.112049347944127	-0.238602277147632	0.351341775222127	-0.760227862040644	0.215166666666667	0.0821666666666667	0.322166666666667	0.0721549012777267	-0.079124249518958	0.404494366181261	-0.640557069816268	0.0097983418878847	0.00686365599639277	0.0102904769426812	0.0292037513254193	0.0380557164203765	0.0325630920959117	0.0497572934664166	0.00919114926021076	0.00614219146850663	0.0104519028848691	0.0242669543257373	0.0351683929962578	0.0310386515208496	0.0546752224793974	2288.03339063023	1345.87039159622	2457.68970791574
56	3.9492872488754e-11	2.09406386690302e-11	4.6148536540258e-11	0.332561853780917	0.0250678930949177	8.14506503240766e-08	0.000190209962487092	0.00740989035930394	5.39625530642817e-10	51.436372389875	61.6343650173185	62.5732612900974	0.938896272778948	11.1368889002224	28.7712651855672	13.9254066021576	7.17081984065589	57.2235214130167	0.2665	0.1105	0.30275	0.0931705369547079	-0.228470585755899	0.347796780570036	-0.754702736077786	0.219666666666667	0.0878333333333333	0.328166666666667	0.0856777509627119	-0.031249412499628	0.389927823231026	-0.644182711700666	0.00988876983676141	0.00701209381924293	0.0102761382950566	0.0286060302526985	0.0376121338637758	0.0316031853415214	0.0493155690441261	0.00926010182741195	0.00633082610122932	0.0105019902245773	0.0238776363920539	0.0346065978927674	0.0302629037929917	0.0505909160499173	2318.98600093603	1390.23772938244	2452.70558587225
57	2.43209169839913e-07	1.87019830495781e-06	4.58528303515561e-06	0.666019208420212	0.481841610829078	1.03627604607051e-06	0.0145338205083168	0.0963002637641318	1.30163290928056e-05	33.5780833927602	36.8657965681232	37.0520905062222	0.18629393809897	3.47400711346199	23.8595294531588	5.97211722238626	2.76577125536642	34.6492226168695	0.2645	0.1035	0.30525	0.0705951482167096	-0.157782513617495	0.398523633449642	-0.707857432703916	0.221833333333333	0.0888333333333333	0.321	0.0307847915008179	-0.126987261455547	0.394876402555846	-0.73886368732761	0.0098650156749563	0.00681300840611333	0.0102999642417676	0.0292315336434957	0.0383936246678549	0.0326574664955127	0.0513152998904097	0.00929272996448698	0.00636327209279743	0.0104419355010699	0.0227939045443705	0.0341778324841766	0.0297426598564703	0.050554791850877	2310.84538325282	1330.82358940846	2460.98882826452
58	3.24593903751743e-09	1.36442172477119e-09	1.38910358919356e-09	0.115261383186615	0.0127206911992273	2.87385934100203e-06	4.74643236366708e-06	0.435537524745894	7.35771981292922e-09	42.4336503948398	52.674447473084	55.1550050780388	2.48055760495481	12.721354683199	21.8989846969289	20.9369782206741	0.608011432766943	51.4901341261691	0.26725	0.1095	0.31475	0.152503139597897	-0.209434696102731	0.283675823413255	-0.658159030835821	0.226166666666667	0.0821666666666667	0.322166666666667	0.106161542828385	-0.0232759284393794	0.299770449323087	-0.788101774049491	0.00989761082787407	0.00698421539131749	0.0103872598086871	0.029462569672649	0.0367852571860269	0.0325201261773989	0.0536336851539344	0.00935689203165366	0.00614219146850663	0.0104519028848691	0.0254912241300877	0.0344838813371658	0.0315560648019721	0.0462769085621191	2322.01760929871	1381.87475143093	2491.39454858034
59	1.29928831371761e-08	3.46057533914975e-08	4.69273946951698e-08	0.188823522237057	0.0994743792717628	3.17078587663136e-05	1.15644928247882e-06	0.929657665523432	6.24677113989189e-08	39.5935366854465	45.6594514599237	47.3862246022836	1.72677314235989	7.79268791683717	17.312593046976	23.6483515931695	0.00779257402246003	46.749399357297	0.2575	0.1075	0.3095	0.151204144178321	-0.184406057314014	0.329778080048546	-0.603545056079263	0.221333333333333	0.0788333333333333	0.310333333333333	0.120296707013494	-0.0124154847582546	0.39303283835543	-0.676637830370382	0.00977981070106545	0.00692790537871789	0.0103396484062362	0.0292095845080865	0.0384113344354255	0.032502671991955	0.0546795344338374	0.00928523301918453	0.00602722848297934	0.0103473093692694	0.0260344655194602	0.0360084535339929	0.0313347117706635	0.0500877913488618	2281.70287831139	1365.02539773038	2474.80008086833
60	1.48918454191999e-14	2.47230867072054e-13	6.98558616646288e-13	0.460984150687879	0.386939127146182	8.10435377560243e-08	6.48749406607491e-09	0.0857138235023013	3.90240159404256e-12	67.4649633113804	71.0649157403604	71.608419792421	0.543504052060598	4.14345648104063	28.7809697175435	33.6827044212541	2.9530844230776	67.9103379852094	0.269	0.1125	0.30325	0.121458147539559	-0.203181316903362	0.358931665769852	-0.790585820840076	0.222	0.078	0.3195	0.0881670447785761	-0.0413101791578074	0.393984413694278	-0.756928673469729	0.00991809882700163	0.00706730842854704	0.010280932230774	0.0287976654078565	0.0376430547447802	0.0312518441682473	0.0434016753039307	0.00929522461268689	0.00599799866572151	0.0104290103618974	0.0256870967848414	0.0349795756682451	0.0319082793242758	0.0477842112566655	2329.04671516862	1406.84191539756	2454.37169126679
61	4.09267054624387e-06	6.01000766570419e-07	1.63494546547178e-06	0.889956567145801	0.0201251582130607	6.78749664282634e-06	0.00705338172348279	0.401270818820438	1.11088058299779e-05	27.7529039583023	39.3869872719406	39.4061305308387	0.0191432588981115	11.6532265725364	20.2522112298229	7.25932448084495	0.704514748813381	35.0156778429068	0.257	0.102	0.30475	0.139028791258763	-0.217948356685317	0.372495047129779	-0.599901976210744	0.218	0.086	0.312666666666667	0.100401817779452	-0.0537090930288697	0.357141867368327	-0.646533460374673	0.00977360023895061	0.0067691144513317	0.0102952277588844	0.0299418012826399	0.0384666040947145	0.0330741223039452	0.0554309570298204	0.00923475177360822	0.0062706985918967	0.0103685517090567	0.0243157962563192	0.0358442550609514	0.0301517703991187	0.0532316827296442	2279.58225575508	1317.82132276706	2459.34162794578
62	1.73456752835821e-07	2.15129217692929e-11	7.24560828469925e-11	0.893349261573798	1.71158770327616e-05	3.07242546256987e-05	0.000144980545279582	0.154572653736655	4.47888233169357e-09	34.2734548098379	61.5768259776196	61.5948000509015	0.0179740732819482	27.3213452410637	17.3724800103355	14.4363011434543	2.02653514522353	52.5838831676746	0.26125	0.105	0.308	0.187816371673515	-0.226384277576489	0.318760579695867	-0.633935168515568	0.224833333333333	0.0825	0.3215	0.0122519192281267	-0.0362270977591594	0.428316367556404	-0.722014215994024	0.00982585835926043	0.0068564572122016	0.0103257595679605	0.0301449003509407	0.0376859212511601	0.032904078984609	0.0524134934137963	0.00933730396851672	0.006153519960474	0.0104462163828996	0.0234939403618811	0.0345766264450152	0.0307406321684744	0.051146906253714	2297.44128593346	1343.72885743841	2469.9642581554
63	1.60710205005617e-10	2.57683961976118e-12	8.96616837668045e-12	0.883613118750994	0.00151580692203552	3.1345879357155e-07	7.55273193062634e-06	0.156384567966233	7.34858244745299e-11	48.5743208704989	66.0953946117224	66.1168247930582	0.0214301813357451	17.5425039225593	26.1649624123784	20.0478773234654	2.00884275931458	61.5641711686286	0.26	0.1085	0.299	0.143732861730234	-0.237834525922497	0.391919139851511	-0.688023216693236	0.215666666666667	0.0818333333333333	0.312333333333333	0.0781718759872983	-0.0647152797047957	0.363238790882295	-0.760441199723187	0.00981061282805672	0.00695615332166545	0.0102397229436631	0.0291203188376529	0.0384171150564146	0.0315421638112239	0.0483489356128665	0.00919889056199516	0.00613083297774005	0.0103655358413229	0.0244670108594357	0.0360253437556366	0.0309521880499742	0.049810733412926	2292.22766852568	1373.47075143181	2440.0584869083
64	4.3856558350955e-15	1.23111467150032e-14	1.3930190367925e-14	0.108263752202592	0.0399064314230348	1.07873528842463e-12	3.00772549310628e-05	0.47284353878335	3.09575870902066e-15	69.9450055248817	77.3967583553604	79.9761428564016	2.5793845010412	10.0311373315199	50.6953737811746	17.4129327056025	0.515323153675126	83.1754525021806	0.277	0.11575	0.316	0.0739313238836829	-0.160311786696367	0.384261014822445	-0.708841681418841	0.214666666666667	0.09	0.322833333333333	0.0874315264939891	-0.0307895022614035	0.351879337214395	-0.841836125916056	0.0100092753382249	0.00715552720173485	0.0103983682869725	0.0282322349727584	0.036327864505584	0.0311781380618727	0.0468384607482713	0.00918338781443535	0.00640081910716287	0.010457565034191	0.0233112027386092	0.0355448076102744	0.0298503016838424	0.039866584742219	2360.39024858983	1433.4830071464	2495.27009533939
65	1.54856114316206e-09	1.00046106987249e-09	2.39160106942108e-09	0.431174580073504	0.0401607010580287	2.91208079092236e-06	2.28269814370436e-06	0.598489069392747	1.62487325520296e-09	43.947337138703	53.3435794675825	53.9632369931023	0.61965752551987	10.0158998543993	21.8736315671013	22.3410888099606	0.277280756439723	54.8113665467164	0.25875	0.1135	0.314	0.132322430452463	-0.25227778815041	0.351412455784713	-0.642218015555323	0.218166666666667	0.0848333333333333	0.319	0.0677415624671581	-0.0827714882400091	0.391280008100209	-0.73115196444507	0.00979526377113823	0.0070946488299993	0.0103805528725097	0.0281829594057363	0.0371041622144782	0.0316248893394315	0.0522528020001912	0.00923729667901162	0.00623199312528514	0.0104246744274562	0.0239300117868864	0.0350798111519214	0.0304573748984978	0.0498386010538017	2286.9815666138	1415.08375689263	2489.05531514795
66	0.000373566739896707	0.00218211273437356	0.00197986250600318	0.152597477115935	0.369157607251085	0.00156019291398116	0.0028663782445782	0.97903431555332	0.00482430419824254	18.3437907924163	20.579912729776	22.6260044748597	2.04609174508369	4.2822136824434	10.0061387269561	8.89062992235631	0.000690618073349469	20.3696039360793	0.25075	0.1045	0.31875	0.137900676736032	-0.130460982319826	0.322246168494086	-0.574639141886619	0.223333333333333	0.0866666666666667	0.319	0.0838513768309777	-0.0572094792630175	0.358978504158103	-0.716674992815369	0.00969454541767832	0.00684202321253154	0.0104225012840732	0.0291519392037176	0.038857786178419	0.0335236921461196	0.0573178930119561	0.00931510404447838	0.0062926605316083	0.0104246744274562	0.0242298386188814	0.0347659148922482	0.0302852951184596	0.0495153530406821	2252.63041933425	1339.43780266557	2503.69460013738
67	5.97774745408023e-12	5.94339090121527e-12	7.46708711196901e-12	0.138611398016069	0.0241020657854737	1.26982663055634e-08	6.57588433973114e-07	0.5605376648825	3.49930997396283e-11	55.2820643735176	64.3182799224996	66.5115872967399	2.19330737424025	11.2295229232222	32.3769676221436	24.7355829689031	0.338774144678609	63.1728348766415	0.263	0.1105	0.314	0.143529184552896	-0.276467688564999	0.366783033805547	-0.715655081397448	0.213666666666667	0.0808333333333333	0.3085	0.108483712564324	-0.109989848390383	0.37384237040944	-0.647072608323392	0.00984702909465568	0.00701209381924293	0.0103805528725097	0.0289827435737525	0.0364043361780763	0.0320419287368803	0.0474927643630693	0.00916780428613229	0.00609657583371403	0.0103304033617671	0.0250629520566616	0.0361430786898094	0.0309411166081692	0.0553599918708608	2304.68596790338	1390.23772938244	2489.05531514795
68	5.01689996032742e-08	1.90924403129392e-09	8.07252397271952e-10	0.0360633166967882	0.000620802314169205	1.00923520981678e-05	5.83839724735081e-05	0.286590136115459	2.57804340681734e-07	36.8225212491016	51.9491482394005	56.343256403019	4.39410816361851	19.5207351539175	19.4938608829598	16.1543615682049	1.13557104892061	43.5789913740617	0.261	0.10525	0.30725	0.128959966397949	-0.229982724109225	0.345104135130875	-0.566502216474564	0.2225	0.0815	0.317333333333333	0.0689070131686799	-0.015692579592463	0.37392438689004	-0.743110630291354	0.00982281751189219	0.00686365599639277	0.0103187672339584	0.0295297240675906	0.0377270021669012	0.0327338847159216	0.0580163035991172	0.00930269558098814	0.00611944432112914	0.0104101215055024	0.0247456980727862	0.0352877851052076	0.0311817981999085	0.04933391647187	2296.40115636077	1345.87039159622	2467.53051893614
69	7.25253013212101e-14	1.19115716776146e-12	1.14434979048943e-12	0.0933767862318972	0.178003255534018	7.99498309536348e-10	2.92874992314373e-07	0.426283184850887	7.39405171103045e-12	64.2513332085182	67.7336872027408	70.5488609394597	2.81517373671886	6.29752773094151	37.7613588557688	26.2961297759466	0.632928408245789	66.5327907380911	0.27625	0.10975	0.31725	0.0966935314319032	-0.152792619566202	0.349412916564192	-0.733434147494577	0.222166666666667	0.0793333333333333	0.324833333333333	0.111409739143202	-0.07388943668315	0.318566485999477	-0.646819701795933	0.0100008988465472	0.00699120212864725	0.010409389821129	0.0293540720851698	0.0363643116316962	0.032410971328658	0.0473821556631515	0.0092977170970111	0.00604467094234073	0.0104744057603504	0.0258509871340633	0.0343007890715325	0.0322496214541597	0.0558249433624757	2357.50645292077	1383.96932891594	2499.11672613386
70	4.01562589579864e-10	2.39004861711325e-10	7.77931484217132e-10	0.977868744548961	0.0454355678123063	0.000347984816344345	8.50373178799213e-06	0.00240679725777615	8.12837530614321e-10	46.7051106273175	56.4233997255396	56.4241692871219	0.000769561582274036	9.71905865980443	12.7926447241098	19.821132094663	9.21012905570205	56.3281764591774	0.2565	0.1055	0.2955	0.0852814179524516	-0.198505944474366	0.424812091546522	-0.666381711330946	0.225333333333333	0.0793333333333333	0.324166666666667	0.0562502914719532	-0.0758990237166504	0.375190743049822	-0.727479136436356	0.00976737302389409	0.00687084268773633	0.0102049961280241	0.0286376934324018	0.0395678004535089	0.0316649412484989	0.0523731694376183	0.00934466545668489	0.00604467094234073	0.0104688164327777	0.0250337649490862	0.0340279643609177	0.0319435674030627	0.0521087130464784	2277.45639625062	1348.00927104723	2428.01243306384
71	1.02738069841538e-05	6.91866551678944e-05	0.000152628018506528	0.681852966072934	0.553319963216811	0.00456797425989345	1.64780313712824e-05	0.874269975019397	6.2696147399658e-05	25.8457093955221	28.7046455203235	28.8726929663426	0.168047446019045	3.02698357082045	8.04300320482434	18.5583673388337	0.0250389779757825	30.9803016936471	0.2565	0.10875	0.3155	0.143539320187299	-0.17826214738211	0.33839208395693	-0.639860156313464	0.231666666666667	0.083	0.314	0.0957350735124907	-0.0995917259621653	0.347247361892362	-0.720679843814403	0.00976737302389409	0.00696318617666262	0.0103939353445157	0.0288801471606798	0.0380699552788582	0.0325464936821051	0.0524673767546752	0.00943626688248323	0.00617045681199004	0.0103805528725097	0.0254913210668564	0.0340078413524359	0.0308565851346917	0.050179152364916	2277.45639625062	1375.57561528	2493.72335000155
72	3.92269072421159e-07	1.36227247643523e-08	3.80599798623886e-08	0.688022090874223	0.00419500836440462	9.10009343888256e-06	0.000219387529122421	0.488689634997576	1.57816978702225e-08	32.5939373228248	47.6906765423628	47.8519114634037	0.161234921040887	15.2579741405789	19.6915907741732	13.6572931880255	0.479410108016964	49.8041498669309	0.2575	0.1075	0.31475	0.135548323896906	-0.302900078745303	0.294079538866478	-0.734372833538208	0.219	0.0853333333333333	0.321333333333333	0.142234252157609	-0.0881980638484774	0.349602521048445	-0.626897921236401	0.00977981070106545	0.00692790537871789	0.0103872598086871	0.0290440995211994	0.0364712753724512	0.0328529531872421	0.053335769839129	0.00924998816975299	0.00624862388274345	0.0104447909476486	0.0250883520658992	0.0347681793777306	0.0306952312541266	0.0515322047262121	2281.70287831139	1365.02539773038	2491.39454858034
73	3.19550145165634e-18	1.61412104257371e-17	5.75983830568157e-17	0.584008062923507	0.133934915280985	9.22246762533721e-15	2.89291932085817e-07	0.986006818233376	2.77649407549289e-15	84.5789184290006	91.3163278289976	91.6161274575607	0.299799628563051	7.03720902856003	60.0553990144326	26.319903574059	0.000307607810100308	83.406684705539	0.28275	0.114	0.3175	0.140849151812108	-0.175702776963348	0.344519646466713	-0.606041582843104	0.214666666666667	0.083	0.317666666666667	0.0795022675278572	-0.0810142475592609	0.343739915046639	-0.74304332963729	0.010072335614065	0.00710825320538147	0.0104115837190011	0.0295503971684184	0.035567162827203	0.031739756529994	0.04891879835387	0.00918338781443535	0.00617045681199004	0.0104130443927096	0.024243246612086	0.0355602306998276	0.0310343379079394	0.0515633581749809	2382.12747187024	1419.18975051625	2499.88258777458
74	6.24921690363226e-08	7.87426659560158e-08	2.22950398735933e-07	0.834899904519915	0.110241319237447	1.36499005425479e-05	5.27733277269059e-05	0.471352484034451	1.31219830025712e-06	36.3715340303606	43.8615900618024	43.9050295652196	0.0434395034171757	7.53349553485896	18.9174412194352	16.3457876950788	0.518803587763614	39.9056944046208	0.27025	0.111	0.312	0.0987786694823002	-0.199460586879245	0.348553218955747	-0.723581057414043	0.231833333333333	0.0865	0.318833333333333	0.0493584043595842	-0.0394688620747899	0.38052753903069	-0.730849909104588	0.00993261280573114	0.00702596485125321	0.0103625137319775	0.0288292306877461	0.0368483596958417	0.0319541520218869	0.0493116258628253	0.0094386367329256	0.00628718055408462	0.0104232260488333	0.0241168280426264	0.0340834297289342	0.030191187187583	0.0485564108710683	2334.02934901697	1394.40393705843	2482.76625554975
75	9.3347485491078e-09	1.18888402168497e-10	3.68249766255491e-10	0.711866259592014	0.00135845293918298	3.61537140726487e-05	9.26854428681358e-07	0.846880405256725	7.19965845646102e-10	40.2710269056042	57.9211324235584	58.0575524425803	0.136420019021898	17.7865255369761	17.0633292624807	24.0743767551648	0.037287732002369	56.5934819118735	0.26775	0.1095	0.3175	0.123871667780925	-0.203041863284924	0.374448668373327	-0.640158939126562	0.231333333333333	0.0803333333333333	0.315666666666667	0.0769109392468913	0.0114416260632218	0.375473722372322	-0.647295960579686	0.00990348465208722	0.00698421539131749	0.0104115837190011	0.0292024795121418	0.036591320114095	0.032329883485814	0.0502675202832008	0.00943152097516957	0.00607934401529249	0.0103954145387679	0.0256156243505013	0.0160552343820551	0.0313496185114672	0.0524704709246436	2324.03229710014	1381.87475143093	2499.88258777458
76	8.24809090658868e-09	1.06462784318723e-09	2.82447463935012e-09	0.533214191103777	0.0109231756564337	0.000406623572080055	7.22390424304274e-08	0.852785624258069	6.74547458740836e-08	40.5245366367599	53.2095657955579	53.5978281649186	0.388262369360746	13.0732915281587	12.5015084310216	29.003730720292	0.0344345010107645	46.5782449846913	0.253	0.111	0.30975	0.140712266870381	-0.24073317071357	0.331098619428028	-0.639331055202164	0.222333333333333	0.079	0.308	0.0504955719410221	-0.0556621409027399	0.399402815536112	-0.618398217540969	0.00972331072144117	0.00702596485125321	0.0103419508180692	0.0283129107415642	0.0381408066678436	0.0319140409250194	0.0544948900307426	0.00930020741919938	0.00603305054258828	0.0103257595679605	0.0247857515344125	0.0357639402638422	0.0311553217173014	0.0579594324068067	2262.42818015944	1394.40393705843	2475.60195393045
77	1.55150449103312e-13	2.04710374773028e-13	7.17767510811348e-13	0.769238527399431	0.0651351248934085	7.15834520050189e-09	6.09196358596092e-07	0.0818962553488058	4.82212958876692e-14	62.7068139764779	71.4641492043411	71.550215795578	0.0860665912368859	8.84340181910011	33.491300596439	24.882924588117	3.02686218608142	77.3286679703365	0.27425	0.10925	0.3065	0.142372367219281	-0.12561143135997	0.366464071461016	-0.633578443320447	0.223333333333333	0.0796666666666667	0.323	0.070689598447962	0.00019841260322694	0.366517448445578	-0.697680199434877	0.00997838929268839	0.00697721717662313	0.0103117428701704	0.0298067763768189	0.0376895266044622	0.0319042231490019	0.0484391792711437	0.00931510404447838	0.00605625986779279	0.0104589767710589	0.0251423486433531	0.0166304202564164	0.0318711400131237	0.0521940304898398	2349.76126192268	1379.77761009774	2465.08620875719
78	8.9740913378349e-08	1.44589037360871e-09	4.54788925271739e-09	0.975782227339667	0.00200152715792002	0.000109263026992082	1.13689257696862e-05	0.294382100353455	7.95265844784708e-09	35.6281748824003	52.5493045318981	52.5502260877765	0.000921555878448999	16.9220512053762	14.9694997129354	19.2664053087547	1.09947157677925	51.3185957030677	0.26225	0.107	0.30675	0.125920636070507	-0.279001035393942	0.322554450291796	-0.710240757517605	0.228333333333333	0.081	0.316666666666667	0.0800685155987326	-0.0434247318749436	0.421851327803702	-0.653864241692214	0.00983798056924491	0.00691371099337034	0.010314087887665	0.0292906210566762	0.0370109537629611	0.0324769884002598	0.0534620405164197	0.00938843343973516	0.00610230440567576	0.0104042572406111	0.0253798942770494	0.0345609885011539	0.0309129536991057	0.0507620458647711	2301.58885874378	1360.787107888	2465.90215425527
79	1.76766993567667e-08	3.85217276090455e-07	8.89506297213811e-07	0.518581629850151	0.76800723225273	1.67581039173135e-06	6.95501777543096e-05	0.557210158709536	9.13609911916505e-07	38.9625419013792	40.3702728192438	40.786986092382	0.416713273138157	1.82444419100284	22.9349045634881	15.8230468077218	0.344557721809906	40.726457264241	0.267	0.10125	0.31575	0.124191665987036	-0.157827514171195	0.33603494301139	-0.678195988402733	0.225	0.0781666666666667	0.321333333333333	0.0810868867193548	-0.0571555152221034	0.418768983106858	-0.720011784149532	0.00989466786840837	0.00674699783161889	0.0103961535557329	0.0304970533550989	0.0372716147880569	0.0339295504044202	0.0527211018457486	0.00933975993041464	0.00600386064259925	0.0104447909476486	0.0257041099315573	0.0344201199182249	0.0317493913318698	0.0489858820494185	2321.00835082542	1311.28342202221	2494.4973012351
80	8.86804970034497e-18	1.16553059526936e-16	1.69425945709254e-16	0.142212126295156	0.145616669735283	2.78373476432569e-09	1.58234749177521e-11	0.258812249595679	1.79932663380658e-15	82.5133433791198	87.1811724377985	89.335030639937	2.15385820213851	6.82168726081727	35.3295690259893	45.4294790716513	1.27509919507611	84.3278319902369	0.283	0.11575	0.305	0.141494083640324	-0.191915438751226	0.347394019168743	-0.654978523578723	0.230166666666667	0.0756666666666667	0.315666666666667	0.0786899778850667	-0.0617755596045641	0.372362266886684	-0.818889319423891	0.0100750311724859	0.00715552720173485	0.0102975977907534	0.0293106281108571	0.0363806233865039	0.0308648358746675	0.0475038713292278	0.00941484496760266	0.0059150744005205	0.0103954145387679	0.026434948183716	0.034324740033444	0.0324200892760992	0.0447247856339654	2383.05771695669	1433.4830071464	2460.16581779738
81	6.91671549427598e-14	5.68381020648719e-16	2.05046642636984e-15	0.663030450220724	0.000571569990849867	2.43235911449835e-08	7.01249552928064e-08	0.0669957152454082	9.64113132275324e-13	64.3476046610413	83.860580433924	84.0504436929223	0.18986325899823	19.702839031881	31.1145926292047	29.0612702562858	3.35513505024755	70.9168991077141	0.2695	0.11375	0.3035	0.127506254455941	-0.242000158507542	0.353127051123062	-0.733256542909844	0.220666666666667	0.0813333333333333	0.320833333333333	0.0849633913537133	-0.0183189396310356	0.321134424066217	-0.749150322748538	0.00992391641734901	0.00710145647681136	0.010283323799929	0.0287070435026756	0.0371101172825959	0.0310877004410358	0.0471975398531111	0.00927520669171483	0.00611373862796871	0.0104405054884907	0.0249659223366982	0.035174111801561	0.0316146485047738	0.0504001351469248	2331.04357759289	1417.13799365015	2455.20296887156
82	0.000150042450100292	0.000155985357220975	0.000209324746849503	0.25596402358801	0.0968607616535151	0.000159415681961771	0.0437337800545364	0.219794196467358	8.50036109158549e-05	20.2584500455996	26.8275423479427	28.1179978544424	1.29045550649971	7.85954780884276	14.2576010447592	4.06681045336427	1.5057144056409	30.2620553648137	0.25775	0.09875	0.30375	0.143900382103764	-0.15061885998195	0.316404100424404	-0.739895921217089	0.224833333333333	0.0868333333333333	0.315333333333333	0.0367948566274441	-0.062013539711965	0.428096935214398	-0.837124148588608	0.00978290965974364	0.00667244179365732	0.0102857117732971	0.030600352648101	0.039259594800822	0.0338669697091475	0.0515079163932563	0.00933730396851672	0.00629813353469011	0.0103924546026165	0.023393805363489	0.0348688031298396	0.0296368982073092	0.0405937754565796	2282.76122781302	1289.31091903499	2456.03306381546
83	2.7088312698261e-12	3.60322675393137e-13	1.22534968338325e-12	0.714067602965685	0.00903845285852587	9.41891263484786e-07	1.53166535345573e-08	0.56185455626793	1.55616513172076e-11	56.892865540598	70.2677107293421	70.4019587236216	0.134247994279576	13.5090931830237	24.0433883427831	32.0127179367473	0.336503325426747	64.9260609082378	0.2675	0.11	0.312	0.134352889295022	-0.164275067083683	0.359147519802656	-0.64520147357356	0.2245	0.0766666666666667	0.3175	0.0272577343422322	-0.0249436111567117	0.378884157890576	-0.773335285712476	0.00990054975457027	0.0069981774229882	0.0103625137319775	0.0292231395791329	0.0374711397028575	0.032072222027879	0.0499269348314286	0.00933238563877723	0.00595081091278359	0.0104115837190011	0.0248017188794015	0.0350072139403774	0.0322282914210889	0.0510083654567032	2323.02559113768	1386.06134767466	2482.76625554975
84	5.46837505521289e-10	1.39247793407671e-10	2.51791717769465e-10	0.253494521231374	0.0122330014422396	5.66402168236947e-06	2.49057900064677e-07	0.706010176270458	2.00717482330422e-09	46.0744912700757	57.5823380565562	58.8862795306377	1.30394147408151	12.811788260562	20.598508749481	26.6091772337713	0.142294869692705	54.3478895735076	0.2695	0.10975	0.31525	0.18300973886169	-0.164315820337782	0.288119802082264	-0.561697398038955	0.2295	0.0791666666666667	0.318833333333333	0.0764652396052039	0.00103046152755061	0.415855500167358	-0.651650398009201	0.00992391641734901	0.00699120212864725	0.0103917136510925	0.0297962690767384	0.037019163731025	0.0324975438743337	0.0536649805332265	0.00940527004143295	0.00603886468809646	0.0104232260488333	0.0257060621828825	0.0161902175364022	0.0314482054466725	0.0510386264722084	2331.04357759289	1383.96932891594	2492.94824114478
85	3.12304357691534e-06	1.05249464323641e-06	2.26833972220094e-06	0.472544211082744	0.0349504862426138	5.68710817857979e-05	0.0017610128260213	0.168793622125722	6.26301149095196e-06	28.3123497911802	38.14473466052	38.6607550829431	0.516020422423026	10.3484052917629	16.2040938441114	9.78332806049093	1.89362501291362	36.3363620919224	0.2675	0.1045	0.31125	0.163894239706497	-0.129237392786186	0.322670075921477	-0.646792526592641	0.232	0.0858333333333333	0.324333333333333	0.0493518536331129	-0.0409303836994713	0.362015183891721	-0.779974362484453	0.00990054975457027	0.00684202321253154	0.0103556911367354	0.0303836696880625	0.0378786316525598	0.03314588089204	0.0509962115013156	0.00944100451663601	0.00626519053320167	0.0104702160351648	0.0242299718783446	0.0336363379440773	0.030663972566366	0.0460747069472111	2323.02559113768	1339.43780266557	2480.38865535687
86	2.06914741616046e-10	1.72385060753213e-09	4.73481305402686e-09	0.58906409459363	0.354217560072339	2.84353306393892e-08	0.000123465676872181	0.0985101107197277	1.27401616487732e-08	48.0586565721205	52.1697419690208	52.4615502034612	0.291808234440396	4.4028936313407	30.8114622518224	14.7390011439684	2.72950016821596	50.277731811017	0.27175	0.111	0.30075	0.140235787985753	-0.201629501575864	0.355812419421467	-0.710847233783538	0.223	0.0876666666666667	0.316333333333333	0.124040938286442	-0.0951248269854044	0.352077705492052	-0.704571649023893	0.00994989793839576	0.00702596485125321	0.0102568182157019	0.0293724636636208	0.0376210450796381	0.0313941635317292	0.0473023495498744	0.00931014712127096	0.00632539456629551	0.010401315852502	0.0246745361705474	0.0346998149209601	0.0300099624595464	0.0483486636240854	2339.96668508452	1394.40393705843	2445.99374720469
87	1.34710593116486e-12	2.49471030083371e-11	4.45215915183568e-11	0.238345049539972	0.362287935336912	1.60860816526105e-08	1.03124441752201e-06	0.104683217679163	5.89181519890918e-11	58.3138374446789	61.2606988454791	62.6510544866578	1.39035564117876	4.33721704197887	31.9175066680218	23.8688990288456	2.632705192922	62.0435699842722	0.2655	0.10975	0.303	0.128543435588292	-0.195119279657189	0.320229498293726	-0.611916102851572	0.216333333333333	0.0806666666666667	0.318333333333333	0.100966265171622	-0.058548193157558	0.402894512368697	-0.668151860757074	0.00987692522123727	0.00699120212864725	0.0102785370633219	0.0290843077007506	0.0380814773523376	0.0318277975782664	0.0557354285019951	0.00920918105039317	0.00609083959247396	0.0104188717025832	0.0251143188272007	0.035519207808648	0.0312066637331662	0.0515950805357125	2314.92594801054	1383.96932891594	2453.53923045085
88	2.44912051015477e-08	4.64031913255804e-08	1.16218462894768e-07	0.556801503088733	0.132232392394648	1.9220461471159e-05	0.000399279644651326	0.00978381288358348	1.5625674198833e-08	38.2939326134001	45.01870994196	45.3639824905804	0.345272548620414	7.07004987718028	18.2650176485586	12.5355613377769	6.67384069236141	49.8261379571273	0.26325	0.1045	0.30625	0.146000328338964	-0.218546019962631	0.372389246131929	-0.620602483101158	0.225833333333333	0.0835	0.330833333333333	0.0872885643453495	-0.118862348355416	0.367644951620312	-0.63897540101626	0.00985003707430498	0.00684202321253154	0.0103093942865368	0.0299688027097217	0.0377410722205472	0.0326889278162639	0.0523861739456466	0.00935200777743363	0.00618732708916008	0.0105236254585024	0.0249383441567517	0.0331451969009848	0.031389841684327	0.0538416464021757	2305.71575700305	1339.43780266557	2464.26908710806
89	4.38343508151436e-15	1.3049704238299e-13	3.01949449373318e-13	0.319651139409568	0.483918565746833	6.15304930255255e-14	0.000223572143708441	0.216817913973663	1.19392369675896e-13	69.9460328002024	72.4161020638858	73.4064754229039	0.990373359018122	3.46044262270152	56.321766301382	13.6218175106396	1.52530856064186	75.3919788626824	0.28525	0.10525	0.3045	0.135957421468929	-0.182582683803283	0.275968779495254	-0.648302487988095	0.219	0.0833333333333333	0.316166666666667	0.139575481920893	-0.0708568397038636	0.321472246417136	-0.700560370162759	0.010099119509018	0.00686365599639277	0.0102928541436869	0.0310402328827117	0.0363254589173667	0.0327392929260834	0.0552079452672671	0.00924998816975299	0.00618171102689656	0.0103998428422428	0.0253895565618087	0.03531807711766	0.0309774747855165	0.0504424575997578	2391.37455836599	1345.87039159622	2458.51625816666
90	1.23348553987179e-07	4.89848079009053e-07	1.2676204916829e-06	0.703591153139823	0.286305043448821	8.65942069101547e-05	8.7241734686598e-06	0.545196157286889	3.88482278567503e-07	34.9744507399773	39.8393742701992	39.984137236439	0.144762966239796	5.00968649646165	15.4085802825703	19.7722149841447	0.365993750279813	42.6570287563087	0.2505	0.10925	0.31475	0.145124439726832	-0.204134555639522	0.36885504087371	-0.643113666422056	0.216666666666667	0.0826666666666667	0.3205	0.106900228855664	-0.0807440574828292	0.373949616417392	-0.654094271299556	0.00969132787176035	0.00697721717662313	0.0103872598086871	0.0284804322363009	0.0384225670688207	0.0322768587440551	0.051299489862417	0.00921431293654374	0.006159173008653	0.0104376408816162	0.02489131961649	0.0351317999050085	0.0310739068698012	0.0528379867645546	2251.53513756971	1379.77761009774	2491.39454858034
91	1.0322645145063e-11	7.94454930342734e-12	2.62381114908945e-11	0.756954023844517	0.0472140017369775	1.83948522343585e-08	3.63381169161244e-06	0.428353649555107	1.01237825446601e-10	54.1698529344139	63.7004633938377	63.7962432171989	0.0957798233612266	9.626390282785	31.6570193399366	21.4489171849109	0.627283088824697	60.8684689636416	0.276	0.11175	0.3095	0.113193262532079	-0.198100379025143	0.348788244564439	-0.706946906458374	0.226333333333333	0.0838333333333333	0.317	0.0595191718057937	-0.00809987821828576	0.397472633818272	-0.702852012272963	0.00999809886880977	0.00704668692708312	0.0103396484062362	0.0292278700364856	0.0365562209510235	0.0317106456896268	0.048530032793136	0.009359330975873	0.00619853722338042	0.0104071924565376	0.0244082340507567	0.034981092046387	0.0305318235805228	0.0498104642802396	2356.54268782778	1400.63425995314	2474.80008086833
92	4.7763409660881e-12	3.70836863935765e-13	1.34181111236145e-12	0.992836000999853	0.00594149950174293	1.00165868875931e-07	9.21085174840464e-08	0.692417481470601	5.88917713307049e-15	55.7387479864992	70.2068168383412	70.2068974583017	8.06199604994617e-05	14.4681494718025	28.3707789698328	28.5331372545152	0.156480761701459	81.8084579707634	0.25725	0.10975	0.31275	0.141286213083448	-0.266669662924333	0.34704357559222	-0.732312344278124	0.211333333333333	0.0781666666666667	0.3165	0.110535926924216	-0.030687707576597	0.366739667948866	-0.736028217286024	0.00977670756212835	0.00699120212864725	0.0103693047013768	0.0287467940468932	0.0371535320409385	0.032206648940452	0.0487961879303129	0.00913112624548765	0.00600386064259925	0.0104027873184064	0.0254373845345302	0.0364201814408496	0.0319143479899895	0.0502239318962855	2280.64322123547	1383.96932891594	2485.13337384774
93	2.30136286893862e-10	9.88521868758474e-11	3.12477603956122e-10	0.752843749559947	0.0317913169166136	4.65084798394363e-05	1.34924888591905e-06	0.0310224639951581	6.48857301759062e-10	47.841577642921	58.3165303612404	58.4156872552412	0.099156894000771	10.5741096123202	16.5853671753139	23.3516903511554	4.65171912411097	56.8207890751573	0.266	0.11075	0.307	0.111231181541733	-0.188731569403825	0.348535843523344	-0.70974251733272	0.230166666666667	0.0818333333333333	0.3275	0.0264294290563282	-0.00945874362959988	0.391273580384233	-0.77032291523036	0.00988285563072278	0.00701903498894884	0.0103164293414523	0.028765788491102	0.0377679169431716	0.0317592380437745	0.0499046928927266	0.00941484496760266	0.00613083297774005	0.0104965214943685	0.0242750945363156	0.0337748128508575	0.0314357044271984	0.0476376384232197	2316.9585353726	1392.32210245746	2466.71692413706
94	2.12883059148814e-05	2.51627306595813e-05	4.47734694063947e-05	0.38497372343997	0.114430179852358	0.000323751667211097	0.000733408458223414	0.818500852664589	0.000392455103739843	24.3325775743397	31.016801697082	31.7715605379817	0.75475884089974	7.43898296364205	12.9277212058514	11.4026137396277	0.052658124055597	26.6050700292792	0.25475	0.10275	0.309	0.12504733334178	-0.148865360909391	0.345076588029784	-0.642494772941958	0.2235	0.0828333333333333	0.311166666666667	0.0360662936325684	-0.0461878058745152	0.395343119921938	-0.763168233658649	0.0097454453773443	0.00679111760973071	0.0103350329681732	0.0295167046296439	0.0391140611152012	0.0332746304301269	0.0551610498729789	0.0093175792801468	0.00616481861901985	0.0103549311156722	0.0239107977717089	0.0354611433534906	0.0305066202519462	0.0492045449113023	2269.97455029982	1324.3346589214	2473.1928247891
95	8.01065874248701e-11	7.22991358686432e-10	1.3101738017122e-09	0.265516215341621	0.258940577671801	6.58932741317838e-09	5.60362785949599e-05	0.561517714099226	2.7112251116305e-10	49.994524694157	54.0434168200591	55.2831825126996	1.2397656926405	5.28865781854256	33.65240751895	16.2321085415369	0.337083196924141	58.7251115007745	0.26525	0.104	0.311	0.0904820623587917	-0.202961486947751	0.36851372040823	-0.656075553951947	0.214833333333333	0.0803333333333333	0.3165	0.0963191771623322	-0.063641262859044	0.402025411951022	-0.717023630537957	0.00987395393108133	0.00682754038097373	0.0103534098995584	0.0294962635926216	0.0373447264051106	0.0330264938665515	0.0547249029161	0.00918597720439752	0.00607934401529249	0.0104027873184064	0.0250060010167745	0.0357822856168176	0.0312071974245371	0.0499463831526623	2313.90773173348	1335.13606178359	2479.59379026394
96	6.04399240933113e-10	4.28278894355652e-10	4.36577109534527e-10	0.112696270398777	0.0187722968488282	7.80733718201136e-05	1.7109752527705e-07	0.187831031500469	4.45303373252443e-10	45.8700597465031	55.1701862727641	57.686184221544	2.51599794877984	11.8161244750409	15.6043838372698	27.3348748876806	1.73454866812608	57.6429890264163	0.26525	0.11	0.3095	0.121543847111538	-0.217357301701813	0.364758741315986	-0.570317147912031	0.2305	0.079	0.322	0.0733133383647499	-0.0411670425016028	0.380781937432807	-0.716532336690913	0.00987395393108133	0.0069981774229882	0.0103396484062362	0.0289542196436027	0.0373017769373515	0.031926544848014	0.0547123159332127	0.00941961992968983	0.00603305054258828	0.0104504835439874	0.0257374487985813	0.033954163983668	0.0318855818764068	0.0503108786873897	2313.90773173348	1386.06134767466	2474.80008086833
97	3.75505131397443e-14	3.97091938753585e-15	1.19506453303244e-14	0.468868430692244	0.00533097335460561	9.79726563273613e-11	1.31293438911405e-06	0.504489040159501	1.2192959932468e-13	65.5878107160243	79.777898347962	80.3025398649443	0.524641516982228	14.71472914892	41.8615038432581	23.4041726359692	0.445480507447428	75.3470192341666	0.27525	0.106	0.3125	0.108363559265861	-0.258849979919461	0.351633544383148	-0.664866076406139	0.2185	0.0776666666666667	0.318833333333333	0.0499157356649669	-0.040664035552133	0.417174843819662	-0.726768137147121	0.00998967544807032	0.00688517994328585	0.0103670445550505	0.0300231085488249	0.0356846906429048	0.0328253589411516	0.0532399308571345	0.00924237987711479	0.00598625052728881	0.0104232260488333	0.0247655311090114	0.0353939736675203	0.0317699304627021	0.0517084444375495	2353.64388313256	1352.27908800455	2484.34549822098
98	1.37056515355165e-11	6.33289200110407e-13	1.56512746386817e-12	0.370249411287627	0.00266142508118044	6.23951316812948e-08	4.71654279723364e-05	0.0191087510130634	6.07722861712559e-12	53.5925797184391	69.0732421149223	69.8760693616605	0.802827246738161	16.2834896432214	29.2875551098296	16.5587670071773	5.49153572920113	66.9557701426986	0.268	0.1035	0.3005	0.118964668972505	-0.199097810038927	0.378439671997411	-0.671182259735003	0.220666666666667	0.0796666666666667	0.322666666666667	0.055086711702624	0.0120451862815082	0.410061105901782	-0.759940381859683	0.009906415524006	0.00681300840611333	0.0102543869258778	0.0301171229858157	0.038016154721758	0.0325648857516657	0.051590922483898	0.00927520669171483	0.00605625986779279	0.0104561517777548	0.0246666275634636	0.0168222610901575	0.0315489614169475	0.0474159640608232	2325.03772794219	1330.82358940846	2445.14942374299
99	3.49470905692154e-18	3.90869502573462e-16	1.44291000769549e-15	0.697998401538864	0.982594332366661	1.53618074754046e-10	7.00227541012811e-10	0.0514037393641685	1.03826679643159e-15	84.3978116802791	84.6458128493177	84.7963753390395	0.150562489721779	0.398563658760395	40.9822499331822	38.0200109610205	3.79506949207826	85.4946240767584	0.27625	0.118	0.307	0.113037229080271	-0.192302360260745	0.336589914004045	-0.71848249278562	0.22	0.0806666666666667	0.3255	0.0861364902251576	-0.0643592254012653	0.408800964485682	-0.682196439107161	0.0100008988465472	0.00721554100646708	0.0103164293414523	0.0283372459326768	0.036800388998775	0.0306502939833639	0.0472520081646206	0.00926514551751511	0.00609083959247396	0.0104799708918941	0.0250626127688932	0.0345375862217217	0.0314625717723435	0.05085950848523	2357.50645292077	1451.68439958879	2466.71692413706
100	1.99943711634698e-09	3.46338273713735e-10	9.03658911380934e-10	0.493083078090445	0.012996713505963	8.81792997677846e-06	3.5026408973209e-06	0.202986194957722	2.91963570691309e-10	43.4248103510981	55.6266772249583	56.0964687810992	0.46979155614099	12.6716584300011	19.7517849786545	21.5194172066749	1.62075751726661	58.5637097923624	0.27725	0.108	0.30975	0.144858318634275	-0.222754227816222	0.339346850629796	-0.647382189058035	0.237666666666667	0.0805	0.321833333333333	0.0630206281219367	-0.0369171198885524	0.392467274919195	-0.7283011591295	0.0100120596991683	0.00694205272581706	0.0103419508180692	0.0302011278324986	0.036154996357337	0.0323938702406166	0.0508770500689167	0.00952029038819977	0.00608509566026675	0.0104490626804462	0.0257107596080467	0.0333277886783608	0.0314687715227264	0.048249390019426	2361.3490162673	1369.25326476541	2475.60195393045
101	6.98692495915493e-13	9.79568523503577e-14	3.48769598639829e-13	0.783484261177891	0.00927834313428796	7.14107083318405e-09	2.58120548799154e-06	0.0836377606573427	8.96271399685015e-14	59.6487462240802	73.0221711235208	73.0976758895995	0.0755047660786659	13.4489296655192	33.4959998291415	22.1051187422736	2.99275504547404	76.0048956863767	0.2705	0.11125	0.30725	0.14363705972795	-0.205883607077749	0.351229728847778	-0.602648042474551	0.219833333333333	0.083	0.323666666666667	0.0270649359978863	-0.0373007275601949	0.432906463570323	-0.68382571401069	0.00993550361662951	0.00703288343958133	0.0103187672339584	0.029295456068238	0.0371426169077229	0.0316767456208457	0.0517582864244543	0.00926262476586529	0.00617045681199004	0.0104646085351376	0.0234508248345752	0.0348983225773204	0.0306833567216577	0.0525324035451885	2335.02206986695	1396.48323819039	2467.53051893614
102	1.3188991848019e-07	2.09226859548905e-07	5.88764473129199e-07	0.950140153202624	0.142205440822741	0.000587193031123784	9.58483159008817e-07	0.909050679389712	7.53867443575819e-07	34.836809063323	41.7158335533604	41.7197436514616	0.00391009810118703	6.8829345881386	11.816145236442	24.0097657470687	0.0130498739072209	41.1612925550731	0.261	0.1085	0.31575	0.0989141040558979	-0.187001491966348	0.387132958346209	-0.594795322941232	0.230833333333333	0.0795	0.314666666666667	0.135998491454551	-0.0706881569423302	0.327023287356931	-0.614150056789682	0.00982281751189219	0.00695615332166545	0.0103961535557329	0.028649260929923	0.0375261242533277	0.0323381526544541	0.0540760440047995	0.00942438657467595	0.00605046932803934	0.0103865161453009	0.0266583971853002	0.034269787380624	0.0317091621787548	0.0544776749456122	2296.40115636077	1373.47075143181	2494.4973012351
103	2.41677964216121e-09	7.2451251410181e-11	2.01226056162988e-10	0.530877555595956	0.002598278708498	4.38361224209729e-08	0.000348652510583737	0.297908094184982	3.3445971480929e-10	43.0370899213594	58.9817820100798	59.3744935085597	0.392711498479912	16.3374035872002	29.971863185172	12.7890586820104	1.08353500920384	58.2674579788654	0.26	0.10675	0.3055	0.170836556459178	-0.263498377322975	0.355933252556762	-0.608198882720232	0.212666666666667	0.0853333333333333	0.315333333333333	0.0796584120967328	-0.0605452633588907	0.418048212557746	-0.687281881181764	0.00981061282805672	0.00690659607076035	0.0103023271143944	0.0296525533287182	0.0375294931673221	0.0323379159196324	0.0526126396389043	0.0091521395644451	0.00624862388274345	0.0103924546026165	0.0237620902268913	0.0361326327121566	0.0300096142010136	0.0505585813132175	2292.22766852568	1358.66404104184	2461.81065988907
104	1.33310047634292e-11	4.5433523700399e-11	1.52084981155557e-10	0.950847615694749	0.175504220998018	4.69824688724368e-06	1.01225969073795e-08	0.986018547656626	1.67476088831201e-11	53.6490267199188	59.9799862143991	59.9837859991203	0.00379978472119546	6.33475927920153	20.9565257526465	32.817566144372	0.000307092284856481	64.7673111744714	0.26175	0.113	0.3185	0.0769823874607017	-0.18433551618251	0.402668019356628	-0.733840292538374	0.221833333333333	0.0788333333333333	0.318666666666667	0.106157472426982	-0.097025211805084	0.335966329028481	-0.774988008189971	0.00983192769252681	0.00708100065563777	0.0104203246870379	0.0277330175667572	0.0372601382256339	0.0316007220016869	0.0469715309162935	0.00929272996448698	0.00602722848297934	0.0104217761355741	0.025837598219608	0.0346179682023417	0.0320098985335097	0.0485858334494825	2299.51765983685	1410.96782463618	2502.93450216465
105	2.73732301461243e-07	2.50668931169408e-06	6.10129304772345e-06	0.66781308019016	0.547548218016399	0.00792214557200387	6.56038962950403e-06	0.0577190752180487	6.8071753342783e-06	33.3347528570775	36.2123149239196	36.3964858106374	0.184170886717766	3.06173295355984	7.05098997936511	20.3173239140333	3.60174156149878	36.1447858088438	0.253	0.1085	0.31125	0.130171225228947	-0.215827670745925	0.361031319171697	-0.657916908173411	0.229833333333333	0.0816666666666667	0.329333333333333	0.0698981758080469	-0.119244822120756	0.39140684525424	-0.661582849838633	0.00972331072144117	0.00695615332166545	0.0103556911367354	0.0285688423390171	0.0383302049629431	0.0322826603101187	0.0526669305287374	0.00941006167575334	0.00612514243067123	0.0105115027607659	0.0251690823312442	0.0328811459356236	0.0315491700462098	0.0529927782686787	2262.42818015944	1373.47075143181	2480.38865535687
106	2.44807760960675e-10	2.98644894382307e-11	2.44675113853748e-11	0.0797051536425405	0.00272314378378086	1.47968012019054e-06	5.26476798464342e-07	0.660133152891619	1.11342768987796e-09	47.7154385598005	60.8765334792806	63.9474371549368	3.07090367565615	16.2319985951362	23.1742164123643	25.1643048387377	0.193361888759682	55.6395695080135	0.26475	0.1125	0.312	0.141641422749308	-0.231258713856636	0.334629301873058	-0.759301173445996	0.222666666666667	0.0823333333333333	0.316166666666667	0.0911567294888272	-0.0317027740073101	0.336916797680078	-0.671817790920511	0.00986799916161969	0.00706730842854704	0.0103625137319775	0.0287634790536382	0.0369782637760688	0.0317619017390252	0.0459226748306601	0.00930518158411042	0.00614785945396531	0.0103998428422428	0.0250200905892822	0.0352501963781281	0.031133513071285	0.0537419327060237	2311.86745012892	1406.84191539756	2482.76625554975
107	1.23976862028086e-06	4.78448568445097e-06	2.97438076397434e-06	0.070260779108498	0.0983539317680114	0.00314219210787162	0.000479641901786032	0.00971035870369833	8.15284906856912e-06	30.2213044369819	34.7655339985795	38.0424514246006	3.2769174260211	7.8211469876187	8.72300788916255	12.1931939447595	6.68727379245502	35.7295048681989	0.261	0.10475	0.29725	0.121576807176627	-0.149299080654698	0.334377380227246	-0.566129193323458	0.235	0.084	0.321666666666667	0.076662772383918	-0.00562782765851614	0.394523619756143	-0.683918907781189	0.00982281751189219	0.00684924629703289	0.0102224492165035	0.0295230340561822	0.0395349256612542	0.0323749559294047	0.0586201348264575	0.00948327297050531	0.00620413133507112	0.0104476402936244	0.0251981437243523	0.0337901716944299	0.0307144677647613	0.0483391709182574	2296.40115636077	1341.58466299635	2434.06478142451
108	0.000116249107395935	0.000156954549091108	0.000352328970905709	0.818517987839521	0.193747803589424	0.00182612027860532	0.00123674533691647	0.615571622462182	0.00160747041968659	20.7926148685183	26.8131687258028	26.8658167311805	0.052648005377705	6.07320186266224	9.7165899643478	10.4346268240661	0.252140899337974	23.1462204024578	0.25225	0.10075	0.30975	0.0973762441343329	-0.209696384200708	0.385270720221811	-0.803283753065356	0.225166666666667	0.0818333333333333	0.3145	0.0695029476332059	-0.0939017241904936	0.3641972748866	-0.851679357017945	0.00971376071990976	0.00673218983243714	0.0103419508180692	0.0293122716135304	0.0386049615842865	0.0334682877678502	0.0467151451278504	0.00934221375924391	0.00613083297774005	0.0103850276552208	0.0248584430408654	0.0346401900475138	0.0310419203664526	0.0414391516784372	2259.17419650914	1306.91109497044	2475.60195393045
109	8.02753184599536e-08	2.24123312476975e-07	4.89884547593933e-07	0.450223695089521	0.179371638683316	5.85906769292443e-06	6.56725358201001e-05	0.852833350868595	4.4836400280682e-07	35.8571795241587	41.5644306510767	42.1345192917579	0.570088640681206	6.27733976759919	20.5336968864194	15.9316154387798	0.0344119195979147	42.3341417746271	0.2675	0.10825	0.30825	0.117213833793408	-0.184424906858298	0.348979002649364	-0.679007883108878	0.227666666666667	0.0843333333333333	0.31	0.119744718695548	-0.0270709251366579	0.364155241769385	-0.718675656130506	0.00990054975457027	0.00694910884983848	0.0103280832394835	0.0293051684582686	0.0375714957857595	0.0322396185994714	0.051344787624811	0.00937876635848134	0.00621529774621845	0.0103442496949211	0.0254065550993057	0.0352819651663307	0.0303340198086724	0.0471467262747454	2323.02559113768	1371.36330300787	2470.77315793605
110	1.32170396343934e-08	7.39981174464636e-07	1.82683563013439e-06	0.633415318631612	1	1.29860390839041e-05	8.22250838798977e-06	0.595600838689927	1.07127059481393e-07	39.5584823878817	38.9262569914645	39.1537147289819	0.227457737517398	-0.4047676588998	19.012566629448	19.885418735149	0.281682075165008	45.5460231205833	0.25875	0.10725	0.305	0.0943302341464828	-0.1225285934611	0.335919327609661	-0.737524513449359	0.220833333333333	0.0808333333333333	0.31	0.0897014023726881	-0.0480796869791815	0.387420360636735	-0.75968432278516	0.00979526377113823	0.00692081408389157	0.0102975977907534	0.0286396151407616	0.0393389550095928	0.0323065022163433	0.0507963861956439	0.00927771653604338	0.00609657583371403	0.0103442496949211	0.0251458187856769	0.0358147291824987	0.030925488944262	0.0476266712679373	2286.9815666138	1362.90755832822	2460.16581779738
111	2.40532418264808e-08	3.41655354225649e-09	6.35770001547098e-09	0.289657599983835	0.00914844016506919	1.67539115615494e-07	0.000713267964404292	0.986039680595161	4.15531538118006e-09	38.3309402835002	50.6910454936806	51.8122576268397	1.12121213315913	13.4813173433395	27.3755157514752	11.4543509771192	0.000306164552966948	52.7489175004623	0.271	0.105	0.3205	0.154093781257027	-0.162406091701591	0.355272649744174	-0.589899701887079	0.225	0.0848333333333333	0.320333333333333	0.0468324987430566	-0.0449890180514739	0.390086165276466	-0.761653108167623	0.00994127328148807	0.0068564572122016	0.0104376408816162	0.0304138754472921	0.0364784508338228	0.0333746035692939	0.0510015617418868	0.00933975993041464	0.00623199312528514	0.0104362062860633	0.0239172462521711	0.0345881425346385	0.0305213975503577	0.047695706863027	2337.00371155771	1343.72885743841	2508.98307673322
112	1.41070655778176e-10	1.13728795597786e-11	3.89776711556795e-11	0.956202447718851	0.00698576944042315	6.36741403090337e-07	1.65876715590103e-06	0.443756085444642	7.54917407119332e-10	48.8402530172389	62.9362142683385	62.9392304403409	0.00301617200238979	14.098977423102	24.797677607321	22.954554732426	0.586550608430116	56.489836176362	0.26925	0.11125	0.30925	0.111289279683187	-0.114284351951323	0.427414427051525	-0.634676670337899	0.2255	0.0825	0.3165	0.102714541294282	-0.0658967134267598	0.33497794829469	-0.74653873426367	0.0099210096243267	0.00703288343958133	0.0103373424570601	0.0288834776053963	0.0380238814391252	0.0312773781032636	0.0462578617307745	0.00934711502441474	0.006153519960474	0.0104027873184064	0.025342420955508	0.0346805580375457	0.0311208969114888	0.0489113240822192	2330.04578169051	1396.48323819039	2473.9970379952
113	5.04341222943638e-12	9.79750481389773e-11	2.56155352385518e-10	0.473745939703346	0.521572339544044	9.26252416786632e-06	4.77088803297665e-07	0.00422151845241332	1.61522924603535e-10	55.628010910179	58.3356204385018	58.8488458129832	0.513225374481408	3.2208349028042	19.6577834859854	25.3542955431503	8.18598783685957	59.8528110862102	0.26275	0.1055	0.29875	0.141813131586873	-0.178312030401991	0.334280631491457	-0.638523968461643	0.224	0.0761666666666667	0.325833333333333	0.0722690145925764	-0.0980237065247919	0.360589599701341	-0.747328174524966	0.00984401701977108	0.00687084268773633	0.0102372662151465	0.0297333443902816	0.0389054284876367	0.032315252874177	0.0542498215938121	0.00932499210395749	0.00593298010313787	0.0104827443962041	0.0258429852809883	0.0338551382820906	0.0328337851903108	0.0520038271233571	2303.65488902019	1348.00927104723	2439.20582612239
114	8.25714172840195e-09	2.06871792822017e-07	3.65574405342663e-07	0.304797977629833	0.685955191058733	7.69592880690005e-08	0.00118633345310862	0.286168426836522	8.6577211290038e-07	40.5222903130198	41.7407475206201	42.793831102601	1.0530835819809	2.27154078958119	28.8811231693453	10.5115088875582	1.1375603585293	40.8482002403807	0.2785	0.10375	0.30625	0.135006294095193	-0.132388403959675	0.333119663762022	-0.670486289543191	0.230833333333333	0.0845	0.316333333333333	0.115304699779562	-0.0413767558916624	0.356646402102905	-0.757194372981822	0.0100259231279361	0.00682028055606452	0.0103093942865368	0.030881799797412	0.0372607315862553	0.0330006170064461	0.0506623699766326	0.00942438657467595	0.00622087008482786	0.010401315852502	0.0254864135283436	0.0343602195649968	0.0306106055684203	0.0449688922334252	2366.12415426794	1332.98116988648	2464.26908710806
115	1.56099030577869e-11	2.50367648132518e-11	8.0701577876631e-11	0.742657114445922	0.0903681228090899	0.000385981768091359	1.2545925636215e-07	0.00727400102430119	3.6437338941701e-11	53.32760447498	61.2530397445807	61.3608447190818	0.10780497450105	8.03324024410176	12.5988616185168	27.9350077007366	7.20403106781305	63.085232950577	0.25225	0.11075	0.29275	0.124550364546729	-0.157040133781989	0.355277580776475	-0.793289316256193	0.2215	0.0793333333333333	0.318	0.0203994207217912	-0.0393474230743926	0.390078881865041	-0.872350841447085	0.00971376071990976	0.00701903498894884	0.010177205240303	0.0281234152425143	0.0407560657490044	0.0310654292218101	0.045198940386604	0.00928773416948405	0.00604467094234073	0.0104159611233463	0.0239839588100148	0.0351641830024764	0.03157456503129	0.0406809080783624	2259.17419650914	1392.32210245746	2418.38263342305
116	6.5177963964976e-12	7.33954321549517e-13	2.60364258186156e-12	0.884872167640838	0.00840591850672366	2.87757263323376e-07	5.34934982306195e-08	0.616487114897773	3.26750055286728e-13	55.1059991398979	68.7605815767565	68.7815473750561	0.020965798299585	13.6755482351582	26.3301766007207	29.585869275903	0.250835891121824	73.2373915377386	0.26725	0.116	0.31275	0.155873558431122	-0.252228251286006	0.300680401514935	-0.733125529211091	0.222333333333333	0.083	0.3175	0.0859235722666292	-0.0272446765862182	0.364494639057874	-0.751046949657737	0.00989761082787407	0.00716223769672665	0.0103693047013768	0.0285227804233113	0.036438218849471	0.0313285993688733	0.0477537554202827	0.00930020741919938	0.00617045681199004	0.0104115837190011	0.0247986933048696	0.0352090406123736	0.0309279453271853	0.0479132428949346	2322.01760929871	1435.51509376849	2485.13337384774
117	3.49102822669358e-12	7.8504624646678e-11	2.22113759907287e-10	0.554438333856725	0.594813792825952	1.68284334895075e-07	3.3844330528487e-08	0.629176313179482	1.61123652949468e-10	56.3766994495381	58.8100249600575	59.1594507900372	0.349425829979737	2.78275134049909	27.3669333926446	30.4735864233335	0.233179391792874	59.8581956031953	0.26975	0.11225	0.31375	0.170451910276068	-0.178820603619451	0.318456475416329	-0.601094168641223	0.223833333333333	0.0793333333333333	0.318333333333333	0.0986763452022817	-0.0690375259700839	0.402105161545498	-0.668416350562287	0.00992681920958622	0.00706044571516901	0.0103783102387482	0.0293309698877111	0.0369712762420103	0.0319398020994114	0.0509187184441782	0.00932252330817826	0.00604467094234073	0.0104188717025832	0.0257365487386146	0.0346764200055013	0.0315012584344893	0.0513855727468809	2332.04010361999	1404.77520733093	2488.27325011766
118	2.25349473117687e-09	5.15867850026328e-10	1.622812159288e-09	0.833517108948386	0.0202911421022126	0.000114140759566025	6.52094834354084e-07	0.160406757268178	4.10325755802375e-10	43.1801722187192	54.7699684928411	54.8141495544187	0.0441810615775466	11.6339773356995	14.8871016189187	24.7517524792684	1.97038730932582	57.8215163479301	0.26425	0.11625	0.31	0.140666080285689	-0.218711584731021	0.354842563139833	-0.692341702728958	0.230333333333333	0.0858333333333333	0.323333333333333	0.0665458440553521	-0.0264980884990228	0.391649512075671	-0.741283185976486	0.00986202811541696	0.00716893754909271	0.0103442496949211	0.0281840294709836	0.0373364597356355	0.0309865670210741	0.0475519781800674	0.00941723348907408	0.00626519053320167	0.0104617956885498	0.0244542910939218	0.0339683008400701	0.0304378871748833	0.0463767130391663	2309.82203129216	1437.54474241106	2476.40265770235
119	5.17453462813239e-09	2.56445562968839e-10	8.33622110077914e-10	0.977852527584128	0.00514873469829662	2.21231664599768e-06	0.000108227856633007	0.117561685552665	4.63373536052158e-09	41.4792259686765	56.2721800704203	56.2729507605181	0.000770690097851912	14.7937247918417	22.4012353861654	14.9874623379283	2.44950834289375	52.5090588834467	0.25925	0.10675	0.30025	0.0926356649571758	-0.238836669693683	0.367458263353692	-0.792189622125059	0.218166666666667	0.0836666666666667	0.315	0.0419844782316308	-0.00808982142150088	0.398046651336848	-0.797894677781604	0.00980141584804528	0.00690659607076035	0.0102519520097397	0.0287228050719323	0.0383678537857998	0.0320355308016102	0.0475127393007117	0.00923729667901162	0.00619293581468274	0.0103894884732295	0.0235821616918631	0.0359820182481393	0.0304780947982864	0.0457886697318539	2289.08391201362	1358.66404104184	2444.3039109363
120	1.13703043837169e-10	2.35231706583418e-10	7.66142679542956e-10	0.999623196841976	0.12680798284212	1.8781519721037e-07	3.53187938252941e-06	0.349524828474932	2.06399624938214e-09	49.2802173136952	56.4575609382155	56.4575611612381	2.2302265278995e-07	7.17734384754294	27.1546265573761	21.5034756917084	0.875181516388693	54.2866294597407	0.2605	0.11425	0.3055	0.109321671622414	-0.227230998218442	0.341500550440211	-0.689494036698329	0.215333333333333	0.086	0.314333333333333	0.100989401429832	-0.0446270041013005	0.386666984381958	-0.656426682309385	0.00981672343654005	0.00711503904699898	0.0103023271143944	0.0279127771305913	0.0379540499507087	0.0311466872996098	0.0520309978525369	0.00919373192984456	0.0062706985918967	0.0103835376135077	0.0241796566264645	0.036060407793109	0.0300623653985327	0.0513444411121637	2294.31700796278	1421.23903223109	2461.81065988907
121	9.86357219636992e-12	7.10687544557007e-10	2.1839585138215e-09	0.774265400919246	1	6.55538950671218e-08	2.13207511067279e-07	0.881181891661193	3.912748194245e-10	54.2624850019201	54.0803795391002	54.1626338255592	0.0822542864589195	-0.0998511763609713	29.191864038934	26.9095072161017	0.0223416174521844	57.9252464945556	0.264	0.108	0.31375	0.138239877491863	-0.163954954473988	0.352361933167705	-0.663309945231273	0.217	0.0775	0.315166666666667	0.134856921570647	-0.0861208252601729	0.371955924177477	-0.658263743153346	0.00985903647929908	0.00694205272581706	0.0103783102387482	0.0293709272575174	0.0376544622942959	0.0325304752915623	0.0501209281652691	0.00921943593716556	0.00598036431822421	0.0103909723124086	0.0262623942472639	0.0354742504136341	0.031975978004424	0.0528894047114765	2308.79739346823	1369.25326476541	2488.27325011766
122	8.31730524383005e-06	2.76475916141444e-05	6.65898630932793e-05	0.849822831941197	0.336136948587362	0.000646734241727204	8.77234153509028e-05	0.665096284524703	5.30439906103107e-05	26.2838774181764	30.8025009658959	30.8383522998593	0.0358513339633646	4.55447488168284	11.6364064355585	15.3840985407132	0.18739184622973	31.373602212705	0.2465	0.108	0.31125	0.152107224905985	-0.152804643272724	0.337908116236906	-0.70705873896038	0.217166666666667	0.0845	0.307166666666667	0.0677795456591458	-0.128032681836686	0.385083311830089	-0.791435202665047	0.00963925996466187	0.00694205272581706	0.0103556911367354	0.0285193305592354	0.0397147139422284	0.0324719975794731	0.0499263911964822	0.00922199411003176	0.00622087008482786	0.0103179883320048	0.0239249923266177	0.0357106311456164	0.0300683125576623	0.0472861030222136	2233.82892990198	1369.25326476541	2480.38865535687
123	3.8923148788862e-08	1.1553232448219e-07	7.81733559961538e-08	0.0723703540304619	0.0634938372303911	4.70534549687404e-06	0.000319275657808062	0.0951344991093804	5.75868288929291e-07	37.3434837015593	43.0210078030359	46.2494306660592	3.2284228630233	8.90594696449989	20.9536334378336	12.9537830837289	2.7852726854544	41.7697337732123	0.2695	0.108	0.30125	0.122250761466947	-0.193221580285303	0.347382960102363	-0.662639146350562	0.229166666666667	0.0863333333333333	0.317	0.0908939504534788	-0.0524703098958555	0.358387746284301	-0.803187912537742	0.00992391641734901	0.00694205272581706	0.0102616699267148	0.0295197521552751	0.0378806505507619	0.0319554090330801	0.0522867808813867	0.00940047005188442	0.00628169358386616	0.0104071924565376	0.0247242215881168	0.0343872652271474	0.0302671412006264	0.0428383511843426	2331.04357759289	1369.25326476541	2447.67882834697
124	9.3743479297538e-08	5.39307752994946e-08	1.00268885630916e-07	0.316396479755401	0.0378912964684437	1.74658717115787e-05	7.56755750629495e-05	0.315128890904978	1.10538164986252e-06	35.5385154522992	44.6900355301805	45.6938201108023	1.00378458062187	10.1553046585032	18.4474026917287	15.6633728690513	1.00905686545957	40.2947699640243	0.26625	0.10225	0.31725	0.150296039959875	-0.174244923618768	0.384054179941074	-0.635793964927165	0.2285	0.0791666666666667	0.326833333333333	0.0722030679638347	-0.0314232654380384	0.415168319432944	-0.768200728853419	0.00988581475735351	0.00677646138958101	0.010409389821129	0.0305642032582212	0.03705208591313	0.0335500501261388	0.0492108630995858	0.0093908449558329	0.00603886468809646	0.0104910287207493	0.0255675142342351	0.0338425317325403	0.0317915602382244	0.045394083980393	2317.97290799571	1319.99515632074	2499.11672613386
125	9.55998999088729e-16	2.68246913845457e-17	5.48170188738754e-17	0.225976905648617	0.000905408566411329	1.52469724308442e-10	7.58397924234028e-08	0.0516615340517147	3.35199800259494e-15	73.0337314584831	90.2546867921992	91.7206928556807	1.46600606348147	18.6869613971976	40.9969146880649	28.9095062817223	3.78669587235163	83.0064850351807	0.275	0.11075	0.298	0.187358378313493	-0.237338601245198	0.33758310706616	-0.610699658499696	0.218833333333333	0.0788333333333333	0.316333333333333	0.0906482176535709	-0.0201072629174912	0.378431520285638	-0.755250425540417	0.00998685980097559	0.00701903498894884	0.0102298741518447	0.0299683861208461	0.0371346380357248	0.0313730888315725	0.0498431357756941	0.00924745427039352	0.00602722848297934	0.010401315852502	0.025397603245387	0.0357151577433697	0.0316889922591901	0.0484246906854106	2352.67510941676	1392.32210245746	2436.64068150963
126	1.07289391591427e-10	2.70105232676255e-11	7.30134187855557e-11	0.485205956995355	0.0160650435436795	4.96291263133556e-06	1.45995350559315e-06	0.037211531276798	7.35693615434878e-11	49.3986465514972	61.091029234798	61.5781690322583	0.487139797460259	12.1795224807611	20.8515469545582	23.2000260568102	4.34070412074652	61.5617052188402	0.262	0.1175	0.30425	0.152397519559501	-0.228496685610094	0.360864458936524	-0.644296588200415	0.222166666666667	0.0878333333333333	0.324	0.124200348894083	-0.0298340069224941	0.360007978921355	-0.706583249047327	0.00983495618605344	0.00720227820940727	0.0102904769426812	0.0279941027787972	0.0379025435323622	0.0305036501499316	0.0488727174331925	0.0092977170970111	0.00633082610122932	0.0104674153157165	0.0246067483489895	0.0346909994134714	0.0302693678970522	0.0465064298488505	2300.55390576632	1447.65657465366	2457.68970791574
127	5.74498864316481e-06	1.59001812328618e-06	2.75867167124799e-06	0.320469623866248	0.0247850427975194	2.65333472088186e-05	0.00308986221730362	0.434178169792028	1.48912394130888e-05	27.050708852199	37.2273346325819	38.2143635293432	0.987028896761331	11.1636546771442	17.651302749422	8.75363107046996	0.611620886185847	34.337583867017	0.26225	0.102	0.31125	0.1196217064845	-0.160804902080498	0.398593459074896	-0.635166727203732	0.2255	0.0845	0.318666666666667	0.0984860864591599	-0.0652887738651417	0.337074125340333	-0.779710411993433	0.00983798056924491	0.0067691144513317	0.0103556911367354	0.0300260491501325	0.0380625787271602	0.0332101199447304	0.0515503735391032	0.00934711502441474	0.00622087008482786	0.0104217761355741	0.0249396870804412	0.0345160432144529	0.030798322647983	0.0460391140687802	2301.58885874378	1317.82132276706	2480.38865535687
128	3.13377213607071e-12	9.85589226100284e-12	3.28809379599369e-11	0.796649749667887	0.151954541938431	7.13429322550398e-07	2.09529866668396e-08	0.350162572142215	6.17121344434371e-11	56.5963753165779	63.2412676606764	63.3076694027586	0.0664017420822347	6.71129408618071	24.5785100929315	31.4041750263041	0.87286790813414	61.9430662617198	0.26675	0.1075	0.307	0.127816582819062	-0.230702666007473	0.34561937599069	-0.716129915959582	0.223333333333333	0.0748333333333333	0.315833333333333	0.113912230524258	-0.045418274924273	0.394518860933276	-0.670696658084893	0.00989172087257371	0.00692790537871789	0.0103164293414523	0.0294978531379968	0.0372101404423155	0.0323233441589642	0.0500315335645696	0.00931510404447838	0.00588506327601149	0.0103968921860337	0.0268079564417769	0.0351068638922182	0.0324774876427393	0.0520539798594943	2319.99781495828	1365.02539773038	2466.71692413706
129	1.6194945903914e-11	8.80333522156804e-12	2.78812689139017e-11	0.66887806311302	0.0340294071666131	3.76862343088997e-07	3.28337295756797e-07	0.450452659537386	2.18349726799299e-10	53.2526607919608	63.4818550284836	63.6647723175993	0.182917289115721	10.4121115256385	25.8093299974225	26.0754206490892	0.569512604106421	59.1966711207155	0.2675	0.10575	0.313	0.0769631693270268	-0.208743514017247	0.373714350993896	-0.690108695052027	0.223	0.076	0.320166666666667	0.0827241173011045	-0.00556843009946907	0.445187420618788	-0.655322383266452	0.00990054975457027	0.00687801732413895	0.0103715613406238	0.0291646989134493	0.0369114652478171	0.03277616996002	0.0528884158429489	0.00931014712127096	0.00592701989050072	0.0104347701615931	0.0260153853368202	0.0350780453329347	0.0319364497794213	0.0509174596226144	2323.02559113768	1350.14550134203	2485.92008634526
130	4.10318379697638e-12	1.216078006607e-11	3.49390425018153e-11	0.536143909035628	0.12926307909068	2.70107229876488e-09	4.10529744369953e-05	0.0584338336691146	9.22320568485269e-11	56.0479144310448	62.7934498364775	63.1761833794408	0.382733542963251	7.128268948396	35.3882806745733	16.8220746264305	3.58128784745895	61.070842889972	0.27375	0.111	0.30375	0.097535877833803	-0.227325882064969	0.317452386745362	-0.707462886264499	0.2215	0.0861666666666667	0.321666666666667	0.0856746051440668	-0.0619624563389708	0.347021868728676	-0.738293717990537	0.00997272261462105	0.00702596485125321	0.0102857117732971	0.0290241662736431	0.0368912077957325	0.0316623239001882	0.0527326841295207	0.00928773416948405	0.0062761996026128	0.0104476402936244	0.0242367585100973	0.0347032183910383	0.0305560062786835	0.0489634171223137	2347.81241786784	1394.40393705843	2456.03306381546
131	3.69887830571724e-11	1.14863071052481e-09	2.8158867789604e-09	0.454780447577695	0.729387791141941	9.5990076692297e-07	1.17444274355132e-07	0.772306944207031	3.74094490537139e-10	51.5698803923187	53.0458088949999	53.6045189519609	0.55871005696099	2.03463855964219	24.0069201556125	28.0627585133097	0.0837284210938378	58.0232027334214	0.26375	0.10675	0.31625	0.112554459140078	-0.130818574364653	0.369782558958758	-0.603493878430477	0.221	0.0758333333333333	0.319	0.0971837986003599	-0.0212555921363598	0.386811001991893	-0.680543907732046	0.00985604076289054	0.00690659607076035	0.0104005795404578	0.0292597413843785	0.0377949589090757	0.0327758010146645	0.0529443600178615	0.00928022420422267	0.00592105133138355	0.0104246744274562	0.0261934250837774	0.0352668058996648	0.0324359864980684	0.0525577028944078	2307.77146900054	1358.66404104184	2496.04173280728
132	0.000110122928257031	0.000201472193542736	3.24635758168656e-05	0.0121325318927639	0.0204271740867831	0.00351305102076677	0.000422245479558477	0.737676969786905	0.000394996349987321	20.9058645724799	26.2327818053454	32.5241798042043	6.29139799885888	11.6183152317244	8.51978960239103	12.4310896119086	0.11217892298373	26.5894509045568	0.246	0.10625	0.31	0.14183740885483	-0.177160733509195	0.372551658113848	-0.585981024684773	0.220833333333333	0.0851666666666667	0.313166666666667	0.0857767156116442	-0.0793820526210317	0.37602067661754	-0.820380033732822	0.00963267326327944	0.00689233058264258	0.0103442496949211	0.0286465961012839	0.0396012416808612	0.0325530558303853	0.0548551705734507	0.00927771653604338	0.00624308744518302	0.0103730638195415	0.024359155712956	0.0353001393790193	0.0302404138657299	0.0426757467590001	2231.59150265911	1354.41003653225	2476.40265770235
133	8.12021566795579e-08	1.63551279002432e-07	3.49204047244325e-07	0.423952042005354	0.13257964511074	0.0028407768380105	1.33438697363204e-06	0.211752763082692	5.44473257614095e-06	35.8335963669815	42.2575823899424	42.8969164625814	0.639334072639031	7.06332009559992	8.9070121478544	23.3729957131336	1.55940225504673	36.6579874501784	0.249	0.11	0.308	0.0981735735780924	-0.233951092133722	0.402256718038867	-0.713593327651028	0.223166666666667	0.0811666666666667	0.319833333333333	0.103930520602414	-0.0589626863028393	0.420352775389438	-0.620218856853119	0.00967193223386973	0.0069981774229882	0.0103257595679605	0.0276970641326867	0.0387667824390233	0.0316267489340423	0.0502680245171266	0.00931262665875855	0.00610802532993766	0.0104318933233745	0.0254614562363577	0.0347036907885324	0.0310211964950949	0.0512222294016973	2244.93545315024	1386.06134767466	2469.9642581554
134	2.29690642611671e-11	4.02391798099581e-12	1.02007100693444e-11	0.406043817107645	0.00990966119702462	1.30510252140581e-05	1.32047596107039e-08	0.397294147122392	2.08391351725936e-09	52.5407867708564	65.1480181846164	65.8383727175387	0.690354532922356	13.2975859466824	19.0030415558067	32.3009671243663	0.716500700558754	54.2655533044933	0.2605	0.11075	0.307	0.120888795705849	-0.287246078982761	0.338763756632911	-0.798413478345986	0.2225	0.0771666666666667	0.315	0.0777260795601123	-0.0535553714568046	0.404073458567646	-0.720777546852818	0.00981672343654005	0.00701903498894884	0.0103164293414523	0.0285575105922289	0.0370340785886085	0.0317971704582142	0.0461826148640292	0.00930269558098814	0.0059685675006752	0.0103894884732295	0.025673884124711	0.0351949200794196	0.031826970748939	0.0508740310875834	2294.31700796278	1392.32210245746	2466.71692413706
135	2.24631791415692e-13	3.0594358278399e-13	1.05247510619294e-12	0.734982065690819	0.0670139144950594	3.12061393452353e-08	5.99853712962686e-07	0.0285795985242684	2.21745453745729e-13	61.9549869714792	70.6140168120182	70.7286029808783	0.114586168860114	8.77361600939912	30.6310386347086	24.9127186280903	4.79275985734603	74.0675299655704	0.26125	0.1085	0.299	0.151639078746408	-0.199886583479702	0.359049055159769	-0.700846903730307	0.213333333333333	0.079	0.319666666666667	0.0935474787789499	0.00324662334918382	0.42940542893884	-0.672301929218609	0.00982585835926043	0.00695615332166545	0.0102397229436631	0.0292704076508244	0.0387750414047326	0.0317160508868908	0.0486897113149734	0.00916259175424392	0.00603305054258828	0.0104304526083604	0.0251025669969832	0.0170158066057555	0.0313989559045546	0.0504433479707534	2297.44128593346	1373.47075143181	2440.0584869083
136	7.47086098800288e-14	5.4242532263347e-14	1.61800420694831e-13	0.49220298660435	0.0321037244409016	8.95678638235676e-11	1.0512016694641e-05	0.0944930502141474	8.98247090843814e-13	64.191103568297	74.2702453945021	74.7419522388191	0.471706844316941	10.5508486705221	42.0368856892292	19.4160453445384	2.79611440968256	71.0688207785052	0.27375	0.10975	0.305	0.131187696732916	-0.173594886314317	0.36087906150394	-0.685735754663024	0.217	0.0833333333333333	0.320833333333333	0.121320436571552	-0.00891939393975259	0.340372775894228	-0.665890460062507	0.00997272261462105	0.00699120212864725	0.0102975977907534	0.0295909775312373	0.037388583320328	0.0317775339057279	0.048191158374047	0.00921943593716556	0.00618171102689656	0.0104405054884907	0.0250230695056966	0.0356185177204218	0.031121093333125	0.0514871798748928	2347.81241786784	1383.96932891594	2460.16581779738
137	7.84483161693499e-15	1.76054714016973e-14	5.56171371138431e-14	0.53715381711017	0.0825505657886884	1.1151771089224e-09	1.48992889130163e-08	0.846353247923556	1.21610690493533e-13	68.7654364698028	76.6432295008781	77.0240698901216	0.380840389243531	8.2586334203188	37.112306160443	32.0663884172418	0.037548164214968	75.3526187100497	0.272	0.11375	0.3115	0.154692710385037	-0.153178675041703	0.32645785965256	-0.685946580549627	0.218666666666667	0.0798333333333333	0.313333333333333	0.0594681382997966	0.0110113539579368	0.467944740297022	-0.730604959198924	0.0099527648803929	0.00710145647681136	0.0103579688529837	0.0291026380375818	0.0372109766733894	0.0315623319050287	0.0472406691187296	0.00924491817345047	0.00606204258408474	0.0103745647414513	0.0246080577776658	0.0165603872813707	0.0305690361760519	0.0468931847702576	2340.95181544975	1417.13799365015	2481.18235426045
138	4.99432139051386e-06	1.76732775831133e-05	3.67588756727057e-05	0.519694320147438	0.298464033176263	0.00513376975507315	3.63397270464496e-05	0.278316069854717	5.18657948850817e-05	27.340716341223	31.8191180124231	32.2336179219819	0.414499909558799	4.89290158075892	7.83170336276635	17.0535838700771	1.17529429484239	31.4263844608132	0.2465	0.108	0.30625	0.11522298963066	-0.17208717543149	0.352689660157838	-0.705622287615532	0.222333333333333	0.0833333333333333	0.3165	0.0741453397815439	-0.0265404379676453	0.37673979306542	-0.763892918824232	0.00963925996466187	0.00694205272581706	0.0103093942865368	0.0280774718264032	0.0399407893289143	0.0321712915861652	0.0523826063814705	0.00930020741919938	0.00618171102689656	0.0104027873184064	0.0245315304969885	0.0352948339565491	0.0307472270706984	0.0471681206239521	2233.82892990198	1369.25326476541	2464.26908710806
139	4.20853148041538e-11	4.13008486851897e-12	1.21751256016817e-11	0.546481937498972	0.00683285965864105	2.17749612700194e-07	7.01746222254152e-07	0.375629310576801	1.08557017053739e-10	51.3067854528199	65.0926368812397	65.4562943805176	0.363657499277906	14.1495089276978	26.8687664687968	24.6103279983781	0.78495725252651	60.716804836953	0.2615	0.106	0.31275	0.124958552993637	-0.241915749446795	0.323942129464588	-0.715218657697765	0.2165	0.077	0.321166666666667	0.113205141057711	-0.0196390790084882	0.330406451932184	-0.657138208600644	0.00982889508486557	0.00688517994328585	0.0103693047013768	0.0293930871787497	0.0370830095389401	0.0329463638706627	0.0524628371215372	0.0092117481050871	0.00596265684391775	0.0104433639872471	0.0259892443418466	0.0355681248747977	0.0325667778654756	0.0554860732926683	2298.48012015872	1352.27908800455	2485.13337384774
140	2.66996374162186e-11	1.39757602427225e-10	3.10377574747951e-10	0.354892940265959	0.184963975422004	2.39068432309067e-06	2.70840250919102e-08	0.819653122060682	2.32905224437059e-09	52.2341415544652	57.5745037061824	58.4303882537424	0.855884547559981	6.19624669927725	22.2523306181793	30.9059492447286	0.0519799636422249	54.0214263336833	0.269	0.1125	0.3165	0.16399759601174	-0.160196724465597	0.336751507916051	-0.675816955665208	0.2275	0.0793333333333333	0.318666666666667	0.0971176611606497	-0.0390529763353729	0.358651724313595	-0.802823661423561	0.00991809882700163	0.00706730842854704	0.0104027873184064	0.0292006670653461	0.0370033724864009	0.0319692592286927	0.0467476420854935	0.00937634432582647	0.00604467094234073	0.0104217761355741	0.0259205525386573	0.0345168139252112	0.0317945362525994	0.0443800156181744	2329.04671516862	1406.84191539756	2496.81221413052
141	4.64463684866301e-12	1.50758444980787e-13	3.87561621850398e-13	0.383118334652002	0.00186828529614888	4.39368998061231e-06	2.56283665517874e-08	0.0875306223505703	8.12500906058877e-12	55.7956568452792	72.1110252556173	72.8716971568574	0.76067190124013	17.0760403115783	21.0849342037072	31.0131688312758	2.91921157949764	66.3294075983938	0.2735	0.111	0.29825	0.203263295616805	-0.209282542435073	0.338843280388792	-0.532902904932433	0.232833333333333	0.078	0.314333333333333	0.0613638400507153	-0.0390111084761318	0.420356872768395	-0.677190029453545	0.00996988336376828	0.00702596485125321	0.0102323418218695	0.0299440578551047	0.0375857497796144	0.0313397929223222	0.0507439247906869	0.00945281248851804	0.00599799866572151	0.0103835376135077	0.0258320646621825	0.0343427334446857	0.0314789194640967	0.0515136045733853	2346.83610998344	1394.40393705843	2437.49692399749
142	1.5287410623263e-08	2.47701586539057e-10	7.13066890799935e-10	0.604767852242805	0.00164933185125972	9.44245097316438e-06	1.2481216303121e-05	0.386729459800611	1.25855755772107e-09	39.2602262917826	56.3466671900242	56.6145317523806	0.267864562356408	17.354305460598	19.621022652329	19.0882313911052	0.749200548911176	55.3712351832464	0.265	0.10725	0.305	0.162727191306219	-0.198888147554356	0.322516502635544	-0.680752596644147	0.226166666666667	0.0813333333333333	0.313166666666667	0.0784588086165337	0.0150605445021073	0.37942997197327	-0.661019048935932	0.00987097857910018	0.00692081408389157	0.0102975977907534	0.029782057302828	0.0379148202499334	0.0323472806521563	0.050720119411299	0.00935689203165366	0.00611373862796871	0.0103730638195415	0.0251673099447831	0.0162232100078672	0.0310042586353181	0.0519234647127664	2312.88823269741	1362.90755832822	2460.16581779738
143	3.39262969486094e-08	4.06867166396657e-07	4.18600930330603e-07	0.134536667576731	0.301597114975032	4.65000305229948e-05	1.11443569679228e-05	0.339340867889669	5.00636767432868e-08	37.6254304577596	40.2495241588222	42.4888840107778	2.23935985195567	4.86345355301819	16.5857117476789	19.3044969302664	0.912919902408248	47.2422781500178	0.26425	0.104	0.31325	0.0917182160628107	-0.169452457590972	0.376944927451113	-0.620343605539935	0.2285	0.0783333333333333	0.322333333333333	0.0761234204494318	-0.054132811019826	0.390901360494333	-0.743194423760318	0.00986202811541696	0.00682754038097373	0.0103738144750801	0.0294512040245907	0.0376157495527181	0.0330835676831672	0.0549927278447974	0.0093908449558329	0.00600971458938226	0.0104533207037116	0.0257902237415767	0.0340267681761377	0.0319789979333652	0.0487113354895297	2309.82203129216	1335.13606178359	2486.70563621962
144	3.11796783576403e-16	7.78632655463552e-17	3.1323676687955e-16	0.925940086529352	0.0126737403367107	8.42649668371004e-11	1.11826774885678e-07	0.0199062017295271	3.91155102579754e-15	75.3043644718018	88.0256364652196	88.0342769158015	0.00864045058187912	12.7299124439996	42.1562324041442	28.157615793998	5.42010158517041	82.6784122817094	0.2805	0.10875	0.29525	0.194842713558352	-0.281541183113932	0.28889672982608	-0.752665553343837	0.223166666666667	0.0775	0.317166666666667	0.0725978467302962	-0.0793022642116922	0.439383070157632	-0.756327898442125	0.0100479030238945	0.00696318617666262	0.0102024881343752	0.0306334045102604	0.0363143108011162	0.0316569727711479	0.0467454932324916	0.00931262665875855	0.00598036431822421	0.0104086577515646	0.0255540297059362	0.0347509038538888	0.0315321052328329	0.0473212476164361	2373.69971375002	1375.57561528	2427.14301302834
145	1.51275034924151e-08	1.28624421474223e-09	4.04502710234514e-09	0.936417737468683	0.00897084903073496	7.31146616679098e-06	3.33357605268859e-05	0.220810549504625	6.56715362220924e-10	39.2817793892245	52.801745799221	52.8081095430425	0.00636374382156646	13.526330153818	20.1099669528467	17.2174648871051	1.49909574010599	56.7944804381559	0.2625	0.10775	0.30625	0.131707762382498	-0.210107830474834	0.357876440401385	-0.648490805034482	0.223333333333333	0.083	0.317833333333333	0.0563105000283752	-0.0326107326718973	0.367127518578616	-0.710010617732178	0.00984100084589085	0.00693498491403398	0.0103093942865368	0.0292529672501343	0.0379119809117747	0.0321908561371289	0.0524270693514179	0.00931510404447838	0.00617045681199004	0.0104145035272757	0.0243004990688011	0.0350424261413988	0.0309282132035156	0.0521253038399578	2302.62251956406	1367.14063143701	2464.26908710806
146	5.7740451998525e-11	9.4316038431181e-10	2.04412185913827e-09	0.360210761888946	0.45606212611781	7.49159917904384e-08	3.95350398666726e-05	0.0559337882943542	2.28693082458345e-09	50.6620911681821	53.4707048664641	54.3078631779244	0.837158311460371	3.64577200974236	28.9332458022345	16.8935816239018	3.65402785381048	54.0614959063634	0.26325	0.10225	0.30275	0.117264915345195	-0.143661542892082	0.372318167994948	-0.714532155878271	0.2165	0.0783333333333333	0.320833333333333	0.0821264140570015	-0.0642006342302846	0.3734529573641	-0.697265811398459	0.00985003707430498	0.00677646138958101	0.0102761382950566	0.0300158214482865	0.0388804340980092	0.032933670212741	0.0498131860117353	0.0092117481050871	0.00600971458938226	0.0104405054884907	0.0251911335485583	0.0352575229325963	0.0320302356782588	0.0537349181144224	2305.71575700305	1319.99515632074	2452.70558587225
147	6.04084678299971e-10	4.00600698244757e-11	2.03529414805962e-11	0.0429667400102097	0.000996489594963558	1.80368555636007e-06	6.9672494343825e-06	0.118706400062501	2.33473174636909e-09	45.8711231602392	60.2490345906008	64.3457448220397	4.09671023143892	18.4746216618005	22.7935658043134	20.2022073459302	2.43430627330963	54.0160788059384	0.27075	0.1105	0.30375	0.187164018601159	-0.188356812830603	0.311099246745676	-0.74240016115883	0.228666666666667	0.0835	0.3185	0.0554810504526717	-0.0274058270623553	0.384943711872721	-0.668349691641164	0.0099383904407241	0.00701209381924293	0.0102857117732971	0.0297754210449201	0.0376080280772345	0.031759022171057	0.0450389105229724	0.00939325437348386	0.00618732708916008	0.0104203246870379	0.0245218465325731	0.0344989987401111	0.030747573609101	0.0524594328990579	2336.01352380189	1390.23772938244	2456.03306381546
148	1.26081214943849e-11	1.13793653617299e-11	1.62124732735594e-11	0.167797866354907	0.0257345959455943	2.31513579542753e-06	2.23520577440605e-05	0.00215292844610534	7.35183844862116e-11	53.7625688952176	62.9349992462376	64.8375072118179	1.9025079655803	11.0749383166003	22.3139918900779	17.9775932654757	9.41435870837995	61.563209689974	0.265	0.1055	0.296	0.0908224076936366	-0.193653646957851	0.431133090450157	-0.623047158502264	0.223666666666667	0.0805	0.325	0.0666037049833711	-0.0622324233639096	0.398829437688157	-0.771794900995966	0.00987097857910018	0.00687084268773633	0.0102100010803638	0.0292465350774559	0.0387536667508085	0.0316346617496368	0.0520463790419134	0.00932005236747684	0.00608509566026675	0.0104757993101048	0.0249397722204434	0.034230329678215	0.0315570487568995	0.0469482006484252	2312.88823269741	1348.00927104723	2429.74767106781
149	2.97509903147632e-07	2.89578131666456e-09	5.35703506737321e-09	0.285481615451828	0.000776630049478473	9.58451898566171e-07	0.00186618229368356	0.60584658545541	5.301310595554e-09	33.1632873910166	51.048830694097	52.1896388946188	1.14080820052186	19.0263515036022	24.0098285443019	9.67671266068373	0.266267560538836	52.2126724955884	0.2595	0.10075	0.304	0.192416484206479	-0.217235272484738	0.311898458706711	-0.661768788952141	0.217	0.0825	0.299166666666667	0.0659927470219416	-0.0346980749681088	0.388895064179527	-0.793987941814498	0.00980448565552955	0.00673218983243714	0.0102880961533819	0.0308073108379659	0.0382997290582975	0.0335043492805382	0.0528707777772262	0.00921943593716556	0.006153519960474	0.0102413587392262	0.0241986620214253	0.037253429073052	0.0301145413483619	0.0466550782232708	2290.13313158092	1306.91109497044	2456.86197664756
150	1.87549695923238e-12	1.08424661815732e-11	2.65647925711213e-11	0.39240779178695	0.189741989543504	2.34335669247355e-07	6.59406326195965e-07	0.0192544578308619	3.03854248008535e-10	57.6407792180617	63.0379951377181	63.7694630581609	0.73146792044281	6.12868384009926	26.7269061448715	24.7302621125327	5.47825619439755	58.4766945893342	0.2715	0.108	0.30625	0.199267298873228	-0.158122378478321	0.29930859475116	-0.701888395898315	0.226	0.0786666666666667	0.3285	0.077535036139897	-0.0593707538767896	0.391067565485414	-0.70120334754233	0.00994702702687274	0.00694205272581706	0.0103093942865368	0.0302919129337729	0.037648155489852	0.0323274302372097	0.046949556953736	0.00935445096606093	0.00602139848631334	0.0105047155851438	0.0256074887136022	0.033760917216776	0.0321725712456217	0.0510262864097092	2338.98029146725	1369.25326476541	2464.26908710806
151	1.0926274297999e-12	1.58935946073854e-11	4.83982110594693e-11	0.618918760180708	0.443711238972077	2.49255924114315e-07	4.30760463357055e-08	0.415302904852819	9.17176877108097e-11	58.73962231326	62.2226918833003	62.4700820582002	0.24739017489992	3.73045974494016	26.6076416977121	30.005779680303	0.663568623507672	61.0829892624857	0.27175	0.11625	0.3025	0.0609481054326036	-0.172797785088747	0.398772457899554	-0.643868091161303	0.226333333333333	0.083	0.310166666666667	0.0708086753529218	-0.0479685293331012	0.394552020314253	-0.61337894772069	0.00994989793839576	0.00716893754909271	0.0102737359234561	0.0276620057266481	0.0377915076854153	0.0304076958792311	0.0511129792658375	0.009359330975873	0.00617045681199004	0.0103457803167745	0.0247570383052536	0.0352434617411108	0.0304359073550429	0.0546228314679126	2339.96668508452	1437.54474241106	2451.87075697826
152	6.62980777067743e-07	8.77113844548136e-06	1.54627578590044e-05	0.35724418874975	0.602623486479038	7.50317997068212e-06	0.000816876623350718	0.608852082993295	2.84621829438515e-06	31.512531508517	33.4027336857362	34.2502913265198	0.847557640783634	2.73775981800281	20.0604654274612	11.202489596486	0.261849907039505	38.1430371854273	0.25875	0.10275	0.308	0.103891013920936	-0.149891375380196	0.367118343966741	-0.659493726090256	0.219833333333333	0.083	0.312833333333333	0.0862785958192508	-0.0548294762688329	0.377575522512561	-0.747403465538358	0.00979526377113823	0.00679111760973071	0.0103257595679605	0.029481825590124	0.0387942526435697	0.0331200109723888	0.0540864329058462	0.00926262476586529	0.00617045681199004	0.0103700573040215	0.0246625723050606	0.0356316233569869	0.0306539142026113	0.0484942843328693	2286.9815666138	1324.3346589214	2469.9642581554
153	1.53774342463637e-06	6.39286351456958e-08	1.53463962142981e-07	0.514881820169196	0.00477332573932033	0.000115594506256599	9.95181357386409e-05	0.423921330066032	7.96372397916662e-08	29.776599090681	44.3179583590609	44.7420915785624	0.424133219501527	14.9654924878814	14.8632285819276	15.145824898952	0.63941881768551	46.2080455189844	0.263	0.10725	0.31925	0.101747311877325	-0.228832478182162	0.400768085339936	-0.753030955430068	0.229166666666667	0.084	0.311666666666667	0.122249900013289	-0.0712554636929086	0.316860724943155	-0.754853940844113	0.00984702909465568	0.00692081408389157	0.0104268441193462	0.0289986773926482	0.0365881544484176	0.0326166724607228	0.0460390773188063	0.00940047005188442	0.00620413133507112	0.010359485375558	0.0255789179182095	0.0346605496093448	0.0306485642066431	0.0474690030621741	2304.68596790338	1362.90755832822	2505.21134270391
154	1.91019892638036e-11	6.64434848498927e-11	2.21139836454513e-10	0.964374578109929	0.181057637758721	3.70789577666541e-06	6.79607964514499e-07	0.0335344446737319	4.6001198177993e-10	52.9163653250362	59.1670257703991	59.1690207050196	0.00199493462059763	6.25265537998348	21.4102194318566	24.6721037054995	4.51828427364671	57.5720556857254	0.26325	0.1095	0.305	0.129221372639547	-0.196676449613684	0.382413137944573	-0.609002388480345	0.222833333333333	0.08	0.325166666666667	0.0671359068420815	-0.0454364439153028	0.422686607644067	-0.638164354541172	0.00985003707430498	0.00698421539131749	0.0102975977907534	0.0289993748768938	0.0381045676419055	0.0317045848820838	0.0518104796910552	0.00930766543029591	0.00606781749928278	0.0104771913482121	0.0249860210114192	0.0344227768004627	0.0314715331023053	0.0530200866588414	2305.71575700305	1381.87475143093	2460.16581779738
155	2.64196116443348e-10	8.70788246080362e-11	2.86946705671869e-10	0.907900544095488	0.0261001962058135	3.78631917370727e-06	3.42173796363546e-06	0.0655806686384068	5.3196268573373e-10	47.5598650851607	58.5881040610766	58.6014875621586	0.0133835010819894	11.0416224769979	21.3700914078836	21.5642332361185	3.39030873000593	57.2547574572787	0.2685	0.11675	0.3085	0.148154968817386	-0.200192199631078	0.318721021897652	-0.70347414850973	0.227833333333333	0.0881666666666667	0.326	0.0672727950341933	-0.00817361975563745	0.374557827666535	-0.719199066867587	0.00991226520532771	0.00718230544503315	0.0103304033617671	0.0284174019787915	0.0372847692309855	0.030966535355274	0.0479381750751595	0.00938118628457141	0.00634166864148206	0.0104841288850929	0.0239635615508984	0.0341223268124167	0.030208487222252	0.0475664146418514	2327.04476728092	1441.59674395688	2471.58088528436
156	2.94893251110266e-15	2.2119436124841e-13	7.04586798861405e-13	0.590445805846069	0.932998689363557	8.55355539279223e-11	4.43560037454612e-08	0.423722570937348	8.16222882543159e-13	70.7499273770773	71.300335271495	71.5899838680998	0.28964859660482	0.840056491022551	42.1269654351981	29.9490024084589	0.639967486727983	71.2743657238382	0.2655	0.11175	0.31875	0.0923536490156002	-0.205347854422064	0.369500275743909	-0.712637819260308	0.209333333333333	0.0791666666666667	0.311166666666667	0.108017401470191	-0.117252546894251	0.370410530776731	-0.693743100587602	0.00987692522123727	0.00704668692708312	0.0104225012840732	0.0283514693559475	0.0366689103171565	0.0320394973625579	0.0492139181025209	0.00909933202856822	0.00603886468809646	0.0103549311156722	0.0251028484715504	0.0363175972025334	0.0314357425546819	0.0543347897087188	2314.92594801054	1400.63425995314	2503.69460013738
157	1.61143527186192e-15	9.39709473208726e-14	3.36240642251567e-13	0.79706013551361	0.877969754084955	2.58262406323747e-10	1.55378063809081e-07	0.0617239409899608	3.52260338086957e-13	71.9752723044803	73.1099268674807	73.17605488548	0.06612801799929	1.20078258099966	39.9672072578815	27.5212482499364	3.4904463380044	73.0763386431555	0.2685	0.1105	0.3025	0.149459517068345	-0.147399018620226	0.367491713796135	-0.629843345509529	0.2135	0.0793333333333333	0.320166666666667	0.0837975714122081	-0.0417909035134217	0.434472661343073	-0.649092998033062	0.00991226520532771	0.00701209381924293	0.0102737359234561	0.0293509075285235	0.0383601290688327	0.0315042109619927	0.0490003690813367	0.00916519914883026	0.00604467094234073	0.0104347701615931	0.0248715576237785	0.0358000541115127	0.0312988686990343	0.0525178155846115	2327.04476728092	1390.23772938244	2451.87075697826
158	3.2440581708284e-09	2.87036483596869e-09	7.07617180434547e-09	0.475879674562255	0.0576618398268257	9.30032430589774e-08	0.000523533515493254	0.138236453105971	7.57256881823847e-08	42.4348363508543	51.0678977275384	51.5761885704997	0.508290842961287	9.14135221964534	28.5144200301547	12.0299189951484	2.19748122848068	46.3203813904394	0.26575	0.1035	0.303	0.151260563605055	-0.226933948283669	0.313816870915518	-0.733432268467191	0.219166666666667	0.083	0.317	0.0922113994628141	-0.047641396208669	0.400234042461993	-0.662851381111154	0.00987989245323266	0.00681300840611333	0.0102785370633219	0.0303329770278587	0.0376790043610802	0.0329373645707134	0.0507122498841519	0.00925251987333438	0.00617045681199004	0.0104071924565376	0.0247287908709309	0.0354194830049884	0.0306818386878019	0.0513288015290891	2315.94288230027	1330.82358940846	2453.53923045085
159	1.35596779585582e-10	1.84931412629542e-09	1.57408922366059e-09	0.090640898731049	0.202156021365064	3.34576670092641e-08	8.44991423972685e-06	0.792012280561889	5.5678177013758e-10	48.9209914898602	52.0180302478002	54.8809843205599	2.86295407275975	5.95999283069978	30.4958778258715	19.8332678151137	0.0695368789874919	57.1551608457974	0.26525	0.10475	0.3135	0.194438906852595	-0.104106983203305	0.280360187795993	-0.621707503316861	0.217166666666667	0.0786666666666667	0.316	0.0879455452413287	-0.045544976843468	0.399087957606409	-0.783132298666754	0.00987395393108133	0.00684924629703289	0.0103760641070291	0.0304552793476057	0.0381299719843306	0.0332968634829895	0.0520772752466263	0.00922199411003176	0.00602139848631334	0.0103983682869725	0.025280636791802	0.0357238355536667	0.0315711845342946	0.0463375128034205	2313.90773173348	1341.58466299635	2487.4900239758
160	4.78656028517002e-14	3.23547305844355e-13	7.08044186958647e-13	0.297831926128353	0.16577528753938	8.06101043273487e-11	9.83672525790857e-07	0.751724769250564	1.08345020126806e-12	65.0950703410381	70.4956043626407	71.5794810697007	1.08387670705997	6.48441072866262	42.2429493837044	23.9598204575686	0.100087405493468	70.6663117319176	0.2775	0.11325	0.3135	0.129225602460787	-0.206863287384113	0.344022985006575	-0.609162506564281	0.220333333333333	0.0836666666666667	0.3165	0.0853128039075023	-0.0511853965714836	0.396704123657124	-0.701803075217516	0.0100148401640643	0.00708783023348538	0.0103760641070291	0.0292564114961217	0.0360119543727536	0.0316742552614193	0.0513212372592122	0.00927018046753827	0.00619293581468274	0.0104027873184064	0.024564531157889	0.0353127350621078	0.0305501920860697	0.0497846441110238	2362.30653633031	1413.02703548226	2487.4900239758
161	4.7560027320594e-11	4.82201879560964e-12	4.37572719025644e-12	0.0885490097441292	0.002304797402217	0.000130067267616465	8.17684944105515e-06	0.000531096662877401	5.21102329526503e-11	51.0575074772169	64.7631743751408	67.6637302876588	2.90055591251803	16.606222810442	14.6408104366164	19.896064095361	12.0031864763823	62.3098619328063	0.2575	0.1065	0.303	0.152718426595553	-0.192542922528112	0.329777248307553	-0.790069215402141	0.224166666666667	0.0801666666666667	0.336	0.0701369895148957	0.0224906763338376	0.414490528397649	-0.659274542038797	0.00977981070106545	0.00689946927945687	0.0102785370633219	0.0293825894589202	0.0388772697142185	0.0323598537549343	0.045444451781511	0.00932745875651768	0.00607358463563934	0.0105644594704107	0.025094796057275	0.0172097897951769	0.0319676389316315	0.0499714702356863	2281.70287831139	1356.53835239632	2453.53923045085
162	9.22130457737324e-10	2.72394785970118e-11	6.73428606150842e-11	0.4093753125504	0.00216471226211095	0.00365481755113605	2.60963982411484e-06	0.00131055519372745	5.24893716459407e-10	45.006946118101	61.0730059351808	61.7536201184412	0.680614183260332	16.7466740003401	8.44781760449223	22.0840879278367	10.3275998761674	57.2839729221826	0.2535	0.108	0.3	0.190666421128808	-0.181463263715239	0.361775480645534	-0.603126797038076	0.228166666666667	0.0801666666666667	0.3305	0.0868682587001165	-0.036385766120118	0.341680695393171	-0.646472503647081	0.00972965611437794	0.00694205272581706	0.0102495134647032	0.029258116517379	0.039671832824297	0.031835736810486	0.0503423163141805	0.00938601982357318	0.00607358463563934	0.0105209419782667	0.0256355188203661	0.0335640570284689	0.0322339369932155	0.0542554904759594	2264.59088707485	1369.25326476541	2443.45720821957
163	4.32771060645461e-11	5.34949227940342e-14	1.91370026702173e-13	0.772879719794895	0.000119111549760326	1.37757589934048e-07	2.5571149562032e-06	0.197802134115718	4.43106287551395e-13	51.2498665986204	74.2995374289203	74.3828332532794	0.0832958243590838	23.132966654659	27.7540769070802	22.1231194459688	1.65852839551735	72.5846417575899	0.26475	0.1065	0.31225	0.122025162447018	-0.231873446989467	0.354912009742393	-0.669236603719651	0.218833333333333	0.0788333333333333	0.3245	0.117705253572965	0.0134485211604922	0.323972482312059	-0.691418051985804	0.00986799916161969	0.00689946927945687	0.0103647808993507	0.0294721964104556	0.0369507362751691	0.0327090364410145	0.0524618057874767	0.00924745427039352	0.00602722848297934	0.0104716141234852	0.0258550549385705	0.0169909918703357	0.0323275936925991	0.0517215134735347	2311.86745012892	1356.53835239632	2483.55645895776
164	5.81926757849716e-08	1.36377303299375e-07	4.127193907463e-08	0.0251288193725456	0.0248876392800455	8.00599895912951e-05	2.29992607786052e-05	0.0993136630659221	1.59902326479318e-06	36.5179097904002	42.6568349712215	47.6718218789392	5.01498690771768	11.1539120885391	15.5568748497881	17.9232633656638	2.71653068065098	39.456636946036	0.261	0.1015	0.2975	0.170102595708109	-0.169328379506835	0.319794429923697	-0.601094093177412	0.2265	0.077	0.313	0.12410936333204	-0.00791556742178088	0.3478178453337	-0.775867589742223	0.00982281751189219	0.00675438271368461	0.0102249278518133	0.0305760560388492	0.0392897749740836	0.0330174700335841	0.0560123251231299	0.00936176780037692	0.00596265684391775	0.0103715613406238	0.0267244974986676	0.0352904989525936	0.0321160187848884	0.0460438217693934	2296.40115636077	1313.46546157725	2434.92461080138
165	2.76191602509819e-10	1.14420804928633e-10	1.31245599945178e-11	0.00693052629085633	0.00133524149830247	9.65309615388474e-06	5.09130140866119e-06	0.014291700424407	3.31872526782674e-09	47.4692268437793	58.0032060310987	65.2940926962583	7.29088666515963	17.824865852479	19.5788691031776	20.8026294742822	6.00174938696546	53.2433983630513	0.269	0.10675	0.30375	0.189457790941208	-0.213669082954005	0.307111075160957	-0.585445526360581	0.23	0.0798333333333333	0.327	0.0944370089672346	-0.0249397499474644	0.413704848072508	-0.766794593043577	0.00991809882700163	0.00690659607076035	0.0102857117732971	0.0302956728538506	0.0374788914357857	0.0324068636069539	0.0537668573881189	0.00941245436369145	0.00606204258408474	0.0104924041702861	0.0259294928721302	0.033729944919441	0.0316649899000408	0.0436821862961283	2329.04671516862	1358.66404104184	2456.03306381546
166	5.11486340671305e-09	1.85538609276102e-08	4.99398741311217e-08	0.631979850172362	0.219033127976161	8.04911683191666e-07	1.58566349594502e-05	0.745690798318494	7.21763507356225e-08	41.5029698881845	47.0184026241623	47.2477881182022	0.229385494039889	5.7448182300177	24.3460609223621	18.6316471348628	0.105187730563557	46.427426949758	0.2495	0.11275	0.31975	0.137315242520547	-0.247903351679342	0.341579722961692	-0.691465302211901	0.207333333333333	0.0865	0.316666666666667	0.095762815246868	-0.0937754387110206	0.399402625133247	-0.656221488491597	0.00967841468709766	0.0070741600646515	0.0104311731572589	0.0278239954403807	0.0375685332614108	0.0320635338299129	0.0510523912617865	0.00906720564563423	0.00628718055408462	0.0104042572406111	0.0235758433301441	0.0363090070813699	0.029977301553317	0.0526642675922855	2247.14068604466	1408.90611954999	2506.72348395956
167	3.84298316431247e-10	3.29278365928094e-09	8.43989278807284e-09	0.518697034728686	0.355481054436921	4.05422586515732e-08	0.000115137751429558	0.185142736804899	6.60123354856586e-09	46.7948413125196	50.77089167124	51.1873749930019	0.416483321761916	4.3925336804823	30.1233389267563	14.8706965735046	1.75585204596064	51.7293883733454	0.2735	0.102	0.3025	0.132969512609436	-0.162983333351912	0.353436498718915	-0.67496221713182	0.225166666666667	0.0795	0.315	0.0936075489394191	-0.0436374544111207	0.372602280180982	-0.660358184162838	0.00996988336376828	0.0067691144513317	0.0102737359234561	0.0308599017166232	0.0377340748470718	0.0330608284763652	0.0510967401187221	0.00934221375924391	0.00605046932803934	0.0103894884732295	0.0256970345802946	0.0350035809213176	0.0315185243816801	0.0532502579168917	2346.83610998344	1317.82132276706	2451.87075697826
168	1.67333699304146e-12	1.61430710699542e-11	3.78390321069328e-11	0.366944126793126	0.274148751781818	4.38229288453731e-10	1.18891155211993e-05	0.560318226112169	3.44769261201946e-11	57.8727712463005	62.1894750006031	63.0034619511243	0.813986950521212	5.13069070482379	38.9346648759947	19.1809956397856	0.339153533928766	63.2050212431577	0.26325	0.10675	0.3075	0.0972398216551034	-0.156886767814036	0.367599934955727	-0.627778144633037	0.209333333333333	0.0808333333333333	0.313	0.105547289770643	-0.0435821610788476	0.34873380005378	-0.718034300156748	0.00985003707430498	0.00690659607076035	0.0103211015676034	0.0290313271081046	0.038328255144083	0.032374981944831	0.0543558135987431	0.00909933202856822	0.00609657583371403	0.0103715613406238	0.0247711462905561	0.0368295575241411	0.0312615174095179	0.0522548166914011	2305.71575700305	1358.66404104184	2468.34293918493
169	2.15150701382244e-06	1.23874831963559e-06	2.06377129369986e-06	0.295723335207682	0.0440569140017353	0.0051999987195063	4.74643236366708e-06	0.718842019610625	5.09253813519869e-07	29.0827765381218	37.7827134531799	38.8760942977788	1.09338084459887	9.79331775965693	7.80853694102007	20.9369782206741	0.129604923751685	42.0470811590294	0.25975	0.1095	0.31425	0.148753750145637	-0.188377884674062	0.367425906662776	-0.629327241546028	0.235166666666667	0.0821666666666667	0.317666666666667	0.0452507003825923	-0.107610961362278	0.402476882542561	-0.64351423047053	0.00980755131423694	0.00698421539131749	0.0103827920105802	0.0290029091729286	0.0377525074227212	0.0322188999802508	0.0502177417235092	0.00948560177839693	0.00614219146850663	0.0104130443927096	0.0249314953136288	0.0333411756690695	0.0308653580318815	0.0544151057298613	2291.1810501472	1381.87475143093	2489.83621956832
170	6.98816135842154e-10	5.08938824212661e-12	1.66110362989869e-11	0.711639524278658	0.000714203526484246	0.000449127630179488	1.42440402674199e-07	0.0858432246869056	1.27477529435036e-09	45.5735355768229	64.6483661885177	64.7850110480831	0.136644859565422	19.2114754712602	12.3158521161567	27.6894093184374	2.95064624279439	55.3431873903664	0.25625	0.1075	0.298	0.11825044093875	-0.247004702310962	0.377196457733487	-0.69307607745441	0.225666666666667	0.0766666666666667	0.314166666666667	0.0707179379924572	0.00605029635675846	0.381902395804545	-0.677174130792951	0.00976425312399954	0.00692790537871789	0.0102298741518447	0.0287676516659125	0.0387394625492283	0.0317516406599232	0.0519926030335204	0.00934956246410741	0.00595081091278359	0.0103820460194938	0.0258212097033052	0.0162258353138546	0.0320614546033005	0.0535473938718997	2276.39150055659	1365.02539773038	2436.64068150963
171	1.58952364165813e-06	1.7265967543631e-08	5.15850293381463e-08	0.979951996227112	0.00156772693332428	0.000303969254707321	0.000179254060005726	0.196285212613886	2.68506126069769e-07	29.7082037561413	47.1750226892837	47.1756541604991	0.000631471215456259	17.4674504043578	13.0457755863154	14.0369434372387	1.66980083857561	43.4876445365428	0.2535	0.103	0.30825	0.105850769881364	-0.219348697390517	0.39298738332776	-0.701073804446042	0.222166666666667	0.081	0.3205	0.097951434483048	0.00860054702292366	0.376208217526648	-0.692103797128325	0.00972965611437794	0.0067984269728116	0.0103280832394835	0.029145809038217	0.0384908584551813	0.032926125821875	0.0519760535353836	0.0092977170970111	0.00610230440567576	0.0104376408816162	0.0253352836091272	0.0166459015449559	0.0314124050646631	0.049777056105982	2264.59088707485	1326.50033971098	2470.77315793605
172	7.66106679101617e-09	1.06747430400513e-08	3.06113348994831e-08	0.734640488605048	0.104861008310524	4.26146590269814e-07	0.000388594914866956	0.12594472505588	1.83722375717532e-07	40.6757509923591	48.2207719280595	48.3356652471994	0.11489331913981	7.65991425484026	25.5721468175743	12.5862506436879	2.34179042051073	44.3389864093161	0.2545	0.11025	0.3065	0.133128945219112	-0.214782316815562	0.342783369443532	-0.731758070045745	0.211	0.0886666666666667	0.321	0.0923183493327663	-0.0403380081695992	0.379895144370434	-0.710419515631243	0.00974229599045229	0.00700514130852306	0.0103117428701704	0.028425995137044	0.0385988409896825	0.0318418765462189	0.0494013654000602	0.00912585012863378	0.00635788139023768	0.0104419355010699	0.0233908838929001	0.0360104009120583	0.0298711066100705	0.0489158570043842	2268.90045469145	1388.15081280528	2465.08620875719
173	3.15748126325772e-06	1.2434231657536e-06	3.22691492816557e-06	0.774718555726852	0.0483968316842177	5.75445852807129e-05	0.00110230626349342	0.221412317675756	1.47866809921879e-05	28.2896664712171	37.7743400911168	37.8562553055199	0.081915214403125	9.56658883430282	16.1817918861962	10.6473182113277	1.49519405966748	34.3539121798268	0.25925	0.1015	0.30775	0.135485632898316	-0.200970952827155	0.352440164936591	-0.656791407571586	0.224166666666667	0.0823333333333333	0.319333333333333	0.105052344174843	-0.0361152153442075	0.345728178226341	-0.6986373892376	0.00980141584804528	0.00675438271368461	0.0103234323448013	0.0301191412967734	0.0382008711707581	0.0334144950078216	0.0540405791786928	0.00932745875651768	0.00614785945396531	0.0104275665833503	0.0253338603516675	0.0348140312545717	0.0312395205327606	0.0506688200505306	2289.08391201362	1313.46546157725	2469.15418541465
174	1.83734582491959e-08	4.71063287193311e-09	7.16067868577457e-09	0.212485708979754	0.0130244430783711	4.69152991874495e-08	0.00191531808431395	0.87339659187636	7.32606021520544e-09	38.8832833848574	49.9955971287563	51.5500062823776	1.55440915362124	12.6667228975202	29.8402387069345	9.62897174347472	0.0253910219398676	51.4996456298251	0.26025	0.10125	0.306	0.155538592718474	-0.20262832982751	0.348920281472103	-0.603045801708502	0.213	0.083	0.3075	0.0712487076597793	-0.0355790616589734	0.399762955854342	-0.740653549995321	0.00981367020086806	0.00674699783161889	0.0103070421343264	0.0304369517910404	0.0382343812305124	0.0333915521437194	0.0551081644530773	0.00915737018550398	0.00617045681199004	0.0103211015676034	0.0239879785763151	0.0369598900789234	0.0302904345428838	0.0497032197661028	2293.27298752771	1311.28342202221	2463.45078877195
175	1.06657747899636e-10	9.60610920459822e-11	3.14445703978494e-10	0.87656898380023	0.0613170935949015	1.0545374716272e-10	0.00985839529650615	0.358867286035152	4.09530905223773e-10	49.4106903899592	58.3778746033349	58.4019989315166	0.0241243281816423	8.99130854155737	41.7176306934853	6.66030658855925	0.841853221125348	57.8257473703424	0.271	0.09825	0.306	0.0715409668842914	-0.210140070605648	0.365703949434774	-0.69514455213661	0.214666666666667	0.0831666666666667	0.314666666666667	0.0915672943619799	-0.0426766634777162	0.391779474209583	-0.640493593011801	0.00994127328148807	0.00665737403670038	0.0103070421343264	0.0305477075567501	0.0371521538192091	0.0338878096328656	0.0556413689811162	0.00918338781443535	0.00617608760787776	0.0103865161453009	0.0244364181555628	0.036119214635356	0.0306088443563886	0.0534426757697643	2337.00371155771	1284.88290992443	2463.45078877195
176	9.4890231156777e-08	3.99160609729368e-09	1.20574439251463e-08	0.831679044329857	0.00494368158299613	0.000490274735810546	0.00011768072236813	0.00877047331359809	2.26652055540763e-09	35.5135314849576	50.3543152290986	50.3994921485391	0.0451769194405642	14.8859606635815	12.152295928392	14.8294921223605	6.86897924653567	54.0811771377581	0.259	0.10625	0.29725	0.177581185311959	-0.230404485049317	0.266744796082121	-0.727723392859795	0.2285	0.0833333333333333	0.322	0.0356371860708463	-0.0689848795072051	0.415921694805507	-0.717906936111607	0.0097983418878847	0.00689233058264258	0.0102224492165035	0.0297344593046195	0.0387611610149209	0.032182724286657	0.0525128491279191	0.0093908449558329	0.00618171102689656	0.0104504835439874	0.0241314629275471	0.0339419269435501	0.0306983605762891	0.0502513196468892	2288.03339063023	1354.41003653225	2434.06478142451
177	4.63675853983956e-08	1.42091747579524e-08	3.70566249189299e-08	0.576287537594	0.0273967708839992	0.000170293448991221	1.76452443800912e-06	0.971887759686398	1.3507837238657e-07	36.9842776409387	47.5990052848392	47.91128022048	0.312274935640744	10.9270025795413	14.1333964273108	22.8357532844457	0.00124191124814388	45.0276852485224	0.259	0.1085	0.312	0.10755556637358	-0.198719443869796	0.373729952966228	-0.705022849424678	0.226166666666667	0.0801666666666667	0.312333333333333	0.0596605845298806	-0.0137532164079497	0.377208559587973	-0.781552094496675	0.0097983418878847	0.00695615332166545	0.0103625137319775	0.0286426438869079	0.0378939872483083	0.0322485745442067	0.0501489143368472	0.00935689203165366	0.00607358463563934	0.0103655358413229	0.0250094157932172	0.035337829932372	0.0312304611085966	0.0472248781111119	2288.03339063023	1373.47075143181	2482.76625554975
178	3.4218286710901e-08	4.07135172372907e-09	3.54335213654407e-09	0.094978325884003	0.0037831409588416	0.00195124041695805	1.21194685178401e-06	0.136179836495473	4.2822980661983e-08	37.6078465454993	50.3114834440385	53.0993884148593	2.78790497082082	15.4915418693599	9.59484832576163	23.5581548160226	2.22060329372835	47.5897944521595	0.25225	0.10725	0.30375	0.102198399680654	-0.226725428857637	0.407410640421969	-0.591394235284123	0.225333333333333	0.0786666666666667	0.317833333333333	0.0947482574099977	-0.0202848195761987	0.381956015745285	-0.721606893183821	0.00971376071990976	0.00692081408389157	0.0102857117732971	0.0283553768410469	0.0389033765236951	0.0318637714564771	0.0555413421366839	0.00934466545668489	0.00602139848631334	0.0104145035272757	0.0258764099107176	0.0349299361537446	0.0317693264379843	0.0492435554856868	2259.17419650914	1362.90755832822	2456.03306381546
179	2.54647638483211e-09	8.87456853792092e-09	2.16260983898344e-08	0.486401871061241	0.186367312421682	8.85339071052083e-08	8.93080752796648e-05	0.711285966776845	6.44207437529342e-09	42.9301613164389	48.6219279367833	49.1064038617005	0.484475924917206	6.17624254526163	28.6097797620769	15.3502718800482	0.136995882457995	51.7831943133274	0.2685	0.1035	0.31	0.141467645631986	-0.186042029361183	0.317388376601363	-0.604072233428548	0.221666666666667	0.0805	0.3135	0.100911396002323	-0.0334494784939825	0.37571775710856	-0.652508499791881	0.00991226520532771	0.00681300840611333	0.0103442496949211	0.0303958304514895	0.0373165395860079	0.0332811937381116	0.0560669615288155	0.00929023315066821	0.00608509566026675	0.0103760641070291	0.0254437881200647	0.0355556105763682	0.031218091520229	0.0529771648014623	2327.04476728092	1330.82358940846	2476.40265770235
180	2.28390807159862e-06	1.02035614929173e-05	2.48809575910535e-05	0.772917887239913	0.381482625183378	4.51292756230154e-05	0.00054739527481222	0.75233464878115	4.07070940257063e-05	28.959351127065	33.0615859643403	33.1448530053422	0.0832670410018181	4.18550187827714	16.6424629056237	11.9468609760943	0.0995796549395891	31.9947462039797	0.25625	0.106	0.3165	0.0708704835468804	-0.195470323977665	0.375442508809216	-0.728524557868398	0.220833333333333	0.0853333333333333	0.3195	0.070017438117617	-0.0574772678284293	0.405878605047049	-0.730459553893756	0.00976425312399954	0.00688517994328585	0.0104027873184064	0.0283199048048397	0.0378199785988084	0.0328863234443635	0.0519774801699942	0.00927771653604338	0.00624862388274345	0.0104290103618974	0.0240487205541582	0.0349745718849772	0.0302741819560011	0.0481263517976304	2276.39150055659	1352.27908800455	2496.81221413052
181	9.7589189612801e-08	8.67308364276942e-10	2.39684780504851e-09	0.579498407526512	0.000984022655952403	1.66027872751515e-05	0.000161801947760752	0.112654567440845	1.98852727135982e-08	35.4559000508598	53.6513788160373	53.958425063196	0.307046247158723	18.5025250123363	18.5439901811333	14.2296384429237	2.51658145095098	49.2923650386437	0.266	0.1065	0.31025	0.152500763167189	-0.263869619643072	0.339766063754263	-0.687629869982397	0.228166666666667	0.084	0.325333333333333	0.0694136623611274	-0.0480178299501244	0.379472510020942	-0.67499403533254	0.00988285563072278	0.00689946927945687	0.0103465450391483	0.0298660604997153	0.0365984390730816	0.0326787119192237	0.0507825275484604	0.00938601982357318	0.00620413133507112	0.0104785818752747	0.0246745640456733	0.0338738913220298	0.0309727727870722	0.0513879137849538	2316.9585353726	1356.53835239632	2477.2021927037
182	6.16908514457452e-09	1.8446162156321e-08	1.52827549576442e-08	0.0917062394809456	0.0674978796985986	6.17214242442114e-08	0.000783151602680205	0.314296759886565	7.56838264647205e-07	41.119302834144	47.0310782658817	49.8752430135391	2.84416474765749	8.75594017939511	29.3085916571581	11.2807441001878	1.01253306096623	41.1523995658285	0.273	0.10025	0.305	0.159598316332847	-0.189337650444864	0.346959926767532	-0.571357541972784	0.225333333333333	0.0806666666666667	0.3145	0.0931889274538065	-0.0475264404902988	0.421297540883713	-0.707292790257011	0.0099641930215791	0.00671733057211029	0.0102975977907534	0.0313975653685353	0.0372879597980844	0.0335405049640383	0.0546191024337466	0.00934466545668489	0.00609083959247396	0.0103850276552208	0.0254931209095564	0.0349975060655504	0.0308990603986442	0.0480702226127592	2344.8797189191	1302.52773028174	2460.16581779738
183	1.244782909458e-08	2.02360403310212e-09	4.2668461030627e-09	0.351747952024027	0.0112305887494007	2.83112823829775e-05	1.14560102797162e-05	0.164917876209162	2.16602293236245e-09	39.6813592288563	51.8234877928007	52.6906290322186	0.867141239417833	13.0092698033623	17.5279646167928	19.2518368697902	1.92854354764131	54.1807345665395	0.2565	0.1085	0.30075	0.11988405449124	-0.225473371130202	0.38709893485084	-0.704556475969874	0.220166666666667	0.0823333333333333	0.313833333333333	0.0784840250301186	-0.0496202620274321	0.365722139856539	-0.682190068948165	0.00976737302389409	0.00695615332166545	0.0102568182157019	0.028649819253657	0.0387629011238713	0.0316510965201053	0.0498254060422215	0.0092676640841458	0.00614785945396531	0.0103790581718853	0.0246508321888219	0.0355574938126538	0.0309002445683271	0.0534107604223129	2277.45639625062	1373.47075143181	2445.99374720469
184	1.98141476215439e-15	5.03425712666992e-15	1.11913001388082e-14	0.280757424892601	0.0640104574123521	8.5611872161936e-09	4.07455435729035e-10	0.978889917962311	3.90286404838983e-14	71.5562176726016	79.2788938652375	80.4423136970581	1.16341983182065	8.88609602445649	33.1432769867661	39.0768086696307	0.000700166090609855	77.7800182715764	0.26575	0.111	0.31075	0.119663826808185	-0.182631548745725	0.382408838101443	-0.64474097352819	0.215666666666667	0.0743333333333333	0.311	0.0680834413550596	-0.0110052086564248	0.397952684618289	-0.779047773762572	0.00987989245323266	0.00702596485125321	0.0103511251391249	0.0288117389354233	0.0375442158313505	0.0317174206840453	0.0498304284417128	0.00919889056199516	0.0058669544929167	0.0103534098995584	0.0255887476758703	0.0365636334216627	0.0323599018989904	0.0492771088613958	2315.94288230027	1394.40393705843	2478.79775846769
185	0.000119192223593883	0.000641041081819704	0.00136335663408107	0.840890558801165	0.589192007331949	0.000882266448465515	0.0294619777339906	0.0442211304404568	0.0019367836480856	20.7403049046407	23.5153173484796	23.5556197092628	0.0403023607832438	2.81531480462218	11.0596531870797	4.74041416500768	4.04809844253577	22.6810534147946	0.26	0.1015	0.30525	0.101311076883433	-0.165254539365443	0.354770162715815	-0.710651601772592	0.230833333333333	0.0885	0.324333333333333	0.054918831010185	-0.0761587983763136	0.378449908428763	-0.747817727089653	0.00981061282805672	0.00675438271368461	0.0102999642417676	0.0297292791531103	0.0387475231423225	0.0332818258657906	0.0530186461200013	0.00942438657467595	0.00635248392567923	0.0104702160351648	0.0238601249009041	0.0334921048839866	0.0300509360078599	0.0471658391183414	2292.22766852568	1313.46546157725	2460.98882826452
186	3.19900915277231e-12	4.87166371602656e-13	1.58499629292753e-12	0.639087602566606	0.00992294549778387	1.42944837012577e-09	5.84247619780089e-06	0.409087470165796	1.92804237190106e-11	56.5544518242787	69.6290180421784	69.8489554657972	0.219937423618831	13.2945036415185	36.6282530073404	20.539125170636	0.68145115922016	64.4628182339751	0.26625	0.11225	0.29975	0.174390470988477	-0.257589458928023	0.28755899363671	-0.705435717936707	0.213666666666667	0.0848333333333333	0.3075	0.0630695753658996	-0.0715631835558464	0.407058615429938	-0.68331511578775	0.00988581475735351	0.00706044571516901	0.0102470712881775	0.0291698846339178	0.0375118748555803	0.0313031217815065	0.0507816851714904	0.00916780428613229	0.00623199312528514	0.0103211015676034	0.0235760727950806	0.0365805206876279	0.0298738708693254	0.053063403205897	2317.97290799571	1404.77520733093	2442.60931502656
187	3.38128394507129e-09	1.21406657487424e-10	2.22972537825313e-11	0.0122648227299153	0.000219821025516144	1.77798740158036e-07	4.90302737800486e-05	0.483907307203331	1.59839221100448e-11	42.3500640434795	57.8762153032003	64.1483942458217	6.27217894262139	21.7983302023422	27.2605888782764	16.4852404784779	0.490044830650731	64.8681943186017	0.26575	0.10775	0.30925	0.131024149660566	-0.233422652660332	0.388673859630027	-0.462712720802322	0.220166666666667	0.0835	0.302666666666667	0.0964891965252842	-0.0345633926822849	0.373148909763074	-0.695881776542588	0.00987989245323266	0.00693498491403398	0.0103373424570601	0.0294350128900232	0.0370840085180398	0.0321577880105484	0.0562897347636502	0.0092676640841458	0.00618732708916008	0.0102753379050184	0.024774990697998	0.036610217996925	0.0301442701201661	0.0511117502174623	2315.94288230027	1367.14063143701	2473.9970379952
188	9.68767729998532e-14	2.7674103511764e-13	5.50655698104839e-13	0.255602037378991	0.0762526052033609	0.00139561799470183	2.00487096701159e-11	0.0749395883795343	5.82474330938477e-12	63.6634068769417	70.8263230521407	72.1187453179009	1.29242226576025	8.45533844095917	10.2115767894975	44.9659831853623	3.17136940563614	67.047258836333	0.25225	0.11975	0.3025	0.0842418007213755	-0.220225660020542	0.428307762976389	-0.579540688050857	0.2245	0.0791666666666667	0.319333333333333	0.0878497997630774	-0.0816790311971827	0.381413254128364	-0.696923139372726	0.00971376071990976	0.00726163441776083	0.0102737359234561	0.0263670470682205	0.039096035652516	0.029669420991508	0.0524614122597815	0.00933238563877723	0.00603886468809646	0.0104275665833503	0.0256173172480723	0.0344323182327708	0.0317275332849931	0.0519373376507798	2259.17419650914	1465.70635050334	2451.87075697826
189	1.42048287227804e-06	9.09843318772222e-09	2.72960063979084e-08	0.881452223601732	0.000920780128094759	2.94654066166034e-07	0.0934506870907768	0.569009812687091	3.99644579701986e-06	29.9403879350175	48.5678328814975	48.5900721962971	0.0222393147996627	18.6496842612796	26.2844336241269	2.81390429600378	0.324342099502246	37.3669782679258	0.2665	0.09775	0.31575	0.142258947827863	-0.191895795356507	0.368326176698409	-0.710937973879624	0.221666666666667	0.0878333333333333	0.321166666666667	0.0979640318034771	-0.000368219396538359	0.343112541392047	-0.768079385305577	0.00988876983676141	0.00664225327086051	0.0103961535557329	0.0312877373444349	0.0369652748195394	0.0344499485452575	0.0491024742952106	0.00929023315066821	0.00633082610122932	0.0104433639872471	0.0241901536264891	0.0351680211959928	0.0302265097019278	0.0450728464542926	2318.98600093603	1280.44361369801	2494.4973012351
190	9.56720490082644e-08	8.50864134441461e-07	2.31232027174443e-06	0.986695563872055	0.53789713345623	0.000725568104567256	7.01746222254152e-07	0.8598198132447	3.46688684485161e-06	35.4966704726539	38.6167048397983	38.6169829091195	0.00027806932121166	3.12031243646561	11.4225815188365	24.6103279983781	0.031188810355161	37.6922580148428	0.25075	0.106	0.3105	0.106016536916035	-0.126625272562591	0.367195672585101	-0.667737994702015	0.2215	0.077	0.308833333333333	0.0936103293778246	-0.00839645398439769	0.351749181388723	-0.699764567571505	0.00969454541767832	0.00688517994328585	0.0103488368531012	0.0285087785389992	0.0396181568995795	0.0326508027477232	0.0530901070661791	0.00928773416948405	0.00596265684391775	0.0103334913412374	0.0259396836570431	0.0361463954165102	0.0319091213515666	0.0534650670204103	2252.63041933425	1352.27908800455	2478.00055945302
191	7.50454306606029e-18	2.13108523570725e-16	7.62820171183532e-16	0.630639791507053	0.509382273427111	9.67941799662899e-10	5.48531165502907e-11	0.216047786177496	2.43934111729917e-16	82.8512271115615	85.9171934821825	86.1483876362436	0.231194154061086	3.29716052468211	37.3884394363558	42.9959565579466	1.53043089785751	88.5636921746021	0.274	0.12475	0.31075	0.113943695177716	-0.201368366564561	0.316721240531336	-0.725871278022428	0.220333333333333	0.0841666666666667	0.3225	0.0831265724249973	-0.0265970969039922	0.38913506758245	-0.746056273071015	0.00997555792314089	0.00739060412041075	0.0103511251391249	0.0273187193737845	0.0365954814361033	0.0298917511456973	0.0466441866453073	0.00927018046753827	0.0062097181694757	0.0104547370011341	0.024444638736798	0.0350167903509389	0.0307534940150306	0.0469383048746911	2348.78746827602	1505.13359136582	2478.79775846769
192	1.50634781125085e-07	4.40142703727078e-07	1.11003769312267e-06	0.647254271881502	0.220920842125089	2.87147348328222e-06	0.000259887101430866	0.666164381282635	5.22259366191931e-07	34.5635723894993	40.0758611253004	40.2852405092599	0.209379383959458	5.72166811976058	21.900578488423	13.3394027948707	0.186121589104005	41.9902055400519	0.26125	0.10575	0.31075	0.167995113160886	-0.196266325521423	0.32774099293219	-0.680569360780283	0.2205	0.084	0.314833333333333	0.0811103786227301	-0.109311921990779	0.371607579410432	-0.712205868921216	0.00982585835926043	0.00687801732413895	0.0103511251391249	0.0298595367519974	0.0378134752301698	0.0328796479828183	0.0503487877414428	0.00927269466946996	0.00620413133507112	0.0103880030844152	0.0244449964517383	0.0349407133344489	0.0305695073128164	0.051625243688556	2297.44128593346	1350.14550134203	2478.79775846769
193	1.39812133400775e-12	2.56614265410388e-11	8.60442855543015e-11	0.884153238182117	0.560604373796355	1.29428614293536e-08	4.96247404826573e-07	0.240449996507649	3.98850402363336e-11	58.2382408218255	61.2004273523016	61.2216576817009	0.0212303293992591	2.98341685987543	32.3398936796875	25.278351179023	1.37795380470197	62.8893708125057	0.261	0.1095	0.30425	0.162750243447433	-0.149980989978664	0.284632051588735	-0.633616412275969	0.211833333333333	0.0796666666666667	0.315333333333333	0.0683444948402778	-0.0718163902876949	0.407214127414525	-0.666579443467313	0.00982281751189219	0.00698421539131749	0.0102904769426812	0.0292044910666272	0.0389014368641786	0.0319853909680419	0.0543030101945918	0.00913902330583545	0.00605625986779279	0.0103924546026165	0.0244091328375652	0.0361265502166336	0.0312622743829917	0.0552419104367936	2296.40115636077	1381.87475143093	2457.68970791574
194	8.19110254580277e-07	4.87329757517752e-08	8.76597446664456e-08	0.298194991506429	0.00487560831557909	0.00128403652327067	1.5133894317682e-05	0.30782140981355	1.37454097893792e-07	31.0764668248194	44.9116312355836	45.9938802003817	1.08224896479805	14.9174133755623	10.3653342045163	18.7205967722975	1.04000026699214	44.9886779534257	0.2665	0.11075	0.3095	0.147538841579025	-0.184670793537124	0.398477598395953	-0.572073013649026	0.238	0.0846666666666667	0.319166666666667	0.0906678825105442	-0.00608216909713777	0.387042097182842	-0.70521828319403	0.00988876983676141	0.00701903498894884	0.0103396484062362	0.0291817738142221	0.0375567873377346	0.0315963486670745	0.0492010968624493	0.00952488118985431	0.00622643520473718	0.0104261212720823	0.025486306080667	0.0337006312390645	0.0305259705714482	0.0463885696024222	2318.98600093603	1392.32210245746	2474.80008086833
195	3.73727891672103e-08	1.11301832512622e-07	1.54633064846281e-07	0.202780991914119	0.120943985084828	3.06354281226317e-06	4.92359384028356e-05	0.965167333434135	7.38623128386314e-08	37.4268966976597	43.10286936794	44.7251003318197	1.6222309638797	7.29820363416002	21.7763435162979	16.4773043734158	0.0019070819926128	46.3759416940789	0.26625	0.1025	0.32225	0.119139425880579	-0.187055978149058	0.31624935464668	-0.638024130612335	0.225333333333333	0.0788333333333333	0.322666666666667	0.0857378134938667	-0.0418385435958369	0.341409177132301	-0.749033055753709	0.00988581475735351	0.00678379576214314	0.0104526119845065	0.0301795865853047	0.0365191925402272	0.0340948972097373	0.0561199893433752	0.00934466545668489	0.00602722848297934	0.0104561517777548	0.0256880781873002	0.0343964371179832	0.0321714676413634	0.0500167391451055	2317.97290799571	1322.16626641024	2514.21530362862
196	5.27753275840618e-09	5.72931862739236e-11	1.87604855336108e-10	0.835631158537079	0.00118606873570536	6.29811455052438e-06	0.000196535194796859	0.0151190424967608	3.13191082674103e-09	41.4388780310619	59.4840200856415	59.5270700829788	0.0430499973372207	18.0881920519168	20.3953956616569	13.8639230772642	5.90254276125052	50.8792662189318	0.26525	0.10675	0.301	0.104334341989884	-0.282928518854888	0.380179903031968	-0.736032160542027	0.225666666666667	0.0845	0.324	0.0728091336852855	-0.0722313467222529	0.352268349204518	-0.746111485850824	0.00987395393108133	0.00690659607076035	0.0102592458817903	0.0292462914059332	0.0371522795922663	0.032002714239551	0.0498899397564102	0.00934956246410741	0.00622087008482786	0.0104674153157165	0.0245107174047654	0.0340367067909833	0.0309681077644115	0.0491016556239692	2313.90773173348	1358.66404104184	2446.83688188517
197	1.11391223245699e-07	9.64108009420913e-08	2.47490351483222e-07	0.615142307870753	0.0752936773253938	0.00156699094715146	6.68861819041301e-06	0.0884853481488424	3.75318722763958e-06	35.1840421138986	43.4179129494805	43.6706672850596	0.252754335579084	8.48662517116099	9.99813199448181	20.2802871784543	2.90171529049076	37.5107314521832	0.2575	0.1115	0.3075	0.130325640643225	-0.198044152768881	0.342737443220736	-0.665936066287625	0.229833333333333	0.0843333333333333	0.323666666666667	0.058241058612611	-0.0321015006556863	0.389290649812481	-0.650533481753501	0.00977981070106545	0.00703979078717284	0.0103211015676034	0.0283811325956006	0.038424536129563	0.0316818231178766	0.0520494111666536	0.00941006167575334	0.00621529774621845	0.0104646085351376	0.0245095439416694	0.0339526120766568	0.0307680297296033	0.0522330472677063	2281.70287831139	1398.56001083549	2468.34293918493
198	1.9642136247924e-11	1.28749079969837e-10	4.20771331026979e-10	0.898435739981113	0.296963099331328	2.76934533647294e-07	0.00161537258943615	0.000161077512222284	1.0167138347717e-10	52.8595605736409	57.7503694311818	57.7666607990832	0.0162913679014309	4.90710022544226	26.4042217314818	9.94214441658823	14.2380833385778	60.859184815871	0.26625	0.10575	0.29525	0.162286730971383	-0.157242956640828	0.349234859182371	-0.645990015910381	0.221333333333333	0.0868333333333333	0.331	0.0682505830246203	-0.0467930328070977	0.408973158101289	-0.701675185854324	0.00988581475735351	0.00687801732413895	0.0102024881343752	0.0300916336244764	0.0391145870367617	0.0320524473375187	0.0508363434795295	0.00928523301918453	0.00629813353469011	0.0105249649616387	0.023812990233235	0.0341147054842144	0.0304288810143032	0.0484150589569391	2317.97290799571	1350.14550134203	2427.14301302834
199	0.00564180991980371	0.00112897834577925	0.00237651956015213	0.990700115152568	0.0479501134903686	0.0780315850362224	0.0129694234493095	0.131474973424262	0.0472150758681152	12.5788512236395	22.1677233455375	22.1678592065	0.000135860962473089	9.58900798286049	3.10543078910632	6.17327591287994	2.275001787355	14.2314228748856	0.25075	0.10125	0.31	0.116792440927564	-0.215251340678218	0.366616151319929	-0.739350083179003	0.235333333333333	0.0865	0.324333333333333	0.115552084948658	-0.0392309506045944	0.355525931169929	-0.720454685987976	0.00969454541767832	0.00674699783161889	0.0103442496949211	0.0294142360964322	0.038663130752015	0.0334991758372173	0.0512408631743144	0.00948792855010322	0.00628718055408462	0.0104702160351648	0.0253998248541296	0.0333381695200343	0.0305662027600922	0.0455588978767034	2252.63041933425	1311.28342202221	2476.40265770235
200	5.50844018817366e-10	4.01849695609581e-09	4.4222758614351e-09	0.131721094450082	0.161524798101154	2.98856256902556e-06	3.19071396558038e-05	0.0246130547779147	1.42961843030934e-08	46.0595808388607	50.339777450321	52.6118799814612	2.27210253114026	6.55229914260053	21.8238868697899	17.3006874704488	5.05090674000166	50.0228860889381	0.261	0.10875	0.305	0.132106120731762	-0.142650895202345	0.391383173524064	-0.605559236312245	0.220333333333333	0.0838333333333333	0.326333333333333	0.0871317108448701	-0.0797865572749919	0.383217536963307	-0.780981980757094	0.00982281751189219	0.00696318617666262	0.0102975977907534	0.0290155065918105	0.0389118720429019	0.0317753661914198	0.0507067472982253	0.00927018046753827	0.00619853722338042	0.010486893339326	0.024569337437619	0.034320512588154	0.0310250615260897	0.0452949988935264	2296.40115636077	1375.57561528	2460.16581779738
201	2.92462705272878e-14	2.2445881672248e-15	7.93009621017367e-15	0.655979904963801	0.00453748550495861	2.07384314549623e-08	1.21107292688413e-08	0.325964162796269	5.16770596379596e-13	66.0951623203	80.9770430842545	81.1754868890384	0.198443804783892	15.0803245687384	31.42415935588	32.4690285898068	0.964865071346139	72.2549354376353	0.26975	0.113	0.3125	0.0486963479927903	-0.202225499526227	0.411096610022967	-0.699498501891476	0.220666666666667	0.079	0.321833333333333	0.11479180257555	-0.0143330118412717	0.359160154920845	-0.64038844282131	0.00992681920958622	0.00708100065563777	0.0103670445550505	0.0277990751260175	0.0368222697344791	0.0312697221851443	0.0497535128790919	0.00927520669171483	0.00603305054258828	0.0104490626804462	0.0258811150236085	0.0351215999947275	0.0320083201231008	0.0532151155566612	2332.04010361999	1410.96782463618	2484.34549822098
202	2.24470313852832e-09	6.42345731115011e-11	1.2742676903549e-10	0.287967738836963	0.00178307908734744	5.67250970858369e-06	1.61828149077135e-05	0.0689749770175348	4.82858865124372e-09	43.1881672144373	59.2393690957797	60.3684674707984	1.12909837501866	17.1803002563611	20.5956419490049	18.5928289677477	3.30724642277164	52.4183684004322	0.25875	0.10425	0.312	0.132978053779305	-0.256775496193079	0.362141770013119	-0.690988664774927	0.219333333333333	0.079	0.329333333333333	0.0811642604250206	-0.0424757737780515	0.364576441002637	-0.794418826681428	0.00979526377113823	0.00683478792011548	0.0103625137319775	0.0296046317153547	0.0372062830263754	0.0330636544209278	0.05185371541714	0.00925504938293964	0.00603305054258828	0.0105115027607659	0.0252219900901124	0.0344707271106757	0.0323157316164286	0.0462743091954052	2286.9815666138	1337.28827081436	2482.76625554975
203	4.57044482753538e-11	3.86724735786708e-14	1.44410319598037e-13	0.974707045947385	8.57359001388339e-05	1.70369901677558e-06	1.20170528738836e-07	0.46775453977805	3.95431520472519e-11	51.1386303340187	74.98416180606	74.9851670338794	0.00100522781940526	23.8465366998607	22.9031784470117	28.0183497196549	0.527275532300337	62.9080233692854	0.2675	0.11775	0.31675	0.139153525822047	-0.283008030415378	0.369197750762764	-0.695760777621774	0.2255	0.0853333333333333	0.323666666666667	0.0744964963531879	-0.0614584256868636	0.344471082972014	-0.762356643409856	0.00990054975457027	0.00720891482655248	0.0104049916230306	0.0281394188296827	0.0357135003538003	0.0309910131830029	0.046401540236076	0.00934711502441474	0.00624862388274345	0.0104646085351376	0.0243983992749949	0.0341597047243272	0.0308216806398097	0.0478475708014049	2323.02559113768	1449.67169037635	2497.58153979982
204	3.1174007285839e-08	3.70921997920159e-08	2.2796077665163e-08	0.0620528328491425	0.0245034375747325	7.69895060939923e-06	0.000542452845071489	0.0182335173603935	6.35825006111398e-08	37.7990183764414	45.5079661976997	48.9896163401827	3.48165014248298	11.1905979637413	20.0112097896363	11.963760406541	5.57357301214506	46.7099890160316	0.27225	0.10675	0.3005	0.18583815327158	-0.193265991601562	0.31032720877409	-0.533668220867077	0.232666666666667	0.086	0.322833333333333	0.0655273133941737	-0.0991448562157076	0.387553972552714	-0.732618932314995	0.00995562785629347	0.00690659607076035	0.0102543869258778	0.0304499269614669	0.0376918291684606	0.0322392725826127	0.0551087548988222	0.0094504550152065	0.0062706985918967	0.010457565034191	0.0245446576948461	0.0332558670843054	0.0304120670691952	0.0479520717362065	2341.93568329061	1358.66404104184	2445.14942374299
205	2.01223029131773e-07	2.78245296653553e-09	5.40244472946485e-09	0.308782980584084	0.00112628661903638	5.29250057032691e-05	0.000295494667399119	0.0475446236846415	8.57325850173718e-07	33.9680154483212	51.1351705166016	52.1710446670622	1.03587415046059	18.203029218741	16.3403485423423	13.0987386989955	3.92600997451882	40.8703873049851	0.26975	0.10425	0.30275	0.14618398462357	-0.228582352870401	0.336207101756016	-0.576506482699857	0.234	0.0828333333333333	0.3215	0.0675140855645282	-0.0274252867377862	0.347600973212447	-0.69467787862613	0.00992681920958622	0.00683478792011548	0.0102761382950566	0.0303911081474356	0.0373153924221872	0.0327274348886045	0.0563948829849674	0.00946925727904297	0.00616481861901985	0.0104462163828996	0.0251741691402584	0.0337561776602554	0.0312231231606256	0.0515658943422397	2332.04010361999	1337.28827081436	2452.70558587225
206	4.3772444614334e-07	2.26766126861139e-06	5.93782926253539e-06	0.879830761173935	0.393858000155854	0.000288463466002971	9.41208662742665e-06	0.888519261052789	1.10927995148687e-05	32.3680941223429	36.4360289450015	36.4588854741014	0.0228565290999541	4.09079135175853	13.1438567880032	19.6271767963317	0.0196499045669043	35.0190096826448	0.26425	0.1065	0.318	0.128999396296175	-0.229462693402362	0.321937436141925	-0.739085497138925	0.232333333333333	0.0803333333333333	0.319333333333333	0.0676083532105441	-0.119411083467751	0.362966770920385	-0.761717261858891	0.00986202811541696	0.00689946927945687	0.0104159611233463	0.0295221203916124	0.036566665198157	0.033125130575537	0.0498697013342366	0.00944573389007645	0.00607934401529249	0.0104275665833503	0.0255052405081238	0.0333777992811878	0.0315820597700345	0.0493860267546468	2309.82203129216	1356.53835239632	2501.4108504352
207	2.94934494149234e-08	1.12859190907698e-08	1.40633117123194e-09	0.00802356976670987	0.0017553539668694	3.08735142874602e-06	0.000249532211403532	0.143911707135192	4.95945216512798e-07	37.9127071669391	48.0997887866615	55.1279946836621	7.02820589700059	17.215287516723	21.7614909422446	13.4156610545042	2.13562595350595	42.1067959357024	0.262	0.106	0.31275	0.143533020726719	-0.17623491195686	0.351397708745876	-0.553895440761639	0.221333333333333	0.0841666666666667	0.326666666666667	0.056523119086292	-0.0134003684120555	0.408876372147665	-0.783942405509085	0.00983495618605344	0.00688517994328585	0.0103693047013768	0.0296272277084323	0.0377970158777939	0.032838528097649	0.0550570855966751	0.00928523301918453	0.0062097181694757	0.0104896517661391	0.0239995355690749	0.0346773857218038	0.03078005087528	0.044682342956508	2300.55390576632	1352.27908800455	2485.13337384774
208	3.75316781222278e-10	1.89323082192959e-10	5.64973727639846e-10	0.654927917091829	0.0359642907764226	8.03242317216522e-07	6.06244059139614e-06	0.265223898424238	1.19418553147121e-09	46.8431286021223	56.9235128545042	57.1232564139609	0.199743559456692	10.2801278118386	24.3500602573222	20.4683847189362	1.24128317257055	55.4862326550362	0.263	0.105	0.3025	0.095430798791263	-0.274115438263162	0.358255514976568	-0.736815746279621	0.22	0.0785	0.313	0.0336933953224975	-0.087502376136922	0.415896942580721	-0.71463798542152	0.00984702909465568	0.0068564572122016	0.0102737359234561	0.0292657382733424	0.0373553098477619	0.0324933273274537	0.0523473088924322	0.00926514551751511	0.00601556052951361	0.0103715613406238	0.0243464980639531	0.0353285267756333	0.0313499682620279	0.0541747898240738	2304.68596790338	1343.72885743841	2451.87075697826
209	1.31866485537307e-12	4.54551517512194e-13	1.18518068228922e-12	0.403534420312897	0.0165069023949384	0.00205473141881553	2.72029400095003e-10	0.0408799299359136	7.97555128715756e-14	58.3572346572037	69.7757882910628	70.4735571105812	0.697768819518387	12.1163224533775	9.49998888874143	39.8657667859325	4.18098521251159	76.2542203022649	0.2535	0.111	0.3015	0.128074074584327	-0.254213629321824	0.377690142371122	-0.734497693046248	0.226666666666667	0.074	0.320833333333333	0.0651040276364882	-0.0466121036954364	0.383188473507476	-0.828542828470885	0.00972965611437794	0.00702596485125321	0.0102640903530409	0.0282000642453074	0.0386058790921311	0.0313226794000077	0.0483240252776363	0.00936420250682026	0.00585483898752006	0.0104405054884907	0.0262751992286089	0.0343741200233574	0.032982169203996	0.0445924630187433	2264.59088707485	1394.40393705843	2448.51958715139
210	5.33016861749387e-08	1.51740621724395e-07	5.00968665166263e-08	0.028156136032653	0.0322147351558283	1.73006836422046e-05	2.79027348038591e-05	0.243460224944975	2.58128585938549e-06	36.6981676469404	42.4223215946804	47.2408033077809	4.81848171310048	10.5426356608405	18.4655123374705	17.5556031853102	1.36044586098978	38.3660387124476	0.261	0.105	0.303	0.181647478093835	-0.171760891025325	0.289471675953796	-0.505325519321688	0.2235	0.0803333333333333	0.314	0.080879215270128	-0.0714080990441202	0.367918768233844	-0.721019777584778	0.00982281751189219	0.0068564572122016	0.0102785370633219	0.0300830234511444	0.0387750709621133	0.0327009505899808	0.0590401882401233	0.0093175792801468	0.00607934401529249	0.0103805528725097	0.02522795466314	0.0350318188209934	0.0313197629545468	0.0515573991631916	2296.40115636077	1343.72885743841	2453.53923045085
211	1.70882349159876e-09	9.5266745232374e-10	2.89697240965485e-09	0.760333682377734	0.0440050189141297	5.24150660591429e-06	2.92689062882416e-06	0.374407289558411	9.14844589924988e-09	43.7459834692381	53.4490887515021	53.54213975936	0.0930510078578664	9.79615629012187	20.7469473608126	21.8638975125486	0.788984756174614	51.0094258216231	0.26225	0.1145	0.30975	0.132859688256503	-0.233678309540518	0.351545744811692	-0.678563746090559	0.2225	0.086	0.318166666666667	0.0428398625672223	-0.0889009892427223	0.397433990733588	-0.756692438928098	0.00983798056924491	0.00712181403278398	0.0103419508180692	0.0282427013423134	0.0373595858747616	0.0312652112548511	0.0498691023890359	0.00930269558098814	0.0062706985918967	0.0104174171815672	0.0235054560472327	0.0346592961146089	0.0301499136626934	0.0487060676386976	2301.58885874378	1423.28584351369	2475.60195393045
212	9.40811837803123e-10	1.21346797985586e-10	3.99774369323846e-10	0.973698646881003	0.0117118554013675	4.6812990992314e-07	0.000112382245207462	0.0680066441430499	7.68401620662723e-10	44.9659601746425	57.8772721696623	57.8783591793399	0.00108700967757613	12.9123990046974	25.3908639251877	14.9163918757085	3.33048919860994	56.4511232169098	0.265	0.10725	0.30225	0.102472414947256	-0.244652327108721	0.385304447924442	-0.683202360417692	0.221	0.0841666666666667	0.3195	0.0365885247839039	-0.0629071968058257	0.403463884132318	-0.723259836441679	0.00987097857910018	0.00692081408389157	0.0102713299459919	0.0291293110160452	0.0375872679486043	0.0319438175925868	0.0517848829289442	0.00928022420422267	0.0062097181694757	0.0104290103618974	0.0235597039688325	0.034915430280502	0.030524936630649	0.0512609479465508	2312.88823269741	1362.90755832822	2451.03474321495
213	1.30936000043614e-09	1.77741376238811e-08	5.30838763931351e-08	0.996147878405719	0.588119646372221	2.49125184356603e-05	1.82139318290906e-06	0.112021253867631	3.47681007862666e-08	44.2903569861955	47.1118773344788	47.1119006434565	2.33089776884299e-05	2.82154365726092	17.771205371042	22.7747905143442	2.52547204231087	48.052907050486	0.2615	0.10425	0.29575	0.120014228855139	-0.169243531051759	0.353023238290403	-0.722345593331585	0.224666666666667	0.0765	0.310666666666667	0.0980087185597588	-0.0663218976084607	0.345777045312532	-0.755066571502688	0.00982889508486557	0.00683478792011548	0.0102075004424512	0.029614807254941	0.0393991273941023	0.0323273824108444	0.0508862709930371	0.00933484587186653	0.00594487558935311	0.0103503627689646	0.0262958379237465	0.0352233777574747	0.0321331812642273	0.0505531303926168	2298.48012015872	1337.28827081436	2428.88065221394
214	1.34652933836397e-12	2.30930803443018e-13	4.47175450415725e-13	0.244260417035075	0.00653748512583613	2.22031102809311e-08	3.60843723130659e-07	0.55587314492243	2.94026204838873e-12	58.3147081178395	71.2092105348602	72.5650466943989	1.35583615953874	14.2503385765594	31.2916626643964	25.893169552829	0.346900153739625	68.5198767745542	0.27	0.1095	0.31175	0.0711177411467855	-0.224820557529252	0.392940657307624	-0.719152672008102	0.221	0.0793333333333333	0.317333333333333	0.0938651838990625	-0.00187365820725339	0.402980732027357	-0.768076470700245	0.009929718004547	0.00698421539131749	0.0103602430506255	0.028663536297375	0.0366042438110099	0.0319451959360061	0.0495778950396504	0.00928022420422267	0.00604467094234073	0.0104101215055024	0.0254911809919771	0.0355375130881661	0.0314520332983067	0.045547483087969	2333.03536051439	1381.87475143093	2481.97488748751
215	1.20162674432053e-10	1.33235278320638e-13	3.52395304148011e-13	0.401675044332683	8.33382963786875e-05	3.50563339310684e-06	1.42675146719766e-05	0.0136978156721238	1.10836150890158e-12	49.1675027423807	72.372211869937	73.0755179021799	0.703306032242835	23.9080151597991	21.517779505275	18.8330257056778	6.07667752503949	70.6174907587239	0.266	0.1065	0.309	0.101317549181175	-0.236561858717257	0.39530476708613	-0.629505633313146	0.225333333333333	0.0808333333333333	0.3325	0.063105411946967	0.0149268860615121	0.403834519355389	-0.692398049002588	0.00988285563072278	0.00689946927945687	0.0103350329681732	0.0292921124286432	0.0370433350804745	0.0323184413087399	0.0531447551016761	0.00934466545668489	0.00609657583371403	0.0105369534825939	0.0249137963330994	0.0169806639233751	0.031766163893118	0.049496017629439	2316.9585353726	1356.53835239632	2473.1928247891
216	7.21996271364198e-10	1.18571914798184e-09	3.3553379464947e-09	0.622764546179328	0.102699612506211	5.11483568710596e-05	1.36923800160306e-05	0.00545245674596636	1.60549211238144e-09	45.5068674387003	52.9772743473586	53.2192754333591	0.242001086000528	7.71240799465886	16.4050655551982	18.9115134320264	7.72290582066125	54.8376761576355	0.263	0.1075	0.29675	0.11648457021136	-0.18316975859512	0.378303311165154	-0.634756984311504	0.2275	0.0816666666666667	0.323	0.12553478308668	-0.060985040734121	0.33380029789234	-0.690668856546957	0.00984702909465568	0.00692790537871789	0.0102174809619888	0.0291458849976971	0.0390025529003209	0.0316881575849836	0.0529130106611923	0.00937634432582647	0.00612514243067123	0.0104589767710589	0.0259397515753317	0.0340213781438602	0.0315972610889204	0.0502777643443617	2304.68596790338	1365.02539773038	2432.34153172447
217	1.19983293916866e-13	3.02405874173302e-14	6.98860178465671e-14	0.309336121805644	0.00986722040056602	1.01174923375497e-09	4.61053774944103e-06	0.035415004695042	7.25261314575704e-14	63.2289398881985	75.5028921731973	76.5364003412396	1.03350816804232	13.3074604530411	37.3021130237375	20.9926290190397	4.42505341279502	76.4571976828689	0.2725	0.1065	0.30275	0.144929726282256	-0.209085941490114	0.32330823216308	-0.629959373322121	0.219	0.0795	0.322666666666667	0.0658453226130401	-0.00468662704685005	0.387164927317582	-0.724083172244477	0.00995848686951814	0.00689946927945687	0.0102761382950566	0.0301688788961909	0.0372992247420011	0.0323656355609746	0.0539459701686466	0.00924998816975299	0.00605046932803934	0.0104561517777548	0.0248156579994519	0.0352911259009295	0.0317605515839932	0.0507714047964433	2342.91828933312	1356.53835239632	2452.70558587225
218	1.22721335587499e-15	5.82597770205409e-14	2.13631346724725e-13	0.867385870720972	0.805219601924081	1.31049103980746e-10	1.00830885452298e-06	0.01415195811307	3.98969484939611e-13	72.5274702503812	74.1194408680385	74.1473231523378	0.0278822842992668	1.61985290195662	41.2928240335405	23.9121972217472	6.01908799102603	72.8095280762967	0.27575	0.10575	0.298	0.131740010469002	-0.184655174042835	0.336567194162858	-0.735022547458868	0.219333333333333	0.0771666666666667	0.321166666666667	0.0731645501200892	-0.0748782584384534	0.389118924048452	-0.755679438885361	0.00999529497868149	0.00687801732413895	0.0102298741518447	0.0303515895767734	0.0376832935782856	0.0322277436112453	0.0484940042407219	0.00925504938293964	0.0059685675006752	0.0104433639872471	0.0253942280374105	0.034857211850353	0.0322057222688297	0.0501113967994687	2355.57767163369	1350.14550134203	2436.64068150963
219	8.93987655252684e-11	5.36089919313646e-10	5.84189476297284e-10	0.124246858891287	0.121835633670176	7.32234871475697e-08	1.02432748986283e-05	0.268908515998859	6.51257268732697e-09	49.7707102155364	54.6872398851192	57.0501920965762	2.36295221145701	7.27948188103983	28.9775102823096	19.4655083748612	1.22230629060323	51.7591999134994	0.264	0.10525	0.30225	0.144767443244781	-0.1666093884744	0.363413223810624	-0.627167071952071	0.217166666666667	0.0793333333333333	0.312666666666667	0.0848744552537912	-0.0353770138065705	0.394828036369663	-0.78296708566987	0.00985903647929908	0.00686365599639277	0.0102713299459919	0.0298771171517955	0.0386079567698629	0.0324126755524356	0.0519937168888858	0.00922199411003176	0.00604467094234073	0.0103685517090567	0.0251060855550257	0.0360771655186738	0.0313125738613044	0.0465340146155343	2308.79739346823	1345.87039159622	2451.03474321495
220	0.000134438669697119	2.33305245477245e-06	5.766544203715e-06	0.695172056861272	0.00296893769325885	0.0004057012719623	0.0762189480967001	0.0397851481277813	1.46241777618147e-06	20.4883845114236	36.3725815454018	36.5261247774215	0.153543232019729	16.0377402659979	12.5057508037844	3.14373784904092	4.22702372513777	39.6595699704379	0.24725	0.09675	0.305	0.0903316887755546	-0.254082143289476	0.416274002120011	-0.756427810691494	0.216833333333333	0.0863333333333333	0.3245	0.0657499592705918	-0.0454314418944279	0.405555753891165	-0.730573739490218	0.00964910728439128	0.00661185125653317	0.0102975977907534	0.0295574936028001	0.0389229311913519	0.0337877155496607	0.0515781654648895	0.00921687554661911	0.00628169358386616	0.0104716141234852	0.0235828660886446	0.0350785940782641	0.0302860205226775	0.0482058709936624	2237.17497817475	1271.53095356916	2460.16581779738
221	1.21572543339714e-14	2.310671494223e-15	5.37997103802869e-15	0.297647878539102	0.00690925757381797	1.28525966576884e-05	1.39426349748086e-11	0.185571324025657	2.52479572251777e-14	67.8766501372993	80.9160723244822	82.0007751517805	1.08470282729832	14.1241250144813	19.0322763811619	45.6773405176173	1.75243171276998	78.7089465082013	0.26475	0.10775	0.31125	0.116435917894393	-0.217253798016041	0.349846728214854	-0.745405118186972	0.2265	0.069	0.323833333333333	0.10376874508987	0.00425704636623609	0.331987791665757	-0.679719584067079	0.00986799916161969	0.00693498491403398	0.0103556911367354	0.0292104317835719	0.0372056001302236	0.0324657508509267	0.0485249550299616	0.00936176780037692	0.00566882419765263	0.0104660126833729	0.028043685767662	0.0165370028355193	0.0347068193318284	0.0561376748008017	2311.86745012892	1367.14063143701	2480.38865535687
222	5.19609348639609e-12	7.73759987558936e-13	1.60785323407111e-12	0.2794922152246	0.00653595558871629	6.51742926453e-09	1.11443569679228e-05	0.149923381132652	1.36040753843441e-11	55.567307974743	68.6486228799185	69.8181802133804	1.16955733346185	14.2508722386374	33.6737491174827	19.3044969302664	2.07303024761313	65.216568786765	0.27725	0.104	0.309	0.108656483365669	-0.226697629550152	0.332075283324843	-0.656859518160514	0.226	0.0783333333333333	0.322666666666667	0.0708547926549429	-0.0126537419561634	0.434562869775756	-0.686780739421861	0.0100120596991683	0.00682754038097373	0.0103350329681732	0.030476827914862	0.0361697656400482	0.0330944927504093	0.0548543680706186	0.00935445096606093	0.00600971458938226	0.0104561517777548	0.0255406566923147	0.0345324672635259	0.0316206717695773	0.0496346477171249	2361.3490162673	1335.13606178359	2473.1928247891
223	1.36185177487512e-10	9.5000478802546e-09	2.71863261979064e-08	0.723697789613051	1	2.24058432147018e-06	1.58957361207423e-06	0.184748771458094	7.53564848989035e-09	48.9121580077226	48.4740282769199	48.5990054672802	0.124977190360369	-0.313152540442388	22.3768508894664	23.0364682842019	1.75900419882964	51.4374256387098	0.264	0.10825	0.3015	0.0962910935128958	-0.14569473477876	0.348657143266804	-0.744508994548061	0.222666666666667	0.0798333333333333	0.314	0.0653622100018528	-0.0560192030299959	0.421769471964123	-0.714774386909282	0.00985903647929908	0.00694910884983848	0.0102640903530409	0.0288338338132954	0.0388971368171149	0.0319195861634629	0.0492680391986068	0.00930518158411042	0.00606204258408474	0.0103805528725097	0.0249691780527876	0.0352389727987125	0.03105225106157	0.0502992655488912	2308.79739346823	1371.36330300787	2448.51958715139
224	1.53677382829486e-05	1.5550019906235e-05	1.16922798503619e-05	0.0949596264137973	0.0423651002629265	1.99491007295327e-05	0.0219003253984384	0.204314921599877	2.97434888004122e-05	25.0098110595172	32.1091401528211	34.8973606172985	2.78822046447749	9.88754955778131	18.1941465933505	5.25368649469965	1.61125895857731	32.7285579321421	0.263	0.10025	0.31325	0.113497171789001	-0.198882292017866	0.331852655907831	-0.622985001490236	0.225666666666667	0.0866666666666667	0.325333333333333	0.0935167748024991	-0.0465529058611091	0.364362611225445	-0.729011852650988	0.00984702909465568	0.00671733057211029	0.0103738144750801	0.0302908702726709	0.037413585368197	0.0340120498328833	0.0581770621256441	0.00934956246410741	0.0062926605316083	0.0104785818752747	0.0245199297248316	0.0341247914614114	0.0305297906001891	0.0471742084011616	2304.68596790338	1302.52773028174	2486.70563621962
225	7.18527917568575e-09	2.38264213179671e-07	6.2512382651562e-07	0.694036676808609	0.941453380944166	0.000192108683946798	4.77088803297665e-07	0.0381397413277405	1.46104051474318e-07	40.8070600680367	41.4296992615564	41.5844493896766	0.154750128120213	0.77738932163993	13.9067366052459	25.3542955431503	4.29877920860599	44.8521067427939	0.26675	0.1055	0.326	0.130671401064734	-0.160542375214553	0.346061007691093	-0.686806470536983	0.233833333333333	0.0761666666666667	0.306333333333333	0.0832138688876595	-0.113516354176052	0.384870115654283	-0.714180692694114	0.00989172087257371	0.00687084268773633	0.0104841288850929	0.0298483691620451	0.0364412520776545	0.0336010066717511	0.049417127767444	0.00946691417568485	0.00593298010313787	0.010310177544136	0.0266423354567995	0.0342762040552363	0.031814182696834	0.0521744923041782	2319.99781495828	1348.00927104723	2525.23855160678
226	1.25244495709267e-07	1.24805614901651e-08	3.75307813826049e-08	0.964836577483114	0.0115730486226926	9.37427934607984e-07	0.011272826129118	0.0422689204485979	8.29511618676283e-07	34.9430938062578	47.8810839882572	47.8830274834399	0.00194349518278614	12.9399336771821	24.0525344441648	6.42179345671957	4.12440346754556	40.9450168727933	0.2645	0.09725	0.2995	0.150677055191902	-0.182636137466664	0.284388142526283	-0.778158144020795	0.221666666666667	0.0825	0.318666666666667	0.101943000152033	0.0112417768726655	0.395136247901702	-0.717440371716828	0.0098650156749563	0.00662707913329239	0.0102446254775657	0.0313477153860334	0.038621844800107	0.0339818876814553	0.0506543802022504	0.00929023315066821	0.006153519960474	0.0104217761355741	0.0251161734026709	0.0166176601847639	0.0308914439441351	0.0469258530515077	2310.84538325282	1275.99297890764	2441.76023078973
227	1.26737795962634e-11	1.04537033000493e-09	2.82797561596414e-09	0.556280210549	1	1.07990499346583e-06	2.53946008610362e-08	0.847197874507904	3.32601028646044e-09	53.7519908812392	53.2489205240781	53.5951063727771	0.346185848698951	-0.156884508462099	23.7801486729786	31.0309540641665	0.037131345794478	53.238577440669	0.26425	0.10925	0.32	0.113610846885457	-0.151495651493392	0.374077433217739	-0.668575800295302	0.221666666666667	0.0765	0.318166666666667	0.098686391056941	-0.123278248908482	0.386507090758607	-0.759079837112977	0.00986202811541696	0.00697721717662313	0.0104333325075743	0.0289166786573841	0.0372395006265795	0.0324917352941085	0.0493424381446544	0.00929023315066821	0.00594487558935311	0.0104174171815672	0.0261326680721462	0.0344420420246425	0.0322457241139878	0.0491260034008469	2309.82203129216	1379.77761009774	2507.47783028971
228	6.88326648679904e-09	3.03672193033914e-09	3.47180269656938e-09	0.1381709298342	0.0155908897515886	1.51278279803612e-07	0.00907928573274897	0.0106951947867212	7.30572094151853e-09	40.8949964216372	50.9460359304394	53.1442478612807	2.19821193084135	12.2492514396436	27.5729677584077	6.80716388198016	6.51527224025813	51.5057777831341	0.26975	0.0995	0.3005	0.139832234353043	-0.241320796931504	0.310357491283232	-0.683318414945944	0.223666666666667	0.0841666666666667	0.324666666666667	0.0766376157318891	-0.0612700566835172	0.407695222294074	-0.760913817255105	0.00992681920958622	0.00669494482001693	0.0102543869258778	0.0311439074372498	0.0373440873565767	0.0335673835036211	0.0557889108083641	0.00932005236747684	0.0062097181694757	0.0104730106983453	0.024518698466163	0.0342630325541951	0.0307065166102869	0.0455680495564707	2332.04010361999	1295.93188060419	2445.14942374299
229	2.50227758109311e-08	5.30619395276896e-08	1.10573119184361e-07	0.386564776259372	0.124446481603634	3.35789610958981e-05	1.9772620153858e-06	0.888285762619592	6.91299411851883e-08	38.2498930645233	44.7255545363223	45.475274910943	0.749720374620665	7.22538184641962	17.2036554268216	22.6170105289184	0.0197328490739892	46.5235665167618	0.26475	0.1095	0.3155	0.177118971778747	-0.197881193476128	0.322910505498953	-0.616292784161308	0.228333333333333	0.0811666666666667	0.316833333333333	0.127219418066111	-0.0347193977897297	0.380829444626758	-0.679820293802069	0.00986799916161969	0.00698421539131749	0.0103939353445157	0.0295315314133076	0.0370800242996228	0.032473852773708	0.0510007905793941	0.00938843343973516	0.00610802532993766	0.0104057256197705	0.0260982420270365	0.0346110200905937	0.0311889420027158	0.0483491390924099	2311.86745012892	1381.87475143093	2493.72335000155
230	7.65520211173197e-08	4.85744278077061e-10	1.4047722207332e-09	0.630767176502415	0.000725872463352688	6.77664798698988e-06	6.60139054894493e-05	0.660947408005937	5.74507507088569e-08	35.9547399872754	54.89940344348	55.1304252916379	0.23102184815798	19.1756853043626	20.2552715192905	15.9218020669996	0.192374788375673	46.9358844311517	0.26775	0.10675	0.315	0.187643164032367	-0.193753273376203	0.333326068768496	-0.673992397308943	0.228166666666667	0.083	0.319166666666667	0.0556094432243203	-0.0158996349780842	0.401274443003303	-0.782466240902627	0.00990348465208722	0.00690659607076035	0.0103894884732295	0.0302141989417671	0.0368925493139509	0.0328915265591671	0.0473468792774104	0.00938601982357318	0.00617045681199004	0.0104261212720823	0.0245757919092324	0.0345739655213898	0.0307647380631152	0.0450240468813252	2324.03229710014	1358.66404104184	2492.17197416975
231	2.78913463509199e-08	5.43276102524964e-07	6.02351659805497e-07	0.151428041945174	0.45677141211247	0.000421663489121745	3.63381169161244e-06	0.10422249455914	1.46384923342468e-07	38.0272804347806	39.6104320128616	41.6682382309591	2.05780621809754	3.64095779617855	12.4336655732186	21.4489171849109	2.63971110414059	44.847808125356	0.26075	0.11175	0.3015	0.149633290872968	-0.170022612593872	0.34343507531366	-0.680687940204685	0.229833333333333	0.0838333333333333	0.316833333333333	0.0887867647826257	-0.0730258240216628	0.403429778538896	-0.595900610170003	0.00981977253893175	0.00704668692708312	0.0102640903530409	0.0287278929096878	0.038950561714881	0.0313547204006396	0.0494476628136074	0.00941006167575334	0.00619853722338042	0.0104057256197705	0.0251347703393609	0.0341791956723243	0.0304819149521182	0.0527704014868809	2295.35973063853	1400.63425995314	2448.51958715139
232	6.80581409878479e-09	2.30303917352931e-08	4.39937761790641e-08	0.32165069522996	0.157890546193641	5.29045180206518e-06	1.02432748986283e-05	0.647467231093551	1.06871386560248e-07	40.9181691636804	46.5475887107386	47.5298113194585	0.982222608719894	6.6116421557781	20.7291484980833	19.4655083748612	0.209108271556033	45.5513619857593	0.26875	0.10525	0.312	0.113239186097092	-0.186048920051343	0.347487912320369	-0.774935331558361	0.228666666666667	0.0793333333333333	0.316333333333333	0.0303921816296619	-0.0714328248407686	0.40385374199376	-0.755921652616727	0.00991518402184718	0.00686365599639277	0.0103625137319775	0.0298078343584616	0.0371289019781067	0.0329542545898836	0.0465522838046029	0.00939325437348386	0.00604467094234073	0.010401315852502	0.0246844143335318	0.0343421381540008	0.031402923404046	0.050329646376462	2328.04637728129	1345.87039159622	2482.76625554975
233	2.97102215455543e-11	4.10245860594342e-11	1.37233866713171e-10	0.924121108000393	0.0848329537467964	5.70703551698713e-08	7.97447403781488e-07	0.599002226340882	4.24856155530399e-11	52.0164343315628	60.1981862687026	60.2072576675819	0.00907139887931407	8.19082333601909	29.4604206167987	24.3640082244983	0.27650339743559	62.7524999980562	0.2685	0.11275	0.321	0.178554580936908	-0.173326682412906	0.288106918071603	-0.665467512715915	0.221	0.083	0.316	0.0668855431103508	-0.0596907071232922	0.368823580016989	-0.737832007736357	0.00991226520532771	0.0070741600646515	0.0104419355010699	0.0292476192857426	0.0365554988957373	0.0322848884644136	0.0490728811715453	0.00928022420422267	0.00617045681199004	0.0103983682869725	0.024371065197338	0.0352182131506364	0.0308394124145783	0.0505122681862268	2327.04476728092	1408.90611954999	2510.48373138019
234	5.64241424854321e-06	7.49338873487686e-06	1.28489280472674e-05	0.337000366319158	0.107756467497644	9.65855423486201e-06	0.00705338172348279	0.445849755642347	3.85186595210564e-05	27.0880272160794	33.7573683206429	34.6791775858837	0.921809265240881	7.59115036980438	19.577789167548	7.25932448084495	0.581181058734728	32.124163812245	0.2595	0.102	0.3015	0.152667716133252	-0.175609854456506	0.31926453551674	-0.686690173140409	0.221	0.086	0.308666666666667	0.0770245851576692	-0.0495755587773195	0.360861012251645	-0.650145978479247	0.00980448565552955	0.0067691144513317	0.0102640903530409	0.0302360493845224	0.0390096907405466	0.0331263147749	0.0532823539253705	0.00928022420422267	0.0062706985918967	0.0103319481393373	0.0240826054877778	0.0358956195413312	0.0299634579879116	0.0542576745495367	2290.13313158092	1317.82132276706	2448.51958715139
235	4.11150771180057e-12	3.02106932733877e-12	1.05557301922641e-11	0.932871757215186	0.0454042826621737	3.99207068344181e-06	1.94647102364194e-08	0.108016031557145	4.77851629063916e-11	56.0437901529585	65.7574147916021	65.7645098678404	0.00709507623832906	9.72071971488185	21.2686508670067	31.5472373538778	2.58301079145713	62.4977170246716	0.25375	0.1115	0.30775	0.14370480086579	-0.209262536023707	0.336022099289219	-0.679235137247255	0.214	0.0781666666666667	0.323	0.104806154269649	-0.00418422802310344	0.354361786771106	-0.694937536270781	0.00973282244091266	0.00703979078717284	0.0103234323448013	0.0283131525670982	0.0386333466977692	0.0317183676870328	0.0514765931697777	0.00917300779657458	0.00600386064259925	0.0104589767710589	0.025490002395902	0.0357909581681122	0.0322745943762446	0.0524579515766725	2265.67025846738	1398.56001083549	2469.15418541465
236	7.82850210859229e-15	1.14659682453012e-14	2.887120896637e-14	0.349166711484891	0.0466897489571025	2.95582521772952e-09	6.27107614298527e-09	0.454659690482142	7.86045773008465e-15	68.7696636908222	77.5465356891	78.4230189024202	0.876483213320171	9.65335521159795	35.212746713074	33.7487054426447	0.559009289494497	81.1942546303891	0.27075	0.1145	0.31025	0.146700172435062	-0.157745688366783	0.335248123714027	-0.659148221951852	0.218833333333333	0.0796666666666667	0.317333333333333	0.0706899474255163	-0.013561793480225	0.34726022729928	-0.666223901620943	0.0099383904407241	0.00712181403278398	0.0103465450391483	0.0288530725973594	0.0373840715112424	0.0313530851276869	0.0485374461659248	0.00924745427039352	0.00605625986779279	0.0104101215055024	0.0248741107771937	0.0356805893091532	0.0317161559725848	0.0560304985928173	2336.01352380189	1423.28584351369	2477.2021927037
237	7.17904702925881e-10	1.2909319444201e-09	2.59818901390247e-09	0.320382472731845	0.0824120901005704	3.02999263547331e-07	8.55428403649853e-06	0.580611892171345	7.29908095979747e-09	45.5184782974611	52.7938979321407	53.7812824080029	0.9873844758622	8.26280411054177	26.2304980883437	19.8098027183169	0.305246477289984	51.5077833739958	0.27	0.10625	0.31475	0.152298228050709	-0.176304162717474	0.282363975923385	-0.730637399774665	0.225	0.08	0.32	0.0887145068191974	-0.0139091624949083	0.396431947556815	-0.633937010601629	0.009929718004547	0.00689233058264258	0.0103872598086871	0.0301342424029376	0.0368932433904826	0.0330897585454334	0.0498566726023455	0.00933975993041464	0.00606781749928278	0.0104333325075743	0.0255138523639221	0.0348341078161547	0.0314696330589734	0.0525225448884431	2333.03536051439	1354.41003653225	2491.39454858034
238	7.447274764648e-08	1.61428049175895e-06	4.04515883075762e-06	0.702755956786327	0.856619122244986	0.000453370742108508	1.68435357701832e-06	0.500520466172534	2.25091618909694e-06	36.0113056911796	37.1936159406978	37.3392366893604	0.145620748662623	1.32793099818082	12.2983012733403	22.9251299080852	0.453832694083758	38.6783293894343	0.25675	0.10875	0.302	0.140159318497764	-0.142371365625134	0.308383740058673	-0.714924824911204	0.226166666666667	0.0803333333333333	0.308333333333333	0.0803932246383222	-0.0487731319814105	0.379094956162536	-0.756450194284038	0.00977048872754007	0.00696318617666262	0.0102689203601295	0.0288584895920715	0.0396048865404334	0.0319725800602335	0.0511185052197429	0.00935689203165366	0.00607934401529249	0.0103288570078198	0.0253750243801761	0.0354031224011636	0.0310109436348516	0.0483933832111618	2278.51998103814	1375.57561528	2450.19754402716
239	1.20686123324316e-08	8.58451873116337e-11	2.78023353028166e-10	0.820159130302218	0.000812848822243856	1.38168575582361e-06	2.55091153261053e-05	0.950857167189727	4.20450531972664e-07	39.7447570813019	58.6186547242614	58.6703383410641	0.0516836168026202	18.9255812597621	23.3059963553023	17.7261834669098	0.00379830621386645	42.4789536874972	0.26275	0.10475	0.31325	0.109747965813742	-0.231535185795307	0.357080794902832	-0.672518820182566	0.220666666666667	0.08	0.312666666666667	0.139232571287204	0.00332930608155698	0.330144347434164	-0.660659613015095	0.00984401701977108	0.00684924629703289	0.0103738144750801	0.029480772058113	0.0370560768830788	0.0330593396146659	0.0537555568340138	0.00927520669171483	0.00606781749928278	0.0103685517090567	0.0260610071301003	0.0163866358519339	0.0314972780791837	0.0519983486839634	2303.65488902019	1341.58466299635	2486.70563621962
240	1.67808462125882e-08	7.23400031338751e-12	2.31788281635975e-11	0.68501169792898	5.04183817050959e-05	1.0062748116802e-06	0.000439101600437879	0.130326347034796	8.83612507861923e-09	39.0691627503802	63.8999678910986	64.0645066621182	0.164538771019579	24.995343911738	23.9160846919822	12.357996720194	2.28861292192232	51.086109080719	0.26225	0.1025	0.3065	0.147047014113739	-0.234882003810544	0.377496810046897	-0.731324274370375	0.219666666666667	0.0818333333333333	0.320833333333333	0.102167413399734	0.0213659277327018	0.400245055015904	-0.705302667411251	0.00983798056924491	0.00678379576214314	0.0103117428701704	0.0302542285944292	0.0376118601676562	0.0330357409135471	0.0475271384425766	0.00926010182741195	0.00613083297774005	0.0104405054884907	0.0251214680086187	0.0168587671400806	0.0310849218097549	0.047328113087464	2301.58885874378	1322.16626641024	2465.08620875719
241	1.76421412508512e-07	4.80560863118483e-09	4.31386268251086e-09	0.0994613405822538	0.00101770887461185	7.55051350021945e-05	0.000100889830665323	0.106042187617982	1.73187567896312e-07	34.2385975941579	49.9523508817219	52.6665104808599	2.71415959913793	18.427912886702	15.6676372394686	15.1199801005878	2.61223541660911	44.4713039331846	0.262	0.10425	0.3075	0.145402527393637	-0.239742562201318	0.328186860756117	-0.672534907387408	0.227333333333333	0.0813333333333333	0.322833333333333	0.0585266742795904	-0.0212130825757839	0.403853047635125	-0.793149645981533	0.00983495618605344	0.00683478792011548	0.0103211015676034	0.0299309801988942	0.0374912959351306	0.0329875399780163	0.0537254630564686	0.00937392018497392	0.00611373862796871	0.010457565034191	0.0248598281823583	0.0343316742967925	0.0312472988799869	0.0444615572740897	2300.55390576632	1337.28827081436	2468.34293918493
242	6.14765628483392e-06	6.16664264529507e-06	1.30840667818502e-05	0.506387713290067	0.102112704914979	8.1361173745899e-06	0.0119724508585302	0.435345506476518	5.57196010154643e-05	26.9103697629216	34.1956856298602	34.6372098124993	0.441524182639114	7.72684004957773	19.9056112419748	6.31494426737572	0.608520250729271	31.2579150486737	0.26775	0.10375	0.31425	0.0818874064689535	-0.200742293220766	0.392099626727438	-0.664679479622429	0.2285	0.0886666666666667	0.321666666666667	0.0717158683216951	-0.102066039955405	0.348806675233059	-0.659125119852142	0.00990348465208722	0.00682028055606452	0.0103827920105802	0.0295707215279209	0.0368770121080761	0.0330749130229091	0.0528881352933064	0.0093908449558329	0.00635788139023768	0.0104476402936244	0.0240038743358616	0.0337055567150093	0.0300643236440755	0.0531591866408362	2324.03229710014	1332.98116988648	2489.83621956832
243	2.23202382912819e-15	4.30810872438005e-13	1.43979426967709e-12	0.683639033290253	1	7.45252122628374e-12	5.1559499144686e-07	0.79311734835653	1.61036740420029e-13	71.3147328917585	69.8893936590975	70.0554518634417	0.166058204344154	-1.25928102831676	46.9046622481619	25.2045841298932	0.0687827910260239	74.752073050138	0.27725	0.11425	0.32	0.128063531911407	-0.149013739285614	0.343549551479585	-0.639328212401116	0.217166666666667	0.0838333333333333	0.3225	0.0755824485216968	-0.0885858806647463	0.427775098344252	-0.700173743785457	0.0100120596991683	0.00711503904699898	0.0104333325075743	0.0290827469329589	0.0360916921426122	0.0318220297428499	0.0486341827469572	0.00922199411003176	0.00619853722338042	0.0104547370011341	0.0241791867210319	0.0348593179515758	0.0305142263455048	0.0496191752357002	2361.3490162673	1421.23903223109	2507.47783028971
244	3.84737115799901e-11	1.30640396061442e-11	4.20060203294703e-11	0.711909424649568	0.0235165983986938	1.55829769571181e-09	0.000117178378130357	0.765566795035733	1.75499601436819e-10	51.4896598093364	62.6407245482369	62.7771017867599	0.136377238522982	11.2874419774234	36.46002266492	14.8375602452888	0.0889105235983152	59.6722365489245	0.269	0.107	0.316	0.0826817550724507	-0.185334744286593	0.381730895155192	-0.690602843441386	0.216333333333333	0.084	0.318833333333333	0.0809314867060943	-0.0141451262600584	0.350441970434482	-0.744650016583691	0.00991809882700163	0.00691371099337034	0.0103983682869725	0.0291468962003504	0.0367884983609656	0.0326460091957898	0.0508349717318212	0.00920918105039317	0.00620413133507112	0.0104232260488333	0.024204128265752	0.0358150482070798	0.0308507229010847	0.0493948497071827	2329.04671516862	1360.787107888	2495.27009533939
245	4.29816287700103e-07	3.09485330638117e-07	8.51229790385628e-07	0.855363756636024	0.0754687675566541	0.000777760466593289	2.93921024330653e-06	0.316445645429756	7.85225444438098e-06	32.4056514668409	40.8533103889567	40.8865360328018	0.0332256438450713	8.48088456596088	11.2935684823606	21.8558377835243	1.00358064314423	35.8160445628713	0.25875	0.10975	0.31025	0.130333426817613	-0.196535587626702	0.356014891698856	-0.711656297091808	0.229333333333333	0.0818333333333333	0.300833333333333	0.119960622435945	-0.0650921811401245	0.300884786891996	-0.753695530393057	0.00979526377113823	0.00699120212864725	0.0103465450391483	0.0287136752873758	0.0380893039783784	0.0320471491020155	0.0490559591495516	0.0094028710918614	0.00613083297774005	0.0102576278402416	0.0259309363426791	0.0355713912885292	0.0306255340469618	0.0495980876280839	2286.9815666138	1383.96932891594	2477.2021927037
246	1.34062260057755e-07	6.54601241402116e-07	7.77068409800589e-07	0.168650275600574	0.178544507150574	5.4110823244829e-06	0.00019770235935853	0.571025533097327	4.76714478752815e-07	34.8032222276815	39.1978480973376	41.0927481715189	1.89490007418135	6.28952594383736	20.6859774590575	13.8527959815156	0.320969599386444	42.1959569705453	0.25725	0.106	0.304	0.117270584549683	-0.159256666849765	0.36632800682316	-0.686133525159464	0.217833333333333	0.0838333333333333	0.309333333333333	0.0570101394428901	-0.089764696486991	0.372493535960002	-0.651378237790375	0.00977670756212835	0.00688517994328585	0.0102880961533819	0.0290475289165104	0.0391934074661583	0.0323483150717937	0.0515845925186276	0.00923220466154035	0.00619853722338042	0.0103381114999696	0.0238542082695844	0.0358266112264727	0.0303634744510558	0.0569293128810883	2280.64322123547	1352.27908800455	2456.86197664756
247	8.85802976173127e-08	8.25879667689712e-09	2.23183502322838e-08	0.611139993530165	0.00955400656511326	0.163417950363559	1.90262639202098e-07	0.0969589266807018	2.39997203091491e-07	35.6549210072008	48.7780475897198	49.0365658043011	0.258518214581272	13.3816447971003	1.94230987933042	27.1295968499253	2.75486621640084	43.7396840946592	0.2475	0.112	0.3015	0.145708761930475	-0.246185938778842	0.348096279030472	-0.656544434358504	0.235333333333333	0.0808333333333333	0.317166666666667	0.0805197588620124	-0.0286536914755177	0.362876819333187	-0.711990332003502	0.00965238101349169	0.00705357189218478	0.0102640903530409	0.0279116086168161	0.0393093756798998	0.031296657493683	0.0532635124140934	0.00948792855010322	0.00609657583371403	0.0104086577515646	0.02582549193372	0.0339572469152298	0.0313785806773611	0.0498123493249736	2238.28763990457	1402.70599048016	2448.51958715139
248	9.69537182650906e-12	1.03158520503101e-12	1.75964769727965e-12	0.207976577274281	0.00406937040733523	5.86632469702945e-08	3.07740169801858e-06	0.0572271904992118	5.97045805738669e-11	54.2975071696164	68.0387931268961	69.6242489217402	1.58545579484417	15.3267417521238	29.4070697190491	21.7676838754614	3.61597435250587	62.0148082976065	0.264	0.1095	0.3035	0.168670381935348	-0.282348256637025	0.308368719598601	-0.624131850227498	0.216833333333333	0.0816666666666667	0.3215	0.054074136092631	-0.103468552679687	0.392417013190765	-0.756047665109149	0.00985903647929908	0.00698421539131749	0.010283323799929	0.0294223415984597	0.0370692486279573	0.031919563069763	0.0548382439972805	0.00921687554661911	0.00612514243067123	0.0104462163828996	0.0240794631093572	0.034843199758128	0.0312056343863772	0.0504621622472666	2308.79739346823	1381.87475143093	2455.20296887156
249	1.156907290639e-17	9.41198581950687e-18	3.05173328491127e-17	0.473189053613355	0.0267622365360863	3.83885047358682e-07	6.03239065014005e-13	0.095623829306704	1.7380729076327e-15	81.9751926097451	92.4430991576228	92.9576183397803	0.514519182157528	10.9824257300352	25.7736945486686	51.8363724622905	2.77705543140291	84.4013562036371	0.2625	0.1165	0.309	0.170734220760195	-0.207891273797106	0.341631107209632	-0.62311028692294	0.218333333333333	0.0738333333333333	0.324833333333333	0.0672381197539909	-0.0223905973185454	0.401532890295933	-0.736412685590708	0.00984100084589085	0.00717562678864397	0.0103350329681732	0.0283158399263396	0.0377081073529515	0.0309561305596464	0.0491307076907772	0.0092398393795739	0.00584876825974403	0.0104744057603504	0.0258317129063426	0.0350650600151526	0.0330619587066941	0.0515077054353767	2302.62251956406	1439.57195762891	2473.1928247891
250	1.16757366279057e-10	4.37126119727983e-10	1.13970467501109e-09	0.496562693604078	0.173672896656136	1.89241991512131e-08	0.000241636766462235	0.07705275548617	4.83970927783134e-09	49.2261459297188	55.1262182617793	55.5884931979599	0.46227493618062	6.36234726824114	31.60192408904	13.4759814267527	3.12599635393781	52.4133030653328	0.27025	0.09975	0.2995	0.117368620442531	-0.196936734780986	0.41323113744035	-0.732857481149741	0.221	0.0785	0.316166666666667	0.0842365483908741	-0.0840316960354912	0.410089228040158	-0.739551457287804	0.00993261280573114	0.00670241970970056	0.0102446254775657	0.030874787148008	0.0379187546062386	0.0329780495263796	0.0467678382091151	0.00928022420422267	0.00601556052951361	0.0103998428422428	0.0254662272633629	0.0350060769664568	0.0315303044107465	0.049149988859742	2334.02934901697	1298.13327906946	2441.76023078973
251	1.02794004187008e-09	4.19639722033263e-10	2.10401287674463e-10	0.0438218470396497	0.00587838493524682	0.00021545832979552	2.34521981935808e-08	0.805575935133125	5.91472210090651e-09	44.784957578835	55.2140032093012	59.2774161037196	4.06341289441843	14.4924585248846	13.6912297647032	31.1854109698033	0.0605835798105545	51.9714396407197	0.25725	0.11675	0.3135	0.114946301315298	-0.194028907671185	0.382400794672874	-0.569818746387913	0.225	0.0828333333333333	0.315833333333333	0.0965179299442291	-0.0173146516963675	0.350063199788123	-0.754179867536752	0.00977670756212835	0.00718230544503315	0.0103760641070291	0.027446801206909	0.0379893419322991	0.0309215183248265	0.05258091329178	0.00933975993041464	0.00616481861901985	0.0103968921860337	0.0251575153066076	0.0351449934135811	0.0309599823832218	0.0473829687530019	2280.64322123547	1441.59674395688	2487.4900239758
252	1.68185643209963e-07	1.53670865555625e-08	3.6640477329911e-08	0.476094958408946	0.00868953249579174	0.00973791911313981	1.64573800895657e-06	0.12638020552457	1.19988565279159e-07	34.3369253652963	47.4285795152391	47.9363744838192	0.507794968580129	13.5994491185229	6.68222145381333	22.9697138882984	2.3364137619792	45.2926138280054	0.251	0.10725	0.295	0.162840253277589	-0.189684991975514	0.37840089084609	-0.699559030757604	0.2285	0.079	0.309333333333333	0.0811866926575895	-0.0426498142195548	0.35853933756147	-0.735599099736502	0.00969775867206597	0.00692081408389157	0.0101999764587905	0.028997197432575	0.0402806276350605	0.0316499310425464	0.0482754768990452	0.0093908449558329	0.00603305054258828	0.0103381114999696	0.02576247799585	0.0351368150897264	0.0314519857832096	0.050687475784854	2253.72437042265	1362.90755832822	2426.27239151696
253	7.19548245843692e-15	2.31849103664752e-15	8.98361558404964e-15	0.973894798907393	0.0175807998394971	1.87797059788446e-09	3.44491982894019e-09	0.92950731362654	1.29437232409965e-13	68.9407142988603	80.9089732666216	80.9100441174414	0.00107085081981495	11.9693298185812	36.0963626303528	34.9145774384006	0.00782600893398921	75.2192572989273	0.27375	0.11475	0.308	0.139043778908303	-0.249829539528026	0.33885302421442	-0.656436494348414	0.221	0.0793333333333333	0.307166666666667	0.072269364187647	-0.0989361547809705	0.329864264204962	-0.739390326084954	0.00997272261462105	0.00712857819368854	0.0103257595679605	0.0289149275301576	0.0362760957644536	0.031194273659109	0.0502372911407408	0.00928022420422267	0.00604467094234073	0.0103179883320048	0.0250917345255987	0.0355946581574658	0.0313919710989233	0.0542968009118376	2347.81241786784	1425.33018906207	2469.9642581554
254	3.97874324090955e-13	1.41741464862231e-12	4.96013034643489e-12	0.864897343359674	0.158578684039066	3.92462503332574e-10	8.60158538559037e-06	0.121236542472154	1.27193526057263e-12	60.7932998830183	67.3646622658998	67.3936110508803	0.0289487849804573	6.60031116786195	39.150003778057	19.7992626159003	2.40127319989733	70.3217997734452	0.2805	0.107	0.31175	0.152450213535767	-0.190930041661619	0.327839730023082	-0.652786744478515	0.225166666666667	0.0806666666666667	0.3265	0.0880519555271241	-0.0569130352188304	0.355781648542329	-0.716094375986811	0.0100479030238945	0.00691371099337034	0.0103602430506255	0.0306178725473705	0.0360610258115981	0.0327070416045934	0.0500678843625472	0.00934221375924391	0.00609083959247396	0.0104882733058626	0.0253950664359318	0.0340096381921782	0.0318690592395947	0.0507086268269106	2373.69971375002	1360.787107888	2481.97488748751
255	2.97894852124838e-11	3.90048634599092e-12	1.33505222540202e-11	0.835826492768126	0.0101333707151825	1.49661939620313e-06	5.28796481611056e-06	0.00916460595821566	5.67252598432163e-12	52.0110050703843	65.2142688949243	65.2572151561617	0.0429462612373754	13.2462100857774	23.1523275611762	20.7300488947385	6.79046449446469	67.1043466602187	0.2695	0.10175	0.3	0.206224474892925	-0.165126310383377	0.283958253762468	-0.645333580745488	0.227166666666667	0.0755	0.324666666666667	0.0545377501547356	-0.00344515939116495	0.421418888202561	-0.69469897495488	0.00992391641734901	0.00676175490643571	0.0102495134647032	0.0312827472553948	0.0382984576746648	0.0331423284241417	0.0525684658640304	0.00937149393428771	0.005909089072508	0.0104730106983453	0.0258013762889467	0.0343209067198679	0.0324789194621047	0.0516197341809158	2331.04357759289	1315.6447598341	2443.45720821957
256	4.1973970035172e-20	3.03909947769889e-18	1.16698837238855e-17	0.668656896161206	0.800583419452118	5.46361487017459e-07	6.61505556607856e-12	0.000547750251302591	9.21804491326701e-18	93.3402359587781	94.8026070123778	94.9857842216406	0.183177209262794	1.64554826286258	25.0928116719351	47.1382938378592	11.9456531561209	95.4830346022361	0.275	0.12	0.29125	0.117827299353918	-0.126039329623385	0.388595044846715	-0.609251192944919	0.230666666666667	0.0785	0.323833333333333	0.0644520324980094	-0.0495103525623388	0.406541601432947	-0.703696414171145	0.00998685980097559	0.00726817812155173	0.0101618576266947	0.0280405577000299	0.0389642671790273	0.0294170648016669	0.0478927155173188	0.00942200429103107	0.00601556052951361	0.0104660126833729	0.0256695340601574	0.0337399056442711	0.0318854318790916	0.0505037638256621	2352.67510941676	1467.69996509084	2413.06848619949
257	1.04257972232507e-13	7.94248008812478e-15	1.74474281042511e-14	0.277956038254099	0.00304302027224674	2.33671986705517e-10	9.45206938006006e-07	0.252725837852949	1.51130093437387e-12	63.5142750431587	78.3195083772189	79.496564931258	1.17705655403915	15.9822898880993	40.16266206404	24.0366220671995	1.30817229626336	69.9512857328807	0.269	0.10775	0.308	0.168394738350608	-0.212451168435276	0.349547138241139	-0.60007071691339	0.213833333333333	0.0788333333333333	0.318833333333333	0.107185944529225	-0.0441710613781386	0.32649229031837	-0.59108004224364	0.00991809882700163	0.00693498491403398	0.0103257595679605	0.0299747915765601	0.037141104890442	0.0323115106887414	0.0511913134902265	0.00917040716807376	0.00602722848297934	0.0104232260488333	0.0254016909402775	0.0358545331691093	0.0320528039045809	0.059398731708528	2329.04671516862	1367.14063143701	2469.9642581554
258	1.49415836617335e-08	1.49321437594219e-11	1.33694862060957e-11	0.0886683393253923	3.2432565156695e-05	5.93233140287928e-06	0.000222214858164135	0.0383824406587461	9.26229014167713e-09	39.3071265498002	62.3557634034005	65.2541485680413	2.89838516464079	25.9470220182411	20.5099100449788	13.6332502549067	4.28799335246367	50.9821206107367	0.26325	0.106	0.3065	0.190093344369907	-0.212999472390369	0.319843778184909	-0.58500121901162	0.223666666666667	0.084	0.326166666666667	0.0339198208808836	-0.00848991499278398	0.437575850817908	-0.756857918417178	0.00985003707430498	0.00688517994328585	0.0103117428701704	0.0301070948628375	0.0377865119762204	0.0326479574364216	0.0534522984262779	0.00932005236747684	0.00620413133507112	0.0104855118659347	0.0236908886428684	0.0345158646253767	0.0305364467674219	0.0463205158438327	2305.71575700305	1352.27908800455	2465.08620875719
259	2.26438196780334e-06	6.67881603555567e-08	1.74508311239145e-07	0.629966305372711	0.0038072673290103	0.000233048370725098	0.000365733247887496	0.178023549436658	2.58090494472242e-07	28.9770976496584	44.2221766919829	44.4542831446415	0.232106452658627	15.4771854949831	13.5438939796823	12.699602826232	1.81404671835116	43.576500188746	0.263	0.10575	0.314	0.108245315613803	-0.209877051220043	0.421035931616565	-0.601912540927444	0.230666666666667	0.0845	0.326833333333333	0.0565517561793578	-0.0715095695447854	0.370051036426217	-0.651936916146136	0.00984702909465568	0.00687801732413895	0.0103805528725097	0.0293173711042304	0.0372276010297278	0.0324747848192001	0.0516175870369706	0.00942200429103107	0.00622087008482786	0.0104910287207493	0.0245005614987814	0.0333565650091033	0.0309945534697925	0.0536865930315628	2304.68596790338	1350.14550134203	2489.05531514795
260	3.32298185680349e-09	2.65296166244626e-08	6.4100399729881e-08	0.501073941211982	0.366141811552219	0.000352407825759795	7.67922273587429e-07	0.07072555764178	1.23326958584209e-08	42.3856528892757	46.2392522787341	46.6919133803167	0.452661101582635	4.30626049104103	12.76901783022	24.4366894471414	3.26610039236402	50.349595898609	0.265	0.1105	0.308	0.141199114358947	-0.160750577853401	0.30687210892092	-0.668000483206578	0.2335	0.081	0.325166666666667	0.0523987724924649	-0.0582819569445511	0.371895247434634	-0.755657773312366	0.00987097857910018	0.00701209381924293	0.0103257595679605	0.0290731594255061	0.0380785558857396	0.0319764244851725	0.05211119452812	0.00946222182264348	0.00610230440567576	0.0104771913482121	0.0251687269544769	0.0333136707657075	0.0316437846818092	0.0487057503395466	2312.88823269741	1390.23772938244	2469.9642581554
261	6.97567394580627e-11	6.01067859894946e-10	1.36044852233687e-09	0.383440959922604	0.29517931668314	6.60858623031872e-08	2.4414741441517e-06	0.704307221067051	5.92864083363004e-09	50.2766275391768	54.4410393708167	55.2006801606549	0.759640789838159	4.92405262147804	29.1762045056166	22.2119661774241	0.144029842571399	51.9662598124365	0.272	0.10675	0.30825	0.144301367573722	-0.185990823528696	0.329673635610298	-0.654445577678037	0.2245	0.079	0.311833333333333	0.0859264998437606	-0.066742979247463	0.365405822503367	-0.630039334938882	0.0099527648803929	0.00690659607076035	0.0103280832394835	0.0300933547817122	0.0371441978837148	0.0325730757691548	0.0516910443763653	0.00933238563877723	0.00603305054258828	0.0103610003349941	0.02561279530233	0.0351428818293418	0.0315286100168364	0.0564730640384916	2340.95181544975	1358.66404104184	2470.77315793605
262	2.43631338471596e-12	5.89398264153008e-12	1.83664071619586e-11	0.630200188658178	0.11351971479318	7.74596185555153e-07	2.4175045590132e-08	0.536680253033197	2.6983073377675e-12	57.1085863654589	64.3360461599405	64.5678355454984	0.231789385557931	7.45924918003948	24.4200182884306	31.1264834389713	0.381727315541866	68.7046958196323	0.262	0.1095	0.307	0.0997440265164276	-0.160808467575572	0.3905130270146	-0.673870099666989	0.219	0.0766666666666667	0.312833333333333	0.0563928482812148	0.00770084857932185	0.408404142943543	-0.744963406707592	0.00983495618605344	0.00698421539131749	0.0103164293414523	0.0285702125712024	0.038449987165418	0.031745451863766	0.0502117834573943	0.00924998816975299	0.00595081091278359	0.0103700573040215	0.0251157216858325	0.0165030495357077	0.0318144620935617	0.0502030605570842	2300.55390576632	1381.87475143093	2466.71692413706
263	1.29237126120082e-06	6.31365010769427e-07	8.49199133083839e-07	0.203921450894841	0.0294423752446837	0.000194712835263984	3.33357605268859e-05	0.654125230869715	2.60419172033824e-08	30.1355260586606	39.2778767171621	40.8919408434813	1.61406412631914	10.7564147848207	13.8814302486408	17.2174648871051	0.200738721548987	48.6944156574355	0.2655	0.10775	0.31775	0.147109492675952	-0.211734627765514	0.323247710285462	-0.636062316095066	0.232666666666667	0.083	0.3135	0.084081156169871	-0.0494523955638355	0.362347398900581	-0.754838210762527	0.00987692522123727	0.00693498491403398	0.010413774152345	0.0295860786859123	0.0366774474396332	0.0328870688508022	0.052975909179729	0.0094504550152065	0.00617045681199004	0.0103760641070291	0.0253573427144806	0.0343479785330536	0.0307649680356901	0.0471970366616423	2314.92594801054	1367.14063143701	2500.64729571326
264	5.25177976882649e-09	5.09231467595319e-09	1.39566044045396e-08	0.617586702498704	0.0711248558964435	2.69753704905375e-05	4.57851784742235e-07	0.75229443943085	2.295161810124e-08	41.4488921379998	49.8267884809793	50.0760625353614	0.249274054382113	8.62717039736162	17.6198799351769	25.4336914155638	0.0996130872063077	48.9745414576732	0.26625	0.10825	0.3195	0.156474524372247	-0.147735440598563	0.30765390825888	-0.691944767076766	0.229333333333333	0.0785	0.3165	0.110155162656843	0.00265480930159911	0.29485603863653	-0.709346620965188	0.00988581475735351	0.00694910884983848	0.0104290103618974	0.0296379377764992	0.0371312864442079	0.0329335860548337	0.0492633915010988	0.0094028710918614	0.00601556052951361	0.0104027873184064	0.0263881329103003	0.0161215847053492	0.0320969760547707	0.0523259477557168	2317.97290799571	1371.36330300787	2505.96798825655
265	4.02437538131059e-08	1.15953906330034e-08	2.73348702116763e-08	0.459989774599528	0.0232734558423217	5.23980129376365e-07	0.00385166192430547	0.0689658750143554	2.15296444389002e-07	37.275008326822	48.0409958246601	48.5869153724416	0.545919547781523	11.3119070456196	25.173472049315	8.35245676622253	3.307463268211	43.9834007070563	0.2625	0.10375	0.30625	0.121107938956465	-0.160355813194614	0.36785267631268	-0.597986875321426	0.218833333333333	0.0865	0.3235	0.0725635970299714	-0.0323665223345531	0.336382860909326	-0.717981338873877	0.00984100084589085	0.00682028055606452	0.0103093942865368	0.0297696406961011	0.0384715192253521	0.0328493100171042	0.0548632061657844	0.00924745427039352	0.00628718055408462	0.0104632028704003	0.023800792870166	0.0350489799015965	0.0306166128448398	0.0511700233114646	2302.62251956406	1332.98116988648	2464.26908710806
266	2.12693448238921e-09	1.66459514013378e-11	4.97733537069078e-11	0.593251718049632	0.000747458424771296	0.0194519878926339	1.22244344768952e-08	0.202018072887421	3.94817446489892e-10	43.2983887523005	62.1240475226623	62.4093421898397	0.285294667177368	19.1109534375391	5.46041845199761	32.4508679633909	1.62772448826399	57.9055815771283	0.2555	0.11475	0.30725	0.0635754090081216	-0.216575574977999	0.427611641917877	-0.641033905309471	0.235	0.0805	0.319333333333333	0.104184526171124	0.00912357155856188	0.358202550118641	-0.661960789340586	0.0097548682065348	0.00712857819368854	0.0103187672339584	0.0269071227471205	0.0384158305807786	0.0306313917870747	0.0523027715110277	0.00948327297050531	0.00608509566026675	0.0104275665833503	0.0262500234397554	0.0160099260143787	0.0315711582653043	0.0502643407948316	2273.18893964716	1425.33018906207	2467.53051893614
267	3.22389606916885e-10	1.10191163028085e-10	2.13565981961606e-10	0.281258252898838	0.0166842211836759	1.51953508083762e-08	0.00106893305219803	0.0519007504731793	5.47460040503977e-10	47.1534869749012	58.0839087958593	59.2449087614004	1.16099996554112	12.0914217864993	32.0281642000118	10.7041877544079	3.77896514950771	57.1920393466405	0.2595	0.1085	0.30425	0.0945226330422023	-0.230560366220209	0.35421296879698	-0.779030867772187	0.210666666666667	0.0886666666666667	0.322666666666667	0.0736289702953013	-0.0437819666174443	0.356170521385902	-0.706699145284622	0.00980448565552955	0.00695615332166545	0.0102904769426812	0.0284988135912511	0.038111625645776	0.0319841607267522	0.0483632194804919	0.00912056486533825	0.00635788139023768	0.0104561517777548	0.0230363166493115	0.0358842481944208	0.0300725578145403	0.0514676928916204	2290.13313158092	1373.47075143181	2457.68970791574
268	4.22291519304831e-10	2.26374924643761e-09	4.81014879381644e-09	0.357796285612058	0.212646718890785	0.000401593287518603	1.01541699037111e-07	0.0812109752902559	1.00494750474549e-08	46.6023315379571	51.5811799411604	52.4267932330986	0.845613291938207	5.82446169514151	12.5247655478961	28.3443697879875	3.04049848716386	50.8019915689085	0.24675	0.1075	0.29825	0.113901609095054	-0.201694166300771	0.333873905772234	-0.68920435129993	0.216333333333333	0.0763333333333333	0.314666666666667	0.0694315485044927	-0.0378141156649066	0.436079124691338	-0.718335297827283	0.00964254676442132	0.00692790537871789	0.0102323418218695	0.0281495316806904	0.040271442829255	0.0319435827674846	0.0556184124882007	0.00920918105039317	0.00593893199442416	0.0103865161453009	0.0252876867783153	0.0359807791213167	0.0317250481253612	0.0508747258591455	2234.94562408767	1365.02539773038	2437.49692399749
269	1.32187197714216e-14	1.78840375467056e-16	7.15304208067185e-16	0.987076779877827	0.000951094537217875	4.05422586515732e-08	2.22461620955036e-08	0.0261829134114649	1.3304421755084e-16	67.7067996320839	86.2844762515451	86.2847386125832	0.000262361038039671	18.5779389804993	30.1233389267563	31.2879019314596	4.94389877097092	89.846395080135	0.2735	0.1135	0.3085	0.181398454733564	-0.208887468253712	0.289677670794149	-0.660475871296561	0.225166666666667	0.08	0.329666666666667	0.0240001625086217	-0.0210508129406071	0.409492381693371	-0.718442503747318	0.00996988336376828	0.0070946488299993	0.0103304033617671	0.029424739796308	0.0367387894652205	0.0315337885685664	0.0498413456036747	0.00934221375924391	0.00606781749928278	0.0105142071528863	0.0241996889002603	0.0340161766592356	0.0317783257015672	0.0517043989836283	2346.83610998344	1415.08375689263	2471.58088528436
270	5.22115233492696e-10	5.9766706018237e-09	1.57650467965873e-08	0.567549918385978	0.457280902349619	0.000113435934621623	8.50997641633237e-06	0.00642402744968444	1.89822954445575e-08	46.168983229898	49.4796868898811	49.8064861287385	0.326799238857348	3.63750289884047	14.8987864510236	19.8197289421987	7.42733880796368	49.3953124904174	0.25325	0.10075	0.30475	0.0729024598596714	-0.170752221570227	0.407531650464988	-0.739400645929912	0.219833333333333	0.0751666666666667	0.330666666666667	0.0649411401354695	-0.0691461876429759	0.390465231708554	-0.718692566448069	0.00972648554260506	0.00673218983243714	0.0102952277588844	0.0289849665448904	0.0393985676940466	0.0330749466404433	0.0512280011402295	0.00926262476586529	0.00589709312272525	0.0105222844642351	0.0256240310472387	0.0341243550497703	0.0330880980134598	0.0531126900546458	2263.51019459267	1306.91109497044	2459.34162794578
271	1.73750377404533e-08	2.71532147800547e-07	7.601107192296e-07	0.976092267250199	0.709144256247191	1.90898736758777e-05	7.84461431882946e-05	0.0554002232541505	3.70543609258645e-07	38.9978295301007	41.1417455900628	41.1426436941401	0.000898104077350581	2.14481416403942	18.2780039973641	15.5953771784698	3.66999882448181	42.7634459995657	0.25975	0.105	0.3055	0.112249378444111	-0.124186401047268	0.293771210378951	-0.678034596341846	0.2225	0.0816666666666667	0.323666666666667	0.0550552956696538	-0.0511439460026633	0.414603514062289	-0.661230497883068	0.00980755131423694	0.0068564572122016	0.0103023271143944	0.0292912664028983	0.0391780491809074	0.0328248879540053	0.0559792352176461	0.00930269558098814	0.00612514243067123	0.0104646085351376	0.0244425169837473	0.0345300889276301	0.0311240346278486	0.0529469098120948	2291.1810501472	1343.72885743841	2461.81065988907
272	2.30991122070493e-07	1.32833196495163e-08	1.8113774771798e-08	0.185438098118228	0.00327788504866674	0.00536705841409185	6.03165377638155e-05	0.0111001453728833	6.39233764080172e-06	33.6841497019341	47.7455442124992	49.4990381489988	1.75349393649958	15.8148884470647	7.75141126993913	16.0926859868423	6.44921376248567	36.2893782723313	0.25	0.10875	0.2985	0.117261515574087	-0.249572622497875	0.390468540740557	-0.694918580879709	0.225833333333333	0.0846666666666667	0.3225	0.0693549227315832	-0.0549000975840549	0.366595891072446	-0.820090367236353	0.00968487988821878	0.00696318617666262	0.0102348058420916	0.0281982435937351	0.0392733138774286	0.0314863979107134	0.051566822570874	0.00935200777743363	0.00622643520473718	0.0104547370011341	0.0244305867907333	0.0342654675759554	0.0307929596741126	0.0428347264899381	2249.34057847523	1375.57561528	2438.35197201006
273	2.95766584677598e-10	2.9988448214667e-10	1.4239171176933e-10	0.0406411698556105	0.0123083935197458	8.23256649238655e-09	0.000261587883775101	0.272066093008012	9.88977054258572e-09	47.3294435022472	55.9361098103254	60.1270242484643	4.19091443813886	12.7975807462171	33.2193864333622	13.3271709222799	1.2063002232062	50.8373723687547	0.276	0.105	0.30975	0.167988467493919	-0.175355285103317	0.33771791076469	-0.599735337022895	0.225166666666667	0.0833333333333333	0.320166666666667	0.0733413228292443	-0.0798453995267528	0.364553984452036	-0.828983000035711	0.00999809886880977	0.0068564572122016	0.0103419508180692	0.030819416181196	0.0367744905277811	0.0329296916387258	0.0512456660662558	0.00934221375924391	0.00618171102689656	0.0104347701615931	0.0246809802311943	0.0343180165063067	0.030975030346866	0.0427396454248659	2356.54268782778	1343.72885743841	2475.60195393045
274	2.10475351152562e-08	3.10205962193355e-09	1.51970016665138e-09	0.0439603071622084	0.0025798452642666	5.49226784294716e-05	2.43731589504167e-06	0.685633459276912	5.36578446329548e-08	38.6046852175205	50.8999849657412	54.9580706721208	4.05808570637964	16.3533854546004	16.2701397630208	22.2152390749325	0.163853204869156	47.0879599762637	0.266	0.1155	0.3115	0.106461392490417	-0.206484316872154	0.390104054846155	-0.598030498803208	0.2305	0.0866666666666667	0.315333333333333	0.0828169655760882	-0.0919833620730919	0.323086670140716	-0.817637053878251	0.00988285563072278	0.00714880603414703	0.0103579688529837	0.0280217442319239	0.0371950832289736	0.0309780714143168	0.0512627704945201	0.00941961992968983	0.0062926605316083	0.0103924546026165	0.0246136734796895	0.0340788579996268	0.0302664183468953	0.0437818073827907	2316.9585353726	1431.44847796994	2481.18235426045
275	4.85454057354101e-12	4.22139616580165e-12	1.35223245383445e-11	0.668415502653001	0.0492585619450163	1.52124932582027e-07	8.74731950340675e-08	0.985956788736651	2.03091140009734e-11	55.7056956429369	65.0461297478832	65.2295908972192	0.183461149335926	9.52389525428225	27.5621729288341	28.6331196869269	0.000309811535771587	64.3504070751223	0.274	0.11175	0.3135	0.109476542142425	-0.228753623529745	0.328700000873424	-0.736781323738192	0.227666666666667	0.0798333333333333	0.313333333333333	0.0701297693398325	-0.0280742608404745	0.376737812516105	-0.769959420589251	0.00997555792314089	0.00704668692708312	0.0103760641070291	0.0290683551422827	0.0360703312325573	0.0319783753950745	0.0488302401903411	0.00937876635848134	0.00606204258408474	0.0103745647414513	0.0253610910435446	0.0350040172431016	0.0313487921666101	0.0475925876650101	2348.78746827602	1400.63425995314	2487.4900239758
276	3.02543340131596e-10	1.01413599024835e-11	2.48694245786291e-11	0.392317562962699	0.00228150335058263	3.05985492610439e-06	7.8788575666615e-07	0.228095552437348	2.38064010548735e-09	47.283196901757	63.1804344355369	63.9121812510166	0.73174681547971	16.6289843492596	21.7786544912524	24.3872461890041	1.45269785061464	53.9733236276025	0.26025	0.112	0.30775	0.173223978288724	-0.232136859999375	0.358333034731804	-0.608848697349445	0.219666666666667	0.0823333333333333	0.319166666666667	0.0998377988095085	-0.0205843018460171	0.378591844564271	-0.716876570488501	0.00981367020086806	0.00705357189218478	0.0103234323448013	0.028871795290467	0.0377287321488239	0.0315448881609812	0.0501210934102756	0.00926010182741195	0.00614785945396531	0.0104261212720823	0.0249978550270703	0.0353948091775826	0.0310575119776296	0.0487879114370093	2293.27298752771	1402.70599048016	2469.15418541465
277	7.5587842056239e-10	7.23780558069282e-10	1.62630728175143e-10	0.0160547002621949	0.00605578232783696	1.10923625115302e-07	6.36898755632625e-05	0.205422767325278	7.4220979773516e-11	45.4131704112588	54.0410673833612	59.8379406102613	5.79687322690006	14.4247701990025	28.1733107318159	15.9896454695627	1.6033948955519	61.5425652354726	0.26475	0.104	0.308	0.130340520048939	-0.199810199778291	0.357356857000921	-0.774969750298762	0.2185	0.0805	0.32	0.139003381902799	-0.0322095712458431	0.348439616137503	-0.597159451108079	0.00986799916161969	0.00682754038097373	0.0103257595679605	0.0299709609273292	0.0376753528301096	0.0329410045206329	0.0460510361657008	0.00924237987711479	0.00608509566026675	0.0104333325075743	0.0258513466683368	0.0353635444844582	0.0316491124753437	0.0539198756849221	2311.86745012892	1335.13606178359	2469.9642581554
278	2.62170782126168e-16	1.05135800056132e-18	4.51765492182203e-20	0.00189735542367006	3.05188653173094e-06	2.28336270739231e-05	1.99366099413566e-10	0.00058088524649962	2.85579930704813e-18	75.6556103305848	97.0159547379008	106.662233716583	9.64627897868195	31.006623385998	17.9370199413061	40.4728606627468	11.83625532527	97.9516187671737	0.2615	0.1165	0.29075	0.134082508052163	-0.28645800404751	0.322277250280078	-0.609284540632479	0.2245	0.0783333333333333	0.323166666666667	0.0754004876770281	0.00515093078424148	0.368150113379604	-0.813331061552796	0.00982889508486557	0.00717562678864397	0.0101567119752937	0.0279306444716856	0.0383028570613901	0.0301583116491811	0.0564303983096349	0.00933238563877723	0.00600971458938226	0.0104603869889737	0.0255377771490699	0.0166125484679597	0.0321667744501783	0.0440520564221403	2298.48012015872	1439.57195762891	2411.28742147619
279	2.56517314877043e-06	7.54511140314538e-06	1.72257790720093e-05	0.611524401539965	0.259701391204655	0.00345165303202029	0.00151699647644523	0.00722917888404806	1.07231036324726e-05	28.7192753872187	33.7418837092191	33.9998447768376	0.257961067618453	5.2805693896189	8.55188141779763	10.0578561967641	7.21512477388387	35.0973195372009	0.25625	0.1055	0.2955	0.0919606148134708	-0.1812181470639	0.387821980480971	-0.719791506558358	0.230666666666667	0.0865	0.320833333333333	0.103397125458235	-0.0406280514681125	0.395739424218374	-0.647483869020084	0.00976425312399954	0.00687084268773633	0.0102049961280241	0.0287213133765977	0.0398040441972582	0.0319230090240558	0.0512913588122764	0.00942200429103107	0.00628718055408462	0.0104405054884907	0.0249738301647201	0.0340317795259822	0.0301745929358616	0.0484694797410312	2276.39150055659	1348.00927104723	2428.01243306384
280	9.45594200426316e-08	9.09340427511266e-10	1.46067349968488e-09	0.221364747032109	0.000619828565607242	0.0289231684409185	1.1433531840619e-06	0.060572499871375	2.82141450429991e-08	35.5207077003215	53.5494019828984	55.044904014263	1.49550203136459	19.5241963139415	4.77218065887064	23.6702687624902	3.52163953201853	48.5166628506755	0.2425	0.11325	0.30275	0.105339147669711	-0.227029537184267	0.385793451656389	-0.667688922882605	0.223666666666667	0.0838333333333333	0.3205	0.108826820290295	0.00976500228853635	0.335851160987188	-0.750307969728321	0.00958607434827758	0.00708783023348538	0.0102761382950566	0.0269561538962403	0.0399747514292951	0.0309688800584847	0.0532846308018235	0.00932005236747684	0.00619853722338042	0.0104376408816162	0.0251116544273449	0.0165810638356829	0.0310212868441023	0.0465524073931593	2215.77813859026	1413.02703548226	2452.70558587225
281	1.83655231137941e-16	1.11385844121207e-18	4.1995921782021e-18	0.621340247445287	0.000352857770082144	3.33452869475609e-08	6.22692167336711e-12	0.765566795035733	2.09439142204329e-15	76.3767282638582	96.895596806804	97.13958514962	0.24398834281601	20.7628568857617	30.5024050302854	47.2568115525273	0.0889105235983152	84.005438657187	0.27025	0.11925	0.316	0.115187303425356	-0.26521237363293	0.368620516472009	-0.653795748742943	0.221833333333333	0.0778333333333333	0.318833333333333	0.108431933282758	0.00180083083918906	0.368136319473857	-0.609450376492346	0.00993261280573114	0.00724851634782059	0.0103983682869725	0.0278465891542544	0.0357624536077485	0.0307316045780752	0.0492290996945733	0.00929272996448698	0.005992128635182	0.0104232260488333	0.0260584358089519	0.0165545845979016	0.032086009168435	0.0546481799505843	2334.02934901697	1461.71200195819	2495.27009533939
282	1.55079245526721e-06	1.76170567426886e-08	3.12156673303779e-08	0.281245645645526	0.000970532770018861	0.00578988133571426	9.57987858879762e-06	0.157384248830251	3.64712949140232e-06	29.7591487190621	47.1312021475205	48.2922629611239	1.1610608136034	18.5331142420619	7.6145622175427	19.5934154978895	1.99918078419068	37.5763225178811	0.25375	0.1095	0.30875	0.201485836805474	-0.230974565811145	0.339430943558577	-0.587913615986333	0.229666666666667	0.083	0.322166666666667	0.126773779607934	-0.0336457766501055	0.327533393215023	-0.726053006834821	0.00973282244091266	0.00698421539131749	0.0103327199372019	0.029115624957539	0.0382774846150321	0.0320884716037571	0.0512150476705101	0.00940766690219822	0.00617045681199004	0.0104519028848691	0.0258407521096077	0.0340733855005518	0.0313008197424409	0.0475539147542918	2265.67025846738	1381.87475143093	2472.3874407269
283	3.59459804017417e-12	6.38034179158824e-11	1.78789482174736e-10	0.538653755030079	0.506620468812038	2.68162029426156e-06	4.42309150841848e-09	0.412462992092483	7.10388734346889e-10	56.3172075334005	59.253778843653	59.6318194229971	0.378040579344088	3.31461188959656	22.0318600854262	34.4280220122428	0.671690068595126	56.6227579800812	0.27425	0.11625	0.30775	0.140677426956333	-0.259476506559583	0.307223618001383	-0.759863209282121	0.232666666666667	0.0808333333333333	0.3155	0.115955798620875	-0.11680155846217	0.343343158358579	-0.720599778048946	0.00997838929268839	0.00716893754909271	0.0103234323448013	0.0287406869802444	0.036132906192859	0.031034247962139	0.0464230894299856	0.0094504550152065	0.00609657583371403	0.0103939353445157	0.0262349203175194	0.0336549150692307	0.0313965176558214	0.0498359392459117	2349.76126192268	1437.54474241106	2469.15418541465
284	4.99030038370145e-12	1.18960467537874e-12	4.04613232815862e-12	0.756711675129076	0.0160419438604801	6.32745194999667e-06	2.30711333678067e-09	0.616032028359155	7.34086251325283e-11	55.6495585187222	67.7364541824209	67.8324313438825	0.0959771614616329	12.1828728251603	20.3865022544396	35.6953729294955	0.251484074269683	61.5664525199388	0.25625	0.11675	0.31125	0.16218013334598	-0.219496094820671	0.334676758261624	-0.622577127454009	0.217166666666667	0.0806666666666667	0.316	0.0604112607260451	-0.0431180150418013	0.39285154077045	-0.702663220006997	0.00976425312399954	0.00718230544503315	0.0103556911367354	0.0278740465046348	0.0379724605508005	0.0310480227497001	0.0509454126657393	0.00922199411003176	0.00609083959247396	0.0103983682869725	0.0243968841319533	0.0357427788075815	0.0311806026630295	0.0529401743119104	2276.39150055659	1441.59674395688	2480.38865535687
285	1.44062554117675e-05	6.5185477619876e-06	1.23464994374212e-05	0.402603027832661	0.0471929953221989	0.00195369732433156	0.000334955103574804	0.175840539662549	5.18558596225235e-06	25.1439948318039	34.0709222064615	34.7714600565414	0.700537850079854	9.62746522473753	9.59253777468257	12.864048823918	1.83243216972187	36.7699158618456	0.259	0.107	0.308	0.132904716549529	-0.203982606738186	0.368621581585507	-0.634687649976882	0.231833333333333	0.0855	0.320833333333333	0.091534276085977	-0.0409742169425475	0.371437950919225	-0.718552006297789	0.0097983418878847	0.00691371099337034	0.0103257595679605	0.0291796828803704	0.0381681634406537	0.0323493830340598	0.0526179652329941	0.0094386367329256	0.00625415319736478	0.0104405054884907	0.0250171650297751	0.033918595676552	0.0305266350543157	0.0473189455853636	2288.03339063023	1360.787107888	2469.9642581554
286	3.37238750727904e-09	1.06672440916777e-09	3.33998418100248e-09	0.87679511232928	0.0280183075052146	3.66328530095206e-06	4.74428734230207e-06	0.188080800058194	2.39103678547684e-09	42.355454802957	53.2053241584144	53.2293594639377	0.0240353055232845	10.8739046609808	21.4334276719073	20.9378441533254	1.73258739713128	53.963755140085	0.2555	0.10475	0.3235	0.10560291288435	-0.22268185788581	0.382616503796293	-0.739628763546441	0.2155	0.078	0.311	0.125675118089583	-0.0326330523625757	0.348744212560554	-0.738861245459041	0.0097548682065348	0.00684924629703289	0.0104632028704003	0.0289854062328212	0.0370130582085224	0.0333951402700059	0.048907098707077	0.00919631236314536	0.00599799866572151	0.0103534098995584	0.0259472534949486	0.0364152859618319	0.0317935521128537	0.0497820292095332	2273.18893964716	1341.58466299635	2517.91825925401
287	2.4460420304271e-08	9.10997941860045e-08	2.59712115642842e-07	0.88672735749202	0.261084010448924	1.3842556832342e-07	0.00201785095407713	0.539993276365424	2.14936519801246e-07	38.2965122337628	43.5421434091804	43.5624344064818	0.0202909973013448	5.265922172719	27.7447188886981	9.53322622880842	0.375552223575141	43.9871539436048	0.26225	0.10425	0.3165	0.128866024092507	-0.105458473983146	0.333383182740394	-0.707728241567072	0.2165	0.0858333333333333	0.322333333333333	0.0359418754597615	-0.00170945313587862	0.461321378564772	-0.734780181806747	0.00983798056924491	0.00683478792011548	0.0104027873184064	0.0297645848726816	0.0381494394625687	0.0334160868611104	0.0498245776795221	0.0092117481050871	0.00626519053320167	0.0104533207037116	0.0230187555173473	0.0355981848798957	0.0297803900317844	0.0469318264238241	2301.58885874378	1337.28827081436	2496.81221413052
288	5.08512709907959e-19	4.54182841071624e-20	1.4208983367043e-19	0.401722789109756	0.00307099455360221	3.64507465590547e-11	3.31393401030034e-11	0.144875904280879	1.03579208551077e-19	88.2969948701211	103.555527759963	104.25869114232	0.703163382357161	15.9616962721993	43.7956867309586	43.9820956853728	2.12538995890463	104.922037002849	0.269	0.11525	0.3085	0.172095142389631	-0.228798924529058	0.322410188495737	-0.573576169459153	0.2115	0.0758333333333333	0.322333333333333	0.0718142902593362	-0.0294223761261032	0.357852693061603	-0.70849251743534	0.00991809882700163	0.0071420741638323	0.0103304033617671	0.0288560015923186	0.0369082546225197	0.0311913764410495	0.0520446428531131	0.00913376087895326	0.00592105133138355	0.0104533207037116	0.0251331688120999	0.0359313997900194	0.0327671596466384	0.0555391004792739	2329.04671516862	1429.41150164406	2471.58088528436
289	2.87653940766978e-16	6.76415700250747e-15	2.3030019280872e-14	0.618849751570484	0.487476650745819	1.46338204760319e-13	3.37328509140097e-06	0.699452561413877	1.27841526233584e-14	75.4676622802181	78.6574694103329	78.9049569625568	0.247487552223902	3.43729468233869	54.6186775438473	21.5915855399771	0.149041981292612	80.1589762845322	0.2685	0.109	0.315	0.12522037234908	-0.201916584396881	0.353784368068593	-0.673191040865244	0.204666666666667	0.0813333333333333	0.318666666666667	0.0879109144373841	-0.0723619311696785	0.386450039604525	-0.745105650976894	0.00991226520532771	0.00697020744999372	0.0103894884732295	0.0293381036155357	0.0367362365632279	0.0324108033890727	0.0502956354627536	0.0090238476285963	0.00611373862796871	0.0104217761355741	0.024101390698233	0.0366310259346815	0.0311960928027763	0.0505622441277987	2327.04476728092	1377.67789977068	2492.17197416975
290	3.31024992538678e-12	8.4232611063566e-12	1.25650806849062e-13	0.000622692366686284	0.000861169198551526	7.85647293551762e-09	9.96237435957342e-07	0.784197026623225	1.82816341777403e-10	56.4848974564775	63.5758547934784	75.2827408054181	11.7068860119398	18.7978433489407	33.3103169446949	23.9353842850487	0.0749958683827572	59.583345619001	0.2725	0.11075	0.30775	0.115696198384403	-0.18914515893803	0.351090911664538	-0.647561391555831	0.221833333333333	0.0815	0.310333333333333	0.140667243246353	-0.0509662110453368	0.312075852175656	-0.888749371862745	0.00995848686951814	0.00701903498894884	0.0103234323448013	0.0292002237221652	0.037106596924036	0.0317838189782409	0.0516035525243978	0.00929272996448698	0.00611944432112914	0.0103473093692694	0.0258733589712226	0.0356613666877577	0.031117015071731	0.035512406408982	2342.91828933312	1392.32210245746	2469.15418541465
291	4.31011968603288e-11	6.59207515628042e-12	1.81377673719586e-11	0.480765639172576	0.00974236722898099	1.24773676428429e-06	9.44235090836456e-08	0.561348320767967	4.89444126605165e-11	51.2581685990408	64.0977945648992	64.5949206169789	0.497126052079693	13.3367520179381	23.5021589251646	28.485076144294	0.337375058648831	62.4457528706056	0.267	0.10875	0.3105	0.162610885079717	-0.185802871685123	0.386529463091308	-0.528924568715699	0.2245	0.0773333333333333	0.316	0.0968041462355339	-0.0273608222113441	0.372986323886965	-0.66950151781194	0.00989466786840837	0.00696318617666262	0.0103488368531012	0.0296553337467688	0.0374152464382222	0.0320578495400016	0.0506107821626704	0.00933238563877723	0.00597446998404374	0.0103983682869725	0.0261087775718515	0.0351103527614232	0.0320449120069116	0.0531120210517458	2321.00835082542	1375.57561528	2478.00055945302
292	9.98722870774454e-08	6.81065877377933e-08	1.95832568462485e-07	0.89773998306264	0.0666355059612526	0.000522110183570805	8.08794488622448e-07	0.670911854418055	1.31950670514229e-07	35.4083777702217	44.1793823023399	44.1958988770202	0.0165165746802813	8.78752110679852	12.0349934313799	24.3367908820437	0.180537352540341	45.0800927875476	0.2625	0.10775	0.309	0.0939490221008932	-0.158581958186825	0.375466069962718	-0.602915348311721	0.232	0.0786666666666667	0.305	0.11171424300808	-0.0107313463495805	0.314093247024364	-0.639222977342481	0.00984100084589085	0.00693498491403398	0.0103350329681732	0.0287870253878246	0.0382535435810448	0.0322277725850175	0.054819214692388	0.00944100451663601	0.00602139848631334	0.0102975977907534	0.026531956398966	0.0353816925412429	0.0314784766756754	0.0555942098613655	2302.62251956406	1367.14063143701	2473.1928247891
293	8.5103453298686e-14	1.09709994975738e-13	2.5993674507103e-15	0.00103496719765635	0.000593424780715513	1.98483077898285e-07	7.00736909867609e-07	0.00252701215991423	4.83329611039097e-13	63.9265524837974	72.7827687166791	83.5467105501193	10.7639418334402	19.6201580663219	27.0478284090259	24.6131016531581	9.12093178732175	72.3983744904711	0.2645	0.11425	0.2945	0.140201391159315	-0.194433423742849	0.342454316594699	-0.55406352116841	0.219166666666667	0.0841666666666667	0.323	0.0616733586394444	-0.0158784350285362	0.388684030693684	-0.819851981029786	0.0098650156749563	0.00711503904699898	0.0101949420509246	0.0284792178593003	0.0389251136653673	0.030630193835085	0.0549015930048741	0.00925251987333438	0.0062097181694757	0.0104589767710589	0.0239742652687943	0.0351708987289344	0.0307777606529522	0.0427574371956014	2310.84538325282	1421.23903223109	2424.52754169812
294	3.72142554277115e-09	4.61900003586715e-09	1.40949353760527e-08	0.89904958650691	0.0952985317013495	3.81876757826437e-07	0.000226969265380163	0.18440957148322	6.20678115049063e-08	42.1539248416775	50.0381528048965	50.0542467836967	0.0160939788001997	7.90032194201922	25.7838180920407	13.5935065347767	1.76172442599272	46.7637074614013	0.2735	0.108	0.316	0.0759840416461526	-0.207415297891643	0.380687321995505	-0.734877189568483	0.228666666666667	0.0858333333333333	0.328666666666667	0.0735932447216025	-0.0464286406097185	0.383925855526873	-0.72680372241977	0.00996988336376828	0.00694205272581706	0.0103983682869725	0.0291798625087641	0.0361547803578095	0.032478477598322	0.0485344773754797	0.00939325437348386	0.00626519053320167	0.0105060760163381	0.0244841271829741	0.033586096513174	0.0307160527059384	0.0473754035157972	2346.83610998344	1369.25326476541	2495.27009533939
295	5.90822010461258e-12	3.11770169770373e-10	2.15417683011999e-10	0.0662528394947361	0.41690895451628	1.49669556068246e-05	5.12161048326901e-08	0.0345757364166956	2.7893802035233e-10	55.3058786614201	55.8526096676578	59.2261102756383	3.37350060798053	3.92023161421821	18.7417486873983	29.6702010135596	4.46600538079292	58.6631803879765	0.259	0.10925	0.293	0.126060627495313	-0.156649135641952	0.349430539882579	-0.779024902944328	0.221333333333333	0.0771666666666667	0.312833333333333	0.109627982787167	-0.075670157515492	0.355670306355063	-0.671846285646912	0.0097983418878847	0.00697721717662313	0.0101797501765431	0.0287552340038423	0.0400434262004279	0.031346623486396	0.0460866774915719	0.00928523301918453	0.0059685675006752	0.0103700573040215	0.0261739065162295	0.0353074270301021	0.0320341230317196	0.0545073524406312	2288.03339063023	1379.77761009774	2419.26409500504
296	4.00846591441075e-10	6.82136813634255e-09	1.87670425166041e-08	0.633321483713526	0.60714823787979	2.54611569572189e-08	0.000345901058634728	0.115599218646585	5.81452166762925e-09	46.7087547472584	49.1929891051041	49.420572552739	0.22758344763497	2.71181780548068	31.025873734352	12.8038809239961	2.47595488494517	52.0090912189534	0.26425	0.1075	0.3005	0.121301602254224	-0.162549851389135	0.361673316965568	-0.622487779141194	0.215833333333333	0.086	0.315333333333333	0.0583936862983692	-0.0914604985584436	0.397097397636159	-0.640984546605482	0.00986202811541696	0.00692790537871789	0.0102543869258778	0.0292769413905558	0.0387818014839343	0.0319453315032807	0.0534344725326347	0.00920146652827218	0.0062706985918967	0.0103924546026165	0.0234304055473219	0.0355348392074926	0.0300354077922055	0.0552143735467728	2309.82203129216	1365.02539773038	2445.14942374299
297	1.04467649124008e-10	7.7985680368407e-11	2.38306984194711e-10	0.669691516661146	0.048665983309266	1.40666129542359e-06	1.05186590230327e-06	0.145812141329551	1.1904741753386e-11	49.4530090804183	58.8242223489397	59.0061855268978	0.181963177958096	9.55317644647948	23.2715404223163	23.8307860432342	2.11552396783372	65.5048000266181	0.259	0.1145	0.30425	0.160243427583022	-0.210033881035473	0.344118774405402	-0.673231687137276	0.217166666666667	0.0848333333333333	0.318	0.0664307197101605	-0.090169898895819	0.369130310122767	-0.721498311792692	0.0097983418878847	0.00712181403278398	0.0102904769426812	0.028325908981476	0.0384142728777654	0.0310389038671195	0.0489471485228176	0.00922199411003176	0.00623199312528514	0.0104159611233463	0.0238467903192908	0.035197189454112	0.0305512224000411	0.0518717450792613	2288.03339063023	1423.28584351369	2457.68970791574
298	1.93258538519744e-07	3.21732314580642e-08	8.63323832303488e-08	0.647233387499231	0.0175243431910948	0.000531382314401839	4.12809668040267e-05	0.064895387801218	7.79306895707524e-06	34.0510959838612	45.8185272439223	46.02793322664	0.209405982717726	11.9768372427789	12.0021843656577	16.8115645087173	3.40763508351665	35.8334700319372	0.2635	0.10875	0.3055	0.10728617930249	-0.217373588899971	0.357847926681668	-0.683731508732429	0.233	0.0841666666666667	0.323	0.0731474985414888	-0.0145125658463558	0.374061547087993	-0.646620217289925	0.00985304096246961	0.00696318617666262	0.0103023271143944	0.0288699590046839	0.0377946585775253	0.0319842069173322	0.0523416514448914	0.00945516790438171	0.0062097181694757	0.0104589767710589	0.0249944067466756	0.0338193956311349	0.0308723174461247	0.051538473202611	2306.74425710682	1375.57561528	2461.81065988907
299	1.85200655441216e-05	0.000107649896766207	0.000186328986640477	0.399344011649369	0.437411705846079	0.00190925617613518	0.00305936026378472	0.0205184111857115	4.92075740515909e-05	24.6221489737436	27.6861491054806	28.3964497850211	0.710300679540524	3.7743008112775	9.63479400199503	8.77172469029301	5.36724070676973	31.5499578504338	0.26425	0.09875	0.2965	0.153539159977702	-0.20230032642988	0.32705038244024	-0.709369357867709	0.236833333333333	0.0815	0.318333333333333	0.0889356849640963	-0.137847384906402	0.34300778130916	-0.812753605879714	0.00986202811541696	0.00667244179365732	0.0102149913374418	0.0310907144909596	0.038677696756216	0.0334725927375849	0.0526767374683709	0.0095087781133215	0.00611944432112914	0.0104188717025832	0.0259356239676664	0.0328858200960685	0.0313828912693956	0.0444261049803588	2309.82203129216	1289.31091903499	2431.47811023714
300	3.31369230898185e-10	2.37221957491375e-09	7.3900616147639e-09	0.983356547680032	0.35663955242748	9.76012896582197e-05	2.43979522182853e-08	0.387779248055647	1.73383087803883e-08	47.0973993942789	51.4800244754988	51.480459656279	0.000435180780186784	4.38306026200007	15.1825481408232	31.1086674509288	0.745894278074047	49.5959226998548	0.2555	0.11125	0.3075	0.163917767717876	-0.17267698456871	0.33152503321357	-0.665364059519091	0.221666666666667	0.0781666666666667	0.315666666666667	0.085022843000928	-0.0734338931566503	0.364395222024448	-0.727802585531247	0.0097548682065348	0.00703288343958133	0.0103211015676034	0.028644745357733	0.0389110940117288	0.0317629087990234	0.0502171949494723	0.00929023315066821	0.00600386064259925	0.0103954145387679	0.0255798678891346	0.0350665722270965	0.0318900412764102	0.051967788244796	2273.18893964716	1396.48323819039	2468.34293918493
301	2.17191011013201e-09	4.4752488095413e-09	1.37587910563733e-08	0.974803512748946	0.143916680765186	3.05128633310477e-06	3.91209580622347e-06	0.247149508275067	3.94053322930255e-08	43.2555920987179	50.1066384359801	50.1076360080406	0.000997572060441598	6.85204390932267	21.7840347174297	21.3074430839379	1.3393450200092	47.7747053359476	0.25725	0.105	0.295	0.17616244865166	-0.209370199346011	0.338043048881364	-0.657556925583654	0.216833333333333	0.078	0.305833333333333	0.146033373898659	-0.065059972412562	0.325900790206175	-0.692685127460274	0.00977670756212835	0.0068564572122016	0.0101999764587905	0.0298285152900178	0.0394016684271826	0.0322104004476795	0.0521676184921356	0.00921687554661911	0.00599799866572151	0.0103054720491036	0.0263182706126464	0.0364389472743548	0.0316374168203101	0.0529179639098099	2280.64322123547	1343.72885743841	2426.27239151696
302	4.70839068456997e-10	4.26744140192143e-09	1.18899743253938e-08	0.638439665023287	0.399240742427068	1.92446988916419e-07	1.16568703258354e-05	0.358011069164811	1.45266089599308e-09	46.3801040495418	50.2096194556798	50.4304081024784	0.22078864679861	4.05030405293655	27.1075287897493	19.2186545036093	0.844857990303353	55.0569599414471	0.26775	0.10375	0.304	0.180607093334206	-0.146158100443883	0.307592358773368	-0.697019618938951	0.222166666666667	0.0781666666666667	0.312666666666667	0.109112202902863	-0.00908269335784972	0.382677915125745	-0.681128582033847	0.00990348465208722	0.00682028055606452	0.0102880961533819	0.0306618821087844	0.0383130970270153	0.0329543807462376	0.0494418136216859	0.0092977170970111	0.00600386064259925	0.0103685517090567	0.0260269135440156	0.0357514351772346	0.0316506093645006	0.0511122269268855	2324.03229710014	1332.98116988648	2456.86197664756
303	1.09104799177333e-08	3.19242944665805e-09	4.25968466623626e-09	0.173033180402223	0.0126030518846954	0.000233806240249806	2.21033030692696e-06	0.100106785594704	6.54729655011251e-08	39.9514705478068	50.8378594947426	52.6943259165637	1.8564664218211	12.7428553687569	13.5378005090697	22.4029605939968	2.70384138175359	46.6447021300793	0.26125	0.1105	0.29425	0.130250176166733	-0.226009332735555	0.387706001986341	-0.531309629403485	0.229	0.0821666666666667	0.309666666666667	0.087084838790624	-0.0975143381311137	0.344765808621431	-0.708768594421029	0.00982585835926043	0.00701209381924293	0.0101924193131821	0.0287439411583111	0.0388648497765919	0.0310206545631532	0.0551642718966398	0.00939806691989983	0.00614219146850663	0.0103411837403504	0.0253397819197975	0.0346151488096052	0.0308475576605014	0.0523766800601374	2297.44128593346	1390.23772938244	2423.65331220316
304	1.72144919951536e-13	5.62573349694415e-15	1.48370668384849e-14	0.372112903654089	0.00165537418676404	8.87120474687898e-11	0.000165675368466224	0.00974266070479919	5.20237189916855e-16	62.4956611261005	79.0452133791223	79.8418099075207	0.796596528398368	17.3461487814202	42.0556600318341	14.185121573897	6.68135370875279	86.9596325975241	0.2725	0.10275	0.29775	0.187297166328522	-0.229704989212217	0.286269511243699	-0.676318721305411	0.215833333333333	0.0806666666666667	0.322166666666667	0.0751788156552466	-0.00768766488175294	0.381234089052116	-0.755700101442746	0.00995848686951814	0.00679111760973071	0.0102274028293755	0.0311504208622804	0.0374724750497012	0.0328400243225033	0.053036756396763	0.00920146652827218	0.00609083959247396	0.0104519028848691	0.0246141200373445	0.0356408849730518	0.0315246204352897	0.0485346553043799	2342.91828933312	1324.3346589214	2435.78324397013
305	5.91904055159337e-11	1.41772698868693e-11	4.77636300015323e-11	0.857336858256697	0.0182103428169157	2.34466213283681e-05	6.27107614298527e-09	0.93011811777133	2.16344612978142e-10	50.6115269701222	62.4663785510602	62.4986940995404	0.0323155484802555	11.8871671294182	17.8865998897509	33.7487054426447	0.00769062838844548	59.2167604877154	0.2625	0.1145	0.318	0.111854330916315	-0.278216479723095	0.366111512132611	-0.712723751261522	0.2255	0.0796666666666667	0.317166666666667	0.105917392839748	-0.0608703655785153	0.384181798421181	-0.684143398154744	0.00984100084589085	0.00712181403278398	0.0104159611233463	0.0280240167015017	0.0361162731647451	0.0315756146412013	0.0490062332281848	0.00934711502441474	0.00605625986779279	0.0104086577515646	0.0258906255511555	0.0346674850185891	0.0315052167061981	0.0506756928388064	2302.62251956406	1423.28584351369	2501.4108504352
306	6.95101817234095e-08	1.83988874876208e-09	2.01701552249513e-09	0.128701963262707	0.00113587678445743	8.09329740749571e-05	1.57309272470637e-05	0.181485711647599	2.35982534830119e-09	36.1529499571407	52.0290656517973	54.3371574351586	2.30809178336131	18.1842074780179	15.5363717895852	18.6468219386588	1.78541571455389	53.9926060326678	0.26325	0.10825	0.308	0.178715519840947	-0.19216795664332	0.329187691143551	-0.554859193745106	0.228666666666667	0.0825	0.320666666666667	0.070208418177611	-0.0158054796642278	0.36063698170262	-0.736305037865206	0.00985003707430498	0.00694910884983848	0.0103257595679605	0.0296583025426066	0.0379022355042547	0.03230139952087	0.0536312298984989	0.00939325437348386	0.006153519960474	0.0104390739488823	0.0249656037245761	0.0344076590140926	0.0311912347414625	0.0490249253945566	2305.71575700305	1371.36330300787	2469.9642581554
307	3.05714300258481e-09	3.04380348978669e-12	8.92665503773158e-12	0.535005125859304	9.73912914153448e-05	7.26641343154897e-06	3.22199597094431e-06	0.599407983168665	1.02272691808827e-10	42.5562562553823	65.7414807886598	66.1263568659415	0.38487607728166	23.5701006105592	20.1217888527754	21.679599745079	0.275889720018313	60.8463736145001	0.26075	0.10925	0.317	0.0899319549834523	-0.21965592409409	0.396930114139007	-0.633882482660071	0.221666666666667	0.0815	0.322	0.0515084568821621	0.0119245385221914	0.360567913562872	-0.722967500954173	0.00981977253893175	0.00697721717662313	0.0104071924565376	0.0283988952905541	0.0370795263859285	0.0321981932865004	0.052939155239198	0.00929023315066821	0.00611944432112914	0.0104504835439874	0.0243458343182385	0.0167474480964744	0.0314620907226486	0.0514889588386508	2295.35973063853	1379.77761009774	2498.34971030476
308	8.94007036997753e-09	1.93146671845814e-12	5.67432785525569e-12	0.529203502976535	2.2392518716509e-05	3.08149700846161e-06	7.55843975610907e-05	0.170331796237307	3.87190820116794e-10	40.3595211691791	66.7077412296421	67.1036619872611	0.395920757619024	26.7441408180821	21.7651324341023	15.6656529055426	1.88002068969763	57.9481379552877	0.259	0.103	0.30075	0.115619373891692	-0.226528759702864	0.347431730271017	-0.690336709995968	0.2185	0.0798333333333333	0.313666666666667	0.0249293869074501	0.0186686166600555	0.361227566376834	-0.777935699250309	0.0097983418878847	0.0067984269728116	0.0102568182157019	0.0296126172704787	0.038508433290227	0.0328163568103051	0.0546735249267412	0.00924237987711479	0.00606204258408474	0.0103775619169492	0.0238181694918426	0.0166309337951228	0.0314486317628239	0.0503387250852305	2288.03339063023	1326.50033971098	2445.99374720469
309	5.30807393127202e-11	1.21583413867684e-12	2.48104405144721e-12	0.274294110894164	0.00120571687208957	1.77080448145158e-06	0.000395420077981111	0.000440075980873354	8.58216326847122e-12	50.8336332361214	67.6901827532783	68.8853281974807	1.19514544420235	18.0516949613593	22.8289250721973	12.5537118544898	12.3538585183724	66.2112897994382	0.26425	0.09675	0.28925	0.0903844259325442	-0.224842630894953	0.389224695602075	-0.727262792971904	0.2225	0.0765	0.322333333333333	0.0696925898365573	0.00407455764992844	0.385950169820673	-0.631981213810538	0.00986202811541696	0.00661185125653317	0.0101411853631755	0.0306585002076702	0.039036588610929	0.0332455435970583	0.0533597767661724	0.00930269558098814	0.00594487558935311	0.0104533207037116	0.025638804430026	0.0166702546275383	0.0324338970223428	0.0556510402678738	2309.82203129216	1271.53095356916	2405.91511162123
310	2.68754379276292e-12	1.83393332724884e-12	4.16502021154692e-12	0.329139777023373	0.0281698431291067	1.22941912537215e-07	4.22423369704167e-08	0.98588196582009	4.48126051820481e-13	56.9089173892753	66.8177695886952	67.7700489750387	0.952279386343434	10.8611315857634	27.9742288212892	30.0436783773594	0.000313122058287263	72.5604947140876	0.26725	0.11375	0.3075	0.13018466505673	-0.199922409537569	0.339869688756082	-0.63829825853597	0.221	0.0808333333333333	0.307333333333333	0.0762598578115132	0.00379009514368577	0.407633885250865	-0.709711038691389	0.00989761082787407	0.00710145647681136	0.0103211015676034	0.0286063696961823	0.0374849644845201	0.0313265422723071	0.0517516274481577	0.00928022420422267	0.00609657583371403	0.0103195457404831	0.0249099164315022	0.0161722933660549	0.0306758890700029	0.0498222938341621	2322.01760929871	1417.13799365015	2468.34293918493
311	3.6370625861962e-15	3.70175476320053e-14	1.3438485944342e-13	0.802400114540394	0.306871605915066	1.64476348963187e-12	2.65817464915351e-06	0.664813996044837	8.90463969425925e-14	70.3245953197438	75.0764214205228	75.1390425388818	0.0626211183589476	4.81444721913795	49.8676240932618	22.0487157957577	0.187728420933126	76.0187863458244	0.283	0.1095	0.31025	0.133889313183473	-0.185658562202359	0.34130457826426	-0.673660401410938	0.220666666666667	0.0815	0.306166666666667	0.118323204588904	-0.0305034182208209	0.366316507935851	-0.672417067466656	0.0100750311724859	0.00698421539131749	0.0103465450391483	0.0301951063740136	0.0360210955534753	0.0321532421844772	0.0486766531148243	0.00927520669171483	0.00611944432112914	0.0103086106324291	0.0254908205580561	0.0362916055208281	0.0307387364328894	0.0515318677709202	2383.05771695669	1381.87475143093	2477.2021927037
312	3.93823563029669e-12	1.93175052160734e-13	4.50382206086632e-13	0.326454037006549	0.00250627020001208	1.89279470364684e-08	7.32596817850308e-07	0.532418237512811	5.79354110505155e-12	56.1314134499808	71.5868165104803	72.5497295191017	0.962913008621399	16.4183160691209	31.6015395322065	24.5274239041746	0.389773968294321	67.0588387192451	0.26775	0.11075	0.31125	0.124511779482132	-0.220018408048711	0.377288668399525	-0.695235781422244	0.218666666666667	0.0811666666666667	0.317166666666667	0.0985802635888403	0.00992597488434877	0.407585253480323	-0.61856894353961	0.00990348465208722	0.00701903498894884	0.0103556911367354	0.0290194639253087	0.0369014710414309	0.0318127952118308	0.0479412188059075	0.00924491817345047	0.00610802532993766	0.0104086577515646	0.0251191491786953	0.0166985432635343	0.0310152373904657	0.0519227141267413	2324.03229710014	1392.32210245746	2480.38865535687
313	3.59331692346546e-10	5.67653115452135e-10	1.76761143318195e-09	0.80245770766325	0.103423032429877	0.00132966800786074	6.13910291343798e-09	0.151618484095942	3.12810232864264e-09	46.9319968994641	54.5641376308631	54.6267214800027	0.062583849139628	7.6947245805386	10.300879783641	33.7900825304296	2.05589155123744	53.3734393855634	0.25775	0.11	0.30675	0.170214982305378	-0.244284898056344	0.291873349348884	-0.683204446337589	0.229666666666667	0.0758333333333333	0.320333333333333	0.106996082317277	-0.0621012076195399	0.343574285698294	-0.705047202460144	0.00978290965974364	0.0069981774229882	0.010314087887665	0.0290131706072912	0.037891301349528	0.032021022618731	0.0526982872291974	0.00940766690219822	0.00592105133138355	0.0104362062860633	0.0268651651550513	0.0340097704668256	0.0327463110595329	0.052240429826259	2282.76122781302	1386.06134767466	2465.90215425527
314	1.96016879842549e-10	4.42289267229707e-11	1.31594040653534e-10	0.609383172483397	0.0164142951388535	5.41681036305487e-08	6.86391136526585e-06	0.888245865350922	2.26913238837937e-09	48.1690736707969	60.0374303448552	60.2985044737179	0.261074128862674	12.129430802921	29.5615784413676	20.2307935487479	0.019747039405047	54.0786487685153	0.2725	0.10825	0.3165	0.15557683071052	-0.199966457275467	0.364772997464589	-0.612309647842706	0.224666666666667	0.0815	0.315166666666667	0.0900456675667273	-0.0349613519015727	0.375904837061503	-0.641150358212452	0.00995848686951814	0.00694910884983848	0.0104027873184064	0.0299843602598961	0.0362827203320296	0.0325540471405007	0.0492380415587012	0.00933484587186653	0.00611944432112914	0.0103909723124086	0.0252567705736377	0.0351048827598205	0.0310762283249327	0.0533901398749528	2342.91828933312	1371.36330300787	2496.81221413052
315	2.02015368324469e-14	6.19894489849439e-14	1.23071318169019e-13	0.247273949286659	0.0754661427810785	5.97885077720288e-08	3.97097372552349e-09	0.135833844769935	9.58110916957242e-15	66.8461212897782	73.9884518195577	75.3270918201779	1.33864000062022	8.48097053039965	29.3702489605203	34.6379089057464	2.22453161807061	80.7729979642116	0.267	0.11125	0.30275	0.129336348054803	-0.211350064450764	0.345747814395758	-0.627404990292639	0.219666666666667	0.0765	0.316833333333333	0.0814433383713112	-0.0373432132067845	0.37176116917535	-0.740869589677917	0.00989466786840837	0.00703288343958133	0.0102761382950566	0.028952599240989	0.0377735449178171	0.0314870537669203	0.053066825274925	0.00926010182741195	0.00594487558935311	0.0104057256197705	0.0256981271739368	0.0354602597750632	0.0322812147524532	0.051203744363891	2321.00835082542	1396.48323819039	2452.70558587225
316	1.30783342485923e-06	7.47349043985852e-08	1.93984747026677e-07	0.623384867866868	0.00696377337231799	1.21780494685266e-05	0.00270022237311558	0.123064051463642	1.35834501523981e-07	30.1109740301799	43.9760145400214	44.2171532744615	0.241138734440028	14.1061792442815	19.1351626756787	8.99971144611936	2.37788510533574	45.0151967613382	0.255	0.09625	0.30425	0.166730271032875	-0.25241266292608	0.294417680116641	-0.701714444820126	0.217166666666667	0.079	0.318833333333333	0.0648362855699251	-0.0684422489787152	0.358885200684432	-0.763430781471197	0.00974859053959876	0.0065965692684195	0.0102904769426812	0.0311307768813776	0.0382533220410951	0.0344286214090681	0.0564098373375083	0.00922199411003176	0.00603305054258828	0.0104232260488333	0.0247707554112001	0.0353133540963404	0.0318747760631449	0.051132948622825	2271.04732909587	1267.05748515411	2457.68970791574
317	3.1259898373519e-11	7.51921861577467e-12	2.58725014283723e-11	0.92450229578948	0.0180040031973785	5.68506352607743e-07	1.70986877757864e-05	0.0090688648121146	6.99661677722071e-10	51.9128232398944	63.8176316262179	63.82661183862	0.00898021240209346	11.9137885987257	25.0162001763147	18.4878947723264	6.80921453086921	56.656019973106	0.2675	0.10625	0.291	0.139133314432911	-0.238827850079593	0.352859889666713	-0.637597358204688	0.223666666666667	0.0808333333333333	0.3155	0.0571615147610962	-0.0528984262451919	0.394554519742379	-0.664241535527816	0.00990054975457027	0.00689233058264258	0.0101592866655478	0.0298611073595698	0.038392431500056	0.031750253379963	0.0539983528036652	0.00932005236747684	0.00609657583371403	0.0103939353445157	0.0246948959491665	0.0350428471497703	0.0311118648090944	0.0542999350536594	2323.02559113768	1354.41003653225	2412.17855969582
318	3.81243753157797e-15	4.61281065884795e-16	7.94643277546447e-16	0.18422035573499	0.00325215294437493	1.16693013943726e-08	1.19676287389279e-08	0.0487758146828365	2.56455083358025e-14	70.2290886670016	84.2984873642417	86.0617317372416	1.76324437299991	15.83264307024	32.541188344152	32.4921284041639	3.88305201266121	78.6756381335352	0.27225	0.11575	0.304	0.115604578640026	-0.287112148396817	0.326592571822235	-0.705056709182914	0.222166666666667	0.0813333333333333	0.322666666666667	0.0674076279108055	-0.0467776800824192	0.400975241408649	-0.774785330874829	0.00995562785629347	0.00715552720173485	0.0102880961533819	0.0284512615035999	0.036239118472789	0.0308875127354506	0.0511517445047299	0.0092977170970111	0.00611373862796871	0.0104561517777548	0.0247250654618764	0.0346732317905915	0.0312625828996648	0.0463983591147394	2341.93568329061	1433.4830071464	2456.86197664756
319	5.40491641071134e-10	4.95984739936105e-11	1.18504732922187e-10	0.391653812978978	0.00604739309649695	0.000270233796593573	0.000113730279469265	0.000167431892655345	6.88133199036659e-09	46.0983325192392	59.7924583843378	60.5262596668799	0.733801282542117	14.4279271476407	13.2662043298842	14.8938978379538	14.1652783529189	51.6377609813736	0.2515	0.105	0.28775	0.169767522488383	-0.233102449818497	0.364858780959854	-0.621884116790249	0.22	0.0821666666666667	0.323166666666667	0.0716063379256541	-0.0435697839732606	0.394626689408165	-0.733868769309239	0.00970417232329683	0.0068564572122016	0.0101255237823005	0.0294492524446231	0.0403196391016889	0.0317678955994977	0.0539163467669317	0.00926514551751511	0.00614219146850663	0.0104603869889737	0.0245392404776153	0.0348749966932808	0.0311554262757319	0.0490439635331481	2255.90828409562	1343.72885743841	2400.49902398468
320	5.27466872263972e-12	1.92287768155484e-12	3.82852578459957e-12	0.266573021192685	0.0145194355578512	4.9653971851064e-09	2.02833148183255e-06	0.874535151601625	1.62323578420957e-11	55.5367592972616	66.717205334	67.9515022171181	1.23429688311808	12.4147429198565	34.2029364474529	22.5680186755344	0.0249325889253669	64.8348577852225	0.25975	0.10775	0.318	0.144332456392344	-0.179789797599656	0.367225605163914	-0.6104670073936	0.209333333333333	0.0796666666666667	0.3165	0.0659719977277473	-0.0088661819340612	0.39702481896337	-0.759192147376158	0.00980755131423694	0.00693498491403398	0.0104159611233463	0.0292288254797292	0.0375366667457733	0.0326980841928994	0.0513646090897599	0.00909933202856822	0.00605625986779279	0.0104027873184064	0.0242091243169998	0.0368056977270243	0.031388082775473	0.0496469981212617	2291.1810501472	1367.14063143701	2501.4108504352
321	3.2141597979528e-09	7.61784570598852e-09	1.05162820701498e-08	0.186089033513833	0.0829074010129624	5.05310740896257e-05	1.03948246367686e-05	0.0408799299359136	6.71190370265951e-09	42.4537811825758	48.9533851543783	50.7016975098777	1.74831235549937	8.24791632730194	16.4280813656369	19.4374570530827	4.18098521251159	51.6927309354426	0.25075	0.1075	0.3015	0.112274856708214	-0.160072215709979	0.380734202924828	-0.64119864355302	0.215833333333333	0.0813333333333333	0.320833333333333	0.0644665822623018	-0.0372750479833659	0.369409066519614	-0.790676196160211	0.00969454541767832	0.00692790537871789	0.0102640903530409	0.0283647853027638	0.0400670563977849	0.0318932413363495	0.0537019385716796	0.00920146652827218	0.00611373862796871	0.0104405054884907	0.0242897323949307	0.0355351558492645	0.031396559158289	0.0473858018492157	2252.63041933425	1365.02539773038	2448.51958715139
322	5.9674110702303e-12	1.26170107203436e-10	3.95284103255477e-10	0.740979915413005	0.623740877216505	5.18882699484498e-07	3.19527868967195e-06	0.0105588598811039	4.52333481446758e-10	55.2855871874199	57.7937370672371	57.9030043109196	0.109267243682552	2.61741712349976	25.1923254324192	21.6955727289296	6.53809093850396	57.6087990723824	0.265	0.1085	0.2985	0.112843027382965	-0.213047265818223	0.352936822156866	-0.743320766918625	0.221166666666667	0.0808333333333333	0.322666666666667	0.1025462506049	-0.0868485433881061	0.375966722792004	-0.761978290522722	0.00987097857910018	0.00695615332166545	0.0102348058420916	0.0290664399583638	0.0383020293522661	0.0317181944727218	0.0491430619340857	0.00928272969801633	0.00609657583371403	0.0104561517777548	0.025384458834213	0.0344611182066434	0.0315444337300248	0.0470501900057446	2312.88823269741	1373.47075143181	2438.35197201006
323	3.47207224194566e-09	5.28239976515198e-11	1.61515480612649e-10	0.658634931480296	0.00150593308109679	1.4349313532488e-07	0.000311709494304204	0.119509950760199	5.22270094199086e-09	42.295847451358	59.6577253255964	59.8529113533004	0.19518602770404	17.5570639019425	27.6751650447732	12.9986868676788	2.42373147171202	52.2455789999956	0.26575	0.1025	0.30625	0.182838917955569	-0.216685916615116	0.314435182735397	-0.670489956992202	0.219833333333333	0.0813333333333333	0.321	0.125329520355093	0.00962116384145091	0.357183446245726	-0.633849411721249	0.00987989245323266	0.00678379576214314	0.0103093942865368	0.0307803276932217	0.0375322082771875	0.0332842106280233	0.0516334913921611	0.00926262476586529	0.00611373862796871	0.0104419355010699	0.0255792899604243	0.0167848861381149	0.0314711651983721	0.0516180260599762	2315.94288230027	1322.16626641024	2464.26908710806
324	2.11312785236712e-10	9.2682601811666e-09	2.39422654582265e-08	0.55231965259496	0.929510990055106	3.0557900182639e-08	6.83138764055596e-05	0.339900044641809	4.71246582714628e-09	48.0157328907408	48.5276729540383	48.8808509156806	0.353177961642359	0.865118024939875	30.6717682257131	15.8569860406888	0.910808297141557	52.4719663156898	0.26575	0.10875	0.304	0.117105874301631	-0.170673533901579	0.336111198109661	-0.748351777334765	0.2175	0.0848333333333333	0.313	0.0634991992085705	-0.0745701957199963	0.410889548951383	-0.803470096306852	0.00987989245323266	0.00696318617666262	0.0102880961533819	0.0291231395386372	0.0382451820707207	0.0319994638676376	0.0483937518737711	0.00922710381009996	0.00623199312528514	0.0103715613406238	0.0238083508854828	0.035695927159155	0.0300692651743729	0.0443638893934916	2315.94288230027	1375.57561528	2456.86197664756
325	9.49189262914909e-09	5.12134025459391e-12	5.31726994204507e-12	0.106278230761681	1.98148650226336e-05	1.93530216278377e-05	0.000248881983414007	0.00788155417535144	3.38344033433582e-09	40.2368283217584	64.6350505967603	67.243759889061	2.60870929230077	27.0069315673027	18.2519254973831	13.4205555316939	7.06019219176051	53.2009368577603	0.26025	0.11025	0.30425	0.196884125812884	-0.223317652292246	0.354686074042032	-0.586588871951399	0.223	0.088	0.3295	0.0493723062632603	-0.0337111745054591	0.40681543377639	-0.790227715159595	0.00981367020086806	0.00700514130852306	0.0102904769426812	0.0293144355112721	0.0381315789136881	0.0316869088393549	0.049782075622119	0.00931014712127096	0.00633625078709946	0.0105128557046853	0.023370679061617	0.0341560747522212	0.0301598443145686	0.0436511527504352	2293.27298752771	1388.15081280528	2457.68970791574
326	2.78679863275094e-06	2.85154899959728e-09	2.30044756700763e-09	0.0850089340331481	3.98954013439008e-05	2.20033990803222e-05	0.00275483302507486	0.14521737185882	1.78480896612512e-07	28.5479361843209	51.0821217774792	54.0485580490604	2.96643627158119	25.5006218647395	18.0075204858149	8.96312482591202	2.12178329873859	44.4038487790945	0.26175	0.10675	0.3095	0.213278747601261	-0.237747757637928	0.31490274930092	-0.524313514135076	0.224666666666667	0.0886666666666667	0.323333333333333	0.0544927433935874	-0.0776512236581605	0.397192203118228	-0.73345090755247	0.00983192769252681	0.00690659607076035	0.0103396484062362	0.0300548126970875	0.0373757180440082	0.0326771923365722	0.0540153459880142	0.00933484587186653	0.00635788139023768	0.0104617956885498	0.0234700275875392	0.0341419338126535	0.0298534099587591	0.0480034320485671	2299.51765983685	1358.66404104184	2474.80008086833
327	4.76562425796856e-11	4.08104767972879e-11	1.15788415576221e-10	0.544485912384223	0.0492712708049141	2.41462176016941e-07	3.96494893728856e-05	0.0191087510130436	1.51229160147278e-13	51.0533878078604	60.2093701302583	60.576658772683	0.367288642424683	9.52327096482259	26.6690195095325	16.888094709193	5.49153572920295	74.8864851188656	0.26275	0.10675	0.3005	0.113757607170308	-0.214753741497167	0.32371060535188	-0.728583527651293	0.217833333333333	0.0823333333333333	0.322666666666667	0.032077571698752	-0.0444152930929006	0.459067869074174	-0.660232742226756	0.00984401701977108	0.00690659607076035	0.0102543869258778	0.0292146978903415	0.0383209856050621	0.0322105419415498	0.052343698715872	0.00923220466154035	0.00614785945396531	0.0104561517777548	0.0235466542549537	0.0351284501168913	0.0305127429564932	0.0526441634573468	2303.65488902019	1358.66404104184	2445.14942374299
328	1.83435441997474e-10	9.19625188046515e-10	2.50702259326265e-09	0.562981525022047	0.234912277487595	5.35867679478088e-08	6.7821809140082e-06	0.950798011258447	1.38284247732672e-08	48.3044463636834	53.5251653286032	53.8597334299011	0.334568101297918	5.55528706621772	29.5824926450423	20.2537101259322	0.00380746779956098	50.0964703551869	0.26575	0.10675	0.31125	0.113325273786355	-0.211144514066313	0.401553760439424	-0.544811486893589	0.218333333333333	0.0801666666666667	0.311833333333333	0.116977865506646	-0.0746537477433564	0.404844929445732	-0.590573819774159	0.00987989245323266	0.00690659607076035	0.0103556911367354	0.0293890622248149	0.03718505055992	0.0323325575715023	0.0541602563212919	0.0092398393795739	0.00607358463563934	0.0103610003349941	0.025576139820746	0.0357035610612751	0.0310254903841869	0.0540618220118794	2315.94288230027	1358.66404104184	2480.38865535687
329	4.07891741629135e-12	7.2053656496523e-12	1.63119173898726e-11	0.338559822550479	0.0672684700735209	1.88843378509798e-06	7.27926599329455e-09	0.679122143426846	6.52890549168842e-10	56.0599856684639	63.9084123472785	64.8242895320618	0.915877184783312	8.76430386359789	22.7053295095066	33.4587205003354	0.171115704517433	56.8072464201842	0.26325	0.111	0.31125	0.131816580038833	-0.209755355817203	0.303471102888746	-0.774772878619234	0.221666666666667	0.0768333333333333	0.315166666666667	0.0747152851935553	-0.0290223589403258	0.429840311244728	-0.670506516392368	0.00985003707430498	0.00702596485125321	0.0103556911367354	0.0288008614172284	0.0374306928102758	0.0320603019871663	0.0473954543492343	0.00929023315066821	0.00595673798944091	0.0103909723124086	0.0256264232759769	0.0354527749277692	0.0316910530304878	0.0522189618626387	2305.71575700305	1394.40393705843	2480.38865535687
330	3.79831524943668e-09	2.95047177360294e-09	2.9519062664503e-10	0.0060633182316362	0.00249583605751115	0.000106549696882228	4.92384517960146e-05	0.00700958800165294	1.76976539606473e-09	42.1120740203005	51.0083622089951	58.5397500138788	7.53138780488371	16.4276759935783	15.0169529856812	16.4772075938909	7.27051043821484	54.6240504120915	0.26475	0.10475	0.2985	0.110570756915785	-0.190161853722923	0.404613777683375	-0.72253924469687	0.230666666666667	0.0808333333333333	0.324	0.0726940473727382	-0.0321301014492701	0.396097681577499	-0.552977600420216	0.00986799916161969	0.00684924629703289	0.0102348058420916	0.0296126569616723	0.0385987832818116	0.0320827971896545	0.0478811210852609	0.00942200429103107	0.00609657583371403	0.0104674153157165	0.025412735257096	0.0338475957342704	0.0314631256866565	0.055601947061989	2311.86745012892	1341.58466299635	2438.35197201006
331	2.23635413406146e-09	1.79389793355579e-11	1.48566206062156e-11	0.0801535156370434	0.000216608868121223	3.97003874298066e-05	0.000188636214117396	0.00145757679516524	8.63280825176934e-10	43.1957887359385	61.964472833999	65.0262589875383	3.06178615353929	21.8304702515998	16.8856596777678	13.9410240075476	10.1314881748112	56.1964768370451	0.26125	0.107	0.305	0.158721215767002	-0.168567141275701	0.364623529971688	-0.513865222665136	0.225333333333333	0.0846666666666667	0.335333333333333	0.0496277271908089	-0.0493443786049731	0.333636631149281	-0.766180381860294	0.00982585835926043	0.00691371099337034	0.0102975977907534	0.0295739956056732	0.0386117973990504	0.0322290926898139	0.0543940567249847	0.00934466545668489	0.00622643520473718	0.0105592705023224	0.0240201983725314	0.0333870363506222	0.0315315259498276	0.0490358528445426	2297.44128593346	1360.787107888	2460.16581779738
332	5.75559156596964e-06	5.7978428786092e-09	1.26156646215934e-08	0.385245978864539	0.000112732031059343	0.000492403667749708	0.000364187222368967	0.185534207399405	1.75652078768036e-08	27.0468892901627	49.5455488877997	50.2994434652392	0.753894577439496	23.2525541750765	12.1442148659917	12.7075244248545	1.75272755838705	49.5671352381213	0.25725	0.10225	0.3035	0.124392778490868	-0.298770258705471	0.392709043236289	-0.6328011236557	0.226833333333333	0.0813333333333333	0.316	0.0935759936510334	-0.0466912129487127	0.382850700884947	-0.700640760784957	0.00977670756212835	0.00677646138958101	0.010283323799929	0.0297411084317133	0.0374460589982196	0.0328448647414845	0.0551731500066672	0.00936663509685468	0.00611373862796871	0.0103983682869725	0.0254691134649275	0.0347361730275244	0.0311049608880223	0.0498567684981733	2280.64322123547	1319.99515632074	2455.20296887156
333	2.00448354217463e-05	2.57228983340585e-08	2.96186047344758e-08	0.147081105169894	8.16961650516395e-05	0.000939940674215626	0.000204756074468678	0.345230651922691	3.67966378980245e-06	24.4577032067573	46.3065820881566	48.4088472272379	2.10226513908128	23.9511440204806	10.9422871781189	13.7869268863496	0.890910641719529	37.5560027970937	0.26175	0.1065	0.3265	0.125591717066793	-0.163368459760126	0.400507448696814	-0.57784560510714	0.232666666666667	0.0843333333333333	0.3175	0.070223797314035	0.00500781508077523	0.331107854421486	-0.780953052107274	0.00983192769252681	0.00689946927945687	0.0104882733058626	0.0293360713170868	0.0368310044402271	0.0330849407853335	0.0509010840487426	0.0094504550152065	0.00621529774621845	0.0104115837190011	0.0248961268303659	0.016022417771839	0.0308019115797825	0.0459899824174512	2299.51765983685	1356.53835239632	2526.68894208379
334	6.78670920665778e-11	6.52658774078008e-10	1.86471843483431e-09	0.620168645747487	0.382608849733801	8.23510583290049e-09	0.000140223659501348	0.193180230243215	4.83246688265345e-09	50.3326244240379	54.2637797656971	54.5094103726806	0.245630606983468	4.17678594864265	33.2187867282992	14.4991384484711	1.69319577991519	52.4166005863139	0.2735	0.10375	0.308	0.0613518119133868	-0.148253941548887	0.341879945475956	-0.775374169691477	0.222833333333333	0.0813333333333333	0.320333333333333	0.103513619430142	-0.0450426943362679	0.38193120846802	-0.689473813026533	0.00996988336376828	0.00682028055606452	0.0103257595679605	0.0296305289782698	0.0374152768529915	0.0330545712536703	0.0493478471984433	0.00930766543029591	0.00611373862796871	0.0104362062860633	0.0254070118302338	0.0348025364781848	0.0312976130835305	0.0500436075134421	2346.83610998344	1332.98116988648	2469.9642581554
335	1.9659874691158e-07	2.95436344161298e-07	7.80123913979894e-07	0.720391744710937	0.132336603397356	5.49297274297246e-05	0.00141843978695601	0.0175354678601044	4.82056458390856e-07	34.0158443508226	40.9557552381993	41.0838729058814	0.128117667682091	7.06802855505885	16.2698965980362	10.1816657815853	5.64197252531085	42.1708360515733	0.2625	0.10325	0.30625	0.113574134990097	-0.166574530892891	0.368281554500016	-0.666444082001197	0.227166666666667	0.0843333333333333	0.328833333333333	0.0487223198428297	-0.0205175845654433	0.408140327914868	-0.665653305583593	0.00984100084589085	0.00680572389161097	0.0103093942865368	0.0297582349755269	0.0384049563798833	0.0329382077624862	0.0527564861458888	0.00937149393428771	0.00621529774621845	0.0105074349489166	0.0241642296635777	0.0338898401377922	0.0308424576540631	0.0511404559504355	2302.62251956406	1328.66331460691	2464.26908710806
336	2.47460070123557e-07	4.35580983741096e-08	1.0856593859162e-07	0.54893326104707	0.0175472603999223	2.27623605209563e-05	0.000849254000350477	0.054235629622849	7.11015239614961e-08	33.5424243759189	45.1569796695185	45.5162113308361	0.359231661317608	11.9737869549172	17.9429698055228	11.1303754403152	3.7054320150728	46.4608778345035	0.25975	0.1025	0.3	0.103786300689418	-0.220388811477868	0.383276275877962	-0.682199168976637	0.222833333333333	0.0828333333333333	0.318166666666667	0.111979954796837	-0.0385440435243463	0.359642707378602	-0.625647892925681	0.00980755131423694	0.00678379576214314	0.0102495134647032	0.0295829885261268	0.0385795904984003	0.0326954583108997	0.0535859151081249	0.00930766543029591	0.00616481861901985	0.0104174171815672	0.0252831155827342	0.0350222661310878	0.0310169471085608	0.0530111998395138	2291.1810501472	1322.16626641024	2443.45720821957
337	2.74025117877558e-05	2.39091112776675e-07	5.74917904934408e-07	0.553325766640314	0.00125310266528099	0.00675206295625387	0.000333662415244173	0.104830659476339	0.000138917431341818	23.8074254100611	41.422068894859	41.7734616773632	0.351392782504263	17.9660362673021	7.3377678846482	12.8712850439215	2.63047027569519	29.0968880783086	0.25175	0.1035	0.30975	0.134865403234336	-0.269040527182086	0.349116011415322	-0.708036034871696	0.228166666666667	0.0823333333333333	0.325166666666667	0.09254761556499	-0.0363056615074938	0.355071174599588	-0.66123672315344	0.00970737272863499	0.00681300840611333	0.0103419508180692	0.0293359641757261	0.0378792658031728	0.0331554186541394	0.0530620573363662	0.00938601982357318	0.00614785945396531	0.0104771913482121	0.0253555990886646	0.0339681733447236	0.0314551051054933	0.0520559097632875	2256.99824843739	1330.82358940846	2475.60195393045
338	1.1955310755244e-12	1.1691681919999e-13	6.12780397100739e-14	0.0411754784824843	0.00109748713177092	4.46552540108141e-08	6.13650565313401e-06	0.0212021001512096	5.0498739820257e-12	58.5565924031616	72.6483320986226	76.8171104557005	4.16877835707783	18.2605180525388	29.9359648797872	20.445144027889	5.31010321742724	67.3549668309806	0.26925	0.11275	0.29825	0.141304569566314	-0.134548440104155	0.352271886857886	-0.614625399680522	0.221333333333333	0.0853333333333333	0.32	0.0267632376776071	0.00668849981737162	0.382469504711183	-0.842141184458229	0.0099210096243267	0.0070741600646515	0.0102323418218695	0.0289770662877708	0.0387946699095605	0.0310078324880129	0.0506199075197718	0.00928523301918453	0.00624862388274345	0.0104333325075743	0.0231825637680544	0.0166549702251492	0.0304575993433457	0.0418019065225	2330.04578169051	1408.90611954999	2437.49692399749
339	3.24700331842385e-09	1.87871509342197e-11	5.41471943155429e-11	0.548064256252016	0.000548462659114153	0.0063624922783238	1.00830885452298e-06	0.00981035504399539	1.06131613979269e-08	42.4329796304446	61.8659164951641	62.2267129158245	0.360796420660336	19.7937332853799	7.44466040895531	23.9121972217472	6.66901213662641	50.6814390845549	0.25675	0.10575	0.295	0.163475690391588	-0.21443152424431	0.419873985839685	-0.627477460587248	0.232833333333333	0.0771666666666667	0.319333333333333	0.107542061583899	-0.0495684210145611	0.35269090742056	-0.773976056978888	0.00977048872754007	0.00687801732413895	0.0101999764587905	0.0295645371861589	0.0393862392927984	0.0316385442433377	0.0481243890478778	0.00945281248851804	0.0059685675006752	0.0104275665833503	0.0267986611765087	0.0338784571523812	0.0323445921912917	0.0464239482807347	2278.51998103814	1350.14550134203	2426.27239151696
340	7.65208990594909e-09	7.67937234904591e-11	2.29605358689771e-10	0.631513626812764	0.0010264023315252	0.00011607274430747	5.60572065404313e-07	0.749916458104798	4.47824527041667e-09	40.6781521970552	58.8571922575793	59.0872060162765	0.230013758697169	18.4090538192213	14.8554411010246	25.0432998248043	0.101601258242226	52.5841962846958	0.256	0.1055	0.305	0.0699655946908615	-0.273186358428532	0.372637028879435	-0.744150422486097	0.2225	0.0763333333333333	0.308	0.0536222785896875	-0.00775225813498874	0.397374372948671	-0.754024448053377	0.00976112902383274	0.00687084268773633	0.0102975977907534	0.0283653356303602	0.0378093156249897	0.0324502333903816	0.0533170776415622	0.00930269558098814	0.00593893199442416	0.0103257595679605	0.0253348015960381	0.0361170315794053	0.0317655555304334	0.050530152040217	2275.32529311819	1348.00927104723	2460.16581779738
341	3.32325195877236e-09	3.37921768560552e-09	7.64931324757824e-09	0.406308853356869	0.0606284919816246	2.1421408624099e-05	6.48972644847308e-07	0.759808048923264	1.05037272296091e-09	42.3854865793401	50.7148237557776	51.4043991178769	0.689575362099276	9.01891253853682	18.0585535054379	24.7610031124232	0.0934725840397732	55.7672053201955	0.26075	0.10725	0.32075	0.12342293522628	-0.192928657427467	0.375427929970113	-0.571645589156691	0.223666666666667	0.078	0.323666666666667	0.0669604559614585	-0.0675775294392285	0.364981089017149	-0.70902285045064	0.00981977253893175	0.00692081408389157	0.0104397899096044	0.0291342112463184	0.0370789584890422	0.0328657270583213	0.0539322882044359	0.00932005236747684	0.00599799866572151	0.0104646085351376	0.0253835494055512	0.0342917682252118	0.032283764860499	0.0535934031522898	2295.35973063853	1362.90755832822	2509.73397779486
342	2.1607670341472e-06	2.83397143888645e-06	1.29993914774089e-06	0.0458026038954647	0.0282655470519028	0.0464744272713034	3.31658382597519e-06	0.288857562216641	5.28807265919228e-05	29.0739009370227	35.9381603373222	39.9269997088595	3.98883937153732	10.8530987718368	3.96431499858772	21.6240992471585	1.12493842814365	31.3808467879192	0.25175	0.11225	0.31275	0.10109294067547	-0.168097990259859	0.419905971664828	-0.669688560700071	0.234333333333333	0.0841666666666667	0.322833333333333	0.0844663219718942	-0.0460649018571898	0.374215579332033	-0.571286952041004	0.00970737272863499	0.00706044571516901	0.0103693047013768	0.02757867367942	0.0388808042022814	0.0313309808361915	0.0488493971528421	0.0094739373470347	0.0062097181694757	0.010457565034191	0.0252629969850472	0.0334968654516227	0.0308642012742587	0.054000801209616	2256.99824843739	1404.77520733093	2485.13337384774
343	7.23760769322717e-06	2.92235567160983e-06	5.60925143795317e-06	0.396103192831185	0.0401338795508886	6.03023236642678e-05	0.00222274205509785	0.269979165686431	7.67394698347699e-05	26.5721356290014	35.8695142867618	36.5896384242405	0.720124137478706	10.0175027952391	16.0931323181867	9.35585539933709	1.21685285596141	30.5037035503097	0.25775	0.10025	0.30475	0.123121922120749	-0.194775387658217	0.365128494370519	-0.537981377821305	0.222833333333333	0.0823333333333333	0.315166666666667	0.0987745616909968	-0.0246419345766916	0.370398667993293	-0.606572399854316	0.00978290965974364	0.00671733057211029	0.0102952277588844	0.0300918443573681	0.0386746981514876	0.0334431874590782	0.059559846171895	0.00930766543029591	0.00614785945396531	0.0103909723124086	0.0251577101398587	0.0353656969988623	0.0309328744072864	0.0542704318223912	2282.76122781302	1302.52773028174	2459.34162794578
344	1.41060601431871e-13	7.16599433734653e-14	2.35975687169652e-13	0.615671385542414	0.0261826500494016	2.78973002151769e-08	1.90711130615283e-08	0.629611010655443	4.07076895444115e-11	62.9002110827787	73.6823837550983	73.9343822392402	0.25199848414195	11.0341711564615	30.848532521386	31.5869066095083	0.232588623874108	62.8451346219457	0.2675	0.1125	0.31525	0.0807752903215053	-0.288486673374851	0.389882969716375	-0.718643676399999	0.219	0.079	0.319833333333333	0.0707510101793121	-0.0886810629184653	0.398272947270645	-0.760314488669763	0.00990054975457027	0.00706730842854704	0.0103917136510925	0.0282076971302971	0.0357551224142043	0.0316273597090196	0.049636531235315	0.00924998816975299	0.00603305054258828	0.0104318933233745	0.0250007374354189	0.0348805356969046	0.0316676740758252	0.0492229579363365	2323.02559113768	1406.84191539756	2492.94824114478
345	9.07571279094662e-18	2.70079604453681e-18	4.19560864684185e-18	0.147995374410968	0.00542479134548781	1.25860577206051e-06	1.44199297093163e-14	0.758721242354432	4.72374069245793e-17	82.4664946896519	95.0487917984938	97.1415838953544	2.09279209686065	14.6750892057025	23.4854721482316	59.175759269433	0.0943475462900096	92.0350536565485	0.2615	0.122	0.31825	0.106502149254897	-0.200937231632067	0.386824875675748	-0.680828190725418	0.219333333333333	0.0756666666666667	0.315333333333333	0.0350472100100849	-0.00236784921377513	0.398382361371536	-0.647478076245338	0.00982889508486557	0.00732016341321682	0.0104181446341856	0.0268924595933304	0.0371228782602622	0.0303155639955185	0.0468054592859985	0.00925504938293964	0.0059150744005205	0.0103924546026165	0.0248287663972533	0.0358723008479553	0.0322304623897255	0.0581752524752209	2298.48012015872	1483.56400925219	2502.17325242461
346	4.97576878033243e-13	6.31185149741942e-12	1.71122867286712e-12	0.019082119731592	0.0530220772018114	1.20219420572362e-09	1.88427696876212e-05	0.0828246011652776	7.44135061347538e-14	60.3388042724182	64.1902594637795	69.6842336418595	5.49397417807995	9.34542936944126	36.9658018826776	18.3028233932719	3.00858426980449	76.4023216578388	0.27225	0.10875	0.2985	0.0997148816124323	-0.169405882304077	0.34131401034079	-0.806389920131564	0.219	0.0831666666666667	0.314833333333333	0.0197882347553416	-0.0548416078162827	0.412099735620576	-0.680901133503997	0.00995562785629347	0.00696318617666262	0.0102348058420916	0.0293020345287478	0.0381266321717088	0.0317187352442365	0.0445680938424317	0.00924998816975299	0.00617608760787776	0.0103880030844152	0.0231991922067084	0.0355550387284962	0.0304687101861755	0.0550398691742028	2341.93568329061	1375.57561528	2438.35197201006
347	2.7299903651006e-07	1.37758884048899e-08	4.13291694051529e-08	0.961088235632928	0.00631725385484624	1.90652609965225e-06	0.00108111830741493	0.317176897079925	4.76354959725863e-08	33.3402740534839	47.6663608462623	47.6687411164021	0.0023802701398381	14.3284670629182	22.6870076703362	10.6832179549583	1.00055232996419	47.3529054126449	0.265	0.10775	0.322	0.131910626741821	-0.165010312835774	0.394287074661304	-0.584966238936211	0.223333333333333	0.088	0.3125	0.0635940341041134	-0.0376294356568799	0.363639854670232	-0.685354843621554	0.00987097857910018	0.00693498491403398	0.0104504835439874	0.0294008446717388	0.0368757859214351	0.0327053974136806	0.0501511713429383	0.00931510404447838	0.00633625078709946	0.0103670445550505	0.0236644065050379	0.0354352179850332	0.0297292613632339	0.0518933253944283	2312.88823269741	1367.14063143701	2513.471280373
348	7.37795396612974e-08	7.77155083025255e-09	7.98624721774639e-10	0.00631999416729886	0.000428569576311656	6.28016486227057e-07	0.00323585581835385	0.110917968452249	1.49019692695084e-08	36.0305151836619	48.9100334590767	56.3667568361598	7.45672337708311	20.3362416524978	24.8242728829591	8.66946834692862	2.54109317312941	49.9310724700287	0.25775	0.103	0.311	0.133448226224921	-0.245255773115016	0.334201403228386	-0.597211733324497	0.214666666666667	0.0855	0.326166666666667	0.0642206165233325	-0.0478634431325497	0.406955522276592	-0.794088394407936	0.00978290965974364	0.0067984269728116	0.0103534098995584	0.0297556482423932	0.0375290747970116	0.0333700424808417	0.0584216590244193	0.00918338781443535	0.00625415319736478	0.0104855118659347	0.0235548035386837	0.0351525173707297	0.0305076147949035	0.0444772718455582	2282.76122781302	1326.50033971098	2479.59379026394
349	1.37644600200447e-06	3.19662454222152e-07	2.41534226411176e-07	0.086228751902761	0.00824466223689018	0.00978958599889124	4.1347802437085e-06	0.399133772137322	5.82048180726914e-09	30.0054093509607	40.7819484807405	43.7253541156824	2.94340563494188	13.7199447647217	6.67278930461362	21.2013275095387	0.710934448359694	52.006833610839	0.24375	0.1055	0.3115	0.122652966259164	-0.196610368624739	0.401127006929187	-0.608067668148687	0.2215	0.0785	0.3195	0.0618316089261556	-0.0202839445997632	0.404081515646735	-0.781297071363025	0.00960281603426276	0.00687084268773633	0.0103579688529837	0.0283944282694553	0.039470604300398	0.0325669627684014	0.0543807303151754	0.00928773416948405	0.00601556052951361	0.0104290103618974	0.0250592196289197	0.0351824968996792	0.0317197517433155	0.0468377939760851	2221.45625552876	1348.00927104723	2481.18235426045
350	1.52897270902438e-05	8.3576350527619e-05	2.8438171657687e-05	0.0326632537056913	0.0986769163379116	0.00304041029779386	0.000249532211403532	0.187831031500469	0.000222529729460307	25.0203817770162	28.2699509025188	32.8332940931396	4.5633431906208	7.8129123161234	8.78305825970347	13.4156610545042	1.73454866812608	27.9714232423768	0.2585	0.106	0.3095	0.106209942594817	-0.190685364340139	0.374942586757739	-0.591957452391353	0.2325	0.0841666666666667	0.322	0.0892416946665466	-0.0738692604432605	0.383745199070332	-0.752280347473812	0.00979218149388606	0.00688517994328585	0.0103396484062362	0.028979271324067	0.0382435772011155	0.0325598707313535	0.0559704760870132	0.00944809548290697	0.0062097181694757	0.0104504835439874	0.0252373118084318	0.0335289957405874	0.0307684068523836	0.0456846088635364	2285.92843914551	1352.27908800455	2474.80008086833
351	9.87726741715398e-09	1.55790947194926e-09	2.59969229054683e-09	0.238108524823289	0.00859435155897269	5.8270389550723e-06	2.25168496171779e-05	0.248130231930257	4.82595206899338e-10	40.1552983730217	52.3882544138032	53.7800119094209	1.39175749561764	13.6247135363992	20.5441897282963	17.9636111547525	1.33380048167237	57.4674302767792	0.26575	0.11	0.3145	0.133321345220904	-0.15349507938199	0.39659520163093	-0.581479450346594	0.226	0.0845	0.3255	0.0826062049291456	-0.0280291212398052	0.353752135781631	-0.581885423829188	0.00987989245323266	0.0069981774229882	0.0103850276552208	0.02911159911803	0.0375340599988332	0.0319603013769055	0.049650235765843	0.00935445096606093	0.00622087008482786	0.0104799708918941	0.0247033516832296	0.0342086699607869	0.0310268987380301	0.0554384136464798	2315.94288230027	1386.06134767466	2490.61596387931
352	1.5822366433263e-07	1.83641361567926e-08	4.40660936782506e-08	0.485996951367083	0.0109688878167991	5.89806525720739e-05	0.000195617175937265	0.0469198773625317	3.57035175502275e-07	34.4624975525221	47.0407818936583	47.5261585535809	0.485376659922622	13.0636610010588	16.135102775821	13.8727218288013	3.94825935362678	42.8470173744029	0.26375	0.10175	0.30975	0.13233938101582	-0.238014143532887	0.362837975614051	-0.689904937178499	0.2285	0.08	0.328666666666667	0.0899803828426214	-0.0856840513245554	0.326593883157996	-0.690984552888832	0.00985604076289054	0.00676175490643571	0.0103419508180692	0.0303098783081716	0.0371688720339329	0.0334133805148184	0.051807313750312	0.0093908449558329	0.00606781749928278	0.0105060760163381	0.0257381383375266	0.0333172079392837	0.0322521595312279	0.0536163627210508	2307.77146900054	1315.6447598341	2475.60195393045
353	8.74478747003236e-07	3.09344481035197e-08	6.6243847802688e-08	0.397982828007773	0.0034845704823333	0.00219379315905453	3.18561224882708e-05	0.160406757268178	2.74710354699596e-07	30.9415541332201	45.9042039665801	46.6186165307408	0.714412564160739	15.6770623975208	9.37988498484447	17.3037282412815	1.97038730932582	43.436330469532	0.258	0.11025	0.31	0.0984689220671038	-0.256057178222284	0.431450205230221	-0.7147106072406	0.231166666666667	0.0851666666666667	0.323333333333333	0.0556891035278913	-0.0434137191078801	0.436035619196734	-0.681382858322955	0.00978600444213422	0.00700514130852306	0.0103442496949211	0.0282024496244078	0.0374467009016771	0.0314386735573118	0.0472425053713595	0.00942914491517445	0.00624308744518302	0.0104617956885498	0.0244074322350904	0.0337734711028583	0.0302057130992052	0.0483632463900131	2283.81827056865	1388.15081280528	2476.40265770235
354	1.9566495518148e-08	2.09300622168997e-08	4.4468988370348e-08	0.386485726454595	0.0676166662271085	0.000307067128152127	5.86446216503965e-07	0.67381689377905	1.12242809367428e-07	38.7542967331246	46.7559468348809	47.5059168432817	0.749970008400851	8.75162011015709	13.026785762846	24.9562987536301	0.177169734351992	45.4417807907936	0.254	0.11275	0.3155	0.0815737272013093	-0.201368911891573	0.397506753733977	-0.67972308344123	0.222666666666667	0.0826666666666667	0.3195	0.0844375679046734	-0.0558668122288241	0.351169434181623	-0.771795687419499	0.00973598452635113	0.0070741600646515	0.0103939353445157	0.027365723603052	0.0380512639342747	0.0315448263683819	0.0512379738788667	0.00930518158411042	0.006159173008653	0.0104290103618974	0.0248469718909904	0.0348032761080819	0.0311521733555116	0.0475367100465492	2266.74830962969	1408.90611954999	2493.72335000155
355	8.04947937297365e-10	1.26470023847325e-09	1.81810239854053e-09	0.188824927118843	0.0544630058421744	8.28531701810093e-07	0.000347419455127409	0.00790818053136074	3.61253051542862e-08	45.2846598884207	52.8381837660199	54.564945935781	1.72676216976106	9.28028604736028	24.2903485413099	12.7956865871447	7.05415045139125	47.9678358923788	0.2725	0.10325	0.31275	0.114697993900373	-0.193307684223589	0.358784492052985	-0.611455848771082	0.229	0.0821666666666667	0.338166666666667	0.0818232928615969	-0.0487292641449814	0.362523289408458	-0.729452117773428	0.00995848686951814	0.00680572389161097	0.0103693047013768	0.0303820551634155	0.0366535296648187	0.0333006320962595	0.0544615615799988	0.00939806691989983	0.00614219146850663	0.0105811609284808	0.0252492949013253	0.0328414169221156	0.0320302310876121	0.0482985923068266	2342.91828933312	1328.66331460691	2485.13337384774
356	1.21943605043321e-07	1.46070885773488e-07	2.58676455922514e-07	0.301983924604671	0.0726930751924323	0.00116978867925173	7.02781592920967e-06	0.0798950848008848	2.02862163885551e-07	34.9979991609143	42.5059948623966	43.5714075064971	1.06541264410043	8.57340834558272	10.5374632654348	20.1856501296625	3.06703466017279	44.1168240432697	0.25825	0.101	0.299	0.155730912255841	-0.164695137128161	0.329116396253178	-0.594257694187759	0.229833333333333	0.0751666666666667	0.3155	0.121896649208261	0.00733167757716002	0.355385134464526	-0.665762432910228	0.00978909505219816	0.00673960021852578	0.0102397229436631	0.0303651880118462	0.0394796202812738	0.0331628530183209	0.0570363233806932	0.00941006167575334	0.00589709312272525	0.0103939353445157	0.0272389975031142	0.0160916358510929	0.0326242656711721	0.0519050559643037	2284.87400740466	1309.09863516473	2440.0584869083
357	7.95342568392768e-10	1.32821871416129e-08	2.50245371435232e-08	0.308502245648664	0.481901046575606	0.000176459257576181	3.46143937976453e-05	0.000961637642719927	6.63163238734563e-08	45.3091882825393	47.7457296199427	48.7828066820184	1.0370770620757	3.47361839947916	14.0664958786983	17.1459650364368	10.9000095502815	46.6161795892239	0.257	0.10225	0.2935	0.157582666049906	-0.128340104566803	0.30785976582094	-0.655217933344544	0.224333333333333	0.0781666666666667	0.324666666666667	0.0818767868432389	-0.00915749628273968	0.374867506743004	-0.743418102130459	0.00977360023895061	0.00677646138958101	0.0101848289318076	0.0300985314610969	0.0405140301212321	0.0326980052867682	0.0552229112498298	0.00932992326755873	0.00600386064259925	0.0104730106983453	0.0256792159921723	0.0345630115707449	0.0322296942928297	0.0488394691885062	2279.58225575508	1319.99515632074	2421.02339822367
358	4.29951544939099e-13	1.74244231155474e-12	4.4007467309361e-12	0.39450176854709	0.135059119360697	7.47351133405636e-07	2.04368864575823e-09	0.923632508909205	1.00248377923729e-11	60.6357132375015	66.9264253832807	67.6514466408407	0.725021257560002	7.01573340333925	24.4890046708751	35.9315842241631	0.00918895968970901	65.875918691518	0.2695	0.1155	0.32575	0.105142903294142	-0.17985981575951	0.319434292450041	-0.748765916287673	0.226	0.0795	0.324833333333333	0.0384554494967264	-0.0124284293830241	0.375884902087547	-0.834726087333991	0.00992391641734901	0.00714880603414703	0.0104820515860554	0.0282097276482596	0.0360278134732075	0.0319920531809732	0.0469824759191558	0.00935445096606093	0.00605046932803934	0.0104744057603504	0.0246670742222949	0.0343642199016612	0.0319316532323083	0.043459656023176	2331.04357759289	1431.44847796994	2524.51164990659
359	1.45093426550815e-10	2.34455417506298e-09	7.30214163166738e-09	0.96931915851688	0.605026836414866	1.15228173487087e-06	0.000137787044580603	0.00571904473208133	1.26002893939495e-09	48.7828892643192	51.5053793377811	51.5068586796406	0.00147934185952181	2.72396941532133	23.6552991357803	14.5321619245369	7.63676335199671	55.3686756891566	0.26325	0.10675	0.307	0.132217474737349	-0.140049560532985	0.374814307299826	-0.720827870350305	0.220833333333333	0.084	0.333333333333333	0.0399736743498152	-0.0830347995405895	0.443471331866356	-0.77825339942792	0.00985003707430498	0.00690659607076035	0.0103164293414523	0.0294594843805605	0.038544315389199	0.032311860367348	0.0468147989338753	0.00927771653604338	0.00620413133507112	0.0105435617539018	0.023649342395717	0.0337227855867616	0.0307644786069038	0.0454690066390123	2305.71575700305	1358.66404104184	2466.71692413706
360	3.0684074286553e-07	7.95226919678472e-07	1.82026734317366e-06	0.529552186640167	0.19455116804129	0.000525362150355693	0.000100253234066935	0.0402066098263505	5.44935761320325e-08	33.0997123374036	38.7666598466603	39.1619106546023	0.39525080794192	6.06219831719864	12.0234199809202	15.1319302778866	4.20914450313103	47.0535526730724	0.24525	0.10575	0.3075	0.188745609423286	-0.131476745032684	0.327473571277102	-0.727660093775647	0.2155	0.0826666666666667	0.327	0.0645269555440542	-0.0847154869209012	0.454787646039915	-0.725728287065071	0.00962276038924146	0.00687801732413895	0.0103211015676034	0.0291515429350036	0.0404140644630099	0.0327200772815851	0.0474489182147788	0.00919631236314536	0.006159173008653	0.0104924041702861	0.0240540433505462	0.0347136587702464	0.0306622365520686	0.0479762674629927	2228.22525078954	1350.14550134203	2468.34293918493
361	3.46320342998763e-12	4.35205214535684e-11	1.37450238850221e-10	0.716484392385124	0.432209472850123	2.33416253840855e-09	1.3949342300697e-05	0.23239214405862	2.69399953314664e-11	56.3929831203022	60.0719457573432	60.203831889743	0.131886132399814	3.81084876944078	35.6726656485171	18.8760448030662	1.42616004998126	63.7391075583946	0.27325	0.10275	0.31	0.116166495889864	-0.176581605782966	0.344127484766594	-0.697371848890782	0.220833333333333	0.0775	0.321333333333333	0.0671167184350582	-0.041743859528456	0.394764654667152	-0.746026805776246	0.00996704016721351	0.00679111760973071	0.0103442496949211	0.030529261461329	0.0369865213577699	0.0333277581308718	0.0513369861299505	0.00927771653604338	0.00598036431822421	0.0104447909476486	0.0253040888216929	0.0349487783769883	0.0320954943166921	0.050057072471982	2345.8585439065	1324.3346589214	2476.40265770235
362	1.06557057192334e-17	2.74430014416421e-17	1.11317153963355e-16	0.898047013929408	0.0886269965984815	5.37653956617765e-10	1.14756211826047e-10	0.209343248031269	8.10739620169463e-17	82.1416532736766	90.2070447654187	90.2234617647991	0.0164169993804535	8.0818084911225	38.5355489614394	41.552354150308	1.57596232434662	90.8936847007682	0.277	0.11425	0.302	0.134416224992794	-0.187130638723379	0.29150498274429	-0.743762922488926	0.222333333333333	0.076	0.313833333333333	0.0778689102832311	0.0134831858574478	0.383175145071346	-0.720910384963254	0.0100092753382249	0.00711503904699898	0.0102689203601295	0.0291290976944988	0.0372045854708932	0.0310907495728426	0.0480423367505447	0.00930020741919938	0.00592701989050072	0.0103790581718853	0.025882414889676	0.0164185980657641	0.0321929190835117	0.0510772624977896	2360.39024858983	1421.23903223109	2450.19754402716
363	1.03141685212028e-08	5.70298996751288e-11	1.59275344422685e-10	0.532602414449207	0.000542779014654785	1.57835238008799e-06	2.24369685922742e-05	0.685374663402848	1.159838238398e-08	40.0666251603798	59.4938723564992	59.8832961907392	0.389423834240006	19.8166710303594	23.050088563843	17.9703759415497	0.164138355807154	50.4852871160797	0.26375	0.107	0.3105	0.168576405421891	-0.221538016543774	0.36294422746044	-0.638995266863258	0.221833333333333	0.0818333333333333	0.314333333333333	0.112752476624728	-0.00568754050400742	0.346530432498127	-0.741363704302764	0.00985604076289054	0.00691371099337034	0.0103488368531012	0.0298028950560328	0.0373079317508386	0.0324973757389001	0.0494556315920182	0.00929272996448698	0.00613083297774005	0.0103835376135077	0.0254115732942641	0.035671906337011	0.0311178964116613	0.0479612536147117	2307.77146900054	1360.787107888	2478.00055945302
364	5.65617228949425e-16	2.28479076770117e-15	8.64708412060783e-15	0.820375266805836	0.14160766226267	1.51069701923222e-07	2.57085935959969e-12	0.895036281752441	2.3662026258295e-15	74.0974923398389	80.9397407389988	80.9912980456793	0.0515573066804791	6.89380570584035	27.5756364232493	48.9914099503585	0.0174066516865423	83.7463173151961	0.26175	0.1105	0.31475	0.157235104704559	-0.22924387338798	0.362788684268866	-0.684811725209805	0.216166666666667	0.07	0.3135	0.103918500995731	-0.0924758067444911	0.361846021420492	-0.746213103561136	0.00983192769252681	0.00701209381924293	0.0103872598086871	0.029043285622657	0.037054439913046	0.0320985810140515	0.0475835814689941	0.00920661177060224	0.00570668758051208	0.0103760641070291	0.0272017435910944	0.035638148773746	0.033791764111575	0.0537879153371291	2299.51765983685	1390.23772938244	2491.39454858034
365	1.24648621341035e-09	6.04245360351981e-10	1.92694952759389e-09	0.930081327008841	0.0396526241394908	1.30553249093344e-05	7.96593538213141e-07	0.498269571057354	8.14108022833082e-09	44.3909494228428	54.4296910347621	54.4373897838814	0.00769874911929946	10.0464403610385	19.0024130267211	24.3660720083826	0.458620115450685	51.2669250769411	0.25275	0.107	0.31075	0.115116031587279	-0.194700875663611	0.355933832384856	-0.75406377612161	0.215166666666667	0.078	0.317166666666667	0.060713225696862	-0.00845724210454727	0.364767141098241	-0.796313220932553	0.00972013164672243	0.00691371099337034	0.0103511251391249	0.0285968799257602	0.0386502682692683	0.0325443528858353	0.0489096444750104	0.00919114926021076	0.00599799866572151	0.0104086577515646	0.0247360312286862	0.0361174435830815	0.0319927087279987	0.0481944854862246	2261.34484291172	1360.787107888	2478.79775846769
366	1.52717662495004e-11	1.84156189877078e-11	3.07898496584932e-11	0.214406362052841	0.0391383101363343	1.41330849032197e-07	3.29478144597222e-06	0.0487837034042019	5.32352975723503e-10	53.3722103524997	61.9085299508588	63.4499513140181	1.54142136315932	10.0777409615184	27.7045370772357	21.6367498896034	3.88278046872438	57.2531557116731	0.26275	0.1115	0.30925	0.19102994142908	-0.144680632615042	0.263164456633929	-0.609623557496588	0.217	0.0835	0.328	0.0746384312459308	-0.0071571517988816	0.41782254695715	-0.695520913217305	0.00984401701977108	0.00703979078717284	0.0103373424570601	0.0292159600990608	0.0383509458777034	0.0319089981207218	0.053349490645618	0.00921943593716556	0.00618732708916008	0.0105006252940376	0.0242052292440474	0.0350543507058155	0.0308954628335981	0.0490028908622721	2303.65488902019	1398.56001083549	2473.9970379952
367	6.49577803332321e-07	1.18866033915861e-05	1.38646185048573e-05	0.181387069321703	0.566492806283757	1.15742600354176e-06	0.011558534695656	0.21701007127896	3.21052407566767e-05	31.5546359231412	32.7168401200979	34.5030628052009	1.78622268510298	2.94842688205972	23.6467269747864	6.37735830569363	1.52403384577337	32.550113913995	0.25775	0.1015	0.31325	0.123965385491874	-0.139222725060813	0.347254433386629	-0.59920089254319	0.215666666666667	0.0865	0.325	0.0861449158055908	-0.0702469213558808	0.374869188283085	-0.728039514556379	0.00978290965974364	0.00675438271368461	0.0103738144750801	0.0298910155419864	0.0385470762462199	0.0337087416210672	0.0564266749109918	0.00919889056199516	0.00628718055408462	0.0104757993101048	0.0238676499429059	0.034967882647437	0.0304868075268064	0.048874168926938	2282.76122781302	1313.46546157725	2486.70563621962
368	4.81628002908954e-05	5.87367994407814e-06	1.47134297783247e-05	0.805935818851265	0.0194544180531654	0.0048953962068631	0.000397444904111486	0.280795027119494	2.54317201696817e-05	22.632804498302	34.305064710381	34.3654196513598	0.0603549409788684	11.7326151530578	7.91768169190254	12.5441674612521	1.16323795874268	33.0938369035695	0.25475	0.101	0.31225	0.0932688255816554	-0.223733102254223	0.352174763385624	-0.710095460777319	0.230166666666667	0.0803333333333333	0.3225	0.02170332420661	-0.0502427381304485	0.375299506206283	-0.722190535807709	0.0097454453773443	0.00673960021852578	0.0103647808993507	0.0293662322986721	0.0379805511171092	0.0337312453144774	0.0552610400269253	0.00941484496760266	0.00607934401529249	0.0104547370011341	0.0244129110822733	0.0338833516016856	0.0316496207059791	0.0533238059181349	2269.97455029982	1309.09863516473	2483.55645895776
369	7.67987686780643e-15	9.38635220118775e-15	3.50223121459056e-14	0.83539146534761	0.056231646844001	1.97983366221922e-08	1.43959910023828e-07	0.00753959952242138	9.39862130580408e-15	68.8085485593583	77.9679084779782	78.0110859474771	0.0431774694989144	9.2025373881188	31.5142365389529	27.668882708952	7.13969467118295	80.813928324787	0.27125	0.11175	0.29775	0.097459858470579	-0.235433942223597	0.346940924418833	-0.759769473131834	0.222	0.0803333333333333	0.323	0.0719745118017674	-0.051692286607554	0.347259317516089	-0.759945408811208	0.00994415214238577	0.00704668692708312	0.0102274028293755	0.0287616339779499	0.0375137108604185	0.0311661302079285	0.0483089301553374	0.00929522461268689	0.00607934401529249	0.0104589767710589	0.0249725991888098	0.034627412558029	0.0318268672339702	0.0499129905370228	2337.99263386863	1400.63425995314	2435.78324397013
370	1.79414298764222e-07	9.36486320181826e-09	2.41603137010771e-08	0.550964018993465	0.00546874007176517	4.63564854600425e-06	0.000269400145645463	0.923510286767279	2.82405181029771e-08	34.2039967195378	48.5051545931601	48.8607475887584	0.355592995598272	14.6567508692206	20.9822228444536	13.2719965264769	0.00921848673715431	48.5145895038081	0.27375	0.10125	0.32375	0.0854434885685385	-0.190424904057788	0.404847800761637	-0.70391867703231	0.233166666666667	0.08	0.322833333333333	0.0681396232417548	-0.0368698703345358	0.344700885066481	-0.724716289243507	0.00997272261462105	0.00674699783161889	0.0104653107987798	0.0304182433180719	0.0357061639513557	0.0338857854866283	0.0489664603482798	0.00945752126433474	0.00606781749928278	0.010457565034191	0.0256234761896576	0.0336685800050664	0.0319044703019271	0.0511030949194563	2347.81241786784	1311.28342202221	2518.65542149108
371	1.17555669965349e-13	1.57699898485089e-15	6.12578201704061e-15	0.937885052891388	0.00100570173563537	3.64976154229347e-08	2.07069358019889e-07	0.0919324844567284	2.18108049086104e-15	63.2704574774616	81.7186085839385	81.724681410702	0.0060728267635568	18.4542239332404	30.3271771114159	26.9659681517214	2.84020500013139	83.9193188674746	0.26975	0.11575	0.308	0.0831285065299967	-0.217637745174159	0.413220007205799	-0.677710634755905	0.2215	0.0841666666666667	0.324	0.0130981970879857	-0.0432009266531808	0.387779955529441	-0.771542664991821	0.00992681920958622	0.00715552720173485	0.0103257595679605	0.0279165257186577	0.0370136379796489	0.030622975662226	0.0480973505364326	0.00928773416948405	0.0062097181694757	0.0104674153157165	0.023045764654107	0.0346618753452137	0.0308263799325903	0.0496083804749256	2332.04010361999	1433.4830071464	2469.9642581554
372	1.25019876586646e-08	3.86494898892813e-09	3.9158420126537e-09	0.117121740154929	0.0103071507712101	1.35326319211041e-05	8.12808510851959e-06	0.314937917448961	1.4349601747125e-07	39.6724627211988	50.424128197039	52.8795226938782	2.45539449683929	13.2070599726794	18.9339021136766	19.9074995795945	1.00985358757498	44.8924185043593	0.265	0.10575	0.3065	0.11228783905568	-0.239741387555598	0.335269699613976	-0.729634637563576	0.226833333333333	0.0795	0.316	0.140465980384057	-0.0490149441461725	0.325711487105173	-0.808192401923974	0.00987097857910018	0.00687801732413895	0.0103117428701704	0.0294895517595261	0.0372984520020154	0.0326453619634647	0.051792835569841	0.00936663509685468	0.00605046932803934	0.0103983682869725	0.0265013800003864	0.0347187370381072	0.031775178833162	0.0431505759236516	2312.88823269741	1350.14550134203	2465.08620875719
373	9.05892581989144e-08	3.0053016178286e-07	8.25752651163579e-07	0.846995527746715	0.253559927518822	5.54062889971557e-06	0.0368962650608419	0.00161885773455621	2.80439432200091e-06	35.6088425709604	40.9180618798782	40.95529286284	0.0372309829617734	5.34645029187959	20.6406782736885	4.3551936122667	9.93817719998879	38.1768365466006	0.2595	0.099	0.297	0.157681860652693	-0.163121358605236	0.353423434760235	-0.629661568581137	0.22	0.0866666666666667	0.326833333333333	0.0705081853275645	-0.0774846602516406	0.388653744867103	-0.7017985887978	0.00980448565552955	0.00667995590595123	0.0102199669207846	0.0308074479097141	0.0395535087691019	0.0333605964714131	0.0543123008272339	0.00926514551751511	0.0062926605316083	0.0104910287207493	0.0238039393443075	0.0343335931697889	0.03044186628763	0.0501647514718008	2290.13313158092	1291.5207068548	2433.20375525935
374	1.52703834807392e-09	6.6301232635783e-09	3.42808945849233e-09	0.0477876429806146	0.0563791754422666	9.29506116905323e-06	3.72587353932115e-06	0.127075510379	1.68004077585979e-08	43.9759524171386	49.2546718189369	53.1721102261981	3.91743840726122	9.19615780905951	19.6510830440093	21.4009457567599	2.32787174696387	49.6656946128246	0.25975	0.10925	0.31	0.118996835858267	-0.195878683247291	0.359934623842923	-0.693055495595347	0.221166666666667	0.0816666666666667	0.3245	0.101222749410528	-0.0571612297552992	0.359511405867089	-0.555611153208731	0.00980755131423694	0.00697721717662313	0.0103442496949211	0.0287161565260427	0.0380225855325341	0.0321011036476743	0.050595776326103	0.00928272969801633	0.00612514243067123	0.0104716141234852	0.0252184291999743	0.0345530163475141	0.0315433399230687	0.057009865670622	2291.1810501472	1379.77761009774	2476.40265770235
375	5.5892042739462e-14	1.01482172778494e-12	3.61504783773592e-12	0.968880556035794	0.509764724451062	5.36452141619039e-05	1.52191187243455e-07	0.000195343522070332	1.10941445191086e-11	64.7803163671379	68.0735430144377	68.0750649765396	0.0015219621018332	3.29474860940172	16.3147340515661	27.5613307231979	13.8753527135905	65.6570910206033	0.26325	0.10975	0.2915	0.0910038325677343	-0.149707196878681	0.385914838255092	-0.694869071530788	0.227833333333333	0.0786666666666667	0.326666666666667	0.0945609182692646	-0.0348497142594911	0.373849508947762	-0.695410376698808	0.00985003707430498	0.00699120212864725	0.0101644248615641	0.0284914083621453	0.0398344447628619	0.0310301259865838	0.050538382332482	0.00938118628457141	0.00602139848631334	0.0104896517661391	0.0260178578658986	0.0338956178923047	0.0322125247806371	0.050481508622078	2305.71575700305	1383.96932891594	2413.95720160027
376	0.000133708324397022	4.99156133902403e-05	0.000113688772471462	0.729399723989827	0.0592891169722319	0.000361661853672494	0.00536288305459715	0.784570281336343	8.16826629486064e-05	20.4997879978437	29.4535932441613	29.5732567568812	0.119663512719853	9.0734687590375	12.7205372674398	7.75281681265369	0.0747301112496643	30.3562508709255	0.25275	0.10075	0.30975	0.110040116448762	-0.188908274071199	0.360108815418656	-0.75479193842504	0.221833333333333	0.0843333333333333	0.312333333333333	0.0882539640787451	-0.0113298797672752	0.370619032921373	-0.730173646413378	0.00972013164672243	0.00673218983243714	0.0103419508180692	0.0295267540519599	0.0388034791311617	0.0336167333991838	0.0505543806195032	0.00929272996448698	0.00621529774621845	0.0103655358413229	0.0245921336474441	0.0357975756707206	0.0304007903206157	0.0484730562757111	2261.34484291172	1306.91109497044	2475.60195393045
377	4.0419019658831e-09	3.30706317105728e-11	1.10268926346969e-10	0.876659273022726	0.000900931391855767	4.27105088971553e-06	8.68650827212667e-06	0.269124109910989	3.64775299231075e-11	41.9848678426424	60.6587156433598	60.6828044061185	0.0240887627587654	18.6979365634761	21.1391835896502	19.7804845495075	1.22120596900459	63.082844941024	0.26475	0.1085	0.30275	0.16325780317629	-0.179698069287904	0.378732819167747	-0.571329336407263	0.2245	0.082	0.313166666666667	0.0721872953879288	-0.0517559523060129	0.337129133135364	-0.686579197029854	0.00986799916161969	0.00695615332166545	0.0102761382950566	0.0295742638449431	0.0383485046144589	0.0317914675957492	0.0506622056333364	0.00933238563877723	0.00613651598337421	0.0103730638195415	0.0248416771734641	0.0351550882702543	0.0310676502853033	0.0546652977428593	2311.86745012892	1373.47075143181	2452.70558587225
378	3.78533873716558e-09	3.72975169653857e-12	1.16143426736629e-11	0.617997050107912	0.000103453260759118	0.000106870048309301	1.48097771189862e-06	0.0906762698870267	1.65626992217844e-09	42.1190773955968	65.3094429853591	65.5581357495175	0.248692764158477	23.4390583539207	15.0112874476981	23.1725308036957	2.86232639462833	54.769402424907	0.26125	0.11025	0.3035	0.16201917836865	-0.249576255069145	0.3846793645304	-0.63080885616236	0.227333333333333	0.0815	0.3195	0.0763076059514755	-0.0614775554806595	0.347891729216313	-0.695045736083654	0.00982585835926043	0.00700514130852306	0.010283323799929	0.029096578421799	0.0377648849733029	0.0314975566508755	0.049120782039068	0.00937392018497392	0.00611944432112914	0.0104290103618974	0.0251679590568276	0.0343023851120121	0.0314137831435568	0.0529866657999768	2297.44128593346	1388.15081280528	2455.20296887156
379	3.74607025354818e-12	5.81347685242507e-17	1.89448034710941e-16	0.496873535420144	1.27267911396563e-06	5.26416790555664e-06	1.46241652959627e-08	0.217390458425866	3.44389027877957e-12	56.2332150476941	88.6370796116753	89.0986873847141	0.46160777303885	32.86547233702	20.7386859602739	32.1025975570956	1.52151443133698	68.1795092676224	0.27175	0.12175	0.31425	0.10901774887431	-0.262269252292854	0.422077330048759	-0.630226079717812	0.2315	0.0866666666666667	0.326	0.056621293723311	-0.00621565920142388	0.369439893616178	-0.659420344478838	0.00994989793839576	0.00731370042160112	0.0103827920105802	0.0275311169005802	0.0358051763432605	0.0299239662896792	0.0461657339410431	0.00943389496375137	0.0062926605316083	0.0104841288850929	0.0242098407769229	0.0337831782038919	0.0305294179248861	0.0513737298983375	2339.96668508452	1481.58921605704	2489.83621956832
380	1.73670938760439e-12	3.81984673258988e-12	8.96328775928187e-12	0.354067133946431	0.0805234422932571	1.00682584628068e-09	6.647914351546e-05	0.054235629622849	3.74110603131219e-12	57.7971622783625	65.2586912095212	66.1175182867009	0.85882707717974	8.32035600833842	37.311626335797	15.9085097139214	3.7054320150728	68.0012494154808	0.27125	0.10375	0.3	0.140304531738517	-0.161296608407127	0.373496140263958	-0.744617084682284	0.217833333333333	0.0803333333333333	0.318166666666667	0.103461493774424	-0.0260649062180094	0.367099207916197	-0.733234176015466	0.00994415214238577	0.00682028055606452	0.0102495134647032	0.0305043251900797	0.0381754445641273	0.0325234855736353	0.0455421063998361	0.00923220466154035	0.00607934401529249	0.0104174171815672	0.0252992290929792	0.0356260639714941	0.0315075969470716	0.0491496809171088	2337.99263386863	1332.98116988648	2443.45720821957
381	9.65904888953286e-09	6.24820158675719e-08	1.77870240871814e-07	0.834829366416671	0.378271530326812	8.87729923218095e-08	0.00252933814259185	0.123391282008629	1.70007039423079e-07	40.2010660456217	44.3680512145438	44.4115283872234	0.0434771726795589	4.21046234160167	28.6045576316155	9.11924873196858	2.37373794815539	44.5128277521378	0.26725	0.108	0.30525	0.162827432361362	-0.138871171591107	0.320311299938894	-0.707425750143267	0.2205	0.0896666666666667	0.319833333333333	0.0986534645913553	-0.038160126118578	0.346873616666852	-0.768382997952827	0.00989761082787407	0.00694205272581706	0.0102999642417676	0.0297899471196479	0.0383251126203478	0.0322354429550553	0.0481212013955536	0.00927269466946996	0.006390124773828	0.0104318933233745	0.0238597076597141	0.0351280558816797	0.0298059735580349	0.0450823512002794	2322.01760929871	1369.25326476541	2460.98882826452
382	3.81725451491265e-13	8.5538590495459e-12	2.92337348655875e-11	0.889947123158091	0.611890497559459	3.0004671499033e-09	1.65307877432861e-05	0.0178315465863231	5.96620955599592e-11	60.8775097997968	63.5430863963957	63.5622329622565	0.0191465658608649	2.6847231624597	35.1835542980498	18.5522742765061	5.6126235000429	62.0163524035243	0.2675	0.11025	0.305	0.0743941895300756	-0.172671637219715	0.35072711418797	-0.711483763050031	0.215833333333333	0.0843333333333333	0.3275	0.105319185718156	-0.0922381414992329	0.406375669382358	-0.644734419838098	0.00990054975457027	0.00700514130852306	0.0102975977907534	0.0284443567729271	0.0379733246735341	0.0317390703945008	0.0518518082876579	0.00920146652827218	0.00621529774621845	0.0104965214943685	0.024544362200685	0.0345800610015668	0.030801232132691	0.0509503596936026	2323.02559113768	1388.15081280528	2460.16581779738
383	1.72698970746283e-07	8.35810416070412e-07	1.36903554183273e-06	0.282893526960752	0.237368932648604	7.73140837270984e-05	1.43154342270039e-05	0.597230108083927	1.19431425616254e-06	34.2824599469204	38.6562935885995	39.8094301109013	1.15313652230179	5.52697016398088	15.6228638367757	18.826630259111	0.279193812346421	40.1192902434045	0.2595	0.10725	0.31	0.175255756939866	-0.148493910572402	0.327728924594688	-0.651897962268032	0.225	0.0815	0.315	0.0817285181853304	-0.0758217114084868	0.387996425354052	-0.788814826043649	0.00980448565552955	0.00692081408389157	0.0103442496949211	0.0295822423283171	0.038561911181583	0.0325775130804613	0.0502050973138566	0.00933975993041464	0.00611944432112914	0.0103894884732295	0.0251298706596027	0.0347681287974007	0.030993817908143	0.0454474322758276	2290.13313158092	1362.90755832822	2476.40265770235
384	1.46105240535035e-14	1.14747957354328e-12	3.95489158032233e-12	0.793359616276079	0.984246292730334	1.04314688975661e-10	6.89362516055324e-07	0.312509805537497	7.64283149353441e-13	67.5036638637393	67.8129417852033	67.8815598421024	0.0686180568991404	0.377895978363085	41.7388642422156	24.6446391199661	1.0200388013418	71.4154725137733	0.273	0.11025	0.31075	0.104803684811658	-0.142458308943503	0.351890753143587	-0.693299882909917	0.2165	0.0806666666666667	0.320333333333333	0.103411646824281	-0.0387403051884084	0.392020728707624	-0.670078016345158	0.0099641930215791	0.00700514130852306	0.0103511251391249	0.0291798681345717	0.0372859281791612	0.0320056168361902	0.049281679159141	0.0092117481050871	0.00609083959247396	0.0104362062860633	0.0251652848049383	0.0354948971558907	0.0313716703979758	0.0514433475040687	2344.8797189191	1388.15081280528	2478.79775846769
385	8.54182108082823e-07	1.75474623346619e-08	1.97820967979062e-08	0.141269977300616	0.00107139866344678	0.000165145228153881	2.80060594324141e-05	0.634611884540633	4.50854922399879e-08	30.9899931686778	47.1398189011998	49.3038898903797	2.16407098917989	18.3138967217019	14.1911521392849	17.5485749602858	0.225858438909199	47.4752938050138	0.25575	0.1095	0.311	0.159472111774439	-0.245639743849107	0.350528536202961	-0.683439777863859	0.223	0.0843333333333333	0.3155	0.119946683825876	-0.0500850196924938	0.318613508521195	-0.618056665659885	0.00975800071935945	0.00698421539131749	0.0103534098995584	0.0288822147269426	0.0377118362807928	0.032150269247014	0.04979207756917	0.00931014712127096	0.00621529774621845	0.0103939353445157	0.0251583554395572	0.0351313332148032	0.0307506331559236	0.054746209216968	2274.25777309563	1381.87475143093	2479.59379026394
386	2.57417938218167e-11	4.1370821727135e-11	1.38696920145006e-10	0.949734597938994	0.0962423097483262	3.43455005996803e-09	0.000157552727672909	0.110620969815933	5.47603311512086e-10	52.3085822711218	60.1802235080613	60.1841975582611	0.00397405019975849	7.87561528713923	34.9204472202455	14.279725986622	2.54532752025261	57.1914678186927	0.27375	0.1045	0.2975	0.163316050787274	-0.112856629073942	0.329129757516826	-0.649865851641601	0.221833333333333	0.0821666666666667	0.3125	0.0590131552609316	-0.00226300372156298	0.371568398507216	-0.725084412415991	0.00997272261462105	0.00684202321253154	0.0102249278518133	0.0307368658421503	0.0386447452853993	0.0324466846922966	0.0505485680790176	0.00929272996448698	0.00614219146850663	0.0103670445550505	0.024400911003416	0.035848055950172	0.0308458505868816	0.0510804622643609	2347.81241786784	1339.43780266557	2434.92461080138
387	1.03156091887801e-14	4.48026157094001e-16	1.01147612030294e-15	0.275240301807597	0.00165984890967246	2.72749394312714e-08	1.18177579843948e-07	0.0179832476767981	7.46254689962412e-14	68.2099461450562	84.3596307375337	85.5500733127374	1.19044257520363	17.3401271676812	30.8923171606366	28.0507127184419	5.5977803201913	76.3962457486897	0.267	0.117	0.30225	0.148799493564421	-0.175972055897625	0.39363822297022	-0.579607064332887	0.2185	0.0846666666666667	0.324666666666667	0.032746044465988	-0.00151067729648772	0.434500787057028	-0.752690674488606	0.00989466786840837	0.00718897354775598	0.0102713299459919	0.0283053167416791	0.038220427072906	0.030314790576809	0.0480202914791875	0.00924237987711479	0.00622643520473718	0.0104730106983453	0.0232437433373311	0.0352027994216172	0.030372436037494	0.0472365458392554	2321.00835082542	1443.61910591001	2451.03474321495
388	1.16976343910236e-10	7.16093494003269e-10	2.0969783781851e-09	0.664774301621713	0.284282641420039	3.9600081187836e-09	9.14945510767394e-05	0.581556671732136	5.56181793858362e-09	49.2223237867802	54.06406119858	54.2518369762402	0.187775777660136	5.02951318945998	34.6432919254876	15.3045771260104	0.303724803256046	52.1069947559104	0.273	0.10775	0.31775	0.147884614832029	-0.175755133065269	0.296033564284149	-0.610418871297427	0.221333333333333	0.0843333333333333	0.323	0.0761471368284675	-0.0511675256290127	0.39574150591751	-0.648746769762179	0.0099641930215791	0.00693498491403398	0.010413774152345	0.0300238799414184	0.0363892049860637	0.0329586444500122	0.0542035871403497	0.00928523301918453	0.00621529774621845	0.0104589767710589	0.0243490535376013	0.0346977768139121	0.0306941627919678	0.0523006750115364	2344.8797189191	1367.14063143701	2500.64729571326
389	1.22807991632701e-10	4.67798454536415e-09	1.41941946201648e-08	0.866968530906037	0.922306136570705	6.63605526258838e-05	1.31103837166289e-08	0.353749691657957	2.06144427756212e-08	49.1230823034639	50.0106641537423	50.0387238598414	0.0280597060991568	0.915641556377523	15.9118890774698	32.3149045901973	0.859960692778259	49.212573889712	0.26	0.1135	0.30475	0.14275913766373	-0.179658983055355	0.303025745793086	-0.739099172031811	0.225166666666667	0.0795	0.3135	0.123351484903702	-0.0532068390904085	0.340382547509774	-0.747449508474838	0.00981061282805672	0.0070946488299993	0.0102952277588844	0.0283613330768315	0.0386310116104537	0.0313312755811646	0.0487463218193118	0.00934221375924391	0.00605046932803934	0.0103760641070291	0.0261704877597633	0.0350504907006911	0.0316077860222066	0.0482978474340153	2292.22766852568	1415.08375689263	2459.34162794578
390	6.26282646566264e-14	2.40287223831009e-16	9.13106121874936e-16	0.750160615886899	0.000286683384875521	1.40239843708958e-08	1.37746612113454e-06	0.00882557308336943	6.70195472098127e-15	64.5492595847027	85.6656726163419	85.767068743804	0.101396127462067	21.2178091591013	32.1840146688955	23.3118793357071	6.85778814276455	81.53347381554	0.27375	0.11225	0.302	0.144400994574957	-0.22587496993331	0.349082275285968	-0.615935889184638	0.223833333333333	0.0831666666666667	0.326833333333333	0.0550128939609713	0.0144617401033433	0.413526904730269	-0.656288041200402	0.00997272261462105	0.00706044571516901	0.0102689203601295	0.0293351681689842	0.0370525781374302	0.0312755954115763	0.0514031188152104	0.00932252330817826	0.00617608760787776	0.0104910287207493	0.0242774169953674	0.0168387929229497	0.0309525856527441	0.0509563931921893	2347.81241786784	1404.77520733093	2450.19754402716
391	3.16186108273964e-07	4.16409256960371e-09	8.97499442797519e-10	0.0155883677801367	0.000122416592104162	2.42267687887037e-06	0.00324507946593097	0.23889550520452	1.39327148115713e-07	33.0379440693796	50.2627111425827	56.111433140919	5.84872199833626	23.0734890715394	22.2268059731305	8.66428140112566	1.38709968155308	44.9583938992061	0.2605	0.101	0.309	0.0895656666555796	-0.239085232081764	0.37671259486306	-0.668900357169308	0.2195	0.0836666666666667	0.320166666666667	0.0505607978291987	-0.00157534871074004	0.422745067068875	-0.822499909820763	0.00981672343654005	0.00673960021852578	0.0103350329681732	0.0296742003274913	0.0375150779469371	0.0334396886449508	0.0559551922075795	0.0092575767003672	0.00619293581468274	0.0104347701615931	0.0238465871924074	0.0354629003404266	0.0304976413632222	0.0418833752264032	2294.31700796278	1309.09863516473	2473.1928247891
392	4.5890143876773e-09	6.36102932899462e-09	1.58686182005163e-08	0.503543830738426	0.0891560529353655	1.14317411465015e-06	4.92359384028356e-05	0.133076974488675	2.32985738794599e-07	41.7250374441428	49.3445344483589	49.7919940365609	0.447459588202037	8.06695659241814	23.670570188413	16.4773043734158	2.25623821732188	43.80623234896	0.27175	0.1025	0.32325	0.075630379760524	-0.186051494880209	0.383713126547348	-0.740647851874648	0.228833333333333	0.0788333333333333	0.309	0.0761032922948992	-0.0029623843855159	0.437022777247485	-0.758784513808469	0.00994989793839576	0.00678379576214314	0.0104610915285157	0.029938468152337	0.0359627062345067	0.0337916333612343	0.0488869095621218	0.00939566169430239	0.00602722848297934	0.0103350329681732	0.0257195304843597	0.0354199140663156	0.0309281680910832	0.0452484009533539	2339.96668508452	1322.16626641024	2517.17995467019
393	7.49252580602845e-10	5.86736964209994e-09	1.61112073129667e-08	0.625139053984801	0.363524460637674	1.64919904969501e-08	0.0271727252474838	0.00499393111529388	2.25676347201923e-09	45.4311588425007	49.5197048721602	49.7584153179596	0.23871044579937	4.32725647545885	31.8691006012887	4.8798026826471	7.88163498712856	54.0906481670058	0.2685	0.0985	0.289	0.142992670867132	-0.16556199332247	0.339606469896624	-0.730007166694892	0.219166666666667	0.0855	0.315333333333333	0.0463468717930099	-0.0715216469869105	0.4220281908176	-0.733383247146861	0.00991226520532771	0.00666491451878952	0.0101385844893517	0.031280901189128	0.0393730328197368	0.0331124055077741	0.050882358092474	0.00925251987333438	0.00625415319736478	0.0103924546026165	0.0234550104237618	0.0353621408746175	0.0299446281858716	0.0492799416794269	2327.04476728092	1287.0983221744	2405.01547411016
394	1.42711471314656e-15	1.51039967990642e-16	2.18382781806652e-16	0.14168846971599	0.00233571918201564	2.49051025978291e-11	3.965034470877e-05	0.00165598316145038	2.87548728582545e-16	72.2215380337584	86.6383685245382	88.7978936822001	2.15952515766185	16.5763556484417	44.5412741502714	16.888053762822	9.89644555914128	88.2154549440891	0.2845	0.1045	0.29625	0.147384415127894	-0.23768308183951	0.354112486458865	-0.654910455405483	0.225333333333333	0.0803333333333333	0.326	0.0546054364132521	-0.0674840439073799	0.381289247954681	-0.822434886085753	0.0100911243375155	0.00684202321253154	0.0102124980444627	0.0312257657591969	0.0364541138624417	0.0323022648664807	0.0505444179298784	0.00934466545668489	0.00607934401529249	0.0104841288850929	0.0248284165828947	0.0339534286004368	0.0317639939173517	0.0441490769998347	2388.613337042	1339.43780266557	2430.61349021335
395	2.09729501815924e-07	4.17763813667518e-08	9.35046051365739e-08	0.437982192920647	0.0175986649928949	0.000302085118914959	6.11210302185943e-06	0.752534742406097	9.67892417793158e-07	33.882831445404	45.2482272351444	45.8497904938631	0.60156325871867	11.9669590484591	13.057420916708	20.4527700222652	0.0994133778258401	40.5957555752434	0.2495	0.112	0.3175	0.125596331110576	-0.18893111280248	0.385139962886051	-0.664636375163986	0.218333333333333	0.0846666666666667	0.3205	0.0379901238579013	-0.0734723655916501	0.391632273898709	-0.806795491351689	0.00967841468709766	0.00705357189218478	0.0104115837190011	0.0277966813027316	0.0384681409559956	0.0318432741474656	0.0498477650260618	0.0092398393795739	0.00622643520473718	0.0104376408816162	0.023350862518688	0.0350217676261054	0.0305512181675755	0.0459489956349173	2247.14068604466	1402.70599048016	2499.88258777458
396	4.58276078137192e-11	4.97797072588563e-11	4.83419541321346e-11	0.101110196212996	0.0230025546994473	4.28917024236478e-08	2.02833148183255e-06	0.633418606170132	3.86569860569144e-11	51.1331448890196	59.7846593275208	62.4726034177984	2.6879440902776	11.3394585287788	30.0140959035489	22.5680186755344	0.227453333993253	62.9571292596447	0.262	0.10775	0.307	0.192021215386627	-0.198101981094519	0.306943970449985	-0.58908415336463	0.2145	0.0796666666666667	0.3115	0.0731417743830767	-0.0770640547251434	0.395311623704254	-0.772524127959529	0.00983495618605344	0.00693498491403398	0.0103164293414523	0.0297688846550669	0.0380365168881547	0.032395340483189	0.0534187252989464	0.00918079618057468	0.00605625986779279	0.0103579688529837	0.0246648234941005	0.0361110726917867	0.0311873250934839	0.0488832183874467	2300.55390576632	1367.14063143701	2466.71692413706
397	1.33772731959547e-07	4.42486664730776e-06	1.05727480296119e-05	0.663616316854536	0.98833167077001	9.48557918261185e-06	0.000108227856633007	0.699087804961681	2.77540226408216e-06	34.8076671406052	34.9407754775202	35.1299358930228	0.189160415502556	0.322268752417585	19.6123156392496	14.9874623379283	0.149422546917776	38.2005607550149	0.262	0.10675	0.3135	0.114657833152745	-0.172118659780991	0.375717739311861	-0.768823443445239	0.223333333333333	0.0836666666666667	0.317166666666667	0.102305882437209	-0.0846936521093638	0.404866469596445	-0.75063119153375	0.00983495618605344	0.00690659607076035	0.0103760641070291	0.0291809609185194	0.0377782602615674	0.0326107543132212	0.0453764942303513	0.00931510404447838	0.00619293581468274	0.0104086577515646	0.0250186936664125	0.0346900695261611	0.0305187348134809	0.0455896317105048	2300.55390576632	1358.66404104184	2487.4900239758
398	1.03536294038783e-09	1.92769326541018e-08	5.27689148435024e-08	0.662920447412299	0.670793329473991	1.6025530092316e-07	8.98792581624587e-05	0.290044629660938	3.66599086879727e-08	44.7702525632194	46.9351522108773	47.1251476092802	0.189995398402971	2.35489504606085	27.4614735114319	15.3382271066021	1.11941418669267	47.9351964485864	0.2645	0.1005	0.306	0.1070991636973	-0.110428532151306	0.347645836400372	-0.720027007898399	0.218833333333333	0.0778333333333333	0.316	0.0625086740496387	0.00121591441553571	0.386404235040587	-0.71468733104785	0.0098650156749563	0.00672476663112718	0.0103070421343264	0.0302568250294852	0.0387990901975407	0.0335392127917201	0.0512576374346137	0.00924745427039352	0.005992128635182	0.0103983682869725	0.0250276862212657	0.0165872860202812	0.0318465964563501	0.0524192277053001	2310.84538325282	1304.72079537456	2463.45078877195
399	6.70769398038946e-08	3.33189190309421e-08	9.49357203308342e-08	0.786007218187219	0.0479355635108588	2.27285249319463e-06	0.000168624953094401	0.402931725431367	3.71336390411081e-07	36.2261346181804	45.7421644229398	45.8158761656196	0.073711742679734	9.58974154743919	22.3493898705692	14.1519197111802	0.699559567776305	42.7586358806039	0.2615	0.10625	0.30875	0.162037501308454	-0.204218556600106	0.329436518685487	-0.678004483156768	0.220333333333333	0.0838333333333333	0.316666666666667	0.127915651869185	-0.0516673438770473	0.31049486761808	-0.738574827363914	0.00982889508486557	0.00689233058264258	0.0103327199372019	0.0297388460361514	0.0378655165272435	0.0326865873235317	0.0509258092010947	0.00927018046753827	0.00619853722338042	0.0104042572406111	0.025213748184562	0.0352957456332886	0.0309267868666331	0.0488619831129585	2298.48012015872	1354.41003653225	2472.3874407269
400	2.08798518344195e-13	1.44999436501864e-14	3.55992315977294e-14	0.336389178996657	0.00319477026531375	1.93372861153684e-06	2.36956860847725e-09	0.0808387995500478	5.30962483940944e-13	62.1034930426576	77.0520878267816	77.9762320622212	0.924144235439599	15.8727390195636	22.659785728305	35.6433378986039	3.04795647457468	72.1968418276785	0.2625	0.111	0.3025	0.187661397114901	-0.216050302266829	0.32514853144045	-0.72473099717206	0.221	0.0758333333333333	0.319	0.0520415731569948	-0.101658485505546	0.360995483228307	-0.764376023395515	0.00984100084589085	0.00702596485125321	0.0102737359234561	0.0292554287710087	0.0381576880629125	0.0315826894610537	0.0462983534652861	0.00928022420422267	0.00592105133138355	0.0104246744274562	0.0252969248530921	0.034634969759721	0.0325970157904909	0.0529976334994873	2302.62251956406	1394.40393705843	2451.87075697826
401	3.45725269894799e-11	7.63175492975435e-13	1.12158109681296e-12	0.166497006113769	0.000828101587535897	1.71632296386398e-09	0.000535584210661794	0.0711138013231536	3.48092635290518e-10	51.7075595922615	68.6778218560794	70.5920259667582	1.91420411067884	18.8844663744967	36.2717670879028	11.9875059575561	3.25712280333937	58.1803322267345	0.2685	0.10475	0.2985	0.168039973458429	-0.195233447687454	0.339971779572221	-0.58108358005739	0.216	0.0841666666666667	0.3155	0.0452561280251675	-0.0143802312270648	0.398254699566031	-0.75474920411628	0.00991226520532771	0.00684924629703289	0.0102348058420916	0.0304347800195106	0.038186642230548	0.0324181035975948	0.0539656880834514	0.00920404026385094	0.0062097181694757	0.0103939353445157	0.0234447034175145	0.0361244287886778	0.030396895953173	0.0489958087387535	2327.04476728092	1341.58466299635	2438.35197201006
402	6.10611320630076e-05	0.000606993421728929	0.0011646586804917	0.58316252877475	0.771048316527258	0.00104864969666124	0.000553565048559558	0.922868813613687	0.000754705631029809	22.1378682964423	23.6445550052013	23.9457047524411	0.301149747239833	1.80783645599877	10.7396358184142	11.9259798153471	0.00937424095718598	25.0132549208748	0.25575	0.10175	0.31375	0.125164643345122	-0.13075962347668	0.319731110431228	-0.714833931086007	0.227166666666667	0.0815	0.312833333333333	0.089747933425414	-0.113496418857004	0.419676661809908	-0.659639799910971	0.00975800071935945	0.00676175490643571	0.0103783102387482	0.029743515823863	0.0387854823240057	0.0337914371263479	0.0525040805642935	0.00937149393428771	0.00611944432112914	0.0103700573040215	0.0253947075781193	0.0344053718364578	0.0306691009217335	0.0512701679196081	2274.25777309563	1315.6447598341	2488.27325011766
403	1.63971782751784e-10	1.01769877351357e-11	3.21960198430401e-11	0.671122990448577	0.00508964808404488	1.64984423761582e-05	4.65620990535704e-07	0.120771263007538	3.40247783537212e-11	48.5333261921842	63.1729623632782	63.3532536993007	0.180291336022492	14.8199275071165	18.5560076625043	25.4012306310397	2.40729018928687	63.2336125626883	0.2625	0.109	0.31025	0.0794567059202439	-0.220273153280929	0.411428549141582	-0.6475266832513	0.224833333333333	0.0791666666666667	0.325	0.0602846050337517	-0.0420403639843043	0.357509495910549	-0.728259136547394	0.00984100084589085	0.00697020744999372	0.0103465450391483	0.0283932769111287	0.0374586563930599	0.0318261652107345	0.0523810417950444	0.00933730396851672	0.00603886468809646	0.0104757993101048	0.0251139428696739	0.0342635480491697	0.0321231522966996	0.0521216189762338	2302.62251956406	1377.67789977068	2477.2021927037
404	3.96332896285977e-09	3.02519647381505e-08	8.91812462080648e-08	0.959378314693081	0.415503264635371	2.43024585943594e-06	3.46143937976453e-05	0.120543352388297	4.31376114972516e-08	42.0250438091825	45.9528776013431	45.9554718478612	0.00259424651812878	3.93042803867866	22.2208166777818	17.1459650364368	2.41024690372615	47.5735161978622	0.2665	0.10225	0.303	0.143341283936826	-0.188852052149918	0.354554667346815	-0.670443459457322	0.225166666666667	0.0781666666666667	0.317666666666667	0.0726309159893559	-0.137874995783215	0.371906184360759	-0.750417581926793	0.00988876983676141	0.00677646138958101	0.0102785370633219	0.0305083258547104	0.0380593262044438	0.0330337472793724	0.0516549496709424	0.00934221375924391	0.00600386064259925	0.0104130443927096	0.0255547212033549	0.0340081774841491	0.031936476769047	0.0514445913732445	2318.98600093603	1319.99515632074	2453.53923045085
405	6.64188664251515e-14	2.56715185237318e-13	7.11017047709588e-13	0.444271884292482	0.128644323167625	8.76182776408795e-07	1.25646028198093e-09	0.158608834325308	6.22484032380019e-12	64.4299352521193	70.9852668738822	71.5704910011409	0.585224127258698	7.14055574902159	24.1826452647128	36.8797211754545	1.98743974329955	66.9040233215761	0.26975	0.11225	0.31225	0.146037626752103	-0.165973033980823	0.329666492348908	-0.716036313428991	0.2265	0.0763333333333333	0.325666666666667	0.0430777801116147	-0.0713367404222189	0.375093415840465	-0.744320190124184	0.00992681920958622	0.00706044571516901	0.0103647808993507	0.0291243387055786	0.0372263889636981	0.0318322726767957	0.0469066440807609	0.00936176780037692	0.00593893199442416	0.0104813583986707	0.0253569425366915	0.0338377210954669	0.0326965205080202	0.0526386052474547	2332.04010361999	1404.77520733093	2483.55645895776
406	6.09193244978147e-15	4.16480131325862e-19	1.47909599738581e-18	0.531721301783879	4.76367926881573e-06	3.11657057000777e-12	1.40925211149543e-05	0.0897842495824731	9.00835547892463e-16	69.2784415995811	98.9451056894613	99.3362065650617	0.391100875600387	30.0577649654806	48.6138713258297	18.8565653703236	2.87823742807814	85.7957605094689	0.27275	0.10425	0.30625	0.178930702820771	-0.275699020296742	0.308647449131997	-0.652579400905996	0.212	0.0788333333333333	0.322333333333333	0.042183561206997	-0.0170902373596464	0.388525593797022	-0.652121703774189	0.00996134192347889	0.00683478792011548	0.0103093942865368	0.0308459844259467	0.0361713163742545	0.0329752696050692	0.052912750296225	0.00914165110318952	0.00602722848297934	0.0104533207037116	0.0239818888370042	0.03596821554812	0.0318841473456093	0.0578015636691979	2343.89963430169	1337.28827081436	2464.26908710806
407	3.29047928463911e-13	7.14812582041926e-13	2.19823193438088e-12	0.56619393017094	0.0928170494375093	9.46682075799076e-09	7.36656544556531e-08	0.430305309972096	6.69221393674633e-13	61.1792966610192	68.8165970995396	69.1456896266791	0.329092527139437	7.96639296565991	32.9477713363631	28.9658480166463	0.62199927990514	71.7004698917359	0.2715	0.1065	0.30175	0.146103291791525	-0.246255859084567	0.324276603316394	-0.65241594577231	0.221166666666667	0.0751666666666667	0.309166666666667	0.0975223784782873	-0.0640091485959841	0.383759027193	-0.696493947037409	0.00994702702687274	0.00689946927945687	0.0102665071633281	0.0301220867409716	0.037022431157981	0.0323140090023093	0.0536677650339964	0.00928272969801633	0.00589709312272525	0.0103365730208494	0.0263369657785659	0.0357188755012146	0.0321782900761661	0.0533653206365778	2338.98029146725	1356.53835239632	2449.35915885851
408	1.44224775128325e-17	8.37499536434298e-16	2.86577256700692e-15	0.588827625010741	0.770561777611313	9.86836688397475e-09	6.73077585864224e-10	0.00561797750962941	5.00345496909859e-16	81.528958047842	83.0472736227966	83.3394525016192	0.292178878822597	1.81049445377721	32.8670124934033	38.0971678441711	7.66892957855453	87.0422419498611	0.26625	0.11725	0.30825	0.128241520828213	-0.21713577319242	0.352716223682196	-0.649601357773617	0.216333333333333	0.08	0.334666666666667	0.0881493796872166	-0.0768990314845385	0.433225557828651	-0.671757231471925	0.00988581475735351	0.0071956311261523	0.0103280832394835	0.0280321757690143	0.037315702129362	0.030760672977836	0.0500921866272655	0.00920918105039317	0.00606781749928278	0.01055405791692	0.0250023230877076	0.0341125633076212	0.0317658538787809	0.0503253136140099	2317.97290799571	1445.63904798367	2470.77315793605
409	1.99631477598331e-10	9.32835212371897e-12	3.20959018410799e-11	0.968738284645801	0.00425055680739651	0.000214952896935185	2.30524037897433e-07	0.0343813778455408	6.75400804607985e-12	48.1317850188207	63.3584619687172	63.3599978859384	0.00153591722119018	15.2282128671177	13.6956404000812	26.7585955085815	4.47563730682486	66.7280794343014	0.259	0.111	0.30575	0.106380058703886	-0.204438757010793	0.373881090258975	-0.708123975045661	0.226666666666667	0.0801666666666667	0.325833333333333	0.0751956592787278	0.00421880723920385	0.340069694822629	-0.742635947932819	0.0097983418878847	0.00702596485125321	0.0103046864110955	0.0282555462600778	0.0383536231007217	0.0315379188492468	0.0498800740389225	0.00936420250682026	0.00607358463563934	0.0104827443962041	0.0253383668829595	0.0166039680556373	0.0320264092568605	0.049563790384638	2288.03339063023	1394.40393705843	2462.63131321172
410	2.20141351752787e-06	1.94982078792891e-06	2.36848555094573e-06	0.180998066748584	0.0491977620529083	0.000154295296955089	7.86138261405072e-05	0.679727065618461	1.66659015410299e-06	29.0353855281974	36.7728595635199	38.5622695497987	1.78940998627877	9.52688402160129	14.3190527988063	15.5913397637487	0.170433234015945	39.3625425544938	0.25625	0.10425	0.31775	0.113295344425843	-0.207845647650457	0.377854342225682	-0.649453738081808	0.223333333333333	0.081	0.313833333333333	0.0806916313151709	-0.0630906832276454	0.370274446617798	-0.580027999876778	0.00976425312399954	0.00683478792011548	0.010413774152345	0.0292132136222982	0.037576181288212	0.0332456432210896	0.0534513278915498	0.00931510404447838	0.00610230440567576	0.0103790581718853	0.0250998708821819	0.0351290113368825	0.0311566155834067	0.0578407054513265	2276.39150055659	1337.28827081436	2500.64729571326
411	3.2308807227282e-06	3.72979896480308e-05	4.28455205218809e-05	0.185266582487785	0.457999877463165	3.31613353251748e-05	0.00238447987236558	0.376824712560069	9.97572802064482e-05	28.2421325116193	30.1199017898798	31.8747645436379	1.75486275375806	3.63263203201859	17.2274316293751	9.22718482632081	0.781035243095175	29.8832618021745	0.26425	0.10775	0.31575	0.0539431269920844	-0.143072651340957	0.433714207536594	-0.757242057027164	0.227833333333333	0.0893333333333333	0.324166666666667	0.0818578936926218	-0.12217572912168	0.411996732011259	-0.686475349859137	0.00986202811541696	0.00693498491403398	0.0103961535557329	0.0282902613336137	0.0376725858207518	0.0320894822251126	0.0457021477940672	0.00938118628457141	0.00637940379979704	0.0104688164327777	0.0240382105742887	0.0334147118377039	0.0296515378747734	0.0480084326040104	2309.82203129216	1367.14063143701	2494.4973012351
412	1.65531980919565e-15	3.17031764811076e-17	1.29009277384954e-16	0.937228372584792	0.00123925434152482	2.53030587393266e-10	5.36123865507148e-09	0.456382985840434	6.27614425338432e-16	71.9207974341844	89.9053294871192	89.9115316638818	0.00620217676259927	17.9907342296974	40.0071837501509	34.053681147172	0.554750812758357	86.5619664658332	0.26275	0.118	0.31475	0.198233594348046	-0.265420769927072	0.310514583004686	-0.661358550081504	0.208166666666667	0.0825	0.321833333333333	0.0866295087581757	-0.0472042641566661	0.377408932557407	-0.709727209309645	0.00984401701977108	0.00721554100646708	0.0103872598086871	0.0283078071846673	0.0365128908702575	0.031093136943594	0.0476396751901864	0.00908063223121811	0.006153519960474	0.0104490626804462	0.0240863196767757	0.0361954319866614	0.0311451898627386	0.0518458541098217	2303.65488902019	1451.68439958879	2491.39454858034
413	1.01808993683198e-07	7.62508222105996e-07	1.47376333564353e-06	0.376463273059804	0.370304990512707	2.38871461777637e-06	0.000424905934019869	0.408592600307647	4.32036714405758e-06	35.3689082938436	38.8597942836423	39.6420135317421	0.782219248099864	4.27310523789856	22.2539132893344	12.41935954773	0.68289214390461	37.1884751968729	0.263	0.102	0.3105	0.132021443516238	-0.170359865466992	0.374371494587011	-0.600987836481613	0.221833333333333	0.0813333333333333	0.318333333333333	0.0730542350401897	-0.0559282159486108	0.437836095278885	-0.687856140903872	0.00984702909465568	0.0067691144513317	0.0103488368531012	0.0302189927440199	0.0379542381696497	0.033337526863903	0.0537678754101717	0.00929272996448698	0.00611373862796871	0.0104188717025832	0.0248134952256068	0.0349781571137025	0.0307656665950752	0.0497423598120397	2304.68596790338	1317.82132276706	2478.00055945302
414	5.7888078285095e-09	4.24997857765562e-10	7.78055192267794e-10	0.266030895210828	0.00435312478523692	0.000372210081077299	2.22545923536137e-06	0.0250463217123498	5.26510730569394e-09	41.249570796339	55.1867226387985	56.4238215632577	1.23709892445913	15.1742507669187	12.6667796078582	22.3898595738456	5.02068065568892	52.2277666315653	0.26	0.10725	0.2995	0.168413362995893	-0.261583667850906	0.334462494844343	-0.595880314687222	0.228833333333333	0.0793333333333333	0.320666666666667	0.10372837848845	-0.0642061745957133	0.338209008585693	-0.713951089675181	0.00981061282805672	0.00692081408389157	0.0102446254775657	0.0295516847065643	0.0380547838979146	0.032045222123067	0.0551697893362223	0.00939566169430239	0.00604467094234073	0.0104390739488823	0.0261048265577319	0.0340479028364187	0.0319813368444043	0.0510894502071673	2292.22766852568	1362.90755832822	2441.76023078973
415	9.43047485828416e-09	3.25664194435172e-11	9.24113384624107e-11	0.540243240078909	0.000344329134292418	1.88843378509798e-06	0.000238184094684862	0.0515886301483188	7.5801255389236e-09	40.250126604762	60.6915360493804	61.0666251802177	0.375089130837296	20.8164985754556	22.7053295095066	13.5029863696773	3.78905942795791	51.4244436551177	0.26325	0.102	0.29275	0.218214179180353	-0.221434787736897	0.282638178067647	-0.693028813972084	0.221666666666667	0.0805	0.311	0.045041446040592	-0.0426360594094841	0.456120698581067	-0.759869510336343	0.00985003707430498	0.0067691144513317	0.010177205240303	0.0309672327268791	0.0388652919273298	0.0327191654000889	0.0515986195412563	0.00929023315066821	0.00608509566026675	0.0103534098995584	0.0243727727401732	0.0356895544629542	0.0304654495167186	0.0470320502368077	2305.71575700305	1317.82132276706	2418.38263342305
416	1.13555131104572e-10	6.10919361434027e-12	6.93513499525423e-12	0.120463658947769	0.00162450710973638	1.53397468774359e-08	0.00020199405727966	0.115259696896171	1.37266717829184e-11	49.2828725600411	64.2597195831804	66.6710018216181	2.41128223843771	17.388129261577	32.0097912000492	13.8124427906878	2.48058061654956	65.1971859443992	0.2645	0.103	0.30575	0.108968789225353	-0.224088411390858	0.370700221306504	-0.609383062401262	0.215333333333333	0.0811666666666667	0.320666666666667	0.0317456336219113	-0.0127969931601301	0.431727295692394	-0.749448161215804	0.0098650156749563	0.0067984269728116	0.0103046864110955	0.0298621664931986	0.037599435246878	0.0329470481842001	0.0563267385672854	0.00919373192984456	0.00610802532993766	0.0104390739488823	0.0235655593385058	0.0357801657425895	0.0309530732883477	0.0494900559782238	2310.84538325282	1326.50033971098	2462.63131321172
417	2.06659254475013e-09	3.6347795614477e-09	1.12131468561653e-08	0.957105257721542	0.12555711007759	5.13455439465999e-08	0.00230937555258831	0.0375204354351492	3.19484115508444e-08	43.3572496972592	50.557042148881	50.5599351374985	0.00289298861753196	7.20268544023929	29.6653080865872	9.28579593448831	4.32663120736834	48.2407463024813	0.26225	0.102	0.292	0.19601777488854	-0.147926776713659	0.283398106617146	-0.678513269862909	0.215	0.084	0.3115	0.0622745999553817	-0.0617955760099439	0.426508454746155	-0.704911855105053	0.00983798056924491	0.0067691144513317	0.0101695481637547	0.030769395832603	0.0399074420754474	0.0326804818381706	0.052883927076793	0.00918856435235825	0.00620413133507112	0.0103579688529837	0.0237675725393623	0.0361891436254118	0.030049189585604	0.050716728502763	2301.58885874378	1317.82132276706	2415.73100153858
418	3.27524149719292e-06	3.58679146466546e-09	1.10823391800614e-08	0.994060002866337	0.000168987669753678	5.95686808351341e-05	0.000835227074953215	0.428553384731067	1.84501091713073e-06	28.2139237598021	50.5858085440414	50.5858639683611	5.54243197257165e-05	22.371940208559	16.1163139861237	11.1612704255449	0.626740668119965	39.131187077551	0.25725	0.09775	0.31	0.121961556289062	-0.184930129395853	0.369883163536206	-0.629411765889874	0.222333333333333	0.0785	0.3175	0.041713186742434	0.022452659371019	0.368504662731173	-0.682053101886325	0.00977670756212835	0.00664225327086051	0.0103442496949211	0.0304801995845448	0.0383870703922853	0.0341585084899509	0.0561077899481647	0.00930020741919938	0.00601556052951361	0.0104115837190011	0.0246790773673167	0.0166104350183424	0.0318740634028762	0.054864833619883	2280.64322123547	1280.44361369801	2476.40265770235
419	2.87287804699316e-11	1.14579330931298e-12	2.54449399104725e-12	0.313724053347605	0.00216525849907325	2.2516347543996e-07	2.35243787818006e-05	0.0144924966148999	2.27584618106961e-11	52.0848850182592	67.8160616255009	68.8309941433363	1.0149325178354	16.7461091250771	26.8040626856255	17.8802990400864	5.97713857129929	64.1041028983291	0.265	0.1105	0.302	0.144276488663873	-0.225305635361955	0.329030161479106	-0.722485074491259	0.219833333333333	0.085	0.325166666666667	0.0700807521741051	0.00124167625168205	0.366586830550244	-0.809141415701105	0.00987097857910018	0.00701209381924293	0.0102689203601295	0.0291035505445278	0.0378523916376582	0.0316309090946268	0.049233867559971	0.00926262476586529	0.00623754386571657	0.0104771913482121	0.0240445250691395	0.0168901207725006	0.0308413542101552	0.0433986593441114	2312.88823269741	1390.23772938244	2450.19754402716
420	4.62734824927762e-15	6.02224829070897e-14	2.16310840305058e-13	0.789676926233075	0.368877364575964	1.50196841262879e-08	9.12313491248716e-08	0.0196933618443526	1.80852676248746e-13	69.8362019127162	74.0494986680787	74.1206436493594	0.0711449812806677	4.2844417366432	32.0507533314085	28.5516648952198	5.43887392124998	74.5037887058347	0.274	0.1175	0.2975	0.0856350011775295	-0.15660425684097	0.388203481552228	-0.671609338956429	0.224166666666667	0.0848333333333333	0.3195	0.073173091263521	-0.0459190781933863	0.376400081069503	-0.72694992348642	0.00997555792314089	0.00720227820940727	0.0102249278518133	0.0279603968396996	0.0381873164969209	0.0300625264375785	0.0484229926589985	0.00932745875651768	0.00623199312528514	0.0104290103618974	0.0243775934167106	0.0347290030569758	0.0305735043336673	0.0490495822804988	2348.78746827602	1447.65657465366	2434.92461080138
421	3.24463344326173e-13	2.30178199554051e-13	8.21142146579589e-13	0.831356493708586	0.0395334339974656	0.000171730353251165	4.05390727725184e-10	0.0403738845415574	1.4865795283732e-11	61.2078097805788	71.2161161943804	71.2614690671617	0.0453528727812227	10.0536592865828	14.1175901293991	39.0867268785105	4.20210284970017	65.0249248853736	0.26125	0.11975	0.3085	0.140910559767647	-0.230733627065675	0.341848005325289	-0.70533040119533	0.228333333333333	0.0816666666666667	0.328	0.0664385351207826	-0.0208208126696623	0.401722189953567	-0.704191481617143	0.00982585835926043	0.00726163441776083	0.0103304033617671	0.0275388531682055	0.0375910129953109	0.0304369474418841	0.0475327648116768	0.00938843343973516	0.00612514243067123	0.0105006252940376	0.0250161546021626	0.0338394337653221	0.0314124542142579	0.0491676521041665	2297.44128593346	1465.70635050334	2471.58088528436
422	1.69214509346792e-09	1.64580849680649e-08	4.92067477655016e-08	0.970443094851458	0.475652843714108	1.90194266646338e-05	1.42342071169621e-06	0.163286755603422	2.86845572836438e-08	43.7660383794391	47.2793249565184	47.2806978489825	0.00137289246413275	3.5146594695434	18.2850467310091	23.2487616586895	1.94352084562888	48.4799672827175	0.2645	0.10225	0.31075	0.145670314170177	-0.193975811585117	0.329560831890192	-0.69365083740136	0.227	0.0745	0.324	0.0941514905607973	-0.0663516192665823	0.367913456600006	-0.714150822521402	0.0098650156749563	0.00677646138958101	0.0103511251391249	0.030414470362678	0.037535573814313	0.033513899612332	0.0517746047566911	0.00936906557212871	0.0058729993240703	0.0104674153157165	0.0267524914505549	0.0339532279924197	0.0331052741436264	0.0520481512798699	2310.84538325282	1319.99515632074	2478.79775846769
423	1.54084160135643e-13	2.77474425767446e-12	7.22668291704087e-12	0.42226130802468	0.425094280772753	6.73281056677252e-11	0.00016497200731903	0.0215494621967715	8.93484622933574e-11	62.7208232316989	65.9381663794993	66.5821795144184	0.644013134919078	3.8613562827195	42.595092173573	14.1931268246535	5.28179971603095	61.1398278554929	0.27125	0.1035	0.31025	0.138228507660888	-0.144446688828186	0.390663452963131	-0.589063824950491	0.214333333333333	0.0813333333333333	0.332166666666667	0.100172753251683	-0.0589156649700162	0.401658185707441	-0.700700483046214	0.00994415214238577	0.00681300840611333	0.0103465450391483	0.0305251468448383	0.0374689920396156	0.032943946845821	0.0505621057170675	0.00917820230091471	0.00611373862796871	0.0105342997796263	0.0248736716807658	0.0346387608265846	0.0316621132146749	0.0493637029877746	2337.99263386863	1330.82358940846	2477.2021927037
424	1.26855039592612e-07	5.47577553614756e-11	1.47154843227496e-10	0.490864201658719	4.71815794805192e-05	3.42779937867141e-05	3.46889247200515e-05	0.483675823885304	1.11742546970518e-07	34.9168271341587	59.5808322412777	60.0554636122979	0.474631371020223	25.1386364781392	17.1645155390215	17.1418796149137	0.490564002056999	45.4517638191109	0.2605	0.1105	0.316	0.146424058508571	-0.189122288119273	0.378161001801972	-0.664005518604264	0.224333333333333	0.0855	0.322666666666667	0.0450214443432185	-0.0329285230737462	0.338080961420606	-0.735455094052669	0.00981672343654005	0.00701209381924293	0.0103983682869725	0.0288700886946334	0.037529316121771	0.0320683461462572	0.0477727370611257	0.00932992326755873	0.00625415319736478	0.0104561517777548	0.0237369390059202	0.0345583689472067	0.0307712827754872	0.0514578605937422	2294.31700796278	1390.23772938244	2495.27009533939
425	0.00167280739449867	9.09436356377141e-07	2.26253548673912e-06	0.656689623990884	0.000100993251692992	0.0469994927796181	0.00800736033056263	0.081486319160249	0.000433688339104148	15.1753013606394	38.4690248202605	38.6665946223584	0.19756980209786	23.491293261719	3.94540665876593	7.03182736501549	3.03500458949929	26.3631105729723	0.25	0.0985	0.29925	0.150594910267148	-0.26816931887952	0.395143621361179	-0.678229779077434	0.232666666666667	0.083	0.315666666666667	0.0919401711581135	-0.0537047142602846	0.345657729158092	-0.767463699326199	0.00968487988821878	0.00666491451878952	0.0102421760302641	0.0302590059323301	0.0389420588705601	0.0333374376455721	0.052462128572622	0.0094504550152065	0.00617045681199004	0.0103954145387679	0.0254869005780935	0.0341471784392379	0.0309371960853078	0.0465804181168908	2249.34057847523	1287.0983221744	2440.90995494032
426	1.50019873362523e-08	3.88829521817286e-09	8.32886411453729e-09	0.369450831523429	0.0179735422182284	8.45392403334698e-06	0.00211933932529024	0.00357018029478907	3.3155126295029e-09	39.2988571035203	50.4110900372179	51.2166008032182	0.805510766000225	11.9177436996979	19.832360945089	9.44319533688849	8.49043706764314	53.2455277036128	0.26275	0.10325	0.302	0.175654624538169	-0.158802147779479	0.313135957869143	-0.718286491224012	0.223833333333333	0.085	0.329666666666667	0.0627614106771388	0.00473266438548996	0.394506027588554	-0.685769849762475	0.00984401701977108	0.00680572389161097	0.0102689203601295	0.0304247620014208	0.0388351607048344	0.0329341934032401	0.0493288175661519	0.00932252330817826	0.00623754386571657	0.0105142071528863	0.0241376722282648	0.0168879599504953	0.0308496311679333	0.0496334712668894	2303.65488902019	1328.66331460691	2450.19754402716
427	9.37415205999721e-08	2.54716130251744e-08	2.10912096998794e-08	0.0922926815997127	0.00859946592279555	6.86821849359669e-06	0.00121092528363868	0.0522817726951505	9.22569167978576e-07	35.5385583864409	46.3279848348611	49.1619074440823	2.83392260922119	13.6233490576415	20.2295934735448	10.4735998533615	3.76672921836507	40.7043622986611	0.2635	0.107	0.3115	0.143464549588057	-0.153274035165787	0.351838862356419	-0.606484423816039	0.224166666666667	0.0875	0.33	0.0449537433132905	-0.0266840286827942	0.380244021814977	-0.796824073471387	0.00985304096246961	0.00691371099337034	0.0103579688529837	0.0295535541310484	0.0379999949343294	0.0325995870751343	0.0523868487130618	0.00932745875651768	0.00631995616463924	0.0105169055644389	0.0234241865670413	0.0340510563087933	0.0304701959005387	0.0443083443573339	2306.74425710682	1360.787107888	2481.18235426045
428	8.49221777371904e-08	1.81414616308269e-08	5.29737871340031e-08	0.824498910832566	0.0226580725716811	9.20970382519068e-05	9.61249255450587e-06	0.521678319061718	4.73215561261181e-08	35.7415708956614	47.0673434482596	47.1165219762843	0.0491785280246404	11.3749510806228	15.2921788810145	19.5869222267111	0.410573980831032	47.3676163933629	0.2565	0.10325	0.31325	0.062087976322244	-0.237679505685236	0.418243565272407	-0.675846859152785	0.2225	0.0775	0.319333333333333	0.09553333274323	-0.0781171954750666	0.355474952133087	-0.699325913088859	0.00976737302389409	0.00680572389161097	0.0103738144750801	0.028612748951483	0.0375592972434868	0.0329134380114016	0.054542451949502	0.00930269558098814	0.00598036431822421	0.0104275665833503	0.0259394385002629	0.0346576887621102	0.0322538661426318	0.05340052585422	2277.45639625062	1328.66331460691	2486.70563621962
429	1.16529737005369e-10	6.97135105553196e-10	2.20957685666369e-09	0.901892870510718	0.296983368986548	5.94994487818765e-07	7.59857858623247e-07	0.596096203004421	9.35219277241678e-11	49.2301266829563	54.1218391365364	54.1370347619595	0.0151956254230754	4.90690807900319	24.9283993214831	24.4570289497115	0.280924045950087	61.0406783077262	0.2775	0.10725	0.3065	0.145032888771657	-0.144666506203347	0.371455478132878	-0.563809764984006	0.233166666666667	0.0781666666666667	0.3115	0.0629604327013426	-0.0729305377105528	0.399204852342175	-0.665168775607927	0.0100148401640643	0.00692081408389157	0.0103117428701704	0.0303382108025847	0.0372139898677629	0.0322202466561065	0.0507582495622404	0.00945752126433474	0.00600386064259925	0.0103579688529837	0.0258532419705	0.0342770604058498	0.0314888995127336	0.0537746615507219	2362.30653633031	1362.90755832822	2465.08620875719
430	1.14631228524904e-08	1.01566733782803e-08	2.97285426823816e-08	0.788781663790408	0.0733743229152267	1.21455446337886e-05	5.5343534995439e-06	0.679514138376001	1.92508174513963e-07	39.8502289698226	48.3288569226424	48.4006235947818	0.0717666721393471	8.55039462495915	19.1402640176711	20.6428480084433	0.17067327550285	44.2342826028516	0.258	0.1055	0.31275	0.115385407270897	-0.244010227457414	0.410379159476915	-0.69000315806638	0.22	0.0788333333333333	0.316666666666667	0.075722341692782	-0.0933208182993241	0.40906015169628	-0.719837800488785	0.00978600444213422	0.00687084268773633	0.0103693047013768	0.029147258497331	0.0373795376481577	0.0325521118957656	0.0494490536026197	0.00926514551751511	0.00602722848297934	0.0104042572406111	0.02518689717741	0.0349878805142497	0.0314860680431098	0.0511197064446993	2283.81827056865	1348.00927104723	2485.13337384774
431	6.72127187047272e-09	3.95036926309424e-08	1.09121134692183e-07	0.713913242714113	0.335370063916134	5.82785933760728e-05	3.88715884793944e-06	0.0745640022465427	1.69130001125651e-08	40.9437657147391	45.3704136413216	45.5048132952215	0.134399653899891	4.56104758048241	16.1577834012005	21.3197017788798	3.1795776155559	49.6509078620301	0.2615	0.1145	0.3125	0.169223172804426	-0.192353740024252	0.317178844260159	-0.609325282355203	0.226333333333333	0.0863333333333333	0.3295	0.0892334096247902	-0.112782837054022	0.346427490636873	-0.699813606667413	0.00982889508486557	0.00712181403278398	0.0103670445550505	0.0285377872173855	0.0376884870092864	0.0315170701535447	0.0514750822981018	0.009359330975873	0.00628169358386616	0.0105128557046853	0.0245398647835476	0.0332447250152224	0.0308712597143353	0.0507823298409616	2298.48012015872	1423.28584351369	2484.34549822098
432	3.02673246406459e-10	1.32227850754642e-10	4.33037535746057e-10	0.917509200401201	0.0338938032537819	5.40444989988854e-06	2.97445234597027e-06	0.0720329912676299	1.23385294542391e-09	47.2823205282184	57.6932239040034	57.7039510132017	0.0107271091983421	10.4216304849833	20.6883258504604	21.8329675287805	3.2360755330501	55.4146603794652	0.26325	0.10325	0.30775	0.125809243626483	-0.231630572588822	0.356420245414547	-0.626817569911088	0.2235	0.0761666666666667	0.324833333333333	0.0306182323618512	-0.0633471029284125	0.442576141979318	-0.662159315523075	0.00985003707430498	0.00680572389161097	0.0103234323448013	0.029953017242161	0.0374567945899957	0.0330704774794816	0.0553923602613915	0.0093175792801468	0.00593298010313787	0.0104744057603504	0.0249060020171543	0.0342509615451568	0.0321189587547109	0.0551652012794272	2305.71575700305	1328.66331460691	2469.15418541465
433	9.58617734253649e-13	7.67749431243859e-12	2.54344147344542e-11	0.763803930230617	0.30219344053225	3.06330380750386e-07	1.98508797515349e-08	0.192110691254845	2.55690666989411e-11	59.0056918443224	63.7732754927783	63.863569333218	0.0902938404396991	4.85787748889561	26.2093835626656	31.5090900369569	1.70135635271436	63.8521427914956	0.26075	0.1105	0.29775	0.158374969990443	-0.188547888957746	0.291224143443177	-0.655810711884285	0.216333333333333	0.0773333333333333	0.31	0.0952171719256321	-0.0282891426014531	0.390929470722948	-0.661981666903717	0.00981977253893175	0.00701209381924293	0.0102274028293755	0.0289979640134137	0.0390690637123264	0.0314883553181204	0.0541458294777823	0.00920918105039317	0.00597446998404374	0.0103442496949211	0.0256056810567142	0.0364443218035638	0.0316685294255481	0.0541596391758602	2295.35973063853	1390.23772938244	2435.78324397013
434	1.55097330855105e-10	5.74433259052009e-12	1.8152987095954e-11	0.652847811106376	0.00309213970680436	1.66862978177724e-07	4.64719524872376e-06	0.583766216655154	3.74644593082016e-10	48.6468549385027	64.3907785287993	64.5931071102605	0.202328581461188	15.9462521717578	27.3833356936484	20.9774567437298	0.300185397320092	58.0199973431088	0.2655	0.10725	0.306	0.120927916296528	-0.236856615503993	0.368549761000075	-0.703187805503347	0.219833333333333	0.0801666666666667	0.311166666666667	0.0619800030862778	-0.0229861524794521	0.378263198187073	-0.775903382713009	0.00987692522123727	0.00692081408389157	0.0103070421343264	0.0293856969632943	0.0373300407605108	0.0322124480625186	0.0501219139667304	0.00926262476586529	0.00607358463563934	0.0103549311156722	0.0246738782159196	0.0360167410202101	0.0311737514400645	0.0484358272893613	2314.92594801054	1362.90755832822	2463.45078877195
435	3.49399696509705e-14	1.35231237836315e-13	2.71130038061423e-13	0.254896892803601	0.0951982036566204	3.4675670936594e-08	3.06810756986394e-08	0.0593281434031985	2.56605054411495e-14	65.7340847060186	72.3407831670011	73.6370465312575	1.29626336425645	7.90296182523889	30.4265107928368	30.6639627714403	3.55606727930353	78.6743917291497	0.27375	0.11275	0.3025	0.148194552975545	-0.187896520906666	0.322902948472276	-0.601737023152579	0.225166666666667	0.0796666666666667	0.320333333333333	0.0711865708430123	-0.017950732560008	0.40900873149084	-0.695416802113553	0.00997272261462105	0.0070741600646515	0.0102737359234561	0.0292937321030831	0.0374458319300087	0.0313024303259894	0.0526352845835507	0.00934221375924391	0.00605625986779279	0.0104362062860633	0.0252611269721465	0.0347635924111523	0.0314589161449758	0.0503821134444464	2347.81241786784	1408.90611954999	2451.87075697826
436	1.10755333243332e-13	4.93096273151343e-16	1.05732573248067e-15	0.254682829196297	0.000194576812848823	2.5604476626896e-11	9.29588517204244e-05	0.0999292604592738	7.56385384581674e-18	63.3914877715397	84.1586083121583	85.45604032552	1.29743201336169	22.0645525539803	44.4870537753486	15.2745852454354	2.70667207615952	95.8999223266857	0.26675	0.104	0.2995	0.0951731543818111	-0.264624510826474	0.430340106283452	-0.594529773603457	0.209	0.081	0.315	0.0297192403532592	-0.0658352538880646	0.414249450372962	-0.759292732135874	0.00989172087257371	0.00682754038097373	0.0102446254775657	0.0296549306176146	0.0373929231213373	0.03205833771943	0.0540123304082062	0.009094000793117	0.00610230440567576	0.0103894884732295	0.0231412136504177	0.0365118706296372	0.0309074619087728	0.0517876479718674	2319.99781495828	1335.13606178359	2441.76023078973
437	2.20675922586939e-06	4.07009109364941e-06	6.49804174285875e-06	0.289150558581892	0.124645660197945	0.00222346031704993	9.16022745307459e-06	0.723735660305623	1.74060926519548e-05	29.0303729673178	35.1280985160192	36.251670746482	1.12357223046274	7.22129777916416	9.35526323593149	19.6790047539298	0.124941470307022	33.9756762722265	0.26125	0.10975	0.307	0.111984509514364	-0.217606391665856	0.345886939464287	-0.697791219557382	0.234333333333333	0.0831666666666667	0.310333333333333	0.104872349252595	-0.0603317380171693	0.34911292989241	-0.611699039842364	0.00982585835926043	0.00699120212864725	0.0103164293414523	0.0286441832106639	0.0378765443245366	0.031937488701633	0.0519576237788984	0.0094739373470347	0.00617608760787776	0.0103473093692694	0.0257529318245081	0.0343563818840694	0.0306528049034231	0.0538989592539648	2297.44128593346	1383.96932891594	2466.71692413706
438	2.05074670188463e-09	1.10818791570639e-08	3.33451692588647e-08	0.936810082045077	0.311421388299106	2.38244825382094e-06	6.27009467030256e-06	0.346807073566364	2.62163548429731e-08	43.3729913456009	48.1394372309405	48.1457225158229	0.00628528488232405	4.77273117022196	22.2589570761156	20.4039285817325	0.885105694820595	48.6796062419981	0.26	0.10875	0.30975	0.136383963293755	-0.180483670250596	0.320572600960825	-0.732691281760507	0.219	0.0818333333333333	0.318666666666667	0.0820628676034755	-0.0709801991452431	0.327428082774224	-0.787406552726167	0.00981061282805672	0.00696318617666262	0.0103419508180692	0.029004354160114	0.0381932534026221	0.0323268585961593	0.0494211241466009	0.00924998816975299	0.00613083297774005	0.0104217761355741	0.0247326589258103	0.0351186154947849	0.0313869438689401	0.0484028706256123	2292.22766852568	1375.57561528	2475.60195393045
439	6.52939361629732e-05	0.000516213663764709	0.000745210160998257	0.313283262660058	0.550111416899811	0.00065760945326335	0.00315137879174977	0.247344228726113	0.000501260606382583	21.9979910596448	24.0274832404612	25.0442664303009	1.01678318983977	3.04627537065608	11.605390255163	8.71768540187895	1.33824202486903	26.0116479371409	0.25325	0.1045	0.3125	0.119007027956567	-0.140778426268853	0.342326851858731	-0.692027617148938	0.223666666666667	0.0868333333333333	0.3235	0.0926431157714973	-0.0486980875137495	0.355953473655509	-0.631780691115953	0.00972648554260506	0.00684202321253154	0.0103670445550505	0.0290677464722751	0.0390429120097946	0.0331365782822301	0.0526697985880834	0.00932005236747684	0.00629813353469011	0.0104632028704003	0.0243693173052413	0.0344457951308174	0.0304624471698438	0.0526960593798478	2263.51019459267	1339.43780266557	2484.34549822098
440	1.14698750585229e-08	5.93591070770454e-08	5.28630020465944e-08	0.104142207832252	0.122186008204275	5.58194573060136e-06	1.14145377499709e-05	0.92996328656352	1.25008507816984e-07	39.8490223797198	44.4802467329173	47.1211821745201	2.64093544160278	7.27215979480025	20.6264541654018	19.2587609227594	0.00772483303808258	45.2009713672644	0.269	0.10775	0.3145	0.111301112944178	-0.113486083025196	0.407679680604635	-0.617149659797151	0.229	0.0816666666666667	0.315333333333333	0.0841432630009011	-0.0283000184171583	0.385967757940708	-0.797457705953721	0.00991809882700163	0.00693498491403398	0.0103850276552208	0.0294027742504207	0.037606738572087	0.0322596801918826	0.0488383324105187	0.00939806691989983	0.00612514243067123	0.0103924546026165	0.0253750761971538	0.0347109937308533	0.0309861520577489	0.0435900704168135	2329.04671516862	1367.14063143701	2490.61596387931
441	1.00224581727471e-10	8.38665755904649e-14	2.83088800363764e-13	0.659276134501745	7.96158519366034e-05	1.27454969588005e-05	7.08929260886797e-06	0.00539866995963812	3.3003214993515e-13	49.5375804909781	73.3502108351568	73.5446149228774	0.194404087720613	24.0070344318992	19.0482444855134	20.1689899352823	7.74080597124521	73.2159808843991	0.26125	0.11425	0.299	0.152867267491189	-0.286279492697617	0.347606122308717	-0.699994400267436	0.223166666666667	0.0868333333333333	0.325333333333333	0.0413306519406498	-0.0358794069014709	0.399701046651659	-0.76797659752889	0.00982585835926043	0.00711503904699898	0.0102397229436631	0.0284188190407399	0.0376318020292844	0.0308213719004196	0.0493081165126425	0.00931262665875855	0.00629813353469011	0.0104785818752747	0.0233889498275324	0.0344450069634633	0.030267657434022	0.0464750935098801	2297.44128593346	1421.23903223109	2440.0584869083
442	1.2801579975389e-12	1.64347814806562e-13	3.47861179430673e-13	0.278436840664029	0.0053993831366192	1.13251531090661e-07	4.32371659557747e-08	0.329536653766742	1.91962197510293e-12	58.4175057461798	71.9285597824382	73.1032635792399	1.17470379680162	14.6857578330601	28.1331127967496	29.9985403125856	0.950717804020314	69.4371574066609	0.26525	0.111	0.3005	0.169312162976829	-0.22844022548009	0.327076637583709	-0.675338974468707	0.219	0.0785	0.309666666666667	0.0648250793761937	-0.0833020822517511	0.344915528379814	-0.836690788602656	0.00987395393108133	0.00702596485125321	0.0102543869258778	0.0292652364577558	0.0379170666653105	0.031481423493489	0.0500088058614737	0.00924998816975299	0.00601556052951361	0.0103411837403504	0.0249683720000686	0.0357361127767902	0.0316370889448479	0.0456307230061111	2313.90773173348	1394.40393705843	2445.14942374299
443	2.11631036491064e-06	9.26528943964666e-09	1.93763302046891e-08	0.364761479838381	0.000449200281217086	7.11859683839564e-05	0.00153835668516948	0.122403813253061	8.48429771393723e-06	29.1168633847992	48.5283691404838	49.3498022891217	0.82143314863788	20.2329389043225	15.7790616607053	10.0320985995577	2.386290003049	35.637673481263	0.25775	0.1	0.30225	0.164712390371622	-0.146404533985885	0.401645530337849	-0.601547851151087	0.223166666666667	0.0815	0.316833333333333	0.0470441286533103	-0.00293121702468827	0.398345784636229	-0.656309503551956	0.00978290965974364	0.00670988161263877	0.0102713299459919	0.0305989379177385	0.0394387990788697	0.0331448418058968	0.0504580579709435	0.00931262665875855	0.00611944432112914	0.0104057256197705	0.0243431944123736	0.0353489063489725	0.0310000931653301	0.0540275328818022	2282.76122781302	1300.33189356579	2451.03474321495
444	3.91432727432869e-08	1.65862093830417e-08	4.74897383282292e-08	0.755123448884576	0.0399617700387418	1.14523668458301e-05	1.57309272470637e-05	0.371012422286764	6.05826989025416e-08	37.3319103061403	47.2624475449848	47.3597234700028	0.0972759250180388	10.0278131638624	19.252444150563	18.6468219386588	0.800270782683583	46.8176584464065	0.256	0.10825	0.322	0.1029007366229	-0.159918159986166	0.383461912984746	-0.668987283089158	0.218	0.0825	0.3135	0.077726215934387	0.00997474601047883	0.373195681307804	-0.678979768748506	0.00976112902383274	0.00694910884983848	0.0104504835439874	0.0284395278673475	0.0377720255541305	0.0326962446911231	0.0508483983430469	0.00923475177360822	0.006153519960474	0.0103760641070291	0.0244838231134435	0.0165922744588992	0.0308106349624514	0.05230489315936	2275.32529311819	1371.36330300787	2513.471280373
445	3.3507432599181e-10	2.83189737754128e-09	5.57284654695042e-09	0.315970686262915	0.284443481365778	3.00649751682019e-05	4.40444062431242e-06	0.0150750052065147	1.36338062048353e-08	47.0746983135396	51.0970778709416	52.1026303661201	1.00555249517856	5.02793205258058	17.413708908538	21.0802513223589	5.90768086834942	50.1278189702447	0.2555	0.10675	0.3005	0.122383978768947	-0.202244434560367	0.414095332255904	-0.726392556034819	0.219333333333333	0.0796666666666667	0.3235	0.0861748708434203	-0.175529263217573	0.400052448688162	-0.730312445534007	0.0097548682065348	0.00690659607076035	0.0102543869258778	0.02889015388863	0.0391756651176288	0.0317543563642432	0.0469001016830653	0.00925504938293964	0.00605625986779279	0.0104632028704003	0.0251980720847326	0.0337724507359477	0.0316648775599356	0.0509962277508712	2273.18893964716	1358.66404104184	2445.14942374299
446	1.0833999948515e-06	7.8130552764158e-07	2.10595765148579e-06	0.87640138226565	0.0801966191621754	0.000698696224727276	4.51405118703312e-05	0.191035876048417	8.37889454465809e-06	30.4995593470994	38.8058129367964	38.8300033553787	0.0241904185822932	8.3304440082793	11.492711772622	16.6419907006311	1.70961079188055	35.6664852969317	0.26075	0.106	0.3025	0.148170539918446	-0.207626963339535	0.340640421486019	-0.715636645727847	0.231	0.0818333333333333	0.314833333333333	0.0862792801208503	-0.058103903682356	0.349026077758531	-0.746525918037912	0.00981977253893175	0.00688517994328585	0.0102737359234561	0.0296026799303507	0.038426014270267	0.0323878040685126	0.0499186892599086	0.00942676678219966	0.00613083297774005	0.0103880030844152	0.0254980906674874	0.0343378740004802	0.031129407145573	0.0488303828621011	2295.35973063853	1352.27908800455	2451.87075697826
447	2.55168558118499e-08	3.70896139702863e-09	7.74736911867234e-09	0.352903925732764	0.0104902194457767	4.40433967775227e-07	0.000416680249625413	0.271976250165773	3.14496727555081e-08	38.2097894403378	50.513310406739	51.376298206138	0.862987799398979	13.1665087658002	25.5085187557779	12.4558699940217	1.20675242853576	48.2756812260635	0.26475	0.1105	0.3005	0.24610813523469	-0.0824245427195021	0.281968281454021	-0.596883524312934	0.220666666666667	0.089	0.310833333333333	0.0820871475655648	-0.0377856489393587	0.394057574691421	-0.6275638556082	0.00986799916161969	0.00701209381924293	0.0102543869258778	0.0297631180350307	0.0395285423214548	0.0316298478226087	0.0484616831133089	0.00927520669171483	0.00636865605052942	0.0103518871175529	0.0236959861869121	0.0358442836475609	0.0293029848363434	0.0518755341554803	2311.86745012892	1390.23772938244	2445.14942374299
448	1.67602507636332e-13	8.51041032675606e-15	2.49938020861719e-14	0.455723067979259	0.00278624423348376	1.27720609243642e-09	4.47323201465152e-06	0.0529008691859591	1.43975323367525e-14	62.549986530099	78.1741375312049	78.7305160887008	0.556378557495918	16.1805295586018	36.8477926859468	21.0505552699906	3.7470477570605	79.9058614473882	0.26875	0.10825	0.30925	0.13780315316305	-0.232956257583059	0.341349726319491	-0.722763829177158	0.215833333333333	0.081	0.327666666666667	0.0448770081213373	-0.0196206811625475	0.403217517687939	-0.70475081470945	0.00991518402184718	0.00694910884983848	0.0103373424570601	0.0296019143283308	0.0368201218878392	0.0323188150826888	0.048708444691657	0.00920146652827218	0.00610230440567576	0.0104978909295199	0.0239262602012722	0.0351170592640302	0.0315286408900827	0.0524677433194498	2328.04637728129	1371.36330300787	2473.9970379952
449	9.43326833413305e-08	1.00294084169997e-08	3.03159643634805e-08	0.975528962731316	0.0121288909084992	2.44331844338365e-05	0.000150442385198781	0.0906762698870267	1.78919279228018e-07	35.5256407449415	48.3562486097435	48.3571895473797	0.0009409376361873	12.8315488024382	17.8081700554576	14.3666626684617	2.86232639462833	44.3983517694496	0.26575	0.1055	0.3035	0.112502169917854	-0.237486409036403	0.397799005082902	-0.585805333124928	0.228666666666667	0.083	0.3195	0.117464362226614	-0.0578257863773225	0.365577710314432	-0.584538812523689	0.00987989245323266	0.00687084268773633	0.010283323799929	0.0295773444011266	0.0375060399071984	0.0322251599017244	0.0544348418474215	0.00939325437348386	0.00617045681199004	0.0104290103618974	0.0256551867165134	0.0342013772666553	0.0310092692327199	0.0532583660067441	2315.94288230027	1348.00927104723	2455.20296887156
450	4.94725223287822e-21	2.76420656160961e-19	4.91650158439476e-19	0.173393858013743	0.407231781399148	3.27836843884619e-14	4.26590125442777e-10	0.562188818598265	1.7573224055146e-19	97.661002243658	99.798600433398	101.651953999455	1.85335356605719	3.99095175579714	57.5599288194117	38.9872150130295	0.335928554444763	103.812666645326	0.27925	0.11275	0.313	0.117092187244838	-0.136215777453031	0.354503322328038	-0.63461100481586	0.212833333333333	0.0758333333333333	0.3185	0.0367455475618662	-0.018988273673625	0.432394740921081	-0.793630923625922	0.0100341946004969	0.0070741600646515	0.0103715613406238	0.0293104282885361	0.0365968395350013	0.0316855367121347	0.0492471265480101	0.00915475600748355	0.00592105133138355	0.0104203246870379	0.0244177022363126	0.0361803105667307	0.0320352813667853	0.0481636860373841	2368.9743015563	1408.90611954999	2485.92008634526
451	3.46653057745435e-14	2.73372077641998e-16	1.00402908323843e-15	0.679738675845523	0.000543032799328123	9.04200795053975e-11	0.000173415701458127	0.00261792542761358	1.64689682630797e-14	65.7501054671848	85.3953270757411	85.5657472267631	0.170420151021972	19.8156417595783	42.0183679285583	14.0992197562864	9.0562906386931	79.6195249547084	0.2685	0.10175	0.29525	0.146853592132449	-0.23682943814523	0.396858914263147	-0.662245157474529	0.212166666666667	0.0798333333333333	0.323666666666667	0.114933882493889	-0.0243273188948315	0.370303260692119	-0.734571163887627	0.00991226520532771	0.00676175490643571	0.0102024881343752	0.030748046401137	0.0379582635150821	0.0325277219249488	0.0497742611061992	0.00914427662577065	0.00606204258408474	0.0104646085351376	0.0252604793480459	0.0357893210068415	0.0318414545215093	0.0486812047253632	2327.04476728092	1315.6447598341	2427.14301302834
452	2.1517552146163e-13	1.93211366270586e-13	4.17518905076836e-13	0.288691719275802	0.0305371973383674	2.21237438680024e-08	1.02976604200791e-05	0.00406666187365983	8.73989565017813e-14	62.0423700089195	71.5864189820168	72.7121314927608	1.12571251074405	10.6697614838413	31.2986147950287	19.455394153134	8.25380725758987	76.0586887868915	0.27375	0.106	0.2975	0.0874560186977004	-0.195735215356187	0.365476386666333	-0.710272959197998	0.2245	0.08	0.324666666666667	0.0543727726696736	-0.00989306316278214	0.3830224653941	-0.638144871496163	0.00997272261462105	0.00688517994328585	0.0102249278518133	0.029666152760697	0.0377836671462456	0.0320468709620815	0.0513542644769766	0.00933238563877723	0.00606781749928278	0.0104730106983453	0.0248294659307871	0.0345416790899359	0.0317666662597299	0.0552050718722328	2347.81241786784	1352.27908800455	2434.92461080138
453	2.00688092838581e-11	5.04891603132120e-11	1.54095381507823e-10	0.654059099874345	0.128700500760686	1.12952756559472e-07	2.92172742407024e-07	0.908614727313133	9.52189101479504e-11	52.815782210484	59.7543993386425	59.955220181102	0.200820842459507	7.13943797061802	28.1382254333566	26.3007661877182	0.0131758312327293	61.0016188822646	0.2665	0.1055	0.31025	0.140656309582366	-0.180594845032535	0.360991888313595	-0.572027497886179	0.220166666666667	0.0756666666666667	0.309166666666667	0.0679220558734311	-0.0719977867220017	0.371890678988847	-0.692491434153916	0.00988876983676141	0.00687084268773633	0.0103465450391483	0.0299398344154321	0.0375383450335956	0.0327606232315077	0.0538147001774175	0.0092676640841458	0.0059150744005205	0.0103365730208494	0.0256140617941965	0.0357543873562255	0.0321317690201767	0.0564044507358966	2318.98600093603	1348.00927104723	2477.2021927037
454	3.43877274442446e-10	1.00478764022896e-09	3.06472728667908e-09	0.771749803305398	0.171418251710361	0.00038082563923433	1.53255492181712e-08	0.391890850484728	1.88033099395657e-09	47.0217530962618	53.334277474798	53.4184278495413	0.0841503747433308	6.39667475327951	12.6239995689411	32.0115900185119	0.733067021059469	54.4911192799104	0.25925	0.1145	0.30575	0.115749129995185	-0.192591027397414	0.386728530230116	-0.685773324479158	0.228166666666667	0.0805	0.313833333333333	0.0718694484782916	-0.0503553962455326	0.381448381036974	-0.757465811223291	0.00980141584804528	0.00712181403278398	0.0103046864110955	0.0278826135600579	0.0384690803817038	0.0308994088932747	0.0484677871703803	0.00938601982357318	0.00608509566026675	0.0103790581718853	0.025307394178621	0.0347496632637948	0.031198076476228	0.048188497490912	2289.08391201362	1423.28584351369	2462.63131321172
[truncated: 547 more rows]
[truncated: 143 more columns]
