# Supplementary material for: Powerful testing via hierarchical linkage disequilibrium in haplotype association studies
Source: Biom J. 2019 Jan 28;61(3):747–68. doi: 10.1002/bimj.201800053 (PMC6637384; doi:10.1002/bimj.201800053)
Supplement: Supplementary file 1 — Supporting Information [file BIMJ-61-747-s001.zip › reproducibility/simulation/intermediate_results/Table3_manuscript.txt]

Test	Order	dfs	Scenario 1	Scenario 2
Bottom-Up	P={1}	4	5.15	5.27
	P={1,2}	10	5.14	5.24
	$P={1,2,3}	14	4.78	4.44
Full		15	4.59	4.31
IterHLD		NA	7.03	7.14
MinPvalHLD		NA	10.39	10.22
Top-Down	P={4}	1	4.54	5.78
	P={3,4}	5	4.35	4.64
	P={2,3,4}	11	4.45	4.13
Single SNP	SNP 1	1	4.82	5.21
	SNP 2	1	5.05	5.37
	SNP 3	1	4.93	4.91
	SNP 4	1	4.9	5.03
MinPvalSingle		NA	18.38	18.47
haplo.stats		15	6.55	4.68
Kim et al	Pair 1	5	5.29	5.72
	Pair 2	5	5.01	4.78
MinPvalKim		NA	10.05	10.2
