# Supplementary material for: Powerful testing via hierarchical linkage disequilibrium in haplotype association studies
Source: Biom J. 2019 Jan 28;61(3):747–68. doi: 10.1002/bimj.201800053 (PMC6637384; doi:10.1002/bimj.201800053)
Supplement: Supplementary file 1 — Supporting Information [file BIMJ-61-747-s001.zip › reproducibility/simulation/intermediate_results/4.txt]

1	0.221045596649024	0.197532208519284	0.260852972730732	0.590171611905778	0.344498914522711	0.0414756340743248	0.940024337451527	0.486412375454516	0.0226603510837192	4.40366716453718	8.59717078023823	8.8872471234572	0.290076343218971	4.48357995892002	4.15647504961998	0.00566094822170271	0.484452574650277	16.2821037635911	0.21125	0.39225	0.2015	-0.287972947709055	-0.70633537425171	0.183417987923426	0.314643563663186	0.2285	0.393	0.195833333333333	-0.298437804965465	-0.769092405473793	0.237272955253063	0.31047791561047	0.00912980807288542	0.010920375270476	0.00897157285874555	0.0356098211223052	0.0387293243879755	0.0256888167448301	0.105518618036247	0.0093908449558329	0.0109240636936898	0.00887584980716461	0.0275599573824537	0.0277013115913255	0.0213200158971336	0.115513208747402	2062.43250024418	2678.97562680749	2009.89938784055
2	0.445403251366935	0.10828960826808	0.159819137789736	0.71851812327849	0.0963202276227886	0.450954480529313	0.490456615378047	0.260306978925917	0.123346930078735	2.66968713463575	10.4133558055764	10.5432727943771	0.129916988800687	7.87358565974137	0.568251703061833	0.475524375578971	1.26712363186562	11.3681565568693	0.2195	0.41125	0.2035	-0.235624347842236	-0.725761770700603	0.240483185616873	0.137307058399115	0.213166666666667	0.404333333333333	0.194333333333333	-0.342540836296999	-0.806880649318301	0.229703353570857	0.3450072346248	0.0092575767003672	0.0110055567732825	0.00900468862363404	0.034128198737703	0.0366292372297225	0.0262710960131328	0.151072193377084	0.00915998210044565	0.0109765288929476	0.00885003423707746	0.0277234341598874	0.0266347478666444	0.0218549083582025	0.111168173254867	2105.09759763915	2709.24109925401	2020.86535384464
3	0.109871061067482	0.395334706277344	0.497383484512951	0.734651480877276	0.987586937659135	0.463959019544017	0.0691642645044257	0.223042829416346	0.290366388744414	6.03601589115715	6.25411229168094	6.36899571929825	0.114883427617315	0.332979828141106	0.53632679869952	3.30274377842397	1.48468575307561	8.50258285381448	0.20625	0.3895	0.21275	-0.309130245849961	-0.76069684843751	0.226216403207197	0.201214138667968	0.212333333333333	0.407666666666667	0.202666666666667	-0.289521494144347	-0.771494816625958	0.22806015311527	0.148721283042465	0.00904966391411743	0.0109066196493729	0.00915344806921293	0.0360423080310747	0.0348394986743919	0.024631141303449	0.133360354226236	0.00914689987553767	0.0109907996349713	0.00899093225844141	0.0281632199908447	0.0281593028103235	0.0214045468226337	0.117592568786186	2035.78252321943	2674.09562092336	2070.30998274504
4	0.211195066138787	0.498161503623915	0.527412150846211	0.388671553681725	0.809900320958171	0.0904826140117328	0.135892228650691	0.746644575994692	0.535880736455194	4.51230799553741	5.36304580659635	6.10613982222276	0.743094015626411	1.59383182668535	2.86576617144783	2.22386795350212	0.104372222918755	6.03317780524441	0.2285	0.39275	0.2045	-0.317515793937532	-0.780647535526761	0.261172958775398	0.191907263325366	0.214166666666667	0.407666666666667	0.207166666666667	-0.350963426186176	-0.767117502879118	0.270655762238014	0.128670633330165	0.0093908449558329	0.0109228372200847	0.009021117740205	0.0335387933306547	0.0324062911801063	0.0253234667615991	0.156672499312913	0.00917560617355082	0.0109907996349713	0.00906451334300508	0.0273895267589148	0.0279378364262461	0.0209954221428452	0.114312498950703	2149.83005049831	2679.84925816225	2026.31127435448
5	0.120190270899919	0.273577386932899	0.370484119499225	0.834152853307282	0.780437719180411	0.0931695520831693	0.0604673869468125	0.345100718839693	0.296018620062618	5.82981229214056	7.5424337573204	7.58627307174174	0.0438393144213478	1.75646077960118	2.81873936078227	3.52451848162673	0.891390702414355	8.432323753006	0.21575	0.398	0.19875	-0.266316413078938	-0.813435667783298	0.231067294136428	0.116671779001483	0.201833333333333	0.416833333333333	0.2065	-0.318521008748814	-0.800055729526523	0.249874166563667	0.305582200798427	0.00920017882408802	0.010947964603728	0.00892547201975266	0.0350301047909449	0.0315326012510206	0.0261023657337686	0.192419689526703	0.00897711611550837	0.0110273502712474	0.00905372077821958	0.0282892734488052	0.0269726349827201	0.0214264869905765	0.124679548392068	2085.90401490895	2688.76959521208	1994.65866047588
6	0.550105609991444	0.877269570420534	0.922023152310272	0.702476714365832	0.977518170668736	0.263647630761794	0.471972600206207	0.674789323010224	0.921223152184305	2.10894321501837	2.42038235288055	2.5662905430363	0.145908190155751	0.457347328017931	1.24950191173411	0.517353947940137	0.176050797110292	2.57655215250481	0.2075	0.3955	0.19675	-0.293247476649156	-0.730571515756988	0.205450014269574	0.208127284895132	0.216833333333333	0.388333333333333	0.200166666666667	-0.273580592042046	-0.738897468526592	0.207749813133771	0.225858867605814	0.00906989561699867	0.0109361636252124	0.00889152677408032	0.035721299573895	0.0381541072482352	0.026206886563161	0.122006960088546	0.00921687554661911	0.0109006738380175	0.00894930338778804	0.0289629969551504	0.0297309199721191	0.0209004736256928	0.104811319119037	2042.50186076977	2684.57933237333	1983.45529506436
7	0.0986067925741937	0.17729447098372	0.20882275501966	0.39514153210755	0.497268231744491	0.0597028151351935	0.352184139570261	0.363173353210076	0.237127879560441	6.28341501598334	8.93451611600176	9.65757756100356	0.723061445001804	3.37416254502023	3.54562099634677	0.865571822349011	0.826890031179573	9.22170833296263	0.21575	0.413	0.2095	-0.24809382122202	-0.723453865652422	0.225480621358931	0.290055406616118	0.200166666666667	0.403666666666667	0.202	-0.31723624893813	-0.781551633204178	0.225167808537204	0.202573482110229	0.00920017882408802	0.0110125445773915	0.00910199418529118	0.0342637558439331	0.0365297077338262	0.0259056271650709	0.130775085314475	0.00894930338778804	0.0109736117355092	0.00897988413954099	0.0291185101195381	0.0285263962057998	0.0213094002681995	0.113793773566684	2085.90401490895	2711.72741540055	2053.17381601723
8	0.69329029062789	0.345622908481838	0.108966853569028	0.0251433659715245	0.0356524714670101	0.921098670782485	0.494986610743407	0.388744446246485	0.943263990342583	1.45243803592166	6.73938187856402	11.7533668355027	5.01398495693866	10.300928799581	0.00981087760374066	0.4656685618138	0.742865667369188	2.27203265939714	0.2165	0.407	0.19975	-0.324747554843471	-0.797672797366029	0.244402381822952	-0.149049570530413	0.217333333333333	0.400166666666667	0.206833333333333	-0.285185070092454	-0.695970248409868	0.238314483786687	0.251433859080072	0.0092117481050871	0.0109879874378326	0.00894231240930515	0.0337024631006459	0.03256814076527	0.0263824466024223	0.167161150038857	0.00922455006706276	0.0109579510458543	0.00905912173563687	0.0281852360221607	0.0311591807579914	0.0208376396613715	0.0979851762917783	2089.7691941744	2702.9921356054	2000.22261829733
9	0.506503177884683	0.42248872712988	0.538521169431849	0.947967313089484	0.451191984061411	0.658945380807811	0.986685128356826	0.181136957833484	0.904389043297188	2.33155287531554	6.00626419185573	6.01052300645824	0.00425881460250821	3.67897013114271	0.194807204028621	0.000278505747701274	1.78827106977951	2.78224764180673	0.2115	0.397	0.20575	-0.252668444684331	-0.810414908146287	0.234285676537738	-0.011445459751231	0.207833333333333	0.396833333333333	0.194833333333333	-0.28866894058595	-0.744800488072342	0.227047195505417	0.155071232745756	0.00913376087895326	0.0109432800242361	0.0090415343510773	0.0356812448656896	0.0315194137701719	0.0254794437720664	0.132175681494738	0.00907526857422366	0.0109424946213701	0.00885866190364771	0.0291128909455798	0.0305521248934921	0.0215481820244435	0.11450242756685	2063.74915741376	2687.10602369132	2033.08410817663
10	0.609100839743847	0.251707454589639	0.217009057970462	0.19119505295195	0.103208597144034	0.311587298157288	0.448019266856783	0.367206431130347	0.408839540633255	1.82689039879915	7.81845969598362	9.52684461652098	1.70838492053736	7.69995421772182	1.02393556264906	0.575658076040781	0.81309622567278	7.19523219693027	0.21475	0.39475	0.194	-0.342356446660677	-0.741950037134054	0.267582949265572	0.0722950642291252	0.206333333333333	0.402333333333333	0.201333333333333	-0.349514752547897	-0.807421811571606	0.202194693816967	0.464566205870766	0.00918468278978509	0.0109325650805115	0.00884426992777118	0.0343885600655342	0.0370320194195586	0.0262574056044768	0.141556762093951	0.00905101678801298	0.0109677142782512	0.00896879762155995	0.0282988890485862	0.0265626273208684	0.0213422936280932	0.095019452469593	2080.72975137275	2683.30187315141	1967.88519865404
11	0.0210962098031297	0.0134688561616814	0.0203909975464379	0.472489284553462	0.144077952714572	0.0909554712562296	0.776739162861342	0.00413147939566319	0.0767377935649826	9.72065390126227	16.0536554946011	16.5698039432027	0.516148448601598	6.84915004194045	2.85738114159358	0.0804125127397128	8.22510592162143	12.8153276116806	0.21875	0.3965	0.1895	-0.221769228426147	-0.662262766201931	0.278622051655053	-0.0142182189521209	0.204666666666667	0.399333333333333	0.213	-0.292381694001722	-0.751490198523448	0.232721154992454	0.27316665244696	0.00924618649673292	0.0109409198362584	0.00876546015026153	0.0352945735838879	0.0417020115376803	0.0266861704131238	0.0940466967571945	0.0090238476285963	0.0109541365549706	0.00915737018550398	0.0292149473284738	0.0290256168415548	0.0204275603235419	0.110597924894939	2101.28527806238	2686.26797292602	1941.98858724879
12	0.614547389719168	0.879574536745594	0.920640211241339	0.667276042240196	0.940816075304152	0.456842290332894	0.342590780104723	0.696328306123495	0.873009979684893	1.80178126294049	2.3991934908554	2.5839984512786	0.184804960423207	0.782217188338109	0.55362008528391	0.900712333703268	0.152319750111928	3.12700363175402	0.2115	0.4075	0.195	-0.286426160558569	-0.69691438219089	0.234013612250592	0.34632960556581	0.205333333333333	0.398	0.198166666666667	-0.267845112049622	-0.721477485369064	0.231599105463371	0.240662226481291	0.00913376087895326	0.0109900985497432	0.00886153278963018	0.0346224957679565	0.0399361718908957	0.0268409653778553	0.119953341991618	0.00903474355326782	0.010947964603728	0.00891560785791875	0.0294705041443532	0.0316656319107768	0.0213513764410328	0.112936568553524	2063.74915741376	2703.74282662664	1973.56932696105
13	0.88281235381381	0.759222987452453	0.419344887353281	0.0541733599525287	0.169046341956473	0.623071430225701	0.629081853178878	0.744006742281173	0.775601580289284	0.658957715182623	3.38483863204601	7.09218787866121	3.70734924661519	6.43323016347858	0.241574226667581	0.233307888202035	0.106636218126368	4.03617389691801	0.21175	0.399	0.2015	-0.260249678156093	-0.742175979547718	0.232043733903681	0.0179419210498005	0.207666666666667	0.403833333333333	0.198833333333333	-0.324289705889617	-0.761837754798767	0.215443287838403	0.46924358319076	0.00913770855350533	0.0109526015055725	0.00897157285874555	0.035439269777905	0.0365488564633142	0.0259163631206584	0.151634828949826	0.00907258325917202	0.0109743429968822	0.00892687873931632	0.0283928755167757	0.0293235642910712	0.0215485234322753	0.094832278166079	2065.06431549224	2690.41647194969	2009.89938784055
14	0.776567595807294	0.644802364630483	0.750708075733017	0.90893727423301	0.533571383015131	0.576257371838875	0.365153849619631	0.639995515693377	0.515862315906848	1.10209819280135	4.23578420159902	4.24886678207986	0.013082580480841	3.14676858927851	0.312324333130164	0.820090012468427	0.218748031507857	6.20643753595602	0.215	0.40275	0.2	-0.315761291461098	-0.761614223517007	0.208872994413775	0.277219550009445	0.210333333333333	0.411833333333333	0.203833333333333	-0.236148903053745	-0.755083151236117	0.210372844047829	0.173352055094285	0.00918856435235825	0.010969566283232	0.00894650881685169	0.0342188473673402	0.0351580560707259	0.0262571824550677	0.119779273046164	0.00911527043969105	0.0110079019980032	0.00901017449331464	0.0285791956753573	0.0290987668595197	0.021513465010936	0.120809187583092	2082.025537902	2696.44381114865	2001.60969415275
15	0.15701176491495	0.0389571833485433	0.0546840961837283	0.462433257437078	0.0719583367349163	0.0689427915624942	0.325789173808168	0.525939521766451	0.432006431673862	5.21057008745629	13.2690301629555	13.8090288817184	0.539998718762945	8.59845879426211	3.30801334396529	0.965563313538951	0.402230606001467	6.9700353665327	0.1975	0.407	0.18775	-0.228673210007552	-0.844940754464626	0.24326080880685	-0.0562187851616025	0.2125	0.397166666666667	0.192833333333333	-0.316726082731191	-0.760016187056831	0.251589705103464	0.0755384431510576	0.00890429774092991	0.0109879874378326	0.0087343066585965	0.0367856835169145	0.0312443647630492	0.0274369963876036	0.126114179275681	0.00914952085444549	0.010944064101023	0.00882401558645379	0.0284161310012915	0.0295414276504743	0.0216496107370451	0.12306030247172	1987.66837973563	2702.9921356054	1931.77577754434
16	0.0155517889999164	0.10799710872923	0.0593985314933342	0.0760277918341453	0.527730444096773	0.007725317505732	0.447016863769427	0.317326909241093	0.0295871206876697	10.3863802860797	10.4212411831177	13.5690758034834	3.14783462036576	3.18269551740377	7.09606959311714	0.578204748499047	0.999932219807306	15.5475597639705	0.23375	0.39775	0.2045	-0.268609292932189	-0.743753860338374	0.22863414265884	-0.0547590324453277	0.211166666666667	0.390166666666667	0.196333333333333	-0.279843223601199	-0.758787348911435	0.216308509175395	0.288906646102638	0.00946574185600063	0.0109467979310149	0.009021117740205	0.0333119659705264	0.0342800662206483	0.0256253308797696	0.128243056659343	0.00912848932937406	0.010909987780063	0.00888441017456154	0.0292763803738688	0.0294251141802915	0.021216666489315	0.113723217543746	2175.07182526818	2688.35526802347	2026.31127435448
17	0.418697527805232	0.187413077388542	0.244950531478517	0.55601603138311	0.179236894437699	0.533636335313545	0.141129819039895	0.330544973714973	0.137358583418376	2.82931086947792	8.76198307557934	9.10863238405727	0.346649308477936	6.27932151457935	0.387462327436879	2.16559682781735	0.946761609968235	11.0290107278686	0.22125	0.3845	0.1995	-0.350538374528199	-0.790439122846665	0.262986945503338	-0.000444686429571708	0.216	0.399166666666667	0.2075	-0.27703830767131	-0.773167265401186	0.197900648162641	0.244469247905946	0.00928398163006874	0.0108806741305292	0.00893811053354986	0.0342865641187718	0.0327299877689273	0.0253710146167947	0.150745007920393	0.00920404026385094	0.0109533696914805	0.00906989561699867	0.0284212520725627	0.0274645774005923	0.0208238758759607	0.105641276298843	2113.94199132095	2664.89673240252	1998.83397847474
18	0.498721898618692	0.328664666424735	0.407172061449234	0.586707166617082	0.304224107905721	0.201518375507645	0.677330396890193	0.431186604632852	0.746274485800034	2.37277909816476	6.91622056770575	7.21173668096162	0.295516113255871	4.83895758279687	1.63133589163044	0.173146526574783	0.619625182340314	4.2862932680179	0.21375	0.4055	0.189	-0.330836670901573	-0.764823942552649	0.252408932697119	0.200856033871798	0.203166666666667	0.401333333333333	0.195333333333333	-0.268227184375393	-0.739598556107171	0.187615436644696	0.166794167005403	0.00916910600890301	0.0109815833369461	0.00875658831506082	0.0339809453742988	0.0361278089262997	0.0272255502921001	0.143167440167513	0.00899919323331466	0.0109632358687936	0.00886726707186453	0.0294766360084861	0.0311609462474682	0.0217343361102607	0.102379417010285	2075.53176753905	2700.71519606245	1939.07880499306
19	0.428466059656695	0.62932390092217	0.708471781836918	0.616598479760891	0.766723610865712	0.306571686908431	0.272177878720008	0.246777290638264	0.611813320924429	2.76997732499876	4.35075003675593	4.60142746940255	0.250677432646626	1.83145014440379	1.04538791879895	1.20573783395776	1.34145640991119	5.3955272214168	0.2145	0.3985	0.19275	-0.306849268535066	-0.721856301299741	0.23451197876272	0.348623089984939	0.206	0.4095	0.202166666666667	-0.276879147153737	-0.763865578921846	0.220981736015496	0.280246302999434	0.00918079618057468	0.0109502890105562	0.00882256411531162	0.034644379617372	0.0384241687648573	0.0266287277554415	0.122984614514012	0.00904560177410701	0.0109984252363163	0.00898264976363689	0.0287153241163761	0.0290794858655442	0.0215199060092809	0.114719783185359	2079.43248232893	2689.59511954165	1960.74405261231
20	0.385595184161164	0.663611281288324	0.767001555706223	0.907043663116177	0.898873142023403	0.230027844935967	0.275383651820885	0.25296152112293	0.578387181631834	3.03936772877933	4.09655754335836	4.1101923797396	0.0136348363812431	1.07082465096028	1.44068920331119	1.18973185082905	1.30687341849807	5.67316607409687	0.21175	0.39625	0.195	-0.275969819092125	-0.775982407723119	0.214318471198502	0.15917630854782	0.201833333333333	0.407166666666667	0.204333333333333	-0.308433487460549	-0.757514418532529	0.200619778367546	0.247633163422158	0.00913770855350533	0.0109397352643392	0.00886153278963018	0.0354400715260393	0.0349427968240136	0.0263754856712224	0.149567602566127	0.00897711611550837	0.0109886924514251	0.00901838548463559	0.0288844172203734	0.0295781282603284	0.0213223207174546	0.0974897379543086	2065.06431549224	2685.84738050526	1973.56932696105
21	0.70172939745724	0.774061900820938	0.855447994394533	0.855505542376006	0.756249088930428	0.984078112181559	0.861146939510593	0.255207737360609	0.187684233844936	1.41625300767919	3.27163756168011	3.30479737131827	0.033159809638164	1.88854436363908	0.000398259962821612	0.0305950275760551	1.29456850453607	10.0157225576189	0.2125	0.40025	0.2075	-0.297492266739643	-0.750527372980648	0.182391479182886	0.181399816753913	0.212666666666667	0.402	0.198166666666667	-0.280629594615069	-0.687574525611662	0.181461216918625	0.130966481090635	0.00914952085444549	0.01095833067833	0.00906989561699867	0.0348486988549071	0.0353926907583846	0.0255705222874082	0.11024198367389	0.0091521395644451	0.0109662267469049	0.00891560785791875	0.0285123007294029	0.0326501862075912	0.0215676446122218	0.0846442915722612	2069.00080811442	2692.45161234794	2042.50186076977
22	0.42146609582983	0.62584049548981	0.696438219104096	0.569228291516779	0.756296402622253	0.928352103404973	0.657888673074706	0.125879244571314	0.886381419928152	2.81237942400185	4.37669071208074	4.70066614752432	0.323975435443572	1.88828672352247	0.00808530867652735	0.196098444588642	2.34260066238858	2.98505385384222	0.21225	0.39625	0.1935	-0.230108840100786	-0.76870032173903	0.229611193996553	0.141773278013623	0.2115	0.391833333333333	0.206	-0.288058253099021	-0.762812488743498	0.22310797316461	0.149437472622038	0.00914558853463365	0.0109397352643392	0.00883560461736927	0.0358944095295213	0.0355467299306227	0.0264739565530965	0.183012108323497	0.00913376087895326	0.0109183144718663	0.00904560177410701	0.0290757688339842	0.0284427827786088	0.0206235354910578	0.115442301377469	2067.6901395526	2685.84738050526	1965.03354773135
23	0.572784667175321	0.508265022303085	0.613926008888307	0.755793267708056	0.496371089448889	0.263237858373907	0.676822483166976	0.585270019719686	0.888492730011908	1.99817937896296	5.28136533096404	5.37809234795714	0.0967270169930998	3.37991296899418	1.25164848833447	0.173724769019827	0.297791906621569	2.96202637768406	0.22225	0.397	0.19775	-0.257647551442707	-0.721277564078678	0.194922668572135	0.143894941152936	0.212833333333333	0.401166666666667	0.193333333333333	-0.29531531138388	-0.801526888210304	0.199592500468691	0.243532587747764	0.00929896252826362	0.0109432800242361	0.00890854364219609	0.0345483896643735	0.0372101584070787	0.0262048758026193	0.120772909953013	0.00915475600748355	0.0109624848528144	0.00883271114499185	0.0284005332483553	0.0270636722211072	0.021856801305584	0.113759761088354	2118.9639831877	2687.10602369132	1989.06958458237
24	0.934501674845875	0.0215234674555444	0.0192050965155923	0.169125990985419	0.00263609714628648	0.896805018247745	0.986708535253761	0.515042474942031	0.24914388484309	0.427515053343086	14.8418032261616	16.7324766029778	1.89067337681627	16.3049615496348	0.0168216848778684	0.000277527318758075	0.423809092002557	9.04918711153685	0.21325	0.401	0.19075	-0.242789153592725	-0.840194137206569	0.151050715132771	0.221260475471836	0.212166666666667	0.401166666666667	0.196	-0.32639201097256	-0.743480540583946	0.240316247229332	0.373046676048017	0.0091612872098669	0.0109617325177134	0.00878753828808628	0.0353419045527449	0.0301921429295313	0.0270234190682046	0.14668523739097	0.00914427662577065	0.0109624848528144	0.00887870574508773	0.0281363477318601	0.030188076045418	0.0215982625728075	0.101750785414306	2072.92385533602	2693.66019744419	1949.23458657882
25	0.258073037289627	0.455495633186824	0.211792566254201	0.0485293816637184	0.232950516896324	0.149871921177854	0.684543481932238	0.305973265592985	0.332137968438342	4.03159080607293	5.71811789137428	9.60967599751893	3.89155810614466	5.57808519144601	2.07355396770981	0.165056135479972	1.04797785269511	8.00517305345823	0.21375	0.41525	0.20825	-0.270507503916227	-0.713561915055615	0.213707384754656	0.0570086776948307	0.201833333333333	0.411166666666667	0.199833333333333	-0.3191696719907	-0.747928325668908	0.192647284398879	0.428205628519183	0.00916910600890301	0.0110213181369897	0.0090819716942373	0.0340913775400568	0.0373982396504138	0.0261357674068054	0.119972129887301	0.00897711611550837	0.0110052204377234	0.0089437118190191	0.0285674302302301	0.0304508964565309	0.0217888932006045	0.0884835234317319	2075.53176753905	2714.84986830003	2046.51520909526
26	0.844389137502035	0.908918807922123	0.867097639912474	0.300082158494833	0.668662621932871	0.794455187313928	0.554860462901261	0.54266118623851	0.928931060493787	0.821202935178007	2.11402240492316	3.18785143062269	1.07382902569952	2.36664849544468	0.0678757390905957	0.348681479927109	0.370629776038186	2.47549397083926	0.209	0.40175	0.2005	-0.285417782610225	-0.761347821233506	0.249679165697967	-0.0404968070683703	0.211166666666667	0.407666666666667	0.2055	-0.33205915902435	-0.777239683462374	0.253782380092233	0.244950098455664	0.009094000793117	0.0109651076393609	0.00895488525805845	0.0352547395926562	0.0356648456528372	0.026072138576635	0.13555775868523	0.00912848932937406	0.0109907996349713	0.00903746163789525	0.0278316135146734	0.0277173867316573	0.0211538064090745	0.115346834404795	2050.51491126911	2694.85941530319	2004.37915982548
27	0.327941127907098	0.24024177739283	0.0606055803781785	0.0185914072381726	0.0393423562973039	0.208140487422775	0.163868901529623	0.358715412870827	0.264111008578223	3.44518659606547	7.97091670582449	13.5104625156237	5.53954580979916	10.0652759195582	1.58431331674728	1.93815591865678	0.84238547849418	8.84319459395487	0.22225	0.39175	0.185	-0.296506957616022	-0.68382282209298	0.213526395561412	0.012697957388556	0.211666666666667	0.405666666666667	0.192333333333333	-0.301255615371586	-0.774833904423496	0.250577142552038	0.350202831561157	0.00929896252826362	0.0109179013108984	0.00868476900132083	0.0344432713535078	0.0407244628321219	0.0270551726878298	0.112460074342752	0.00913639323174561	0.0109823001493037	0.00881529726350922	0.0282062736796352	0.028811792393851	0.021997780167466	0.124550542821641	2118.9639831877	2678.09780064392	1915.56455620538
28	0.580648679215426	0.508634738609376	0.524085963339056	0.354709899791782	0.38291197153018	0.645353813624748	0.980019963435936	0.170801170292748	0.570431448173201	1.96048444712505	5.27839194151602	6.13492789387965	0.856535952363629	4.17444344675459	0.211808223595654	0.000627195922788815	1.8758973845961	5.73986115926651	0.209	0.39575	0.20925	-0.289695583928137	-0.828488979494747	0.199219956203276	0.357674866953389	0.212833333333333	0.396	0.198	-0.288098021014538	-0.766673250007437	0.237692702862176	0.0774352024903279	0.009094000793117	0.0109373571597905	0.00909800008533614	0.035592252200339	0.030032291350062	0.0252132124172823	0.147561024498044	0.00915475600748355	0.0109385477058409	0.00891278401283402	0.0287417895885415	0.0287404140990564	0.0212783937363116	0.127317956526338	2050.51491126911	2685.00306045615	2051.84511909265
29	0.186786058980106	0.436583788320051	0.40119422340252	0.238463229762563	0.650370422218584	0.730273681976041	0.0668315894623243	0.392004496858677	0.544199587287642	4.80322676269861	5.88159590803843	7.27125174116372	1.38965583312529	2.46802497846511	0.118860489168583	3.35917381996296	0.732715209160233	5.96194706341646	0.21875	0.391	0.19825	-0.356961619621829	-0.786721461031103	0.238002874057996	0.351905701232109	0.221666666666667	0.409333333333333	0.191333333333333	-0.32036680684159	-0.795660106989792	0.219871168474986	0.194519544934166	0.00924618649673292	0.0109141678349641	0.00891701886073375	0.0340293855768422	0.0332996852877244	0.0258190860158603	0.129084004648428	0.00929023315066821	0.0109977385359095	0.00879779205351848	0.0270511746125729	0.026985275032205	0.0222783635903725	0.109967282244267	2101.28527806238	2676.77319197013	1991.86726823573
30	0.855966195755842	0.918794639145433	0.192318743537706	0.00487659473072244	0.0571831292041226	0.857751869766503	0.861266091852592	0.380681722828752	0.938661036673191	0.77277916973253	2.00980491851806	9.93444862115575	7.9246437026377	9.16166945142322	0.0321257846298977	0.0305420041822799	0.768499247653381	2.33992598398718	0.213	0.40425	0.2045	-0.285753048123579	-0.79912528188039	0.214074606613242	-0.261216172200648	0.2145	0.4025	0.197333333333333	-0.274151545816989	-0.75980075505632	0.232439006318428	0.246568251461086	0.00915737018550398	0.0109761653984179	0.009021117740205	0.034684462594641	0.0323396033357938	0.0259441714605167	0.164715257029841	0.00918079618057468	0.0109684560679367	0.00890146406360674	0.0283959857053811	0.0290461676952931	0.021571189816676	0.121132377033629	2071.61766472613	2698.78922954563	2026.31127435448
31	0.593388863800905	0.892739744617749	0.929313910723377	0.658591403549417	0.966317194577642	0.363605359890984	0.646807167377327	0.469003410988263	0.817854994343795	1.90014254484413	2.27510044843802	2.47033962595742	0.195239177519397	0.570197081113292	0.825402369617223	0.209949271506048	0.524323012474269	3.66132038670228	0.202	0.39825	0.19725	-0.303889759536552	-0.774122679075558	0.210161167680284	0.0863853488817006	0.2095	0.402833333333333	0.203166666666667	-0.281141219422434	-0.761126966746389	0.223861701577063	0.102887150216175	0.00897988413954099	0.0109491282965918	0.00890004630112007	0.0359906348095834	0.0357450903970262	0.0262819332440391	0.135957909712019	0.00910199418529118	0.0109699356966684	0.00899919323331466	0.0287275004505092	0.0288905322956449	0.0212032674838733	0.117128330476558	2012.65017336858	2689.18287897755	1986.26559753929
32	0.472045103980081	0.480787804155139	0.342922496152386	0.123008591432061	0.251751054564382	0.363851324119907	0.615415258912698	0.329462621087561	0.303271317545619	2.51800977799576	5.50553643317835	7.88412562377925	2.37858919060091	5.3661158457835	0.824556457162544	0.252364214997215	0.951008909116354	8.343615839988	0.215	0.392	0.19275	-0.285114384738056	-0.776793293171101	0.251225885956554	0.29949470776796	0.222666666666667	0.387	0.200666666666667	-0.284369671318558	-0.731443171655421	0.201956583268247	0.134751526194893	0.00918856435235825	0.0109191397924426	0.00882256411531162	0.0352782132664989	0.0348176521503114	0.0262952580005168	0.168465010886334	0.00930518158411042	0.0108937981172183	0.00895767256192372	0.0284586466476792	0.0296304526696474	0.0208242916001974	0.0974166332918579	2082.025537902	2678.53723819538	1960.74405261231
33	0.886769988773496	0.98905508827836	0.996256537051063	0.991459494150643	0.992235664985248	0.816168141152774	0.671343039442049	0.543764445605369	0.840336426607216	0.641929516881646	0.902028120181058	0.902142698818352	0.000114578637294471	0.260213181936706	0.0540452011591697	0.180035144749127	0.368607196965968	3.45149151873164	0.20425	0.40175	0.202	-0.25966257618656	-0.763665831727926	0.218024270771638	0.369185809352766	0.206166666666667	0.406	0.207	-0.279199017311094	-0.773490342876184	0.223327932657429	0.390062324473072	0.00901701846848671	0.0109651076393609	0.00897988413954099	0.0360549721249108	0.0358066645661015	0.0260285900058371	0.143754604739568	0.00904831045401003	0.0109837298382917	0.00906181870703335	0.0288623967680053	0.028174418696489	0.0210658088287668	0.11334559526493	2024.95210286859	2694.85941530319	2012.65017336858
34	0.589107136425525	0.196130912833217	0.274463707760678	0.76883903459571	0.147660787101951	0.277224155054842	0.85450771974673	0.550109278465403	0.921932597988461	1.92032473330619	8.61956267922506	8.70593626128539	0.0863735820603324	6.7856115279792	1.18064780373425	0.033624553874688	0.357121436589296	2.56745458571682	0.2235	0.4005	0.20675	-0.307365585886037	-0.707845647636923	0.259766206545988	0.164814443977764	0.214333333333333	0.398666666666667	0.201833333333333	-0.249055677614455	-0.799663778848618	0.243334978118763	-0.0589083799937894	0.0093175792801468	0.0109594675949602	0.0090577723735025	0.0336480610983439	0.0369567885964391	0.025479107909953	0.126567994526906	0.00917820230091471	0.0109510611653895	0.00897711611550837	0.0288373276731132	0.0264691693955539	0.0211028140693047	0.102052032403175	2125.20893988398	2692.85551520884	2038.47482993004
35	0.532012092929016	0.573896262340998	0.686171997021539	0.895986157162722	0.629411326596475	0.382875148282907	0.3954132451977	0.525507798825166	0.439383236443294	2.19967650256149	4.76798689854331	4.7850781377856	0.0170912392422906	2.58540163522412	0.761449939813247	0.722230477895209	0.403070440223019	6.89983354763027	0.20575	0.405	0.1955	-0.312974886034969	-0.832188056521914	0.249928804878429	0.361675704786184	0.213	0.3965	0.200666666666667	-0.277712281903968	-0.766056704514086	0.241704322730789	0.371338458987292	0.0090415343510773	0.0109794250253346	0.00887013047295831	0.0350440966307193	0.0310643378464373	0.0266378017129911	0.182493166324635	0.00915737018550398	0.0109409198362584	0.00895767256192372	0.0288022369540836	0.0285578238565947	0.0211071560290432	0.122608144952181	2033.08410817663	2699.94792201736	1976.40182923828
36	0.512460791415062	0.456206032308947	0.567546978195716	0.819523485781334	0.483404178008482	0.711889940628999	0.444715051152167	0.163488201203398	0.224839760477453	2.3003138129352	5.71205622387788	5.76411225321499	0.0520560293371091	3.46379844027979	0.13639654801591	0.58408633408726	1.94166189968746	9.40548038692813	0.21075	0.412	0.212	-0.237005568937689	-0.77059233370465	0.201802653736717	0.164712976078178	0.213833333333333	0.404333333333333	0.2005	-0.290610731665419	-0.716222446957614	0.200375592616003	0.18618080687915	0.00912188703951002	0.0110085691303252	0.00914165110318952	0.034940247618869	0.0338633322256731	0.0257175360014511	0.146064798889988	0.00917040716807376	0.0109765288929476	0.00895488525805845	0.0282014168964298	0.0310356317693427	0.0214756038431239	0.0920882244679289	2059.79468343497	2710.31285474296	2066.37797577465
37	0.802015994198556	0.391247193542661	0.460563624531257	0.522212449265927	0.222284105928537	0.512569282054928	0.581989605631707	0.74107850441593	0.829647071150072	0.996842436477891	6.29237828100304	6.7018998277199	0.40952154671686	5.70505739124201	0.42881846011187	0.303029170167065	0.10918098647744	3.55237666691096	0.213	0.395	0.1925	-0.26011513911904	-0.762194263292743	0.205752088435707	0.351001185191489	0.2185	0.4005	0.195166666666667	-0.346735933275802	-0.730333764687203	0.240770798047151	0.274388049245737	0.00915737018550398	0.0109337675865558	0.00881820590470016	0.0355760146556223	0.0360222964629736	0.0265480506352698	0.139122098310489	0.00924237987711479	0.0109594675949602	0.00886440117822793	0.0274490466809404	0.030440111185183	0.0216312822178228	0.0954930949404103	2071.61766472613	2683.72873895014	1959.31100959541
38	0.0923125711476482	0.206108032561219	0.11909171440068	0.0825044060665255	0.28280320270302	0.0146639609608647	0.960050424269542	0.273436528776146	0.352658612969208	6.43374029314145	8.46296914870618	11.4778325467414	3.01486339803523	5.04409225359996	5.95639908505473	0.00250903881351405	1.19942551894565	7.7771030577059	0.227	0.3955	0.19375	-0.234238534014688	-0.778315417817662	0.191036405413714	-0.0227604932763308	0.2065	0.396	0.202666666666667	-0.280531765335724	-0.745115445515026	0.211672124681959	0.332342238859702	0.00936906557212871	0.0109361636252124	0.00883994010276711	0.0344291837949561	0.0336262593988884	0.026480857658405	0.151416072348393	0.00905372077821958	0.0109385477058409	0.00899093225844141	0.0293537255893784	0.0300015516885284	0.021007905789574	0.10470299354934	2142.50368182313	2684.57933237333	1966.46017339293
39	0.0307303269902212	0.00039113948061716	0.000354442692832521	0.140694897655267	0.00125814444091099	0.00714691559580721	0.101737956133692	0.619001527651055	0.0706705057451856	8.8942579995346	24.6810268550762	26.8513693324348	2.17034247735864	17.9571113329002	7.23566945289349	2.67808575916206	0.247273414115625	13.0595577391173	0.20375	0.41675	0.20525	-0.390566107202795	-0.826652480366813	0.19597010699554	0.480453996942983	0.226333333333333	0.400333333333333	0.201166666666667	-0.244021022842846	-0.714474623479305	0.201433580657683	0.0114107218925681	0.0090088039175027	0.0110270357081246	0.00903338362740562	0.0334643364337917	0.0308944780217215	0.0264864708839141	0.102133883620415	0.009359330975873	0.01095870998065	0.00896601997552678	0.0278295392219828	0.0301180810232367	0.0212804316531518	0.10103144896038	2022.22914401686	2716.88516423654	2030.37957381223
40	0.815757208986747	0.382087497043976	0.470832247893302	0.632555557504776	0.225377897751071	0.416980482984885	0.683465735823624	0.830658111099807	0.776147387049557	0.94003516779776	6.37911389920191	6.60772504909983	0.228611149897915	5.66768988130207	0.658809687807661	0.166250610087445	0.045735070034425	4.0314547657262	0.21375	0.40575	0.20025	-0.259185077708022	-0.672923096728892	0.226864285691655	0.219895887965366	0.207	0.401666666666667	0.202	-0.338504050778654	-0.764851334829393	0.223659024868715	0.218782063512613	0.00916910600890301	0.0109826580634685	0.00895069976388056	0.0348091952673806	0.0404319737374231	0.0263330991750059	0.119386806783672	0.00906181870703335	0.0109647339444701	0.00897988413954099	0.0284024431579731	0.0289610424148746	0.0212393471686426	0.100497206694829	2075.53176753905	2701.09727741675	2002.99520750785
41	0.173545899221387	0.387459834750522	0.207919848837665	0.0674431854518053	0.31993295639167	0.688846963303449	0.0438301061906578	0.407203711990213	0.218698431480587	4.97623133697925	6.32807392026007	9.67225121120282	3.34417729094275	4.69601987422357	0.160336429295057	4.06309463104844	0.686950082748808	9.50036590643748	0.2125	0.412	0.20225	-0.271843506041528	-0.703350655994239	0.207469384732235	0.292551380436042	0.209166666666667	0.391833333333333	0.1955	-0.282150393482103	-0.763587010469227	0.206595160261269	-0.0540365697375522	0.00914952085444549	0.0110085691303252	0.00898403167640126	0.0344031045303845	0.0386948458293235	0.0264935862115367	0.114477455266707	0.00909666756518599	0.0109183144718663	0.00887013047295831	0.0293334390197685	0.0293787933588965	0.0213471884948864	0.134405955766358	2069.00080811442	2710.31285474296	2014.02323905392
42	0.317223823968309	0.729685554897186	0.61143295964709	0.180721428665221	0.759423848560163	0.111494920371649	0.746192863257237	0.582523655606871	0.600321373944021	3.52741524392331	3.60698585420323	5.39866730836366	1.79168145416043	1.87125206444034	2.53290303770518	0.104758013407263	0.302172495952618	5.49057146065617	0.20375	0.40875	0.199	-0.288574475325224	-0.778032381990153	0.194699266354043	0.402159969658435	0.217	0.412	0.2035	-0.274826059058158	-0.781097738578777	0.199105853440523	0.153698712031198	0.0090088039175027	0.0109953247943691	0.00892969034652616	0.0353168131954323	0.0351386500493371	0.0266408682554521	0.125714353949431	0.00921943593716556	0.0110085691303252	0.00900468862363404	0.0277023362882932	0.0272463296396645	0.0215606543681061	0.108516229144678	2022.22914401686	2705.60143747128	1996.05200104083
43	0.420916720788196	0.367916100744581	0.479775980892027	0.918667658066377	0.446551151245737	0.960170748291039	0.189015593922003	0.247674721217431	0.695416029237998	2.81573183245928	6.51614576452266	6.52657265545713	0.0104268909344682	3.71084082299785	0.00249393508784124	1.72527387928494	1.33637237783114	4.70907996982873	0.21225	0.399	0.19375	-0.318092063442324	-0.689957422696213	0.192726934254189	0.230154633583746	0.211833333333333	0.412166666666667	0.203166666666667	-0.308999660014102	-0.759887421914831	0.233847076797992	0.202025569980795	0.00914558853463365	0.0109526015055725	0.00883994010276711	0.0346942983910284	0.0403902460772231	0.0266413559417366	0.101377050572172	0.00913902330583545	0.0110092349600224	0.00899919323331466	0.0277898788599414	0.0287856782703313	0.0215222291998105	0.108315811576141	2067.6901395526	2690.41647194969	1966.46017339293
44	0.436390022321621	0.607420598145403	0.295479624640817	0.0475847576759962	0.221359023965267	0.151441774415175	0.555092727692584	0.312440745341275	0.804738004866238	2.72266099301487	4.51438906639669	8.43898028747935	3.92459122108266	5.71631929446448	2.05766806345491	0.348272378390902	1.02032999861694	3.78001591273513	0.22	0.40325	0.1905	-0.318059035132829	-0.773324332251371	0.210508215260024	0.134881052760623	0.208	0.409166666666667	0.198666666666667	-0.308721295743235	-0.782217999579433	0.162257797080253	0.51842416009018	0.00926514551751511	0.0109717778278797	0.00878313421981935	0.033679373641733	0.0348475838141315	0.0270973634176945	0.125439144082602	0.00907795156421872	0.0109970505290258	0.00892406468916487	0.0282561590280722	0.0281600237677125	0.0218211268677452	0.0844214109152636	2107.63184572552	2697.22977232136	1947.7886323136
45	0.87951649436591	0.315730833670477	0.374993072175352	0.486919661063587	0.143146742302823	0.539341982809158	0.732485873978255	0.822182740055105	0.935800299091452	0.673081246117363	7.05565605270385	7.53898197332455	0.4833259206207	6.86590072720719	0.376760683153407	0.116841351513358	0.0505073771546449	2.38082935387015	0.22	0.40075	0.2005	-0.367667977736887	-0.829961836804033	0.203076210317059	0.422285285590722	0.214833333333333	0.397333333333333	0.198666666666667	-0.287329843127694	-0.750075424300795	0.195410058471887	0.442192049201405	0.00926514551751511	0.010960601541114	0.00895488525805845	0.0331749484665398	0.029777140692768	0.0261346598469351	0.115087447915315	0.00918597720439752	0.010944846852016	0.00892406468916487	0.028514491641451	0.0294297212154905	0.0213453754736714	0.0940316960431596	2107.63184572552	2693.25837683578	2004.37915982548
46	0.318630099049775	0.194774841469798	0.0982516239596124	0.0640403986570668	0.0732552748155108	0.105703189244444	0.314150271731797	0.370957489454693	0.32560999276916	3.51648700120131	8.64136059748125	12.0708886707071	3.42952807322581	8.55440166950575	2.6173146203746	1.01314625527993	0.800454589616493	8.07979865748693	0.198	0.40975	0.206	-0.309734176343794	-0.773218272715142	0.265991265706617	0.291252614687933	0.211333333333333	0.399666666666667	0.198666666666667	-0.281730584544228	-0.813426438910345	0.197872425740626	0.0246279063584257	0.00891278401283402	0.0109994528378172	0.00904560177410701	0.0356075283680984	0.0353664103160534	0.0259148521081354	0.159553151837778	0.00913112624548765	0.0109556663158077	0.00892406468916487	0.0287348987142441	0.026035274583093	0.0214297806982617	0.121846015051088	1990.4692135827	2707.06970478808	2034.43407992503
47	0.612714284880093	0.721732612844666	0.537224145474068	0.124851831699415	0.378147506223247	0.952553430910086	0.610988137172766	0.200599953788264	0.444601141340254	1.81021628643794	3.666270637259	6.0216459737785	2.3553753365195	4.21142968734057	0.00354031492861395	0.258738518090468	1.63800104270013	6.85058462143465	0.2165	0.39575	0.197	-0.285123605827573	-0.765556505565872	0.214538167929685	0.342882779089941	0.216	0.400833333333333	0.2075	-0.341648628280553	-0.754567642887064	0.227828699742453	0.14276703589275	0.0092117481050871	0.0109373571597905	0.00889578931482569	0.0348846587720045	0.0350479023307357	0.0261824738561529	0.133724925873867	0.00920404026385094	0.0109609788632189	0.00906989561699867	0.0276826443310284	0.0284403148862711	0.0208391948027252	0.0955910164331741	2089.7691941744	2685.00306045615	1984.86123648602
48	0.0519879580497638	0.0896949942163544	0.100649760615959	0.307911312157787	0.370753546205809	0.2162898340334	0.00876043813419566	0.466227625146952	0.117028498128563	7.72768682667811	10.9576234352644	11.9972372209013	1.0396137856369	4.26955039422319	1.52881862930917	6.87102519889231	0.53090262286787	11.5322565640673	0.2075	0.426	0.193	-0.318400856497483	-0.700391128484469	0.228197230234329	0.151847709686491	0.217833333333333	0.399666666666667	0.187166666666667	-0.29550508390953	-0.775168455144255	0.231646619699582	0.211199381225291	0.00906989561699867	0.0110599801799456	0.00882691663201904	0.0335257346405514	0.0403740062376606	0.0278917629566749	0.113476592932091	0.00923220466154035	0.0109556663158077	0.00872385841417621	0.0280723823087681	0.0287671711886726	0.0221972609353027	0.123164951531216	2042.50186076977	2728.61937593582	1962.17548891858
49	0.100082339203734	0.288764167239771	0.30165958035168	0.31673473064026	0.714858994924748	0.0724139106545086	0.0548116390127033	0.365994737095254	0.173518639297038	6.24950927659665	7.36080998495891	8.36319235200062	1.00238236704172	2.11368307540397	3.2274376223013	3.68780697463444	0.817218265037809	10.2749821151881	0.2045	0.39625	0.2005	-0.324341739019554	-0.743904658572487	0.225520963565139	0.170280914400601	0.2195	0.377166666666667	0.193166666666667	-0.317525114606799	-0.779875708588701	0.240864291445173	0.227408229311005	0.009021117740205	0.0109397352643392	0.00895488525805845	0.035580991394948	0.0372276094466057	0.0258917415227316	0.125500345616383	0.0092575767003672	0.01084042173916	0.00882981515070251	0.0288941349294897	0.0279094890589399	0.0209309034510543	0.125932338485669	2026.31127435448	2685.84738050526	2004.37915982548
50	0.169362590356537	0.389543080455121	0.493271226467081	0.755288356880731	0.849032764646452	0.62328776633096	0.0255554696473793	0.622804261516704	0.490862184235565	5.03347080383537	6.30841059699742	6.40555122389924	0.0971406269018189	1.37208042006387	0.241273595784151	4.98584714581557	0.241945817724627	6.42703426961248	0.20775	0.4125	0.2	-0.361124987770562	-0.789413223190864	0.272348130098739	0.305853219783053	0.211833333333333	0.390166666666667	0.196	-0.330507998700448	-0.759137196688735	0.245622830133553	0.203792744221034	0.00907392620745889	0.0110105627124876	0.00894650881685169	0.0337431514264485	0.0338733342931621	0.0265040757775346	0.144701497777292	0.00913902330583545	0.010909987780063	0.00887870574508773	0.0286837637171801	0.0293832039529301	0.0211901067563298	0.114178274444724	2043.84116202271	2711.0221982572	2001.60969415275
51	0.595382594395922	0.681009302926835	0.713689266581211	0.442306919456569	0.614914306287832	0.205727132580903	0.758267100256013	0.691136518884333	0.643073265180346	1.89077786017879	3.96798337031214	4.55827357719681	0.590290206884674	2.66749571701803	1.60124311201798	0.0947144869114709	0.157857774282093	5.13843883666275	0.2145	0.40625	0.19925	-0.331538749092672	-0.707525139146812	0.235027173894836	0.341586917369242	0.204	0.403166666666667	0.2025	-0.292767694833462	-0.753886505210433	0.225010782177178	0.196985508351661	0.00918079618057468	0.0109847986622799	0.00893390318187026	0.0338537878212262	0.0385755509431118	0.0264181651053071	0.110357765765729	0.0090129138633493	0.0109714100596562	0.00898817382087803	0.0290656590340899	0.0297470126187456	0.0212578259524771	0.112013826074329	2079.43248232893	2701.85832980361	1997.44377321418
52	0.312468764541788	0.438190698880167	0.488979956866473	0.447761010529956	0.578245756596435	0.410838457849372	0.198766863589268	0.345830439275597	0.300168417631607	3.56468756236427	5.86754170504719	6.44385505132232	0.576313346275128	2.87916748895805	0.676373044932916	1.65141196817422	0.888697787308047	8.38137321887476	0.206	0.39	0.202	-0.299843079782115	-0.819772283154635	0.243242003232752	0.0816797717899949	0.212833333333333	0.402833333333333	0.194333333333333	-0.290455376688812	-0.786433460929419	0.210105398805547	0.390865675038382	0.00904560177410701	0.0109091477555479	0.00897988413954099	0.0361588485973753	0.0315339143280295	0.0254556984716528	0.196063334990694	0.00915475600748355	0.0109699356966684	0.00885003423707746	0.0283616547050079	0.0278995039500565	0.0218341853896879	0.110955165561314	2034.43407992503	2674.99234740724	2012.65017336858
53	0.714593490463768	0.779214357258613	0.855344091934778	0.785860490504986	0.745990831239793	0.727677067671584	0.400022337699033	0.365317842069692	0.756744940280235	1.36145815804048	3.23200885533879	3.30582424113527	0.0738153857964789	1.94436608309479	0.121255221867614	0.708259151952007	0.819529236128801	4.19770477861649	0.21275	0.40475	0.212	-0.285797189238881	-0.767216395510125	0.209543031543848	0.315290581065652	0.215666666666667	0.396333333333333	0.2045	-0.344843732952552	-0.765684102396413	0.203454310752722	0.318624479747337	0.00915344806921293	0.0109783414385038	0.00914165110318952	0.0346774172676349	0.0339112962460193	0.0253805289605553	0.126777010811885	0.00919889056199516	0.0109401304534398	0.009021117740205	0.0278976504535839	0.028105327723506	0.0209095073970332	0.0893828363323028	2070.30998274504	2699.5627289188	2066.37797577465
54	0.115810882891548	0.238735566774044	0.331014282636445	0.870528746549323	0.716863658354576	0.0243433490293684	0.537836121169029	0.193208108783528	0.237620973324422	5.91517478175228	7.99137921982037	8.01794395042089	0.0265647306005121	2.1027691686686	5.07000246554344	0.379565021994495	1.69298377314408	9.21449406540747	0.22625	0.399	0.1965	-0.279962659326648	-0.758191067412689	0.206156783554383	0.155214546285789	0.207333333333333	0.405166666666667	0.207166666666667	-0.301644254369393	-0.705085492791108	0.226358266726845	0.142903664687874	0.0093581117688313	0.0109526015055725	0.00888725867089181	0.0337990050136769	0.0347503745738598	0.0263862945748227	0.129457650784239	0.00906720564563423	0.0109801457752193	0.00906451334300508	0.0285872628005021	0.0315267353256331	0.0210190557239714	0.0957972592579388	2138.82127841731	2690.41647194969	1982.04777175872
55	0.50583643803447	0.799634606901509	0.857988046314366	0.649412098316732	0.918085287532338	0.304662686501913	0.822084075833382	0.232014872213312	0.694191996603074	2.33506631018099	3.07296676622354	3.27960889308451	0.20664212686097	0.944542582903523	1.05367295412361	0.0505643966389471	1.42846648395425	4.71915232458698	0.20875	0.40025	0.20475	-0.296841058653204	-0.736806119382467	0.238601371028024	0.0804083802009271	0.217333333333333	0.4025	0.195	-0.306500701302294	-0.760095418544551	0.267610012602818	0.0794963384314336	0.0090899963017805	0.01095833067833	0.0090252116857715	0.0352386145606244	0.0368452213907194	0.025690336510004	0.136641570543689	0.00922455006706276	0.0109684560679367	0.00886153278963018	0.0278599240813316	0.0290102829541461	0.0216451976676694	0.132911223365244	2049.1831912174	2692.45161234794	2027.66890907842
56	0.918667693461967	0.762624603477661	0.80666050475025	0.525150209246757	0.515015422228115	0.626638621417218	0.874442124979839	0.707059948530639	0.860041420514362	0.501018050839775	3.35900080997817	3.7627678029603	0.403766992982128	3.26174975212052	0.236646677303725	0.0249698848419939	0.141231340876402	3.25912439079401	0.21775	0.40575	0.20425	-0.349196032383099	-0.769547155717346	0.244065114637214	0.116444932176029	0.213666666666667	0.404166666666667	0.201166666666667	-0.287834685340091	-0.736342209162835	0.212981441151855	0.206165783935358	0.00923093027743647	0.0109826580634685	0.00901701846848671	0.0333428159528236	0.0340133967880753	0.0259562531401449	0.126300570295175	0.00916780428613229	0.0109758015753393	0.00896601997552678	0.028249933840435	0.030015521032576	0.0214055367848751	0.101114952883985	2096.18169962965	2701.09727741675	2024.95210286859
57	0.868879362314561	0.875043214768476	0.890345490202182	0.479079838887791	0.694762835427774	0.843138585909089	0.887152830979964	0.397350526188617	0.962944915887892	0.718350968621962	2.44071036425885	2.94166756339837	0.500957199139521	2.22331659477641	0.0391566798043641	0.0201378244855732	0.716329558104917	1.94267410984777	0.2185	0.39525	0.1905	-0.316818135102661	-0.729733355476928	0.21445048526655	0.24443558000866	0.216833333333333	0.396666666666667	0.197333333333333	-0.331474090997452	-0.781873885940693	0.234264732559842	0.104187479055391	0.00924237987711479	0.010934967101128	0.00878313421981935	0.0343317585975563	0.0378052012312731	0.0267208904779305	0.117330755598636	0.00921687554661911	0.0109417078921396	0.00890146406360674	0.0279360215252325	0.027662558504664	0.0213550570691932	0.112833772330402	2100.01158075725	2684.15455861428	1947.7886323136
58	0.288288915323773	0.0892734942790877	0.118342168703288	0.468124442912854	0.101778287009074	0.12977056465359	0.593854655496712	0.476277774295103	0.157736487901297	3.76240951853833	10.9711078452165	11.4975075519542	0.52639970673772	7.73509803341585	2.29524700892216	0.284364620853012	0.507374165756119	10.5857569790546	0.20275	0.3975	0.1985	-0.342374867121678	-0.832278697259354	0.253741827970204	0.189111431607376	0.215333333333333	0.402833333333333	0.204333333333333	-0.223769888867625	-0.765131043083249	0.248758867558854	0.213145116469179	0.008992310580423	0.0109456282774994	0.00892124819376007	0.0354328450925963	0.0310481375183879	0.0260405194205342	0.18027844731819	0.00919373192984456	0.0109699356966684	0.00901838548463559	0.028740598866275	0.0281702631442497	0.021072162918807	0.154602568559519	2016.76472342544	2687.93989718928	1993.26375003647
59	0.819672139419855	0.934361206638077	0.963840386576979	0.76139377798627	0.909520418653271	0.453394029492382	0.953503535663223	0.665097692816274	0.970044210849048	0.923836063419003	1.83344865631807	1.92565259773983	0.0922039414217579	1.00181653432082	0.562153087368642	0.00339978767078719	0.187390168011916	1.80068561982728	0.216	0.40075	0.193	-0.324180222393668	-0.742114075587483	0.245588519009279	0.169961585023324	0.222333333333333	0.401333333333333	0.1965	-0.305174024238487	-0.774922298920724	0.236361951329674	0.208806543603348	0.00920404026385094	0.010960601541114	0.00882691663201904	0.0341383412356961	0.0370083415099581	0.0266780567912421	0.132954600400588	0.00930020741919938	0.0109632358687936	0.00888725867089181	0.0275423840713614	0.0277430359207923	0.0215781654419843	0.117260462536335	2087.19388387055	2693.25837683578	1962.17548891858
60	0.88988632489729	0.980047781927742	0.687389452559559	0.0563491497232399	0.386527382117791	0.839893590124647	0.469242449311547	0.87934146460621	0.947291042355878	0.628464245979558	1.13337100498029	4.77507749781944	3.64170649283915	4.14661325183988	0.0408159560211061	0.52375933037365	0.02304447849383	2.21027978173938	0.2065	0.40825	0.20525	-0.314965221756373	-0.758153817436256	0.219895122366443	0.125066732087999	0.204833333333333	0.401	0.204	-0.31824212446514	-0.788608206420914	0.206192398670209	0.450818962815167	0.00905372077821958	0.0109932431269041	0.00903338362740562	0.0347387779929435	0.0356586046156578	0.0260495285009725	0.125062172183947	0.00902657515195721	0.0109617325177134	0.0090129138633493	0.0288418893867434	0.0276222880788571	0.0211094480259569	0.0999577446274831	2037.12943943169	2704.86109786774	2030.37957381223
61	0.222620766822731	0.422276024265692	0.50112447658416	0.567016760613705	0.745110450507044	0.755756392671037	0.835478104840094	0.0522086643423068	0.604156689641718	4.38671086179966	6.0081652575027	6.33586491883761	0.327699661334918	1.94915405703796	0.0967571913097345	0.0431313707304071	3.76906964756381	5.45881012105445	0.21075	0.40675	0.21075	-0.31463043497824	-0.718570302769151	0.182181516454862	0.307199425359859	0.208166666666667	0.408833333333333	0.194833333333333	-0.324365875433973	-0.76578375166771	0.215714762103774	0.370268029429574	0.00912188703951002	0.0109869274611931	0.00912188703951002	0.034406216282867	0.0371582965008362	0.0256090509655895	0.0983435730250799	0.00908063223121811	0.0109956705948459	0.00885866190364771	0.0280986898054755	0.0293829884957241	0.0220148916672844	0.0992813657149411	2059.79468343497	2702.61523644067	2059.79468343497
62	0.238018222092848	0.46485202047227	0.568760954757082	0.73431649717725	0.821783816935309	0.136406785814898	0.234221182896963	0.831616468707272	0.269996671315416	4.22653901382	5.6387160133454	5.75390109314321	0.115185079797811	1.52736207932321	2.21803261811147	1.41504205817546	0.0452110268797696	8.76466513575644	0.21825	0.41075	0.20525	-0.238669029306607	-0.743262114752833	0.216578161037711	0.174505886450221	0.205833333333333	0.398833333333333	0.2035	-0.28941971333957	-0.781173386057642	0.200298518923158	0.308453116687392	0.00923856830478408	0.0110035338700262	0.00903338362740562	0.0342525991637312	0.0355384395430079	0.0261694053718646	0.142197081467914	0.00904289074619587	0.0109518319969685	0.00900468862363404	0.0291705058193445	0.0280184475345077	0.0210705372296297	0.108035708278513	2098.73641938947	2708.52143325242	2030.37957381223
63	0.890621260150932	0.722149456931064	0.810058158830031	0.792803067826543	0.540100765663042	0.455255931758853	1	0.709098971119736	0.89621429511256	0.625280977699731	3.6631675362587	3.7321643421601	0.0689968059014063	3.10688336446037	0.557533034187145	0	0.139178593090037	2.87619238129161	0.21725	0.4075	0.1905	-0.277072190836797	-0.818774037105773	0.218142267258995	0.203710797888287	0.211	0.4075	0.1935	-0.304112624850096	-0.759143777889268	0.246966458150976	0.253478824345718	0.00922327236541149	0.0109900985497432	0.00878313421981935	0.0341585576080188	0.0317026607114698	0.0272788875710445	0.170222242511585	0.00912585012863378	0.0109900985497432	0.00883560461736927	0.0281397160471543	0.0296469187310923	0.0219909222818872	0.118843545581126	2093.62110907951	2703.74282662664	1947.7886323136
64	0.224144433093155	0.536788995943473	0.584733167396805	0.452157734645606	0.869843027958296	0.89638798661261	0.619052564651333	0.0535081536712206	0.391826921074307	4.37041391796083	5.05491834405984	5.62015560208238	0.565237258022535	1.24974168412155	0.016958691934633	0.247201432912334	3.72797729993545	7.36564315386495	0.20975	0.412	0.21375	-0.291244750283568	-0.743482429925541	0.22821382050513	0.387775857277548	0.210833333333333	0.417	0.197833333333333	-0.29859045941831	-0.716296711472892	0.251470512042972	0.247135166132555	0.00910598309981449	0.0110085691303252	0.00916910600890301	0.034462140659324	0.0355096815978978	0.0255211842722505	0.121923191133474	0.00912320864128409	0.0110279784255355	0.0089099577131995	0.0277308318826357	0.0314969923201357	0.0220203139008272	0.106338324208757	2054.50100336856	2710.31285474296	2075.53176753905
65	0.154157575035534	0.282175475959269	0.234885520713428	0.177790605442915	0.405829046966349	0.0312013363218886	0.828719995265828	0.750044266858538	0.508088270841015	5.25336009344028	7.43867055701412	9.25466671223694	1.81599615522282	4.00130661879666	4.6418507588678	0.0468045146972145	0.101493850392217	6.2744972753122	0.21975	0.4025	0.19775	-0.293375824256878	-0.815904424782193	0.238301440091952	0.194445894836426	0.201833333333333	0.404666666666667	0.195166666666667	-0.298044029934625	-0.763040999625525	0.215363255645913	0.0488936961981057	0.00926136357010072	0.0109684560679367	0.00890854364219609	0.0340442162197968	0.0311215547672611	0.0263684148186632	0.175469086769822	0.00897711611550837	0.0109779795862297	0.00886440117822793	0.0291217955774809	0.0300014586281042	0.0218353981596944	0.111485527567538	2106.36545071574	2696.04927169063	1989.06958458237
66	0.765828185465767	0.552552080913115	0.667660016837658	0.944547921120203	0.435130674730741	0.345399123378656	0.7194791117934	0.975647177155378	0.47050878074875	1.14664162515692	4.93209095056227	4.9369288370217	0.00483788645942695	3.79028721186478	0.890288558130123	0.128992339703473	0.000931865833990742	6.61067495854411	0.205	0.39275	0.20175	-0.31687391491383	-0.782408331893603	0.259264107057468	0.146554793141679	0.212833333333333	0.396333333333333	0.2015	-0.344025193592836	-0.751273490041654	0.213523068982801	0.309542867433951	0.00902930031243097	0.0109228372200847	0.00897573120282201	0.0358567385570017	0.0344597153654344	0.0255506696053398	0.168672485953367	0.00915475600748355	0.0109401304534398	0.00897157285874555	0.0281327770782033	0.0292925419133693	0.0210951821209899	0.0915058764646277	2029.02500843428	2679.84925816225	2011.27555677596
67	0.763112020638522	0.902269845383216	0.800694454988546	0.201065684885447	0.616546440031617	0.604222312811814	0.390137870024313	0.926723333953559	0.806953875801665	1.1579261281222	2.1815219219643	3.816138596565	1.63461667460069	2.6582124684428	0.268674507487958	0.738512264410019	0.00845814315653115	3.76013147915365	0.2155	0.40175	0.19975	-0.315645727929126	-0.756068037698028	0.255235992796214	0.0324142785476686	0.211166666666667	0.393166666666667	0.199	-0.325476446527883	-0.75805428698864	0.217466731910284	0.333530220563295	0.00919631236314536	0.0109651076393609	0.00894231240930515	0.0342333106115823	0.0354971449269043	0.0261171731106773	0.146630234726016	0.00912848932937406	0.0109248796763358	0.00892969034652616	0.0286385846607638	0.0292534880210731	0.0211425569520352	0.0995391045646324	2084.61266842264	2694.85941530319	2000.22261829733
68	0.974746990842405	0.884643618838872	0.935178859952163	0.846375636861671	0.704107394374288	0.858321110026711	0.783340977285171	0.753311707931259	0.95711779364991	0.217313965134963	2.3520563202328	2.38959340449219	0.0375370842593838	2.17227943935723	0.0318664377082314	0.0756072908061469	0.098769169739171	2.04831625543678	0.217	0.40175	0.20225	-0.288820368340338	-0.783556807760139	0.17146127939471	0.322615964667304	0.2155	0.399	0.204833333333333	-0.236299397291648	-0.750797694630068	0.18226981822512	0.27016693690466	0.00921943593716556	0.0109651076393609	0.00898403167640126	0.0344103773591086	0.0333093524887715	0.0260712518249289	0.11529647870589	0.00919631236314536	0.0109526015055725	0.00902657515195721	0.0288314678099148	0.0288669558362795	0.021005775502907	0.104578264745462	2092.33860921223	2694.85941530319	2014.02323905392
69	0.206700809666775	0.106618655894909	0.0448856096988815	0.0477934944261012	0.0437081897696339	0.702452998534177	0.236804418415473	0.0896175257901607	0.0828015621283766	4.56344113332307	10.4586625544835	14.3758951419804	3.91723258749698	9.81245400865737	0.145932617289873	1.3995172321811	2.88123031199757	12.58816187366	0.21	0.407	0.213	-0.330172849968946	-0.75407398401758	0.188497886754151	0.535416442173154	0.206833333333333	0.395166666666667	0.199	-0.274059683865191	-0.801585019246476	0.228702952775543	0.00992359075306157	0.00910996683571757	0.0109879874378326	0.00915737018550398	0.034267180213876	0.0349009913580541	0.0254374138961714	0.0965361318135302	0.00905912173563687	0.0109345675952622	0.00892969034652616	0.0294337065271939	0.027057126740592	0.0211971980817797	0.14888440820004	2055.8266824689	2702.9921356054	2071.61766472613
70	0.342803392505379	0.625180618401542	0.720187161185313	0.726023927526588	0.883107344390955	0.77944712667234	0.0684984809579915	0.877655852221856	0.467998869259766	3.3349820812582	4.38160797875753	4.50440177353448	0.122793794776953	1.16941969227628	0.078422175207379	3.3186397766658	0.0236979891706142	6.63360070151282	0.21	0.41425	0.19775	-0.267182015161157	-0.771237200033353	0.216538621867518	0.233693258435181	0.212333333333333	0.396	0.1965	-0.286421751081951	-0.816254422956032	0.20378062096929	0.172116764373112	0.00910996683571757	0.0110174480180492	0.00890854364219609	0.0345638287562994	0.0351659773828099	0.0269576802359571	0.145508935033754	0.00914689987553767	0.0109385477058409	0.00888725867089181	0.0287998253131422	0.0259390360897828	0.021435631942966	0.126961013953206	2055.8266824689	2713.47241510853	1989.06958458237
71	0.272707065165101	0.431739535219942	0.548624283789323	0.993282512092951	0.730908347959265	0.0636236795520655	0.97340123662103	0.369641482271883	0.378682381974987	3.89785698603737	5.92415710079877	5.92422798409825	7.08832994860131e-05	2.02637099806088	3.44031192958209	0.00111174119410862	0.80486937562091	7.50056590185276	0.215	0.3995	0.19075	-0.336377873258719	-0.719592705619772	0.225179191663056	0.308721035946235	0.199666666666667	0.399166666666667	0.198	-0.309900729919681	-0.768140100392346	0.235070269015755	0.273033539085229	0.00918856435235825	0.0109549020963206	0.00878753828808628	0.0341525502600657	0.0387279915771229	0.0268719505210049	0.113044396389242	0.00894091239201264	0.0109533696914805	0.00891278401283402	0.0294796926772536	0.029652493694557	0.0213982661473491	0.117857831081774	2082.025537902	2691.2336541977	1949.23458657882
72	0.371800822102658	0.73510394442307	0.828099295393232	0.985670995966064	0.97947974111698	0.327341383861224	0.6113720533792	0.236136663496042	0.841535608230694	3.13143658991612	3.56648672204028	3.56680927317939	0.000322551139106508	0.435372683263267	0.959386949101827	0.258181785031411	1.40351060938156	3.44003398930066	0.216	0.40375	0.20025	-0.271868601468705	-0.751463526632747	0.23785775253519	0.153929010712926	0.207833333333333	0.398666666666667	0.190666666666667	-0.287917386505116	-0.739254560625093	0.22377265524362	0.201990931870938	0.00920404026385094	0.0109739775305684	0.00895069976388056	0.0345744019744292	0.0356990955093433	0.0262151557850869	0.149770227209089	0.00907526857422366	0.0109510611653895	0.00878607090600953	0.0290227296138201	0.0312001800143315	0.0219182574993746	0.111792624306793	2087.19388387055	2698.01157789843	2002.99520750785
73	0.648272938374202	0.846200760574243	0.569214757570969	0.0804162134838458	0.392532383049257	0.275229011264513	0.439600932272597	0.59786016651401	0.855795589404332	1.64925907465658	2.69361611564091	5.7500857645573	3.05646964891639	4.10082668990071	1.19049857307255	0.597323828584194	0.27823535560492	3.30136011531615	0.221	0.40275	0.201	-0.33151662192297	-0.763609785602147	0.237807729103127	0.321252267928409	0.211833333333333	0.4105	0.205333333333333	-0.290853667350004	-0.739461126966043	0.233057539911132	0.0110050980747788	0.00928022420422267	0.010969566283232	0.00896323991840659	0.0334476248751882	0.0344224997030049	0.0261086417561256	0.125474154958049	0.00913902330583545	0.0110025180164065	0.00903474355326782	0.0280473722301605	0.0296696075883655	0.0213182204207786	0.108653888892088	2112.6828688536	2696.44381114865	2007.14238718004
74	0.901603449631734	0.904212310783917	0.832023012831705	0.242132591294983	0.565752492871049	0.502037544397865	0.874367766342794	0.634059604242533	0.937856192040514	0.577323473116849	2.16200359881623	3.5301385046987	1.36813490588247	2.95281503158185	0.450626595233189	0.0249997169994458	0.22659574226418	2.35152892115666	0.20725	0.40425	0.20625	-0.301765923561979	-0.754352234367556	0.24718439219675	0.323674470701032	0.212833333333333	0.402666666666667	0.202333333333333	-0.336839565088562	-0.717472877436306	0.245673367770844	0.165295519594851	0.00906585978585751	0.0109761653984179	0.00904966391411743	0.0350772317706136	0.0357428114269459	0.0257199369339491	0.139097872048471	0.00915475600748355	0.0109691965406535	0.00898541299001211	0.0278948113231243	0.0309028459418057	0.0212068514166767	0.0969105569637202	2041.16103923985	2698.78922954563	2035.78252321943
75	0.20634882254827	0.253313394545102	0.23309431374665	0.223208977645157	0.317956147300666	0.0844677198314097	0.689442727541483	0.402062488629072	0.132093995146439	4.56748924343992	7.79755442166061	9.28117454906169	1.48362012740108	4.71368530562177	2.97676932976901	0.159689304675339	0.70214915305769	11.1527389316362	0.20525	0.4045	0.20225	-0.316443179638124	-0.759092959493689	0.238217859507277	0.163569035995054	0.219666666666667	0.4005	0.209166666666667	-0.242205103784564	-0.764204547861254	0.205180035314821	0.339639211210091	0.00903338362740562	0.0109772548964908	0.00898403167640126	0.035083172426044	0.0359949174501618	0.0260816328114538	0.137273545130406	0.00926010182741195	0.0109594675949602	0.00909666756518599	0.0283614798430365	0.0275725877148323	0.020756259921477	0.112001098722301	2030.37957381223	2699.17649816337	2014.02323905392
76	0.734719635568815	0.955128759541909	0.97770533514681	0.806596064493778	0.986548276806808	0.348720869472501	0.57125325839664	0.503377984555024	0.829023620200013	1.27650490483938	1.5640245765826	1.62396124636143	0.0599366697788355	0.347456341522047	0.878106315067271	0.320590056224319	0.447807491946151	3.55819525712947	0.21525	0.405	0.2065	-0.314620388091325	-0.74125723017941	0.228831075021105	0.30277222581604	0.223166666666667	0.399333333333333	0.201	-0.2911952404435	-0.743608980975509	0.225551853996009	0.228174196075006	0.00919244087468706	0.0109794250253346	0.00905372077821958	0.0340702289564173	0.0358099152847528	0.025782939040402	0.11977596275293	0.00931262665875855	0.0109541365549706	0.00896323991840659	0.0277127744913736	0.0289770205239871	0.0212184981641453	0.10504874107487	2083.31984316894	2699.94792201736	2037.12943943169
77	0.242259742065112	0.507414853432331	0.577798082974216	0.532357981608583	0.827702587485856	0.428245020545897	0.0607564964803469	0.350886054347449	0.736473838597912	4.18408871692009	5.28820676461692	5.67809533133914	0.38988856672222	1.49400661441905	0.627578252873718	3.51661280266489	0.870250191608648	4.36862456626794	0.21325	0.38975	0.188	-0.341265115576064	-0.794221984010691	0.222046131897013	0.341362924317686	0.206666666666667	0.4085	0.1955	-0.322854917106827	-0.76488993211928	0.197208748011351	0.30500003870662	0.0091612872098669	0.0109078852088691	0.00873877469051273	0.034864770175621	0.0341585366589524	0.0266782089328729	0.13499498606165	0.00905642242672919	0.0109942854318086	0.00887013047295831	0.0282552906319435	0.0294930450822238	0.0219846464091096	0.0946316384952612	2072.92385533602	2674.54450971782	1933.2396550353
78	0.216041532657752	0.362650992802237	0.473837463828488	0.911405461330393	0.713316258409829	0.176919005468692	0.0782311439231201	0.569429639693438	0.358336134632933	4.45828450630506	6.56798869496561	6.58036880500731	0.012380110041704	2.12208429870225	1.82331654927839	3.10127206095058	0.323637764124214	7.7156281851635	0.2095	0.4175	0.205	-0.259726015072326	-0.772979219998384	0.21281156028095	0.301746292716125	0.220833333333333	0.399833333333333	0.200333333333333	-0.271390331994075	-0.755118738629808	0.255617591104118	0.187979956082399	0.00910199418529118	0.0110298551147296	0.00902930031243097	0.034489212891906	0.0344247923449768	0.0265047574620796	0.14143697738905	0.00927771653604338	0.0109564292137084	0.00895209553410096	0.0280511053516285	0.028609552961708	0.0212157693631251	0.132628616770743	2053.17381601723	2717.88892488786	2029.02500843428
79	0.0200632230165717	0.0265149786285965	0.0394355551604407	0.502898158340843	0.296371972284497	0.952274226924891	0.029384056855097	0.017268289937291	0.062870765683699	9.83050663270114	14.2944001206415	14.7432152707588	0.448815150117298	4.91270863805767	0.00358215411870333	4.74497053166851	5.66889909793463	13.4033029198136	0.2125	0.3765	0.1825	-0.334445749434952	-0.774376227241693	0.195863086718935	0.15219324116863	0.213	0.398166666666667	0.201666666666667	-0.365248549142334	-0.840905424524836	0.242002788140677	0.268897473994798	0.00914952085444549	0.0108366319165896	0.00863910829287653	0.0358981856198528	0.0362382425258594	0.0265942153241367	0.124085183608345	0.00915737018550398	0.0109487407300062	0.00897434568931835	0.0277817784471414	0.0239110007130474	0.0210989639400266	0.123565301954317	2069.00080811442	2649.29871657568	1900.65303755958
80	0.371747013982439	0.315726394289695	0.42089279801481	0.883605585846875	0.413454336805203	0.833627278530941	0.175394156644293	0.189434573523918	0.752940394048242	3.13180140746408	7.05570463590266	7.07713761128252	0.0214329753798665	3.94533620381844	0.0441217402021721	1.8362240551287	1.72200957821951	4.22997598192781	0.21025	0.41325	0.19925	-0.352601730087071	-0.689680125292256	0.242988504180207	0.194483147450602	0.212	0.399666666666667	0.188666666666667	-0.30366939063247	-0.754143575078291	0.258366290637833	0.0118305453277949	0.0091139453997912	0.0110135311178496	0.00893390318187026	0.0335714756036467	0.0400032260013807	0.0267084106903659	0.106851525685657	0.00914165110318952	0.0109556663158077	0.00875066082134274	0.0284630552901522	0.0302475501284902	0.0220235202545016	0.131524616868192	2057.15085463707	2712.07847704761	1997.44377321418
81	0.172520425627307	0.435581213453589	0.55113311046603	0.910944002286726	0.922724745966732	0.526960425795458	0.113844886742497	0.243658362107127	0.468484439729924	4.99014192789764	5.89038055203855	5.90289050612046	0.0125099540819065	0.912748578222818	0.400249513610106	2.50001952267485	1.35930272425503	6.62916042937145	0.221	0.395	0.204	-0.324147572813735	-0.78928455999704	0.248493291508947	0.314633229957742	0.215666666666667	0.410833333333333	0.1945	-0.332227053359231	-0.781472445275575	0.230600341807036	0.385784967091932	0.00928022420422267	0.0109337675865558	0.0090129138633493	0.0340138928239156	0.0324444860692861	0.0254965669745879	0.146105468154573	0.00919889056199516	0.0110038718356525	0.00885291262980809	0.0273190137873159	0.0279788033771745	0.0220830234229872	0.103790919827491	2112.6828688536	2683.72873895014	2023.59139322315
82	0.810192075947278	0.309055378375306	0.414972346694642	0.940414399380551	0.186677773649456	0.405907633929698	0.731985640536227	0.741322365353206	0.324057730021963	0.9630486062415	7.12929642576273	7.13488384270022	0.00558741693748743	6.17183523645872	0.690755182386056	0.11729623919382	0.108967790643874	8.09770028877304	0.21425	0.39625	0.193	-0.346262862041303	-0.824677650464969	0.253373647367238	0.127562527881359	0.207333333333333	0.392833333333333	0.195666666666667	-0.32880619809498	-0.712404840014997	0.249446445581071	0.136917318021362	0.00917690451831494	0.0109397352643392	0.00882691663201904	0.0342906315208825	0.0312390318626564	0.0264548720944003	0.171540017160224	0.00906720564563423	0.0109232463779544	0.00887299138392238	0.0289391651326201	0.0321631834378092	0.0213001911795157	0.104239643539708	2078.13372951506	2685.84738050526	1962.17548891858
83	0.413649140906969	0.554732834158716	0.665170208574618	0.837391819036817	0.717940558078999	0.855379659211377	0.109731555865093	0.745307275952104	0.198413706707019	2.86042559795897	4.91521339117753	4.95733306594047	0.0421196747629438	2.09690746798151	0.0332182565744006	2.55808318978961	0.105516642172006	9.82999915698574	0.2035	0.4095	0.2015	-0.310017373551518	-0.798811145697333	0.205786326729684	0.362047813358859	0.205	0.3935	0.204166666666667	-0.312002467153511	-0.749124965161203	0.227403418450164	0.244269208117383	0.00900468862363404	0.0109984252363163	0.00897157285874555	0.0350332791965894	0.0334136665804681	0.0264451987596775	0.130996071062845	0.00902930031243097	0.0109265076435539	0.00901565085973591	0.0292902122220648	0.0297908055914496	0.0207951666044449	0.106393098910449	2020.86535384464	2706.70418895883	2009.89938784055
84	0.926266417294046	0.928310868239937	0.942101267367684	0.534715924691603	0.768215489441401	0.976181363036286	0.86734493237151	0.502882423264547	0.204855086924464	0.466132433321036	1.90401823881984	2.28943974508002	0.385421506260172	1.82330731175898	0.000891420722837211	0.0278996626493608	0.448848222318702	9.72245039751978	0.21425	0.394	0.2	-0.309954949146204	-0.714115429647314	0.224403493386106	0.26784534374931	0.214	0.395666666666667	0.2055	-0.334689937287649	-0.761225808956632	0.240427459279341	0.163725846687011	0.00917690451831494	0.0109289396036592	0.00894650881685169	0.0349156320548821	0.0381442095103748	0.0258356229498222	0.116860150530845	0.00917300779657458	0.010936959647038	0.00903746163789525	0.0281772463392276	0.0283846783279072	0.0207606508863018	0.106808907735472	2078.13372951506	2682.01499664299	2001.60969415275
85	0.45417783796167	0.546946297657572	0.486243326012273	0.221787597412911	0.426767661461406	0.820470359387125	0.112213859203642	0.61264751117136	0.366084816310425	2.61894546956319	4.97560081618576	6.46836809130764	1.49276727512188	3.84942262174445	0.0515017860725493	2.52276236223224	0.256337600822008	7.63278446991401	0.21825	0.41375	0.2065	-0.277419907038807	-0.81141779563906	0.21733595046724	0.150400714605556	0.220166666666667	0.397833333333333	0.202333333333333	-0.2693158968031	-0.749323449567399	0.205230464893559	0.360254660497469	0.00923856830478408	0.0110154954187118	0.00905372077821958	0.0336728467160846	0.0308646407009264	0.0262009494153895	0.155925315459088	0.0092676640841458	0.0109471871530724	0.00898541299001211	0.0282267881268119	0.0287991755065315	0.0211054197758616	0.101627910934025	2098.73641938947	2712.77750741614	2037.12943943169
86	0.650929235343699	0.714448918927855	0.757732329922022	0.493499347249863	0.635372895810734	0.721163042907587	0.279776189651843	0.663582733399568	0.752612463814716	1.63744632378075	3.72042571999918	4.18931336965761	0.468887649658427	2.55186704587686	0.127381067943134	1.16817673326659	0.189200662507574	4.23275307669445	0.218	0.4	0.20675	-0.280384796025305	-0.778131160615496	0.234178929984494	-0.100025746392171	0.215	0.410833333333333	0.203166666666667	-0.330156165974728	-0.767267652522258	0.22585637930284	0.180653961780219	0.00923475177360822	0.0109571907902987	0.0090577723735025	0.0345199800835399	0.033207519303269	0.0255306621496414	0.1408214623267	0.00918856435235825	0.0110038718356525	0.00899919323331466	0.0273922822573046	0.0281634767232336	0.0214912723117554	0.100116312642085	2097.45979275073	2692.04666803703	2038.47482993004
87	0.362961838765216	0.192852864044243	0.269516708940691	0.753583836208964	0.232868911485094	0.968468219231954	0.174617956594984	0.333374870273523	0.321325831812282	3.19198229192261	8.67247537606454	8.77101945918548	0.0985440831209417	5.57903716726287	0.00156258286369848	1.84284418780953	0.935743669113435	8.1293559660606	0.2185	0.40875	0.1915	-0.238618369512248	-0.778935217915736	0.21837258881647	0.156191543491502	0.218166666666667	0.395166666666667	0.199333333333333	-0.327234669356516	-0.727900727321809	0.231380258971937	0.178461214415929	0.00924237987711479	0.0109953247943691	0.00880071595386707	0.0343555798220667	0.0344889501780536	0.0272468993405469	0.168557038727122	0.00923729667901162	0.0109345675952622	0.00893530624134344	0.0279524346592974	0.0302396260626664	0.0211697624862899	0.0971515918989802	2100.01158075725	2705.60143747128	1953.56273858359
88	0.496583306707928	0.644133482231453	0.150589671398534	0.0108206022631525	0.0795315796171099	0.518066434967422	0.194039258197558	0.95883295829513	0.0494245793776959	2.38419603068178	4.24074351006129	10.7352879046011	6.49454439453984	8.35109187391936	0.417740928123749	1.6866795372116	0.00266443324289867	14.1003771347483	0.21175	0.3955	0.19425	-0.316385238362956	-0.70826063724793	0.252711337064086	0.427868161141411	0.217166666666667	0.4085	0.193833333333333	-0.286081818824711	-0.75846806540796	0.249906325450125	-0.0530358045253848	0.00913770855350533	0.0109361636252124	0.00884859410069076	0.0349880430808398	0.0393400827570098	0.0263159351213138	0.120580059909327	0.00922199411003176	0.0109942854318086	0.00884138400629022	0.0277647999679442	0.0292025221036092	0.0219959978045428	0.11198128237413	2065.06431549224	2684.57933237333	1969.30862508129
89	0.38360257230195	0.275914245985873	0.269305086911583	0.261681143746136	0.220948342573746	0.34845035768344	0.245725573948523	0.509722223522188	0.402357391313913	3.05249177531368	7.51398268671619	8.77382392714208	1.25984124042589	5.72133215182839	0.879092496879821	1.34744333625713	0.43463730215808	7.25962818258886	0.217	0.40125	0.198	-0.26209583922781	-0.720713209209844	0.238743565825163	0.460611451225455	0.209166666666667	0.389666666666667	0.192666666666667	-0.353825734029844	-0.768410654766864	0.213384422862476	0.361585191285445	0.00921943593716556	0.0109628605256773	0.00891278401283402	0.0347418359753755	0.0377032107070937	0.026290451527017	0.127418551259239	0.00909666756518599	0.0109074636905129	0.00882111201151368	0.0286581079411632	0.029334808468096	0.0214570153457892	0.0962383674721062	2092.33860921223	2694.06097724889	1990.4692135827
90	0.612985051263158	0.861755211250677	0.640528095554487	0.106873085496008	0.500994925864441	0.191121136532159	0.900436623478175	0.854428048643484	0.203125387751528	1.80896935568308	2.55945546000294	5.15931649628328	2.59986103628034	3.35034714060021	1.70895402598762	0.0156524625308521	0.0336618054625433	9.75105427323659	0.21575	0.39725	0.2015	-0.288264228400201	-0.804477807347794	0.224006771432827	0.113902866228375	0.226833333333333	0.3985	0.2	-0.315941686625201	-0.786937201298509	0.238023852996584	0.436859585460105	0.00920017882408802	0.010944455642226	0.00897157285874555	0.0348257813258058	0.0319795488933773	0.0258569023644518	0.162372392354846	0.00936663509685468	0.0109502890105562	0.00894650881685169	0.0272376842936749	0.0265318048599316	0.0212316229054332	0.109229620946062	2085.90401490895	2687.52348248647	2009.89938784055
91	0.381655360855671	0.579575446708774	0.428573793676729	0.131200761192911	0.414521148892604	0.132820457295322	0.409782998336738	0.805206918617462	0.321883506410147	3.06537298519834	4.7247010603387	7.00294015407417	2.27823909373546	3.93756716887583	2.25922568191527	0.679430209911516	0.0608184969205467	8.1228783041569	0.22075	0.39775	0.1975	-0.328039854421508	-0.787837065198466	0.201306649096073	0.455961542335249	0.208166666666667	0.406	0.1955	-0.311775161466875	-0.815707695568517	0.233595437672761	0.116044588211595	0.00927646188600812	0.0109467979310149	0.00890429774092991	0.03381858144326	0.0331281101653661	0.0262518819957519	0.115210163891512	0.00908063223121811	0.0109837298382917	0.00887013047295831	0.0283720650737005	0.0263177776378022	0.0218256331622193	0.13430930304212	2111.42229424002	2688.35526802347	1987.66837973563
92	0.466050074528799	0.732849739268514	0.824960951660045	0.910628045280398	0.902988167127902	0.575658035909678	0.218374461405113	0.463185152660839	0.768956672000191	2.55153179251647	3.58334703563742	3.59594628837658	0.0125992527391645	1.04441449586011	0.313306830306828	1.51502139918557	0.538186789293832	4.09341930983564	0.22475	0.39575	0.19675	-0.297310544356115	-0.76821881200336	0.242992374245202	0.0823647074497774	0.22	0.3835	0.190833333333333	-0.306616717644595	-0.813419509222408	0.226498948381619	0.103372548799192	0.00933607518714101	0.0109373571597905	0.00889152677408032	0.0339442319140223	0.0342019342428788	0.0261411553254637	0.152201435877682	0.00926514551751511	0.0108753396041573	0.00878900502991203	0.0286322046423675	0.0260338234238028	0.021343073696936	0.138494476094368	2131.41788328763	2685.00306045615	1983.45529506436
93	0.547337990898249	0.498384574426189	0.441454867211368	0.217769742195762	0.31308972822444	0.496984921836366	0.250884900165735	0.813986351526145	0.591086733457366	2.12268048961414	5.3612333805213	6.88024093127751	1.51900755075621	4.75756044166337	0.461368874532127	1.31836941116853	0.0553597497892042	5.56723665980446	0.215	0.41	0.19775	-0.342031404994618	-0.776556827540111	0.220047748422425	0.173193414585777	0.209333333333333	0.3985	0.199666666666667	-0.348672735249656	-0.712886274447621	0.249228583700928	0.284980839209374	0.00918856435235825	0.011000477501119	0.00890854364219609	0.0334459892239702	0.0343639735753956	0.0267538809329816	0.119866397039391	0.00909933202856822	0.0109502890105562	0.00894091239201264	0.0282542835592422	0.0316262928811645	0.0212292282424524	0.0951720583193955	2082.025537902	2707.4341869398	1989.06958458237
94	0.259498722682864	0.173340800118449	0.222095715569188	0.50548906753497	0.246009709246409	0.952752295153069	0.20102710490201	0.0957229747090659	0.0424566263431552	4.01826369217451	9.00422142472235	9.44761496889987	0.443393544177525	5.42935127672536	0.00351066518305743	1.63489667679278	2.77539607513791	14.5341600851952	0.2185	0.40025	0.21325	-0.256755683106663	-0.721004541722294	0.212253707840662	0.323690416151856	0.219	0.3875	0.1995	-0.342070055769865	-0.706258007895848	0.253919523593198	0.197870938582974	0.00924237987711479	0.01095833067833	0.0091612872098669	0.034715120739574	0.0360698625423496	0.0250821059391029	0.120105140318087	0.00924998816975299	0.0108963865854837	0.00893811053354986	0.0281142127761458	0.0311803739940657	0.0208405471455151	0.0973833039029091	2100.01158075725	2692.45161234794	2072.92385533602
95	0.234343892745535	0.594595614796563	0.68899873494948	0.697613776114637	0.973697558631705	0.380644601427418	0.0916085425125782	0.698505910440997	0.472023243529749	4.26387698771578	4.61088846099301	4.76185461019486	0.150966149201849	0.497977622479084	0.768619043963554	2.84587792487946	0.150030816766957	6.59687268170265	0.22425	0.404	0.199	-0.307354723840418	-0.775914765254533	0.217993130300446	0.254847609686912	0.216833333333333	0.387166666666667	0.202166666666667	-0.313080749590407	-0.771882307181868	0.225131149908683	0.134819519289475	0.00932869127962198	0.0109750729434048	0.00892969034652616	0.0333658852326435	0.0335296650973973	0.0263795787611605	0.12906260315025	0.00921687554661911	0.0108946622837784	0.00898264976363689	0.0286241552226494	0.027861066130741	0.0207043205503941	0.112160940868637	2128.93861835805	2698.40092285954	1996.05200104083
96	0.214867751290883	0.471059050058174	0.575338437196988	0.737711326345211	0.873562606101197	0.109443028013064	0.39869923873205	0.492640163224864	0.524638221977786	4.4712649788562	5.58654368823773	5.6986921054704	0.112148417232675	1.2274271266142	2.56224559217299	0.712245886585151	0.470754727844906	6.13014284127529	0.204	0.38925	0.19525	-0.32627474333025	-0.717559921262856	0.230593914380301	0.0901437596758977	0.217333333333333	0.397666666666667	0.200833333333333	-0.292261175920845	-0.705969020174972	0.203649362450148	0.17212872420972	0.0090129138633493	0.0109053510760106	0.00886583443676511	0.0360616581503516	0.0394703222896781	0.0260096714202636	0.123228247120556	0.00922455006706276	0.0109464083777571	0.00896045744795521	0.0282469224848569	0.0312109246888564	0.0212017363675377	0.0906568952966456	2023.59139322315	2673.64568077992	1974.98637363245
97	0.191534373748433	0.368007010915972	0.0733354482022203	0.0111907717871013	0.0843150451288747	0.720125279443206	0.290704928980646	0.0418040154680405	0.55155051935824	4.74396544695628	6.51525517697883	12.9500240529378	6.43476887595898	8.20605860598153	0.128372702283741	1.1163538137007	4.14312146465818	5.8993438537502	0.2125	0.40975	0.20775	-0.333883134834838	-0.711209325297753	0.251783088538886	0.428933088518564	0.2155	0.399166666666667	0.191166666666667	-0.285047907765052	-0.728949054585534	0.229481635664318	-0.0214452817086849	0.00914952085444549	0.0109994528378172	0.00907392620745889	0.033806999185781	0.0376976648296139	0.0258244021844609	0.110289935708166	0.00919631236314536	0.0109533696914805	0.00879486560110966	0.0283863235016825	0.0310804177148411	0.021890286261829	0.116591729111105	2069.00080811442	2707.06970478808	2043.84116202271
98	0.674529531215831	0.676300783780931	0.778990309165674	0.949225142382938	0.649441784617235	0.718507166939928	0.525831742516773	0.252538716985386	0.845107758162494	1.53363455140061	4.00277556933725	4.00683069377919	0.00405512444194756	2.47319614237858	0.129927552339723	0.402440154819487	1.30920460203743	3.40572530325926	0.209	0.3995	0.19975	-0.34128102368346	-0.808372137249116	0.253857769105984	0.0924285497475325	0.212	0.393166666666667	0.1905	-0.308144290394628	-0.744122851508259	0.248849428951977	0.0457054365643135	0.009094000793117	0.0109549020963206	0.00894231240930515	0.0346792727513047	0.0323744088219599	0.0260232502481382	0.162231925771307	0.00914165110318952	0.0109248796763358	0.00878313421981935	0.0287561947349611	0.030629659743501	0.0216775845955357	0.120984750286132	2050.51491126911	2691.2336541977	2000.22261829733
99	0.305565943360245	0.503291648125645	0.556399800029986	0.463786384477772	0.69198562508645	0.101099867224888	0.479013619757257	0.746712978330083	0.463297829348083	3.61970073577686	5.3214683328988	5.85820963153674	0.536741298637935	2.23850889575988	2.68810685553763	0.501108139120333	0.104313871634076	6.67671584108215	0.20775	0.39775	0.2075	-0.349530730111251	-0.791225811043977	0.24979805722188	0.391256215532604	0.2215	0.404833333333333	0.204833333333333	-0.306706342583173	-0.750201354802432	0.228926472582756	0.273845038294175	0.00907392620745889	0.0109467979310149	0.00906989561699867	0.0347981483491424	0.0330896106165793	0.0253325367508501	0.136200764336366	0.00928773416948405	0.0109787029624244	0.00902657515195721	0.0274172442258091	0.0284732301745793	0.0211551846496183	0.101536836988682	2043.84116202271	2688.35526802347	2042.50186076977
100	0.300058116953072	0.0941518192158253	0.110582244244129	0.345621575483178	0.0899964964298202	0.0736610315943378	0.783378910872136	0.919369298300332	0.171683550590009	3.66439529197669	10.8184600189998	11.7079277980156	0.889467779015831	8.0435325060389	3.19949456600443	0.0755801406921819	0.0102471517984668	10.3098571084764	0.1945	0.39925	0.204	-0.385104150068942	-0.804676298845831	0.269710586939862	0.422285777042352	0.209166666666667	0.402	0.204833333333333	-0.294359536785338	-0.723811610542573	0.22035833563337	0.256485362840239	0.00885291262980809	0.0109537532885104	0.0090129138633493	0.0355496954871168	0.0335446050621351	0.0256121001848346	0.143484700242803	0.00909666756518599	0.0109662267469049	0.00902657515195721	0.0286705429232562	0.0306846187478936	0.0210687821799401	0.0988663589092372	1970.73045423697	2690.825584234	2023.59139322315
101	0.332394221335279	0.171835852246533	0.217794944559085	0.486889284790955	0.191602134115879	0.497094454256383	0.0938124454847496	0.356955315868121	0.557489521665191	3.41171474642033	9.03111285407795	9.51450618399758	0.483393329919636	6.10279143757725	0.461134040535399	2.80770586002473	0.848576624459383	5.84898323231391	0.20675	0.39025	0.1945	-0.274945203317786	-0.801057253163281	0.268533211456292	0.137423200643432	0.201166666666667	0.407	0.202	-0.281419320075401	-0.737523185090802	0.213874723042077	0.28481759941735	0.0090577723735025	0.0109104072904554	0.00885291262980809	0.0363772990880525	0.0335878175415065	0.0260166087324254	0.23369334822283	0.00896601997552678	0.0109879874378326	0.00897988413954099	0.0292229346061005	0.0308744942977603	0.0214521503020836	0.10469513127515	2038.47482993004	2675.43913423489	1970.73045423697
102	0.287143127969829	0.575334706675342	0.638851114944277	0.518906167334531	0.844032679214308	0.327517733854677	0.940291647318984	0.0740439206643937	0.705626596043654	3.77214222527255	4.75700931090978	5.17307615199388	0.416066841084103	1.40093392672134	0.958687694343098	0.00561050502801663	3.19101729409704	4.62492549392481	0.2075	0.40275	0.20775	-0.264092489134822	-0.727437117793609	0.242435530107705	0.0207462878788485	0.215666666666667	0.4035	0.193166666666667	-0.281781959302999	-0.755951028235968	0.227575871095221	0.19026573991863	0.00906989561699867	0.010969566283232	0.00907392620745889	0.0355928073162736	0.037241678342168	0.0255489899444433	0.147980437591526	0.00919889056199516	0.0109728791590229	0.00882981515070251	0.0281790174882972	0.0295003130273779	0.0219114292067717	0.116979283230974	2042.50186076977	2696.44381114865	2043.84116202271
103	0.730986452686569	0.960900574264754	0.894678226754739	0.234255186013838	0.808561867692286	0.439826559481677	0.682848709773188	0.580897768717938	0.421072636842793	1.29219848180219	1.47864319364453	2.89347955494304	1.41483636129851	1.60128107314085	0.596734818829646	0.16693672645124	0.304785517424534	7.07539120284731	0.2205	0.40075	0.2015	-0.289874710344633	-0.724295095725288	0.233945951375613	0.322548353766973	0.214	0.396666666666667	0.197	-0.293168944726202	-0.735136955755438	0.217555122053837	0.153890155126457	0.00927269466946996	0.010960601541114	0.00897157285874555	0.0341217398535988	0.0368193651065237	0.0259889809162889	0.123966628910621	0.00917300779657458	0.0109417078921396	0.00889578931482569	0.0285604062314943	0.0303898278433187	0.0214071341734196	0.103910046866728	2110.16026630206	2693.25837683578	2009.89938784055
104	0.847865481587406	0.487748437692508	0.263613669671215	0.0651266562248786	0.0900085205562973	0.484029678702705	0.893620003485784	0.539779271985531	0.860286298674617	0.806693057602388	5.44812588218338	8.84989192958164	3.40176604739827	8.04319887197926	0.489770540989412	0.0178823864771402	0.375949008932366	3.25667402467461	0.21675	0.3925	0.202	-0.274159233210338	-0.777314197090917	0.223791658906112	0.252438991001262	0.222666666666667	0.393833333333333	0.197	-0.357613315808057	-0.756823951939898	0.257493684153076	-0.0416752603357181	0.00921559451913823	0.0109216077460179	0.00897988413954099	0.0351991077200364	0.0337797617833555	0.025606961149999	0.151285224380474	0.00930518158411042	0.0109281302819913	0.00889578931482569	0.0273373632097888	0.0286507266880214	0.0212249969942504	0.127059272873362	2091.05463798616	2679.41296671755	2012.65017336858
105	0.44309065889377	0.436101281898716	0.44589523816973	0.329058624016935	0.38540571536651	0.412162809546917	0.131169023487443	0.590893169193421	0.19930419334685	2.68319516133488	5.88582212605979	6.83842113149876	0.952599005438969	4.15522597016388	0.672553342610627	2.27861427146854	0.288951576612817	9.81496150449837	0.21475	0.40625	0.20575	-0.366710779107228	-0.768034629099989	0.27352560315714	0.226242344580545	0.221666666666667	0.391166666666667	0.201333333333333	-0.315724568149364	-0.764709164692361	0.219562702340001	0.0738725954773256	0.00918468278978509	0.0109847986622799	0.0090415343510773	0.0333561752646457	0.0342324875202107	0.0257559396841315	0.134723156435701	0.00929023315066821	0.0109149998345612	0.00896879762155995	0.0280038120676569	0.0279779011771821	0.0209105899722178	0.104258458366992	2080.72975137275	2701.85832980361	2033.08410817663
106	0.169310897177409	0.0700476045282064	0.111577519337611	0.881537249979492	0.155818296842999	0.303833622497457	0.418810314466612	0.109432517142812	0.182480388033797	5.03418638014409	11.6580164515399	11.6802236391231	0.0222071875832626	6.64603725897905	1.05729203502779	0.653651151309532	2.5623974532482	10.1089972036671	0.20775	0.39525	0.197	-0.311941697464427	-0.828948988134977	0.229860778321577	0.233989258599605	0.216333333333333	0.403333333333333	0.210166666666667	-0.237858448126652	-0.725075156913142	0.20387652674166	0.284519160390445	0.00907392620745889	0.010934967101128	0.00889578931482569	0.0354713804546544	0.0310572243098049	0.0261297872032086	0.172359212770858	0.00920918105039317	0.0109721452671599	0.00911261978599604	0.0285175542646263	0.0296559886457938	0.0207966737799039	0.102816878088111	2043.84116202271	2684.15455861428	1984.86123648602
107	0.622555664501117	0.61433685284916	0.652952899135534	0.440541473642705	0.510148295209436	0.521094813415247	0.262419171476089	0.453605187571583	0.910735416412364	1.765114537302	4.46257375254208	5.05744531736127	0.594871564819186	3.29233078005927	0.411725881524035	1.25594959652517	0.561627631373995	2.70682184709146	0.207	0.41575	0.2075	-0.297004024735434	-0.784662626920025	0.237005635970934	0.212255470381725	0.212333333333333	0.4045	0.201333333333333	-0.349936460952336	-0.742672130163616	0.228471591053585	0.140294979508287	0.00906181870703335	0.0110232356689089	0.00906989561699867	0.0344424711243996	0.0336169827527426	0.0261551961886275	0.148392093262801	0.00914689987553767	0.0109772548964908	0.00896879762155995	0.0276995372483214	0.0297858546244778	0.0213782757428329	0.0928973240085459	2039.81869607908	2715.53241669296	2042.50186076977
108	0.987673472571017	0.83415046353821	0.652399711071409	0.132122760876267	0.294607960286325	0.944348327622719	0.746009324587444	0.835578859409872	0.178167381341966	0.132478245599486	2.79459496216441	5.06197890523617	2.26738394307176	4.92950065963669	0.00487283271468186	0.104914991374244	0.0430777939727705	10.1880052033462	0.21325	0.40675	0.1905	-0.276565010953577	-0.735393106211469	0.219132787735037	-0.0656490941876904	0.212666666666667	0.41	0.192166666666667	-0.32907598665619	-0.787934750393214	0.241495098605965	0.236830994665032	0.0091612872098669	0.0109869274611931	0.00878313421981935	0.0346060075927296	0.0379502739423297	0.027241744965168	0.149880793819923	0.0091521395644451	0.011000477501119	0.00881238608543133	0.0276280315704388	0.027987930211917	0.0221936784913718	0.117062091882099	2072.92385533602	2702.61523644067	1947.7886323136
109	0.0887486757623334	0.2913912481319	0.340374783939749	0.445400335329536	0.84607126182675	0.787952880320834	0.165810308843962	0.0560336978374706	0.260201548836987	6.52328589157696	7.33014777732024	7.91247815226234	0.582330374942103	1.38919226068538	0.0723447829004726	1.92042052950274	3.65105527250307	8.89610620614279	0.21475	0.3885	0.20775	-0.304801724260346	-0.736646201929718	0.179387014665055	0.27385531073003	0.2125	0.402333333333333	0.192166666666667	-0.306028352393643	-0.767373179345859	0.209123437706694	0.37519531437414	0.00918468278978509	0.0109015272621924	0.00907392620745889	0.035286435864724	0.0360135731894617	0.0250254715098028	0.105001593938905	0.00914952085444549	0.0109677142782512	0.00881238608543133	0.0282609056310499	0.0291865543115901	0.0219715909114339	0.102393019076679	2080.72975137275	2672.28954980618	2043.84116202271
110	0.384942211741079	0.359765246923503	0.467474307297294	0.838053158744901	0.463620138666854	0.310739941481885	0.860864166470109	0.131146988554601	0.42876791984297	3.0436620679975	6.59662729615957	6.63840025879472	0.0417729626351502	3.59473819079722	1.02752815230815	0.0307210527207644	2.27887481036851	7.00107516855637	0.21375	0.39725	0.19025	-0.361107985907706	-0.754087474853316	0.234782361110708	0.263043183559859	0.205333333333333	0.3955	0.2025	-0.291946898245227	-0.783566599480202	0.206226748535302	0.209176529011354	0.00916910600890301	0.010944455642226	0.00877872438061906	0.0340682623507457	0.0367227296698297	0.0267913924120081	0.1207089412216	0.00903474355326782	0.0109361636252124	0.00898817382087803	0.0293668004888034	0.0279894041930401	0.0210077705630966	0.113732035307129	2075.53176753905	2687.52348248647	1946.34105687943
111	0.799839455281967	0.434579377283091	0.523441720806915	0.623238880032068	0.27375601599559	0.638257752228637	0.822019172374206	0.377660951034688	0.912556593429179	1.0058375062581	5.89917111024261	6.14051262041903	0.241341510176426	5.13467511416093	0.22102799426284	0.0506019237163855	0.778302003453064	2.68473135033387	0.21325	0.40175	0.1935	-0.235472119425936	-0.745529503583084	0.190144334800507	0.226060957494537	0.209333333333333	0.3995	0.200666666666667	-0.336350179010156	-0.753998183882219	0.210236294436424	0.363529040879221	0.0091612872098669	0.0109651076393609	0.00883560461736927	0.035367723186384	0.036994249210774	0.0267943811491248	0.136050090933785	0.00909933202856822	0.0109549020963206	0.00895767256192372	0.0283434329260234	0.0294759767491264	0.0212717534187253	0.0922411345582875	2072.92385533602	2694.85941530319	1965.03354773135
112	0.673614297324516	0.718731482931306	0.788872812974285	0.630023479443705	0.665700890759048	0.421363993897662	0.707746853597875	0.369016701221677	0.971395590677455	1.53762421756255	3.688599209323	3.92062812850781	0.232028919184813	2.38300391094526	0.646507834131626	0.140537897841568	0.806972996482727	1.77157654883064	0.21925	0.40275	0.196	-0.303544977645677	-0.714938528669405	0.19274772027428	0.278506024400238	0.2125	0.399	0.203333333333333	-0.321817787319393	-0.780136170301107	0.203512458204262	0.218695188701684	0.00925378490227154	0.010969566283232	0.00887870574508773	0.0339570428024215	0.0380346425817722	0.026621292678007	0.105917158815945	0.00914952085444549	0.0109526015055725	0.00900194211964325	0.0282682594149288	0.0276185600536771	0.0210838357557104	0.0992274968002351	2103.82828530265	2696.44381114865	1979.22797341227
113	0.746267101060422	0.965064437503737	0.899636811402342	0.232697435502717	0.807147299501908	0.318740006744483	0.907176858804345	0.831616468707272	0.679300179060808	1.22812448583863	1.41297395776201	2.83727092906338	1.42429697130137	1.60914644322474	0.994109664447024	0.0135956126505334	0.0452110268797696	4.84148691244792	0.2175	0.402	0.20525	-0.310906688203727	-0.79839981745109	0.195450196934948	0.12951235446935	0.209166666666667	0.400833333333333	0.2035	-0.308195813398201	-0.796396079985548	0.205830280495793	0.295123242034432	0.00922710381009996	0.0109662267469049	0.00903338362740562	0.0340827660198458	0.031972888101638	0.0258140863526639	0.122882874545192	0.00909666756518599	0.0109609788632189	0.00900468862363404	0.028591230168644	0.026893384455994	0.0211369973673483	0.108224328320828	2094.90213881176	2695.25707397925	2030.37957381223
114	0.979103705170605	0.650340531359276	0.687458112659628	0.446404069907883	0.332704819928708	0.749008564046421	0.867459309043958	0.871045835769169	0.729414903434971	0.190528103157703	4.19474746393826	4.7745134286597	0.579765964721446	4.583985325502	0.102366035609521	0.027851123639266	0.0263510930635675	4.42761751927857	0.21	0.396	0.2025	-0.299536661395826	-0.723697328269833	0.178317841082593	0.239532112241377	0.212666666666667	0.397666666666667	0.203833333333333	-0.268850070546018	-0.800074932576017	0.190932342914751	0.315470121613539	0.00910996683571757	0.0109385477058409	0.00898817382087803	0.0353500478081282	0.0377393389733303	0.0257816868110607	0.105288288311932	0.0091521395644451	0.0109464083777571	0.00901017449331464	0.0288514627358589	0.0264161334570982	0.0210151970257504	0.114141024730482	2055.8266824689	2685.42574309094	2015.3947552636
115	0.522253523625562	0.770883343182493	0.844557225562263	0.734484494658122	0.884399854972871	0.603988373135136	0.501226837843041	0.29082178704141	0.70274138615715	2.24955563946423	3.29599691944168	3.41103066270443	0.115033743262757	1.1614750232402	0.269022305596081	0.45233783866388	1.11581311990631	4.64873123559732	0.2105	0.41275	0.198	-0.286415733461996	-0.832047639827506	0.219532855183515	0.181366720243357	0.214833333333333	0.406	0.206666666666667	-0.298738916718593	-0.793541746343695	0.204408815068753	0.295235617161555	0.0091179187988055	0.0110115551092006	0.00891278401283402	0.0343954163326421	0.0305031013960508	0.0268596829648996	0.171160746660613	0.00918597720439752	0.0109837298382917	0.00905642242672919	0.0279577543816121	0.0264642588230332	0.0211195911883998	0.106115805073613	2058.47352118845	2711.37532253219	1990.4692135827
116	0.165880445658167	0.355805574865909	0.46682973108858	0.928228548944925	0.815575833377266	0.0282724606550502	0.815174392344404	0.959744250218001	0.436790014929165	5.0821381832211	6.63618850611965	6.6443018001446	0.00811329402495176	1.5621636169235	4.81137604868309	0.0546418782578257	0.00254767759906827	6.92443391607276	0.20075	0.397	0.20575	-0.284792057516754	-0.757884193277872	0.246363945497674	0.178319321388475	0.219	0.394666666666667	0.206166666666667	-0.307736580700764	-0.77114291527019	0.218759233462351	0.276632295768134	0.00895906530702773	0.0109432800242361	0.0090415343510773	0.0364535921575206	0.036171499564666	0.025448594959285	0.157952538022228	0.00924998816975299	0.0109321635802213	0.00904831045401003	0.0281154016012832	0.0274644925089842	0.0207203553947837	0.105092774309969	2005.76155256455	2687.10602369132	2033.08410817663
117	0.555529567101005	0.537156595400573	0.651210905912104	0.888418978738064	0.559574319517178	0.477458167207511	0.834890952206092	0.170243144743494	0.400190864933383	2.08216380178055	5.0520365504417	5.07172205598181	0.0196855055401102	2.98955825420126	0.504663475472626	0.043444283252029	1.88080092998825	7.28129529783696	0.2225	0.39775	0.18875	-0.333325722518604	-0.755927119155847	0.225844126388239	0.295045754354863	0.2165	0.399833333333333	0.199833333333333	-0.274134905329727	-0.776565927976254	0.238474579745563	0.157413442307099	0.00930269558098814	0.0109467979310149	0.00875214366651849	0.0335864191269674	0.0359724275850773	0.0269687160419932	0.122746082201221	0.0092117481050871	0.0109564292137084	0.0089437118190191	0.0283726938935203	0.0277984141216851	0.0212899966279416	0.133767329197577	2120.21586249291	2688.35526802347	1937.62146817167
118	0.255156177039671	0.170628726556647	0.246350505908757	0.849786887878578	0.284270696206797	0.120351394942167	0.372766943100788	0.442625437260792	0.0630657284828788	4.05906716258323	9.05282910514507	9.08869780948589	0.0358687043408281	5.02963064690266	2.41274200013868	0.794420029360481	0.589466646710207	13.3942460726521	0.20325	0.39625	0.20175	-0.329504024769106	-0.743926458561258	0.279603291590111	0.318849120072362	0.216166666666667	0.405166666666667	0.1955	-0.286390809751155	-0.716049856625012	0.217479093650284	0.366284559995523	0.00900056797440756	0.0109397352643392	0.00897573120282201	0.0356416841930193	0.0372246146436855	0.0256309134094697	0.147902633539993	0.00920661177060224	0.0109801457752193	0.00887013047295831	0.0280105379528856	0.0312847755925844	0.0218268518382981	0.0956527340842437	2019.50002129769	2685.84738050526	2011.27555677596
119	0.539252122829943	0.649686180202348	0.711854249771018	0.540903967370815	0.660756542811703	0.737156751029145	0.377291572946825	0.273436528776146	0.125391365433651	2.16310462226102	4.19959389096039	4.57346082248114	0.373866931520752	2.41035620022012	0.112641397741754	0.779508261963201	1.19942551894565	11.3166384471268	0.2175	0.3965	0.19375	-0.347740885629706	-0.721175681204191	0.243144095357112	0.218524238464254	0.220333333333333	0.405333333333333	0.202666666666667	-0.300189005996939	-0.71259171089688	0.206210706954796	0.341158893890352	0.00922710381009996	0.0109409198362584	0.00883994010276711	0.033941310899336	0.0380710518141446	0.0264301086109134	0.117696813882758	0.00927018046753827	0.0109808652123372	0.00899093225844141	0.027544310004601	0.0305262824454522	0.0213579110513629	0.0871955059353874	2094.90213881176	2686.26797292602	1966.46017339293
120	0.86735707739599	0.824843296646753	0.885676370601557	0.727295509896153	0.686617643214516	0.53413706373271	0.953510746860669	0.496927819245418	0.862973394545175	0.724794649700925	2.87109440306085	2.992703773838	0.121609370777151	2.26790912413708	0.386514837409777	0.00339873200209695	0.461491335301616	3.22967880290834	0.207	0.40175	0.1985	-0.257473665137634	-0.720127174611186	0.231589389458089	0.0804146160909733	0.212166666666667	0.401166666666667	0.193	-0.320505998988469	-0.743564001294306	0.247231077738632	0.180380831377712	0.00906181870703335	0.0109651076393609	0.00892124819376007	0.0357854582432558	0.0386601912497768	0.0262891254874279	0.144054129856094	0.00914427662577065	0.0109624848528144	0.00882691663201904	0.0281988404587194	0.0304336671502601	0.0217937974325216	0.111609843978776	2039.81869607908	2694.85941530319	1993.26375003647
121	0.000300830558886187	0.000474494908916188	0.000133832871204162	0.025950125354367	0.0343968234976596	2.73451906886848e-05	0.582867758201117	0.609980188537943	0.00183348932825898	18.7991181218458	24.226281649775	29.1856206222801	4.95933897250507	10.3865025004343	17.5939849418628	0.301621354274175	0.260203781823293	22.8180720771229	0.24125	0.4065	0.198	-0.225029273853305	-0.790667729099812	0.257532795837574	0.334075649063407	0.205666666666667	0.401	0.202166666666667	-0.30681799359946	-0.77552823913429	0.208627835159824	0.183361023330448	0.00956922168997437	0.0109858645362941	0.00891278401283402	0.0325265638011584	0.0313599665431714	0.0264653018545769	0.202697733106577	0.00904017736816421	0.0109617325177134	0.00898264976363689	0.0288923217945438	0.0284525851445478	0.0212282097832645	0.106618326437794	2210.06599751292	2702.23730124024	1990.4692135827
122	0.845025467727584	0.793519320995724	0.847882177715813	0.611546809071887	0.633864774862768	0.564128022196113	0.582867758201117	0.738691322965208	0.687580713848618	0.818548743322026	3.12095883858274	3.37888745286182	0.257928614279081	2.56033870953979	0.332606978194235	0.301621354274175	0.111280203827846	4.77350619398549	0.20725	0.4065	0.20375	-0.290778369743428	-0.721747869951136	0.212324640176712	0.247400959904812	0.2025	0.401	0.2065	-0.328835761807612	-0.784789635597714	0.226565852047394	0.171432417529853	0.00906585978585751	0.0109858645362941	0.0090088039175027	0.035068064422616	0.0379992038390858	0.0261099013965799	0.118724084781352	0.00898817382087803	0.0109617325177134	0.00905372077821958	0.0289261075654392	0.0278342802184342	0.0209124266324958	0.110460338344175	2041.16103923985	2702.23730124024	2022.22914401686
123	0.474115928125831	0.204618632552714	0.262297346651647	0.536679514754599	0.173751594934989	0.24192190992298	0.553973917771302	0.366608851848819	0.399253631461705	2.50650889788085	8.48593653918215	8.86766523854021	0.381728699358064	6.36115634065936	1.36935979676309	0.350245983561763	0.815126755265737	7.29069124230254	0.211	0.39625	0.20725	-0.318254315063087	-0.782772400049306	0.184830208668513	0.215133399030326	0.220833333333333	0.402166666666667	0.199833333333333	-0.245610930537077	-0.743164263829979	0.242487841005675	0.0852639466407103	0.00912585012863378	0.0109397352643392	0.00906585978585751	0.0349915562053441	0.0334287183417343	0.0254077498992247	0.113852394695958	0.00927771653604338	0.0109669711713299	0.0089437118190191	0.0281517514596372	0.0292552681115398	0.0213651875591451	0.132121476028999	2061.11434268517	2685.84738050526	2041.16103923985
124	0.101409463496168	0.200303728655974	0.218777500698537	0.330776222965829	0.51215350762533	0.287774807788428	0.0301792355589022	0.660553845576289	0.29258601572196	6.21942107937502	8.55327410851169	9.49913066309819	0.945856554586499	3.27970958372316	1.1300024898901	4.6990533505541	0.192851517689633	8.47487146272005	0.205	0.4105	0.19775	-0.295903913051179	-0.716323594347011	0.264419291882578	0.303584160994206	0.213833333333333	0.388833333333333	0.201333333333333	-0.280371621940925	-0.763832847959384	0.217122531049629	0.133664152195609	0.00902930031243097	0.0110025180164065	0.00890854364219609	0.0349877901409654	0.0391723419886194	0.0266381937747145	0.138308340518553	0.00917040716807376	0.0109032300867345	0.00896879762155995	0.029118720043312	0.0285697008648643	0.020829941290824	0.116919918468302	2029.02500843428	2708.16005098032	1989.06958458237
125	0.73881428827647	0.787566233791309	0.861876575955026	0.786515407071975	0.739180253596772	0.412869426039059	0.533132924098838	0.840535606685853	0.26963352254386	1.25932235074288	3.16736819808284	3.24072157872433	0.0733533806414925	1.98139922798146	0.670522709609941	0.388416516963844	0.0404848289163056	8.76947214011786	0.2085	0.40375	0.207	-0.215992753648249	-0.727761729799958	0.22622460433969	0.141025188582303	0.215333333333333	0.41	0.208666666666667	-0.267534661233419	-0.755183795746806	0.222952251804801	0.273828887597664	0.00908598660445238	0.0109739775305684	0.00906181870703335	0.0359252724373476	0.0371984138504978	0.0256941857515442	0.15582229321851	0.00919373192984456	0.011000477501119	0.00908866031478805	0.0280003504045762	0.0283706620679535	0.0211026035628467	0.111177951640656	2047.84995760484	2698.01157789843	2039.81869607908
126	0.146105542485514	0.162235387352923	0.184602207348112	0.352870478041903	0.320332074376686	0.0351666929203208	0.391726241847868	0.822834839431968	0.0641707792027638	5.37823657208355	9.20759292814182	10.0707006448647	0.86310771672288	4.69246407278115	4.43706310860216	0.733576854967396	0.0501313690037932	13.3433916174684	0.22175	0.40075	0.2025	-0.262934922873323	-0.810708757493324	0.227414183002994	0.0555081517916051	0.204166666666667	0.409333333333333	0.200666666666667	-0.319947232438392	-0.75997057862577	0.222413615310418	0.395686807506484	0.00929148182838904	0.010960601541114	0.00898817382087803	0.0343003121509519	0.0309774682695427	0.0259226112883247	0.184180020807102	0.00901565085973591	0.0109977385359095	0.00895767256192372	0.0284534598752681	0.0295488601169427	0.0216131292406877	0.0998623671663806	2116.45588451479	2693.25837683578	2015.3947552636
127	0.00660395153212347	0.0287969133928091	0.0481870268034886	0.755541561116596	0.748105721835342	0.887591285677578	0.00256693815271254	0.039258286597609	0.0184720199081503	12.2402280157985	14.0761577266821	14.1730908142199	0.0969330875377636	1.93286279842141	0.0199805976972129	9.09225761406196	4.24965579603122	16.8378783222053	0.2065	0.37875	0.19375	-0.37350284846225	-0.793802288253548	0.206610723620547	0.203515884207802	0.205333333333333	0.408833333333333	0.210666666666667	-0.32894133231839	-0.741834415134349	0.237193993390819	0.21299194290892	0.00905372077821958	0.0108493351310757	0.00883994010276711	0.0357671679507421	0.0342293711346679	0.0257042244735462	0.119766659402027	0.00903474355326782	0.0109956705948459	0.00912056486533825	0.0282850420318252	0.0296405888183917	0.0209009089669255	0.0996003791841254	2037.12943943169	2653.79549547489	1966.46017339293
128	0.969995700411255	0.625679025048365	0.598155439909064	0.287640129557928	0.261322287355767	0.872856143738659	0.630135318782959	0.967455178691126	0.776334424598231	0.24512331582082	4.37789385956421	5.50852793647937	1.13063407691516	5.26340462065855	0.0256101284630859	0.231877300544511	0.00166465644542768	4.02983699480934	0.2105	0.412	0.2005	-0.25916450571889	-0.816378755204959	0.223894978808843	-0.116147383757922	0.211833333333333	0.407166666666667	0.200166666666667	-0.273438670743311	-0.728794454015278	0.213474102682824	0.189921499736888	0.0091179187988055	0.0110085691303252	0.00895488525805845	0.0347399064937461	0.0315680253690674	0.0266016642075605	0.156350532283723	0.00913902330583545	0.0109886924514251	0.00894930338778804	0.0283788940046074	0.0306120320291318	0.0215838744234338	0.103705579742844	2058.47352118845	2710.31285474296	2004.37915982548
129	0.371932520063205	0.617834532363203	0.0911558579069464	0.00504784916696145	0.057032508574448	0.516129366031169	0.745773615881898	0.0820385739346402	0.243052507543306	3.13054387248121	4.43642352867755	12.2986394077961	7.86221587911859	9.16809553531493	0.421620873492429	0.105116780106982	3.02404564737299	9.13580277639532	0.224	0.40425	0.18825	-0.262851790344588	-0.745052662851801	0.255464266204399	-0.323528542177598	0.2185	0.4075	0.202333333333333	-0.258747711913327	-0.747407500979656	0.213117270157348	0.268407706572494	0.00932499210395749	0.0109761653984179	0.00874323686316588	0.0338658670845267	0.036591376297934	0.0272265485447117	0.119747698092404	0.00924237987711479	0.0109900985497432	0.00898541299001211	0.0279505260786431	0.0290144144804586	0.0214493809695476	0.10873824272914	2127.69683081772	2698.78922954563	1934.70189485685
130	0.570744791642184	0.475462288798658	0.462659056899765	0.287173376386761	0.322345970281205	0.647052353438254	0.458527493980514	0.334306358069105	0.86521358382776	2.00801518007938	5.54976636015635	6.68259223519999	1.13282587504364	4.67457705512061	0.209636636873256	0.549486724734379	0.932144266032992	3.20701983299195	0.212	0.40525	0.1925	-0.336537297282418	-0.75495480676146	0.192082027675378	0.233716512452602	0.215833333333333	0.397833333333333	0.200333333333333	-0.316760274662054	-0.745585759579924	0.245637994597828	0.266041127896883	0.00914165110318952	0.010980505657858	0.00881820590470016	0.0340925299993252	0.036597198171921	0.0270438247731915	0.108127408714354	0.00920146652827218	0.0109471871530724	0.00895209553410096	0.0281121539065474	0.0294558387708997	0.0211686662905857	0.10835446237078	2066.37797577465	2700.33207766384	1959.31100959541
131	0.714155315198554	0.924001148611409	0.894517958526736	0.33160394913253	0.820965621537258	0.331813348844396	0.652142697596055	0.911385161244611	0.839135092456264	1.36331778655585	1.95265304377972	2.89527696295409	0.942623919174366	1.53195917639823	0.941807824057832	0.203209387258539	0.0123858076021861	3.46294016244147	0.20675	0.3935	0.20425	-0.323979725953001	-0.786877110692821	0.208897403592683	0.13507043423357	0.214833333333333	0.398	0.205166666666667	-0.352855590186961	-0.792031982814451	0.222754372873559	0.310099771481682	0.0090577723735025	0.0109265076435539	0.00901701846848671	0.0355269010396852	0.0337654722432685	0.0254949686024778	0.128774825196347	0.00918597720439752	0.010947964603728	0.00903202311215638	0.0277894895327726	0.0266539801925447	0.0208985240939031	0.0998376091889614	2038.47482993004	2681.15184406107	2024.95210286859
132	0.872620387174084	0.169116110739335	0.171491136508554	0.26676549690489	0.0475147238081192	0.475055381110044	0.940489975355411	0.578284782089699	0.918669833470064	0.702480366962845	9.08022828102548	10.3135320375222	1.23330375649675	9.61105167055939	0.510192858326263	0.00557322587337694	0.309015761815317	2.60897812771236	0.20475	0.41225	0.20775	-0.360256290365369	-0.676750088657123	0.187175075295692	0.356949412710317	0.210666666666667	0.4115	0.203166666666667	-0.350172473714781	-0.793619458847028	0.234717156624769	0.174855071496755	0.0090252116857715	0.0110095673864607	0.00907392620745889	0.0340684609392213	0.0403698450366047	0.0260910537614056	0.0870543159126998	0.00912056486533825	0.0110065638245372	0.00899919323331466	0.0274887656908145	0.0269795093751551	0.0214958372014093	0.105169405922237	2027.66890907842	2710.66804238963	2043.84116202271
133	0.614564579181965	0.888814318283871	0.874286508087922	0.370782971453191	0.85933306309326	0.827224693007737	0.24775938915911	0.638692544666766	0.836501830135234	1.80170224072208	2.31268241236103	3.11372119674343	0.801038784382399	1.31201895602135	0.0476384616085852	1.33589388942164	0.220456189295874	3.48793412443748	0.215	0.39925	0.202	-0.245691875508006	-0.723698392739766	0.22334871168002	0.291029077041754	0.216833333333333	0.410833333333333	0.198166666666667	-0.225429636971906	-0.720733624428954	0.24912646625417	0.0511780281091994	0.00918856435235825	0.0109537532885104	0.00897988413954099	0.0352477363117919	0.0373118927475646	0.0259059972674781	0.1355272888947	0.00921687554661911	0.0110038718356525	0.00891560785791875	0.0281795787194518	0.0307824289177361	0.0217777033741962	0.134845666220552	2082.025537902	2690.825584234	2012.65017336858
134	0.017487092734654	0.0187529855643714	0.0334179891461318	0.929034310392535	0.279411128702962	0.944300641721391	0.764262324827109	0.00196589524024558	0.0152884034480069	10.130712514976	15.2005444607203	15.2084761254955	0.0079316647752421	5.07776361051947	0.00488120060617803	0.0899330194151844	9.58110992397269	17.3473851778494	0.21275	0.4025	0.21675	-0.325598580372878	-0.821082885087459	0.245207531968718	0.229200153436064	0.212166666666667	0.3995	0.191333333333333	-0.29605067382756	-0.737255527665898	0.276162445414881	0.106052133116155	0.00915344806921293	0.0109684560679367	0.00921559451913823	0.034330099245591	0.0297749519111158	0.0248375634161628	0.158487708392679	0.00914427662577065	0.0109549020963206	0.00879779205351848	0.0285345718342292	0.030902608798252	0.0217719486723221	0.135265264635875	2070.30998274504	2696.04927169063	2091.05463798616
135	0.332470625952239	0.0669873357051541	0.0984841108292819	0.59629196525828	0.0703961494674567	0.640367565721397	0.0946271475044047	0.85402250167998	0.204994854076744	3.41114389404538	11.7830538642811	12.063678706465	0.280624842183897	8.65253481241962	0.218261770411118	2.79384129785285	0.0338517563614005	9.72014774281605	0.21275	0.3845	0.2	-0.339868621292828	-0.688601225382321	0.216099703790832	0.41041056380264	0.216666666666667	0.401166666666667	0.1985	-0.328877637278864	-0.798493053047417	0.266702213132199	0.249109886266736	0.00915344806921293	0.0108806741305292	0.00894650881685169	0.0352701505483063	0.0397243079849432	0.0254305482593222	0.100016373073354	0.00921431293654374	0.0109624848528144	0.00892124819376007	0.0277510192797854	0.026620337869228	0.0213575579695434	0.136111369420057	2070.30998274504	2664.89673240252	2001.60969415275
136	0.906646590611443	0.731741468489897	0.82395010422837	0.906939494754059	0.549448263667748	0.551724793904994	0.757818151514922	0.766802452960265	0.563504310698049	0.555025167399435	3.59163023749716	3.60529578949354	0.0136655519963824	3.0502706220941	0.354236318265976	0.0950779978174978	0.0879478336592001	5.79816683573558	0.20375	0.39825	0.20025	-0.260566068138722	-0.712000280028709	0.23028428666468	0.159380006949707	0.208666666666667	0.401333333333333	0.197833333333333	-0.305446359234317	-0.773909182346733	0.21336148015208	0.224821552636524	0.0090088039175027	0.0109491282965918	0.00895069976388056	0.0363329216915022	0.03929545590643	0.0259904664562595	0.138585083964836	0.00908866031478805	0.0109632358687936	0.0089099577131995	0.0286350565014907	0.0286531270159278	0.0215282816189066	0.108788774092508	2022.22914401686	2689.18287897755	2002.99520750785
137	0.411006640901649	0.651013733953422	0.75490843908085	0.878080083358646	0.855160543301116	0.880508689444196	0.290760337776203	0.154748313977487	0.477081216634014	2.87683840315731	4.18976198328164	4.21329461771529	0.0235326344336499	1.33645621455798	0.0225974228942505	1.11609740666063	2.02480963655034	6.55094164411412	0.21075	0.39875	0.19225	-0.300894628279967	-0.777870320750238	0.186783826769579	0.257281888455312	0.2095	0.409333333333333	0.203833333333333	-0.26729239673321	-0.738522528714551	0.206793555104951	0.228885335966504	0.00912188703951002	0.0109514467465683	0.0088138419917382	0.0350795035829218	0.0351619639494387	0.0267669200145067	0.123596755266464	0.00910199418529118	0.0109977385359095	0.00901017449331464	0.0285156596713198	0.0300121558668974	0.0214267868453265	0.104007051733846	2059.79468343497	2690.00631712553	1957.87635827932
138	0.0341381951146492	0.00466244607544485	0.00403220344074184	0.146526484665928	0.0161545595469508	0.0700566157616349	0.8085157576778	0.0549198278077005	0.0375535189293274	8.66206997105473	18.7206091259795	20.8286533088976	2.10804418291809	12.1665833378429	3.28169327465366	0.0587292787095066	3.68451846251446	14.8811430605337	0.206	0.39225	0.186	-0.282202974320914	-0.725970264435977	0.128648196495183	0.573877990980583	0.221166666666667	0.394666666666667	0.2015	-0.287784573397859	-0.723255760860608	0.238922489639743	0.260146449020186	0.00904560177410701	0.010920375270476	0.00870286561627649	0.0362335343421791	0.0397682469499149	0.0270056886456168	0.0925383605572437	0.00928272969801633	0.0109321635802213	0.00897157285874555	0.0281410291138454	0.0300627199295098	0.020991701426862	0.105720305153465	2034.43407992503	2678.97562680749	1921.48263898166
139	0.460790981176294	0.0468781135755824	0.0777506204474726	0.925891704148128	0.0372671054977095	0.185393073013218	0.671821124612057	0.385594621464611	0.084162184089947	2.5812226009657	12.7676260464796	12.7762778227625	0.00865177628293168	10.1950552217968	1.75385312664184	0.179479276328493	0.752789093390675	12.5392633239274	0.21975	0.41025	0.2025	-0.298392207930634	-0.679770302020924	0.225470834036612	0.243810236725971	0.208666666666667	0.406	0.209666666666667	-0.213091483484182	-0.78287530859564	0.205086525327212	0.105283651082662	0.00926136357010072	0.0110014992270427	0.00898817382087803	0.033512100542198	0.0392279996929794	0.0263512954241364	0.10790727162005	0.00908866031478805	0.0109837298382917	0.00910465403737824	0.0292176842721968	0.0272818176497343	0.0209238489181116	0.141601533665389	2106.36545071574	2707.79763560657	2015.3947552636
140	0.0205689889219703	0.0636684383661891	0.100043784733975	0.76299149092038	0.691776260014965	0.00554701616383896	0.758385738095995	0.0528717928498365	0.147605928937541	9.77604413645895	11.9247635412175	12.0156988213566	0.0909352801390924	2.23965468489769	7.69186876661661	0.0946185539323778	3.74796664318819	10.7995231682689	0.2295	0.40425	0.1925	-0.293988647803588	-0.722721399452006	0.243540883259139	0.226191164141115	0.206166666666667	0.407333333333333	0.208333333333333	-0.287516041617183	-0.782716187446515	0.250846019281332	0.122025228945536	0.00940527004143295	0.0109761653984179	0.00881820590470016	0.0330239754503324	0.0370166504426929	0.0268851627045858	0.129312726535357	0.00904831045401003	0.0109893961553114	0.0090833105772785	0.0287131134957314	0.0275596291237919	0.0209644778367463	0.137970506202309	2154.68591887615	2698.78922954563	1959.31100959541
141	0.661459990994899	0.793936619919635	0.833706366091069	0.528836952883639	0.74983732296596	0.780550014813275	0.520706144047455	0.353714218089367	0.830577468617248	1.59087775940134	3.11769447332335	3.51432036272308	0.396625889399729	1.92344260332175	0.0776192652429017	0.412494419661016	0.860087458540875	3.54368052198093	0.213	0.40125	0.19675	-0.400367379164114	-0.74346921704097	0.223304295368387	0.372163090379038	0.215333333333333	0.394833333333333	0.204333333333333	-0.349178720033399	-0.723488396629579	0.2101736772368	0.255267483044051	0.00915737018550398	0.0109628605256773	0.00889152677408032	0.0333127090188754	0.0368202792275632	0.02643427927614	0.100304419155654	0.00919373192984456	0.0109329662483063	0.00901838548463559	0.0279501521035508	0.0302615162889768	0.0208577120774974	0.0841010547710764	2071.61766472613	2694.06097724889	1983.45529506436
142	0.8241369357706	0.878056330766224	0.926552802683196	0.759092322075907	0.808456636635549	0.601388139935321	0.473610201194135	0.9262054952938	0.988486127155709	0.90534837137966	2.41316652225942	2.50721481969958	0.0940482974401675	1.60186644831992	0.272907337504876	0.513540507135986	0.00857845485188591	1.29824811026059	0.211	0.404	0.19525	-0.281469733894662	-0.775473955733249	0.237346352001014	0.14186938148397	0.206666666666667	0.396833333333333	0.196	-0.337495132152435	-0.786045757066937	0.22459462702031	0.19327484773648	0.00912585012863378	0.0109750729434048	0.00886583443676511	0.0349518028992114	0.035020684828779	0.0266519307593239	0.1615131642786	0.00905642242672919	0.0109424946213701	0.00887870574508773	0.0286886892764853	0.0282337857516278	0.0214711000909497	0.109888177022427	2061.11434268517	2698.40092285954	1974.98637363245
143	0.800563429547203	0.800879049677111	0.771299274720112	0.314873565749197	0.546108199126062	0.683905861525045	0.504339638305465	0.581608532827898	0.785364259104256	1.00284550050128	3.06315859286406	4.0732807916429	1.01012219877884	3.07043529114162	0.165762208805972	0.445792903235997	0.303641418648112	3.9513442525027	0.21725	0.4	0.2025	-0.280777366910371	-0.761313584807246	0.244840083747009	0.162847546726588	0.213833333333333	0.393333333333333	0.198	-0.252941944502044	-0.799244092835387	0.207737556697294	-0.0298982334739742	0.00922327236541149	0.0109571907902987	0.00898817382087803	0.0345891463482028	0.0347506292885603	0.0258450956751346	0.154891418215378	0.00917040716807376	0.0109256943261912	0.00891278401283402	0.0291336421563259	0.0267972239720491	0.0212293648752798	0.126392849657667	2093.62110907951	2692.04666803703	2015.3947552636
144	0.602023878414512	0.51792645792459	0.465258794834379	0.22777628561416	0.308552961620592	0.251448980841569	0.993353230014607	0.624441720740265	0.601923886689643	1.85973085343721	5.20400912268087	6.65870290861494	1.45469378593407	4.79897205517773	1.31523517845017	6.93986821715953e-05	0.239673927482727	5.47729526874418	0.213	0.40075	0.2025	-0.291229527928943	-0.802931388911669	0.196526111966302	0.0590371237331866	0.2035	0.400833333333333	0.1985	-0.297120128356788	-0.735955431603619	0.226448597034169	0.213425441125777	0.00915737018550398	0.010960601541114	0.00898817382087803	0.0348420701084635	0.032228345167245	0.025979410682678	0.136151285252695	0.00900468862363404	0.0109609788632189	0.00892124819376007	0.0291882580448214	0.0310543687975869	0.0214415436891614	0.107671792865422	2071.61766472613	2693.25837683578	2015.3947552636
145	0.0769733640935555	0.263215729999509	0.359043265496623	0.847305199213215	0.929938595620434	0.0794137329363942	0.176771678560529	0.362739701880818	0.395923901976452	6.84595022624126	7.67093954650045	7.70801810094417	0.037078554443724	0.862067874702916	3.07685945350931	1.82455802974073	0.828385819097093	7.32418529968591	0.20225	0.3915	0.201	-0.349590373682274	-0.754004056500783	0.237589915057892	0.220337583344963	0.216833333333333	0.405	0.2085	-0.301596350782882	-0.719827846163555	0.240959223677437	0.163776902708304	0.00898403167640126	0.0109166598248212	0.00896323991840659	0.0357630296697725	0.0367385689704092	0.0256154206240833	0.127648542008776	0.00921687554661911	0.0109794250253346	0.00908598660445238	0.0278213818460988	0.0299911736593681	0.0208953146793731	0.101473841232734	2014.02323905392	2677.65731391509	2007.14238718004
146	0.748101662610515	0.656047011921482	0.733976324690535	0.626366858012272	0.529941916116902	0.741164824564347	0.278408272961151	0.910483195166153	0.123454839428695	1.22045914123737	4.15250431058666	4.38952417782275	0.237019867236086	3.16906503658538	0.109105494520918	1.17484344688455	0.0126402991136274	11.3654186891067	0.21225	0.393	0.19875	-0.331645065664597	-0.715538938764982	0.253989107249727	0.243446329847942	0.2095	0.403833333333333	0.199666666666667	-0.290801034789207	-0.776876444949445	0.246707465677997	0.113511568219303	0.00914558853463365	0.0109240636936898	0.00892547201975266	0.0348925262585503	0.0383849888512029	0.0258232729532217	0.12525673924131	0.00910199418529118	0.0109743429968822	0.00894091239201264	0.0285822044912264	0.0282847525987986	0.0214266626150756	0.134043660321346	2067.6901395526	2680.28450137761	1994.65866047588
147	0.123466753857267	0.0199596947197119	0.0266372570488748	0.371197063042279	0.0392608745075435	0.679549158311742	0.0905278713071367	0.0549852579187279	0.110886618772689	5.76786556831939	15.0384584432395	15.8381116907258	0.799653247486276	10.0702461224064	0.170633782527148	2.86496158210502	3.68253297637239	11.6994319814697	0.20525	0.40775	0.21125	-0.336861282288665	-0.809727943723317	0.258673275995895	0.345093343598942	0.208666666666667	0.390833333333333	0.1955	-0.227508560965561	-0.791641093333213	0.18270532233129	0.140271136494173	0.00903338362740562	0.0109911496867124	0.00912980807288542	0.0346113241581277	0.0316316261897177	0.0254388638052789	0.153821601157093	0.00908866031478805	0.0109133344986482	0.00887013047295831	0.0299447149896976	0.0277932905089551	0.0213288751311011	0.131210894866722	2030.37957381223	2704.11661888107	2062.43250024418
148	0.888652127331333	0.881308211679972	0.721019412854682	0.145925573144098	0.424767960422305	0.685151566576724	0.483507035378449	0.951053778234598	0.698079310846097	0.633803289623756	2.38315723295818	4.49749071668339	2.1143334837252	3.86368742705963	0.164384403859003	0.490942819707925	0.00376793629766325	4.68715329183283	0.21975	0.394	0.199	-0.344546927499277	-0.759880830186036	0.197720781646754	0.397994901835922	0.216333333333333	0.401	0.1985	-0.298744016809415	-0.782654827107185	0.212233101506822	0.115465776486516	0.00926136357010072	0.0109289396036592	0.00892969034652616	0.0339239617670534	0.0349533689348526	0.0259605269364538	0.105622608208051	0.00920918105039317	0.0109617325177134	0.00892124819376007	0.028092155088155	0.0275657555032711	0.0214717593890732	0.111548702016472	2106.36545071574	2682.01499664299	1996.05200104083
149	0.603415267487516	0.898757636648149	0.673963237626447	0.102330444678412	0.55248382981817	0.280854400550811	0.933460704751016	0.340369518107572	0.769468123316814	1.85325459398155	2.21641726337839	4.88525941405896	2.66884215068058	3.03200482007742	1.16295084610829	0.0069708370956505	0.909039040705466	4.08902641855937	0.217	0.396	0.188	-0.313429972038787	-0.742604783438303	0.24482173819111	0.302027393586621	0.208	0.395166666666667	0.195666666666667	-0.32679721678171	-0.76659245380453	0.229648409481171	0.0651911844483488	0.00921943593716556	0.0109385477058409	0.00873877469051273	0.0344730428772912	0.0374062620855321	0.0269096036092156	0.135741984586017	0.00907795156421872	0.0109345675952622	0.00887299138392238	0.0287835170935784	0.0292837686404175	0.0214244327426663	0.110495017240247	2092.33860921223	2685.42574309094	1933.2396550353
150	0.84353718675628	0.419157492422596	0.354633487874854	0.189752775952346	0.139585856454167	0.514413360174176	0.641349595220102	0.71231773810565	0.526326727379465	0.824755302157428	6.03610739782016	7.75564345178282	1.71953605396266	6.93088814962539	0.425079364396879	0.216981443540135	0.135972939795465	6.11552580977684	0.2215	0.407	0.1965	-0.290073274326543	-0.695575247836839	0.180431752271073	0.250512666629896	0.216	0.402333333333333	0.1995	-0.271222534740282	-0.744718484743694	0.239605578401277	-0.12342675717447	0.00928773416948405	0.0109879874378326	0.00888725867089181	0.033638068412668	0.038855451132642	0.0267921246303668	0.100528017269476	0.00920404026385094	0.0109677142782512	0.00893811053354986	0.0283093227537073	0.0295537109082444	0.021400511515848	0.107200197134599	2115.19966281727	2702.9921356054	1982.04777175872
151	0.624954405144232	0.824406871272865	0.888484231269183	0.767422632156533	0.876791118944785	0.448654540195317	0.900264058150807	0.244522625767966	0.684611137780717	1.75418847650144	2.87465262938349	2.96211943541857	0.0874668060350814	1.20793095891713	0.574048702785149	0.0157070531222416	1.35432964790198	4.79789635568045	0.20225	0.39325	0.20975	-0.302185532156952	-0.793742480733295	0.200491594291258	0.132903135278433	0.2085	0.3945	0.200166666666667	-0.296880266934154	-0.748407548173315	0.213432910345726	0.145634730511614	0.00898403167640126	0.0109252871678437	0.00910598309981449	0.036315596889748	0.0331899912475916	0.0250626933792232	0.134776700281019	0.00908598660445238	0.0109313595820079	0.00894930338778804	0.0290970005997768	0.029873685648415	0.0211179790988467	0.105662260666456	2014.02323905392	2680.71869659898	2054.50100336856
152	0.151087466428947	0.130716437388327	0.174523768803404	0.528640893557955	0.291864739685902	0.0515395998212357	0.355517776484418	0.967455178691126	0.426579631827393	5.30023001563677	9.85900827033038	10.2560116784371	0.397003408106684	4.95578166280029	3.79065098649153	0.853664339678289	0.00166465644542768	7.02212713909488	0.224	0.40775	0.2005	-0.307496922129317	-0.738392558908128	0.244169700960699	0.261724593382595	0.207666666666667	0.3985	0.200166666666667	-0.272951233027657	-0.799529855530213	0.184664829806044	0.220360834081965	0.00932499210395749	0.0109911496867124	0.00895488525805845	0.0331615916034688	0.0357771615635828	0.02635359597703	0.127669283898414	0.00907258325917202	0.0109502890105562	0.00894930338778804	0.029191949367085	0.0270422221670051	0.021296439010172	0.113435096640921	2127.69683081772	2704.11661888107	2004.37915982548
153	0.996429549265098	0.823471485685143	0.883807641887419	0.717795119226785	0.56525725406716	0.968167417491601	0.980045627046251	0.823142354910999	0.354751969605273	0.0571334699561703	2.88227061209909	3.01288572523481	0.130615113135718	2.95575225527864	0.00159255391918123	0.000625585402303841	0.0499545638358541	7.75435859414932	0.2125	0.39875	0.2015	-0.31846783811609	-0.737280655519484	0.21793308329888	0.279325281128643	0.212833333333333	0.399	0.203333333333333	-0.269901301169809	-0.73042248511165	0.253978412104827	0.0788930471291653	0.00914952085444549	0.0109514467465683	0.00897157285874555	0.0346801684548761	0.0367796420689245	0.0259358727842328	0.117253918902248	0.00915475600748355	0.0109526015055725	0.00900194211964325	0.0287567976625287	0.0301980169588905	0.0209897045382083	0.125800539323491	2069.00080811442	2690.00631712553	2009.89938784055
154	0.667412969623498	0.604521074533163	0.641120013918504	0.431678249059067	0.464366581182405	0.440376734654137	0.887592097753866	0.294638488143332	0.782310747988038	1.56473113536777	4.53615655942122	5.15446050606261	0.61830394664139	3.58972937069484	0.595300505749037	0.0199803070754569	1.0983045401772	3.97797495670429	0.20675	0.40475	0.20625	-0.28299589005496	-0.701023515860857	0.244508623216158	0.361775445730004	0.213166666666667	0.406166666666667	0.197666666666667	-0.253112459747857	-0.766645390071396	0.223343607040852	0.199922808820003	0.0090577723735025	0.0109783414385038	0.00904966391411743	0.035324032879064	0.0389911555085264	0.025749645082662	0.123312768691302	0.00915998210044565	0.0109844427154345	0.00890712895667865	0.028500286746046	0.0287436761504527	0.0217012675384815	0.127625796460255	2038.47482993004	2699.5627289188	2035.78252321943
155	0.758239792713228	0.242615236932712	0.188071712995396	0.150223333471571	0.0654740276243934	0.297295574059434	0.880705016238934	0.935063918901048	0.109401650715686	1.17819028737722	7.93888232453901	10.0088639264141	2.06998160187504	8.83067363903683	1.08628602064528	0.0225226682468929	0.00663823442846478	11.7410781149687	0.20925	0.398	0.2015	-0.393640241574348	-0.750966996001907	0.204470605982177	0.450641099313447	0.200666666666667	0.3995	0.200833333333333	-0.299371500453646	-0.78908785792437	0.221964202392168	0.121392114111816	0.00909800008533614	0.010947964603728	0.00897157285874555	0.0339698783233221	0.0362238809004812	0.0259256480253385	0.0961063042391869	0.00895767256192372	0.0109549020963206	0.00896045744795521	0.0294852660110007	0.0281281796043812	0.0212420433099513	0.123591402743769	2051.84511909265	2688.76959521208	2009.89938784055
156	0.723684611323261	0.521045203822375	0.63582170730617	0.891074830759422	0.423191897820402	0.262447509842111	0.701883620990517	0.736366257596744	0.800489655253555	1.32297579631995	5.17918695382104	5.1979406922037	0.0187537383826566	3.87496489588375	1.25580043811533	0.146519775629713	0.113346173891841	3.81796271403318	0.216	0.4015	0.19875	-0.354275368992118	-0.737961836687778	0.23498570047084	0.228150924523322	0.206666666666667	0.405333333333333	0.2015	-0.277770626877623	-0.759852972452294	0.204396655046262	0.192628489222999	0.00920404026385094	0.010963985565922	0.00892547201975266	0.0336922181913539	0.0366853307244767	0.0262483445106276	0.114518773167296	0.00905642242672919	0.0109808652123372	0.00897157285874555	0.0288682265959102	0.0292989180830017	0.021439325073757	0.108335288923535	2087.19388387055	2694.46071646404	1994.65866047588
157	0.691343217194122	0.439809557820956	0.552588737856728	0.84723775835772	0.350963466510353	0.453204709740244	0.552311138771631	0.570489893073881	0.463202026702518	1.46081527415663	5.85341471389984	5.89052643690229	0.0371117230024538	4.42971116274566	0.56262452620831	0.353193094093513	0.321863504990688	6.67759690194854	0.2225	0.38675	0.2065	-0.32018848964602	-0.733394511479828	0.239959206756575	0.340151890452633	0.216166666666667	0.392666666666667	0.201833333333333	-0.289197860338894	-0.801356822497314	0.200522184450827	0.422310753941755	0.00930269558098814	0.0108924993468446	0.00905372077821958	0.0344396180223878	0.0356350572252729	0.0249659418710896	0.120618323713336	0.00920661177060224	0.0109224277288304	0.00897711611550837	0.0286331604121075	0.0262492972571688	0.0209548136807246	0.109575564464221	2120.21586249291	2669.0884010055	2037.12943943169
158	0.897192350050668	0.86031288003504	0.858780725890235	0.402913303157521	0.613590035263081	0.771482600888443	0.506022077351841	0.659042497952964	0.977971548884639	0.596678422043624	2.57209988654358	3.27171425265988	0.699614366116293	2.67503583061625	0.0843531499103847	0.442284090702742	0.194688787772975	1.61722942022262	0.21175	0.4025	0.19525	-0.228542330550261	-0.800454159643943	0.198537998580891	0.085710369672797	0.209333333333333	0.409166666666667	0.198833333333333	-0.287821837150915	-0.815803592376519	0.221137617557243	0.332234665510818	0.00913770855350533	0.0109684560679367	0.00886583443676511	0.0355432351860568	0.0331443259908202	0.0266660791063347	0.176439861018796	0.00909933202856822	0.0109970505290258	0.00892687873931632	0.0283494068367386	0.0260020562891933	0.021735830695882	0.129041781994465	2065.06431549224	2696.04927169063	1974.98637363245
159	0.668166281043702	0.245288074529902	0.340316971947488	0.92028933858304	0.174378160115029	0.952274226924891	0.213296961257596	0.868357883618775	0.0871604823904552	1.56143129811608	7.9031093793601	7.91312323645616	0.0100138570960553	6.35169193834008	0.00358215411870333	1.54890638119832	0.0274712985883525	12.4339788797651	0.2125	0.40125	0.193	-0.252335587474944	-0.75007201369113	0.201704065326214	0.250463648646363	0.213	0.388833333333333	0.191666666666667	-0.33591732285877	-0.832616495093916	0.179053750755207	0.371837927699521	0.00914952085444549	0.0109628605256773	0.00882691663201904	0.0353010604155759	0.0368208438597216	0.0267987858803256	0.13767943571862	0.00915737018550398	0.0109032300867345	0.00880363730469822	0.0285962060236297	0.0251370605090878	0.0215226757952144	0.100992110020041	2069.00080811442	2694.06097724889	1962.17548891858
160	0.6140295095397	0.316886814789569	0.424285545044738	0.971875933608801	0.263536541905377	0.494133195574217	0.860704733573944	0.330956433238962	0.617384416850316	1.80416267822147	7.04302270462358	7.04426566140319	0.00124295677960617	5.24010298318171	0.467513735391549	0.0307922258325561	0.945151837466256	5.34957480508485	0.21975	0.39275	0.2085	-0.36274180159588	-0.803568728714094	0.223985070611776	0.218846966567171	0.214	0.3945	0.2005	-0.322867837847522	-0.708675652631396	0.227076062337504	0.158974210095438	0.00926136357010072	0.0109228372200847	0.00908598660445238	0.0337455799252413	0.0311680337096234	0.0251006489707971	0.123015657572133	0.00917300779657458	0.0109313595820079	0.00895488525805845	0.0283658107890312	0.0313766177917069	0.0210746631850122	0.0934150607039669	2106.36545071574	2679.84925816225	2047.84995760484
161	0.995919479515311	0.907699222222249	0.952456851762445	0.977522515897287	0.723836767776794	0.960306760650579	0.940096050989445	0.823633956427463	0.999089892954975	0.0625199382993742	2.12655260729662	2.12734644219745	0.000793834900832735	2.06482650389808	0.00247691711592779	0.00564739310539153	0.049672599963742	0.581517203148105	0.21425	0.39575	0.205	-0.339538442408478	-0.81218384631106	0.257296772276135	0.199173279856613	0.213833333333333	0.395	0.203166666666667	-0.291606292216057	-0.815854073221868	0.220348266604237	0.218623204745877	0.00917690451831494	0.0109373571597905	0.00902930031243097	0.0344142207138169	0.0312303988592465	0.0254231898934405	0.164437143184404	0.00917040716807376	0.0109337675865558	0.00899919323331466	0.028677246859531	0.0254186977328457	0.0209259931560257	0.132833914629445	2078.13372951506	2685.00306045615	2029.02500843428
162	0.313520646822856	0.684663850200209	0.623042695771529	0.243191572047684	0.782240964012882	0.467055334055721	0.0722700027637396	0.56417511984677	0.581721102544959	3.55639934744249	3.94097608642187	5.30297373190115	1.36199764547928	1.74657438445865	0.528934092655618	3.23069520764329	0.332526580319609	5.64529649645057	0.21675	0.394	0.20225	-0.279849418947204	-0.743354825004462	0.218785078278739	0.100894828933346	0.210666666666667	0.412	0.207	-0.295255412011226	-0.763024142824529	0.223617536767683	0.350713435724682	0.00921559451913823	0.0109289396036592	0.00898403167640126	0.0350349006778276	0.0359482178842426	0.0256620604362772	0.133746457427887	0.00912056486533825	0.0110085691303252	0.00906181870703335	0.0280255083422123	0.0284180284631283	0.0212830257743077	0.10485696864713	2091.05463798616	2682.01499664299	2014.02323905392
163	0.875926283270717	0.988937526099074	0.985235042284324	0.477200339980743	0.948526825153786	0.52203084379642	0.854743372484254	0.589322774941854	0.883751747618946	0.688411304618057	0.905646156083094	1.41090078092384	0.505254624840745	0.722489476305782	0.409879163025835	0.0335144951695838	0.291403124689168	3.01348729856147	0.22325	0.4045	0.19875	-0.285746068593433	-0.746443087652023	0.218464930805496	0.0917532286893073	0.217833333333333	0.402666666666667	0.203166666666667	-0.289353703403289	-0.732629581637263	0.226790150948869	0.197347113563334	0.00931386562048209	0.0109772548964908	0.00892547201975266	0.0336749529424058	0.0355232775609449	0.0264222654737462	0.129304955966421	0.00923220466154035	0.0109691965406535	0.00899919323331466	0.027977580965692	0.0297278721428639	0.0211917694920451	0.103743642060953	2123.9628342012	2699.17649816337	1994.65866047588
164	0.923940866926585	0.975344632381392	0.96028682170308	0.382929424468012	0.82397574699019	0.706564205967204	0.777570592911114	0.675284300707601	0.984511304423016	0.476878819274134	1.23063287777768	1.9919091082993	0.761276230521617	1.51503028902516	0.141733012209443	0.0797985517747293	0.175482845761508	1.43386670579893	0.2185	0.409	0.20125	-0.331403813609137	-0.772589143074974	0.243289717471446	0.504279136579592	0.215333333333333	0.406166666666667	0.197833333333333	-0.30065899432031	-0.776996723655302	0.249515804417448	0.30118197574625	0.00924237987711479	0.0109963612154199	0.00896740909978916	0.0333100933004063	0.0340186920276281	0.0263491742662186	0.120973868180054	0.00919373192984456	0.0109844427154345	0.0089099577131995	0.0278907873586322	0.0280039122074861	0.0216300950430596	0.124107927138017	2100.01158075725	2705.97005549451	2008.52166512299
165	0.420142974730919	0.476400203120808	0.566138478583492	0.628565365239899	0.56529830596658	0.551902841890155	0.332744476270293	0.254827852239758	0.795067301380886	2.82045955742069	5.54195703156438	5.77596828401875	0.234011252454366	2.95550872659805	0.353919315271924	0.938187229527102	1.29664014904665	3.86607547083615	0.219	0.4005	0.20225	-0.29596572723246	-0.791164982383848	0.224714741052201	0.171577570789132	0.214	0.390833333333333	0.193	-0.298559812315108	-0.73368128668371	0.251501777414018	0.197567864746002	0.00924998816975299	0.0109594675949602	0.00898403167640126	0.0342106977567736	0.0326197350268885	0.0259381152282788	0.147538026470738	0.00917300779657458	0.0109133344986482	0.00882691663201904	0.0288138610352016	0.0307998164822679	0.0214098687075885	0.118349283535359	2102.55751251011	2692.85551520884	2014.02323905392
166	0.0119801742033886	0.0042799139599735	0.00582105068054262	0.328696952778825	0.062805809950109	0.239141032252592	0.00539286328175515	0.0462090764700566	0.0494155264326708	10.953467445499	18.9320663916587	19.8860911044394	0.954024712780665	8.93262365894043	1.38565031877442	7.74274928822524	3.97395649574719	14.1009028966197	0.218	0.386	0.18525	-0.203768136163015	-0.727625542221479	0.16697641562621	0.136457500812213	0.208166666666667	0.413833333333333	0.201333333333333	-0.311241695051474	-0.76935976554178	0.2274814827427	0.360846125672786	0.00923475177360822	0.0108885848777663	0.00868930208563195	0.0362675590012129	0.0385535722507893	0.026795147830789	0.133276455805424	0.00908063223121811	0.011015821664372	0.00896879762155995	0.0279832444245409	0.0286773158378971	0.0217230070018529	0.105281873702568	2097.45979275073	2667.70067394547	1917.0465597321
167	0.423724098422355	0.774673560877473	0.763638369126081	0.350393324528954	0.854495684213668	0.865846546495482	0.744209503570472	0.127543888857232	0.795292356540787	2.79863846854278	3.26694250778019	4.1389747041394	0.872032196359214	1.34033623559662	0.0285395592673012	0.106461239163764	2.32214684297469	3.86408541441501	0.21575	0.38925	0.202	-0.356996351487054	-0.77628197558984	0.217823580502041	0.476919603192628	0.214333333333333	0.3925	0.189666666666667	-0.358106461715891	-0.799112005173462	0.237713143179447	0.306234673333382	0.00920017882408802	0.0109053510760106	0.00897988413954099	0.0344251003057447	0.0339332838734733	0.0254745666188897	0.111947152675122	0.00917820230091471	0.0109216077460179	0.00876841226436862	0.0280430063591306	0.0273861557209173	0.021736623446674	0.113278966177396	2085.90401490895	2673.64568077992	2012.65017336858
168	0.411576979771881	0.343886913137466	0.408069413767467	0.504404056251179	0.363238066309008	0.843647866506962	0.670377639013105	0.133212635584731	0.853530670712064	2.87328854273801	6.75719144459435	7.20284963199811	0.445658187403751	4.3295610892601	0.0388995159082697	0.181160707068557	2.25466087327186	3.32370315721775	0.2205	0.39425	0.2025	-0.214918597129384	-0.692057541881248	0.252025136908485	0.0558528458617549	0.218833333333333	0.3985	0.190333333333333	-0.2737380229643	-0.739922730423716	0.221168593759418	0.305432848364975	0.00927269466946996	0.0109301510900548	0.00898817382087803	0.0353364706789373	0.0385094795584681	0.0255754161595397	0.155975975432703	0.00924745427039352	0.0109502890105562	0.00878019496877049	0.0282581467220237	0.0303406877855625	0.0219406704047564	0.109386962084723	2110.16026630206	2682.44500222896	2015.3947552636
169	0.748912444511852	0.966982706645603	0.7744731899843	0.102605856818256	0.586863267541084	0.609526393926871	0.913933143915188	0.289930613285009	0.333264808994583	1.21707315208187	1.38135646664159	4.04592173235869	2.6645652657171	2.82884858027683	0.260865169511817	0.01168103814598	1.11994353200862	7.99239697088211	0.21275	0.40525	0.197	-0.315699252591402	-0.779299273363554	0.216926339485397	-0.143361667560964	0.2085	0.406333333333333	0.205666666666667	-0.301606739779909	-0.782361863313708	0.208281609861106	0.180922560288234	0.00915344806921293	0.010980505657858	0.00889578931482569	0.0342863152823272	0.0344359414756065	0.0266083843531259	0.181469306491785	0.00908598660445238	0.0109851542813504	0.00904017736816421	0.0284303538479256	0.0276036639574786	0.021191743093142	0.107054044194987	2070.30998274504	2700.33207766384	1984.86123648602
170	0.712060107908574	0.966062796660832	0.541403497074676	0.0321738982202161	0.329286210173144	0.536259454236572	0.405981714893197	0.40896625278407	0.635837301167466	1.37221631228022	1.39663496729918	5.98584188894165	4.58920692164247	4.61362557666143	0.382516615500208	0.690537212607524	0.681803888834111	5.19781267317995	0.21	0.4115	0.20425	-0.273851572214442	-0.796005759309317	0.209656900046736	-0.0146154954715449	0.215166666666667	0.403166666666667	0.1975	-0.275675658604594	-0.799983101295017	0.203955359857792	0.387172121564308	0.00910996683571757	0.0110065638245372	0.00901701846848671	0.034664274921346	0.0328326645375907	0.0263006009460716	0.172124247528163	0.00919114926021076	0.0109714100596562	0.00890429774092991	0.028293036922273	0.026700139406226	0.0216334608534797	0.115772419616348	2055.8266824689	2709.59938336318	2024.95210286859
171	0.686022422287626	0.0496738376750152	0.0378842559774551	0.133877848999409	0.00959134047071966	0.40324703783933	0.405051337459535	0.805620854357493	0.0328213959029614	1.483764891178	12.609491126881	14.8564433951979	2.24695226831682	13.3726785040199	0.698622214211355	0.693278905950137	0.0605550170021161	15.2588016558194	0.2105	0.4065	0.1965	-0.363086151462346	-0.758229220597146	0.213274171756987	0.412120759692032	0.2175	0.398166666666667	0.1985	-0.222496700623371	-0.725919787072004	0.227087594217726	-0.0423683152220172	0.0091179187988055	0.0109858645362941	0.00888725867089181	0.0338006753406393	0.0361199839337772	0.026716220112689	0.10693714254338	0.00922710381009996	0.0109487407300062	0.00892124819376007	0.0288242128733182	0.0304541867697141	0.0213430493723907	0.0959115821408989	2058.47352118845	2702.23730124024	1982.04777175872
172	0.665534825254735	0.461044027415754	0.578158415885463	0.94857223744862	0.392362678694817	0.76605687623079	0.900329652906321	0.265831700941864	0.539425852177026	1.57296682123706	5.67091986087325	5.6750800897571	0.00416022888384759	4.10211326852004	0.0885280232469086	0.0156862910207565	1.238130269674	6.00277082172225	0.2175	0.39475	0.20475	-0.359410862676604	-0.792292473341961	0.191046337594529	0.335052382935237	0.215	0.396	0.195666666666667	-0.308987020725284	-0.770222194872632	0.239888933067747	0.182122747847381	0.00922710381009996	0.0109325650805115	0.0090252116857715	0.0338844123808761	0.0324475583107333	0.0255330315144396	0.105927253001717	0.00918856435235825	0.0109385477058409	0.00887299138392238	0.0283537230421998	0.028570748511615	0.0214347848361081	0.120427307265648	2094.90213881176	2683.30187315141	2027.66890907842
173	0.498768716722105	0.616377898881812	0.697141853449892	0.618796068436945	0.676704080873538	0.836256089414673	0.473819383299428	0.232724738128577	0.172801207166478	2.3725295801778	4.44730978455482	4.69487310501427	0.247563320459449	2.32234352483647	0.0427185745393217	0.513054927689154	1.42413049745301	10.2885793735326	0.22175	0.3975	0.201	-0.322159951741569	-0.747588137508086	0.258896085324476	0.0060302820437288	0.22	0.404666666666667	0.191333333333333	-0.333531434324907	-0.794111797840151	0.233290503291258	0.199135322342789	0.00929148182838904	0.0109456282774994	0.00896323991840659	0.0338143426847399	0.0353677291248847	0.0258174024893084	0.141271881925813	0.00926514551751511	0.0109779795862297	0.00879779205351848	0.0272714579080525	0.0271862873568818	0.0220749298805971	0.113573730696967	2116.45588451479	2687.93989718928	2007.14238718004
174	0.728837679325007	0.481398139155934	0.578593277538079	0.679262385941345	0.358217271316978	0.409129514765319	0.423072143161308	0.584327904281482	0.678565295172553	1.30124407589756	5.50048457505909	5.67144191642001	0.170957341360918	4.37019784052245	0.681328849776037	0.641765674618	0.299289944900011	4.84751594164838	0.21825	0.3925	0.19175	-0.200338065385336	-0.725211166895247	0.270318349601612	-0.197073857445256	0.211333333333333	0.4005	0.196166666666667	-0.261567039746761	-0.710554801264237	0.230445914712155	0.0532667800765205	0.00923856830478408	0.0109216077460179	0.00880509702483785	0.0358236299595027	0.0379705445297686	0.0263444721989138	0.0968738593503863	0.00913112624548765	0.0109594675949602	0.00888155920008926	0.0288788698541869	0.0318757488832117	0.0215831033565223	0.112632733091114	2098.73641938947	2679.41296671755	1955.0022243731
175	0.598155213091639	0.572252288987779	0.68247851342028	0.851890112303983	0.568318974588767	0.516438099186517	0.789545823890786	0.306560174205582	0.753438956799578	1.87778890637856	4.78054489770147	4.81540452304034	0.0348596253388678	2.93761561666179	0.421000774596905	0.0712358406908606	1.04543768329859	4.22575253019856	0.21525	0.3965	0.2035	-0.299907410714148	-0.6746821899525	0.220368599510169	0.217125293932796	0.209833333333333	0.399166666666667	0.195166666666667	-0.305551604514066	-0.759871858323142	0.232487689456553	0.163846302018964	0.00919244087468706	0.0109409198362584	0.00900468862363404	0.0347827386410519	0.0398340729657973	0.0256682066521335	0.10753380963282	0.00910731158684865	0.0109533696914805	0.00886440117822793	0.0286491360815721	0.0295597020864172	0.0216000990379552	0.11527592319845	2083.31984316894	2686.26797292602	2020.86535384464
176	0.123967654499459	0.156408566348067	0.142896974120295	0.208177378795723	0.272772185389789	0.0733867958715586	0.422864303738418	0.0628333066885126	0.240243172888646	5.75853361972258	9.31915496481815	10.9032112899004	1.5840563250822	5.14467767017777	3.2055953416766	0.642341145759929	3.46097362606451	9.17632806829615	0.20975	0.4	0.2015	-0.299758638086717	-0.704232711630661	0.247302282806931	0.285306680682335	0.224833333333333	0.392	0.1865	-0.31545051462298	-0.785379702433582	0.225384933470685	0.0836609592685111	0.00910598309981449	0.0109571907902987	0.00897157285874555	0.0351157867300318	0.0389993544373017	0.0259200269347898	0.125242442170425	0.00933730396851672	0.0109191397924426	0.00871187829412842	0.0277197913780259	0.027753183917501	0.021971291488722	0.117773913094764	2054.50100336856	2692.04666803703	2009.89938784055
177	0.318744409510275	0.42806551368641	0.481734856293511	0.457392426860645	0.558947028777412	0.476660470879775	0.158630445610189	0.394631456350139	0.464431141953793	3.51560056399467	5.95663381037593	6.50890191277722	0.552268102401285	2.99330134878255	0.506494131479485	1.98723346625593	0.72462361023463	6.66630057113497	0.215	0.39025	0.19375	-0.335544424718273	-0.753932298906429	0.238193173259658	0.115779003033887	0.221	0.404333333333333	0.200666666666667	-0.268852370552483	-0.770757612869085	0.220572721494036	-0.0553480181102763	0.00918856435235825	0.0109104072904554	0.00883994010276711	0.0347395909099331	0.0362642980689066	0.026165153670134	0.132455168895161	0.00928022420422267	0.0109765288929476	0.00895767256192372	0.0278286725993918	0.0277487167216924	0.0214325211479834	0.119504752736398	2082.025537902	2675.43913423489	1966.46017339293
178	0.222155989130942	0.379353373689281	0.439306837752783	0.481581285983693	0.64305095053785	0.387016461531118	0.547435941831569	0.104728171554872	0.309212875641767	4.39170253634074	6.40527679224033	6.90055710342131	0.495280311180977	2.50885456708056	0.748295377565228	0.361930668746936	2.63202341848591	8.27210249255886	0.2255	0.397	0.20725	-0.338160384984711	-0.748572119260983	0.223843948501373	0.220035007628343	0.218166666666667	0.391	0.194	-0.284896678417567	-0.767682764981045	0.22551859109124	0.250201718178267	0.00934711502441474	0.0109432800242361	0.00906585978585751	0.0332926113214696	0.0344186917457222	0.0253835803686498	0.112877711746386	0.00923729667901162	0.0109141678349641	0.00884426992777118	0.0286012578525008	0.0286169258504786	0.021395495430339	0.11945226589326	2135.12602232545	2687.10602369132	2041.16103923985
179	0.282757864174767	0.0838037373625532	0.129054300810419	0.784771427077625	0.115451374850236	0.192821625417525	0.321058305202255	0.505970352916698	0.104893237340464	3.80971732624312	11.1515594330849	11.2261465388874	0.0745871058024932	7.41642921264429	1.69592603844649	0.984630388795267	0.442391666656476	11.870662378488	0.20025	0.39325	0.204	-0.368245775532364	-0.828630134638736	0.198154206176467	0.333501911977372	0.211	0.403166666666667	0.2095	-0.279005000283708	-0.720997772422852	0.194903086807726	0.281547652728208	0.00895069976388056	0.0109252871678437	0.0090129138633493	0.0355783296633066	0.0311145977034937	0.0255182176408642	0.120235517194596	0.00912585012863378	0.0109714100596562	0.00910199418529118	0.0286047513570726	0.0303040243920101	0.0208445898007487	0.0914007958309889	2002.99520750785	2680.71869659898	2023.59139322315
180	0.160053918115656	0.0651033426912165	0.0929434700887938	0.539145199659885	0.132026780374927	0.654058079528077	0.664681319569942	0.0313743121004152	0.14643786640101	5.16576216641988	11.8626781507774	12.2398044861402	0.377126335362846	7.07404231972032	0.200822109674846	0.187886736019209	4.6323636650759	10.8249742708507	0.21175	0.397	0.20975	-0.342767516420375	-0.763574239015076	0.179708183287288	0.239672026133197	0.2155	0.401333333333333	0.192166666666667	-0.294688947731951	-0.750470176971134	0.259706251349562	0.103069078793881	0.00913770855350533	0.0109432800242361	0.00910598309981449	0.0345387702615768	0.0344298468168388	0.0252500240049534	0.099903955819737	0.00919631236314536	0.0109632358687936	0.00881238608543133	0.0281814561431937	0.029886626893541	0.0218269191154372	0.130107845782559	2065.06431549224	2687.10602369132	2054.50100336856
181	0.661088497332751	0.848899037393972	0.893431953351892	0.626560878957502	0.858840433785039	0.368255211699009	0.453716185558759	0.975368988457405	0.658143177437504	1.59251361007773	2.67067235933791	2.90742575671902	0.236753397381108	1.31491214664129	0.809543627701714	0.56135157243807	0.000953284135903232	5.01491344071481	0.2075	0.3985	0.19575	-0.310650541084971	-0.753797845948798	0.252615942580817	-0.0250405014058769	0.215	0.406	0.1955	-0.350824793054607	-0.762074246934953	0.265178212888325	0.120525879353638	0.00906989561699867	0.0109502890105562	0.00887442090635843	0.0353056336216935	0.0367677810423835	0.0263199724784782	0.14456710929199	0.00918856435235825	0.0109837298382917	0.00887013047295831	0.027406763555479	0.0290319459870826	0.0217430330980311	0.113858474881654	2042.50186076977	2689.59511954165	1977.81569531936
182	0.44734116346433	0.261839203521408	0.333997377435986	0.586529659403735	0.255481050461468	0.188741565810009	0.763876210459847	0.512307976208654	0.311672442741444	2.65841142796125	7.68831090569438	7.98410749804316	0.295796592348779	5.3256960700819	1.72741341417168	0.0902368934330298	0.429350182359485	8.24279307105355	0.208	0.3985	0.1955	-0.29723855655803	-0.711064538026414	0.228259155331482	0.166813387160796	0.219	0.3955	0.200833333333333	-0.286102574708943	-0.806740235369553	0.225706911243426	-0.0120102158263301	0.00907795156421872	0.0109502890105562	0.00887013047295831	0.035423997847452	0.0394190840416134	0.0264060964286199	0.125575444568066	0.00924998816975299	0.0109361636252124	0.00896045744795521	0.0282856402939389	0.0258139589997578	0.02109069264093	0.128746059428276	2045.17894434895	2689.59511954165	1976.40182923828
183	0.968613893160215	0.943574911045112	0.967371652662079	0.712041691854868	0.808224370219803	0.63372780194802	0.927102875758365	0.975248542401028	0.892075648887797	0.252984330698382	1.71989647373994	1.85614267089841	0.136246197158471	1.60315834020003	0.227039412631711	0.00837050668997108	0.000962633081144304	2.92252415127276	0.2135	0.40425	0.19325	-0.272943468649566	-0.787926866926615	0.259528497325897	-0.0678554528562084	0.2175	0.405166666666667	0.193	-0.315372237392256	-0.769727311986561	0.25089081185679	0.00327110906402586	0.00916519914883026	0.0109761653984179	0.00883126346324118	0.0347799733669131	0.0341060052566022	0.0267677101390902	0.129300398536516	0.00922710381009996	0.0109801457752193	0.00882691663201904	0.0276250460357907	0.028629937144877	0.0219307322838986	0.123142255057906	2074.22855584974	2698.78922954563	1963.60532009835
184	0.764256236180113	0.69578300016067	0.794905072124045	0.925477754708178	0.606707944165296	0.63372780194802	0.646616633826946	0.480720970715661	0.749533209701719	1.1531713745353	3.85876064481272	3.8675096272782	0.00874898246547673	2.71433825274289	0.227039412631711	0.210192413831464	0.497227281510277	4.25879626970106	0.2135	0.40175	0.19625	-0.344203991539292	-0.80906576894109	0.263249013481835	0.0581124304934358	0.2175	0.397166666666667	0.202	-0.320871272556016	-0.757208838181789	0.219868639274321	0.167471622527923	0.00916519914883026	0.0109651076393609	0.00888298499724223	0.0340556979550947	0.0322583099516653	0.0263854466561641	0.168389318735526	0.00922710381009996	0.010944064101023	0.00897988413954099	0.0279706221609808	0.0286084736389521	0.021082468858018	0.100468932774826	2074.22855584974	2694.85941530319	1980.63866504934
185	0.542251728578797	0.367651637798732	0.352795785604686	0.262243927172406	0.228742968356684	0.214290905063125	0.414473033437932	0.943405875293395	0.623521139248305	2.14805759997398	6.51873740633891	7.77560984173761	1.25687243539869	5.62755224176362	1.54219819191167	0.665933338481409	0.00503955137173762	5.29903628299646	0.216	0.3975	0.20375	-0.272066307876914	-0.761404835670195	0.213913190540857	0.0302462320452458	0.205666666666667	0.405666666666667	0.203166666666667	-0.362759981369727	-0.780622354085781	0.243590308356002	0.309012374662958	0.00920404026385094	0.0109456282774994	0.0090088039175027	0.0349727432854261	0.034738032595124	0.0257043425351787	0.14035307957855	0.00904017736816421	0.0109823001493037	0.00899919323331466	0.028033632052158	0.0280874477053782	0.0212635929844544	0.10368633577192	2087.19388387055	2687.93989718928	2022.22914401686
186	0.210481295039313	0.315431720726624	0.422113289624708	0.936418298876931	0.636608304093534	0.192770364179407	0.263838794585792	0.334882808800078	0.0558700106574153	4.52036113613576	7.05893059515802	7.06529422636231	0.00636363120429451	2.54493309022655	1.69631680337625	1.24850192440681	0.929923482854065	13.7469256090834	0.2045	0.4045	0.2045	-0.298853103260635	-0.748921577029302	0.254805362652484	-0.00676534369822727	0.215333333333333	0.393333333333333	0.2125	-0.305366549288929	-0.748673627435029	0.19844801896448	0.114475163923712	0.009021117740205	0.0109772548964908	0.009021117740205	0.035384115982533	0.0365150501778276	0.0258479973964751	0.136780984188392	0.00919373192984456	0.0109256943261912	0.00914952085444549	0.0285028034717105	0.0284205822554742	0.0202966075448584	0.0924509852668017	2026.31127435448	2699.17649816337	2026.31127435448
187	0.9684394847078	0.504714825375105	0.490503592067018	0.289861578347771	0.186365629758112	0.859016540594871	0.677572351513472	0.877028718969662	0.994930390289537	0.253969997225795	5.30997227712214	6.4302364474861	1.12026417036395	6.1762664502603	0.0315510698746948	0.17287146711169	0.0239435158255219	0.993645672582312	0.22	0.4075	0.19375	-0.247046565350193	-0.818167921587411	0.216009179260792	0.343622426853535	0.2185	0.403333333333333	0.195	-0.292693029217054	-0.737933833032784	0.21931961692462	0.209877207341826	0.00926514551751511	0.0109900985497432	0.00883994010276711	0.0342057296704159	0.0312628950216376	0.0269952185163731	0.177200377424046	0.00924237987711479	0.0109721452671599	0.00886153278963018	0.0278593794694896	0.0300751024588343	0.0217904734016697	0.10322297907977	2107.63184572552	2703.74282662664	1966.46017339293
188	0.774085615635378	0.430478729551437	0.430516697305057	0.305734237671915	0.20892021679575	0.928078213084895	0.757838787369536	0.351813528401539	0.381018883823522	1.11238314458024	5.93528266796056	6.98429685514566	1.04901418718509	5.87191371056542	0.00814741115209472	0.0950612723827362	0.866905123970355	7.47636313760842	0.20925	0.40175	0.2005	-0.324933490943303	-0.749725546038611	0.195491933092393	0.23377382231746	0.21	0.398666666666667	0.208166666666667	-0.273366989885515	-0.733131531833299	0.246391928152024	0.245663487226524	0.00909800008533614	0.0109651076393609	0.00895488525805845	0.0347347468899177	0.0364002621161798	0.02619139014215	0.110626671273285	0.00910996683571757	0.0109510611653895	0.00908063223121811	0.0289798917336563	0.0299025019991789	0.0206810493873361	0.116906037965843	2051.84511909265	2694.85941530319	2004.37915982548
189	0.955312415377714	0.976610916390741	0.987630871446947	0.724664598503058	0.909057672847166	0.706802219537382	0.745076012781716	0.671237010662613	0.916928362140154	0.324729265321366	1.20552539805794	1.32959248090265	0.124067082844704	1.00486321558128	0.14149202543922	0.105715249521381	0.180158561550343	2.6308200738648	0.20375	0.39725	0.2035	-0.283411351634427	-0.837198229959656	0.211232477636163	0.276974489516752	0.200666666666667	0.4005	0.207	-0.323931372040075	-0.847530329084567	0.226391155036512	0.248416824865633	0.0090088039175027	0.010944455642226	0.00900468862363404	0.0361271806133116	0.030150750219534	0.0257181245297413	0.174310040527216	0.00895767256192372	0.0109594675949602	0.00906181870703335	0.029166359078815	0.0238584502438886	0.0208623470192822	0.13738403819476	2022.22914401686	2687.52348248647	2020.86535384464
190	0.574446889215419	0.261184166282868	0.243322329126892	0.230896983057825	0.12858444287779	0.369491444671008	0.946861268791611	0.378890476603775	0.698881168060974	1.99018236884149	7.69660275851493	9.13193006505753	1.4353273065426	7.14174769621604	0.80537409592398	0.0044420669801184	0.774298748388901	4.68054854814293	0.217	0.401	0.2025	-0.296109025131805	-0.789500162718365	0.18588704039347	0.23282622861853	0.2095	0.400333333333333	0.195333333333333	-0.326333772481088	-0.767865220924528	0.262962942785743	0.310105469907697	0.00921943593716556	0.0109617325177134	0.00898817382087803	0.034371936165483	0.0328750866495	0.0260037802364154	0.122427441782963	0.00910199418529118	0.01095870998065	0.00886726707186453	0.0283973045307902	0.0291271437667467	0.021557701387765	0.12229446058972	2092.33860921223	2693.66019744419	2015.3947552636
191	0.893667398212515	0.642732090969385	0.563548659714761	0.213629686847282	0.268764914640646	0.446102563795441	0.808633972512098	0.927721964392149	0.510910713499637	0.612054121396795	4.25113615408191	5.79779282095842	1.54665666687652	5.18573869956163	0.580535333438092	0.0586553526791249	0.00822854614852986	6.24973415633625	0.2065	0.39625	0.20725	-0.291169337073257	-0.81890910761382	0.170843196549128	0.183074412227657	0.212833333333333	0.393833333333333	0.2065	-0.300087853248532	-0.761079641852428	0.215762850916509	0.282975911042302	0.00905372077821958	0.0109397352643392	0.00906585978585751	0.0358034140843049	0.0311404505334291	0.025417148704467	0.126926999599974	0.00915475600748355	0.0109281302819913	0.00905372077821958	0.0287357326773197	0.0284018303084301	0.0206733592874389	0.104591319699062	2037.12943943169	2685.84738050526	2041.16103923985
192	0.272974932788297	0.210343739297368	0.28145543060947	0.641289126782461	0.317252937499399	0.195520156755287	0.10198481002169	0.693017255667902	0.213628889761288	3.89547020027385	8.39840118937718	8.61546133655793	0.217060147180746	4.71999113628408	1.67552485567649	2.67422737439847	0.155838412178127	9.58033022346651	0.22425	0.3885	0.20275	-0.268255655448467	-0.719577997537024	0.253924168306016	0.0411437037566761	0.213333333333333	0.404833333333333	0.206	-0.320704922020908	-0.783844938442891	0.226491183858008	0.294785722997353	0.00932869127962198	0.0109015272621924	0.008992310580423	0.0347901630050259	0.0366301057532608	0.0253034879587356	0.148833656984588	0.00916259175424392	0.0109787029624244	0.00904560177410701	0.0279175509136167	0.0271621753317424	0.0210831334248407	0.107257998927045	2128.93861835805	2672.28954980618	2016.76472342544
193	0.315164049620113	0.123714770889513	0.181915579947032	0.755553363755092	0.160079376180622	0.470775270544435	0.437928213811314	0.132936770790599	0.363492141343969	3.54349950732285	10.022330672924	10.1192540923439	0.0969234194199089	6.57575458502106	0.5201557042692	0.601705042019603	2.25787026737089	7.66037086342219	0.21525	0.39375	0.20575	-0.277320519029158	-0.73470180447651	0.24639470915091	-0.0243880737320458	0.221333333333333	0.4015	0.1935	-0.25542621829637	-0.836550001512926	0.230049381168223	-0.0730221801968769	0.00919244087468706	0.0109277251218252	0.0090415343510773	0.0352313093060678	0.0362726557009828	0.0253088007634	0.124238792321643	0.00928523301918453	0.010963985565922	0.00883560461736927	0.0280646214569706	0.0242461491216896	0.0218085225226992	0.118763871972689	2083.31984316894	2681.58394399794	2033.08410817663
194	0.0160399838372759	0.0780060739910414	0.116727988472636	0.666867818021375	0.874595538834348	0.0220353734351056	0.367976027526383	0.117364037297855	0.0828107677690776	10.3190511148132	11.3549660551143	11.5402538643975	0.185287809283182	1.22120274958434	5.24298977815488	0.810487949753224	2.45214971821042	12.5878286067278	0.194	0.3945	0.19175	-0.248691697045426	-0.825277863181785	0.235605387612693	-0.111711304330913	0.212833333333333	0.4035	0.2045	-0.239226116337914	-0.770251156159993	0.243051975367732	0.0491082699201057	0.00884426992777118	0.0109313595820079	0.00880509702483785	0.037834659544429	0.0329690341016628	0.0265335620333529	0.143113219373892	0.00915475600748355	0.0109728791590229	0.009021117740205	0.0287872223311337	0.0280568094145026	0.0210985896646286	0.152444526454279	1967.88519865404	2682.87396098795	1955.0022243731
195	0.411168608623096	0.331849317428325	0.416312886164549	0.62474591902043	0.373744098332922	0.661445153527596	0.583293501263129	0.134047365379609	0.166443844956144	2.87582987794303	6.88251188906725	7.12176522040681	0.239253331339569	4.24593534246378	0.191772867312466	0.300940356797582	2.2449947275145	10.4111981302248	0.19925	0.4035	0.211	-0.297247639182382	-0.815657815676371	0.207461161103879	0.383771189958769	0.202833333333333	0.409	0.198666666666667	-0.339030011032885	-0.755965021306572	0.247657071254511	0.272877926817084	0.00893390318187026	0.0109728791590229	0.00912585012863378	0.0360321571654373	0.0316896587535031	0.025406790843799	0.142652458171465	0.00899368830490439	0.0109963612154199	0.00892406468916487	0.0283766362884068	0.0300312030696234	0.021680129072825	0.107450732578242	1997.44377321418	2697.621194455	2061.11434268517
196	0.0336296500849236	0.139987129892729	0.189247886372019	0.563400131923248	0.862582810266746	0.0326890753747525	0.570693091533066	0.135057077525023	0.0834789956849847	8.69523919267522	9.65426549765834	9.98811666620168	0.333851168543333	1.29287747352646	4.56198970382684	0.321524202818182	2.23339183068856	12.5637260412071	0.203	0.4015	0.192	-0.297584594271768	-0.762656167842343	0.221157263937236	0.155773915584307	0.220833333333333	0.395833333333333	0.204166666666667	-0.256403534058848	-0.770821183176051	0.216334660550171	0.188005462601025	0.00899644196246449	0.010963985565922	0.00880947236795149	0.0357524282321398	0.0369781095032012	0.0268617901545309	0.141851087849672	0.00927771653604338	0.0109377543404843	0.00901565085973591	0.028393897290592	0.0275017963547761	0.0208962454662733	0.122276742332204	2018.13314496341	2694.46071646404	1956.44009707103
197	0.408011825978928	0.584570516472644	0.559385579419988	0.284346797731625	0.568355742691578	0.62337547592759	0.0947738676061029	0.886510731141513	0.403720902565788	2.89554633155785	4.68674808330252	5.83294446596119	1.14619638265867	2.93739813440334	0.241151776572224	2.79135822663011	0.0203692114719161	7.24602930103202	0.21225	0.3855	0.2	-0.312527198276446	-0.764409794581847	0.243304645821805	0.185813221664788	0.208166666666667	0.402166666666667	0.201166666666667	-0.333074216931249	-0.777121726355177	0.214231502043742	0.485058505721434	0.00914558853463365	0.0108859600891943	0.00894650881685169	0.0356353160988852	0.0352165027223889	0.0254237739063947	0.148237762088458	0.00908063223121811	0.0109669711713299	0.00896601997552678	0.0283406692042977	0.0282545040922578	0.0213299017051914	0.0948421188619231	2067.6901395526	2666.77024882036	2001.60969415275
198	0.876870780576408	0.908002272176774	0.951013291304577	0.868209023082264	0.832541651118399	0.557814820866164	0.62898942998509	0.878418913135143	0.754287050416808	0.684383648040239	2.12344551290153	2.15097954924568	0.0275340363441501	1.46659590120544	0.343501863340862	0.233433656143461	0.0234009926116414	4.21856435173667	0.208	0.4035	0.19975	-0.344676864283312	-0.759302796312358	0.227855045547841	0.17980452325905	0.203166666666667	0.398666666666667	0.201	-0.333296223894284	-0.775528481477143	0.258147567326772	0.0940486779566093	0.00907795156421872	0.0109728791590229	0.00894231240930515	0.0344864918824383	0.0359638722908729	0.026271640993364	0.121607325783131	0.00899919323331466	0.0109510611653895	0.00896323991840659	0.0289393148115461	0.0287264542962502	0.0211229555332011	0.12612407827293	2045.17894434895	2697.621194455	2000.22261829733
199	0.993151516866194	0.889261037352247	0.87566336817658	0.373827269686579	0.556056969752479	0.94396100324484	0.784046274035336	0.877265667722316	0.976077953044865	0.0887578739202581	2.30843179276417	3.09933462081972	0.79090282805555	3.01057674689946	0.00494100881951454	0.0751033479009493	0.0238505966099183	1.66412948069814	0.20925	0.40725	0.19475	-0.248988402883238	-0.754602759944451	0.24633847185804	0.2699441484401	0.208666666666667	0.41	0.196	-0.310389924432136	-0.788096775016137	0.26064125497173	0.131227952229612	0.00909800008533614	0.0109890444670658	0.00885722552337841	0.0352803433214664	0.0366497398770577	0.0268148523289048	0.167216247716886	0.00908866031478805	0.011000477501119	0.00887870574508773	0.0281421814344494	0.0279680774596122	0.021866152202001	0.138771183441605	2051.84511909265	2703.3679989343	1972.15068767901
200	0.0240585913055904	0.117711006294834	0.0892794791548564	0.138686892656914	0.569800810822261	0.423798944880325	0.558931970371333	0.00851111558658294	0.138971825207702	9.43266461258463	10.1690526648163	12.3615211706565	2.19246850584022	2.92885655807186	0.639756612939891	0.341556821853374	6.92264168118709	10.9919206842792	0.215	0.3925	0.212	-0.303799814554344	-0.764134000059163	0.233245243949299	0.409865666966788	0.208333333333333	0.398333333333333	0.1905	-0.289031820546998	-0.739612612773744	0.22206708047266	0.179435774249052	0.00918856435235825	0.0109216077460179	0.00914165110318952	0.0350151607770446	0.033919926482783	0.0248014130537511	0.12914703936782	0.0090833105772785	0.0109495155321886	0.00878313421981935	0.0289867562424651	0.0311577391152835	0.0219208402041321	0.111164061865223	2082.025537902	2679.41296671755	2066.37797577465
201	0.953837870912611	0.6518283795209	0.435841607010136	0.0972713320132628	0.158529301896504	0.663757608159648	0.802519780081112	0.838816527999163	0.426769847170432	0.332329093755106	4.18372978137631	6.93345190693799	2.74972212556168	6.60112281318288	0.188991145269028	0.0625436945119873	0.0413746163631004	7.02029468430006	0.2165	0.4005	0.201	-0.333971231950785	-0.816164890243311	0.224082338032547	0.52839329010336	0.220166666666667	0.398	0.202666666666667	-0.313355974408367	-0.731073957806545	0.23774542692021	0.193069138722385	0.0092117481050871	0.0109594675949602	0.00896323991840659	0.033978288003875	0.0310792830090417	0.0260423191839705	0.127869165429583	0.0092676640841458	0.010947964603728	0.00899093225844141	0.0277968758295307	0.0296711928760345	0.0210353491193037	0.101673973606592	2089.7691941744	2692.85551520884	2007.14238718004
202	0.419493413121644	0.413853695691973	0.466243413863268	0.45195714285589	0.430173418056794	0.156914361016112	0.658059983827799	0.25425142023315	0.373622820441415	2.8244340704623	6.08393476788478	6.64967368533689	0.565738917452109	3.82523961487459	2.0037135643779	0.195888765576456	1.29979090776942	7.55331353491416	0.2195	0.39275	0.19175	-0.309808871345337	-0.702993981242749	0.224906673791186	0.138368157470639	0.207666666666667	0.397166666666667	0.201	-0.302842533838408	-0.78440150854727	0.207720470988466	0.297483475560565	0.0092575767003672	0.0109228372200847	0.00880509702483785	0.0344809009999619	0.0391521675803333	0.0264781840160419	0.117215621488498	0.00907258325917202	0.010944064101023	0.00896323991840659	0.0289645426964111	0.0278833758656763	0.0211670452742187	0.109100664634452	2105.09759763915	2679.84925816225	1955.0022243731
203	0.294951539827368	0.640785292833654	0.589155588631461	0.251000439314601	0.75840312240088	0.0760842516333842	0.751325586214687	0.722317851848543	0.560267135578468	3.70649274729658	4.26557882985071	5.58330556037981	1.3177267305291	1.87681281308323	3.14662344918906	0.100420511516859	0.126282683528188	5.82549364477536	0.20225	0.4	0.20125	-0.283060251882259	-0.735906662331166	0.248440655472984	0.449028330660253	0.217	0.396833333333333	0.204166666666667	-0.305171909444685	-0.74044990231849	0.236686391081997	0.274992907524474	0.00898403167640126	0.0109571907902987	0.00896740909978916	0.0361117792697924	0.0378822287188192	0.0259372829129768	0.135858059049989	0.00921943593716556	0.0109424946213701	0.00901565085973591	0.0281888465793305	0.0293276871051484	0.020896763123357	0.10492764923656	2014.02323905392	2692.04666803703	2008.52166512299
204	0.85293297333174	0.517993475537034	0.632816817714569	0.889964038638621	0.3500687082031	0.802599165301722	0.536898951061907	0.606601787569621	0.784170361922803	0.785495946416631	5.2034749820159	5.22261562485801	0.0191406428421033	4.43711967844138	0.0624923601899354	0.381317544406556	0.265153124002609	3.96176767468909	0.21025	0.3935	0.1975	-0.335210761215773	-0.741097444791842	0.173509778217425	0.246131415284704	0.212333333333333	0.399666666666667	0.193333333333333	-0.271366612562388	-0.679261113918104	0.211645582351404	0.159765756335161	0.0091139453997912	0.0109265076435539	0.00890429774092991	0.0350131267266974	0.0371533847427003	0.0260817704323556	0.10009622574381	0.00914689987553767	0.0109556663158077	0.00883271114499185	0.0287494529681791	0.0334924967310387	0.0217841038134764	0.0952153974864364	2057.15085463707	2681.15184406107	1987.66837973563
205	0.889277590315487	0.835718742373253	0.856677175704	0.474686347204138	0.615962936568919	0.496239992945996	0.764023016790837	0.830346634513087	0.753121454388419	0.631098626035964	2.78158258937765	3.29262871373794	0.511046124360291	2.66153008770198	0.462968297662883	0.0901212902572297	0.045906069675766	4.22844236208014	0.214	0.4	0.19925	-0.299059763759309	-0.74788031065543	0.266003276825789	-0.000733925632998132	0.208333333333333	0.397	0.201	-0.26850981144391	-0.789057494932477	0.231310383669638	0.156022488757733	0.00917300779657458	0.0109571907902987	0.00893390318187026	0.0346953446336981	0.0362021048940659	0.0260467204243097	0.126852362150733	0.0090833105772785	0.0109432800242361	0.00896323991840659	0.0292578923753366	0.0275644757428407	0.0211235476144351	0.141341006901914	2076.83349167242	2692.04666803703	1997.44377321418
206	0.640129934994334	0.582849333950547	0.510794627435603	0.212997045853104	0.334897197384335	0.217068336786733	0.854258473906237	0.722507825679949	0.703533986143925	1.68564503430389	4.69981361458485	6.25075143992581	1.55093782534095	4.56510640562192	1.52364759526608	0.03374116401028	0.126102505017116	4.6421937264279	0.21325	0.3945	0.20475	-0.346226841245159	-0.725173247898251	0.233721707782372	0.503593687257978	0.223666666666667	0.396333333333333	0.201833333333333	-0.272386716207945	-0.730496642695717	0.210714724971627	0.305122049948042	0.0091612872098669	0.0109313595820079	0.0090252116857715	0.034497308799929	0.0371184784771463	0.0254519114408043	0.104656823512253	0.00932005236747684	0.0109401304534398	0.00897711611550837	0.0280014906913186	0.0295116255139446	0.0210767955839759	0.0990680905425498	2072.92385533602	2682.87396098795	2027.66890907842
207	0.697376492379821	0.767037776073416	0.853034104969961	0.954881530715599	0.755303637051125	0.233365755003676	0.914010559302128	0.755548364764883	0.928363245697958	1.43489254105953	3.32538378111349	3.328584826937	0.00320104582351632	1.89369228587748	1.42022875375915	0.0116599520570162	0.0969275142724655	2.48311366718197	0.2005	0.40875	0.21025	-0.325842846630511	-0.739077903291696	0.207627064419753	0.279900260405111	0.210333333333333	0.407666666666667	0.207666666666667	-0.292489674620593	-0.774874585716405	0.23039181691238	0.178469719172488	0.00895488525805845	0.0109953247943691	0.0091139453997912	0.0351915426322246	0.0369781920591506	0.0256982859276407	0.11096729557138	0.00911527043969105	0.0109907996349713	0.00907258325917202	0.0282989652233455	0.0277517457831218	0.0210681575675311	0.117545755354495	2004.37915982548	2705.60143747128	2057.15085463707
208	0.685723675069249	0.623160440393112	0.727242826640596	0.824715716294674	0.564429006339394	0.507203148980185	0.689139653104945	0.343314991393826	0.355367819032345	1.48505596906034	4.39666852694063	4.44572361928294	0.0490550923423143	2.9606676502226	0.439832836731512	0.160018317243157	0.898013248448478	7.74768482256302	0.2115	0.402	0.19675	-0.264901638036183	-0.753674309902969	0.222328150848971	0.20453868017067	0.206	0.398	0.2045	-0.339332800228578	-0.782420275594226	0.244554932099921	0.200893300571261	0.00913376087895326	0.0109662267469049	0.00889152677408032	0.0352173127917687	0.0363029986754955	0.0264703267812309	0.146111917623734	0.00904560177410701	0.010947964603728	0.009021117740205	0.0286637491245437	0.0278619596512598	0.0208996914453959	0.115531814193696	2063.74915741376	2695.25707397925	1983.45529506436
209	0.0315403644689182	0.15946166458134	0.234475416270877	0.982837068578589	0.98047747081879	0.00663552478953422	0.432977801514306	0.951767906156068	0.116920202386544	8.83686449501693	9.26025875847699	9.26072153338464	0.000462774907646235	0.423857038367714	7.3690698424889	0.614822522789837	0.00365865639469121	11.5351364921583	0.2005	0.3935	0.207	-0.299710855693205	-0.777128193761114	0.191538770451415	0.252231598053014	0.223166666666667	0.401333333333333	0.2065	-0.287284470360223	-0.79385742159322	0.188403520035169	0.253236992550415	0.00895488525805845	0.0109265076435539	0.00906181870703335	0.0365230832919535	0.034769018655421	0.0252981545309881	0.125744534856379	0.00931262665875855	0.0109632358687936	0.00905372077821958	0.0276476334111933	0.0259269621887712	0.0209779914842649	0.102050351984045	2004.37915982548	2681.15184406107	2039.81869607908
210	0.329472888338888	0.0609260603527093	0.0937412910938098	0.683004329515215	0.0668332636776207	0.944359952956713	0.474872853430423	0.111859269659774	0.00844016914710522	3.43362822593917	12.0471096386827	12.213873164721	0.166763526038267	8.78024493878183	0.00487079380218347	0.510614757218718	2.52775490140084	18.9204674012067	0.21275	0.4035	0.21125	-0.35057243044506	-0.727442235590969	0.202447413953413	0.241243800982964	0.213333333333333	0.410666666666667	0.198166666666667	-0.27708734632201	-0.80682188598775	0.249339382957212	0.0717223098685677	0.00915344806921293	0.0109728791590229	0.00912980807288542	0.0339357735487706	0.036412274058045	0.0253959637346369	0.0983942523948193	0.00916259175424392	0.0110031955782966	0.00891560785791875	0.0280435372596035	0.0263548395549147	0.0217710405350072	0.158790249587792	2070.30998274504	2697.621194455	2062.43250024418
211	0.95269852648785	0.293370329784434	0.396994096995869	0.937180128467772	0.137202527638073	0.595650011162792	0.874426808896699	0.934064348824105	0.891484813487254	0.338161708597909	7.30718903616071	7.3134007699191	0.00621173375839135	6.97523906132119	0.281606770675353	0.0249760280530609	0.00684464436562848	2.92907602661888	0.20825	0.40375	0.1935	-0.292343768239543	-0.745626024005878	0.176594889371175	0.283014966397618	0.212666666666667	0.405333333333333	0.192833333333333	-0.385166761991803	-0.800856325213137	0.231129668377647	0.318186015557441	0.0090819716942373	0.0109739775305684	0.00883560461736927	0.0351211113928963	0.0374619391900337	0.0269026548872005	0.112958152391763	0.0091521395644451	0.0109808652123372	0.00882401558645379	0.0272217923295328	0.0271534160876618	0.0219961717857077	0.0981559422956889	2046.51520909526	2698.01157789843	1965.03354773135
212	0.152713834936632	0.092010927914562	0.131178157945089	0.590121349603099	0.20678742719746	0.405224761872695	0.0277351556173115	0.918715817847819	0.182874208810782	5.27529016292101	10.8845449041619	11.1746997014779	0.290154797316063	5.89940953855694	0.692767151029329	4.84445498790774	0.0104145033783425	10.1018611363447	0.213	0.42025	0.2005	-0.301760613557388	-0.701465909772371	0.281666628963573	0.271521463454082	0.22	0.398166666666667	0.199666666666667	-0.303622382508798	-0.798911577810126	0.23300248306396	0.179124047351553	0.00915737018550398	0.0110399687139322	0.00895488525805845	0.0335200638065847	0.0389335796755937	0.0267610264586603	0.134343782089807	0.00926514551751511	0.0109487407300062	0.00894091239201264	0.0278986254080944	0.0262990577549636	0.0212523865439405	0.126893721018376	2071.61766472613	2721.49026105265	2004.37915982548
213	0.603159010975288	0.836858567007512	0.787629512206211	0.281584720355292	0.721584108714787	0.297295574059434	0.758200878050977	0.288129874623085	0.921311055381771	1.85444662079681	2.77210190735786	3.93152739858488	1.15942549122701	2.07708077778807	1.08628602064528	0.0947680586796196	1.12833916864838	2.5754270433952	0.20925	0.40225	0.195	-0.331713999428709	-0.785575852601058	0.242907257355398	0.368486088767043	0.200666666666667	0.405333333333333	0.203666666666667	-0.348390799195184	-0.78794362690936	0.211484154632488	0.279776982603371	0.00909800008533614	0.0109673428894618	0.00886153278963018	0.0346137924387184	0.0344780854919451	0.0265793286899053	0.140378931590027	0.00895767256192372	0.0109808652123372	0.00900743274746628	0.0286390701102372	0.0279885614516982	0.0212827072106359	0.098119447567341	2051.84511909265	2695.65369270451	1973.56932696105
214	0.553743259978176	0.637477752280163	0.700405120751989	0.538750535386077	0.630897620425116	0.636377312226148	0.640874471979205	0.259854855643897	0.723794707572891	2.09096256839985	4.29013149461389	4.66799191099562	0.377860416381736	2.57702934259578	0.223511429507198	0.217600315698292	1.26953007697739	4.47442500468418	0.2225	0.3985	0.203	-0.326120288083294	-0.750923205724201	0.217892256222049	0.33008759852872	0.2185	0.403166666666667	0.193833333333333	-0.288616750281226	-0.775693255382318	0.249402810833414	0.340147846754267	0.00930269558098814	0.0109502890105562	0.00899644196246449	0.033633108845075	0.034911602781817	0.0258021597777	0.114375810709197	0.00924237987711479	0.0109714100596562	0.00884138400629022	0.0279061942484924	0.0281628735800633	0.0218020714947197	0.127489027362744	2120.21586249291	2689.59511954165	2018.13314496341
215	0.00213749139545824	0.0176179824716101	0.0315370302672454	0.929838237919752	0.949329734289028	0.129384702730296	0.682848709773188	0.000183425002923065	0.0346853816515742	14.6540329822601	15.3623723783603	15.3701248924408	0.00775251408049371	0.716091910180694	2.29987149669796	0.16693672645124	13.9936917160321	15.104304059893	0.1985	0.40075	0.22025	-0.336884421784562	-0.79986550696687	0.2309639317359	0.21488259527148	0.211	0.396666666666667	0.1895	-0.311020428274027	-0.770746889290023	0.240526772105508	0.141822714209792	0.00892124819376007	0.010960601541114	0.00926892254863564	0.0357583870480694	0.0322207768782381	0.0245413925360787	0.136816264572418	0.00912585012863378	0.0109417078921396	0.00876546015026153	0.0286253734766592	0.0293235767107095	0.0218959877532413	0.124055538593155	1993.26375003647	2693.25837683578	2108.8967838586
216	0.0439149141094549	0.0927498897043958	0.0859276853752138	0.203750023900943	0.357862203517043	0.874459463306068	0.291084905940064	0.00819172838167309	0.25061785211535	8.10377815279207	10.8615785097936	12.4768667852331	1.61528827543953	4.37308863244107	0.0249629314530466	1.1145967015982	6.99107185526736	9.02847875571631	0.2195	0.41175	0.20325	-0.258680964932209	-0.803869098259103	0.226322143940957	0.116019361189542	0.218166666666667	0.401166666666667	0.182	-0.301122199198642	-0.756537746899652	0.230791870532515	0.411480352050998	0.0092575767003672	0.011007567943284	0.00900056797440756	0.0338705422299404	0.0315887060713059	0.0263545214452053	0.173972604030536	0.00923729667901162	0.0109624848528144	0.00862990368537271	0.027914668448	0.0302296975184831	0.0226470330903318	0.109158726537887	2105.09759763915	2709.95663513005	2019.50002129769
217	0.396879728720518	0.743624618068267	0.76485402318012	0.428830859899901	0.884238185644039	0.324094962080374	0.368176042917903	0.401877021574279	0.755856213993434	2.96611120266607	3.50259343590005	4.12858119801967	0.625987762119621	1.1624699953536	0.972349325253163	0.809811309687575	0.70270274125869	4.20525193696616	0.20925	0.3955	0.1955	-0.302179003826924	-0.804439654982658	0.221541674533028	-0.000901470499475213	0.2175	0.4045	0.202333333333333	-0.297181750166461	-0.784143546942966	0.2046324521109	0.224085570666583	0.00909800008533614	0.0109361636252124	0.00887013047295831	0.0354263062413908	0.0330265895899459	0.0262854219571607	0.178723677467689	0.00922710381009996	0.0109772548964908	0.00898541299001211	0.0278364720799168	0.0271246579815698	0.0213517996793422	0.105912822181178	2051.84511909265	2684.57933237333	1976.40182923828
218	0.624508598942186	0.838483074554328	0.798902927000076	0.300151070998746	0.721808323062163	0.185863189454132	0.887635129061347	0.774744317668078	0.705598860398493	1.75621713919827	2.758555241875	3.83207809214218	1.07352285026718	2.07586095294391	1.75010773257964	0.0199649103324191	0.0818959608513978	4.62515444643471	0.213	0.40725	0.2005	-0.262196446419063	-0.759977898380379	0.223804708560893	0.245551317081779	0.224166666666667	0.405833333333333	0.198166666666667	-0.274516495870045	-0.729873639395004	0.205903606436142	0.122062177537643	0.00915737018550398	0.0109890444670658	0.00895488525805845	0.0347566488103703	0.0353945502785651	0.0263870568284034	0.146284023941775	0.00932745875651768	0.0109830156496668	0.00891560785791875	0.0274579741090815	0.029798162580724	0.0216842764976896	0.098968426248569	2071.61766472613	2703.3679989343	2004.37915982548
219	0.37103420639798	0.503133032951021	0.611996437958199	0.789503738443287	0.688539584419473	0.245045042770625	0.739118133701925	0.12693937682943	0.651192669154438	3.13663850337616	5.32275059999665	5.39401562083367	0.0712650208370178	2.25737711745751	1.3513339868623	0.110903249076728	2.3295400865718	5.07187152489917	0.2255	0.4005	0.195	-0.294113933678293	-0.67593342460882	0.270766918665097	0.0888169808120234	0.215666666666667	0.403833333333333	0.2075	-0.280461259720293	-0.71321664469863	0.225284637792573	0.205015704491539	0.00934711502441474	0.0109594675949602	0.00886153278963018	0.0336168291397275	0.0396779548065763	0.0264107730582174	0.12987588546655	0.00919889056199516	0.0109743429968822	0.00906989561699867	0.0281740708641524	0.0304632725848472	0.0209514815790471	0.0995779258065106	2135.12602232545	2692.85551520884	1973.56932696105
220	0.357407563457107	0.693502371017628	0.759850301791968	0.58661664910165	0.918663907194322	0.0809671600833125	0.521402043896561	0.688652185219338	0.497170504879772	3.23068173545835	3.87563137630423	4.17129049471987	0.295659118415642	0.940608759261522	3.04538009655334	0.411119092848821	0.160548328420191	6.37088543225155	0.19875	0.40525	0.19825	-0.317130945780446	-0.746202799857689	0.285475704499453	0.132233769751418	0.213166666666667	0.398833333333333	0.195	-0.306036553401294	-0.743374190843485	0.259278999657009	0.267693923217076	0.00892547201975266	0.010980505657858	0.00891701886073375	0.0357159054098124	0.0378773372701314	0.0262816805947149	0.16650852879234	0.00915998210044565	0.0109518319969685	0.00886153278963018	0.0283864730895915	0.0301999057119857	0.0215373531937431	0.118891426138758	1994.65866047588	2700.33207766384	1991.86726823573
221	0.504665665422602	0.583997984030841	0.249028005010575	0.0367982141115581	0.152055203621895	0.482952887572242	0.155090063917366	0.669977136064807	0.462513562113484	2.34124433706165	4.69109279057739	9.05081922535464	4.35972643477726	6.70957488829299	0.492188045693183	2.02145898986782	0.181628870330314	6.68393132376092	0.21525	0.41325	0.205	-0.272080934267153	-0.71672444396614	0.218518813763712	0.0584727506564047	0.221166666666667	0.399	0.2015	-0.235095949465175	-0.689592186672701	0.247177816035362	0.290615700085632	0.00919244087468706	0.0110135311178496	0.00902930031243097	0.0340508953223174	0.0373948419764837	0.0262978850861389	0.123506023416646	0.00928272969801633	0.0109526015055725	0.00897157285874555	0.0283790370054482	0.0315826281363285	0.0211282600369976	0.110453785977534	2083.31984316894	2712.07847704761	2029.02500843428
222	0.961588338036323	0.851874800933022	0.906658841671935	0.739777580510099	0.651116335521422	0.675298160075378	0.815483155952773	0.828462310494373	0.998313781425135	0.291665173775982	2.64521610504016	2.75553833405866	0.110322229018493	2.46387316028267	0.175466958657125	0.0544561173046532	0.046947678521974	0.702845018097105	0.211	0.3985	0.19525	-0.319141400610461	-0.763319071959364	0.280509208891872	0.0368489768251376	0.2145	0.400833333333333	0.1935	-0.263380910041716	-0.76306859479459	0.243834953513296	0.128985621923999	0.00912585012863378	0.0109502890105562	0.00886583443676511	0.0348374980649333	0.0358565961498881	0.0262655385871152	0.173969036133289	0.00918079618057468	0.0109609788632189	0.00883560461736927	0.0285812444275328	0.0291734139682381	0.0217541681435897	0.138812320756863	2061.11434268517	2689.59511954165	1974.98637363245
223	0.835535219500442	0.389925921932264	0.45152395830716	0.487996939616012	0.204614328063488	0.386969529967892	0.822473168648687	0.910567028728897	0.364331710883946	0.858060101563751	6.30480472923955	6.78574451676104	0.480939787521493	5.92768441519729	0.7484433290374	0.0503397303764359	0.0126165348428913	7.65142330387837	0.21075	0.40825	0.19925	-0.253248205797935	-0.761844213956258	0.19428210366792	0.217507025092527	0.218	0.406	0.200166666666667	-0.3013980942113	-0.725005367136158	0.264086863528232	0.258924527377941	0.00912188703951002	0.0109932431269041	0.00893390318187026	0.0350161871916876	0.0355918859713547	0.0265971434919022	0.135525548959924	0.00923475177360822	0.0109837298382917	0.00894930338778804	0.027681164420712	0.0303236653659482	0.0214231136930211	0.111867235698912	2059.79468343497	2704.86109786774	1997.44377321418
224	0.881793560497606	0.98655921410817	0.990425835646494	0.619293129986344	0.96760722275207	0.683145966966335	0.587550346232413	0.750965832353083	0.858971306354604	0.663328848364472	0.974535820627352	1.22139814264665	0.246862322019297	0.558069294282177	0.166605978691223	0.294186157458171	0.100721236887694	3.26981372610599	0.21575	0.39975	0.19975	-0.35359536746076	-0.767974890261381	0.201416731692228	0.309970419774912	0.212333333333333	0.394333333333333	0.197166666666667	-0.357063253126903	-0.745201772842564	0.197491415755191	0.364857253976227	0.00920017882408802	0.010956047929939	0.00894231240930515	0.0338306577071702	0.0346946839506318	0.0261541571008529	0.107644821632802	0.00914689987553767	0.0109305542533726	0.00889862792235755	0.0281229438515211	0.0299904062005936	0.0213343800255588	0.0840797793679873	2085.90401490895	2691.64068205939	2000.22261829733
225	0.601324110677119	0.828577781750282	0.874953370039703	0.605880272339133	0.870841007866882	0.537712226907631	0.5997258639157	0.281721752556745	0.712484466255654	1.86299160710041	2.84054335962719	3.10676114606031	0.266217786433117	1.2437695389599	0.379796386641829	0.275409556255909	1.15876530491187	4.56824616267226	0.20825	0.40375	0.198	-0.322078628018045	-0.805981796750946	0.233421788368047	0.0894967349982023	0.203166666666667	0.3985	0.206833333333333	-0.295959394766265	-0.777893239422585	0.237744269278798	0.122976787679493	0.0090819716942373	0.0109739775305684	0.00891278401283402	0.0347487691926996	0.0327710853041703	0.0264161308853565	0.152939750717066	0.00899919323331466	0.0109502890105562	0.00905912173563687	0.0293536525980696	0.0281588262112544	0.0207798001609546	0.127708633400211	2046.51520909526	2698.01157789843	1990.4692135827
226	0.494108117114796	0.558667383743721	0.656929088116708	0.708248685689266	0.621976294417942	0.147992184927626	0.522467761039169	0.566903731486427	0.86588516889516	2.39745732102165	4.88482928759913	5.02486180706182	0.140032519462693	2.62740448604018	2.0928250292036	0.409019160379103	0.327890761662275	3.20019898444741	0.20625	0.41175	0.2015	-0.249339080231871	-0.699222913034992	0.251261960156164	0.315329624556347	0.218333333333333	0.405333333333333	0.196833333333333	-0.278696987261447	-0.713001678870985	0.20831603795416	0.320259289648255	0.00904966391411743	0.011007567943284	0.00897157285874555	0.0352982997243096	0.0396424570057374	0.0264244018113689	0.138476248657303	0.0092398393795739	0.0109808652123372	0.00889294823864947	0.0279001521255419	0.0311464958336579	0.0217547132883956	0.0942770980427577	2035.78252321943	2709.95663513005	2009.89938784055
227	0.761874149218625	0.365699699825304	0.378372810944659	0.325711365809779	0.175107864823286	0.551902841890155	0.386243748232924	0.86275944523419	0.595617407368985	1.16307180386502	6.53790598930209	7.50377993228176	0.96587394297967	6.34070812841674	0.353919315271924	0.750734610941436	0.0298814717389178	5.52958825057928	0.219	0.396	0.20275	-0.256259633517452	-0.808567531383336	0.226267906636046	-0.137661570156984	0.214	0.404666666666667	0.201333333333333	-0.274426666821331	-0.709888295944462	0.233829492221433	0.170485207409444	0.00924998816975299	0.0109385477058409	0.008992310580423	0.0349466699173437	0.0313221328022976	0.0256950334544252	0.140460183786433	0.00917300779657458	0.0109779795862297	0.00896879762155995	0.0283216414661963	0.031249704737512	0.0213731396578535	0.105900469218536	2102.55751251011	2685.42574309094	2016.76472342544
228	0.376536202922632	0.602687026399161	0.420131751001011	0.111375571900866	0.40803609844449	0.242898442029305	0.376179623067472	0.346745091841894	0.714316407870779	3.09950666943041	4.54993965359608	7.08453307357559	2.5345934199795	3.98502640414517	1.36369319937694	0.783149549712107	0.885333258022001	4.55308059273641	0.20725	0.391	0.203	-0.256490158581045	-0.780138776005053	0.183026575230849	0.370540911678902	0.217	0.399833333333333	0.195333333333333	-0.287331906373216	-0.803398966079632	0.219511910923643	0.0280457631164345	0.00906585978585751	0.0109141678349641	0.00899644196246449	0.0364927022726608	0.0343088229945611	0.0255110961256475	0.133348619920352	0.00921943593716556	0.0109564292137084	0.00886726707186453	0.0282088642169172	0.026527977635308	0.0216367106479259	0.130513888425559	2041.16103923985	2676.77319197013	2018.13314496341
229	0.30948350353227	0.285235034616747	0.341376849920074	0.479954190366166	0.365304589277362	0.530894041154323	0.297521678873152	0.224488775403083	0.780592825214613	3.58834522759571	7.40234153279744	7.90130893050082	0.498967397703382	4.31296370290511	0.392679985136056	1.08526966929458	1.4754436059975	3.99291740186879	0.21725	0.39425	0.20525	-0.276125251340132	-0.697245160154782	0.25802764293269	-0.0588198216050197	0.212	0.404666666666667	0.195333333333333	-0.304480051403415	-0.766582358445231	0.227480105342338	0.17445676347004	0.00922327236541149	0.0109301510900548	0.00903338362740562	0.0350121897466543	0.0382611446797109	0.0253370590124206	0.113653559297698	0.00914165110318952	0.0109779795862297	0.00886726707186453	0.0281984285459752	0.0290143244236774	0.0218010436386887	0.113208287210964	2093.62110907951	2682.44500222896	2030.37957381223
230	0.92239676157009	0.997582467936249	0.999355097737021	0.953767435025897	0.999805629211129	0.511238877335652	0.881260862179795	0.934968517382195	0.834631556604239	0.483979137323331	0.520312464039307	0.523673725823755	0.00336126178444829	0.0396945885004243	0.431530565301728	0.0223117075511254	0.00665779739574646	3.50560400407371	0.217	0.4115	0.2	-0.25528768490461	-0.74080333608904	0.231087565199291	0.147313442132314	0.2115	0.41	0.200666666666667	-0.265791341900309	-0.74473131751002	0.231367961505019	0.170354635838958	0.00921943593716556	0.0110065638245372	0.00894650881685169	0.0341629528615075	0.0362970775465417	0.026601860403057	0.145794774789307	0.00913376087895326	0.011000477501119	0.00895767256192372	0.0283281207757762	0.0297963116736667	0.0216186752166907	0.11820336910894	2092.33860921223	2709.59938336318	2001.60969415275
231	0.15589107217515	0.333055917529307	0.440597192073715	0.891682609431535	0.797777867783332	0.369080868898857	0.488580980408202	0.0835411658669721	0.253724387695354	5.22728332924453	6.86980233542272	6.88834607930039	0.0185437438776717	1.66106275005586	0.806756717096505	0.479649811577474	2.9946266702791	8.98514428702696	0.2165	0.39325	0.21225	-0.304069267902732	-0.695334817280747	0.215740798169884	0.372990696060473	0.209	0.400166666666667	0.198	-0.320442267492706	-0.758338506710284	0.229573383528336	0.405425205076944	0.0092117481050871	0.0109252871678437	0.00914558853463365	0.0348145923179523	0.0377409546799593	0.0248485164840195	0.103797050814707	0.009094000793117	0.0109579510458543	0.00891278401283402	0.0285107626996579	0.0294791914782017	0.0214456069417667	0.102482148889538	2089.7691941744	2680.71869659898	2067.6901395526
232	0.872973041459779	0.96490948702433	0.967980315186608	0.512845887132962	0.88742946334082	0.658895560236254	0.914058960384054	0.434345806409569	0.909952652836591	0.700981604662957	1.4154879769776	1.84374409569864	0.428256118721038	1.14276249103568	0.194867967622486	0.0116467785574059	0.611174835585189	2.71625324142964	0.2075	0.41025	0.20625	-0.295189996628985	-0.754647987542419	0.245688568087347	-0.108168792988522	0.211166666666667	0.409166666666667	0.199833333333333	-0.268921199809404	-0.735389508947836	0.261731169138281	-0.0699604839575605	0.00906989561699867	0.0110014992270427	0.00904966391411743	0.0347534937074065	0.0357007326561027	0.0259864913354096	0.141966462028555	0.00912848932937406	0.0109970505290258	0.0089437118190191	0.02837107118768	0.0303624990967372	0.0215661409702504	0.0984411414837436	2042.50186076977	2707.79763560657	2035.78252321943
233	0.244602837688408	0.154300063731157	0.180954417952044	0.378258107530167	0.200959765512552	0.315310702965152	0.282964238838817	0.0750478353437667	0.242458146657965	4.16092922676035	9.36041476162791	10.1367701724012	0.776355410773249	5.97584094564081	1.0082989504881	1.15279779171942	3.16901193408739	9.1443455515037	0.21025	0.40875	0.2065	-0.389121202590674	-0.821494038831969	0.225980868377615	0.472436539270707	0.218666666666667	0.398	0.192	-0.299080825792229	-0.785648995036803	0.238657977449799	0.12553581920075	0.0091139453997912	0.0109953247943691	0.00905372077821958	0.0333132012651551	0.0307031278289828	0.0259559792756606	0.113656113150715	0.00924491817345047	0.010947964603728	0.00880947236795149	0.0280568996047962	0.0277222999792522	0.0217687864725532	0.130693647820001	2057.15085463707	2705.60143747128	2037.12943943169
234	0.182806729090729	0.363477231760031	0.266177583693235	0.133127482085184	0.411243403151508	0.15735492391385	0.286769761222747	0.0770903548691247	0.46688036139364	4.85398436057585	6.55981845471979	8.81546920574328	2.2556507510235	3.96148484516743	1.99946321712923	1.13472484031809	3.12520119780856	6.6438380888168	0.2075	0.409	0.204	-0.316578654345004	-0.7460345147017	0.220340410805339	0.446399089771221	0.219333333333333	0.398333333333333	0.189666666666667	-0.263646087878402	-0.763606476575332	0.220106422433002	0.0927329394544514	0.00906989561699867	0.0109963612154199	0.0090129138633493	0.0345699483606622	0.0364623670266018	0.0261841201189033	0.114408947828416	0.00925504938293964	0.0109495155321886	0.00876841226436862	0.0283179817230891	0.0291064010773723	0.0219846389821636	0.125281455149572	2042.50186076977	2705.97005549451	2023.59139322315
235	0.83867993922985	0.762301089431798	0.809531799216638	0.540045820574646	0.576070171902762	0.755963534382245	0.571409307434326	0.54790296440943	0.903383471912688	0.844983896997292	3.36146083640051	3.73691568186041	0.375454845459899	2.89193178486312	0.0965877571288729	0.320330145004846	0.361087357357974	2.79398981924939	0.21125	0.406	0.20375	-0.326665846254022	-0.790905821047016	0.237784304307356	0.196004805066685	0.208666666666667	0.400333333333333	0.198833333333333	-0.323643069537022	-0.722829136764512	0.221431735607588	0.112805496820921	0.00912980807288542	0.0109837298382917	0.0090088039175027	0.0342496632187075	0.0331390807244173	0.0260260326683277	0.141656909131228	0.00908866031478805	0.01095870998065	0.00892687873931632	0.0284953885350957	0.0312686483032692	0.021409360792024	0.0950628727247194	2062.43250024418	2701.47832192969	2022.22914401686
236	0.617991217911995	0.400785468453217	0.427866015716245	0.369230258100727	0.265098427535154	0.952274226924891	0.228092113856558	0.474860044936048	0.432961513324995	1.78597711040493	6.20349065314076	7.00974405158195	0.806253398441186	5.22376694117702	0.00358215411870333	1.45271932941796	0.51064437297282	6.9609073093577	0.2125	0.41275	0.203	-0.335875146172628	-0.716026782214117	0.259725300129605	0.165993060164396	0.213	0.400666666666667	0.197166666666667	-0.275459628878439	-0.777760202067225	0.232730405051035	-0.0931678878893335	0.00914952085444549	0.0110115551092006	0.00899644196246449	0.0336026218402765	0.0378967872970828	0.0263138457188028	0.12229602370746	0.00915737018550398	0.0109602238890587	0.00889862792235755	0.0286031590429776	0.0281742769931043	0.0215151272786861	0.118520368998665	2069.00080811442	2711.37532253219	2018.13314496341
237	0.824698457124496	0.62319884823799	0.677029733659224	0.495885958682556	0.411844247284399	0.45763596128025	0.677691233655644	0.715619160862759	0.795431719479615	0.903022054379107	4.39638209983968	4.86011195781612	0.463729857976432	3.95708990343701	0.551670425720658	0.172736413169332	0.132728970580501	3.86285280199202	0.2125	0.4085	0.203	-0.303035869606515	-0.814545040422587	0.225500825946545	0.189505647317027	0.206333333333333	0.404333333333333	0.206	-0.332752059583651	-0.745115689244129	0.240756007245522	0.314290064788417	0.00914952085444549	0.0109942854318086	0.00899644196246449	0.0342657979025933	0.031349057087798	0.0262313039015664	0.15470734141614	0.00905101678801298	0.0109765288929476	0.00904560177410701	0.0283868436321522	0.0297531563798564	0.0210347680734664	0.100738041510437	2069.00080811442	2705.23178499422	2018.13314496341
238	0.956225960035129	0.900165478038564	0.265642940423781	0.0100832101030053	0.0748073850579815	0.627991863979668	0.726727965973305	0.903055656818212	0.583353033205911	0.319990663141652	2.20248949310189	8.82262607238226	6.62013657928037	8.50263540924061	0.234793789908508	0.122137217536874	0.0148357804646366	5.63167080648519	0.21575	0.4055	0.2035	-0.277028190801077	-0.777931140405063	0.214751829919819	-0.0274258563045405	0.219833333333333	0.402	0.2025	-0.317299005501468	-0.771624275007154	0.252655479736973	0.403817003893567	0.00920017882408802	0.0109815833369461	0.00900468862363404	0.0344313009374863	0.0336884449131887	0.0260803730815092	0.158590680145493	0.00926262476586529	0.0109662267469049	0.00898817382087803	0.0275818298436857	0.0276464964119436	0.0211546848086534	0.111852899763755	2085.90401490895	2700.71519606245	2020.86535384464
239	0.601000639501913	0.583827698329676	0.4457198761137	0.142785231841108	0.28981351995563	0.756986122073903	0.77601406310253	0.216900622339211	0.675457041624857	1.86449973936396	4.69238528494316	6.84006823004165	2.1476829450985	4.97556849067769	0.0957537033173139	0.0809500309005671	1.52475973283254	4.87301018620308	0.21375	0.392	0.19675	-0.260052358000697	-0.76220293832927	0.216305518011978	-0.031671683438696	0.211166666666667	0.389166666666667	0.186833333333333	-0.328687589507992	-0.754975086208798	0.247881638857973	0.26337052966871	0.00916910600890301	0.0109191397924426	0.00889152677408032	0.035699185379381	0.0355384660397623	0.0260320273499107	0.143889359633616	0.00912848932937406	0.0109049275482934	0.00871787359993804	0.0288119292773333	0.0304234092009998	0.0218001155825393	0.116472141540983	2075.53176753905	2678.53723819538	1983.45529506436
240	0.303910153216856	0.681792440956534	0.755299807389351	0.61864403119933	0.965594280454349	0.67920025461244	0.127504167765851	0.397749491336463	0.800685395639365	3.63306105464289	3.96219627508253	4.20997425902169	0.247777983939159	0.576913204378798	0.171027490045162	2.32263143804812	0.715119474491075	3.81621929759795	0.20825	0.40975	0.19725	-0.293937450120301	-0.683523067482691	0.211950170742058	0.331697964420051	0.204833333333333	0.3945	0.204166666666667	-0.311126062802084	-0.709077511741294	0.214013455972296	0.246756756899737	0.0090819716942373	0.0109994528378172	0.00890004630112007	0.0347229601147035	0.0407741924040442	0.0268039432742483	0.108455344502358	0.00902657515195721	0.0109313595820079	0.00901565085973591	0.0292608468576348	0.0317976034557123	0.0208514613777001	0.092435240964579	2046.51520909526	2707.06970478808	1986.26559753929
241	0.455148395945662	0.792513392944127	0.786182311395673	0.366536713627799	0.856126528730225	0.611306961116527	0.777361930204036	0.130191127105161	0.784149784427585	2.61338166761561	3.12882166823692	3.94419385471701	0.81537218648009	1.3308121871014	0.258276124945041	0.0799523977657373	2.29022406501463	3.96194720302464	0.2	0.4035	0.213	-0.299888629906467	-0.741765811164467	0.220818213854939	0.221973405394401	0.204166666666667	0.406333333333333	0.2005	-0.300847084312939	-0.776070935707276	0.231279700259654	0.0329241099907196	0.00894650881685169	0.0109728791590229	0.00915737018550398	0.0359167690895655	0.0366051814448682	0.0252257218404873	0.125699418387018	0.00901565085973591	0.0109851542813504	0.00895488525805845	0.0288043487432684	0.0286583889984147	0.0214959643252445	0.120832689943198	2001.60969415275	2697.621194455	2071.61766472613
242	0.357837573944876	0.492771137815002	0.561369786838983	0.52237107680053	0.628859419623992	0.423397097477815	0.276715146400306	0.134131992609945	0.538608267409822	3.22766713655437	5.40697032209573	5.81617968047794	0.409209358382213	2.58851254392357	0.640866780855504	1.18315248063664	2.24401850478534	6.00977644860385	0.2145	0.385	0.18725	-0.294636278384566	-0.788376183299683	0.238014565709635	-0.0207969000566417	0.207833333333333	0.395833333333333	0.199333333333333	-0.286871833066239	-0.734493512874436	0.205627092172581	0.247727606297903	0.00918079618057468	0.0108833231763869	0.00872535298095849	0.0356722577600345	0.0345599067275477	0.0264994399645078	0.149890934000664	0.00907526857422366	0.0109377543404843	0.00893530624134344	0.0291844570500944	0.0307103742188156	0.0212331916781965	0.100784962905984	2079.43248232893	2665.83560232133	1928.84310284572
243	0.453431957657723	0.80014098531832	0.832732542066426	0.500205627302247	0.924524980172475	0.446946612817092	0.558931970371333	0.193473495610577	0.549393033803348	2.62322779934038	3.06897746711911	3.52347759274562	0.45450012562651	0.900249793405237	0.578383558386122	0.341556821853374	1.69096738511325	5.91768605113229	0.21525	0.3925	0.19575	-0.280936597234389	-0.744855924615105	0.217962379124153	0.151451058490187	0.221666666666667	0.398333333333333	0.185333333333333	-0.250618973241903	-0.736315202811401	0.209330517647161	0.0205377520449651	0.00919244087468706	0.0109216077460179	0.00887442090635843	0.0352703298675627	0.0366250918896768	0.0261360295841407	0.136089390985167	0.00929023315066821	0.0109495155321886	0.00869081178885028	0.0282453210982683	0.0307483553366294	0.0223216303678653	0.115368866145172	2083.31984316894	2679.41296671755	1977.81569531936
244	0.785138614212137	0.261264918184234	0.312824184029615	0.465119591140285	0.127545495634205	0.401638283477665	0.81588757940861	0.452804816534183	0.777284459934019	1.06661595484184	7.69557966036518	8.22912628126505	0.53354662089987	7.16251032642322	0.703415881609544	0.054213309125771	0.563621344725107	4.02161483545166	0.2085	0.4065	0.19925	-0.336323721512121	-0.741217928385996	0.200877957873283	0.366810388528709	0.2155	0.404166666666667	0.193166666666667	-0.270931737860831	-0.799816109620646	0.244086277146566	-0.00630089570506305	0.00908598660445238	0.0109858645362941	0.00893390318187026	0.034366342087961	0.0371370503172677	0.026505527425547	0.106416991728424	0.00919631236314536	0.0109758015753393	0.00882981515070251	0.0282571892039585	0.027002578178031	0.0218994690892892	0.113676588923854	2047.84995760484	2702.23730124024	1997.44377321418
245	0.581897555650343	0.292340166538535	0.391104796459815	0.816487327423654	0.246991439190831	0.287417778036609	0.302233177889029	0.814500995446753	0.413119008937989	1.95453022450238	7.31912474065757	7.37297902521823	0.0538542845606571	5.41844880071585	1.13167763977071	1.06431462475484	0.0550481703176047	7.15306328167851	0.214	0.3985	0.19925	-0.308165377038064	-0.736174699520061	0.24695731472956	0.0298225336495558	0.205166666666667	0.408833333333333	0.201166666666667	-0.300567808772364	-0.822323582711599	0.208170280763532	0.191275696736869	0.00917300779657458	0.0109502890105562	0.00893390318187026	0.0346775214307672	0.036930040522898	0.0260415952345671	0.137792701600908	0.00903202311215638	0.0109956705948459	0.00896601997552678	0.0285927042920456	0.0256902774479844	0.0215864109907994	0.121843234275229	2076.83349167242	2689.59511954165	1997.44377321418
246	0.467303529513572	0.219861308704306	0.0463783982336903	0.0141017146033415	0.019409377178007	0.23209951481603	0.847732456651941	0.209069969427225	0.0756840901472011	2.54449472254419	8.25717062140393	14.282535698323	6.02536507691912	11.7380409757789	1.42794863162635	0.0368687792597484	1.57785475554738	12.8564530339039	0.21425	0.39475	0.19	-0.296477303729667	-0.717499688614292	0.289123436394146	-0.130299772122958	0.204333333333333	0.396666666666667	0.200166666666667	-0.300856084159607	-0.788107536276727	0.221659344171826	0.46126484923824	0.00917690451831494	0.0109325650805115	0.00877430876178423	0.035036841200935	0.0390096652904622	0.0265240144122281	0.114061462609267	0.00901838548463559	0.0109417078921396	0.00894930338778804	0.0292986180613359	0.0279673030119395	0.0211845000149926	0.112031845681471	2078.13372951506	2683.30187315141	1944.89185864717
247	0.0791670557002176	0.0415302616379088	0.05557918623733	0.414578162919874	0.136967135067922	0.360189325149961	0.617671284381799	0.0103593928874256	0.0620990293721507	6.78238432406215	13.0964086517852	13.7620420367602	0.665633384975081	6.9796577126981	0.837233034902965	0.249154168028326	6.57202649859209	13.4394079315544	0.21225	0.4015	0.1865	-0.287120310301644	-0.703182144236609	0.218341625268378	0.182616878575287	0.204666666666667	0.4065	0.207333333333333	-0.244784655213735	-0.795766518259823	0.229313038622022	0.210923486471228	0.00914558853463365	0.010963985565922	0.00871187829412842	0.0349185879662841	0.0404612422821624	0.0273619888170101	0.123189901999626	0.0090238476285963	0.0109858645362941	0.00906720564563423	0.0292778889737964	0.0269750980764162	0.0210501967088511	0.149758452069597	2067.6901395526	2694.46071646404	1924.43176622329
248	0.403370890056697	0.112705600438731	0.168593927030198	0.787417031209703	0.114180492752347	0.165311472423846	0.236901118438834	0.727590355722403	0.704157358467117	2.92476557446207	10.2965715555183	10.3692914393032	0.0727198837848846	7.44452586484113	1.92495481139485	1.39894006783834	0.121335654092036	4.63705088210757	0.20625	0.4075	0.1995	-0.372380924151521	-0.805573288287794	0.261872779840326	0.239060446856348	0.217833333333333	0.395666666666667	0.196666666666667	-0.282581747504908	-0.708203932499369	0.255380782481341	0.0696316971803492	0.00904966391411743	0.0109900985497432	0.00893811053354986	0.0340256707798138	0.0328391524456576	0.0263673260076017	0.144824906693495	0.00923220466154035	0.010936959647038	0.00889010469146213	0.0284041325153255	0.0314240434925548	0.0213183487753768	0.115389015242112	2035.78252321943	2703.74282662664	1998.83397847474
249	0.958686565399298	0.778743462817289	0.861006401304142	0.906414755742272	0.56751835510058	0.717225812891244	0.732115194795577	0.847332908778375	0.32573881457526	0.307105867941573	3.23563818830007	3.24945900026069	0.0138208119606134	2.94235313231911	0.131166317523821	0.117178334186974	0.0370649308661086	8.0783157507082	0.2095	0.39375	0.20475	-0.32418551834177	-0.749384925795015	0.166192200372678	0.3155662711816	0.2065	0.397166666666667	0.203166666666667	-0.359875728266229	-0.773561730267034	0.218903669004866	0.299630357453721	0.00910199418529118	0.0109277251218252	0.0090252116857715	0.0352241864460922	0.035992301799925	0.0255030305169091	0.099808715587337	0.00905372077821958	0.010944064101023	0.00899919323331466	0.0284230108776763	0.0284277591599291	0.021006435116277	0.095262220438683	2053.17381601723	2681.58394399794	2027.66890907842
250	0.136853089781998	0.235675922497074	0.315149093023562	0.681556769453078	0.614191058109376	0.606655668023974	0.0279450606621398	0.620792462308769	0.294477878901603	5.5300366551528	8.03327083199838	8.20164950585604	0.16837867385766	2.67161285070324	0.265073726710398	4.83145356352725	0.244755333817011	8.45137577934594	0.2195	0.414	0.197	-0.254463944501615	-0.762944184039665	0.287530105051239	-0.139638064385004	0.215166666666667	0.392	0.193	-0.294559624924304	-0.7672363502253	0.233021303170456	0.0951268260032252	0.0092575767003672	0.0110164731806813	0.00889578931482569	0.0337734376929435	0.0349644628380706	0.0267583105882922	0.10641062660582	0.00919114926021076	0.0109191397924426	0.00882691663201904	0.0286967110102621	0.0289336859903592	0.0214894630891425	0.124055654615945	2105.09759763915	2713.12547650531	1984.86123648602
251	0.241323450689316	0.497384724493572	0.59604616078091	0.69224225362947	0.855815807997054	0.667472014173155	0.495329163636169	0.0703233966169231	0.158425214412845	4.1934005068324	5.36936031511868	5.52602903171646	0.156668716597778	1.33262852488406	0.184573429352895	0.464929429861513	3.27545563639615	10.5716548959703	0.21375	0.409	0.21	-0.28222799292816	-0.743788322229553	0.222477181434643	0.42397262608389	0.210166666666667	0.402166666666667	0.195166666666667	-0.242783239034202	-0.756193438269036	0.201499555933325	0.338939270770437	0.00916910600890301	0.0109963612154199	0.00910996683571757	0.0343517009621342	0.0354683579861689	0.0256965422727382	0.12093271721929	0.00911261978599604	0.0109669711713299	0.00886440117822793	0.0290541696023658	0.0297345806293642	0.0217623263908332	0.114165544004624	2075.53176753905	2705.97005549451	2055.8266824689
252	0.918379329315333	0.8509802312259	0.895619219932357	0.631511595281657	0.666140859542817	0.732582764429168	0.874327016835862	0.500097707424742	0.535984722306438	0.502329518618353	2.65288597281324	2.88290247143595	0.230016498622717	2.3805729528176	0.116753358208371	0.0250160731557116	0.454729070734174	6.0322847847061	0.21	0.40175	0.1965	-0.300683285832172	-0.775839908383898	0.21314283570511	0.23908910871077	0.207166666666667	0.403333333333333	0.202	-0.341768356091225	-0.757046107568597	0.251896943764962	0.128358401041909	0.00910996683571757	0.0109651076393609	0.00888725867089181	0.0349673206550032	0.0349651358259403	0.0264993404775753	0.135300314305947	0.00906451334300508	0.0109721452671599	0.00897988413954099	0.0282678681396638	0.0293733415742654	0.0212375945283419	0.10983136161524	2055.8266824689	2694.85941530319	1982.04777175872
253	0.828712362022069	0.659468441120264	0.666674875478102	0.3658213789218	0.398130828928024	0.82502909801785	0.504814635874096	0.452429623918053	0.731743657478865	0.886383983699488	4.12719288106018	4.94500243906077	0.81780955800059	4.05861845536128	0.0488769596304337	0.444800242537895	0.564557846717435	4.40818179347187	0.2095	0.3955	0.1995	-0.351294705771399	-0.718871022345896	0.228829925730853	0.228408657635238	0.207666666666667	0.402166666666667	0.205666666666667	-0.303545899454299	-0.777571204591379	0.225981818451745	0.349336696376213	0.00910199418529118	0.0109361636252124	0.00893811053354986	0.0347361416943098	0.0383813498180419	0.0259341241489356	0.111206448937691	0.00907258325917202	0.0109669711713299	0.00904017736816421	0.0286952761056599	0.0279345879237754	0.0210098845222052	0.110968337527982	2053.17381601723	2684.57933237333	1998.83397847474
254	0.512159480773078	0.475614591229657	0.54703627914629	0.53269149310415	0.457522563132637	0.426317541900509	0.253052288787587	0.315234799196573	0.665535944025306	2.30188712268136	5.54849767046107	5.93775223798002	0.389254567518947	3.63586511529866	0.632834393622034	1.30637358424792	1.00861529890972	4.95433596017034	0.22575	0.39125	0.1935	-0.26690533890471	-0.76533498047682	0.195623317869784	-0.0323985180228295	0.219	0.402666666666667	0.201666666666667	-0.295029378974986	-0.788673584222799	0.255648193568171	-0.0486296849045386	0.00935078538646203	0.0109154153331858	0.00883560461736927	0.0344824869894118	0.0346162912162402	0.0263019462564228	0.160605848757773	0.00924998816975299	0.0109691965406535	0.00897434568931835	0.0278316832711692	0.0268172757026293	0.0212265017844184	0.111767769661936	2136.35920429556	2677.21577777026	1965.03354773135
255	0.888881546793414	0.809351809652152	0.740978983776117	0.247940918113781	0.448412155465186	0.530545118118451	0.694831119209166	0.92690122881665	0.770033635270991	0.63281146727968	2.99597525355784	4.33084393299941	1.33486867944157	3.69803246571973	0.393347352841374	0.153905072078487	0.00841700980708993	4.08416669240972	0.21675	0.39825	0.20025	-0.31072781164922	-0.717771994037546	0.222010769656719	0.35197144983522	0.2115	0.394333333333333	0.201	-0.368521722228918	-0.721648346979924	0.194998793111745	0.259170996972779	0.00921559451913823	0.0109491282965918	0.00895069976388056	0.0343903696702513	0.0376684982210798	0.0260085177103857	0.113082400996257	0.00913376087895326	0.0109305542533726	0.00896323991840659	0.0280523224812039	0.0309182756420119	0.0210768034792898	0.0780814294291523	2091.05463798616	2689.18287897755	2002.99520750785
256	0.658128463761161	0.868209407420341	0.920655593468449	0.775280910368891	0.913077901093908	0.249974672939757	0.601025865667393	0.92686035944717	0.789547048664398	1.60556583361904	2.50230680983805	2.5838022969765	0.0814954871384543	0.978236463357462	1.32344523824031	0.273451428409317	0.00842645079137583	3.91471067762139	0.21625	0.40725	0.20075	-0.313043953223795	-0.775409379349173	0.239473137366788	0.126481012348434	0.206666666666667	0.4125	0.2	-0.305976199937108	-0.766145528359011	0.20850960690219	0.257060940827126	0.0092078966887512	0.0109890444670658	0.00895906530702773	0.0338553489209552	0.03406263496164	0.0263244031403775	0.142249310672454	0.00905642242672919	0.0110105627124876	0.00894650881685169	0.0282260728650416	0.0290686329940425	0.0218032180493481	0.101904155943831	2088.48227654692	2703.3679989343	2005.76155256455
257	0.449276230127726	0.332393547680403	0.437501698126593	0.839732773040912	0.37063588528141	0.378654539498269	0.29480529001959	0.511245597102828	0.479802631287217	2.64719170935859	6.87677513279777	6.91767425183934	0.0408991190415691	4.27048254248075	0.775065523517696	1.09754598237123	0.43151683592987	6.52633200148312	0.215	0.4	0.20825	-0.270344784164154	-0.776655617819115	0.261709355375974	0.147246035455685	0.207666666666667	0.4105	0.202833333333333	-0.319623353796953	-0.770510147607016	0.219433902350922	0.336400568920908	0.00918856435235825	0.0109571907902987	0.0090819716942373	0.0349308931840795	0.0334242422750373	0.0253329506182287	0.184075238530778	0.00907258325917202	0.0110025180164065	0.00899368830490439	0.028105831394229	0.0285373191679794	0.0215146718545938	0.101376809928948	2082.025537902	2692.04666803703	2046.51520909526
258	0.772811308745875	0.537102587398686	0.597384959079945	0.49647689502035	0.354905000572413	0.326502321424417	0.900394187040025	0.566151962490751	0.954171847054629	1.11766572909983	5.05245989160176	5.51491910227924	0.46245921067748	4.39725337317941	0.962720813737178	0.0156658782379964	0.329163674146912	2.09876977073872	0.215	0.39625	0.1955	-0.319201654635291	-0.779933335172615	0.273516213508303	-0.0075457176248556	0.206833333333333	0.3975	0.200166666666667	-0.331029452166572	-0.778590141319505	0.206745883423694	0.34063037629285	0.00918856435235825	0.0109397352643392	0.00887013047295831	0.0345798416107337	0.0343382614970759	0.0261734879742343	0.134371547508251	0.00905912173563687	0.0109456282774994	0.00894930338778804	0.0287133588997558	0.028342263602899	0.0212367196085298	0.0990014812527093	2082.025537902	2685.84738050526	1976.40182923828
259	0.163985111403363	0.184286290064672	0.237142657738812	0.523466398249656	0.391000084592186	0.200622661148532	0.0894417647536005	0.96719823969559	0.0378357332096499	5.10903303710074	8.81443367184693	9.22149194584199	0.407058273995062	4.11245890874125	1.63783581905955	2.88439197100161	0.00169105976601713	14.8600544611517	0.22175	0.4115	0.196	-0.235620660093621	-0.741178755088455	0.206733570707036	0.0535103360380182	0.211	0.3945	0.196333333333333	-0.323255034141458	-0.786772383168132	0.217709013077667	0.226359377122174	0.00929148182838904	0.0110065638245372	0.00887870574508773	0.0338954737234144	0.0362432122854959	0.0270040780570185	0.141062731923258	0.00912585012863378	0.0109313595820079	0.00888441017456154	0.0286070427250541	0.027856630685912	0.0213733607320001	0.110424663826244	2116.45588451479	2709.59938336318	1979.22797341227
260	0.716085069408756	0.811475274921495	0.789894245296514	0.334177713051394	0.634542570145472	0.920497514580804	0.256859805995515	0.6859595914822	0.837654566594668	1.35513128227467	2.97902103207889	3.91166160317516	0.932640571096272	2.55653032090049	0.00996144630698836	1.28560321478835	0.163494271075251	3.477009621627	0.212	0.405	0.207	-0.260421609573771	-0.743627136311302	0.240871334245268	0.105926551116426	0.212833333333333	0.393666666666667	0.203666666666667	-0.242092550334826	-0.761600109332149	0.196964820847999	0.329512065235494	0.00914165110318952	0.0109794250253346	0.00906181870703335	0.035021332802722	0.0359122240613274	0.0257109053218203	0.152818738138713	0.00915475600748355	0.0109273196287216	0.00900743274746628	0.0292970418966553	0.0285847572402683	0.0208737322941256	0.112379863772003	2066.37797577465	2699.94792201736	2039.81869607908
261	0.0710585685976375	0.103309553509556	0.0855496392306147	0.163687371205793	0.242943128010771	0.206523595462837	0.913911109666251	0.0138065024432495	0.191468114311654	7.02647899491421	10.5503032759589	12.49012979892	1.93982652296108	5.46365080400574	1.59563006360986	0.0116870432684664	6.06271811553961	9.94924304923845	0.2155	0.40575	0.191	-0.245207652623985	-0.750970357688384	0.248906091951234	-0.105986454771364	0.205	0.404666666666667	0.211166666666667	-0.332983733644048	-0.742027117723045	0.24563323757398	0.295465481532811	0.00919631236314536	0.0109826580634685	0.00879193659409218	0.0347790894310473	0.0366899923961714	0.0270690166947048	0.121824424093531	0.00902930031243097	0.0109779795862297	0.00912848932937406	0.0284791468711462	0.0296189351008795	0.0207019183219214	0.101010811322147	2084.61266842264	2701.09727741675	1950.67892129964
262	0.405162984745253	0.206703696615365	0.272272215812239	0.596155398179377	0.212904477417862	0.347500702057952	0.258227715544195	0.590012565552506	0.510382026727466	2.91344934196241	8.45382248696114	8.73465603724617	0.280833550285024	5.82120669528376	0.882562824357592	1.27823365603217	0.290324644493012	6.25436797469965	0.2075	0.4	0.19975	-0.39158275835445	-0.734621896227216	0.203169843245423	0.28477504002747	0.215333333333333	0.411333333333333	0.204166666666667	-0.284970070796592	-0.745992353524586	0.206784800965272	0.294141412274307	0.00906989561699867	0.0109571907902987	0.00894231240930515	0.0340551417531208	0.0375947140603188	0.0261628520409159	0.0958318109634377	0.00919373192984456	0.011005892782918	0.00901565085973591	0.0277778396765136	0.0291738711713862	0.0214786693650113	0.0982963860484332	2042.50186076977	2692.04666803703	2000.22261829733
263	0.141616290343336	0.252706556136782	0.191463444553466	0.143139181941911	0.342712424136742	0.0330845828224072	0.6416724423044	0.828910168841402	0.43968749896035	5.45071521386126	7.8054414021608	9.94932441759738	2.14388301543659	4.49860920373612	4.54139688980285	0.216561530702165	0.0466990053264453	6.89695265658248	0.199	0.4045	0.19475	-0.291885805739625	-0.767781918618242	0.19162652444811	0.138370022506511	0.216666666666667	0.409166666666667	0.1965	-0.336361854558419	-0.780780212758089	0.23772568296191	0.351155455583527	0.00892969034652616	0.0109772548964908	0.00885722552337841	0.0360618356069442	0.036727989330647	0.0268122759448383	0.128221075312255	0.00921431293654374	0.0109970505290258	0.00888725867089181	0.0272793275001058	0.0277983653113068	0.0218624758183846	0.10588112129742	1996.05200104083	2699.17649816337	1972.15068767901
264	0.707677158685065	0.409643589078494	0.476819193168282	0.511432756625001	0.271031658854488	0.794630246864596	0.243970975754188	0.738035074640802	0.566121224673098	1.39086609781953	6.12218031597877	6.55331488588126	0.431134569902497	5.16244878806174	0.0677575247937057	1.35750142761754	0.111861182351277	5.7761135769307	0.2095	0.4095	0.20525	-0.388052527168434	-0.726750415167643	0.238872995702359	0.318727341789715	0.211666666666667	0.397833333333333	0.2025	-0.311209872169062	-0.762791450176303	0.240068176137775	0.331167345266888	0.00910199418529118	0.0109984252363163	0.00903338362740562	0.033358035461367	0.0373330244020809	0.0260551845206464	0.102537582339645	0.00913639323174561	0.0109471871530724	0.00898817382087803	0.0285081196091792	0.028693325648437	0.021035621987471	0.111478740287643	2053.17381601723	2706.70418895883	2030.37957381223
265	0.527461877886876	0.492942373677905	0.609126508523147	0.912247072273316	0.52576036984359	0.396296419882177	0.208646173994635	0.935268557160155	0.646948797947335	2.22284893085452	5.40557113463728	5.41771620015788	0.012145065520599	3.19486726930336	0.719535182986874	1.5807953010335	0.00659636918499018	5.10665938319734	0.20875	0.40875	0.2025	-0.299733626547345	-0.751602884556101	0.26918485215878	0.195193080074065	0.215833333333333	0.396166666666667	0.203166666666667	-0.345074255580325	-0.787170280573439	0.224241491368621	0.29735741410657	0.0090899963017805	0.0109953247943691	0.00898817382087803	0.0346659078515613	0.0361336029156946	0.0261449070018346	0.156746071482276	0.00920146652827218	0.0109393397433965	0.00899919323331466	0.0278902571671769	0.0270050331506118	0.0209617584719973	0.10230006766616	2049.1831912174	2705.60143747128	2015.3947552636
266	0.886769300145795	0.603702063069485	0.516184487882455	0.197425638262849	0.23435948779085	0.787598342521008	0.503872167172987	0.790091490286275	0.933406760690562	0.641932486658334	4.54231012745731	6.20362683601707	1.66131670855975	5.56169434935873	0.0725928472165833	0.446771397622797	0.0708580796708702	2.41435802457607	0.21375	0.3975	0.1995	-0.337965629770924	-0.800669811438293	0.2179720612834	0.0475909460869766	0.2115	0.390833333333333	0.197333333333333	-0.320512140147231	-0.720469118535055	0.237444362446796	0.179679446955051	0.00916910600890301	0.0109456282774994	0.00893811053354986	0.0343763429461949	0.0325910570314742	0.0260453097415111	0.12969912688727	0.00913376087895326	0.0109133344986482	0.00890146406360674	0.0287875446803863	0.0312838563872158	0.0211386546079326	0.102131422173155	2075.53176753905	2687.93989718928	1998.83397847474
267	0.538850832266296	0.65822510951425	0.625856832755848	0.284928570045205	0.538817762109086	0.164688201668874	0.816199029733133	0.935562019476829	0.287398813983308	2.16512224579492	4.13638969631575	5.27982039031485	1.14343069399911	3.11469814451993	1.93064220406995	0.0540267100459459	0.00653656481517828	8.53988112458227	0.222	0.411	0.205	-0.34788979114972	-0.76377283612527	0.194603411075804	0.37685195169174	0.210333333333333	0.408666666666667	0.205666666666667	-0.319418452595612	-0.79580552527997	0.214750521085887	0.163094512571454	0.00929522461268689	0.0110045467887148	0.00902930031243097	0.0326613388429072	0.0339691598216019	0.0262449930253692	0.100048189101567	0.00911527043969105	0.0109949786670578	0.00904017736816421	0.0279812153609559	0.0266991871224497	0.0212664769183908	0.106776471847939	2117.71065758281	2708.8817826136	2029.02500843428
268	0.779350674422991	0.783191036973291	0.620460440415135	0.145108055049942	0.37530584082711	0.847929226287471	0.391415371303667	0.668090473763823	0.889431116273632	1.09057133646274	3.20129583164089	5.32423271919833	2.12293688755744	4.23366138273559	0.0367723766685231	0.734540536825079	0.183843877044637	2.95173301480512	0.20525	0.40825	0.198	-0.328704012881599	-0.753927113261835	0.24041175162633	0.508032392616341	0.206833333333333	0.399666666666667	0.2015	-0.288281260911535	-0.764038646282237	0.262890308781586	0.111718669012272	0.00903338362740562	0.0109932431269041	0.00891278401283402	0.0346895047840774	0.0367494697414176	0.026598203187677	0.119850426154583	0.00905912173563687	0.0109556663158077	0.00897157285874555	0.0290515066952068	0.0290585560796734	0.0211120357463077	0.141445773639487	2030.37957381223	2704.86109786774	1990.4692135827
269	0.577121401827573	0.849186123548687	0.902057229917236	0.707120383419842	0.93410104001746	0.676218283414674	0.30490587272017	0.416740339792589	0.63917078866626	1.97734846416279	2.66822356339981	2.80939381603821	0.141170252638403	0.832045351875422	0.174414103808886	1.05261379845797	0.659489180223318	5.17045298654672	0.2165	0.40325	0.19975	-0.272649319737218	-0.780326999273864	0.232382862082548	0.152867407431649	0.213	0.393	0.193166666666667	-0.311108707795422	-0.777208881856332	0.239541176463785	0.0966220518919042	0.0092117481050871	0.0109717778278797	0.00894231240930515	0.0345480736385353	0.0337958738216406	0.0262491800025469	0.160903592808933	0.00915737018550398	0.0109240636936898	0.00882981515070251	0.0286510106443194	0.0285139110880077	0.0215016849112488	0.125880767392579	2089.7691941744	2697.22977232136	2000.22261829733
270	0.422882463359637	0.215369449688683	0.291623332218799	0.685780693368698	0.224096019955336	0.322722075505199	0.809157393358973	0.266037812632231	0.0556996731483927	2.80375309521332	8.32317980641528	8.48687091203465	0.163691105619364	5.68311781682132	0.977882770846918	0.0583286218825378	1.2370631261947	13.755770560831	0.2135	0.40025	0.1905	-0.218881596650553	-0.78487963005722	0.183825382962031	0.133313129604758	0.221833333333333	0.402666666666667	0.1995	-0.287240928359999	-0.713777467156577	0.219599654213189	0.103670892157576	0.00916519914883026	0.01095833067833	0.00878313421981935	0.0356076974003017	0.0345860965013097	0.0269948743646284	0.160441662059758	0.00929272996448698	0.0109691965406535	0.00893811053354986	0.0276835111555909	0.0306188644677528	0.0214525942832283	0.0977374208746737	2074.22855584974	2692.45161234794	1947.7886323136
271	0.538812719491514	0.215846583104318	0.225414895875261	0.29856619222935	0.124154105522917	0.888186099380588	0.854474813646873	0.169620222883793	0.709889602283319	2.16531392756588	8.31611437990068	9.39670176000072	1.08058738010004	7.23138783243485	0.019768306203332	0.0336399371008156	1.88629657860292	4.58970903393108	0.2095	0.398	0.20775	-0.274410273401315	-0.730040863852106	0.192438222631735	0.0420036209827797	0.208333333333333	0.399833333333333	0.1965	-0.339723808231937	-0.824946344781822	0.217075821380335	0.263922949197761	0.00910199418529118	0.010947964603728	0.00907392620745889	0.0355764416346673	0.0368946995163482	0.0254389755231704	0.116975632706329	0.0090833105772785	0.0109564292137084	0.00888725867089181	0.0283711413796961	0.0256241176868232	0.0215592664603957	0.11494199867305	2053.17381601723	2688.76959521208	2043.84116202271
272	0.856821663032787	0.89428105362241	0.653407688018754	0.0946460738994068	0.368866286539942	0.834882026776258	0.414849944925819	0.983711665341707	0.483366345553749	0.769188397098333	2.26019748146064	5.05371823626047	2.79352075479983	4.28452983916213	0.0434490490060853	0.664858462900156	0.0004168056348135	6.49421206419728	0.21475	0.3995	0.2	-0.265667737857147	-0.697322279394925	0.211073390554877	0.313704470106172	0.2165	0.407666666666667	0.199833333333333	-0.314504242717623	-0.718783427610437	0.22136645680952	0.105599356970071	0.00918468278978509	0.0109549020963206	0.00894650881685169	0.0350405963963931	0.0390444236550807	0.0261062948474599	0.116400876584147	0.0092117481050871	0.0109907996349713	0.0089437118190191	0.027588346092419	0.030762132708448	0.0216107870982328	0.0931997906392054	2080.72975137275	2691.2336541977	2001.60969415275
273	0.965872118580965	0.957159778982037	0.850564911486979	0.177537014174067	0.543793574880282	0.68027688770082	0.933503849642842	0.838289511478871	0.500881998266077	0.268320382143429	1.53464944831649	3.3527711862771	1.81812173796061	3.08445080413367	0.169814311444497	0.00696177907411766	0.0416494150686049	6.33800881631967	0.21025	0.3975	0.201	-0.320981258556587	-0.816620367412063	0.242395343228568	0.357264656098086	0.206833333333333	0.396666666666667	0.199333333333333	-0.280867114199687	-0.78576534899687	0.229465421223332	0.050956856224021	0.0091139453997912	0.0109456282774994	0.00896323991840659	0.0349522108137367	0.0315272690460375	0.0258653789344474	0.160144815906302	0.00905912173563687	0.0109417078921396	0.00893530624134344	0.0292855407334673	0.0279864947899981	0.021227467654507	0.135583649286601	2057.15085463707	2687.93989718928	2007.14238718004
274	0.270266918749646	0.163384126560981	0.239362531791607	0.955601546119798	0.260754098639914	0.257552036900678	0.371647994914413	0.282118561976769	0.0863984195109245	3.91969759021595	9.1860091562412	9.18910874579888	0.00309958955767797	5.26941115558293	1.28186780679061	0.798146897252082	1.15685586516884	12.4604253255097	0.21525	0.40025	0.20275	-0.309355161528829	-0.7250408352244	0.163233923401561	0.339612763500857	0.205833333333333	0.391333333333333	0.194	-0.323407392628693	-0.808004491662312	0.20958928661369	0.279456679001906	0.00919244087468706	0.01095833067833	0.008992310580423	0.0344297391286778	0.0371352860737873	0.0259648741899091	0.0962475923936496	0.00904289074619587	0.0109158304977453	0.00884426992777118	0.0292071201386716	0.0270839504569711	0.0214296374906089	0.115297669985811	2083.31984316894	2692.45161234794	2016.76472342544
275	0.344454777766991	0.413282341291088	0.208930415999552	0.0589486046915534	0.175632605947544	0.911940212369324	0.0761641529081611	0.660060378335747	0.141010321528979	3.32299639871781	6.08911034376069	9.65583136134228	3.56672101758159	6.33283496262447	0.0122305010099808	3.14491106349487	0.193450258208031	10.9455834345313	0.20875	0.41175	0.20075	-0.249602953055861	-0.785253387148929	0.240007986421445	0.321483794866139	0.207833333333333	0.394	0.197166666666667	-0.316111961958967	-0.788506118425682	0.207697960539398	0.102239327341339	0.0090899963017805	0.011007567943284	0.00895906530702773	0.0350349177221904	0.0340176038607347	0.0265236586659752	0.174311057618928	0.00907526857422366	0.0109289396036592	0.00889862792235755	0.028976376471727	0.0279152792047441	0.0213109927820832	0.109072188597525	2049.1831912174	2709.95663513005	2005.76155256455
276	0.699412965054806	0.3229377245606	0.348282366750424	0.357259650527053	0.171280409674099	0.323433314104222	0.707395299288721	0.40623344499785	0.208130954661841	1.42616572287807	6.97744920481637	7.82495233689406	0.847503132077691	6.39878661401599	0.975012239110583	0.140892555004029	0.68979697683244	9.66881575051373	0.21725	0.39575	0.2005	-0.261424924195526	-0.758935543817008	0.209671637557645	0.39054850828397	0.209	0.3995	0.207333333333333	-0.339284517384449	-0.77307401888585	0.27044362129071	0.191479622311888	0.00922327236541149	0.0109373571597905	0.00895488525805845	0.0350807426252186	0.0350888443653244	0.0258987343225539	0.132843537905167	0.009094000793117	0.0109549020963206	0.00906720564563423	0.0283380136724013	0.0279691213927109	0.0207016047572527	0.124009312641844	2093.62110907951	2685.00306045615	2004.37915982548
277	0.0977524586287211	0.347927193224667	0.446787255036688	0.735404305747076	0.970842225670751	0.501718813385791	0.17370881762011	0.0587559582388966	0.430713567370622	6.30326945649722	6.71584132702264	6.83004844565585	0.114207118633203	0.526778989158629	0.451298812764435	1.85064137031623	3.57215657975212	6.982410529057	0.2155	0.38925	0.1885	-0.308556315768747	-0.741499238995521	0.1965371033422	0.0648106016312951	0.221166666666667	0.402833333333333	0.203833333333333	-0.291000265715285	-0.759682383472821	0.194892991446405	0.129193088901409	0.00919631236314536	0.0109053510760106	0.00874769318552234	0.0351141053383547	0.0375639479657909	0.0266454447708618	0.117014732277607	0.00928272969801633	0.0109699356966684	0.00901017449331464	0.0276919402989916	0.0280887695254788	0.0212022361574784	0.0966158369002112	2084.61266842264	2673.64568077992	1936.16249868017
278	0.724984793714267	0.784904702291385	0.838398913134477	0.595447577058671	0.707742635904066	0.383512784837577	0.444395255354832	0.567227279294915	0.766721970742477	1.31748729279934	3.18802467219939	3.46994154051936	0.281916868319968	2.15245424772002	0.759411404635102	0.584907206319258	0.327343930826828	4.11258845417649	0.21425	0.402	0.18775	-0.323681568132607	-0.745174889821765	0.198392737033265	0.431055146025514	0.207	0.409666666666667	0.192333333333333	-0.282634500522817	-0.761369270933434	0.22349609537723	0.295119378491536	0.00917690451831494	0.0109662267469049	0.0087343066585965	0.0342382492148512	0.0375233911799217	0.0273071341560168	0.109981589971234	0.00906181870703335	0.0109991106304908	0.00881529726350922	0.0285679912184663	0.0299244193584093	0.0222107803452505	0.115540590124731	2078.13372951506	2695.25707397925	1931.77577754434
279	0.177035771796661	0.461330133134855	0.504928450602688	0.425965025096107	0.848902789985616	0.505008188875362	0.0692947846736836	0.430341347647583	0.501828170153427	4.92946175011457	5.66849500151875	6.30229456401867	0.633799562499917	1.3728328139041	0.444396209415572	3.29964672620736	0.621902054548627	6.3296458782779	0.21725	0.41	0.19475	-0.320775744883221	-0.757728256891749	0.216729943066928	0.355039795717124	0.211666666666667	0.391833333333333	0.201166666666667	-0.306704475617444	-0.726014246714458	0.207147366340113	0.196859632116438	0.00922327236541149	0.011000477501119	0.00885722552337841	0.0335000106063966	0.0357168174272342	0.0270214386692462	0.118403299602589	0.00913639323174561	0.0109183144718663	0.00896601997552678	0.028869504372989	0.0306793224244381	0.0209617083956418	0.0944584519613365	2093.62110907951	2707.4341869398	1972.15068767901
280	0.198587657349888	0.536543484728833	0.644093376246023	0.786691819054145	0.976201019339211	0.205886726461117	0.583293501263129	0.167301389627444	0.448857605558462	4.65841731549881	5.0568435103196	5.13007270881644	0.0732291984968469	0.471655393317633	1.60011632572787	0.300940356797582	1.90695953745126	6.81065170083839	0.2035	0.4035	0.20075	-0.272333605598784	-0.779697230632174	0.231709497051739	-0.164724824595311	0.214	0.409	0.212166666666667	-0.295462129752223	-0.765051520195937	0.230394177320993	-0.143345560873508	0.00900468862363404	0.0109728791590229	0.00895906530702773	0.0358745094712103	0.0348803872502834	0.0261786598250424	0.147202629250675	0.00917300779657458	0.0109963612154199	0.00914427662577065	0.0279044708441779	0.0277053846397527	0.0208263863570495	0.121654664413154	2020.86535384464	2697.621194455	2005.76155256455
281	0.84949002305905	0.21479013158772	0.298258995401888	0.787052534241606	0.107173844032808	0.394986737575953	0.91368337518809	0.775151081354133	0.910742365272794	0.79990388348233	8.33177585564408	8.40475148637779	0.0729756307337084	7.60484760289546	0.723535213855939	0.0117492005338136	0.0815922846977628	2.70673795283832	0.208	0.39925	0.199	-0.334687938814982	-0.824855023422214	0.236721086309916	0.250018705754766	0.201	0.398166666666667	0.201333333333333	-0.316943451758898	-0.699348061403052	0.225582133287147	0.303049541002514	0.00907795156421872	0.0109537532885104	0.00892969034652616	0.0348868200367224	0.031209387935553	0.0261230557906961	0.158386311542863	0.00896323991840659	0.0109487407300062	0.00896879762155995	0.0293373094959739	0.0328321217099371	0.0211537472993411	0.0931333910675651	2045.17894434895	2690.825584234	1996.05200104083
282	0.229583577857883	0.223355920973855	0.309875174961772	0.810312410153528	0.412659341389812	0.124399728037154	0.979993445720509	0.102785991640157	0.440035674157004	4.31305808357865	8.20658246306266	8.26419351358345	0.0576110505207907	3.9511354300048	2.3610337667069	0.000628862218945869	2.66177473379685	6.89365738066779	0.2195	0.39275	0.19675	-0.32141154851781	-0.780025545489657	0.215335940962323	0.147733330631253	0.206666666666667	0.393	0.210166666666667	-0.294091409282528	-0.731406194662325	0.255320548007153	0.0689606076768732	0.0092575767003672	0.0109228372200847	0.00889152677408032	0.0343327990183755	0.0338400529402892	0.0260672769172881	0.130237312859796	0.00905642242672919	0.0109240636936898	0.00911261978599604	0.0293637615522157	0.0300910006716116	0.0203367030303937	0.119586106237193	2105.09759763915	2679.84925816225	1983.45529506436
283	0.520967832746636	0.822430419551089	0.836901809574813	0.44110336703301	0.873472802774451	0.307116263882106	0.739662520941976	0.422020441791917	0.519325897479295	2.25617875932221	2.89073607424507	3.48414645624143	0.593410381996364	1.22796769691922	1.04303670947775	0.110423482732585	0.644682008784002	6.17626035458769	0.21175	0.406	0.19875	-0.325347608792155	-0.780209572340529	0.227054822827365	0.442086617589277	0.220333333333333	0.409333333333333	0.205333333333333	-0.290390034952691	-0.786349315130488	0.223598272336487	0.282802306937943	0.00913770855350533	0.0109837298382917	0.00892547201975266	0.0342171797928164	0.0342971716524928	0.0264700424805941	0.125675835715624	0.00927018046753827	0.0109977385359095	0.00903474355326782	0.0274361923086302	0.0266055424106287	0.0212960837556752	0.113984919988697	2065.06431549224	2701.47832192969	1994.65866047588
284	0.9153953866066	0.0733565174542543	0.104173691178403	0.546600768129616	0.022648460289719	0.968167417491601	0.565260239822967	0.633238560582745	0.00734246184428754	0.515851369476877	11.5283582005577	11.8918003006183	0.363442100060638	11.3759489311415	0.00159255391918123	0.330677812540671	0.22769457477807	19.2840913485707	0.2125	0.39675	0.20075	-0.344674835914118	-0.736297949330304	0.318768562416732	0.0378060434986755	0.212833333333333	0.4025	0.204666666666667	-0.303504662089152	-0.789564414171209	0.220433339909723	0.143812989311091	0.00914952085444549	0.0109421014225683	0.00895906530702773	0.0344535497823215	0.0369137719063018	0.025561597978989	0.17178764597313	0.00915475600748355	0.0109684560679367	0.0090238476285963	0.0282505967717437	0.0269642411335408	0.0210977677174566	0.115208693988676	2069.00080811442	2686.6875205795	2005.76155256455
285	0.749913793585829	0.621126426816624	0.698259255074633	0.600774942333466	0.482029482548129	0.648933338231138	0.880971522409853	0.283518511371032	0.818480338196946	1.21289272509603	4.41184256508132	4.68567125367554	0.273828688594222	3.47277852857951	0.207247568865569	0.0224213942783535	1.15014636991327	3.65559929512556	0.2195	0.4035	0.19	-0.328199108171706	-0.796191448220288	0.243374078398391	0.283930943668065	0.215666666666667	0.405	0.198666666666667	-0.353142053974129	-0.723820808616619	0.23015190335627	0.246728163093704	0.0092575767003672	0.0109728791590229	0.00877430876178423	0.0335851908156538	0.0333065479895344	0.0270735411005766	0.148260462266467	0.00919889056199516	0.0109794250253346	0.00892406468916487	0.0273777690965155	0.0306819459314964	0.0215753226427331	0.0890078556664105	2105.09759763915	2697.621194455	1944.89185864717
286	0.436373193463672	0.738129927376238	0.829589025858868	0.924034758626604	0.934359853138663	0.281350356742317	0.282860424748179	0.726839151576541	0.511011221014249	2.72276073384273	3.5438265674602	3.55291868712084	0.00909211966063594	0.830157953278103	1.16055553703518	1.15329512840253	0.122033707853916	6.24885347401584	0.208	0.39675	0.198	-0.278992219273848	-0.769335312792096	0.221405144093685	0.164753486315433	0.217	0.4075	0.195166666666667	-0.293211323326462	-0.759932251028943	0.257733801546594	0.0974950690021958	0.00907795156421872	0.0109421014225683	0.00891278401283402	0.0357612996909082	0.0354526361403027	0.0261303353956489	0.149847254871744	0.00921943593716556	0.0109900985497432	0.00886440117822793	0.0277622983774014	0.0290296950223901	0.0218427473810371	0.130394688374934	2045.17894434895	2686.6875205795	1990.4692135827
287	0.671703206695358	0.935838493973123	0.945932292475808	0.519135766459876	0.953115210373708	0.606728781382468	0.419940873004078	0.501698614688613	0.96386591276409	1.54596399745787	1.81576974661584	2.23137968829542	0.415609941679577	0.685415690837544	0.264966012198784	0.650480689331744	0.451341437192241	1.92516399359784	0.215	0.40125	0.1985	-0.327679386856174	-0.777401143561915	0.223842415219862	0.417532040332879	0.219333333333333	0.409333333333333	0.204	-0.32427546571645	-0.787697253125638	0.240654114273104	0.293588030214386	0.00918856435235825	0.0109628605256773	0.00892124819376007	0.0341596026109688	0.0342368979271537	0.0262849176917767	0.124066633207112	0.00925504938293964	0.0109977385359095	0.0090129138633493	0.0271897625776629	0.0266868126515615	0.0213469292798088	0.111611225304064	2082.025537902	2694.06097724889	1993.26375003647
288	0.694840042372901	0.0603047462248556	0.0937325310868853	0.709656084190419	0.0292942260389854	0.832617312116499	0.790094686960801	0.261905981432392	0.920924463432499	1.44577807515452	12.0755361050542	12.2141568123625	0.138620707308291	10.768378737208	0.0446671201007121	0.0708558698042907	1.25865422388051	2.58037075352762	0.20675	0.403	0.21025	-0.393921900048531	-0.781455737809072	0.231185927186447	0.277291778836631	0.2085	0.405666666666667	0.201	-0.249254610530765	-0.729578701147276	0.228465283757517	0.179683458125102	0.0090577723735025	0.0109706735362474	0.0091139453997912	0.0339146123006632	0.0336271095787414	0.0253928973773624	0.110196204363058	0.00908598660445238	0.0109823001493037	0.00896323991840659	0.0289521903368661	0.0307670913981908	0.0214434684047132	0.118325698111288	2038.47482993004	2696.83731128896	2057.15085463707
289	0.0149818994360933	0.00795091229569919	0.0101792042295238	0.308240998330013	0.0930227744438298	0.316550619706783	0.0039634322345913	0.646493875411337	0.045941051838979	10.4676586926435	17.3903138407841	18.4285115906823	1.03819774989825	7.96085289803887	1.00314535246434	8.30049279620653	0.21034915763812	14.3095949221611	0.22075	0.4175	0.19875	-0.232349207172528	-0.77777384970211	0.203173627704788	0.367485145280652	0.212333333333333	0.388666666666667	0.2025	-0.335566093046654	-0.728674465338475	0.182789431367918	0.264901005312035	0.00927646188600812	0.0110298551147296	0.00892547201975266	0.0336471952116705	0.033710033904546	0.0270535809325913	0.144518179921332	0.00914689987553767	0.0109023793449933	0.00898817382087803	0.0286635305841752	0.0303889206860384	0.0207767118114754	0.0815689746872493	2111.42229424002	2717.88892488786	1994.65866047588
290	0.0489692206618795	0.0734482599305348	0.0983978959695339	0.461807547033251	0.3789523692682	0.148763155979248	0.0301233157464841	0.797151481486923	0.105433542512406	7.86119425700599	11.5248405129241	12.0663506564451	0.541510143521009	4.20515639943915	2.08488776298145	4.70224097359278	0.0660671729747264	11.8548745526101	0.22025	0.41925	0.19725	-0.285232673795745	-0.810101424620752	0.227413484198744	0.0585341557260993	0.208166666666667	0.3975	0.195166666666667	-0.341358745003339	-0.753852805638236	0.238876914038337	0.20922203666229	0.00926892254863564	0.011036331775528	0.00890004630112007	0.0330702051477936	0.0315685179442194	0.0272021165528605	0.160668608993529	0.00908063223121811	0.0109456282774994	0.00886440117822793	0.0284851319949921	0.030014045526602	0.0215261817237147	0.105803794699474	2108.8967838586	2720.19506160493	1986.26559753929
291	0.152647833446202	0.480149262959147	0.577464046571608	0.680053590595784	0.982099084519931	0.129700303370655	0.129435549266719	0.910650488292172	0.123283003558957	5.27629738173709	5.51082549723651	5.68089101043734	0.170065513200825	0.404593628700241	2.29608793602529	2.29926123126643	0.0125928990801185	11.3697794864577	0.21025	0.3925	0.19975	-0.272925959034429	-0.749980595351521	0.200646254140468	0.0883045666343105	0.223	0.407666666666667	0.200666666666667	-0.279500499225814	-0.757898799593693	0.218986714231936	0.153740157925333	0.0091139453997912	0.0109216077460179	0.00894231240930515	0.0358794536330826	0.03636378302923	0.0258272464696049	0.131760449470677	0.00931014712127096	0.0109907996349713	0.00895767256192372	0.027411637486581	0.0282916207705441	0.0215582278865082	0.109626996094931	2057.15085463707	2679.41296671755	2000.22261829733
292	0.834401046182481	0.934330561348245	0.92802389920372	0.418743109329526	0.804313480695464	0.359285200690615	0.880573189774961	0.7425995219788	0.968248662555854	0.862772612141271	1.83381343355722	2.48765345176071	0.653840018203482	1.62488083961944	0.840390188068341	0.0225728493660426	0.107855005639067	1.83823581735696	0.21575	0.397	0.1985	-0.29657208010612	-0.801522715783716	0.245989469812499	-0.0394234637426951	0.2235	0.3955	0.195833333333333	-0.324973965742201	-0.779143182354861	0.265091565793203	0.13960124002624	0.00920017882408802	0.0109432800242361	0.00892124819376007	0.0347420409179889	0.0324536900273913	0.0260411044656194	0.147295928316766	0.0093175792801468	0.0109361636252124	0.00887584980716461	0.0275468913716955	0.0274821478103199	0.0213448310180307	0.131451300838753	2085.90401490895	2687.10602369132	1993.26375003647
293	0.602487011796676	0.231877611749672	0.316597125533589	0.753379017852137	0.176019998029368	0.562744610874352	0.658782214957728	0.320843839231352	0.917694690566856	1.85757411147642	8.0858967876411	8.18461025677971	0.0987134691386018	6.32703614530328	0.334974310349935	0.195006251222367	0.985503532556322	2.62123527928919	0.22025	0.40275	0.18375	-0.281326497960695	-0.691136018438009	0.241437191105068	0.276015519513828	0.225166666666667	0.398333333333333	0.191666666666667	-0.208411779563635	-0.764409148051531	0.215229905524068	0.108114069011669	0.00926892254863564	0.010969566283232	0.00866201385314039	0.0341177390027022	0.0406663400268211	0.0276166145342813	0.126867426154914	0.00934221375924391	0.0109495155321886	0.00880363730469822	0.0283041882681763	0.0284968261134512	0.0218478442351972	0.143648128832133	2108.8967838586	2696.44381114865	1908.12963230179
294	0.0376338290646238	0.162848798776886	0.161312540874806	0.251122676783627	0.723483438254629	0.533418189761946	0.0382783991431842	0.0905703202633722	0.0531473552265727	8.44634987413883	9.19605110774137	10.5130982937771	1.31704718603578	2.06674841963832	0.387875610913397	4.29260830573185	2.86420731638646	13.8913789724249	0.206	0.39275	0.208	-0.307838241662815	-0.72578138576617	0.186512790304878	0.195998751791557	0.211166666666667	0.4135	0.194166666666667	-0.272770829983528	-0.727660118067838	0.218471665699005	0.324358468832961	0.00904560177410701	0.0109228372200847	0.00907795156421872	0.0358718306268584	0.0374622061169952	0.0251908999126624	0.106631810653452	0.00912848932937406	0.0110145147313617	0.00884715333721515	0.0281143774839181	0.0312264685598282	0.0222336944139041	0.103605317434067	2034.43407992503	2679.84925816225	2045.17894434895
295	0.201892796413047	0.473985429861972	0.503735225425428	0.386244624955952	0.791895524337838	0.819293101991496	0.0439865187139765	0.66203302284316	0.580287816047155	4.61929849824082	5.56208038594195	6.31281222538382	0.750731839441869	1.693513727143	0.0521913542816037	4.05707921705471	0.191063407210095	5.65727237283236	0.21425	0.42475	0.20025	-0.340681447677029	-0.743595652874894	0.257777210745728	0.271155734452365	0.216166666666667	0.4045	0.203833333333333	-0.32143171910651	-0.712511387930005	0.229698334951952	0.378864944903998	0.00917690451831494	0.0110557602030269	0.00895069976388056	0.0326797349156356	0.0363517198407345	0.0270868334094206	0.123517478259759	0.00920661177060224	0.0109772548964908	0.00901017449331464	0.02770168101553	0.0307528421003627	0.0212079402661549	0.0892330770942188	2078.13372951506	2727.11564251612	2002.99520750785
296	0.873907614453608	0.280469234431999	0.377132847110855	0.810318518641124	0.145730656009191	0.597441690786401	0.593854655496712	0.562390886285047	0.952221992092998	0.697007390299405	7.4590635439381	7.51667081195774	0.0576072680196376	6.81966342165833	0.278871713724584	0.284364620853012	0.335581413142791	2.13121700839766	0.205	0.3975	0.19975	-0.217682367641657	-0.743569296284719	0.243849038077952	0.0267922082793479	0.200666666666667	0.402833333333333	0.2045	-0.315497580555615	-0.744117787945685	0.207066906941033	0.324108792225812	0.00902930031243097	0.0109456282774994	0.00894231240930515	0.0367146467048834	0.0372751436988654	0.0259648265041583	0.189695224445426	0.00895767256192372	0.0109699356966684	0.009021117740205	0.0291366554253104	0.0303715137152451	0.0211423009680717	0.0951466220412057	2029.02500843428	2687.93989718928	2000.22261829733
297	0.537922877691389	0.256389174286883	0.259568546783802	0.284194564732038	0.150576231848683	0.15557577980937	0.913966428983246	0.967694287976121	0.248117492852128	2.16979205077951	7.75780998753908	8.90473125498102	1.14692126744194	6.73493920420151	2.01671123765846	0.0116719697325607	0.00164027225764585	9.06366416404479	0.205	0.40625	0.2045	-0.363607136773651	-0.737628803076278	0.192897520678519	0.147988585131322	0.216833333333333	0.407333333333333	0.204166666666667	-0.305574146594267	-0.777879732194189	0.246564188246274	0.110012181357081	0.00902930031243097	0.0109847986622799	0.009021117740205	0.0343539070425894	0.0371793341858737	0.0260713643198931	0.0953172792240572	0.00921687554661911	0.0109893961553114	0.00901565085973591	0.0276661607829527	0.0273881750809024	0.0212492475326308	0.122961351641619	2029.02500843428	2701.85832980361	2026.31127435448
298	0.879494295392773	0.47579530172596	0.0863545423964911	0.00854774682202312	0.0189930682058382	0.803681257154651	0.652491509688832	0.581608532827898	0.737975369750886	0.673176206357311	5.54699263091607	12.4619544169764	6.9149617860603	11.7887782106191	0.0617948591971071	0.202773374485332	0.303641418648112	4.35604437067358	0.21575	0.396	0.2025	-0.297721707834191	-0.736792933592338	0.213069028264527	-0.00509906566979873	0.213666666666667	0.4005	0.198	-0.357280349245444	-0.803020985701029	0.187033903763884	0.524239018584135	0.00920017882408802	0.0109385477058409	0.00898817382087803	0.0347917678271153	0.0364126327144854	0.0257405130689369	0.155987652008859	0.00916780428613229	0.0109594675949602	0.00891278401283402	0.027707210848803	0.0265789051788357	0.0215177106910825	0.0853516613310813	2085.90401490895	2685.42574309094	2015.3947552636
299	0.142872156043319	0.352883453024005	0.464129647524649	0.952918369596279	0.871662169170037	0.0609832442007067	0.113629510139944	0.773275713529156	0.407084218933375	5.43022263356397	6.66558401268412	6.66907001280197	0.00348600011784583	1.238847379238	3.51044036408894	2.50300205885833	0.0829974541375122	7.21260729170238	0.205	0.39825	0.197	-0.280382956176635	-0.739983508810535	0.242921216055648	-0.0134920042989373	0.220666666666667	0.3825	0.194666666666667	-0.318752563482312	-0.705112913636142	0.248503206153712	-0.00526938098709079	0.00902930031243097	0.0109491282965918	0.00889578931482569	0.035963715686061	0.0377838708562659	0.0262306136954586	0.135781213988115	0.00927520669171483	0.0108699564385736	0.00885578851785171	0.0285021792153856	0.0315192797103312	0.021003353341717	0.108103443035446	2029.02500843428	2689.18287897755	1984.86123648602
300	0.616503180238628	0.48573507827057	0.384799808487738	0.160159867090555	0.227308114397984	0.654332934710951	0.244847970232393	0.753961788170675	0.07675682461119	1.79279912068159	5.46468631555035	7.4374023314158	1.97271601586544	5.6446032107342	0.200480927785975	1.35246313030075	0.0982319339673268	12.8145895651572	0.21225	0.38475	0.20375	-0.338743286941064	-0.768776018557339	0.208270588450902	0.239697449703277	0.216	0.396333333333333	0.206333333333333	-0.25240563314199	-0.760653433443557	0.226573553357193	0.375225716957887	0.00914558853463365	0.0108820001706422	0.0090088039175027	0.0353206178874357	0.0345784413634084	0.0251501926538282	0.118551104049805	0.00920404026385094	0.0109401304534398	0.00905101678801298	0.0287952650167522	0.0282122068658789	0.0207564834974388	0.118373698433053	2067.6901395526	2665.36669541769	2022.22914401686
301	0.732855792752689	0.163675937113024	0.152929919894831	0.219885357254489	0.0518146656287579	0.35009143848132	0.783296977467611	0.524321223335943	0.60129001209557	1.28433673080144	9.18054719035717	10.6856664500374	1.50511925968021	9.40132971923595	0.873125682817772	0.0756387892579369	0.405385033625862	5.48254574321989	0.219	0.40125	0.194	-0.265989062311114	-0.782282558292942	0.244543430177963	0.350983611315173	0.211166666666667	0.3985	0.199166666666667	-0.330556835006614	-0.786023317567079	0.166656775568289	0.356855236216157	0.00924998816975299	0.0109628605256773	0.00884426992777118	0.0345026090936324	0.0339776612968665	0.0266164832171374	0.167459043361783	0.00912848932937406	0.0109502890105562	0.00893249951310122	0.0283080143111189	0.0276772602682164	0.0213740188798322	0.0857782023197968	2102.55751251011	2694.06097724889	1967.88519865404
302	0.283265071135113	0.17283033125897	0.0845834321059588	0.0609645358128359	0.0685221276421046	0.94454846068765	0.86155997095033	0.0637481748711465	0.0291266819825701	3.80534464088123	9.01332030211779	12.5242690134255	3.51094871130772	8.71892437254428	0.0048377921593783	0.0304114290720463	3.43708236902057	15.5910617244788	0.21475	0.40975	0.193	-0.346546498961353	-0.740610997215554	0.286778143356526	0.472659188865246	0.215333333333333	0.408	0.208166666666667	-0.326547595422633	-0.750880129099415	0.204768327856342	0.27728671567946	0.00918468278978509	0.0109994528378172	0.00882691663201904	0.0334253672284865	0.0372193299361859	0.0269231488136651	0.129930568613809	0.00919373192984456	0.0109921978788186	0.00908063223121811	0.0275416857496	0.0286258256111433	0.0210944206886561	0.0888577174825883	2080.72975137275	2707.06970478808	1962.17548891858
303	0.354356515057994	0.248548252017075	0.289798691765087	0.420185297986175	0.261878644014908	0.710452143733952	0.102287403067024	0.62164821991259	0.168556745520396	3.2521618431856	7.85989891541976	8.50969582790276	0.649796912482998	5.25753398471716	0.137825756401071	2.66951168298328	0.243557787174723	10.3700122796127	0.20775	0.408	0.194	-0.354076702587157	-0.78910308437827	0.19676409815198	0.269435788283498	0.210833333333333	0.391666666666667	0.198	-0.325856600134443	-0.736510943862356	0.241747654713854	0.234773964899774	0.00907392620745889	0.0109921978788186	0.00884426992777118	0.0341085169336401	0.0344463961135974	0.0270338733062614	0.111811943936337	0.00912320864128409	0.0109174878160936	0.00891278401283402	0.0287402626846866	0.030482058922907	0.0211147098505395	0.105688325095369	2043.84116202271	2704.48937589563	1967.88519865404
304	0.642081370268917	0.726769204260346	0.807709372973798	0.724107699389535	0.721702623860237	0.719206483926041	0.208646173994635	0.991836887291021	0.862687718354555	1.67690105841757	3.62874619394279	3.75333705818048	0.124590864237689	2.07643599976291	0.129254279336237	1.5807953010335	0.000104675878901617	3.23255819970115	0.2105	0.40875	0.19875	-0.241636047941796	-0.73110863895252	0.217097801707321	0.261138689141345	0.2135	0.396166666666667	0.198666666666667	-0.290619433940688	-0.752442756704494	0.248362178355786	0.143133546454408	0.0091179187988055	0.0109953247943691	0.00892547201975266	0.0351298028722042	0.0376223676705789	0.0266184743552219	0.139149930463122	0.00916519914883026	0.0109393397433965	0.00892406468916487	0.028653002504984	0.0294044903885881	0.021215901935461	0.124922375037235	2058.47352118845	2705.60143747128	1994.65866047588
305	0.0649360893440029	0.198502582168321	0.283982528660189	0.96976869126826	0.852178070684807	0.185901964156676	0.013038235086665	0.604060679873836	0.225221152668373	7.22934645265923	8.58174297167716	8.58317926016025	0.00143628848309163	1.35383280750102	1.7497993078141	6.16391457662576	0.268914776690508	9.39965696129588	0.216	0.3875	0.19975	-0.298080319071059	-0.797204370455482	0.237829157967882	0.0142956198096355	0.205	0.412333333333333	0.204	-0.276379519385813	-0.744928513739334	0.247879234263115	0.089499547712801	0.00920404026385094	0.0108963865854837	0.00894231240930515	0.0353117999121097	0.0326422215770422	0.0255430491188101	0.171908738508075	0.00902930031243097	0.0110098994873313	0.0090129138633493	0.0286580562370132	0.0300231235302065	0.0214366981481427	0.124866528419941	2087.19388387055	2670.46664137251	2000.22261829733
306	0.121241542023268	0.360741661306012	0.445479906369972	0.613295695287583	0.90481931725258	0.246646333265168	0.110031024322124	0.0600104147861863	0.240804114371859	5.80976291970001	6.58691917881879	6.8423227516796	0.255403572860814	1.0325598319796	1.34220018677479	2.55377566006973	3.53709674088532	9.16820650739335	0.21225	0.3945	0.1855	-0.286412778735547	-0.77776397666797	0.227641935753258	0.18976636558736	0.202666666666667	0.4105	0.200666666666667	-0.288828089776535	-0.774600814479873	0.260316000688751	0.0379884960376036	0.00914558853463365	0.0109313595820079	0.00869382921002975	0.0353786878444821	0.035706024107404	0.0271099984582979	0.158868780913792	0.00899093225844141	0.0110025180164065	0.00895767256192372	0.0288361639584536	0.028842774641587	0.0215611627224301	0.144573541910166	2067.6901395526	2682.87396098795	1918.52690688815
307	0.972119873209223	0.952339627104194	0.960969861560653	0.539681291435203	0.782238973100572	0.833092427237953	0.815133843825604	0.761250690536625	0.999588186383013	0.23284876444086	1.60330329724093	1.97943406804552	0.376130770804593	1.74658530360466	0.0444101230459637	0.0546662981778354	0.0923180280424276	0.457337622788119	0.21025	0.394	0.2055	-0.26664142677569	-0.751189478494201	0.219095384219504	0.106671211904712	0.2085	0.396333333333333	0.203	-0.316269393960697	-0.740089380933194	0.227476230456017	0.26633519863455	0.0091139453997912	0.0109289396036592	0.00903746163789525	0.0358533523512266	0.0357390106572234	0.0254002493829649	0.143398555734079	0.00908598660445238	0.0109401304534398	0.00899644196246449	0.0287958256008594	0.0300782176525273	0.0209732085729862	0.101414647533217	2057.15085463707	2682.01499664299	2031.73260659874
308	0.246620188729718	0.185905744287667	0.259424668150096	0.729556185272733	0.312211008064178	0.0617907165783986	0.381783815862843	0.967102846940677	0.166197234272809	4.1411513771418	8.78717443951609	8.90669396766316	0.119519528147066	4.76554259052136	3.48865639632459	0.76495013674139	0.00170091539803252	10.4160340284793	0.20375	0.40575	0.1945	-0.364962154954	-0.785514961752991	0.251613610205079	0.349245461142216	0.219333333333333	0.397	0.194833333333333	-0.299450912326178	-0.836188743937123	0.221189591196888	0.213338075482017	0.0090088039175027	0.0109826580634685	0.00885291262980809	0.0344911655410039	0.0350217981528086	0.0267523623132547	0.134436092291843	0.00925504938293964	0.0109432800242361	0.00885866190364771	0.0280518982678206	0.0242994293321765	0.021564277580019	0.141098890393078	2022.22914401686	2701.09727741675	1970.73045423697
309	0.493494450926849	0.255406067939798	0.353122847488348	0.968299347967092	0.251276237786678	0.1884350954079	0.453624402169375	0.373580150563852	0.396320988828611	2.40075308846281	7.77047178509383	7.77205115871766	0.00157937362382654	5.37129807025485	1.72981053800686	0.561579835883094	0.791721295456227	7.32018164024449	0.20325	0.406	0.209	-0.351670736137325	-0.746928423751411	0.232753921050939	0.353868075559858	0.214166666666667	0.3985	0.201666666666667	-0.281346376029909	-0.807054309535771	0.203093407132565	0.308407902530637	0.00900056797440756	0.0109837298382917	0.009094000793117	0.0347190029861418	0.0363368593893701	0.0256178668124335	0.114014277093418	0.00917560617355082	0.0109502890105562	0.00897434568931835	0.028565389104535	0.0260445675357227	0.0211771172910419	0.118981413510637	2019.50002129769	2701.47832192969	2050.51491126911
310	0.802686352311826	0.660376804643319	0.765001814263089	0.934075969856114	0.53578001676167	0.396656456311488	0.536543967893384	0.877265667722316	0.73852211091445	0.994072011701064	4.12047462444752	4.12731685080507	0.0068422263575485	3.13324483910401	0.718438899401008	0.381982824708757	0.0238505966099183	4.35146074637386	0.21675	0.3915	0.19475	-0.310604489607259	-0.822329247675823	0.219460336427885	0.322655965945654	0.209666666666667	0.397666666666667	0.196	-0.284373087609714	-0.768835929455018	0.258838483819976	0.200838635320311	0.00921559451913823	0.0109166598248212	0.00885722552337841	0.0348189913705124	0.0310918045122304	0.0261734898054761	0.155459143244371	0.00910465403737824	0.0109464083777571	0.00887870574508773	0.0289551946292094	0.0290079179134418	0.0214270589086858	0.141811500151078	2091.05463798616	2677.65731391509	1972.15068767901
311	0.0675032202543571	0.249986219444107	0.314817299221707	0.545975314006728	0.900028588018048	0.318740006744483	0.014520890279623	0.721275331086754	0.215650013572418	7.14212154426787	7.84098495625949	8.20556176716491	0.364576810905419	1.06344022289704	0.994109664447024	5.97368681885928	0.127274030930494	9.54826739590655	0.2175	0.38475	0.20225	-0.285989183714594	-0.801092991428042	0.196368064570813	0.439822247326474	0.209166666666667	0.409166666666667	0.199333333333333	-0.314502709147724	-0.808124532621735	0.199022094639458	0.421882133349731	0.00922710381009996	0.0108820001706422	0.00898403167640126	0.0354934226335721	0.0320278603040974	0.025281803901937	0.133371362357649	0.00909666756518599	0.0109970505290258	0.00893530624134344	0.0281017276300121	0.0264671162738596	0.0217389227904882	0.102722460242074	2094.90213881176	2665.36669541769	2014.02323905392
312	0.410820536654858	0.534694575361173	0.437195286730373	0.173873016012381	0.400273115688702	0.276924129510192	0.271452233245392	0.803711848495983	0.138849850202045	2.87799762917712	5.07135415153607	6.92058381183597	1.8492296602999	4.04258618265885	1.18212343751111	1.20939369019652	0.061775200871125	10.994711932941	0.22875	0.4065	0.1935	-0.282152378066074	-0.751482182903631	0.198900594386786	0.216317845877018	0.2195	0.3955	0.1915	-0.320375037067812	-0.730387434189791	0.234058013154639	0.384674463746425	0.0093944582958964	0.0109858645362941	0.00883560461736927	0.0330845075303528	0.0352526843787738	0.0270039752483774	0.121147439086277	0.0092575767003672	0.0109361636252124	0.00880071595386707	0.0279032655215102	0.0306729093744718	0.0217221107618033	0.097775657951139	2151.04614207369	2702.23730124024	1965.03354773135
313	0.477684877987339	0.512668790684388	0.629799353276861	0.970267747676129	0.598648230576397	0.623979810268143	0.160785356669993	0.797151481486923	0.0662548977923639	2.48678051665775	5.2460176449822	5.24740688277961	0.00138923779741162	2.76062636612187	0.240313458351011	1.96682422267259	0.0660671729747264	13.2496253817661	0.21325	0.41825	0.19725	-0.341309127267708	-0.774151967771898	0.257085978085414	0.188977728577779	0.209166666666667	0.404166666666667	0.195166666666667	-0.29222915530663	-0.799944779763236	0.213152070784421	0.185713291612017	0.0091612872098669	0.011032648295591	0.00890004630112007	0.0331390637116346	0.0347264615166857	0.0270549243066909	0.137765674933998	0.00909666756518599	0.0109758015753393	0.00886440117822793	0.0285788168268693	0.0272762478998813	0.0218203944889954	0.122448162452139	2072.92385533602	2718.88343365272	1986.26559753929
314	0.364541380160325	0.0601862540129167	0.0978905362770133	0.97319633371123	0.0636209917099215	0.429469195912533	0.20768778973097	0.410701321460875	0.382414880601814	3.1810702146613	12.0809881839814	12.0821171261632	0.00112894218182191	8.90104691150191	0.62425848075145	1.5874712797704	0.67676961052166	7.46194884060148	0.20775	0.376	0.1925	-0.254282590854577	-0.774955080307212	0.229930580683907	0.18958755156248	0.214333333333333	0.3885	0.199166666666667	-0.297445538761313	-0.691560495490272	0.174819521505537	0.366675753167825	0.00907392620745889	0.010833775211932	0.00881820590470016	0.0375159922655497	0.0356147647320978	0.0256595753358834	0.181332765508468	0.00917820230091471	0.0109015272621924	0.00893249951310122	0.0289222967351475	0.0322452101916835	0.020994435925257	0.0796991256810389	2043.84116202271	2648.28772482006	1959.31100959541
315	0.0658724585571912	0.0454085894069041	0.0718816322335468	0.693801464510452	0.213621527307992	0.643135701236043	0.940308371096761	0.0077307348933924	0.299200378920575	7.19715020258445	12.854319330123	13.0093201684649	0.155000838341948	5.81216996588046	0.214664531373273	0.0056073566829582	7.09481320138366	8.3932117236921	0.21775	0.40425	0.21175	-0.366665444106407	-0.766873678281198	0.237025765003026	0.331152604505134	0.221666666666667	0.4035	0.19	-0.262093134349824	-0.770487136656228	0.238255070220355	0.0947531223761062	0.00923093027743647	0.0109761653984179	0.00913770855350533	0.0331923127622036	0.0335347818300214	0.0253154300818294	0.112560869306494	0.00929023315066821	0.0109728791590229	0.00877430876178423	0.0278777626044845	0.0285355238238954	0.022117435815538	0.138462335825212	2096.18169962965	2698.78922954563	2065.06431549224
316	0.220010976205288	0.173411439589137	0.202352337587628	0.383034915281767	0.253321316200843	0.0864412594145797	0.163807763714985	0.860944977760925	0.485762272590281	4.41486534723663	9.00296411851741	9.76390282869761	0.760938710180199	5.34903748146098	2.93942948161566	1.93871832728291	0.0306850098259019	6.47268410112563	0.199	0.40625	0.19575	-0.347508413501259	-0.743277606614843	0.232097546480576	0.176068406120843	0.213166666666667	0.392333333333333	0.194333333333333	-0.280575600966421	-0.802856966923999	0.219536480557731	0.207635358372608	0.00892969034652616	0.0109847986622799	0.00887442090635843	0.0352075626960725	0.0383038004873872	0.0267245904811822	0.121946835752768	0.00915998210044565	0.0109207864292166	0.00885003423707746	0.0289834174810224	0.0268856314385705	0.0214300778227568	0.135412780719588	1996.05200104083	2701.85832980361	1977.81569531936
317	0.917766444167466	0.947286942064534	0.958633788327909	0.554141937299442	0.823712835523378	0.849200661763196	0.51578343349178	0.911388717185279	0.554270290675306	0.505114072977449	1.67167565701675	2.02162477015372	0.349949113136972	1.51651069717627	0.0361526200358639	0.42231645933316	0.0123848094717687	5.87625772298294	0.21175	0.404	0.20525	-0.330775267374705	-0.775665232248037	0.256107873860002	0.0972865987322866	0.210166666666667	0.3975	0.204333333333333	-0.301736107030087	-0.755488377279894	0.271666158611532	0.100737339152658	0.00913770855350533	0.0109750729434048	0.00903338362740562	0.0342691988162736	0.0340257117114756	0.0257614929621999	0.146877023043604	0.00911261978599604	0.0109456282774994	0.00901838548463559	0.0287477380337813	0.0290517331323178	0.0208238783886184	0.135636093187328	2065.06431549224	2698.40092285954	2030.37957381223
318	0.586977684902087	0.687216116671447	0.721454388394476	0.449558015895977	0.63330606506016	0.300886942569516	0.448951448724222	0.894510256686071	0.546602617927114	1.93039842459984	3.92211162187596	4.49387759999809	0.57176597812213	2.56347917539824	1.07025903809881	0.573297743450894	0.0175825842070481	5.9414480217677	0.20425	0.39975	0.19975	-0.307992838106006	-0.785535886606021	0.27023183923626	0.24814204938182	0.212833333333333	0.407333333333333	0.200833333333333	-0.294462387994964	-0.738772838272428	0.241086209268408	0.201791361604938	0.00901701846848671	0.010956047929939	0.00894231240930515	0.0355999289666418	0.034485187089839	0.0259793631122778	0.178709349495931	0.00915475600748355	0.0109893961553114	0.00896045744795521	0.0280925076237457	0.0299834690620945	0.0214872651087793	0.111004929014021	2024.95210286859	2691.64068205939	2000.22261829733
319	0.26002331280232	0.386587828104457	0.467937210304692	0.585240380302486	0.623145058773409	0.066688101611388	0.296883498890581	0.701685784332686	0.486729496476975	4.01337663821687	6.33632575071897	6.63416471203891	0.29783896131994	2.62078807382204	3.36271342829423	1.08814087196515	0.146724106838519	6.46400831851841	0.199	0.40225	0.19425	-0.356637122144359	-0.702485539431468	0.218442450024909	0.287866315495058	0.214166666666667	0.391833333333333	0.191166666666667	-0.300894620921818	-0.727260546683017	0.231609633439579	0.287918002094563	0.00892969034652616	0.0109673428894618	0.00884859410069076	0.0353233303407913	0.0410326079056773	0.0267051809650229	0.106144960606766	0.00917560617355082	0.0109183144718663	0.00879486560110966	0.0287230890532092	0.0312696346310907	0.0216158827226657	0.10542013026464	1996.05200104083	2695.65369270451	1969.30862508129
320	0.22267706250964	0.0812361286352519	0.071274140654162	0.180388572480896	0.0705168959470185	0.156203178305815	0.208738662320028	0.550524976356239	0.0433035838941465	4.38610690331552	11.2400018457774	13.0344217116581	1.79441986588063	8.64831480834255	2.01060342280653	1.58015295930454	0.356377533224077	14.478039743292	0.2185	0.40925	0.193	-0.315024777480849	-0.774724677171001	0.182125413369413	0.193763652455297	0.206666666666667	0.396666666666667	0.197833333333333	-0.310806662110654	-0.69833837641363	0.239003130916137	0.266135121649105	0.00924237987711479	0.0109973946957926	0.00882691663201904	0.033496186807032	0.0346379780203026	0.0272023119508384	0.110992327445317	0.00905642242672919	0.0109417078921396	0.0089099577131995	0.0289918617959433	0.0326970220354629	0.0213111578317709	0.0984923770261311	2100.01158075725	2706.3376392589	1962.17548891858
321	0.844345353944774	0.660079580292359	0.765518146779256	0.98801902551239	0.508692606245029	0.734598282745796	0.946718256673996	0.385171613028934	0.345251788656326	0.821385532064596	4.12267282138055	4.1228983163237	0.000225494943151716	3.3015127842591	0.114931302978221	0.00446604467288125	0.754130562459977	7.85833186829057	0.2115	0.394	0.20325	-0.270974923224954	-0.732490690447556	0.186081483100373	0.217714958578883	0.214333333333333	0.394666666666667	0.196166666666667	-0.310406962137204	-0.797840320389445	0.221044205596063	0.179222941625113	0.00913376087895326	0.0109289396036592	0.00900056797440756	0.0356726057606642	0.0369939524167638	0.0256242808378436	0.117280968246024	0.00917820230091471	0.0109321635802213	0.00888155920008926	0.0284622503581543	0.02698084948916	0.021385920559256	0.120216670889926	2063.74915741376	2682.01499664299	2019.50002129769
322	0.886616036398901	0.93191989632019	0.167621729393753	0.00350124285139885	0.0449383136174986	0.943812250296758	0.555273945311619	0.661445153527596	0.674070159073166	0.642593390955881	1.86226685390284	10.3881838936795	8.52591703977669	9.74559050272364	0.0049673185312713	0.347953414036965	0.191772867312466	4.88438271651791	0.20775	0.41075	0.19925	-0.273434598545196	-0.746333805743561	0.269648678699619	0.41302620021077	0.207166666666667	0.404833333333333	0.202833333333333	-0.254779986120775	-0.694591786469979	0.259997784391505	-0.117256339203381	0.00907392620745889	0.0110035338700262	0.00893390318187026	0.0349465405987679	0.0368822337612576	0.0265015165798542	0.154295607591406	0.00906451334300508	0.0109787029624244	0.00899368830490439	0.0290627247711329	0.032386852671168	0.0212133447505276	0.0917438119681639	2043.84116202271	2708.52143325242	1997.44377321418
323	0.969361526444232	0.985727952398747	0.994750053981207	0.929180102599593	0.944234799175275	0.928103328582131	0.646942526158431	0.797236375343118	0.970228926234589	0.248742669260537	0.99694271505723	1.00484173776204	0.00789902270480525	0.756099068501499	0.00814170643570833	0.209776641846474	0.0660106524337607	1.7967513601805	0.21025	0.39925	0.19525	-0.273305966518745	-0.750308110616004	0.222072829392809	0.321802261761916	0.2095	0.403833333333333	0.197333333333333	-0.241542811388924	-0.725866170248937	0.23497817603143	0.299703395754475	0.0091139453997912	0.0109537532885104	0.00886583443676511	0.0354296665493755	0.0367878906738762	0.0264748434805704	0.138732941527379	0.00910199418529118	0.0109743429968822	0.00890146406360674	0.0290316832779169	0.0311784051986779	0.0216145766162725	0.119572191932882	2057.15085463707	2690.825584234	1974.98637363245
324	0.595865646011378	0.7244566291653	0.80682095571853	0.73414254417629	0.759137153446874	0.817750302331617	0.841605154917105	0.18627086782292	0.376234000564121	1.88851204457751	3.64598418413516	3.76132608227636	0.115341898141196	1.87281403769884	0.0531023441963043	0.0399363127307879	1.74686867851051	7.52603279409736	0.21125	0.403	0.19225	-0.315796053083716	-0.803016374956866	0.198418997828339	0.269522692651223	0.209333333333333	0.401	0.203	-0.326918496111315	-0.796057021713611	0.23930153994381	0.107970860101571	0.00912980807288542	0.0109706735362474	0.0088138419917382	0.0345735598197471	0.0332618848638631	0.0269511471331708	0.130644225771258	0.00909933202856822	0.0109617325177134	0.00899644196246449	0.0283707257471807	0.0269373081878398	0.0211171609412272	0.121684213850873	2062.43250024418	2696.83731128896	1957.87635827932
325	0.907150874627418	0.382082358516083	0.485870395005678	0.760958931262999	0.205285057520966	0.669070437162121	0.599890355415601	0.811474902848413	0.465067127519515	0.552784762177907	6.37916295009927	6.47171384267858	0.092550892579311	5.91892908050067	0.182691384501595	0.275161298706735	0.0568935757200961	6.66046172985524	0.21675	0.39925	0.19275	-0.300874907282754	-0.730732492752599	0.26378745257201	0.175776575605828	0.213166666666667	0.4045	0.190833333333333	-0.325412836430848	-0.737803490673886	0.188968094452168	0.298630559933273	0.00921559451913823	0.0109537532885104	0.00882256411531162	0.0344490816165543	0.0376704358240116	0.0265753753241085	0.147418949608786	0.00915998210044565	0.0109772548964908	0.00878900502991203	0.0278986164227073	0.0308393024192898	0.0221765303186684	0.0872103545552316	2091.05463798616	2690.825584234	1960.74405261231
326	0.606196829795488	0.43358020229409	0.373506897171519	0.199425480864329	0.221533587508482	0.85808534023453	0.274060585640368	0.354608505067227	0.663675604879678	1.84033656773681	5.90795072475885	7.55452757713647	1.64657685237762	5.71419100939966	0.0319737232712214	1.1963092720307	0.856896994147974	4.96958057739036	0.216	0.409	0.19775	-0.244412221745766	-0.660544843609469	0.208522960882974	0.0759789317092977	0.2145	0.42	0.205333333333333	-0.243338018307342	-0.754027827725256	0.198114678488714	0.301193245568769	0.00920404026385094	0.0109963612154199	0.00890854364219609	0.0345293180509822	0.0411159736070492	0.0267337347339589	0.115085564860303	0.00918079618057468	0.0110390638400741	0.00903474355326782	0.0277579340946185	0.0287358224879018	0.0217395860506112	0.106649084790822	2087.19388387055	2705.97005549451	1989.06958458237
327	0.629528366654288	0.932176372985315	0.94385906996096	0.52513779988249	0.970553344215238	0.357781682141245	0.331471368059112	0.501804434842457	0.165082102216087	1.733425145816	1.8592618504772	2.26305303095432	0.403791180477128	0.529627885138325	0.845664668695463	0.943140983477861	0.451118161980048	10.4379774122307	0.2075	0.41525	0.2045	-0.323965777013237	-0.770235029790184	0.228543907340094	0.346559035016517	0.215166666666667	0.4055	0.199	-0.337153652115099	-0.762546732785833	0.230796394716768	0.225160361010462	0.00906989561699867	0.0110213181369897	0.009021117740205	0.0340962512289808	0.0348323437902286	0.0264026613590583	0.124856850274539	0.00919114926021076	0.0109815833369461	0.00892969034652616	0.0275664800940795	0.0287214224792867	0.021569325400916	0.101039231427311	2042.50186076977	2714.84986830003	2026.31127435448
328	0.448663883384379	0.33269704807898	0.227855403358304	0.114858137487813	0.152094032984361	0.198945946485059	0.438921407053512	0.834834947673961	0.159243891441512	2.65073792096518	6.87357890886051	9.35964992088338	2.48607101202288	6.7089119999182	1.65009540481879	0.599100565359549	0.0434741915159975	10.5549598806707	0.215	0.40725	0.19	-0.251936867998245	-0.767456620762962	0.271911380800928	0.227988665325482	0.204333333333333	0.3995	0.188333333333333	-0.338486673085697	-0.757456716550224	0.249883923875128	0.106076564899682	0.00918856435235825	0.0109890444670658	0.00877430876178423	0.0346639006842811	0.0357322476167554	0.0271424929488044	0.199980480919145	0.00901838548463559	0.0109549020963206	0.00874472295354241	0.0287373500053771	0.0306922360106983	0.022063910511014	0.11637132827544	2082.025537902	2703.3679989343	1944.89185864717
329	0.670659337726352	0.638487911044651	0.713408959533526	0.598039158868628	0.556141675731158	0.223663950516027	0.683037474118614	0.85374910911575	0.651543883614977	1.55052450541552	4.2826307566138	4.56059420987731	0.27796345326351	3.01006970446178	1.48070692222063	0.166726650571945	0.0339801203208481	5.06899298992973	0.20275	0.40225	0.199	-0.344010816127193	-0.795529515441146	0.237094691578527	0.113952835541635	0.212833333333333	0.398166666666667	0.1975	-0.315574854215847	-0.718488981976257	0.24143342978593	0.152886374869921	0.008992310580423	0.0109673428894618	0.00892969034652616	0.0351109730140598	0.0339486466798749	0.0262551706772799	0.141805342324556	0.00915475600748355	0.0109487407300062	0.00890429774092991	0.0283495715604344	0.0312594011661289	0.0213830007976513	0.103034103329915	2016.76472342544	2695.65369270451	1996.05200104083
330	0.609483179838757	0.443639734851826	0.557284768837519	0.861134113235467	0.402553265595948	0.410313210934986	0.249765312820337	0.89360940225661	0.481521059677827	1.82512313686311	5.82011561186664	5.85071635002532	0.0306007381586824	4.02559321316221	0.677892990013788	1.32461592973232	0.0178859720963374	6.51082877786381	0.21975	0.392	0.19525	-0.259940409830522	-0.708670003934335	0.218711705905631	0.162224268578812	0.212833333333333	0.4035	0.196333333333333	-0.318788362962763	-0.784634860131898	0.235782553228225	0.178069601752117	0.00926136357010072	0.0109191397924426	0.00886583443676511	0.0350941207532581	0.0384256434450813	0.0261547032033076	0.129146878686647	0.00915475600748355	0.0109728791590229	0.00888441017456154	0.0280446858609742	0.0278527918082791	0.0216703001462677	0.118193485292325	2106.36545071574	2678.53723819538	1974.98637363245
331	0.551525840583026	0.217809400338532	0.246281577985611	0.370349055092114	0.136536247745524	0.56661226271314	0.165947021368903	0.88645923832203	0.552072225374833	2.1019130335626	8.28718422602105	9.08967719960492	0.802492973583867	6.98776416604233	0.328383894431681	1.91918057523435	0.0203878258289478	5.8949123537462	0.20575	0.404	0.201	-0.284188572251117	-0.764220691798868	0.173596394514204	0.442722339986755	0.2105	0.390166666666667	0.199833333333333	-0.308001029758695	-0.722655807197589	0.246419281256478	0.173549146153212	0.0090415343510773	0.0109750729434048	0.00896323991840659	0.0354630539294796	0.0357242641668601	0.0262774963031928	0.112672342976121	0.0091179187988055	0.010909987780063	0.0089437118190191	0.0290420384554542	0.0310458553305505	0.0209281613471655	0.109237594033561	2033.08410817663	2698.40092285954	2007.14238718004
332	0.996446730982211	0.995473843167971	0.998486677581613	0.867144228005944	0.960498703636127	0.873731795550001	0.880852449965517	0.94303830406915	0.995528035254227	0.0569479244804825	0.651745423383545	0.679730365664	0.0279849422804546	0.622782441183517	0.0252556098366767	0.0224666136964515	0.00510533825035964	0.954599980519392	0.216	0.401	0.20025	-0.289964065269632	-0.751463526632747	0.212169812787711	0.204576915634908	0.214666666666667	0.4025	0.199666666666667	-0.309428551113132	-0.778358265826386	0.226028039903166	0.17079258882174	0.00920404026385094	0.0109617325177134	0.00895069976388056	0.0345425578200197	0.0356990955093433	0.026151138177358	0.127680866456114	0.00918338781443535	0.0109684560679367	0.00894091239201264	0.0280432926138094	0.0278367538012053	0.0214233947861676	0.113059793254884	2087.19388387055	2693.66019744419	2002.99520750785
333	0.179158129058528	0.0431764807337308	0.0718253644033346	0.886223412073255	0.0876239140680934	0.1176184626884	0.12544637619318	0.767439816786273	0.20495369687231	4.9014396069615	12.9911638308186	13.01163701732	0.0204731865014764	8.11019741035852	2.44875047943242	2.34796869769161	0.0874534976010182	9.72082567133391	0.22025	0.3935	0.20175	-0.221177417953458	-0.752445062289067	0.205222212000077	0.101455984875345	0.207166666666667	0.408833333333333	0.199333333333333	-0.328976437521898	-0.701352789459826	0.217865840886819	0.269264308058933	0.00926892254863564	0.0109265076435539	0.00897573120282201	0.0353507741544597	0.0351248359492442	0.0257022550878475	0.152722150507846	0.00906451334300508	0.0109956705948459	0.00893530624134344	0.0281323644019814	0.0323794720845018	0.0216951789990467	0.0876043218392877	2108.8967838586	2681.15184406107	2011.27555677596
334	0.492968955700667	0.726887115703216	0.817296038285743	0.84431858401725	0.867646098322543	0.598964299037661	0.537417194229061	0.247092972585102	0.307552901451162	2.40357784389926	3.6278668783998	3.66642905471963	0.0385621763198287	1.26285121082037	0.276560804171822	0.380347733102099	1.33966546589909	8.29197997787364	0.21825	0.3965	0.1985	-0.243110276154254	-0.676842772105307	0.219511387382391	0.237567361938999	0.213833333333333	0.402666666666667	0.189166666666667	-0.283803179854043	-0.715701782557464	0.219744754999618	0.245177934871899	0.00923856830478408	0.0109409198362584	0.00892124819376007	0.0351281938050451	0.0399598133460012	0.0260809820732181	0.121375183259795	0.00917040716807376	0.0109691965406535	0.00875954817822174	0.0283519461538656	0.0320486188377838	0.0221849586308306	0.10249783359227	2098.73641938947	2686.26797292602	1993.26375003647
335	0.710818701755502	0.859445113972781	0.735586621875677	0.180152380606243	0.558066616277722	0.301180111954729	0.713929160576097	0.760471776955377	0.756506227978262	1.37749373004044	2.57968592970428	4.37605249683838	1.7963665671341	2.99855876679794	1.06896160721408	0.134384010039867	0.0929404239905125	4.19973248113097	0.21375	0.4025	0.201	-0.352004911716271	-0.767261622896733	0.206893446643643	0.481566986028254	0.205166666666667	0.398833333333333	0.2035	-0.356370584762254	-0.792425791653796	0.232992227655212	0.244773252775803	0.00916910600890301	0.0109684560679367	0.00896323991840659	0.0338793412538607	0.0347996329947011	0.026166159487801	0.10534993689254	0.00903202311215638	0.0109518319969685	0.00900468862363404	0.0284919814950124	0.0274080650292906	0.0210194652082108	0.106949751528075	2075.53176753905	2696.04927169063	2007.14238718004
336	0.690625688025793	0.809976315794809	0.869383575269023	0.677055870146473	0.7906181101776	0.660877912848462	0.84111552786311	0.233902966173078	0.32949476189601	1.46390521266585	2.99099410328199	3.16445302872307	0.173458925441082	1.70054781605722	0.192458917974363	0.0401869342385908	1.41696881543066	8.03526256320484	0.215	0.3935	0.192	-0.273066100345688	-0.73353910678654	0.220698858934129	0.193802538173629	0.211333333333333	0.3955	0.201666666666667	-0.302078924760918	-0.757531739475466	0.253534988359324	0.0637782129796695	0.00918856435235825	0.0109265076435539	0.00880947236795149	0.0353226161401688	0.0377409140957081	0.0264983423449567	0.136600566277522	0.00913112624548765	0.0109361636252124	0.00897434568931835	0.0287519438741505	0.0290617837018278	0.0209780446131513	0.126958211358443	2082.025537902	2681.15184406107	1956.44009707103
337	0.77541623188035	0.945477174893889	0.961671877640374	0.602591639651815	0.93028130664904	0.880370164813597	0.340303769174319	0.764201610002977	0.657889015687345	1.10686863510273	1.69538270457997	1.96648748154257	0.271104776962602	0.859618846439844	0.0226502446294035	0.909286624195374	0.0899807652822346	5.01699605145222	0.20875	0.3965	0.19175	-0.296230981444321	-0.743915647466184	0.228737772497004	0.114102893200591	0.21	0.387	0.194166666666667	-0.319156303902263	-0.746569588480299	0.204649291516133	0.0941055077243714	0.0090899963017805	0.0109409198362584	0.00880509702483785	0.0354882470721475	0.0377074886621774	0.0266395264994562	0.139450576346588	0.00910996683571757	0.0108937981172183	0.00884715333721515	0.0291311451742553	0.0303447258107439	0.0212630584629395	0.0977332507669064	2049.1831912174	2686.26797292602	1955.0022243731
338	0.736188585752202	0.478702286828741	0.438124422566467	0.238584251605486	0.227574744700311	0.903232000875084	0.386195633692017	0.452140167854067	0.399408089168497	1.27033709381067	5.52282508705684	6.91176472149527	1.38893963443843	5.64142762768461	0.0147815897980763	0.750886724512384	0.565281176845019	7.28914182054892	0.2045	0.405	0.21325	-0.302707575970746	-0.799360803537853	0.243383727541983	-0.113608656933663	0.2035	0.396333333333333	0.207	-0.303604926764183	-0.707212567840423	0.238425541990501	0.147447557874359	0.009021117740205	0.0109794250253346	0.0091612872098669	0.0353045901535445	0.0323023618344285	0.0252145484543783	0.154691475477724	0.00900468862363404	0.0109401304534398	0.00906181870703335	0.0293600637701542	0.0317611076500185	0.020691116986949	0.102238286569007	2026.31127435448	2699.94792201736	2072.92385533602
339	0.26079226664539	0.0271883150025574	0.0472554600796611	0.977830536281147	0.0368381122681454	0.611393372057526	0.173429579243655	0.250264973208514	0.175168307388776	4.006229268678	14.2282048924972	14.2289771142605	0.000772221763327252	10.2227478455825	0.258150892028425	1.85304567673847	1.32182393701441	10.2438952566109	0.21125	0.40225	0.192	-0.258606083845259	-0.722638101897212	0.241966461294075	0.113769566268773	0.2155	0.388666666666667	0.201333333333333	-0.3035385129254	-0.81561280172967	0.160432700893961	0.33378098063445	0.00912980807288542	0.0109673428894618	0.00880947236795149	0.035296176283911	0.0387759502148546	0.0268434629428649	0.151179495123973	0.00919631236314536	0.0109023793449933	0.00896879762155995	0.0287540896973401	0.0254511362068945	0.0208570515994889	0.0953579413100335	2062.43250024418	2695.65369270451	1956.44009707103
340	0.838322393207517	0.729845441308828	0.823191732000766	0.935708180599332	0.597745750079747	0.526247895216728	0.796887526572224	0.518687120291962	0.173791784464329	0.846471387063502	3.60579213048186	3.61229901154002	0.00650688105815789	2.76582762447651	0.401631476279363	0.0662430733354995	0.416503073362037	10.2698177350988	0.21075	0.41075	0.19525	-0.249138490300862	-0.69014955333431	0.189490130695949	0.158391547668911	0.2055	0.408166666666667	0.2005	-0.296617212062969	-0.737089698497059	0.227485276940038	0.145647788442195	0.00912188703951002	0.0110035338700262	0.00886583443676511	0.034898235337398	0.0403668728576329	0.0270654049090712	0.115627410999701	0.00903746163789525	0.0109928950379371	0.00895488525805845	0.0286376136841206	0.0306679360104288	0.0215712030632728	0.106949900941346	2059.79468343497	2708.52143325242	1974.98637363245
341	0.785467435952181	0.852638986571791	0.896528229338232	0.628578341136891	0.771130007357981	0.356905662492599	0.97998199068382	0.540539871706979	0.607247044539557	1.06525560701994	2.6386521777531	2.87264574335859	0.233993565605488	1.80739013633865	0.84875188807564	0.000629582704277709	0.374540088840149	5.43324894486955	0.21275	0.39175	0.203	-0.274094631315327	-0.733735955581857	0.250856044317957	0.157159820471109	0.2205	0.3915	0.198	-0.27406215375324	-0.748039303134529	0.214282573980699	0.149860869864979	0.00915344806921293	0.0109179013108984	0.00899644196246449	0.0356558934817829	0.0368257550380635	0.0254307849560786	0.151767625032872	0.00927269466946996	0.0109166598248212	0.00891278401283402	0.0284904469444881	0.0291769667107058	0.0211540608946242	0.110565297933612	2070.30998274504	2678.09780064392	2018.13314496341
342	0.178299596050359	0.130458629405853	0.139534612357101	0.29117371489103	0.194249024380691	0.624193482187032	0.0290881746890074	1	0.30565769721897	4.91273744648061	9.86488296602329	10.9790694137992	1.11418644777586	6.06633196731855	0.240017490923492	4.76238738868233	0	8.31477056663676	0.20925	0.42275	0.201	-0.313251767684092	-0.744395820837076	0.174766886310892	0.502136789181037	0.213333333333333	0.400833333333333	0.201	-0.286637054808702	-0.747349719190409	0.231929124414476	0.206178184246356	0.00909800008533614	0.011048857740902	0.00896323991840659	0.0336052309109944	0.0366917486761736	0.0271615935931489	0.0975737242378865	0.00916259175424392	0.0109609788632189	0.00896323991840659	0.0284611389872589	0.0294975811124131	0.0212607057350497	0.113019790299173	2051.84511909265	2724.65645562108	2007.14238718004
343	0.484830508434319	0.400571460949801	0.494214074723001	0.661515854010958	0.412879265097424	0.178431761419657	0.920426928298193	0.346288602910105	0.215937798950803	2.44762668476324	6.20546955350437	6.3971570142603	0.191687460755929	3.94953032949707	1.81063761064252	0.00997920168265409	0.88701093736745	9.54372187834942	0.20725	0.402	0.2025	-0.357858021322866	-0.74980594401217	0.215495763067066	0.348605968844889	0.2185	0.403	0.194833333333333	-0.284537183130512	-0.702453630647646	0.244854386283427	0.169407256754563	0.00906585978585751	0.0109662267469049	0.00898817382087803	0.0344676564166676	0.0363891915462843	0.0260038300518352	0.108569309097721	0.00924237987711479	0.0109706735362474	0.00885866190364771	0.0279526827438682	0.0317966767505852	0.0217365060335201	0.106373521315093	2041.16103923985	2695.25707397925	2015.3947552636
344	0.268512589271014	0.437463235602318	0.549496994121953	0.835911132539541	0.739200093161831	0.384119290917079	0.821872568958	0.0559632893544814	0.729813880113131	3.93551025725901	5.87390026931826	5.91680162146076	0.0429013521425077	1.98129136420175	0.757476850936655	0.0506867434087326	3.65314953116103	4.42428942820062	0.20725	0.39975	0.2105	-0.315014355642019	-0.684821374433909	0.184822184963294	0.326399311054328	0.2145	0.3975	0.194833333333333	-0.282612525419648	-0.740758304703415	0.189291803625449	0.277127179150511	0.00906585978585751	0.010956047929939	0.0091179187988055	0.0351948283815505	0.0393909013766353	0.0253105085478102	0.0948416427552018	0.00918079618057468	0.0109456282774994	0.00885866190364771	0.0285785120225438	0.0302475216013242	0.0216224976438604	0.0964366562241226	2041.16103923985	2691.64068205939	2058.47352118845
345	0.655028856291172	0.763207824835113	0.837764604697465	0.727519998977965	0.762094544739166	0.960204971506406	0.514968940874985	0.249010030494463	0.866097024809024	1.6192680359818	3.354564487483	3.47596542502288	0.121400937539875	1.85669738904107	0.00248964755337511	0.423957428060021	1.32884930672844	3.19804458943739	0.21275	0.3925	0.19525	-0.311415909440243	-0.777320962931452	0.230692919565355	0.179501245237802	0.212333333333333	0.399	0.204666666666667	-0.309516983727992	-0.720037033854098	0.253418546647213	0.229925942732899	0.00915344806921293	0.0109216077460179	0.00886583443676511	0.0351435503329386	0.0347380650293373	0.0261537640934504	0.145804840226517	0.00914689987553767	0.0109526015055725	0.0090238476285963	0.0284102254827299	0.0306298990132777	0.0209032010543325	0.106258977600101	2070.30998274504	2679.41296671755	1974.98637363245
346	0.923593025575157	0.970465044619851	0.934576494143248	0.299446649600752	0.750549469146073	0.66028269891432	0.764214997955331	0.566903731486427	0.739144974035486	0.478480698075145	1.32139177044155	2.39804860925506	1.07665683881351	1.91956791117991	0.193180372065399	0.0899702358692593	0.327890761662275	4.34623704168099	0.21	0.402	0.2015	-0.295185416474462	-0.716415253536809	0.232341074900623	0.327334688334494	0.213666666666667	0.399	0.196833333333333	-0.298161558559594	-0.750332993978378	0.21243490876913	0.186906020311769	0.00910996683571757	0.0109662267469049	0.00897157285874555	0.0350187650916027	0.0382706734373025	0.0260483227810071	0.122313186643391	0.00916780428613229	0.0109526015055725	0.00889294823864947	0.0284164626578519	0.0296490678743759	0.0215124477556861	0.103891717232031	2055.8266824689	2695.25707397925	2009.89938784055
347	0.381154897538622	0.583838268125075	0.554161820690529	0.276366254099438	0.590368943974197	0.603988373135136	0.260533115482376	0.303275499426894	0.716407804990429	3.06869269926392	4.69230505500309	5.87717767830327	1.18487262330018	2.80848497903935	0.269022305596081	1.26592195108788	1.05973558585174	4.53575330777899	0.2105	0.40575	0.19625	-0.306281734797177	-0.73373732500454	0.232555808592076	0.370986636245395	0.214833333333333	0.3945	0.204666666666667	-0.260582942944689	-0.753609793696432	0.210549866100911	0.147506608138933	0.0091179187988055	0.0109826580634685	0.00888298499724223	0.0345964906446289	0.0377159387305478	0.0266576889734266	0.123771764943302	0.00918597720439752	0.0109313595820079	0.0090238476285963	0.0289171599309642	0.0287834592052705	0.02082336819833	0.113902967484677	2058.47352118845	2701.09727741675	1980.63866504934
348	0.640542743340635	0.760364538387422	0.731745172572972	0.309690669548917	0.604956070365138	0.421865199141712	0.378059069685584	0.894608129217818	0.759404029830581	1.68379403265862	3.37617460883484	4.40816914037714	1.0319945315423	2.72437510771852	0.645113412765568	0.777003747089111	0.0175497819400334	4.17509070040626	0.2055	0.4005	0.20025	-0.353000437701286	-0.756985315295431	0.256562390361887	0.0425531476706064	0.212166666666667	0.409333333333333	0.201333333333333	-0.297594573439919	-0.734696335652593	0.234785920351992	0.218833290595048	0.00903746163789525	0.0109594675949602	0.00895069976388056	0.0348070822943774	0.0363028470969975	0.0260168324387165	0.134936231563123	0.00914427662577065	0.0109977385359095	0.00896879762155995	0.0280155994021313	0.0301985631136485	0.0215409128752319	0.105745253670175	2031.73260659874	2692.85551520884	2002.99520750785
349	0.796570269646454	0.425858820080946	0.541087107057512	0.911601443386331	0.290472404712221	0.54266118623851	0.727287373747253	0.374011630864635	0.101194743723262	1.01934875355801	5.97622346759454	5.98854864021996	0.0123251726254239	4.96919988666195	0.370629776038186	0.121616928779986	0.790292710795256	11.9807182892683	0.2005	0.411	0.2095	-0.229400457650359	-0.779788011373272	0.24026249856252	0.206234450174744	0.2055	0.4075	0.202166666666667	-0.317337929184544	-0.747258978598849	0.261173410032654	0.29008077515149	0.00895488525805845	0.0110045467887148	0.00910199418529118	0.0361723525052214	0.0343621225137686	0.025775922469817	0.191232609819032	0.00903746163789525	0.0109900985497432	0.00898264976363689	0.0284613305114609	0.0300072629377789	0.0213495039350238	0.114823408273166	2004.37915982548	2708.8817826136	2053.17381601723
350	0.143677286679655	0.405940923885484	0.480485742653569	0.546216518722541	0.893797310394009	0.435945437066708	0.0923041348786821	0.236792118605807	0.495442010572182	5.4171744748237	6.1560268638641	6.52016579076007	0.364138926895976	1.10299131593638	0.606931664813601	2.83372328367477	1.39959066537631	6.38623617838227	0.2155	0.409	0.19075	-0.256860805476475	-0.75672180916081	0.237143470358304	0.160592640294161	0.209	0.392166666666667	0.200333333333333	-0.284221884577304	-0.729327662183574	0.217110272741254	0.115596776137415	0.00919631236314536	0.0109963612154199	0.00878753828808628	0.0344519175554332	0.0363375701873404	0.0272756456849509	0.161618484049662	0.009094000793117	0.0109199637781253	0.00895209553410096	0.0293088308462687	0.0307948347122764	0.0210169196984992	0.105956816629602	2084.61266842264	2705.97005549451	1949.23458657882
351	0.332410049953301	0.717100252676107	0.813474478867471	0.982075369665668	0.990473402659226	0.238577644610518	0.207382694421731	0.894381272007868	0.441745682382484	3.41159647441964	3.70072672516108	3.70123149496067	0.000504769799590576	0.289635020541027	1.3889787227854	1.58960418100833	0.0176258614028484	6.87749472589354	0.21175	0.38875	0.20025	-0.292369062075326	-0.746471191257797	0.215716314262538	0.180957608850041	0.221666666666667	0.401333333333333	0.199166666666667	-0.293702196517199	-0.758382825597386	0.213035855712717	0.216888090453311	0.00913770855350533	0.0109028048834767	0.00895069976388056	0.0357344454391828	0.0364003066482377	0.0255981383976925	0.131291783364139	0.00929023315066821	0.0109632358687936	0.00893249951310122	0.0277036901063497	0.0284718972369514	0.021437125691251	0.104069257785555	2065.06431549224	2672.74264546694	2002.99520750785
352	0.532838004849982	0.605177869916188	0.716509351623571	0.951573797399266	0.673600582940785	0.145181115199317	0.815521739431917	0.959416479705784	0.549598125679553	2.19548615619715	4.53122340457776	4.5349116048601	0.0036882002823404	2.33942544866295	2.12216579634696	0.0544329278309306	0.00258936989121139	5.91594131527407	0.20225	0.4015	0.20175	-0.356556764315064	-0.803939085118427	0.233936399387257	0.288098777572249	0.214333333333333	0.399166666666667	0.201333333333333	-0.318183790534841	-0.737381025237569	0.24085925438136	0.228038461950002	0.00898403167640126	0.010963985565922	0.00897573120282201	0.0350289546684263	0.0331105266996565	0.0260015635575038	0.135497122853521	0.00917820230091471	0.0109533696914805	0.00896879762155995	0.0281495214526491	0.0299000387907306	0.0211595695297928	0.104398846820683	2014.02323905392	2694.46071646404	2011.27555677596
353	0.717331446979447	0.51142865277067	0.330850787533063	0.0964160760701613	0.154391835144071	0.462330137292238	0.419004033150514	0.860676321205134	0.0666277124024042	1.34984850716137	5.25595671006158	8.01980466114037	2.76384795107879	6.669956153979	0.540247585064208	0.653106995208873	0.0308049184295669	13.23313730872	0.212	0.39625	0.19475	-0.229205020458943	-0.763829908530255	0.230304750793103	-0.103230055223392	0.218166666666667	0.404333333333333	0.193333333333333	-0.257469251549708	-0.735267768725837	0.182314357224971	0.381008121241679	0.00914165110318952	0.0109397352643392	0.00885722552337841	0.0359299019508709	0.035780539296268	0.0263647396518167	0.125213966423531	0.00923729667901162	0.0109765288929476	0.00883271114499185	0.028151773891156	0.0303732486338088	0.0219958814692822	0.0949999107245637	2066.37797577465	2685.84738050526	1972.15068767901
354	0.623455123386457	0.851533050362499	0.831447304418526	0.346186016771816	0.777140298702651	0.976090140056968	0.521316737951813	0.294329845345554	0.905128349781271	1.76101455689786	2.6481479798822	3.53553635231947	0.887388372437272	1.77452179542161	0.000898263950148248	0.411287511113187	1.09970959292514	2.77357951263994	0.21175	0.40475	0.19675	-0.299942681497616	-0.80797677161576	0.229381235210484	0.15279314372155	0.212	0.398333333333333	0.205333333333333	-0.279618959907202	-0.770283790228034	0.220252467077801	-0.0482696345148717	0.00913770855350533	0.0109783414385038	0.00889152677408032	0.0346103521229634	0.0324394192405734	0.0265779160366151	0.16159081611561	0.00914165110318952	0.0109495155321886	0.00903474355326782	0.0287699805206884	0.0280530196573513	0.0209037666439367	0.12355267856184	2065.06431549224	2699.5627289188	1983.45529506436
355	0.616387951550691	0.920314291719975	0.957881280084343	0.838298993320203	0.993264910486634	0.222911716457483	0.494095669739193	0.67727160200379	0.860278432280802	1.79332782335405	1.99329428317287	2.03493874581909	0.041644462646218	0.241610922465043	1.48552734418081	0.467594993086095	0.173213404665148	3.25675276448329	0.21125	0.402	0.20475	-0.284636801202975	-0.791927253398056	0.238414678804895	0.0395269981458876	0.2215	0.395166666666667	0.201333333333333	-0.265005509181198	-0.794451197425347	0.237659985795369	-0.00545414036900628	0.00912980807288542	0.0109662267469049	0.0090252116857715	0.0350172670736881	0.0329803379755995	0.0257673016332953	0.169386441964396	0.00928773416948405	0.0109345675952622	0.00896879762155995	0.0282996411150024	0.026348585445188	0.021023187356097	0.107666265596395	2062.43250024418	2695.25707397925	2027.66890907842
356	0.825724638757826	0.797666230092851	0.873675421494471	0.85883096970177	0.695128655602018	0.586131173942703	0.515956385641713	0.743469092403669	0.959073328649005	0.898769947976689	3.08845119347825	3.12008625883755	0.0316350653592963	2.22131631086086	0.296426867216724	0.421968592900157	0.107100969280509	2.01378732432633	0.21975	0.405	0.1975	-0.233147742171175	-0.775349510914778	0.223503857722804	-0.0217378350036302	0.215166666666667	0.3985	0.200166666666667	-0.290517152058574	-0.814250983965638	0.212350961442813	0.146702771958091	0.00926136357010072	0.0109794250253346	0.00890429774092991	0.0345261726453247	0.0340701303750236	0.0265394676958531	0.129954983766551	0.00919114926021076	0.0109502890105562	0.00894930338778804	0.0283954537788346	0.0256358410668318	0.0212658030953059	0.127445616861608	2106.36545071574	2699.94792201736	1987.66837973563
357	0.674482208607316	0.803053268043114	0.418238601677532	0.0439891574116576	0.233719913823893	0.221409801991676	0.770615823858876	0.68572033236329	0.644581308868008	1.53384077101509	3.04598681505013	7.10296474453207	4.05697792948195	5.56912397351698	1.49521034419013	0.0850127536650689	0.163757549546062	5.12607139626278	0.22025	0.39925	0.203	-0.309162053381012	-0.832253047738948	0.204605863076714	-0.0745133577462134	0.21	0.402166666666667	0.206333333333333	-0.301410891857017	-0.784615413711366	0.205530815595185	0.304050742038906	0.00926892254863564	0.0109537532885104	0.00899644196246449	0.0340099447449119	0.0293824627230879	0.0258589753738784	0.212764839789156	0.00910996683571757	0.0109669711713299	0.00905101678801298	0.0285217793859975	0.0273234360058241	0.0209995280747333	0.105293789866905	2108.8967838586	2690.825584234	2018.13314496341
358	0.074289628295561	0.0382184195066683	0.0638166399826804	0.843397103457272	0.169031345206706	0.0540799172762291	0.0796171909982206	0.143549683314194	0.0345666105594284	6.92613839266414	13.3205751228816	13.3596011528862	0.0390260300046066	6.43346276022203	3.71023065463487	3.07269889663621	2.13948918333153	15.113913452465	0.201	0.4055	0.209	-0.263850543281225	-0.773858643566044	0.231384003008188	0.140626336945516	0.217	0.388	0.197	-0.336860835594062	-0.69200023089641	0.231384524009187	0.165767390990089	0.00896323991840659	0.0109815833369461	0.009094000793117	0.0361117506847966	0.0347717319320304	0.0255995447676364	0.16311619315548	0.00921943593716556	0.0108989629642846	0.00889578931482569	0.0283058165700152	0.0321992896542973	0.0210703361771253	0.0896313246873094	2007.14238718004	2700.71519606245	2050.51491126911
359	0.737429075309254	0.605701899739872	0.49847627645462	0.17588946780565	0.277770431375689	0.936513116818796	0.305199429894936	0.765721235516232	0.285739941929999	1.26513169410464	4.52728846816171	6.35930568329786	1.83201721513615	5.09417398919322	0.00634462531888857	1.05133671617659	0.0887898884539027	8.5608570395601	0.2135	0.39375	0.19775	-0.295186650311508	-0.721697768180322	0.207580494545805	0.0696278597315761	0.214166666666667	0.404	0.195333333333333	-0.32002036146311	-0.792834830522213	0.24269558300629	0.26304263267256	0.00916519914883026	0.0109277251218252	0.00890854364219609	0.0351929110413598	0.0380040366793877	0.0260404695670612	0.118327860567074	0.00917560617355082	0.0109750729434048	0.00886726707186453	0.0278997642760587	0.0273536245469126	0.0217429025930069	0.122684073134025	2074.22855584974	2681.58394399794	1989.06958458237
360	0.632129313189846	0.715830602662063	0.765329488286385	0.519769283126983	0.662111541025197	0.411247705557306	0.696077677566651	0.250731607905927	0.774904825989935	1.72165888852032	3.71016191545641	4.12451300842076	0.414351092964353	2.40285411990044	0.675190756130178	0.152584473138631	1.31922265249523	4.04219428524284	0.2065	0.40875	0.20725	-0.309904180036314	-0.731300836731707	0.239013812981188	-0.0145294324254632	0.213333333333333	0.404833333333333	0.197833333333333	-0.258952194300409	-0.763041772809783	0.249781932956275	-0.0674829810929562	0.00905372077821958	0.0109953247943691	0.00906585978585751	0.034770875093804	0.037154946646033	0.0258603161168765	0.147658151487924	0.00916259175424392	0.0109787029624244	0.0089099577131995	0.0285059950459067	0.0289171091024797	0.0215811134103838	0.102438599101768	2037.12943943169	2705.60143747128	2041.16103923985
361	0.957831795335693	0.686962558013255	0.634815335130066	0.257487159941696	0.298284082914746	0.748440904656033	0.62983055715817	0.99186125583271	0.515769810757587	0.311602507761563	3.92398588360811	5.20620325194614	1.28221736833802	4.89460074418457	0.102845817951675	0.232290604069931	0.000104051832749974	6.20724471328402	0.2115	0.4045	0.20025	-0.336657883313453	-0.710779127239903	0.283020541017659	0.324834061958079	0.208833333333333	0.409333333333333	0.200333333333333	-0.305902723817084	-0.752999547280765	0.230957116031344	0.20138973425211	0.00913376087895326	0.0109772548964908	0.00895069976388056	0.0341856877620874	0.0385785167714245	0.0260924631285135	0.129149479762822	0.00909133171032961	0.0109977385359095	0.00895209553410096	0.0282070357061604	0.0295929796093418	0.0216179653773473	0.108323082113482	2063.74915741376	2699.17649816337	2002.99520750785
362	0.348206688470579	0.424899071534208	0.519084145919192	0.659936697533166	0.577692083781127	0.46493571863801	0.346809927463555	0.205638408419245	0.0383261978584968	3.29595027803589	5.98476333433791	6.17836383223766	0.193600497899752	2.88241355420178	0.533986353109867	0.885095218189235	1.60186998067547	14.8237515985911	0.2155	0.39725	0.197	-0.258239393469378	-0.705547296076312	0.267323494700966	-0.0269484690935377	0.221666666666667	0.406666666666667	0.186833333333333	-0.28817493715388	-0.746455989479986	0.239253900668776	0.16737866456073	0.00919631236314536	0.010944455642226	0.00889578931482569	0.035193588980573	0.0388283315287943	0.0261116503877407	0.108573279450741	0.00929023315066821	0.01098657348052	0.00871787359993804	0.0274865042078544	0.0300936194006046	0.0224681746853433	0.117398893343723	2084.61266842264	2687.52348248647	1984.86123648602
363	0.420761137120991	0.604069486947524	0.715852720447896	0.9773730835275	0.786413258897637	0.683978537163874	0.106423971622182	0.500205255740401	0.765153757131792	2.81668189722404	4.53954924338905	4.54035367118922	0.0008044278001762	1.72367177396518	0.165681642243726	2.60653643244405	0.454500913727315	4.12601680900109	0.21375	0.412	0.2025	-0.31299731471092	-0.763177794328933	0.254643458748237	0.219945432503633	0.217166666666667	0.395833333333333	0.197	-0.259358659473559	-0.754562357988557	0.241043589644093	0.112225658807766	0.00916910600890301	0.0110085691303252	0.00898817382087803	0.0338104046371237	0.0349330001914228	0.02634054029527	0.143269550606545	0.00922199411003176	0.0109377543404843	0.00889578931482569	0.0286642709776633	0.0291573788644356	0.0213340962580904	0.134084880063099	2075.53176753905	2710.31285474296	2015.3947552636
364	0.621207135640734	0.372531500961571	0.483075509079946	0.872621449317859	0.31663290938811	0.944348327622719	0.641149589080435	0.246326393367753	0.714885080845021	1.77126833914372	6.47112334033591	6.49682891841803	0.0257055780821247	4.72556057927432	0.00487283271468186	0.217241830951025	1.34401932878609	4.54837060566101	0.21325	0.4055	0.19225	-0.303230753702476	-0.74387171609205	0.275989075482486	0.067348428828611	0.212666666666667	0.400833333333333	0.201666666666667	-0.319579405809989	-0.782393393398186	0.205507213776943	0.282276586347022	0.0091612872098669	0.0109815833369461	0.0088138419917382	0.0343749188111052	0.0372292719378811	0.0268486743572523	0.163598022559394	0.0091521395644451	0.0109609788632189	0.00897434568931835	0.0281849945545462	0.0275992533311861	0.0212599772414483	0.100781436936933	2072.92385533602	2700.71519606245	1957.87635827932
365	0.720507157857858	0.839561645986037	0.895474016124615	0.713304183067695	0.818082502020979	0.285407848264003	0.927015130870645	0.589522646747566	0.775914640616097	1.33640447637299	2.74953827977879	2.88453728541936	0.134999005640566	1.54813280904636	1.14115762555957	0.0083907261468994	0.291090361655733	4.03346745426406	0.213	0.40125	0.20375	-0.306761489218103	-0.769588019839296	0.227414031149361	0.261961425587295	0.222	0.402166666666667	0.199333333333333	-0.329828637353137	-0.740142661368768	0.260153152412724	0.289282546717573	0.00915737018550398	0.0109628605256773	0.0090088039175027	0.0346214301514161	0.034459462228496	0.0258428027012178	0.134581721874897	0.00929522461268689	0.0109669711713299	0.00893530624134344	0.027279949806995	0.0293596424278742	0.0213546296883842	0.106158148590149	2071.61766472613	2694.06097724889	2022.22914401686
366	0.93164671293526	0.263776180388918	0.362585298452595	0.937423739259707	0.124268198017018	0.656491531637511	0.927073964738317	0.601317489602051	0.434047140150662	0.441008426940243	7.66388746935991	7.67005102033727	0.00616355097736232	7.22904259339703	0.197813515826056	0.0083771660720231	0.27301339137739	6.95054581486377	0.21625	0.40325	0.20025	-0.254609852600271	-0.676704243665001	0.263598617827334	0.123357885603028	0.22	0.404166666666667	0.196	-0.315851540056029	-0.775820107750561	0.229330509844544	0.224390427649371	0.0092078966887512	0.0109717778278797	0.00895069976388056	0.034767814181407	0.0399777126374196	0.0261128757081976	0.13950810147131	0.00926514551751511	0.0109758015753393	0.00887870574508773	0.0274757855170042	0.0278879628869182	0.0217318772645004	0.110271880652768	2088.48227654692	2697.22977232136	2002.99520750785
367	0.90918298697934	0.867394845601938	0.886170540896778	0.489433353423343	0.654761271449763	0.655421098148125	0.732715650408976	0.707973006372234	0.823158933761419	0.543735781102441	2.5095722333208	2.98734399698151	0.477771763660712	2.44360821587907	0.19913358971462	0.116632734925588	0.140310018427044	3.61260167544734	0.21425	0.39925	0.20275	-0.313171489624482	-0.769802207955877	0.256994697190697	0.101927087241136	0.218	0.402666666666667	0.205833333333333	-0.284201226046929	-0.732580958450755	0.220569160955886	0.0612044358221149	0.00917690451831494	0.0109537532885104	0.008992310580423	0.0345429391304038	0.0344278337861192	0.0257558746822773	0.155323936116908	0.00923475177360822	0.0109691965406535	0.00904289074619587	0.0280125355614113	0.0295099500350407	0.0210267784041246	0.102888781379403	2078.13372951506	2690.825584234	2016.76472342544
368	0.955171284502324	0.992978208414992	0.97279057026599	0.3232761213264	0.84154261522132	0.936295595999808	0.570693091533066	0.893781242411456	0.999547858077343	0.325459228042746	0.765049483343319	1.74069542889629	0.975645945552969	1.41523620085354	0.00638826897738909	0.321524202818182	0.017827896259405	0.470384590230654	0.2115	0.4015	0.19725	-0.316995235525167	-0.784284306035483	0.216467149101909	0.196807520516075	0.212166666666667	0.395833333333333	0.196166666666667	-0.34708092961807	-0.783774349536022	0.223762688643839	0.367004080446537	0.00913376087895326	0.010963985565922	0.00890004630112007	0.0346268122016936	0.0341673740175312	0.0264175487935028	0.133698146136331	0.00914427662577065	0.0109377543404843	0.00888155920008926	0.0281770055064414	0.0279619705152818	0.021424243675396	0.102134329175625	2063.74915741376	2694.46071646404	1986.26559753929
369	0.0164335478317188	0.00455329781177567	0.00623915568858337	0.335490863537926	0.0509836103892651	0.438291703660346	0.00343248179016409	0.666011146700495	0.0298732054800842	10.2662248585621	18.7791712788166	19.7067577568596	0.92758647804294	9.44053289829753	0.600750803980191	8.56202093914362	0.186303511733058	15.5208505067195	0.2185	0.422	0.20725	-0.267968705533841	-0.701891519187239	0.1652133223284	0.41855592762046	0.212	0.392666666666667	0.210833333333333	-0.313284815560612	-0.750163824340246	0.241173508708353	0.157012376401609	0.00924237987711479	0.0110462215035166	0.00906585978585751	0.0332475591343672	0.0376904540196939	0.026615834272938	0.095714003122695	0.00914165110318952	0.0109224277288304	0.00912320864128409	0.0287278264108552	0.028706496875438	0.0203138665581994	0.110074776857275	2100.01158075725	2723.71736146522	2041.16103923985
370	0.0928095173333504	0.0837716662312922	0.104708040324348	0.395017276644312	0.243751638022631	0.153602489232116	0.0237815891299557	0.61571590414968	0.284909701864585	6.421519047537	11.1526487876763	11.876090511556	0.72344172387966	5.45457146401895	2.03610530017613	5.11049098806325	0.251934948566486	8.57138960342443	0.20625	0.40975	0.20025	-0.32552954895076	-0.776038402837263	0.211065538501056	0.184330271789733	0.218166666666667	0.387166666666667	0.196166666666667	-0.283735545852065	-0.715714595808079	0.248572947196772	0.142724467304226	0.00904966391411743	0.0109994528378172	0.00895069976388056	0.034536605766778	0.0349356339043463	0.0265506302913964	0.123084095194769	0.00923729667901162	0.0108946622837784	0.00888155920008926	0.0288176171011818	0.0310877457400585	0.0210657573119088	0.114842071058829	2035.78252321943	2707.06970478808	2002.99520750785
371	0.403305117104091	0.224817568446436	0.316003697757433	0.938414332369771	0.261038363953285	0.172515717345485	0.258024497510227	0.457531282533745	0.134378972366996	2.92518170180119	8.18561681445863	8.19158638412046	0.00596956966182915	5.26640468231926	1.86094548544133	1.27932543178758	0.551927264403275	11.0985203199547	0.20775	0.411	0.1975	-0.335365328839542	-0.731918814723459	0.269311680375722	0.200146713141985	0.219166666666667	0.399666666666667	0.1915	-0.257934759503737	-0.781593459297855	0.234541839176138	0.0646594613055165	0.00907392620745889	0.0110045467887148	0.00890429774092991	0.0341810822334896	0.0379680139974521	0.0266625604709095	0.135299334363904	0.00925251987333438	0.0109556663158077	0.00880071595386707	0.0283115800701759	0.0279622157660845	0.0218746689494336	0.146251563300729	2043.84116202271	2708.8817826136	1987.66837973563
372	0.94893061079912	0.948564715070478	0.772987558429597	0.121022384086249	0.447905288625907	0.721028808972057	0.933529083533641	0.614361994870991	0.990419711530371	0.357221393220243	1.65469912117987	4.0587386318366	2.40403951065673	3.70151723861636	0.127509090980311	0.00695648411237926	0.253871696395436	1.22165531147927	0.2145	0.3975	0.19825	-0.334415599219153	-0.758952706892751	0.202565274642936	0.472768675168998	0.2175	0.398333333333333	0.194166666666667	-0.301682121282771	-0.727696979140743	0.225309544184836	0.175840144024943	0.00918079618057468	0.0109456282774994	0.00891701886073375	0.0343507323908524	0.0355417592987956	0.0261756121745846	0.10775630571177	0.00922710381009996	0.0109495155321886	0.00884715333721515	0.0281067721316287	0.0307303228363645	0.0216533221120837	0.102273612831195	2079.43248232893	2687.93989718928	1991.86726823573
373	0.0139230914099386	0.0377827056123316	0.0627559497744744	0.810926451301338	0.595020354465686	0.085329220920123	0.028554924285702	0.0142832116707279	0.0259423727465858	10.627090937538	13.3514171790011	13.4086486593806	0.0572314803794143	2.78155772184255	2.96035468751506	4.79424769770412	6.00279764664992	15.9109639023741	0.22225	0.39075	0.185	-0.280313970308217	-0.8115198273408	0.225883205453183	0.0888119779887489	0.207833333333333	0.412666666666667	0.204833333333333	-0.30431633402247	-0.745514471725297	0.249132341424273	0.148372667064369	0.00929896252826362	0.010912917329125	0.00868476900132083	0.03469929233418	0.0323835472265134	0.0269873094918365	0.183568257875346	0.00907526857422366	0.0110112246357267	0.00902657515195721	0.0281372214271277	0.0297076388819473	0.021389505508765	0.113621969468042	2118.9639831877	2676.32955627471	1915.56455620538
374	0.43804518779882	0.0592713278325451	0.0649671978679309	0.276581456292915	0.0315216129153519	0.409823775316059	0.433934097472464	0.317126933458879	0.158503424467306	2.71286653635616	12.1234241817583	13.3072354718606	1.18381129010231	10.5943689355045	0.679311883402988	0.612270787300076	1.00075895158989	10.5700568083565	0.21175	0.3985	0.19025	-0.339315552185888	-0.826254405367829	0.193884658167897	0.24392546810766	0.218666666666667	0.406333333333333	0.198333333333333	-0.257186243388208	-0.723308717642236	0.242726918462899	0.260205360500852	0.00913770855350533	0.0109502890105562	0.00877872438061906	0.034493414782113	0.031537813667451	0.0269238431425777	0.127148542040782	0.00924491817345047	0.0109851542813504	0.00891842925078524	0.0280105928052217	0.030505403197528	0.0216185785743318	0.115470653384279	2065.06431549224	2689.59511954165	1946.34105687943
375	0.711675481860112	0.709360735472884	0.730227316995744	0.415626061050967	0.549992941125339	0.858786688552695	0.389830056466577	0.428714143431989	0.831255180585182	1.37385101399559	3.75819027244142	4.42083995581925	0.662649683377822	3.04698894182366	0.0316551254854858	0.739472035489598	0.626304372963205	3.5373363635986	0.219	0.40025	0.19975	-0.304092318426412	-0.737129083654009	0.217454146299327	0.0792325976413555	0.2175	0.391666666666667	0.193333333333333	-0.293707644040455	-0.770123107025524	0.25744299627668	0.0320223833851877	0.00924998816975299	0.01095833067833	0.00894231240930515	0.0341292662237638	0.0363659035653489	0.0261488178026159	0.121104863123605	0.00922710381009996	0.0109174878160936	0.00883271114499185	0.0285329520337642	0.0285818222737273	0.0214023874290605	0.142547064421367	2102.55751251011	2692.45161234794	2000.22261829733
376	0.67680660390947	0.909092877408043	0.933090138575337	0.579823612586057	0.925273074544913	0.268922769362989	0.783966244302021	0.861869291979736	0.83362828312911	1.52372035956068	2.11222828501923	2.41874817570351	0.306519890684285	0.895027816142829	1.22223351205139	0.0751604389661225	0.0302743041884241	3.51505525781509	0.20875	0.40625	0.19775	-0.301316297700613	-0.769871924180866	0.269685850198682	0.142980878970147	0.218	0.409	0.199166666666667	-0.293430478008693	-0.742794414889125	0.253803066231299	0.307874422322551	0.0090899963017805	0.0109847986622799	0.00890854364219609	0.0348032209922678	0.0353717248407492	0.0264313152374549	0.172035043108976	0.00923475177360822	0.0109963612154199	0.00893249951310122	0.0276063690140004	0.0295311687739714	0.0216288856362109	0.11372242441023	2049.1831912174	2701.85832980361	1989.06958458237
377	0.681913124218628	0.491900304823795	0.595247151023385	0.730588012911943	0.40181134192533	0.866069992742296	0.68322309731258	0.277676757047957	0.795453353743286	1.50154789006046	5.41408994438098	5.53266235470073	0.118572410319757	4.03111446464027	0.0284436615620507	0.166520220951497	1.1784255423172	3.86266143507572	0.21675	0.40375	0.1935	-0.245840397525451	-0.719848937082847	0.252436234817079	0.176303558167772	0.215333333333333	0.399666666666667	0.202333333333333	-0.29313585883071	-0.774305552361062	0.206919613513219	0.255363297708229	0.00921559451913823	0.0109739775305684	0.00883560461736927	0.034776771425765	0.0382477552064791	0.0267474164158151	0.156621135046544	0.00919373192984456	0.0109556663158077	0.00898541299001211	0.0282959321301024	0.0278197150372409	0.0211704637007218	0.106526588865819	2091.05463798616	2698.01157789843	1965.03354773135
378	0.146771887871051	0.314817631383947	0.355478615683841	0.40930300513148	0.666457010450821	0.0377298607651535	0.854656257955808	0.219694353922166	0.178947921030774	5.36765857438149	7.06566063693754	7.74648499135947	0.680824354421929	2.37882641697797	4.31715917408474	0.033555159210664	1.50636656905408	10.173588911284	0.227	0.403	0.18925	-0.292197527198207	-0.749760075388772	0.260950389355091	-0.0780950570633743	0.2095	0.401166666666667	0.199166666666667	-0.33368369572498	-0.740346482757422	0.224453146098225	0.226556889139216	0.00936906557212871	0.0109706735362474	0.00876102714002611	0.0333469422399826	0.03593050190321	0.0270611888203062	0.12850867127682	0.00910199418529118	0.0109624848528144	0.00893249951310122	0.0282747480180801	0.0302960575845333	0.021411673701259	0.0967185338696018	2142.50368182313	2696.83731128896	1940.53451080133
379	0.260724004895583	0.150232053781727	0.21295011141588	0.698794519910218	0.232419023603136	0.0777892734001104	0.554414224508611	0.846355231049901	0.183315368921132	4.00686298181972	9.44142463749449	9.5911535855339	0.14972894803941	5.58429060371418	3.11049588397873	0.349468374888602	0.0375471827264846	10.0938825167954	0.218	0.40525	0.20125	-0.272729618021944	-0.8119452535309	0.216753423670005	0.0243562321135352	0.203333333333333	0.399333333333333	0.199666666666667	-0.32057387026165	-0.729065919291361	0.234294841660688	0.151777703154527	0.00923475177360822	0.010980505657858	0.00896740909978916	0.0342737621331946	0.0312682143165143	0.0262504828309871	0.166495582819646	0.00900194211964325	0.0109541365549706	0.00894091239201264	0.0290325828170183	0.0313231780879839	0.0212919854351415	0.103366942116155	2097.45979275073	2700.33207766384	2008.52166512299
380	0.873661308917916	0.501878015561556	0.552864695501588	0.456168194103153	0.26833946509199	0.422678921890546	0.98669365816463	0.959635064703064	0.502782258613587	0.69805512005405	5.33290355677309	5.88818376489508	0.555280208121985	5.19012864484102	0.642854793259175	0.000278148994766525	0.00256152827569167	6.32122039962527	0.2065	0.3985	0.20425	-0.340747088136891	-0.727351252658503	0.261337075252401	0.376508198354785	0.213166666666667	0.398333333333333	0.204666666666667	-0.352267195922795	-0.801349866083099	0.219064106777191	0.343613840589765	0.00905372077821958	0.0109502890105562	0.00901701846848671	0.0350031501906846	0.03768747297943	0.0255882925923846	0.123675667291367	0.00915998210044565	0.0109495155321886	0.0090238476285963	0.0279117418488207	0.0262506931787403	0.0209493868147937	0.100703175949559	2037.12943943169	2689.59511954165	2024.95210286859
381	0.517526978133666	0.673193080794477	0.772783724317563	0.852106294393118	0.774945598731045	0.407028237188101	0.670373166909467	0.164668163907983	0.818761731579365	2.27396439724544	4.02573891470092	4.06049566530419	0.0347567506032647	1.78653126805875	0.687464213586281	0.181165930742281	1.93082545823381	3.65302294507802	0.20825	0.39875	0.2055	-0.271428395196354	-0.813073350339983	0.231115912430255	-0.0566214053814951	0.215166666666667	0.3945	0.194166666666667	-0.293140100759716	-0.788568441065897	0.203296636080761	0.139746145006139	0.0090819716942373	0.0109514467465683	0.00903746163789525	0.035692659386022	0.0315940762053638	0.0255831925438043	0.149098530558846	0.00919114926021076	0.0109313595820079	0.00884715333721515	0.0285789679545985	0.0276255227749521	0.0215428546257108	0.113911137327674	2046.51520909526	2690.00631712553	2031.73260659874
382	0.148130429505592	0.298862538279623	0.401431051237067	0.8748879793544	0.749982779144322	0.103921369670522	0.927242417393638	0.0619237739908662	0.115018621753974	5.34623218674096	7.24409201317758	7.26888340723963	0.0247913940620492	1.92265122049866	2.64430846637333	0.00833840212908399	3.48509588233173	11.5860926042597	0.202	0.40925	0.2055	-0.268158379522463	-0.747049934415113	0.180391777687796	0.250167145217934	0.2155	0.410166666666667	0.190333333333333	-0.317423532311785	-0.780579125347852	0.202778012396932	0.245455038461143	0.00897988413954099	0.0109973946957926	0.00903746163789525	0.0357083844400864	0.03678092986057	0.0261442273857607	0.11934481282128	0.00919631236314536	0.0110011589780596	0.00878019496877049	0.0275143641566898	0.028365115557452	0.0224140890231635	0.100674253878169	2012.65017336858	2706.3376392589	2031.73260659874
383	0.629576606180073	0.888919988999576	0.42152747148398	0.0291404175107671	0.254361937359008	0.975953493494466	0.256676257177657	0.620907409040508	0.96645822054992	1.73320665214123	2.31167753082264	7.07097631452052	4.75929878369789	5.33776966237929	0.00090856369388348	1.28659576330574	0.244594264939224	1.8745089487129	0.20875	0.392	0.20825	-0.291206472190307	-0.718213806699848	0.222075229004922	0.503148894897377	0.2085	0.403333333333333	0.204166666666667	-0.258772667756772	-0.725940182662223	0.233837122465899	0.115541806618478	0.0090899963017805	0.0109191397924426	0.0090819716942373	0.0358461560216931	0.037613161225086	0.0250911777208844	0.111091707045957	0.00908598660445238	0.0109721452671599	0.00901565085973591	0.028992933227919	0.0306879732735512	0.0211351110605366	0.117211923807736	2049.1831912174	2678.53723819538	2046.51520909526
384	0.80100942163095	0.652679068335031	0.652585333971627	0.347374192914342	0.398019244597493	0.617010132428515	0.953587432802656	0.354974294113264	0.860943023407895	1.00100233319972	4.17743154249911	5.06045764096052	0.883026098461414	4.0594553077608	0.250092244970801	0.00338751589333697	0.855595172926769	3.25009457297775	0.209	0.40525	0.20625	-0.288638100487888	-0.77381534158012	0.223525267860214	0.364073654880213	0.213166666666667	0.405833333333333	0.198666666666667	-0.317988308584262	-0.826852711670211	0.189547787970899	0.604198157423815	0.009094000793117	0.010980505657858	0.00904966391411743	0.0349927225367778	0.0343006901537458	0.0258267284724091	0.136408386698619	0.00915998210044565	0.0109830156496668	0.00892406468916487	0.0279088264434921	0.0250451685855031	0.0216709414099215	0.0938877775840348	2050.51491126911	2700.33207766384	2035.78252321943
385	0.0440362017966678	0.0984931736636776	0.0639998580429019	0.102727794959281	0.262255848124955	0.0230138598050771	0.060863737819289	1	0.0642257076527939	8.09764488261862	10.6885290079517	13.3512047015174	2.66267569356569	5.25355981889879	5.16745865712983	3.5136904703304	0	13.3408847957979	0.23125	0.39075	0.1975	-0.335992407421123	-0.748192224182059	0.247870787990452	0.303902435506997	0.212	0.4095	0.1975	-0.329984071110828	-0.812929669439736	0.272597188862277	-0.0675285301582099	0.0094303332041965	0.010912917329125	0.00890429774092991	0.0331794845757572	0.0348659475457941	0.0258463629136992	0.125329538517735	0.00914165110318952	0.0109984252363163	0.00890429774092991	0.0276962501441039	0.0261033976949847	0.0217053032240592	0.126668802511919	2163.12929896922	2676.32955627471	1987.66837973563
386	0.788944797522461	0.753723253125074	0.83865937882582	0.839578394073442	0.65963077660245	0.32834971845327	0.940401351357801	0.631227268077066	0.482383253320198	1.05087288238428	3.42648660446866	3.46746564008208	0.0409790356134181	2.4165927576978	0.955395471286465	0.00558986882970203	0.230400168700726	6.50306079314583	0.2085	0.40825	0.20175	-0.283362448203661	-0.786061642211513	0.223120549854653	0.191483708317901	0.216666666666667	0.4075	0.197833333333333	-0.292122262068999	-0.716158185961704	0.225098543079219	0.241790776178253	0.00908598660445238	0.0109932431269041	0.00897573120282201	0.0349153073382851	0.0338921456366456	0.0263294815620781	0.150982724500796	0.00921431293654374	0.0109900985497432	0.0089099577131995	0.027798880824154	0.031041335267331	0.0217355353023275	0.0987659711601851	2047.84995760484	2704.86109786774	2011.27555677596
387	0.412442009816555	0.578962826967089	0.678402071152488	0.729586492901366	0.739264233079188	0.406393988943039	0.447135655410775	0.277676757047957	0.421689663157337	2.867912314563	4.72936331381788	4.84885496237985	0.119491648561961	1.98094264781685	0.689325232680858	0.577902487146275	1.1784255423172	7.06940267861523	0.2145	0.39025	0.1935	-0.307113020582585	-0.740980292142622	0.218146463732847	0.167872068622	0.2215	0.397833333333333	0.202333333333333	-0.300191255329036	-0.795467302929099	0.221662181008179	0.216132728892857	0.00918079618057468	0.0109104072904554	0.00883560461736927	0.035168197750171	0.037167820287578	0.0262264439057508	0.127116950159284	0.00928773416948405	0.0109471871530724	0.00898541299001211	0.0278321834558843	0.0262209466804953	0.0210814547164927	0.118013611459198	2079.43248232893	2675.43913423489	1965.03354773135
388	0.232309842228602	0.225423906174829	0.207089581874861	0.219316494583007	0.248568593200115	0.344120036251483	0.221095546465439	0.232365707169359	0.0641936824831841	4.28477838318213	8.17695248596283	9.68579040953773	1.5088379235749	5.4010120263556	0.895021910666401	1.49724632453399	1.42632152337137	13.3423461199686	0.2035	0.39625	0.19475	-0.296221369648572	-0.722449161023956	0.211179908783143	0.158679813654747	0.211333333333333	0.4085	0.2045	-0.335878755940771	-0.749327168272033	0.275260882676052	0.308341844850822	0.00900468862363404	0.0109397352643392	0.00885722552337841	0.0360594303557445	0.0392759967017356	0.0264023032501408	0.123683244154514	0.00913112624548765	0.0109942854318086	0.009021117740205	0.0277364830576739	0.0292725945611447	0.0211852982040304	0.112711062409856	2020.86535384464	2685.84738050526	1972.15068767901
389	0.263771020648	0.474180950297195	0.459769424896934	0.283804446038347	0.603886644406811	0.522892140282485	0.148684559205745	0.296905614064252	0.608719717628297	3.97872139875835	5.56044891895726	6.70923005445366	1.14878113549639	2.7305086556953	0.408185054629939	2.08569479962898	1.08804124225207	5.42107730546405	0.21875	0.38825	0.2035	-0.287638586731989	-0.797827916532544	0.220846168919905	0.215786225099358	0.224166666666667	0.402666666666667	0.195	-0.27988890983139	-0.775045869022976	0.19300229490561	0.132078297767741	0.00924618649673292	0.0109002466228163	0.00900468862363404	0.0351177720968414	0.0320615213901302	0.0253051455221666	0.155369498567012	0.00932745875651768	0.0109691965406535	0.00886153278963018	0.0275704258412643	0.0277273036365084	0.0218031052902585	0.104641841029897	2101.28527806238	2671.83540181398	2020.86535384464
390	0.298177575737905	0.623958391777402	0.696665726904575	0.578864074263427	0.906905984950699	0.611393372057526	0.10520538305707	0.504052019114516	0.663011562622787	3.67982305513578	4.3907185485732	4.69879318698077	0.308074638407561	1.01897013184498	0.258150892028425	2.6248056953209	0.446394754133507	4.97502190506893	0.21125	0.41625	0.2015	-0.292062803551247	-0.770952240975423	0.243345055117744	0.221944940093835	0.2155	0.4	0.207	-0.284604042662116	-0.768369343184841	0.206923354118956	0.157960854746169	0.00912980807288542	0.0110251415239357	0.00897157285874555	0.0340419542391941	0.0347253636214565	0.0266517859208101	0.148807245500865	0.00919631236314536	0.0109571907902987	0.00906181870703335	0.0283471681953552	0.0277907238737241	0.0208753891991652	0.107138793622625	2062.43250024418	2716.21084819739	2009.89938784055
391	0.642679550134834	0.935210973589804	0.894909123878349	0.301491389985417	0.875347428851738	0.928717309984393	0.205685821238077	0.830853959860692	0.838274065113498	1.6742238314182	1.82330215747788	2.89088797415752	1.06758581667964	1.21666414273932	0.0080028735446831	1.60153495206032	0.0456277205521474	3.47112782519054	0.21525	0.409	0.20275	-0.292922530877208	-0.747942118028521	0.26351640737119	0.341156179460178	0.2145	0.396333333333333	0.201	-0.305990929598124	-0.744852311848266	0.248641896349316	0.16629986416439	0.00919244087468706	0.0109963612154199	0.008992310580423	0.0340827352144524	0.0357500956600383	0.0261564930945106	0.144817928845553	0.00918079618057468	0.0109401304534398	0.00896323991840659	0.0284078323607725	0.0295390780188246	0.0210635669709305	0.115340330502858	2083.31984316894	2705.97005549451	2016.76472342544
392	0.045908325011924	0.00972008908810232	0.0134751496987007	0.370730094398458	0.0461778890859323	0.171719965537351	0.0333472636112066	0.355118971634782	0.0741431277352782	8.00500769545761	16.8837555924983	17.6849714573036	0.801215864805272	9.67996376184601	1.86786359300459	4.52786152261069	0.855080780998833	12.9175422484067	0.2025	0.40825	0.1925	-0.337733408041098	-0.807598870111386	0.284543312512114	-0.117786722979231	0.213833333333333	0.387	0.2	-0.244753860932404	-0.711593400949046	0.222383945758172	0.106268199416972	0.00898817382087803	0.0109932431269041	0.00881820590470016	0.0348524689829754	0.0336267807924193	0.0269113152811528	0.153284035270133	0.00917040716807376	0.0108937981172183	0.00894650881685169	0.0295582622742989	0.031296982738301	0.0208457534888857	0.113594775035104	2015.3947552636	2704.86109786774	1959.31100959541
393	0.971857532325424	0.399184083490701	0.497448972698108	0.698440429655669	0.189359439042581	0.728118907613429	0.789888362369357	0.886033686206873	0.398748822441407	0.234377864398994	6.21831538228435	6.36841473680397	0.150099354519625	6.13403687240498	0.120845844450741	0.0709985780285933	0.0205419925787282	7.29575779931349	0.21375	0.4005	0.199	-0.319582927552081	-0.829546399444969	0.24768950179219	-0.00676187869172454	0.216666666666667	0.403166666666667	0.197833333333333	-0.303603813121932	-0.720047654928284	0.251881058153679	-0.0334480567754715	0.00916910600890301	0.0109594675949602	0.00892969034652616	0.0344324266692935	0.0303855695923173	0.026148178084542	0.170208279712196	0.00921431293654374	0.0109714100596562	0.0089099577131995	0.0279075801764822	0.0308560598981647	0.0215155133480832	0.108703687391409	2075.53176753905	2692.85551520884	1996.05200104083
394	0.185819991041952	0.474455648763102	0.421776847201336	0.219078130622007	0.689320207440319	0.393412525269989	0.0724737289157062	0.476685740892976	0.616110424226071	4.8154557254602	5.55815740319667	7.06855694067781	1.51039953748113	2.25310121521761	0.72836852326509	3.22608558235697	0.5064360620363	5.36007676989711	0.212	0.415	0.199	-0.278253850987731	-0.745176748311872	0.222621294834789	0.205816194152088	0.219166666666667	0.397	0.204833333333333	-0.28934079448071	-0.754964675958944	0.187680391593819	0.428635182449285	0.00914165110318952	0.0110203549902921	0.00892969034652616	0.0341969978279866	0.0365815637874257	0.0268691742000904	0.133807186182262	0.00925251987333438	0.0109432800242361	0.00902657515195721	0.0281633193870055	0.0283946857384898	0.0209276432292677	0.0904163402477807	2066.37797577465	2714.50704982305	1996.05200104083
395	0.178700953556203	0.437270287889299	0.532928097087671	0.668828380002298	0.886079903481286	0.0598662413176759	0.341480620702493	0.682114933824416	0.358271572565698	4.90744946870109	5.87558785636065	6.05856351512193	0.182975658761279	1.15111404642084	3.54108630094197	0.904864797059417	0.167754812684507	7.7163235045504	0.21175	0.402	0.1965	-0.271642456542782	-0.789711149528661	0.206429336395126	0.245654849661824	0.227666666666667	0.3925	0.199833333333333	-0.302433379459485	-0.798518294081795	0.231177142057939	0.272187724157937	0.00913770855350533	0.0109662267469049	0.00888725867089181	0.0351161034845753	0.0338254326991444	0.0265230044380246	0.148176168797365	0.00937876635848134	0.0109216077460179	0.0089437118190191	0.0276095030288384	0.0258356264420175	0.0210404325629276	0.123194960590323	2065.06431549224	2695.25707397925	1982.04777175872
396	0.971446590334837	0.92169070959892	0.958815049802695	0.841133661303559	0.775840991650839	0.675175622982558	0.947078270182037	0.782260309485376	0.964980706478459	0.236765474022832	1.97822055522556	2.01839819310408	0.0401776378785144	1.78163271908124	0.175607453216799	0.00440580790927925	0.0763829584120685	1.90363613059977	0.2145	0.4115	0.19725	-0.280591115405162	-0.716382467344661	0.205299697240167	0.158792589311704	0.211	0.410833333333333	0.1995	-0.304000801062038	-0.754513804536093	0.239980674985411	0.073016659878221	0.00918079618057468	0.0110065638245372	0.00890004630112007	0.0341405702657999	0.0382731838184834	0.0268988303546334	0.117613131185529	0.00912585012863378	0.0110038718356525	0.00893811053354986	0.0279727604203515	0.0294152661070191	0.0217090421907584	0.113997118987957	2079.43248232893	2709.59938336318	1986.26559753929
397	0.382612614677476	0.73896176694388	0.695035581553504	0.278454119132745	0.799204386252412	0.601145402503919	0.887763076663646	0.0920997948500418	0.676719823045973	3.05903357310308	3.5375915972254	4.71221093888744	1.17461934166204	1.65317736578436	0.273271822681636	0.0199191660158249	2.83728353037986	4.86265383150906	0.206	0.40875	0.20725	-0.311202704706644	-0.765790402090677	0.245110104976493	-0.019441639569981	0.210333333333333	0.410166666666667	0.1935	-0.289076409735272	-0.77067990288242	0.266942186656945	0.0652539465802182	0.00904560177410701	0.0109953247943691	0.00906585978585751	0.0348059704069092	0.0350158979448033	0.0258421726059413	0.153143435843882	0.00911527043969105	0.0110011589780596	0.00883560461736927	0.0282037861115156	0.0290531561437258	0.0220304176156778	0.146745160485191	2034.43407992503	2705.60143747128	2041.16103923985
398	0.181224539816389	0.362516663321532	0.474997334445718	0.98186999275878	0.791556412126064	0.202124215706511	0.4900997488362	0.177824711611252	0.331472453853699	4.87445316463709	6.56931824165804	6.56983464683435	0.000516405176313128	1.69538148219726	1.626958728315	0.476307272519989	1.81571054694177	8.01273304766734	0.22375	0.40175	0.20175	-0.23796768275731	-0.75631519073538	0.246033077180569	-0.110840595890003	0.213	0.408666666666667	0.190833333333333	-0.234129354287797	-0.749878016280543	0.206883554565449	0.0192779060572521	0.0093212881060494	0.0109651076393609	0.00897573120282201	0.0342998098408391	0.0345872174431618	0.0259797074873723	0.114653079444827	0.00915737018550398	0.0109949786670578	0.00878900502991203	0.0285399024397503	0.0302179215544394	0.0223130161727862	0.123920826054261	2126.45360504078	2694.85941530319	2011.27555677596
399	0.483813083815487	0.521406003793343	0.636927249285692	0.910817959968452	0.602983651835553	0.952315011615722	0.714897628936843	0.151641999603119	0.30017351487011	2.4531738527221	5.17631988164067	5.18886542040127	0.0125455387606053	2.73569156767917	0.00357602708027116	0.133434154351562	2.05565531993852	8.38131095766703	0.213	0.4115	0.192	-0.286941026112935	-0.779930776347803	0.234458778159933	0.330741336396109	0.2135	0.407833333333333	0.203666666666667	-0.326229380964499	-0.750855205786483	0.195719174012216	0.394854603193003	0.00915737018550398	0.0110065638245372	0.00880947236795149	0.0342176996197317	0.0348417128934141	0.0272866138249068	0.149951290914953	0.00916519914883026	0.0109914994112465	0.00900743274746628	0.0276979445114065	0.029097952646639	0.0213983441711496	0.0861319274047226	2071.61766472613	2709.59938336318	1956.44009707103
400	0.193943176206038	0.411952462217839	0.503085031461291	0.641048595965838	0.808050756026045	0.0855631239581432	0.361315996081026	0.698034518490589	0.453513280949015	4.71442432174081	6.10117480282497	6.3185481886394	0.217373385814426	1.60412386689859	2.95592893173671	0.833314008523303	0.150524617374685	6.7672147410558	0.22975	0.4155	0.2015	-0.295512197864778	-0.746175431566487	0.240102188920492	0.0917332200625557	0.215166666666667	0.406333333333333	0.198333333333333	-0.338513451620738	-0.793011181418236	0.234212782495244	0.227821669769035	0.00940886454977741	0.0110222783629409	0.00897157285874555	0.0323190905760859	0.0347360199795544	0.0266285830030031	0.131711265428559	0.00919114926021076	0.0109851542813504	0.00891842925078524	0.0275111346780821	0.027056616163551	0.0216384769920207	0.110300114113486	2155.8963487869	2715.19165719688	2009.89938784055
401	0.176135973331827	0.470979651420658	0.561658880591295	0.634108698909053	0.928500538719168	0.968221775818279	0.907378982287263	0.0320859763733464	0.606353939525204	4.94143716866529	5.58720860868198	5.81373874907877	0.22653014039679	0.872301580413477	0.00158711669610057	0.0135362003111368	4.59389731442207	5.44063332409867	0.2135	0.4075	0.18825	-0.267248833680706	-0.782307477540218	0.211031037636107	0.118166019202259	0.213833333333333	0.406333333333333	0.205666666666667	-0.29795529582368	-0.784000882713792	0.194639643211535	0.29169477175067	0.00916519914883026	0.0109900985497432	0.00874323686316588	0.0346360421790301	0.0349909195396395	0.0274982910101494	0.15382308081128	0.00917040716807376	0.0109851542813504	0.00904017736816421	0.0280287964276031	0.0271429136537637	0.0212108392859953	0.100211982480875	2074.22855584974	2703.74282662664	1934.70189485685
402	0.771753717627909	0.150689736011044	0.223095216233777	0.998453722060607	0.0808547670121772	0.402445644028458	0.454256120224724	0.807698305691236	0.850230718145008	1.12205104084569	9.43221564664418	9.43221940238436	3.75574018107727e-06	8.31016836153867	0.701006673369193	0.560010231363776	0.0592418242904387	3.35603360983043	0.2095	0.4095	0.2045	-0.300608410022839	-0.760739840864626	0.192595038844483	0.341522201534307	0.2165	0.402	0.2025	-0.295281116585495	-0.794717483645223	0.280187588263163	0.0227664047337277	0.00910199418529118	0.0109984252363163	0.009021117740205	0.034532793263852	0.0352854246444564	0.0262204429217157	0.114861685914352	0.0092117481050871	0.0109662267469049	0.00898817382087803	0.0280613343309174	0.0265734117174343	0.0210752395299318	0.171453005255493	2053.17381601723	2706.70418895883	2026.31127435448
403	0.881132761866544	0.593648966868577	0.669047079990336	0.579202430957851	0.372036773064329	0.523256709349262	0.821790535058602	0.760685441542046	0.98078773876286	0.666161408982589	4.61803480778326	4.92556061714276	0.307525809359504	4.25939920816018	0.407469461135406	0.0507342379642068	0.0927694664951559	1.54288485864619	0.21	0.39625	0.2015	-0.25191468385779	-0.734149767068259	0.233489841164807	0.158571277206396	0.215333333333333	0.3985	0.204	-0.314370788083175	-0.798917816588263	0.225773793971085	0.347192172308616	0.00910996683571757	0.0109397352643392	0.00897157285874555	0.0358964797283701	0.0372076508394865	0.025791850499772	0.150725191048519	0.00919373192984456	0.0109502890105562	0.0090129138633493	0.0281429819227799	0.0262993269726789	0.0209879791854114	0.113978352374506	2055.8266824689	2685.84738050526	2009.89938784055
404	0.816583013224246	0.752457102970837	0.840116807526018	0.894658765068216	0.641600060780161	0.613471201090532	0.560633584883803	0.649501427707887	0.879497287041343	0.93661895297555	3.43605384039984	3.45358666381799	0.0175328234181507	2.51696771084244	0.255151038623808	0.338608397179996	0.206529278839298	3.05893447517955	0.21925	0.403	0.20775	-0.258693387844115	-0.742017217458424	0.229994550907681	0.0470555676051171	0.215	0.408833333333333	0.204	-0.324982168306382	-0.768216057749419	0.244028725605489	0.15308076917394	0.00925378490227154	0.0109706735362474	0.00907392620745889	0.0344446933471159	0.0352955917090568	0.0255925360391122	0.144275105804614	0.00918856435235825	0.0109956705948459	0.0090129138633493	0.0275429784788036	0.0280512109814831	0.0213206340508904	0.110547876034651	2103.82828530265	2696.83731128896	2043.84116202271
405	0.162069872617146	0.11229200263943	0.0491763822471786	0.0510238515298668	0.061643797916315	0.437545205294228	0.432609462241011	0.0284984184139959	0.0591819952215776	5.13650907062402	10.3073337178648	14.1148239211034	3.80749020323856	8.97831485047936	0.602711833720605	0.615807668948037	4.79766001240387	13.5797062704899	0.20325	0.4	0.21575	-0.308099515642043	-0.789061782379003	0.235227544049618	-0.0523290810569358	0.209666666666667	0.392166666666667	0.197666666666667	-0.302713045210064	-0.722522796577962	0.1829550213339	0.360853144346737	0.00900056797440756	0.0109571907902987	0.00920017882408802	0.035688504352952	0.0329424923318087	0.0248327568398131	0.159561667579045	0.00910465403737824	0.0109199637781253	0.00890712895667865	0.0290617440967172	0.0313020350933364	0.0212300657877614	0.0867359588910799	2019.50002129769	2692.04666803703	2085.90401490895
406	0.974215649000553	0.946861488862777	0.944039258312119	0.44512297450111	0.72843221958455	0.695115940932548	0.946982630775203	0.742287030659674	0.743398204097099	0.22048992071359	1.67728382187488	2.26032439681876	0.58304057494388	2.03983447610517	0.153602754560779	0.00442177003969846	0.108126694100065	4.31051094788964	0.21025	0.406	0.195	-0.33810872572284	-0.762172162722057	0.261854199955614	-0.150277131855103	0.207	0.406666666666667	0.197666666666667	-0.297154673389653	-0.788191781878765	0.269575414862152	-0.382066705359658	0.0091139453997912	0.0109837298382917	0.00886153278963018	0.0341986353570411	0.0360267463222335	0.0266849640194165	0.15352909547322	0.00906181870703335	0.01098657348052	0.00890712895667865	0.0285827811002553	0.0279560935944593	0.0216020799547181	0.107315042673278	2057.15085463707	2701.47832192969	1973.56932696105
407	0.0335825577217198	0.067976907963307	0.0959434477028305	0.526442033315669	0.486294262339101	0.102817364421478	0.182159463658493	0.0905781025745596	0.176619923818679	8.69833550198382	11.7420553989796	12.1433100110371	0.401254612057528	3.44497450905328	2.66128927415411	1.77991744812607	2.86406907591117	10.2167436725716	0.21075	0.3915	0.187	-0.3667373677242	-0.771633556315893	0.239835071834218	0.210550952888724	0.2245	0.404833333333333	0.200666666666667	-0.2884739255427	-0.711447974655258	0.231062546227294	0.28952929506862	0.00912188703951002	0.0109166598248212	0.00872086731715267	0.0346323473720652	0.0361276840853687	0.026809523502921	0.130984756671643	0.00933238563877723	0.0109787029624244	0.00895767256192372	0.0273586888827685	0.0304294284050187	0.0214303307638727	0.0970994153655193	2059.79468343497	2677.65731391509	1927.37430227184
408	0.766294307701731	0.95311300712837	0.971767180537684	0.679306959853214	0.960959776297208	0.976161092132882	0.471697600262113	0.49470906678325	0.808771072767089	1.14470592005819	1.59252901119908	1.76343603726127	0.170907026062196	0.618730117203086	0.000892939111508895	0.517996432839936	0.466268054109605	3.74377587309235	0.21375	0.3865	0.20375	-0.328217833005798	-0.747418303265764	0.216017208576263	0.307869472907719	0.2135	0.393666666666667	0.198166666666667	-0.32974262971994	-0.775460009817258	0.212134108107367	0.397630093956257	0.00916910600890301	0.0108911975508686	0.0090088039175027	0.0352042523498145	0.0358230261589154	0.0252164365257093	0.117164297514728	0.00916519914883026	0.0109273196287216	0.00891560785791875	0.0283745476198897	0.0281932658602055	0.0212247421780603	0.0986833995295382	2075.53176753905	2668.6268797316	2022.22914401686
409	0.191705429998056	0.142045568367683	0.191633455980538	0.56218598535949	0.266950020897938	0.0632902933279725	0.222937882590674	0.983603019618893	0.316168346359164	4.74185625360406	9.61042968502443	9.94636310852366	0.335933423499228	5.2045068549196	3.44899366481877	1.48535934102074	0.000422385281126481	8.18964988335462	0.204	0.4025	0.1965	-0.269269213326927	-0.812916533955838	0.171697827652789	0.469605766131653	0.2195	0.390333333333333	0.196333333333333	-0.216072168522509	-0.744736445721621	0.211912317034699	0.196930100200874	0.0090129138633493	0.0109684560679367	0.00888725867089181	0.0359221780180209	0.0327132185644792	0.0265878925612621	0.131250708011926	0.0092575767003672	0.0109108264663223	0.00888441017456154	0.0291420507041398	0.0295502259893935	0.0212283144637224	0.127140658838317	2023.59139322315	2696.04927169063	1982.04777175872
410	0.614961492606441	0.494215909461977	0.60854694564571	0.86868886648557	0.459479161569833	0.386308462647049	0.628580472382628	0.478941956169797	0.00877530974438867	1.79987796372006	5.39517289640207	5.42250496464112	0.0273320682390477	3.62262700092106	0.750530059600351	0.233990660681229	0.50127152766072	18.8185048226983	0.23175	0.3955	0.20025	-0.277192145497604	-0.762958958151517	0.188359958185529	0.0702076117971432	0.224333333333333	0.400333333333333	0.1945	-0.285508262611976	-0.747886743505109	0.252657894250888	-0.115126706984996	0.00943745206614319	0.0109361636252124	0.00895069976388056	0.033541162436341	0.0336621361456902	0.0259351035542691	0.11990126777773	0.00932992326755873	0.01095870998065	0.00885291262980809	0.0276250178237955	0.0291921716915244	0.0216437196388306	0.104943015257911	2165.52902070158	2684.57933237333	2002.99520750785
411	0.0700420826778486	0.243398815027253	0.274274927384281	0.377128539001403	0.799879424195448	0.00945191650331548	0.966812286599593	0.983772233471354	0.181148968235647	7.05895965602394	7.92836214010458	8.70840334225795	0.78004120215337	1.64944368623401	6.73537868284438	0.00173111178992258	0.000413711190049071	10.1332184392381	0.19875	0.40375	0.202	-0.264751514595872	-0.78207039084725	0.194636601109779	0.0720552101939862	0.220333333333333	0.403333333333333	0.201833333333333	-0.294827384842047	-0.760130355653287	0.212524683514882	0.223978413532335	0.00892547201975266	0.0109739775305684	0.00897988413954099	0.0364661022285542	0.0350318043591427	0.0261597319043005	0.144268932228293	0.00927018046753827	0.0109721452671599	0.00897711611550837	0.0276955820613947	0.0282713074834207	0.0213305137631635	0.10314974856864	1994.65866047588	2698.01157789843	2012.65017336858
412	0.595624778171377	0.324544121975947	0.425575954245154	0.78900695444759	0.273019293962643	0.294114876906462	0.526187379436109	0.752540047064513	0.495653899594843	1.88964171503176	6.96019421701931	7.03180416925898	0.0716099522396689	5.14216245422722	1.10068932111426	0.401749001246571	0.0994089717514726	6.38435302189271	0.211	0.4015	0.20325	-0.26814364690232	-0.76683872244656	0.235483197271723	0.0127082871367003	0.202333333333333	0.395166666666667	0.200666666666667	-0.322519507500362	-0.73319244499509	0.180192500079817	0.178326959309908	0.00912585012863378	0.010963985565922	0.00900056797440756	0.0352648032653126	0.0348621275674633	0.0258747433248006	0.162360315506864	0.00898541299001211	0.0109345675952622	0.00895767256192372	0.0293173845969688	0.0311117302599918	0.0211408711831412	0.0853824192855733	2061.11434268517	2694.46071646404	2019.50002129769
413	0.971864355057678	0.999136199284816	0.999807249883218	0.961367662425658	0.997974697499366	0.668806787220539	0.789632900589848	0.861998566003533	0.840677643154191	0.234338145375659	0.362062576255994	0.364408756875491	0.00234618061949732	0.130070611499832	0.183001030232845	0.0711754859676148	0.0302170903978549	3.44823439001115	0.21625	0.3975	0.19825	-0.27872376439037	-0.790073339337209	0.227668139966523	0.184444380829847	0.212666666666667	0.400166666666667	0.199666666666667	-0.293000543017492	-0.795902127675647	0.23462338252091	0.206594606159115	0.0092078966887512	0.0109456282774994	0.00891701886073375	0.0348716177564169	0.0332671535757061	0.0261297349041651	0.161546728132656	0.0091521395644451	0.0109579510458543	0.00894091239201264	0.0284888268663375	0.0269568776674726	0.0213214636070317	0.13217387854686	2088.48227654692	2687.93989718928	1991.86726823573
414	0.451564110863857	0.228199490896395	0.194574362673785	0.184880925151389	0.122697646215713	0.540243031178297	0.131101537406758	0.918176017695611	0.248999405325243	2.63397665972298	8.13753313398047	9.89547908995883	1.75794595597836	7.26150243023585	0.375089517690867	2.27941237461164	0.0105537752842793	9.0512221304162	0.21175	0.38975	0.197	-0.257839727654412	-0.832191498055778	0.199379281900524	0.409747145020389	0.206666666666667	0.404833333333333	0.196166666666667	-0.314749961980381	-0.761543599455451	0.23770695860611	0.196161076696141	0.00913770855350533	0.0109078852088691	0.00889578931482569	0.0360837180801354	0.0304771451359075	0.0259330085170743	0.170098113243213	0.00905642242672919	0.0109787029624244	0.00888155920008926	0.0285260979357193	0.029627718451177	0.0217265428627962	0.114098800494784	2065.06431549224	2674.54450971782	1984.86123648602
415	0.238463691287505	0.609448268443876	0.720808743118723	0.99395045211836	0.991238521512348	0.215359525686129	0.0896138584438611	0.9265572738668	0.572976955011832	4.22204820856132	4.49918289109337	4.49924037867459	5.74875812162645e-05	0.277192170113267	1.53502714105161	2.88129621295047	0.00849663128246902	5.71849136131818	0.20175	0.40125	0.19775	-0.28969885855785	-0.774414634271688	0.201876348582822	0.327451598548955	0.212	0.384333333333333	0.1985	-0.312695250840947	-0.76235326457021	0.198107285993949	0.314873143359603	0.00897573120282201	0.0109628605256773	0.00890854364219609	0.0360019120445445	0.0356998562300478	0.0263898183428437	0.132995799442387	0.00914165110318952	0.0108797884174793	0.00892124819376007	0.0291780517207683	0.0289996179865402	0.0208746610523826	0.0983187803306701	2011.27555677596	2694.06097724889	1989.06958458237
416	0.581156754990566	0.726321541648309	0.763412912408462	0.475651497730454	0.702172108275062	0.368255211699009	0.815851937750293	0.219492597716963	0.504089208828148	1.9580610663761	3.63208424432378	4.14090105729701	0.508816812973237	2.18283999092091	0.809543627701714	0.0542346847196313	1.50768550507746	6.3096908483072	0.2075	0.406	0.204	-0.326367370407265	-0.751943719406745	0.203636857812423	0.405261338045845	0.215	0.403666666666667	0.194	-0.293294750955257	-0.796216030695316	0.201880203634197	0.264565513066242	0.00906989561699867	0.0109837298382917	0.0090129138633493	0.0346294130913592	0.0360853103333105	0.0260834516974231	0.109831919609882	0.00918856435235825	0.0109736117355092	0.00884426992777118	0.0281155598197483	0.0271931799539756	0.0219011237770473	0.112213791031148	2042.50186076977	2701.47832192969	2023.59139322315
417	0.330543950995834	0.677544053646049	0.665505453202781	0.326935849042258	0.821490301261023	0.465900108273044	0.640666315792742	0.136773029515932	0.448227189843155	3.42557423112157	3.99358897261845	4.95458582598076	0.960996853362303	1.52901159485918	0.53168309848661	0.217871787788681	2.21389422692482	6.81655264123177	0.20875	0.397	0.18375	-0.263937370879044	-0.784937038337151	0.2305964529965	0.248691777354266	0.214833333333333	0.401666666666667	0.195666666666667	-0.285361909243868	-0.758132549983544	0.232674154236202	0.108763464659693	0.0090899963017805	0.0109432800242361	0.00866201385314039	0.0358423744760781	0.0356704888732208	0.0273797206100575	0.176347784255425	0.00918597720439752	0.0109647339444701	0.00887299138392238	0.0283075908960156	0.029243106415472	0.0216563488204167	0.120272978834435	2049.1831912174	2687.10602369132	1908.12963230179
418	0.790933332541812	0.898606907404837	0.946232735253191	0.925116604973263	0.880711478408918	0.402587933813143	0.8153686408852	0.46342819448259	0.979151959312253	1.04265043244231	2.21790379285812	2.22673803020007	0.00883423734194366	1.18408759775775	0.700582801389828	0.0545249739079736	0.537602104568577	1.58679110723692	0.21025	0.397	0.198	-0.290151642126903	-0.765809252059178	0.262949318241689	0.0794883548453657	0.203333333333333	0.399333333333333	0.204	-0.306234900378651	-0.76292020987109	0.22878583841743	0.242204790671005	0.0091139453997912	0.0109432800242361	0.00891278401283402	0.035375809634316	0.0354883906903267	0.0260315298606975	0.175809894486427	0.00900194211964325	0.0109541365549706	0.0090129138633493	0.029186925925797	0.029193504029968	0.0210124258140635	0.112112689411059	2057.15085463707	2687.10602369132	1990.4692135827
419	0.463434307885666	0.765113239684119	0.765833036703874	0.37709676048912	0.817046195605426	0.196376364115634	0.796262634390085	0.521042919791079	0.801826968758411	2.56626577413408	3.34005749483913	4.12020261523867	0.780145120399538	1.55393684110459	1.66912060095456	0.0666604975267546	0.411828435224379	3.80604212564226	0.20475	0.40275	0.19825	-0.281491711160923	-0.79060078638485	0.206112433969176	0.359217993752984	0.2155	0.400166666666667	0.2035	-0.277171851065185	-0.7529642616845	0.223115766080596	0.150495819449678	0.0090252116857715	0.010969566283232	0.00891701886073375	0.0356819511593843	0.0342071351816352	0.0264091298780019	0.141614044033295	0.00919631236314536	0.0109579510458543	0.00900468862363404	0.0284083498365536	0.0288569569588933	0.0210857988552172	0.113481035555428	2027.66890907842	2696.44381114865	1991.86726823573
420	0.507510694027338	0.685298012379093	0.738903911453555	0.520971367576016	0.731710706429902	0.796507469204728	0.993349076516296	0.158685315689553	0.820657491736789	2.3262503720689	3.93628911148699	4.34825897986593	0.411969868378947	2.02200860779703	0.0664967827615328	6.94854443281656e-05	1.98670988176491	3.63563382845812	0.215	0.39925	0.1935	-0.251502957809537	-0.771649807919387	0.273095060251391	0.0193492594877651	0.217166666666667	0.399333333333333	0.205	-0.281221951743343	-0.775378306203786	0.237981916223678	0.102478211292572	0.00918856435235825	0.0109537532885104	0.00883560461736927	0.0351861609419012	0.0351020414685973	0.0264768662020717	0.22235576967954	0.00922199411003176	0.0109541365549706	0.00902930031243097	0.0282791057493664	0.0274431781366336	0.0209283274579978	0.129165623752085	2082.025537902	2690.825584234	1965.03354773135
421	0.565744209766193	0.492146702823928	0.584559449827029	0.647136187351176	0.464419522085841	0.647105654215284	0.350937851857506	0.237437926652407	0.402233671101946	2.03223028192588	5.41207481100719	5.62160461662279	0.209529805615603	3.58937433469691	0.209568710797612	0.870063058926462	1.39574125580839	7.26086352083169	0.20375	0.3965	0.196	-0.288244627697855	-0.818444675251743	0.203201645237125	0.19598739135093	0.2	0.405833333333333	0.205666666666667	-0.318272122357211	-0.752830290496244	0.236230515120738	0.283200392668197	0.0090088039175027	0.0109409198362584	0.00887870574508773	0.0361169004055734	0.0323329384660935	0.0263192442207836	0.158183331104677	0.00894650881685169	0.0109830156496668	0.00904017736816421	0.0290091597498443	0.0298716807141832	0.0211206126552915	0.107045074049616	2022.22914401686	2686.26797292602	1979.22797341227
422	0.134477733552653	0.028541484295667	0.0491498121648172	0.897422354353117	0.073511133623016	0.951853676853726	0.0196520918120205	0.748014446964388	0.0398105372529348	5.57057719281875	14.0997545742575	14.116374483383	0.0166199091254384	8.54579729056422	0.00364563984294364	5.44253818388097	0.103207071375436	14.7164704365478	0.208	0.413	0.2105	-0.263715613554658	-0.783041726806362	0.182609149723249	0.469213394475576	0.2075	0.389666666666667	0.207833333333333	-0.241430830581265	-0.683094316954911	0.233987900336298	0.332246221382956	0.00907795156421872	0.0110125445773915	0.0091179187988055	0.0348841707979997	0.033388137708224	0.0259125492468929	0.120528512966404	0.00906989561699867	0.0109074636905129	0.00907526857422366	0.0299897080618932	0.0324411306425417	0.0204120155104372	0.103536570783895	2045.17894434895	2711.72741540055	2058.47352118845
423	0.182371226196184	0.504501421676459	0.621955861901874	0.988041394191095	0.977973735914208	0.0285476658604174	0.867746293018796	0.828626801857134	0.521777909858035	4.85960188962054	5.31169505547587	5.31191970913642	0.000224653660552576	0.452317819515883	4.79468563073533	0.0277295249998133	0.0468562644273334	6.15494909219113	0.20175	0.403	0.19575	-0.317371615893539	-0.75311145875412	0.191378320938231	0.213827982504771	0.22	0.401333333333333	0.194	-0.303464104457448	-0.714933996585547	0.194946138891862	0.177859179144381	0.00897573120282201	0.0109706735362474	0.00887442090635843	0.0355340467040437	0.0373704174849814	0.026656197680655	0.115219312530153	0.00926514551751511	0.0109632358687936	0.00884426992777118	0.0277395145238462	0.0311696146524409	0.0218210976474229	0.088021723341206	2011.27555677596	2696.83731128896	1977.81569531936
424	0.437017906895472	0.729005174090265	0.45529774309471	0.0764609839963389	0.401734154319181	0.515552178886084	0.173141848626271	0.636837423687303	0.157218326677455	2.71894191025785	3.61206476267398	6.75063123115979	3.13856646848581	4.03168932090193	0.422781910718186	1.85552776727855	0.22290220783907	10.5964013276329	0.20825	0.38625	0.195	-0.272713140061626	-0.778373986813821	0.235470891097398	0.237137835178545	0.213666666666667	0.399833333333333	0.198833333333333	-0.305491909340267	-0.796005940683765	0.243035468733698	-0.0684240759526068	0.0090819716942373	0.0108898927282052	0.00886153278963018	0.0365160056791229	0.0350847741155369	0.0258883426710698	0.170756764288324	0.00916780428613229	0.0109564292137084	0.00892687873931632	0.0282997327996044	0.0269432190900071	0.0213480752052756	0.127153777169613	2046.51520909526	2668.16430412914	1973.56932696105
425	0.840422773037374	0.596136528195551	0.680150146441189	0.627658186365155	0.406441437611617	0.387983193374593	0.700743318550897	0.76132088693934	0.951848871287218	0.837730277577066	4.59926315554185	4.83451298800355	0.235249832461705	3.99678271042649	0.745253440007218	0.147699754561472	0.0922620493529394	2.13734551819754	0.21975	0.392	0.203	-0.259940409830522	-0.708583386047288	0.220183511404857	0.0737588292228126	0.2125	0.395833333333333	0.2055	-0.322369433603364	-0.778637511611397	0.218737915421084	0.0841823266547384	0.00926136357010072	0.0109191397924426	0.00899644196246449	0.0350941207532581	0.0376302968608583	0.0255106862490151	0.128281917525719	0.00914952085444549	0.0109377543404843	0.00903746163789525	0.0284244576584587	0.0275469069494475	0.020805455197653	0.105661970784965	2106.36545071574	2678.53723819538	2018.13314496341
426	0.996774446734918	0.559582793087675	0.532536661063132	0.276510535864909	0.198508343643658	0.849713864053274	0.973395640928052	0.935302800749691	0.82965648624863	0.0533519912351039	4.87777220421412	6.06193314461416	1.18416094040003	6.00858115337905	0.0359040073562937	0.00111220918006438	0.00658937659318326	3.5522887441689	0.21375	0.399	0.2035	-0.390304388422645	-0.75860029731064	0.245715047626405	0.324393563544994	0.212166666666667	0.398666666666667	0.202833333333333	-0.316260407101649	-0.763737792746351	0.19106286441623	0.191314425216266	0.00916910600890301	0.0109526015055725	0.00900468862363404	0.0335293859769827	0.0351376334601822	0.0257177082705465	0.112543616302043	0.00914427662577065	0.0109510611653895	0.00899368830490439	0.0283710424671523	0.0285812876724145	0.0211182981256664	0.0925112316129145	2075.53176753905	2690.41647194969	2020.86535384464
427	0.112235376414518	0.163273652502181	0.230450191368356	0.71582911690714	0.503654876486735	0.259648482694538	0.561414235862834	0.0189701935679353	0.248239679136532	5.98718486844155	9.18807915446087	9.32060332358378	0.132524169122917	3.33341845514224	1.27063022886068	0.337261468028373	5.50426110325134	9.06193828722718	0.20775	0.4145	0.20825	-0.280020658237063	-0.797757522397231	0.218820754611188	0.402400718285395	0.217166666666667	0.408666666666667	0.189166666666667	-0.31829747070514	-0.756568516959739	0.265460626819178	0.272119524992951	0.00907392620745889	0.0110184199315916	0.0090819716942373	0.0346370398569292	0.0325560741011818	0.0260895944664125	0.142393057947746	0.00922199411003176	0.0109949786670578	0.00875954817822174	0.0274490932163243	0.0296868795548507	0.0222955934519268	0.120782953707985	2043.84116202271	2713.81832340816	2046.51520909526
428	0.443370908093679	0.727912805192556	0.805789406184144	0.698179295298763	0.896008175725916	0.80455735292893	0.739413917591073	0.144138308631562	0.852692701346841	2.68155515728722	3.62021619317966	3.77058905216109	0.150372858981427	1.08903389487386	0.061233184316734	0.110642432595341	2.13321340589937	3.33193764999983	0.21625	0.407	0.197	-0.306920996794139	-0.782871673912073	0.238159383468502	0.165010349474256	0.218333333333333	0.403666666666667	0.209	-0.326779118590263	-0.75163011677176	0.219053034643046	0.290999396972729	0.0092078966887512	0.0109879874378326	0.00889578931482569	0.0339445787838969	0.0338888946689791	0.0266340984182438	0.148583761654597	0.0092398393795739	0.0109736117355092	0.009094000793117	0.0275187354946731	0.0283150764222077	0.0208598260410602	0.0931247783958234	2088.48227654692	2702.9921356054	1984.86123648602
429	0.461168473919566	0.599656475114144	0.699249832191278	0.746177075386956	0.717661009698402	0.315994052482479	0.27780646427603	0.639995515693377	0.444838982236513	2.57908242811391	4.57273992351838	4.67751143495843	0.104771511440049	2.09842900684453	1.00545539664199	1.17778952437038	0.218748031507857	6.84834760799014	0.19975	0.42125	0.2	-0.26913562388679	-0.74341791470271	0.228927158469868	0.177653827346517	0.208	0.410333333333333	0.203833333333333	-0.316531914797749	-0.724831528711193	0.259533241636093	0.208744816509143	0.00894231240930515	0.0110435591567857	0.00894650881685169	0.0351711065232878	0.0377811924624299	0.0270522258715289	0.143342736060815	0.00907795156421872	0.0110018391497414	0.00901017449331464	0.0281184067933707	0.0308090105642643	0.0213433048565039	0.107900489128463	2000.22261829733	2722.76904281835	2001.60969415275
430	0.407693171046622	0.28348805080965	0.380218377941118	0.803990295115078	0.332344165698908	0.724477690028796	0.156819444796771	0.252108396957152	0.744155565190348	2.89754364943656	7.42304784258158	7.48464426329883	0.061596420717251	4.58710061386228	0.124242737936584	2.00463104810478	1.31158215684263	4.30413875492262	0.20575	0.409	0.204	-0.248396131352471	-0.684320342717975	0.257659668711842	0.210990434548142	0.208666666666667	0.394833333333333	0.194666666666667	-0.312217589650895	-0.774334391663064	0.236027283877936	0.298641069365397	0.0090415343510773	0.0109963612154199	0.0090129138633493	0.0355397397000588	0.0402562150413799	0.0260748864612492	0.140335813600096	0.00908866031478805	0.0109329662483063	0.00885578851785171	0.0289037413500501	0.028875259769123	0.0214699962132096	0.118393560381847	2033.08410817663	2705.97005549451	2023.59139322315
431	0.453018096358259	0.218865540624191	0.304383786636733	0.808976580576729	0.222326533795157	0.198849390298383	0.76464939516515	0.525507798825166	0.372810919235866	2.62560635461705	8.27170683782606	8.33014821782126	0.0584413799952017	5.70454186320421	1.65080508384017	0.0896289536394761	0.403070440223019	7.56182166753451	0.2035	0.4035	0.1955	-0.30280200590809	-0.74234609815364	0.189646259741482	0.304944566888483	0.214166666666667	0.4065	0.200666666666667	-0.305055631817603	-0.825495928461779	0.234508813446285	0.254212636498672	0.00900468862363404	0.0109728791590229	0.00887013047295831	0.0355042103106621	0.0379348863796099	0.0267032704357	0.114997937897278	0.00917560617355082	0.0109858645362941	0.00895767256192372	0.027924712067951	0.0249420913163096	0.0214836114388742	0.136518121653799	2020.86535384464	2697.621194455	1976.40182923828
432	0.489640332544707	0.0320608082310777	0.0534014351020796	0.768437154165497	0.0218892515374166	0.316609532920469	0.230967009019087	0.429783824679989	0.505029099516874	2.42152498014184	13.7909300261817	13.8776130330007	0.0866830068189302	11.4560880528588	1.0029011433453	1.43489636093545	0.623407565859452	6.30140791950733	0.20925	0.398	0.201	-0.228514103246655	-0.679023714720033	0.278945370283602	0.181931790921035	0.201	0.41	0.2075	-0.310340166201947	-0.800194350610645	0.23081252326141	0.413126431710721	0.00909800008533614	0.010947964603728	0.00896323991840659	0.0361088086999231	0.040496904647172	0.0257690250888951	0.159848008934916	0.00896323991840659	0.011000477501119	0.00906989561699867	0.0287911263036911	0.0269541924704521	0.0211622357201889	0.115492858485792	2051.84511909265	2688.76959521208	2007.14238718004
433	0.99284416439468	0.996918231068146	0.996997027877935	0.600631583225588	0.945015641464251	0.920291907197769	0.886928104325266	0.81274258946129	0.999770829879282	0.0914428052274161	0.567453654584824	0.841498030567891	0.274044375983067	0.750055225340475	0.0100132095703884	0.0202186535552755	0.0561165903272922	0.383696307076846	0.2105	0.39075	0.19625	-0.325266195563628	-0.757921566541559	0.199181898747423	0.36806496734197	0.211333333333333	0.392166666666667	0.194333333333333	-0.302179100987915	-0.776799894350583	0.197159177382729	0.274977379674775	0.0091179187988055	0.010912917329125	0.00888298499724223	0.0352998621292977	0.0361649012683659	0.0260414865483398	0.114989142653416	0.00913112624548765	0.0109199637781253	0.00885003423707746	0.0289271442419758	0.0285656855711327	0.0214501263139983	0.104885701603184	2058.47352118845	2676.32955627471	1980.63866504934
434	0.714030975775328	0.749109010269676	0.791668643981015	0.509671387218665	0.638877000387601	0.794102808683583	0.347189082580615	0.616951520497343	0.786748962205269	1.3638455705368	3.46131682689884	3.89605853977992	0.434741712881078	2.53221296924312	0.0681140271826735	0.883704381662028	0.250175512965143	3.93923688534454	0.208	0.40925	0.19775	-0.292220627491551	-0.744713296025474	0.248846531132595	0.16258495145678	0.210166666666667	0.399833333333333	0.201833333333333	-0.289944361643625	-0.787831575900475	0.206110059554664	0.342796305433196	0.00907795156421872	0.0109973946957926	0.00890854364219609	0.0348001245592383	0.0371121503718011	0.0266378959162619	0.146981658131862	0.00911261978599604	0.0109564292137084	0.00897711611550837	0.028743791744082	0.0274480346107105	0.0212111523694538	0.110614286808054	2045.17894434895	2706.3376392589	1989.06958458237
435	0.39102293734187	0.0977316730090217	0.141496137790938	0.636245698794086	0.0941493326086733	0.102532573414891	0.757866946593427	0.57186939913426	0.204069895256037	3.00390861415508	10.7109400141635	10.9346258967198	0.22368588255631	7.93071728256473	2.6657020589264	0.0950384518291685	0.31956463791721	9.73541038040656	0.21025	0.39875	0.19875	-0.212772664424057	-0.796592676433212	0.246840813547706	-0.173017634866062	0.224	0.401833333333333	0.194166666666667	-0.298225911707643	-0.724100506873851	0.243736386137904	0.145844638418126	0.0091139453997912	0.0109514467465683	0.00892547201975266	0.0361101295884175	0.0332457960374716	0.026094634817447	0.112808178265147	0.00932499210395749	0.0109654810047079	0.00884715333721515	0.0274565156935525	0.0304174186559491	0.0217436810015794	0.107629453321386	2057.15085463707	2690.00631712553	1994.65866047588
436	0.683240591165488	0.644547949207666	0.562751892808724	0.210666030042999	0.365834919573598	0.24349763038085	0.927229442292565	0.674498348354158	0.868154923186292	1.49579755683226	4.23767043767293	5.80451377793361	1.56684334026068	4.30871622110135	1.36022996643987	0.00834138470781909	0.176385173348535	3.17704880927898	0.2235	0.40975	0.19625	-0.372134062675162	-0.720717723228661	0.227342980649215	0.221945522614171	0.213666666666667	0.408833333333333	0.199666666666667	-0.324585765808014	-0.761679275432071	0.233283473771996	0.366512534818694	0.0093175792801468	0.0109994528378172	0.00888298499724223	0.0322776311525975	0.0372818916113717	0.026853113117787	0.100815191511194	0.00916780428613229	0.0109956705948459	0.00894091239201264	0.0276523139640765	0.0288244026325539	0.0216401983158582	0.101761997238198	2125.20893988398	2707.06970478808	1980.63866504934
437	0.594684062820174	0.871464174080251	0.887418046277867	0.479212890085958	0.897477356149725	0.291171842078196	0.966870561810879	0.302370308328124	0.411237623877764	1.89405655295559	2.47311620730034	2.9737702325001	0.500654025199765	1.07971367954451	1.11419509760526	0.00172503422072623	1.06371103108904	7.17156885363602	0.2185	0.40825	0.19525	-0.33578127918186	-0.818328226214355	0.266489058767825	0.123236602002894	0.209666666666667	0.407833333333333	0.203666666666667	-0.311979914718748	-0.800945148485452	0.2509984292962	-0.0107326057385883	0.00924237987711479	0.0109932431269041	0.00886583443676511	0.0332992524160575	0.0312364155756803	0.0267457209669425	0.176620427457527	0.00910465403737824	0.0109914994112465	0.00900743274746628	0.0281531124341526	0.0265750274474444	0.0212889960445002	0.12878989134761	2100.01158075725	2704.86109786774	1974.98637363245
438	0.816651548534477	0.722573086993348	0.73300252703956	0.390414282749254	0.483782607028094	0.905546079319404	0.516953803929969	0.538109536653311	0.668470073667824	0.936335416357906	3.66001346493431	4.39766478989623	0.737651324961917	3.46132937353832	0.0140797908188688	0.419966413137445	0.379054780003571	4.93028980863614	0.2185	0.411	0.1945	-0.329089630783348	-0.705858992492146	0.249303489229508	0.163058677754864	0.2175	0.4045	0.1995	-0.285807613521816	-0.742633727926671	0.208768177366262	0.309082062705053	0.00924237987711479	0.0110045467887148	0.00885291262980809	0.0332206006075663	0.0387863944976347	0.0269957967333655	0.11861296480534	0.00922710381009996	0.0109772548964908	0.00893811053354986	0.0279436505119305	0.0295493494265109	0.0215381902273295	0.0992799137637358	2100.01158075725	2708.8817826136	1970.73045423697
439	0.0104149099284988	0.0354133973275191	0.0327745972915978	0.187449011594773	0.405207327721645	0.0344273161576877	0.0315765024639164	0.463011693279756	0.0767865920675758	11.2568808934593	13.5252312746816	15.2627855753817	1.73755430070014	4.0059046819224	4.47335559090061	4.62134317650452	0.538604378798482	12.8134354808863	0.198	0.39875	0.1975	-0.322371629331059	-0.763477422206704	0.271566902072368	0.226792781959725	0.2155	0.420333333333333	0.2035	-0.311854920508672	-0.7529642616845	0.235633343600692	0.116750001568397	0.00891278401283402	0.0109514467465683	0.00890429774092991	0.0361453255458487	0.0368541310858587	0.0261194242598494	0.163267507688524	0.00919631236314536	0.0110402696927455	0.00900468862363404	0.0270750130174403	0.0288569569588933	0.0217950371457785	0.10411832849327	1990.4692135827	2690.00631712553	1987.66837973563
440	0.806752143120801	0.816553042176068	0.887050212640922	0.842455490640008	0.73566492417262	0.522122689296019	0.616345934319535	0.67727160200379	0.918222374407577	0.977268217859091	2.9382760324188	2.97777902743837	0.0395029950195749	2.00051080957928	0.409698273966569	0.251036863714035	0.173213404665148	2.61461101472476	0.20525	0.3925	0.20475	-0.298657770757402	-0.773944441374348	0.276451130080646	-0.0614686231629236	0.2	0.3975	0.201333333333333	-0.343815066470495	-0.793050290063077	0.253939149287718	0.159646544242579	0.00903338362740562	0.0109216077460179	0.0090252116857715	0.0360882828270377	0.0347591732013798	0.0252428095212058	0.122359368550378	0.00894650881685169	0.0109456282774994	0.00896879762155995	0.0291524075165653	0.0279002631026879	0.0210699731820785	0.126994561416683	2030.37957381223	2679.41296671755	2027.66890907842
441	0.127566089475232	0.441729451251297	0.548105512162432	0.761721480361351	0.993556187207832	0.232923848821772	0.437973724435638	0.103838290402268	0.457731379504143	5.69253012938134	5.83670158151654	5.92864452919457	0.0919429476780351	0.236114399813232	1.42291716130785	0.601585500549845	2.64557942993088	6.72807203803812	0.2095	0.40225	0.1885	-0.299885577569926	-0.759425148077334	0.205685352061095	0.239314115976238	0.2195	0.3945	0.201666666666667	-0.293621622936856	-0.736454685143593	0.197438958347154	0.275345331697985	0.00910199418529118	0.0109673428894618	0.00874769318552234	0.0349963953087133	0.0369405108683964	0.0272391818410069	0.12911991078983	0.0092575767003672	0.0109313595820079	0.00897434568931835	0.0282251342660898	0.0295374166371109	0.0210361440685307	0.0932074710196715	2053.17381601723	2695.65369270451	1936.16249868017
442	0.522055127278351	0.0677098444276934	0.0510382445755485	0.13318421796993	0.0192488417984779	0.146122546107904	0.769845536659404	0.967238826086673	0.571785591622342	2.25057686492073	11.7530654499424	14.0080565887984	2.25499113885598	11.7574797238776	2.11226869940583	0.0856012699405255	0.00168687522636901	5.72848936576019	0.2205	0.39125	0.197	-0.339285532957513	-0.723752237468067	0.266205687698399	0.00530841346106245	0.208333333333333	0.394166666666667	0.196666666666667	-0.247024853592998	-0.788477279196186	0.199868840251969	0.298865235982656	0.00927269466946996	0.0109154153331858	0.00889578931482569	0.0340938385363698	0.037301930810138	0.0258563621206103	0.13302965361886	0.0090833105772785	0.0109297475940212	0.00889010469146213	0.0296127461985386	0.027918917152004	0.021360242435026	0.127181958529457	2110.16026630206	2677.21577777026	1984.86123648602
443	0.377158662166642	0.287039612694799	0.344663776614618	0.48671675436554	0.311776465307306	0.968202502028908	0.0911920611417811	0.854049706875019	0.365028480465467	3.09533512258349	7.38105553666537	7.86483186860278	0.483776331937406	4.76949674601929	0.00158904350246303	2.85320351051996	0.0338389966491377	7.64400812868188	0.2135	0.41275	0.1985	-0.330474096908985	-0.669654344290915	0.25151969442986	0.35423030275363	0.213166666666667	0.395833333333333	0.2	-0.342247955072403	-0.769360766370442	0.220704702683507	0.281615124940706	0.00916519914883026	0.0110115551092006	0.00892124819376007	0.0335746436162653	0.0408234346921956	0.0267211817456714	0.106661260173654	0.00915998210044565	0.0109377543404843	0.00894650881685169	0.0281513567041855	0.0284164652840143	0.0211670107545236	0.0990225522767214	2074.22855584974	2711.37532253219	1993.26375003647
444	0.263420938857328	0.512980666387276	0.537055143987023	0.377270817523277	0.728189109262803	0.841826975218762	0.351529130710842	0.104814734387109	0.580799234819974	3.9819396330422	5.24351997008489	6.02309606126073	0.779576091175841	2.04115642821853	0.0398230396567669	0.867929565791201	2.63071150164069	5.6529982459386	0.2135	0.4095	0.19325	-0.316577564423157	-0.793987417009107	0.217893359734932	0.258817569395363	0.211833333333333	0.400166666666667	0.2065	-0.290219348964087	-0.771397993895465	0.231687713040868	0.33325159337311	0.00916519914883026	0.0109984252363163	0.00883126346324118	0.0339423947577476	0.0336622907421112	0.0271273982698657	0.13566488003583	0.00913902330583545	0.0109579510458543	0.00905372077821958	0.028584836098278	0.0279198304273743	0.0208728382862391	0.115148264210976	2074.22855584974	2706.70418895883	1963.60532009835
445	0.451625797802239	0.60551557286461	0.688054493100595	0.623538018225295	0.710763090316971	0.635973465002691	0.276027903204875	0.176360656048186	0.875524331345399	2.63362109881564	4.52868749180197	4.76961361549911	0.240926123697136	2.13599251668347	0.224046991626892	1.1865434034371	1.8280279147657	3.10079026410989	0.2175	0.41125	0.204	-0.245342798127053	-0.763338009748274	0.256904083474652	0.430081380563243	0.2215	0.400333333333333	0.193	-0.306456922255226	-0.789473681083366	0.271335187767155	0.321739172522332	0.00922710381009996	0.0110055567732825	0.0090129138633493	0.0342294556963974	0.0344624773974405	0.026175907537126	0.161203890520813	0.00928773416948405	0.01095870998065	0.00882691663201904	0.0276442356690381	0.0272366073662195	0.0216977189768972	0.142115709285597	2094.90213881176	2709.24109925401	2023.59139322315
446	0.446772577163341	0.460744720651397	0.578323594578514	0.987625962015757	0.555822173385625	0.609011575795586	0.289366888568608	0.172720171604475	0.318345754000504	2.66171562374075	5.67345753180416	5.67369806642091	0.000240534616750665	3.01198244268016	0.261616778625466	1.12256464716847	1.85917392355077	8.16410883327936	0.2235	0.39175	0.19175	-0.229063286742675	-0.77249681311737	0.228330336310341	0.215519412194436	0.219166666666667	0.402333333333333	0.202833333333333	-0.287421463551294	-0.7338203622374	0.227327432957139	0.352035499681608	0.0093175792801468	0.0109179013108984	0.00880509702483785	0.0350667159890997	0.0344908700949245	0.0264262390922266	0.178987888685364	0.00925251987333438	0.0109677142782512	0.00899368830490439	0.0279072388023466	0.0295984421758939	0.0212009193906861	0.10079686389502	2125.20893988398	2678.09780064392	1955.0022243731
447	0.0133012722698115	0.0449472832669534	0.072860136528062	0.767746961271855	0.691182089713013	0.0036187604075122	0.283630359223476	0.90252926959334	0.0260519575346775	10.7263849497613	12.8820759064256	12.9692917252833	0.0872158188576577	2.24290677552199	8.46585033277915	1.14961212942035	0.0149981381982798	15.8993534935029	0.23275	0.41225	0.1995	-0.314742343791911	-0.768505465863691	0.240994354178301	0.0895451616425595	0.208166666666667	0.4015	0.2005	-0.262171612197416	-0.760393734498205	0.220841502905373	-0.0268689935281037	0.00945163400913944	0.0110095673864607	0.00893811053354986	0.0320353846706631	0.033299307473401	0.0266484877167049	0.133226637464421	0.00908063223121811	0.010963985565922	0.00895488525805845	0.0290887918760953	0.02923420097926	0.021339526420268	0.118079116654604	2170.31162263519	2710.66804238963	1998.83397847474
448	0.44181117884425	0.709404595681859	0.805676638180907	0.906701457059406	0.897289498468306	0.758285724942254	0.641608046771707	0.135073641679272	0.490848123274143	2.69069335453969	3.75786494846398	3.77160082096088	0.013735872496909	1.08090746642119	0.0946994230889686	0.216645247599445	2.23320229685669	6.42715981057572	0.21425	0.404	0.205	-0.301049680799601	-0.715401938206474	0.222473576771456	0.354224287361887	0.216833333333333	0.408666666666667	0.192833333333333	-0.283393190239148	-0.756843849912769	0.213647673581686	0.341947243798913	0.00917690451831494	0.0109750729434048	0.00902930031243097	0.0343952607172104	0.0375649998040514	0.0258745037334392	0.113338854560582	0.00921687554661911	0.0109949786670578	0.00882401558645379	0.0278073037832733	0.0293944039488442	0.0221558639074815	0.105794044868697	2078.13372951506	2698.40092285954	2029.02500843428
449	0.617371991037333	0.806622355213483	0.531483091645446	0.0805727694139595	0.369160225954628	0.983747464094888	0.264709711179485	0.568715445360845	0.608739302067743	1.78881475146045	3.01769746920036	6.07100762028131	3.05331015108095	4.28219286882086	0.000414975271269213	1.24395748343522	0.324836558511379	5.42091547922053	0.201	0.397	0.204	-0.317021183341906	-0.713436239867225	0.217565348344311	0.308254115850657	0.201166666666667	0.408166666666667	0.199333333333333	-0.305807277981602	-0.746457659141096	0.251237916397306	-0.053562033875106	0.00896323991840659	0.0109432800242361	0.0090129138633493	0.0360055397927456	0.0391047468898834	0.0256552959996135	0.113828133830572	0.00896601997552678	0.0109928950379371	0.00893530624134344	0.0289178014040618	0.0306245250084892	0.0215942932420717	0.119293350757218	2007.14238718004	2687.10602369132	2023.59139322315
450	0.530953223428297	0.271069938615938	0.369184913415804	0.869972173395178	0.249122157584396	0.334304393549139	0.809035312778713	0.372408230761633	0.111176930564558	2.20505579753808	7.57317466467794	7.59997033531545	0.0267956706375116	5.39491453777737	0.932151843118845	0.0584047408974584	0.79561308290431	11.6913478999211	0.20975	0.40125	0.19375	-0.304927425623216	-0.729333468801524	0.219892097631931	0.114037808622355	0.217833333333333	0.398833333333333	0.201	-0.236489975964793	-0.783029649343832	0.17380144076866	0.082165168344203	0.00910598309981449	0.0109628605256773	0.00883994010276711	0.0349717238473467	0.0383240655923601	0.0266999091164614	0.124546212730119	0.00923220466154035	0.0109518319969685	0.00896323991840659	0.0286465249026213	0.0272614649385832	0.0212596098415554	0.112821470732524	2054.50100336856	2694.06097724889	1966.46017339293
451	0.70995306061656	0.377016500386189	0.387668641316165	0.32213344330373	0.197153569954471	0.802431424562507	0.953322488412894	0.249850936068302	0.963749487004132	1.38117596743541	6.42774067677965	7.40800546361424	0.980264786834596	6.02682949617883	0.0626008557956084	0.00342634562184685	1.32413699972312	1.92739098733698	0.20975	0.39175	0.2015	-0.330648111762178	-0.698323378453293	0.226910039997196	0.290201047038031	0.211833333333333	0.392333333333333	0.192166666666667	-0.292089678694396	-0.778910571090842	0.254969271397588	0.346743532668093	0.00910598309981449	0.0109179013108984	0.00897157285874555	0.0352385220231893	0.0393326038441514	0.0256085752079855	0.109695675515534	0.00913902330583545	0.0109207864292166	0.00881238608543133	0.0289802018149729	0.0285776419213346	0.0215144525799965	0.1367520115016	2054.50100336856	2678.09780064392	2009.89938784055
452	0.896549793681578	0.525407036529963	0.583355853735377	0.485242041953413	0.28401354510546	0.756579691708175	0.477110262232022	0.734921753872907	0.982924528716788	0.599487040424719	5.14458800562716	5.63164726574178	0.48705926011462	5.03216022531706	0.0960847256610577	0.505461278971779	0.114640368668915	1.48205177901063	0.21275	0.38775	0.19575	-0.293878518062648	-0.813905658452715	0.209422568891911	0.397723029562934	0.210166666666667	0.394833333333333	0.1985	-0.268902972798789	-0.736340820629404	0.254949232730551	0.175557944428149	0.00915344806921293	0.0108976762855304	0.00887442090635843	0.0356785847048707	0.0319851584823451	0.0259358542040437	0.150078059337879	0.00911261978599604	0.0109329662483063	0.00892124819376007	0.0292144691049209	0.0305014373033407	0.0211642406794251	0.130248124518457	2070.30998274504	2670.92394784544	1977.81569531936
453	0.267981565033805	0.202023335228499	0.228449770844643	0.36390249159759	0.247722047053918	0.50785079333417	0.137546291492901	0.366608851848819	0.372918491520809	3.94031508768239	8.52629390184302	9.35067448484187	0.824380582998856	5.41035939715948	0.438492844938082	2.20519733646506	0.815126755265737	7.560693684069	0.2065	0.3895	0.20725	-0.347271653758115	-0.766356233900039	0.213609318880159	0.287175431389667	0.212	0.404333333333333	0.199833333333333	-0.305853734639465	-0.826916554243425	0.256518814978411	0.308667594889522	0.00905372077821958	0.0109066196493729	0.00906585978585751	0.0354797281841186	0.0349330892172599	0.0250748398837134	0.116865830498658	0.00914165110318952	0.0109765288929476	0.0089437118190191	0.0282016651542132	0.0250362735571483	0.0214078054474807	0.154800733072759	2037.12943943169	2674.09562092336	2041.16103923985
454	0.175774271164344	0.213263209956911	0.179593970873041	0.178847935155758	0.265898636137218	0.440500842788178	0.116695533272265	0.083088795318071	0.318391868760504	4.94626722406247	8.35452517055819	10.1616964435816	1.80717127302341	5.21542921951914	0.594977334940268	2.46112018276108	3.0034230417732	8.16356927273215	0.21375	0.3885	0.187	-0.256397744343606	-0.762313437196001	0.197645959207298	0.193536564430829	0.207333333333333	0.404166666666667	0.201	-0.329729159409396	-0.772040679379218	0.235991244742975	0.470840054037396	0.00916910600890301	0.0109015272621924	0.00872086731715267	0.0359763175287948	0.0365046325993823	0.0267434020262575	0.144631578770445	0.00906720564563423	0.0109758015753393	0.00896323991840659	0.0283450274993681	0.0286146442704368	0.0213728734403488	0.102091294650932	2075.53176753905	2672.28954980618	1927.37430227184
455	0.467261872268958	0.163202471863555	0.0939061104110196	0.0822877401379586	0.0464879427791717	0.975814351057679	0.135068573272513	0.752540047064513	0.797591695870246	2.54472835065826	9.18941353669652	12.208540765103	3.01912722840643	9.66381241444469	0.000919111951589002	2.23326028888005	0.0994089717514726	3.84371978491163	0.20525	0.4015	0.20325	-0.359894904151127	-0.712333660361841	0.239603282176175	0.446596742585247	0.2055	0.4165	0.200666666666667	-0.265895266905195	-0.769630059699248	0.218546652043761	0.141142731136846	0.00903338362740562	0.010963985565922	0.00900056797440756	0.034671063639481	0.0388074418488358	0.0258638675711785	0.105251921445958	0.00903746163789525	0.0110260900745081	0.00895767256192372	0.0284942923478163	0.0289110892391864	0.0218876918212234	0.121457806267988	2030.37957381223	2694.46071646404	2019.50002129769
456	0.0678032564744368	0.125076431732817	0.156257959565046	0.428726026188416	0.480304397168255	0.343516185974755	0.684088384110259	0.00844125877587769	0.255616475065662	7.13213743115921	9.98993706325564	10.6162091965161	0.6262721332605	3.48407176535693	0.897264774153882	0.165559911740274	6.93738167356969	8.95895348844752	0.21725	0.40675	0.1885	-0.264423814060678	-0.737511194629406	0.235432445595375	0.111059639398959	0.209333333333333	0.410833333333333	0.21	-0.323650511678899	-0.787688132760375	0.252377006296319	0.306668599360484	0.00922327236541149	0.0109869274611931	0.00874769318552234	0.0343421035785789	0.0376514714907169	0.0273803724925705	0.149663668493455	0.00909933202856822	0.0110038718356525	0.00910996683571757	0.0279111596169888	0.0269411089346522	0.0209764489717975	0.117781460916039	2093.62110907951	2702.61523644067	1936.16249868017
457	0.0373006231949343	0.0404362870760787	0.0602864398091641	0.549999537654624	0.281215955502583	0.523256709349262	0.0140063044335621	0.305086903539472	0.103930551849859	8.46604932230548	13.1685366886813	13.5258546852419	0.357317996560596	5.05980536293646	0.407469461135406	6.03734857718518	1.05182605945083	11.898972300672	0.21	0.38825	0.20725	-0.285553711117387	-0.810442687227624	0.242831249288905	0.119440875577235	0.215333333333333	0.412833333333333	0.198833333333333	-0.268814889615874	-0.727519809613697	0.219123795849751	0.17939206530561	0.00910996683571757	0.0109002466228163	0.00906585978585751	0.0360356019900275	0.0315149834837757	0.0249646766745687	0.193248760651963	0.00919373192984456	0.0110118852572832	0.00892687873931632	0.0278450994052146	0.0305139510996632	0.0218765547476944	0.105620196939364	2055.8266824689	2671.83540181398	2041.16103923985
458	0.795899138411802	0.0167739319471467	0.0291121497616243	0.748113899811552	0.00568061844058585	0.332649536451042	0.98664958333615	0.943157410579294	0.0182488755807315	1.02212265317939	15.489322471476	15.5924452336185	0.103122762142448	14.5703225804391	0.938555774522683	0.00027999485428154	0.00508397393787163	16.8707525148686	0.20775	0.391	0.20075	-0.218282927460201	-0.760212367237534	0.196362960291783	0.302898246105966	0.215833333333333	0.390833333333333	0.201333333333333	-0.387518775243788	-0.781381497199128	0.2390086957027	0.337941632042915	0.00907392620745889	0.0109141678349641	0.00895906530702773	0.036860365096048	0.0358310160336799	0.0256824764249489	0.150387957691453	0.00920146652827218	0.0109133344986482	0.00896879762155995	0.0276473080167007	0.0274647093606209	0.0208663578088419	0.0967573598507214	2043.84116202271	2676.77319197013	2005.76155256455
459	0.447086964743664	0.478497013121975	0.587137606797401	0.783375681942749	0.567878223403694	0.787562722393695	0.249664383360097	0.335837678435806	0.56240933046005	2.65988821862265	5.52452900227945	5.60011145380122	0.0755824515217682	2.94022323517856	0.0726177952128637	1.32518073296342	0.926256062082757	5.80740435065273	0.21125	0.3915	0.20825	-0.277541398571212	-0.715865071651905	0.220739770243116	0.112313540181891	0.2135	0.403	0.200333333333333	-0.252290831696734	-0.785697780033329	0.236341117048249	0.0315949131871645	0.00912980807288542	0.0109166598248212	0.0090819716942373	0.0357865290497124	0.0375060617811164	0.0250719460916086	0.125989915246309	0.00916519914883026	0.0109706735362474	0.00895209553410096	0.0286470041830992	0.0274497060415718	0.0213750892172592	0.151503939035492	2062.43250024418	2677.65731391509	2046.51520909526
460	0.905106288008385	0.71387342919473	0.783237740155734	0.620474976993551	0.491997450153617	0.904843292930146	0.628847128292652	0.629722612140014	0.608766473295054	0.561855982858106	3.7246995553578	3.96990010777517	0.245200552417373	3.40804412491707	0.0142910969170771	0.233627379648169	0.232437102842596	5.42069096502467	0.213	0.4025	0.19525	-0.25932183111325	-0.711476935483481	0.217832934195619	0.221060705291218	0.214	0.397666666666667	0.199166666666667	-0.277321337575466	-0.78884233397814	0.195596494839098	0.182999966061249	0.00915737018550398	0.0109684560679367	0.00886583443676511	0.0350930583793742	0.038917909191947	0.0266313573490394	0.129334850896889	0.00917300779657458	0.0109464083777571	0.00893249951310122	0.0286612575999332	0.0273191587369704	0.0213235126903114	0.113283431665199	2071.61766472613	2696.04927169063	1974.98637363245
461	0.914114618774849	0.449389163461652	0.450423734712722	0.311204071855921	0.179572821773216	0.543737009290298	0.778012119771551	0.967143989963039	0.0613251493109925	0.521628729322401	5.77045331854606	6.79601209062093	1.02555877207487	6.27438336129853	0.36865740346002	0.0794735434974427	0.00169666113288258	13.4760289674282	0.21675	0.4145	0.1955	-0.337733401968997	-0.722716059605218	0.231199374709106	0.152000268616259	0.211666666666667	0.411666666666667	0.195166666666667	-0.301855901228014	-0.774068189745678	0.282963343424762	0.110490308601442	0.00921559451913823	0.0110184199315916	0.00887013047295831	0.0330715664357253	0.0378669315019002	0.0271248842280682	0.112486991628316	0.00913639323174561	0.0110072335628197	0.00886440117822793	0.0278977786776033	0.0286326556048237	0.0219109026173148	0.150992506897552	2091.05463798616	2713.81832340816	1976.40182923828
462	0.695179043386544	0.639341982518376	0.543831764209837	0.193759588618085	0.34009231317179	0.687841473833439	0.254765062555481	0.943157410579294	0.624603458679112	1.44432215308188	4.27629046438233	5.96508775508119	1.68879729069886	4.5207656019993	0.161432047087146	1.29698292923422	0.00508397393787163	5.29013071816089	0.207	0.41225	0.20075	-0.337910013128653	-0.747319513813669	0.266898884088836	0.0351850817705581	0.210333333333333	0.400833333333333	0.201333333333333	-0.306136356142792	-0.693012942644983	0.220785172657445	0.27768635703887	0.00906181870703335	0.0110095673864607	0.00895906530702773	0.0341474242021351	0.0367424455111404	0.0264519399924737	0.13920888194652	0.00911527043969105	0.0109609788632189	0.00896879762155995	0.0285150503957995	0.0323217935671554	0.0212589430447159	0.0905737140002738	2039.81869607908	2710.66804238963	2005.76155256455
463	0.192097812610869	0.0671722567292494	0.103799277480676	0.721037769761329	0.127380293352427	0.480761655280323	0.183771517616487	0.198932192157472	0.272976831129377	4.73702463645895	11.775350230062	11.9028507726034	0.127500542541384	7.16582613614446	0.497135079907821	1.76685709028789	1.65019647315421	8.72540275552435	0.21225	0.39975	0.195	-0.292838541145373	-0.734240242643691	0.280222410627996	0.164075210423298	0.218166666666667	0.3865	0.2055	-0.310171178300017	-0.799260499962927	0.198886480392358	0.385659662235103	0.00914558853463365	0.010956047929939	0.00886153278963018	0.0349621130404576	0.0376457198221126	0.026342033471781	0.164456834842823	0.00923729667901162	0.0108911975508686	0.00903746163789525	0.0285826898385836	0.025996326411723	0.0204931524203041	0.103409312347254	2067.6901395526	2691.64068205939	1973.56932696105
464	0.181733129087446	0.302119156315938	0.395129873032812	0.723564462482197	0.651031832888988	0.0680354287133083	0.809566072362804	0.118516329690238	0.436520574448594	4.86785537008109	7.20709580595576	7.33219879763783	0.12510299168207	2.46434342755674	3.32979319422338	0.0580741867979668	2.43681919920527	6.92699475560494	0.22775	0.40575	0.19	-0.285783564737671	-0.722691753056094	0.244942285414959	0.145298178236971	0.212333333333333	0.408166666666667	0.202666666666667	-0.326926916115479	-0.783127584761584	0.226013976774372	0.304276917990383	0.00937997658474504	0.0109826580634685	0.00877430876178423	0.033181830673555	0.0374348733421899	0.027170954140532	0.135845514897826	0.00914689987553767	0.0109928950379371	0.00899093225844141	0.0277672315789451	0.0275080981546763	0.0214270670994406	0.105202936803179	2146.17326257879	2701.09727741675	1944.89185864717
[truncated: 537 more rows]
[truncated: 143 more columns]
