# Supplementary material for: Powerful testing via hierarchical linkage disequilibrium in haplotype association studies
Source: Biom J. 2019 Jan 28;61(3):747–68. doi: 10.1002/bimj.201800053 (PMC6637384; doi:10.1002/bimj.201800053)
Supplement: Supplementary file 1 — Supporting Information [file BIMJ-61-747-s001.zip › reproducibility/simulation/intermediate_results/20.txt]

1	3.70396233139627e-08	2.41096678829261e-09	3.98013766497128e-08	7.68324159054157e-08	0.5712156742853	0.842172031831686	0.0197463955274892	0.404571619045573	3.11537765112623e-09	0.000482545526284271	0.265490295175612	1.17458858157085e-06	5.98050572223958e-08	2.62023283842348e-07	9.70443318159893e-07	2.87201326297425e-06	40.3271167079147	60.9345662748383	62.664000730234	62.9846534063763	0.320652676142345	2.05008713153802	22.6575366984616	0.69469616600054	35.1103673819962	12.1819353494102	1.23990016579592	56.0801098848191	0.05825	0.22675	0.35825	0.469	0.478282778076762	0.411474028206438	0.434204419803181	0.49662096555224	0.416547234594896	0.411240910095291	0.109820434185919	0.0589101561161544	0.0637678385301809	0.061157193515804	-0.0356141947393781	0.0543333333333333	0.178333333333333	0.3245	0.457666666666667	0.395214002652557	0.364256137049091
2	2.42394908900569e-17	1.86890785683968e-16	4.99975368014503e-16	8.98206695654299e-16	0.311519163718735	0.1180265646369	0.0238701699853531	0.165365905288989	5.481867274624e-13	1.26797488651503e-13	0.00148976715497268	3.59678436370716e-16	2.18005642664808e-12	6.47150949700616e-12	7.19069122891161e-12	2.99126794260924e-11	84.0404374477221	97.3227169909223	105.0817817032	106.106005668735	1.02422396553447	8.78328867781238	22.0655682210127	1.92445927190784	52.0242768362277	54.9003645224911	10.0912289748594	108.183322352069	0.05775	0.24225	0.38475	0.46625	0.485847007436322	0.465250281703589	0.359279575435936	0.513581491382044	0.363895063645851	0.396187340726048	0.038673692504947	-0.00388320254962866	0.0431490171023856	0.111338695928329	-0.0384714902536554	0.0513333333333333	0.182333333333333	0.312833333333333	0.434	0.404386933204289	0.366874681515371
3	6.30714144606555e-08	6.91912622706337e-11	5.42039085334035e-10	1.01077123621001e-09	0.449839104902317	0.46582121284134	0.00031161100249295	7.51978225428455e-05	3.45095762319971e-07	0.000434975707655406	0.119564209753011	8.14029447728681e-08	5.70927146778752e-08	2.71195857607482e-07	1.03181835166777e-06	3.25366911995479e-06	39.2090161607848	68.9980999168038	73.0330902515998	73.6041474867816	0.571057235181797	4.60604756997782	34.3951313259968	15.6753506539226	25.979311469895	12.375622715932	2.42302025585923	62.8403580934607	0.06	0.2255	0.35425	0.4675	0.445872033700803	0.322500715308899	0.358385298061486	0.495249135462922	0.369171599225314	0.359894034177629	-0.0403442098527649	0.0766673751144211	-0.100713898139619	0.0456818277827262	-0.0283709415455056	0.0423333333333333	0.183666666666667	0.320333333333333	0.451666666666667	0.392312020404865	0.449722126963961
4	3.43143973678407e-08	7.98864004454991e-07	2.48473041251361e-06	1.78773162445449e-06	0.101611560733476	0.179807594051897	0.206058187294876	0.0443237816828553	8.87268747926372e-08	2.69975911845296e-06	0.0578727723629086	4.30152170275022e-07	7.86048884135607e-07	2.98637596955563e-06	4.9457277970445e-06	1.2622408663105e-05	40.4875284533191	47.3989756555166	52.317215657582	54.9972809714382	2.68006531385618	7.59830531592161	14.5097525181191	4.04418478288244	28.6055638387988	22.0189207253152	3.59732070114114	58.6474192885693	0.0555	0.22475	0.36075	0.45775	0.482895646615512	0.372862674619273	0.385284923038751	0.474494646544614	0.366139341704037	0.381449231258807	0.017159603061928	0.111811578622924	-0.0231045136856604	0.0661474087486999	-0.0476111456062147	0.0465	0.181	0.3155	0.4385	0.417945835620251	0.324519906278988
5	3.12276742222507e-07	2.52713111543687e-06	1.36168261094206e-05	1.46517070958857e-05	0.21021020870556	0.43579599051593	0.253651386486434	0.0719707250774192	2.99759119043536e-06	1.74623876138335e-06	0.0876908624876271	3.73498223370396e-06	1.82274449818077e-05	6.27621571352482e-05	3.2832570408221e-05	7.8970818783955e-05	35.8391460900384	44.6381768940046	47.9075748625182	49.4775528622849	1.56997799976671	4.83937596828036	13.6384067722465	3.23749216731721	21.8180990249766	22.8557747773175	2.91626062501564	53.0832650161009	0.05775	0.22475	0.36575	0.457	0.463920515683033	0.481269466238299	0.354250045521148	0.472105754072686	0.403881431494455	0.37690217279132	0.114877657909218	0.0564776181404525	-0.0131890461365786	-0.00409355678336677	0.00885308355181325	0.0495	0.186333333333333	0.3195	0.439666666666667	0.391712364458948	0.401309027888777
6	1.41546815274878e-11	1.40761155577855e-10	1.91482751803769e-09	5.91309006197502e-10	0.0272226129185821	0.186021566625462	0.077620841817045	0.40581038337804	2.54202004291831e-11	2.33128037395742e-05	0.980393067879066	4.39762858716256e-09	3.87568689255635e-10	6.26024766194283e-10	3.20430555691633e-09	1.30793152645054e-09	56.7212607409165	67.3955455111573	70.0190374907397	74.8956742112132	4.87663672047347	7.50012870005594	18.1744134702967	0.691041412764207	44.5011949637283	17.8974927273866	0.000603985621637548	70.0382106397843	0.056	0.23975	0.35675	0.45925	0.465616251426159	0.423950781575132	0.397337551741476	0.468288466589953	0.404142348067599	0.385736972475806	0.0133098159684883	0.0749333876031254	0.00960944985770593	0.0106814216802431	-0.058580287392459	0.0521666666666667	0.184333333333333	0.316	0.4595	0.475128400731156	0.420800463017743
7	6.55510275975604e-11	1.78865432463965e-09	2.36544062547381e-08	4.87784674815555e-08	0.672247227337342	0.776692891639032	0.479781162066573	0.255240506632287	4.00587560217261e-11	1.80113229870706e-06	0.0946541592732383	4.0002078332251e-10	7.35495487360117e-10	2.26075379481474e-09	4.5660671966886e-09	1.3708894608603e-08	53.5444575723377	61.6178028081995	63.9375044880435	64.1164891899825	0.178984701939044	2.49868638178305	10.5720316176448	1.29438998043133	43.6109683162631	22.7962882495631	2.79338383976938	75.8344122317309	0.055	0.232	0.365	0.468	0.479185048304544	0.434484064679389	0.393378003992203	0.473933536131985	0.368039816593014	0.373011554959202	0.11727089664202	0.0312926564470322	0.00644743976832299	0.00125590213147106	-0.0322469690414075	0.0498333333333333	0.177833333333333	0.318833333333333	0.451	0.361341779924686	0.440248804384709
8	9.04324506299011e-09	2.09677733301496e-09	1.94532477963339e-08	6.82527728884596e-09	0.0329146089006318	0.172919663593918	0.00723285682116984	0.985025934226881	1.29217039410389e-07	5.93835146155399e-07	0.0307290462416341	4.73469887286414e-08	1.03350442447255e-06	1.42190589226095e-06	1.46171957100598e-05	1.52683961566115e-05	43.2820213045343	61.2542195790593	64.4146563367758	68.9648715569565	4.55021522018069	7.71065197789721	25.6828502524222	0.000352249464867782	27.8779035139378	24.932159480999	4.66803615981371	64.1905266763095	0.04975	0.2285	0.36525	0.478	0.472390478351665	0.461665364706916	0.403151873934964	0.493243788845816	0.343973564214274	0.379793512165603	0.0493956180348522	0.133654862380989	0.0433436759371993	-0.0153243223637955	-0.0435750471320935	0.0498333333333333	0.185	0.317	0.456	0.351622058834958	0.32425204403088
9	6.11208944519152e-11	1.16822425124915e-08	1.60380582928218e-07	3.32958275015212e-07	0.787437232818063	0.850194909569198	0.898219694143138	0.30752482457963	9.30110606596696e-10	1.14108527081604e-07	0.380453573061092	3.12650577654723e-08	1.18940553803794e-08	1.73587726965103e-08	1.77662365914222e-07	2.25800706733679e-07	53.6896281535228	57.3048723083848	59.2245718705599	59.2972775941016	0.0727057235417305	1.99240528571681	5.60764944057883	1.041276297472	37.4661973099956	28.118522505205	0.769235782263422	65.2200457406335	0.0515	0.239	0.3695	0.46075	0.502460026102373	0.399458251301613	0.351864290204825	0.467447251821988	0.379277055112287	0.365137113166025	0.126280703291327	0.092990163148828	0.0150357727476293	-0.00544389827537622	0.157611413285015	0.047	0.188	0.318166666666667	0.451833333333333	0.397337795814424	0.365502548592138
10	2.18695413976508e-09	8.39319269517303e-09	6.4927305023016e-08	1.38526602128697e-07	0.826923058081628	0.632349397875292	0.170854074162876	0.00747224370497615	6.63443705383585e-07	1.51886667961643e-08	0.0204302807837308	7.87135114242514e-08	1.30005393196863e-07	5.33161308058856e-07	1.49823503221988e-06	3.15251607904784e-06	46.2479233434569	58.0681041275384	61.4611903876576	61.5089980095363	0.0478076218787464	3.44089388199791	15.2610746660794	7.15578853295301	24.7184973723033	32.0290189052648	5.3747489682064	62.9242622975995	0.059	0.23	0.364	0.47225	0.37818026971447	0.55362451322935	0.34966741138035	0.475320538728193	0.398599111101567	0.368829097554054	0.157054581388864	-0.00654093465582167	0.108349096177536	0.0579282069424067	-0.0025055761836874	0.0468333333333333	0.188833333333333	0.3095	0.448666666666667	0.438442848240728	0.427913135937951
11	1.68912633188754e-14	4.89432558177683e-14	6.09063915926186e-13	1.57483063465647e-12	0.915564194201614	0.58136540591346	0.0745560916777886	0.719098902661976	9.33096141971458e-12	1.80458352683139e-10	0.0472203416232072	5.34655694075409e-13	6.48436769973493e-11	1.81604508422348e-10	3.52652550449143e-10	5.79803039440215e-10	70.6078103728214	85.1417414255993	88.9114465602252	88.9226874125598	0.0112408523345948	3.78094598696043	18.3148770397383	0.129357725490991	46.4641600615469	40.6675589921397	3.93752003320151	91.4368254675815	0.04975	0.23475	0.37175	0.465	0.38932029954629	0.552082723192787	0.380087252876982	0.503328106625121	0.44461522912587	0.41549271752027	0.0455127954761314	-0.0414774576734012	-0.0100185357771835	0.0431414559571523	-0.0867984128545052	0.0481666666666667	0.178666666666667	0.310166666666667	0.444833333333333	0.422830934323721	0.362970840954835
12	2.22355595921241e-09	3.2907641974396e-10	3.48660899462101e-09	1.22893033472115e-09	0.0328592554936369	0.176038280535373	0.00472652996602342	0.108949210462524	7.6488764689253e-09	2.50995565668124e-06	0.00164142107789966	1.7458922633004e-09	6.84002436656419e-08	6.14169072718004e-08	1.07575285957451e-06	7.57339208485141e-07	46.2132913933019	65.4729333962314	68.5791454853752	73.1322427359191	4.55309725054394	7.65930933968775	26.9189513426172	2.56939763739774	33.3623948638487	22.1588552661142	9.91270031845488	72.2828475022376	0.057	0.23275	0.36675	0.472	0.491251002218801	0.383578731765906	0.34378096787367	0.470787228611783	0.442590438300925	0.416453269162761	-0.0211860699132128	0.045945866553704	0.0710193326664129	0.0811662700535635	-0.00480795358553896	0.0496666666666667	0.185	0.321166666666667	0.44	0.382386091144726	0.461181040026439
13	1.27080314206544e-08	2.5929118750488e-09	3.63956453001461e-08	3.41295736128702e-08	0.145427438105999	0.516105230158707	0.0212253065609407	0.179410185847479	8.70128367901992e-09	3.43988924245297e-05	0.0023894162339033	2.77162912370867e-08	1.39493160187723e-07	5.72405006222507e-07	1.78932258709524e-06	5.34759558850039e-06	42.569885783596	60.7679150195545	62.8833186636766	65.0028879382953	2.1195692746187	4.23497291874082	22.4330021546994	1.80250302360537	33.1117159630739	17.1578277024782	9.22339836538231	65.518229871799	0.05525	0.22875	0.35125	0.48125	0.407436516372376	0.302528168623914	0.258580725554297	0.472713641285726	0.380610649573134	0.414149511772289	-0.0825005721539709	-0.0874063962296549	-0.06233437745613	0.026629890688882	0.147462685367143	0.0491666666666667	0.1815	0.3115	0.450333333333333	0.428471048681277	0.448585134489041
14	8.81924049795323e-17	3.92891258337072e-14	1.01180703070472e-12	3.67591097284745e-13	0.0326328480696251	0.245480366780692	0.450724405801328	0.214797534065487	1.37996215906611e-18	0.000207727672332932	0.0311274806803571	1.40113149918174e-12	2.88196462786076e-17	2.00960549948737e-16	1.11823665041424e-15	5.14528669794021e-15	81.394901642976	85.6253731752367	87.7412583168043	92.3061967036192	4.5649383868149	6.68082352838246	10.9112950606432	1.53879313466314	77.423037376313	13.7598592150698	4.6459181964492	89.195216544558	0.05425	0.2475	0.35475	0.46875	0.448829701170411	0.421497012328898	0.349431181898517	0.436459810740917	0.399171336188729	0.400408871458653	0.0232541793461306	-0.0233624373150227	0.134319474982565	0.0512534673518995	0.191653058289676	0.0486666666666667	0.174666666666667	0.319	0.446833333333333	0.38587907076868	0.346252117593304
15	3.36571945369556e-09	9.78324699839602e-09	5.29317177838168e-08	9.84746764276635e-08	0.52683048370002	0.460090000713527	0.107392201560455	0.151508547929888	1.24100738559038e-10	0.000669975213222748	0.210314434336557	6.12756793194644e-09	1.7203962082054e-09	6.08284540922528e-09	1.85277515236689e-09	4.47101960670431e-09	45.3480031140862	57.7145441209286	61.9638750475642	62.3643763369255	0.400501289361273	4.64983221599687	17.0163732228393	2.0569964948063	41.3993170106423	11.5707463499966	1.56926053576899	69.2285111027093	0.0555	0.2355	0.35175	0.46975	0.452024414253584	0.423244766916757	0.405349763513396	0.482519019193298	0.409404660494421	0.374053133200701	0.0174877745370227	0.23606797749979	-0.0160506687407067	0.0632244167801751	0.162849400128806	0.049	0.182333333333333	0.319	0.457	0.405143276755142	0.420610535160156
16	4.72875593425898e-12	7.61597462361222e-12	7.13707207978318e-11	1.73607370103016e-10	0.954307711902922	0.566443635785501	0.063986706329701	0.985357182904082	2.16347300012163e-11	3.23136508511331e-06	0.371648398215653	2.80214503901566e-10	4.99924774352518e-11	2.84275729007156e-10	4.87018730985155e-10	1.84765584255198e-09	58.989838090165	73.9494038537596	77.8286932853807	77.8319763608015	0.003283075420768	3.88257250704191	18.8421382706365	0.000336835543748748	44.8169002281738	21.6740298556833	0.798145551156267	76.6874690966159	0.05225	0.23075	0.36125	0.46125	0.502423621347361	0.468159054815764	0.369453587165952	0.497935231348435	0.430874239250963	0.438648263143481	0.0691292255459279	0.0144935499588713	0.180275838876455	0.0968656781589014	0.0180052845007458	0.0521666666666667	0.176	0.316333333333333	0.452166666666667	0.414529225652623	0.415846790372683
17	1.48595885752681e-11	1.35348102385494e-10	1.46919444084087e-09	1.03661705346736e-09	0.0891580411174274	0.300514795064992	0.110186526859474	0.984881242796136	3.19060667570368e-10	9.00824514468418e-08	0.0114463040712259	6.08481911264373e-09	1.6190231275756e-09	8.40446824492236e-09	3.43208176394445e-08	1.19295846886213e-07	56.6206305499582	67.4841564231974	70.653703171658	73.5432131198613	2.88950994820334	6.0590566966639	16.9225825699032	0.000359090606707468	39.5543149276145	28.5762038985467	6.39467721869187	69.2456198232964	0.04875	0.23425	0.3585	0.4615	0.410664762702527	0.424413193130652	0.333395947844978	0.47095635051908	0.371754985222059	0.369349496920133	-0.024734914517218	-0.0258508882907706	-0.0146323375379226	-0.0112519775598871	-0.0589332940943885	0.0488333333333333	0.182333333333333	0.307166666666667	0.435833333333333	0.382248457698067	0.403938099678076
18	8.48594788666882e-15	6.63775488671619e-12	4.30256256267916e-10	9.42138167937337e-10	0.661556089839047	1	0.999198285666038	0.0584965970676264	1.07236074686538e-11	2.34445154588898e-11	0.00483067964644854	2.15309121511329e-10	1.56328433696536e-10	1.98723962722041e-10	5.36955767554644e-11	9.00711158872513e-11	72.0231921196173	74.2565717001635	73.582154757758	73.7737936235426	0.191638865784626	-0.482778076620889	1.75060150392528	3.57950450375256	46.1915941351945	44.6596008187007	7.94176122456884	77.3177337852114	0.05675	0.24525	0.384	0.475	0.422157614765892	0.435017524374379	0.337123980510637	0.485350844368147	0.405856078043915	0.370047369986464	-0.0460366438139258	0.0326509798294326	-0.00644082900152023	0.00152315582856855	0.124345838805236	0.0481666666666667	0.188333333333333	0.319	0.446333333333333	0.407430525949307	0.375031446901353
19	4.4979196328133e-13	2.20022088347425e-13	5.84634684892213e-12	1.43971836888793e-11	0.811468967478504	0.861467354672771	0.0469108070675601	0.592035667879869	1.40493404239303e-12	1.28820165811198e-07	0.0108322409010247	3.31143635576535e-12	1.3065285799955e-11	9.63866638875239e-13	1.90777243318285e-11	2.63001550133529e-12	63.8483982932594	81.825778160819	83.678773685162	83.7356709120431	0.0568972268811194	1.90989275122411	19.8872726187838	0.287176399052441	50.176879759827	27.8838553539699	6.49263322439219	87.186300900884	0.05275	0.2365	0.3615	0.47275	0.404090003586823	0.346818495140681	0.469675844186792	0.471871893117988	0.388512231462139	0.395337497542585	-0.00971378022193206	-0.0382702653656536	0.101930381275185	-0.0108355870666837	-0.0166840980239602	0.0503333333333333	0.178166666666667	0.310666666666667	0.446833333333333	0.488295195743338	0.46200670727366
20	3.82701000634151e-13	6.75478040435436e-11	2.47809985158567e-10	4.66802901659499e-10	0.449052253747782	0.268204045734604	0.419926040024918	0.00199348884230685	5.64573983332336e-12	6.35958029915031e-08	0.00168235998038109	1.07426780046673e-09	1.69742250591475e-11	3.23061156572313e-11	1.65374080547083e-10	2.19838424054999e-10	64.1815539812014	69.0522634625377	74.8908006010752	75.4638435580782	0.573042957003054	6.41158009554056	11.2822895768768	9.55552137008408	47.4488728681572	29.250622168458	9.86736807593479	73.4570957189158	0.06025	0.235	0.3605	0.47025	0.430472770123537	0.474433010980626	0.318568925008154	0.447719078589161	0.371448992477983	0.36772551822355	0.0667087393243626	0.104084917953078	-0.0170725380342132	0.0337663514593874	0.123857558094048	0.0461666666666667	0.178333333333333	0.3085	0.438333333333333	0.415645987102771	0.373519572160101
21	3.2053558032159e-09	1.64241192241103e-09	1.55655228345023e-08	2.17861826605471e-08	0.282436836166395	0.507033445748385	0.0370330796911355	0.0195501273304713	2.89638427529223e-10	0.000116812323049291	0.117422726390293	5.87907445091763e-07	3.94341088998388e-09	1.18891131666686e-08	3.05158060610345e-08	7.86580961610191e-08	45.4499417073603	61.812805905538	64.9578153555194	66.1131421434766	1.15532678795716	4.30033623793861	20.6632004361163	5.45162557151207	39.7432599599088	14.8434613945083	2.45136488315438	57.8521639110391	0.05775	0.22925	0.35375	0.46425	0.449563116717086	0.410512510251568	0.46671524779756	0.493765107781946	0.409708528803245	0.410356676077576	0.0727763469785944	0.116188691542693	0.0317965339645548	0.0533624299584952	-0.00421018534559871	0.0471666666666667	0.177666666666667	0.316666666666667	0.448333333333333	0.445686976636471	0.467378430016932
22	3.37411262533353e-10	5.5041641711322e-10	2.16041975964144e-08	2.5420513826362e-08	0.209742843850679	0.921316868055382	0.157007327333764	0.407851165568147	2.12187399302689e-11	0.000155305679552737	0.276535212219464	1.8455385262158e-07	2.92879147657967e-10	6.09834892805659e-10	2.95799898055844e-09	6.45793802529816e-09	50.1410477784812	64.3048514388793	64.1588335084089	65.7320339241414	1.57320041573257	1.42718248526216	15.5909861456603	0.685055886116061	44.8549167933252	14.306765746107	1.18403926880092	60.7876845333029	0.0565	0.23225	0.35375	0.47425	0.400615219745291	0.342709736771735	0.293058275603939	0.470322534991004	0.365310614534216	0.392425907326661	0.00513729520778481	-0.0792372530643336	-0.0714459379401746	0.0226923949710776	-0.0656732453019644	0.0526666666666667	0.177333333333333	0.317333333333333	0.463166666666667	0.426841145091691	0.351023033566965
23	4.15354097177651e-07	1.47399926856966e-07	1.65300549245395e-07	1.7772377171198e-07	0.188013640958878	0.0912572999091423	0.0073240939339353	0.584023334983918	2.25571606623855e-07	0.000510310741867521	0.29752702865167	6.44267413947991e-06	6.78463455314071e-07	2.36012791223879e-06	2.21022477228869e-06	5.21954158868656e-06	35.2365564664142	51.3989005611948	59.1495079467568	60.882622402838	1.73311445608124	9.48372184164327	25.6460659364238	0.299775278936067	26.8005630399275	12.0776063146477	1.0852456338107	51.654092543042	0.0515	0.2305	0.35725	0.45775	0.495340251140934	0.418447868535639	0.418098970445856	0.50389354751339	0.35395035292163	0.340549958119635	0.0915412126292639	0.0504895788417778	0.269070826767575	0.0932909153458136	0.221993648661423	0.054	0.187666666666667	0.323666666666667	0.447166666666667	0.414884638767694	0.411307744985729
24	2.3991551697267e-07	1.93667979396464e-09	2.7738496690958e-09	6.31313732996386e-09	0.871175592153983	0.172378725957029	0.000575381370818238	0.0099127960866658	3.95387348195792e-07	2.20860163797194e-05	0.0754599012696993	4.95180134169216e-06	1.70298731477586e-06	7.21007285372815e-06	1.28765313283216e-05	3.72786394180721e-05	36.395546571599	61.4359511885777	69.1292935783786	69.1555912010008	0.0262976226222236	7.71964001242304	32.7600446294018	6.65050076006355	25.716716536288	18.0003861524383	3.16007100225579	52.3454472614672	0.0615	0.226	0.36425	0.46925	0.411775458420518	0.392562786969684	0.440876856871238	0.511073635688667	0.366407972978124	0.398686308318046	-0.0464323063790402	0.133137755771112	-0.0070900478228968	0.0456875013459272	-0.025823409739239	0.0495	0.184333333333333	0.323166666666667	0.451166666666667	0.356045199015337	0.363250136783741
25	7.46359641236295e-10	1.2192000477444e-07	2.38228994310969e-07	4.62503632249084e-07	0.636560663610756	0.250600928188791	0.532704594832262	0.0163392406626164	2.82021916407873e-08	2.16082887865222e-06	2.17368355250027e-05	1.16915936347656e-07	1.36109150966079e-07	6.22109687213312e-07	1.82829321119458e-08	6.51025886169688e-08	48.4888372517016	51.8446800245219	58.2398217549417	58.4630902917415	0.223268536799878	6.61841026721959	9.97425304003991	5.76599390204137	30.8274384959659	22.4464642909534	18.0307241993869	61.9344773005624	0.06375	0.233	0.3655	0.4795	0.452912244004914	0.369588326692851	0.434925135805479	0.475778549054054	0.385706690885381	0.408651615424743	0.0972966504465795	0.0901151742917099	-0.0112612185328637	0.0158833501692081	-0.00464780776008153	0.0523333333333333	0.187	0.319666666666667	0.436333333333333	0.447668600305605	0.321243321717135
26	8.38381194369031e-19	6.9016445613478e-18	7.08092979502e-17	1.81732750636014e-16	0.612030342869395	0.385729746631279	0.0646546848772992	0.0549575182006167	1.31793560323993e-16	1.2745097121757e-10	8.66822192374597e-05	1.34306478015629e-17	3.49930362375279e-15	2.32116203130218e-14	1.04897775281021e-13	4.63496121394845e-13	90.9228734412463	104.475949289867	109.472244141187	109.729473067826	0.257228926639073	5.25352377795934	18.8065996265796	3.68337443610471	68.4250372942224	41.3472448255179	15.406660626275	115.604468383336	0.0585	0.24025	0.37175	0.47975	0.426257468039187	0.387801847611645	0.392149458732751	0.46500811459412	0.359957437461947	0.360152279056343	-0.0529181700862437	0.0144953636390659	0.021308954283941	0.0256825938865192	-0.0170879795446571	0.0496666666666667	0.172333333333333	0.309666666666667	0.439833333333333	0.391837659277451	0.436109216390551
27	7.23330063651082e-09	1.46974409881307e-09	2.51940846089893e-08	2.45626519403412e-08	0.153874496965803	0.585902673934768	0.0238541011803181	0.971160030159193	1.66014951052873e-07	2.72972380064542e-06	0.9477182249787	4.61209289056124e-08	1.01977523459979e-06	3.30301169992762e-06	6.20239361903705e-06	1.27544140946807e-05	43.7491947924354	62.0666188518735	63.7834632640952	65.8168784527006	2.03341518860543	3.75025960082712	22.0676836602652	0.00130706950403692	27.3931886602204	21.9977352308069	0.00429974597318505	64.2557251709458	0.054	0.2245	0.364	0.4565	0.414951543016255	0.388541905374338	0.412244892658506	0.522001210467876	0.360746819847459	0.421214492209529	0.0205692727133139	0.0402362153716687	-0.0299864005548402	0.0912849763984882	-0.0152420965114743	0.0538333333333333	0.181666666666667	0.318666666666667	0.455833333333333	0.440076151421049	0.382018489975521
28	1.09892562058912e-09	2.33848852849113e-08	9.64446477582449e-08	9.97524929464136e-08	0.174094036668013	0.24929493513434	0.199125506912988	0.766974041532619	7.91523291644017e-09	7.08013351170724e-05	0.634342710484174	4.72157622409635e-09	5.53797806046507e-08	2.5547353329698e-07	6.18829148981767e-07	2.00379062321263e-06	47.6828926479211	55.6978850755768	60.4847807288024	62.3321125657603	1.84733183695789	6.63422749018355	14.6492199178392	0.087814601379705	33.2958264619992	15.7893120407698	0.226217606694263	69.8648913971529	0.0505	0.22725	0.3575	0.451	0.442642582274307	0.468350741097893	0.350768289759927	0.489753601644744	0.378814440362368	0.368217633427707	0.189116152132821	-0.0462673800759037	0.0605448780068112	0.00613114261070101	-0.0214529947218114	0.0518333333333333	0.18	0.319166666666667	0.455833333333333	0.356913323251147	0.371871923032781
29	1.95099259649845e-09	6.03213939147311e-09	2.98783530692265e-08	4.70468729357015e-08	0.359448417619939	0.371596638211892	0.0883038171654584	0.956055918257538	2.01525951084436e-08	1.31543234886267e-05	0.941235694695256	1.42293056567498e-06	2.56900944457495e-07	9.72683162009008e-07	1.73880575040845e-06	3.81365816063811e-06	46.4861157463238	58.8291065913654	63.366510583146	64.2063300180816	0.839819434935634	5.37722342671623	17.7202142717579	0.00303640809715944	31.4797991892647	18.9879986327214	0.00543417327207862	55.5863693071019	0.05225	0.22825	0.36675	0.46075	0.460604833082064	0.319989812794704	0.378909184522977	0.488027785343884	0.415030677006658	0.404612126497312	-0.0745205370090353	0.0521319397098468	-0.0253910464521626	0.0147074623544474	0.0500371887051835	0.052	0.182166666666667	0.3245	0.46	0.365114242822593	0.440091374802243
30	2.90958938805926e-07	2.52491905076656e-07	2.97811725357317e-07	6.08505581861198e-07	0.774874900784094	0.177640814481794	0.0261680054680027	0.189964357360663	2.58501992808857e-06	9.87611660909892e-07	0.181984808467629	1.86974920221809e-05	1.24151540347381e-05	2.31071734889278e-05	6.20446041713493e-05	1.26136888075175e-05	35.9884366345141	50.1311006734759	57.6825374735927	57.7643358789574	0.0817984053646796	7.63323520548147	21.7758992444433	1.71789401459682	22.1022840170699	23.9521261253249	1.78134048707943	48.8259187461382	0.05475	0.22125	0.361	0.46975	0.372604329880777	0.406888421095176	0.466106456484947	0.501338800318732	0.377765125011901	0.394007914243135	0.0333094010657416	-0.0443154396096685	-0.0194323631907698	0.0558620277379123	-0.0816531342813678	0.0488333333333333	0.182833333333333	0.313833333333333	0.456166666666667	0.423630848491685	0.472758931084017
31	1	1	1	1	0.239432913820169	0.632049762755419	0.47572755106923	0.37215644082153	2.88768244038738e-14	5.50716011174657e-10	0.0121431505975329	1.0436477602152e-11	1.01703227729564e-12	9.35773035135422e-13	6.82757737477549e-12	2.44842293252642e-12	-Inf	-Inf	-Inf	-Inf	1.3839296715596	3.44286632777948	10.6188158730947	0.796451480136966	57.8095236165282	38.4887009265112	6.28984739933185	84.4930884554575	0.05525	0.24175	0.377	0.4705	0.450974483412954	0.542429555804899	0.31636797352096	0.478786403372761	0.414092092526343	0.367561159487421	0.00808930540836354	0.118424553094205	0.0682428434690843	0.0353125371030435	0.999958992306093	0.0511666666666667	0.178833333333333	0.316833333333333	0.445	0.444660967339688	0.432595054741577
32	1.39260600601561e-12	3.86629932141958e-11	7.51404755221241e-10	1.74860925112763e-09	0.877546794232952	0.853128229568795	0.463317904534174	0.030685481698937	9.96092593158676e-07	9.54711910901883e-13	0.00227519243773127	5.76352918545418e-10	1.5633793838139e-11	8.67400532230305e-11	3.21506182756093e-11	1.15196258991843e-10	61.515977205665	70.3079736339423	72.2553407227024	72.2790813157189	0.0237405930165551	1.97110768177663	10.763104110054	4.67047263801396	23.935664209841	50.935095852461	9.31311572040795	72.8870373809105	0.05875	0.2295	0.37925	0.4685	0.480875554207402	0.451600312429947	0.359513174871531	0.491092109379232	0.358506150844082	0.361277479893565	0.053028214996325	0.0618356209201417	0.00499240537233911	0.0314904134985669	-0.0146436912356071	0.0488333333333333	0.189	0.310166666666667	0.4375	0.457120696445198	0.431021059829941
33	5.63782263837824e-07	3.80842868220726e-05	0.000199935243831398	0.000350026868980762	0.797935539621149	0.738303498954106	0.863042493311676	0.037725592039817	2.00848221029241e-05	7.60837394890477e-07	0.0500238390433241	0.000120476918131624	1.12883826936524e-05	3.29035117501756e-05	0.000115497793435051	0.000172606682063229	34.5904771094793	37.9912994409242	40.6767816282081	40.7423277721027	0.0655461438946077	2.75102833117853	6.15185066262347	4.31735169243166	18.1812334250226	24.4545469134118	3.84065957618805	43.7464348927856	0.06125	0.23	0.3615	0.46475	0.411607018224818	0.360753591928535	0.382330320489774	0.429693442684033	0.362354243232855	0.388872016558815	0.019595515962526	0.0256377157045216	0.0743767830959008	0.0133478638123351	0.0338778187786601	0.0515	0.1945	0.313833333333333	0.444833333333333	0.461625098041387	0.363287824795583
34	1.52910356690509e-10	1.71364023249878e-11	1.01566064491619e-09	2.37497644984081e-09	0.983811981480155	1	0.0488791641461246	0.585138813000704	6.74142185117102e-10	5.61323184107412e-06	0.908691893078862	2.66784014781627e-08	5.82477401918182e-09	2.97844948809308e-08	5.39505148320701e-09	1.94881919948533e-08	51.7860733264461	72.1344240441831	71.5363577994794	71.5367694861998	0.000411686720326543	-0.597654557983333	19.7506961597537	0.29800024328415	38.0940841331085	20.6157534530812	0.0131534914944496	65.6126246900556	0.0545	0.2305	0.3615	0.46	0.43367959772354	0.51147696549138	0.345919644740716	0.497193894288058	0.337199811872518	0.343025966747648	0.0687359137047455	-0.0148373108240748	0.0159953128083686	0.0088927873385558	-0.0442563875825643	0.052	0.179833333333333	0.317666666666667	0.458833333333333	0.366920471883669	0.39404693100106
35	3.23526525894438e-08	2.77905397861295e-07	1.63000140459605e-07	3.34078484558516e-07	0.746563622351818	0.0946889531089656	0.067130108571977	0.388619526502442	4.93299749146465e-07	5.23716612222099e-06	0.882760337366018	8.70535674752786e-09	6.10227406599685e-06	1.56856316707894e-05	1.91696859176199e-06	1.56245442481882e-06	40.6110736112823	49.9046338763219	59.1843258940426	59.2887671985445	0.104441304501961	9.38413332222262	18.6776935872622	0.743257036955129	25.2898422790367	20.7485338169899	0.0217476699526742	68.3692304894695	0.052	0.226	0.35975	0.458	0.39748505617173	0.43679875251507	0.450022374578463	0.479945161513044	0.369354061008168	0.339702179660888	0.102943796773602	-0.0378676924253868	0.101264115161832	0.0250055587938726	-0.0218672396275802	0.0481666666666667	0.184666666666667	0.315833333333333	0.4595	0.405851539588405	0.474013977406844
36	3.52103563374912e-13	7.64688544977475e-12	1.03523510146198e-10	1.61183231811255e-10	0.304075043719977	0.539546326192835	0.25262755657225	0.0164620512578878	8.56341577529671e-13	5.06235534539769e-08	0.127049228175444	6.28692304994854e-11	1.09874340848368e-11	1.60957953821616e-11	2.63517961306832e-10	2.21909432951046e-10	64.353397671337	73.9403514207006	76.952965554221	78.0092024058977	1.05623685167666	4.06885098519706	13.6558047345607	5.75283695829967	51.1485443796464	29.6927593875553	2.32819368487981	80.2499027818731	0.0575	0.23375	0.36575	0.46	0.398538145885623	0.458454211104955	0.363941075117406	0.507612507331267	0.35829746765688	0.393690520050749	0.0154325296342497	-7.02856959233401e-05	0.00265124492691908	0.0984150800186929	-0.0343591858513157	0.0466666666666667	0.175166666666667	0.313166666666667	0.4445	0.437116415251958	0.448832953719371
37	1.11134186535717e-14	3.06533575052171e-16	1.12585858341309e-14	7.08101574184729e-15	0.066770436976239	0.397500933200591	0.00162501690445502	0.481188411914641	3.40550803921039e-15	2.31714514963109e-06	0.00115517950096148	1.06924066947973e-12	3.80866329070724e-14	2.05864003691307e-13	1.03835297822869e-12	3.3815497863974e-12	71.4686700108577	96.2460265896589	98.0382936878159	101.398975044838	3.36068135702226	5.15294845517928	29.9303050339804	0.496168711373684	62.0167352201715	22.3123259175245	10.5606918680824	89.8251031293037	0.05575	0.2415	0.3645	0.48275	0.450166027300037	0.386101513027109	0.375805949496105	0.504799822525403	0.407603679047834	0.411259144204821	0.117481603871921	-0.0186917934996674	-0.017668934289363	0.0376929979931338	-0.0489330151878559	0.0525	0.1765	0.318833333333333	0.449666666666667	0.398618029923632	0.39880522710196
38	6.45800024807729e-12	1.28690399728216e-13	1.7633007599991e-12	4.41367508387215e-12	0.813734660033255	0.622930189570143	0.00305064279249833	0.454839459061573	2.54984105063985e-08	2.62606458930121e-09	0.571857729708291	8.98618156491075e-11	2.20739729783577e-08	8.09216194872728e-08	2.80625865784401e-07	8.58414289482944e-07	58.3452737088228	83.0104900372608	86.4580010260397	86.5135134946395	0.0555124685997725	3.50302345737873	28.1682397858167	0.558563873655203	31.023035917282	35.4431339433686	0.319584038736139	79.4011103909705	0.0485	0.225	0.37175	0.46175	0.354838631106993	0.474894692680883	0.415821754004184	0.57024720726576	0.364202844031433	0.387795233556004	0.132585376683585	-0.065214130157998	0.071612648682018	0.0993041780993964	-0.0208442325451537	0.0518333333333333	0.1795	0.314166666666667	0.456	0.341630010743707	0.446791615002981
39	1.90605352097743e-08	9.56915162864308e-08	4.92778448385328e-07	1.02824533701255e-06	0.970113254217456	0.548090028549221	0.196583099640922	0.670291558682191	2.98184840030939e-06	4.90650683368287e-07	0.528687951541788	3.82223252869391e-07	5.93362146658853e-06	5.86333250374046e-06	3.58527609484475e-05	2.85118583705906e-05	41.7206378624251	52.412741348664	56.4205522840639	56.4219560035417	0.00140371947782114	4.00921465487772	14.7013181411166	0.181261269458901	21.8282024081927	25.3002282453381	0.396912773525401	58.9473891565577	0.05025	0.21975	0.36975	0.47125	0.438879384521753	0.392171933928997	0.397817056349151	0.492769670396552	0.429842585448361	0.411780326398231	0.0769035620673504	0.0846087011454758	0.0518974931302731	0.0732196903665981	0.161687572333292	0.0521666666666667	0.181666666666667	0.321	0.464833333333333	0.367529298694854	0.364790602517133
40	3.61536758685892e-11	1.64634405325883e-12	3.41636058430466e-12	8.29174450252711e-12	0.742707059864647	0.175378500506761	0.00144459574795203	0.597040043095831	4.58600782283957e-08	6.99269816087934e-10	0.00424576417540693	2.94005513451127e-11	3.61881855618905e-09	1.4062078885383e-08	1.75618981805353e-08	4.48122717760333e-08	54.7785063042611	77.3638558418243	84.9261989378792	85.0339605347181	0.107761596838827	7.6701046928938	30.255454230457	0.279483356704077	29.8843449195374	38.0226813519857	8.17559919200539	82.0505205956475	0.05425	0.231	0.3695	0.47475	0.436691841049625	0.524910930612829	0.385861508697241	0.507370032229431	0.336545067632904	0.389432391995933	0.109638882996822	0.100604754485042	-0.0173035814394824	-0.0314589881834405	-0.0392070492542564	0.0518333333333333	0.185833333333333	0.31	0.445666666666667	0.407596581379605	0.366236548170432
41	8.14905801170643e-07	8.03552359111647e-06	1.89189322822928e-05	1.49249162175539e-05	0.122395412071694	0.179881864325423	0.155927650025176	0.824526012076284	2.5261726226521e-08	0.0127364974146742	0.097910597290114	0.000149397365544609	2.31363646697528e-07	5.16702544411028e-07	1.29263930841623e-06	2.05397137214185e-06	33.8105789655965	41.8311591144229	47.0418763966372	49.4282736712776	2.38639727464033	7.59711455685465	15.6176947056811	0.0491630893457113	31.0411366087446	6.20534706259969	2.73925184403925	43.1468011156387	0.052	0.23425	0.34325	0.4675	0.447490956265994	0.392404703546571	0.277728956651392	0.449125302133185	0.410765505298647	0.384513038404457	-0.0311113131887437	-0.13468472492158	0.105990642019001	0.0726248235006205	-0.0326657777092505	0.051	0.188	0.319333333333333	0.450666666666667	0.440580207957474	0.419053660645559
42	2.17751856904616e-11	2.25170337986717e-11	7.87287766300032e-10	8.30589362806649e-10	0.164376301192072	0.768109118627506	0.0759922349111361	0.215988847200269	1.6168044531819e-11	1.74062654521152e-06	0.0019447853595467	1.37319114180622e-09	2.64873905422045e-10	1.09240402934698e-09	5.69275327046182e-09	1.68423023791928e-08	55.829193212041	71.5220909400596	72.1441285637775	74.0776261282226	1.93349756444513	2.55553518816305	18.2484329161816	1.53082381300283	45.3872869277366	22.8619619422698	9.60093294216858	72.8639563755108	0.05125	0.23425	0.358	0.473	0.503135657085131	0.361757349148925	0.407602794876295	0.483004844539849	0.404618265940765	0.385161847904229	0.0907390703365235	0.0943390058675389	0.00320754142611986	0.033031173634163	0.0610231131362859	0.0458333333333333	0.178833333333333	0.312	0.4415	0.459747770706678	0.392177337131876
43	2.52384733423446e-10	1.65119253579391e-08	5.31822573913561e-07	4.98073879135162e-07	0.152635447667352	0.879960160242652	0.754698975825485	0.0276143606195051	3.9261101884309e-08	1.10731420214785e-08	0.000836657479125965	5.50588426524251e-08	4.70224765255559e-08	2.2849475140911e-07	3.86284099027824e-07	1.10388734015666e-06	50.7447677396849	56.5045509991614	56.2288800756432	58.2745931677637	2.04571309212042	1.77004216860223	7.52982542807877	4.85198346342895	30.1856134839836	32.6431070119943	11.1580959718449	63.815235608468	0.05475	0.222	0.368	0.482	0.430687646598408	0.43642905119546	0.497546318920528	0.477918636441705	0.436954254239418	0.429501421125815	0.102196380283126	0.117552656240233	0.126298893866228	0.0529125751768199	-0.0333908475320524	0.045	0.177333333333333	0.312833333333333	0.448	0.356204104619252	0.401727402882295
44	2.36413207570651e-13	9.66838201093864e-11	2.95449085157353e-09	2.93721959216033e-09	0.152900303187535	0.73432369943443	0.883439683220425	0.0191877114720861	1.13684118833501e-12	4.55730939638733e-08	0.140057072415108	2.56491745593539e-10	1.190273979677e-11	6.64181430523113e-12	2.17310362133308e-10	9.85620736344506e-11	65.1746891764196	68.2437154842773	68.9776085376143	71.0206833813354	2.04307484372112	2.77696789705806	5.84599420491577	5.48432643627712	50.5924052176651	29.8965162462227	2.1773319971835	76.899178324545	0.05925	0.231	0.359	0.4635	0.429360500302741	0.407566457994387	0.425870944908952	0.458033697299139	0.3726443463337	0.366582416456374	0.088850011817637	0.0605516921161526	0.0630697728021892	0.031016922590104	-0.0128010827826162	0.0485	0.173	0.3065	0.4485	0.322689448640231	0.370693273260509
45	3.84599488142555e-10	1.36896373293271e-08	5.7058814805451e-08	1.22932449902737e-07	0.863729513743354	0.431906391764141	0.368178236079672	0.000172445714134103	3.5718898823114e-09	2.23394797435735e-05	0.000903368405339205	3.68702499800513e-08	1.39990178318822e-09	7.17065545070081e-09	3.06021494334961e-08	1.03667258540364e-07	49.8687768814416	56.9383142978186	61.7792131660826	61.8086695458187	0.0294563797360752	4.87035524800012	11.9398926643771	14.1097705806733	34.8441073942886	17.9786647228302	11.0158346387889	64.8114105962546	0.0635	0.23475	0.3565	0.47575	0.428929965400039	0.443268548022127	0.466822078228538	0.468759080546286	0.435266172912278	0.396724424153828	-0.0345552806995417	0.144758632478221	0.077838430047333	0.0616617924572886	-0.0462708457202528	0.0461666666666667	0.185833333333333	0.315666666666667	0.442	0.357053435300138	0.440792220568165
46	6.22178726230727e-12	1.39589451789803e-12	1.31658010358343e-11	1.72283439845295e-11	0.216971598666809	0.349059975825656	0.00946017041688458	0.222977066522782	2.90170807972239e-11	1.57455446717675e-07	0.171668417643674	5.50526906588982e-10	6.83671140224999e-10	3.67295994806121e-09	2.51759568285786e-09	9.36541374863785e-09	58.4223516512429	77.7307212259038	81.7882284278021	83.3125173818407	1.52428895403864	5.5817961559369	24.8901657305978	1.48510779949038	44.2421152173811	27.4955614387636	1.86831301029451	75.0674950988244	0.0545	0.23075	0.3665	0.47275	0.403683562525742	0.40625724913783	0.260495560496478	0.497194939160662	0.365057064099686	0.376420323679518	-0.0560122514839594	-0.0466166546335363	-0.0891560921516595	0.0129842661820723	-0.051486249004478	0.049	0.176333333333333	0.315833333333333	0.458833333333333	0.310370369564339	0.418321734891839
47	2.13009385958342e-07	4.81778115566395e-07	1.18153491906267e-06	2.40800648053209e-06	0.907624908492354	0.344543392935167	0.0918681710733066	0.710812864953716	3.00512134376248e-07	1.65764233926853e-05	0.0727063697783055	1.93844315708907e-05	2.68741508512816e-06	8.82635750944855e-06	8.84106743835681e-06	2.39325344726432e-05	36.6464760416784	48.6018677926986	54.2123747806399	54.2258388710179	0.0134640903779655	5.6239710783193	17.5793628293395	0.137466393777686	26.2464152141438	18.5470193520323	3.22083868110894	48.7292600760375	0.052	0.2295	0.36625	0.46725	0.469605280389857	0.415861661690031	0.449500410376604	0.479186044460567	0.411120461817026	0.418302843567483	0.154747745379805	0.014650097953098	-0.00446870531603971	0.0395058616877817	-0.0187465718262518	0.0503333333333333	0.187166666666667	0.3245	0.449	0.405236344443063	0.431360673968705
48	1.26850292116761e-11	2.73156248333232e-12	9.43068537478463e-12	2.35739148681077e-11	0.936300973273508	0.274936059549666	0.00737872796619861	0.588856390104604	7.34658483043872e-11	2.36953035237787e-06	0.00779637891599102	3.19833426574692e-11	1.67344723522405e-10	8.34184329379344e-10	3.38076191999365e-09	1.03169040663799e-08	56.9482218030025	76.2370572137443	82.5660820054982	82.5724691937576	0.00638718825939577	6.3354119800133	25.624247390755	0.292133775938055	42.4244507585299	22.2693968063832	7.07966028935152	81.8513875713109	0.04925	0.236	0.36325	0.47825	0.44852464397566	0.465878292966749	0.367622653796818	0.499243973200049	0.354365493401702	0.389270579561992	0.13669703186899	0.0468686808087191	-0.0158361098006853	0.0616970514982156	-0.0251364487532301	0.0516666666666667	0.182166666666667	0.317666666666667	0.451166666666667	0.432016260908066	0.41376956464359
49	5.87606686969013e-09	8.3313238256948e-08	7.35335711581121e-07	1.437489944551e-06	0.700892680580436	0.727251716613246	0.412288383326488	0.749008151282303	5.4947534004424e-09	7.60263925877269e-05	0.544490929367209	1.77711068483909e-07	2.83471435822504e-08	6.23149395812961e-08	4.65320129788677e-07	4.85041630344962e-07	44.1837165987818	52.7371329200032	55.41258531536	55.5601302018404	0.147544886480318	2.82299728183716	11.3764136030586	0.102366384026027	34.0058177254996	15.6546258247345	0.367279484684332	60.8828023205571	0.04875	0.2325	0.3635	0.4645	0.492208110448266	0.435998794717208	0.387112859658741	0.498263458659127	0.401626773545728	0.396369219985659	0.0775350479818909	0.080222045936314	-0.00912332856873065	0.069815597987709	-0.0685386370146203	0.0501666666666667	0.184333333333333	0.325166666666667	0.458333333333333	0.421625549538388	0.419067382672553
50	1.00814159593033e-11	5.27369987506897e-10	5.52976399470085e-10	5.30531805152142e-10	0.140648163363781	0.0564744531051097	0.0879945721110109	0.146477599671204	5.15682315338289e-09	5.428517789189e-10	0.00392277727039297	1.40851758579486e-10	7.45137270153622e-09	6.33066951945135e-09	3.36313295792694e-08	3.31417435294474e-08	57.4237483205652	64.4020864385384	72.9855622258183	75.1564156252207	2.1708533994024	10.7543291866823	17.7326673046555	2.10855473854099	34.1293252764535	38.5167714972376	8.31921946648799	78.3308237675918	0.06	0.2295	0.38275	0.474	0.437589042522448	0.426204865586828	0.421733828928776	0.498795340692119	0.384930485159621	0.38905822166883	-0.0778840740190822	0.0864838293987328	0.00834254173348025	0.00812628186777411	-0.0705143951623983	0.0531666666666667	0.1815	0.322333333333333	0.444666666666667	0.371891790404257	0.407884193974051
51	1.60367585790111e-07	2.92868946816043e-06	1.52637114799462e-05	2.0804375724001e-05	0.334306006307084	0.512986972998044	0.418910410913559	0.0358323044043875	2.18256667177568e-07	1.84089952266583e-05	0.165672938268105	1.40897058810211e-05	1.52944714059935e-06	1.83914449763353e-06	9.25665147378617e-06	1.2117614551585e-05	37.2449454448797	44.2823301509197	47.6075535145792	48.5396991373418	0.932145622762619	4.25736898642208	11.2947536924621	4.40506760754124	26.8642713558074	18.3471935618309	1.92166763076784	49.5818273051522	0.057	0.21775	0.354	0.45975	0.383262554339285	0.409314964782348	0.391128269187566	0.477486742490444	0.430449451869624	0.406523537409327	-0.0457729578540711	0.0650746541329739	0.130308394179532	0.0597629485118846	0.314434178042385	0.0475	0.175833333333333	0.312833333333333	0.445666666666667	0.378408604471007	0.392368579115453
52	2.70420398474862e-12	3.44496598290843e-12	8.46664463793799e-12	1.24579158205157e-11	0.261804276521186	0.137658111215387	0.0130257858881906	0.000750754679546498	1.08088434517998e-11	8.10624803450973e-06	0.000305650246126888	2.75741356112895e-11	2.00993551365722e-11	1.04548734058891e-10	4.90005478484153e-11	1.91402293530473e-10	60.1450758533392	75.72004483622	82.817227214	84.0764182260609	1.25919101206091	8.35637338984088	23.9313423727217	11.3591922580135	46.1760827750422	19.9126428301715	13.0354471015053	82.2021398841129	0.06275	0.24175	0.36675	0.48375	0.395756214293974	0.452653169943003	0.382624186105808	0.47089245143597	0.411075536797885	0.384692658025653	0.052026840776743	0.0958724894182673	-0.0500791029759974	0.0496776271564513	-0.0377996869722071	0.0471666666666667	0.185166666666667	0.3235	0.447	0.34518048417589	0.441085802546625
53	6.78258627089237e-08	2.62960549216862e-07	3.57971579056232e-07	4.9725567793957e-07	0.304006896144021	0.14331209788818	0.0572139272645343	0.18528784162097	5.45184768962991e-07	6.128826735858e-07	0.0219019214812556	9.41379999822554e-06	5.38103734276017e-06	2.07815951142297e-05	2.59615580808488e-05	7.40689520546626e-05	39.0562356109585	50.0351886914141	57.2222428720561	58.2787774676181	1.05653459556197	8.24358877620398	19.2225418566595	1.75469301081102	25.0969692570106	24.8712946503983	5.25355967562791	50.6530198257736	0.05675	0.219	0.3645	0.477	0.435938982653302	0.410773849672263	0.486198338006933	0.507817435486236	0.399761262724169	0.387574383041308	0.0326467490887048	0.262452738993911	-0.0146417523825994	0.0129892684941446	-0.00379879764748062	0.0506666666666667	0.178333333333333	0.316333333333333	0.453666666666667	0.40751129341824	0.379316482519623
54	5.76246976892028e-11	6.07919473195687e-13	1.39714822614366e-11	2.31811563933435e-11	0.326554083711306	0.694396444980134	0.00243758175371466	0.00294322926283341	1.86262019081239e-10	1.53982103442637e-06	0.237785690596748	8.59773091802473e-10	8.23508411738492e-10	3.76699427770992e-09	9.78950233077546e-09	2.71670502315251e-08	53.8118165880369	79.575894777292	81.6496335714401	82.6121483885363	0.962514817096235	3.03625361124432	28.8003318004994	8.84233141886671	40.6057053054228	23.0976084633421	1.39367362572739	73.9943898189518	0.061	0.2335	0.361	0.4615	0.497413299378315	0.409932930108475	0.45200962970778	0.510752982493141	0.365761361301696	0.367287208090287	-0.00761775253381282	0.138006325391883	-0.000101428551880844	0.0302913693632532	-0.063792959282074	0.0473333333333333	0.181	0.314666666666667	0.4495	0.428193337487611	0.347499786105915
55	2.48329707673366e-11	2.54939241720364e-11	4.72071649865051e-10	3.16593732619856e-10	0.0815667656314652	0.397648548226901	0.03508666457653	0.00540282730175014	1.01205643529054e-10	1.33082574091207e-06	0.329863297313379	5.09343647600492e-09	3.66773276693603e-10	1.69200952054708e-09	7.09402175093537e-09	1.9845762077601e-08	55.5569532968802	71.2434491478562	73.3617465566203	76.3951497886155	3.03340323199518	5.15170064075937	20.8381964917353	7.73941594493772	41.7980240757643	23.3781362785248	0.949434440828554	69.6799312104898	0.06175	0.2365	0.36025	0.46775	0.432609653259946	0.329199649324669	0.224139679658514	0.448131279740012	0.36248174754083	0.379383857025289	-0.03125269374793	-0.0325342412852902	-0.0691236560335973	0.0218535089111227	0.00571452943616577	0.0488333333333333	0.183	0.313666666666667	0.457833333333333	0.410980891479975	0.418179203110593
56	3.60685994332102e-09	1.75212919463733e-09	6.83564971392259e-08	1.47784256140683e-07	0.912274963550866	1	0.135903607679979	0.616167479949045	1.53716779179114e-05	7.17357747484927e-09	0.279671353406387	3.53480594203267e-07	7.20944913623712e-08	5.44706357892438e-08	2.72289009722867e-07	3.42907605578408e-07	45.2034981761972	61.6649779872387	61.334386760398	61.3465240754958	0.0121373150977888	-0.318453911742836	16.1430258992987	0.25129104016969	18.6908696345181	33.4871662977166	1.16868621038157	59.1456817067173	0.04975	0.23175	0.37375	0.467	0.39168642364962	0.454365269265449	0.349481905962631	0.521127426105396	0.388782379460239	0.377544042493761	-0.0116651955470051	0.0352339149684376	-0.02220110586757	0.0687491442765353	-0.0234938218752886	0.052	0.195666666666667	0.317666666666667	0.456	0.410245518495195	0.323591827893992
57	1.91378443120721e-11	6.38079117031425e-09	1.74101298068303e-07	3.22594494947514e-07	0.55029392311445	0.984173865436212	0.986470968325105	0.164526574136687	8.56672349969458e-09	1.33394402933741e-09	0.0629468371796958	2.57776824821992e-07	2.38692376033165e-08	6.64960117155716e-08	1.23588929262268e-07	2.74334498886141e-07	56.0966276010004	58.699754689238	59.0205925318369	59.3773834116	0.356790879763139	0.677628722361987	3.28075581059966	1.9321210859689	33.1420199831427	36.7630541016406	3.45798876129084	59.944826248263	0.056	0.2275	0.361	0.46975	0.549241302744139	0.350276166707747	0.393825141665058	0.456573973219215	0.382424340122357	0.414898476725314	0.000400509835068745	0.0963998741414446	-0.00221568995764761	0.0118387945352986	-0.0114013008573605	0.0496666666666667	0.180333333333333	0.302833333333333	0.450833333333333	0.463685531449708	0.355014913386141
58	6.93664838372027e-11	7.98198530263361e-10	1.98599572648393e-08	4.32094876078748e-08	0.817080394656527	0.965834202868704	0.444049151159734	0.0220397791596079	4.15430401024192e-11	3.92428656588161e-06	0.258098503555103	2.56610119203656e-08	4.18277898044929e-10	2.1265092698447e-09	1.08479679028404e-09	2.8179944500319e-09	53.4270766995614	63.4590850003224	64.364199685042	64.41770018018	0.053500495137996	0.958615179857588	10.9906234806185	5.24264195973865	43.5397692042188	21.3014787670327	1.27892771612642	65.7087573349366	0.059	0.236	0.36275	0.4635	0.417647367350813	0.481351133681578	0.383962480500024	0.478026481046471	0.38001124330334	0.366707737050764	0.069372535578886	0.157060138873609	0.0455355975212468	0.0189878740861137	0.029986132835999	0.0485	0.1815	0.318166666666667	0.452	0.408019529980769	0.405278551689729
59	9.45972692522991e-09	6.15821899603159e-08	5.23328663968855e-07	3.045256333234e-07	0.071250701894459	0.298555474108154	0.129124451360572	0.117526929712232	6.30374302007545e-08	6.35916397555982e-07	0.00894912166507553	4.21466667327119e-08	6.16378595775417e-07	2.66081136568241e-06	1.38303621926588e-06	4.4136404648398e-06	43.1878047688588	53.4437880075347	56.2693649536377	59.5233346411187	3.253969687481	6.07954663358396	16.3355298722599	2.44997246486582	29.2677101569498	24.8001766968882	6.83295248511422	64.4795385886039	0.057	0.22925	0.3665	0.47225	0.459387959576703	0.473821891343179	0.451477445639691	0.461200738029827	0.375971125430463	0.371841688027944	0.00552097196567488	0.0710381136740454	0.202872033336751	0.0436528110486939	-0.0483781767165037	0.0498333333333333	0.184666666666667	0.318333333333333	0.445666666666667	0.429824673324895	0.47992822689071
60	3.06127930104582e-11	4.16674306302082e-12	8.12272883383611e-11	5.64575048690104e-11	0.0842522651731529	0.390879276870117	0.00801240973794066	0.471318478310375	7.16396039364602e-11	4.56985692122203e-07	0.0105894431450094	2.14233846847e-09	1.93478801167403e-09	9.6674648382302e-09	3.62861926516406e-08	1.25274292907504e-07	55.1233373704381	75.2959189283138	77.5242774364742	80.5051802382586	2.9809028017844	5.20926130994485	25.3818428678205	0.51888317171688	42.4736852435799	25.4373442249944	6.53294596166779	71.7868889073073	0.05325	0.2375	0.3635	0.4735	0.488971454178875	0.409912781871713	0.366900288448994	0.485673305562993	0.406209641650191	0.408254753798217	-0.027501443493195	0.0178771421399267	0.115197292578456	0.0284168522210429	-0.0360875193554951	0.05	0.1835	0.314833333333333	0.4475	0.350888069508715	0.503772553666189
61	2.45842435981925e-13	2.56962739550792e-11	5.63970976689718e-10	2.72917467346657e-10	0.0508893161240348	0.355220301633578	0.390003910368138	0.373702611608343	9.60858815226631e-11	2.63365549767632e-10	0.00752226676798991	3.68339333210214e-10	1.20092503324832e-09	9.63342145206743e-10	6.5857727957344e-09	4.96336216475558e-09	65.0940680463245	71.2257035279836	72.9387179911282	76.7506303901246	3.81191239899636	5.524926862141	11.6565623438	0.791315605312775	41.8995269426177	39.9289874996321	7.14382203842615	76.0323142018059	0.058	0.234	0.36525	0.4695	0.414781144047737	0.409210822391309	0.41499530950841	0.459713046112483	0.405899869191503	0.37424929361788	-0.022103356383817	0.028520334682931	0.0830661489834855	0.014978502344818	-0.050428021498606	0.0538333333333333	0.180666666666667	0.3045	0.442333333333333	0.436981045631216	0.385702459386737
62	3.26647577962277e-14	2.3989934447618e-12	3.53870268201822e-11	4.82506840468706e-12	0.00897095434220272	0.0817598379689105	0.106300674299406	0.00483765439242043	8.2240806609486e-13	2.33244953865932e-07	2.55159516204798e-05	1.99259229810848e-13	6.02977951846684e-12	7.96274612534911e-12	8.74034575518757e-11	1.061412580509e-10	69.2510850163962	76.5261522900983	79.4760643309564	86.3046645435534	6.82860021259694	9.77851225345512	17.0535795271571	7.9391503316001	51.2279144812528	26.7359211225448	17.7256737234366	93.7244572044154	0.05725	0.23825	0.3625	0.484	0.432466490594312	0.445173348883009	0.306063007336054	0.442026162801886	0.398070387143996	0.38787028627632	0.0580497539158937	-0.0693973477309809	-0.0330781605893143	0.00976934496837955	0.0193362422836695	0.0446666666666667	0.179166666666667	0.312666666666667	0.441166666666667	0.368134013647187	0.402837262091171
63	1.53779980395164e-06	2.70600214779325e-06	8.76320994483699e-06	1.51825167516085e-05	0.570440974898718	0.427038354757284	0.110301343104915	0.442527857090456	1.94035392119684e-05	4.44078160544113e-06	0.583026532707202	1.65939964225036e-06	3.40843588336256e-05	0.000128183329159294	0.000227711482259654	0.000284790578145954	32.463842844496	44.4732262953185	49.0606702018194	49.3826154260387	0.321945224219235	4.90938913072023	16.9187725815427	0.589718853055274	18.2469598792923	21.0645060195802	0.301367269341426	55.1897440987163	0.0545	0.2235	0.36525	0.46125	0.480122422880027	0.38573216129085	0.446543784815077	0.496004756349076	0.383365431934067	0.366046716984355	0.0587816192177197	0.171002261336854	-0.0229064180422366	0.0201667653750611	-0.0189038285377339	0.051	0.188333333333333	0.320833333333333	0.455666666666667	0.367878563127839	0.422580813218897
64	1.35068328335961e-10	4.33411378527574e-09	4.54221088543032e-08	9.89706356664948e-08	0.912829677387365	0.736542541541932	0.50291103429423	0.526533249108798	7.99414335607458e-10	3.35831002102608e-06	0.212429357374607	2.13797036551307e-07	2.70819452322828e-09	2.56816917838642e-09	4.27300572743214e-08	2.77245948821351e-08	52.0437750321216	59.58929536496	62.3398211372405	62.3518048285987	0.0119836913581821	2.76250946363871	10.3080297964771	0.401077627974701	37.7615637623658	21.6001189644794	1.55479231605023	60.4170403767442	0.05225	0.231	0.361	0.4585	0.384033200432488	0.386005443743204	0.346150812862763	0.463107922330928	0.396421040699626	0.36311996614254	-0.0137303913178778	0.0287152780579252	-0.0138271861308166	0.0548236751058181	0.0318949930907938	0.0551666666666667	0.1805	0.316166666666667	0.445833333333333	0.413834719652418	0.447772377951854
65	NA	1	1	1	0.224705461937452	0.468612260694543	1	0.792896573578145	2.94059939087314e-08	6.7611895650326e-09	0.00184953614186515	6.03051118952051e-10	3.83668235136644e-08	1.05744649905893e-07	4.54768019167593e-08	8.67492471370648e-08	NA	-Inf	-Inf	-Inf	1.47406474513991	4.58484562182275	-Inf	0.0689330943750974	30.746326927785	33.6023240671311	9.69317568933911	74.8483836726653	0.0505	0.2295	0.365	0.476	0.511678866624208	0.547832655452929	0.603209370775007	0.497366016982128	0.449090220775432	0.423556381848285	0.268913428974822	0.307971759579245	0.245556596307712	0.122104632904789	0.999958992306093	0.0493333333333333	0.183833333333333	0.309166666666667	0.444333333333333	0.395658688505157	0.403380932676817
66	2.95264819616081e-18	2.22474869774759e-16	6.22655655753614e-15	9.53036966852458e-15	0.247646437348192	0.582136990300003	0.336441875956819	0.295471906315951	4.05051323970946e-15	1.58678411502667e-12	0.00267899501262274	9.79416959188461e-15	7.98817541793399e-14	8.7668326403159e-15	3.83248373792513e-14	6.14224656355852e-15	88.3487177131028	96.9435801211221	99.3827686915756	100.719300956138	1.33653226456227	3.77572083501582	12.3705832430351	1.094519919292	61.6751931121053	49.9380390456045	9.0141359744066	100.656798832209	0.05475	0.24	0.38275	0.4685	0.447238244490925	0.496957911612164	0.312720513834544	0.492033873169973	0.396366448894517	0.376947488631657	0.0281748143237984	0.0145125505709268	0.174041235818387	0.0220307209487782	0.194974181565429	0.05	0.175333333333333	0.314166666666667	0.438	0.324981298787991	0.411901733611988
67	2.77708566481003e-16	5.20728898425432e-16	8.14202000380829e-15	5.1945598718627e-15	0.0679083106977536	0.219503832010048	0.0173140754955178	0.568204034549343	1.6168044531819e-11	7.34543904967631e-12	0.700321107455031	2.87174573843084e-14	3.70180441444875e-11	1.36853024219847e-10	7.03569172380002e-10	1.09008960301295e-09	79.043599042343	95.0918028510787	98.7742481837777	102.107117441177	3.33286925739958	7.01531459009857	23.0635183988343	0.325696779948885	45.3872869277366	46.9330267138012	0.148138034357544	98.1898870440603	0.05325	0.23425	0.3745	0.46375	0.46045454843818	0.40705446307665	0.360902125371138	0.493254193911631	0.385038356867424	0.396246181572478	0.0616622153541383	0.0440437334643477	0.214603627977586	0.000994387705429288	0.00207185750096693	0.0506666666666667	0.178833333333333	0.308333333333333	0.459833333333333	0.327017591879906	0.315147998543598
68	3.62487414675396e-13	2.37051040369075e-13	6.2614913300154e-13	1.1026631025944e-12	0.341258686238262	0.151213365721918	0.00780275075169935	0.836386057102872	6.70082500628708e-12	1.15916438918595e-08	0.0238156315879287	2.42810908577505e-11	5.44806067148654e-11	2.13420298800489e-10	3.5270032196066e-11	1.38333258955928e-10	64.2934614612604	81.6609668425663	88.8477239036001	89.753421011621	0.905697108020831	8.09245416905469	25.4599595503605	0.0426498158490176	47.1130440777997	32.554165238078	5.10800928991921	82.5026559129051	0.05025	0.2285	0.36775	0.4745	0.413172118755978	0.401959802287822	0.413021904058662	0.499892457288763	0.335851313620955	0.373883372718638	0.100515217097535	0.219756006693548	0.060398308366947	0.00624126570405738	0.200333152239737	0.0493333333333333	0.172666666666667	0.312666666666667	0.4515	0.342564540639093	0.370857877585913
69	4.3461139187091e-10	8.45437008013699e-08	1.25063631481753e-06	2.55044265232998e-06	0.92627046179305	0.927154716666568	0.954399308277393	0.262098869772913	5.90712870532866e-11	5.29328257443187e-05	0.22824415693562	2.15506819166744e-06	1.18030290929469e-09	3.12157285735197e-09	2.50327924635074e-08	4.72645582332372e-08	49.6144465204125	52.7028149217149	54.0680790562765	54.0766423701716	0.00856331389513798	1.37382744845672	4.46219584975915	1.25763688844927	42.851019656604	16.34006854174	1.45176997716044	54.5136281023147	0.05475	0.23775	0.358	0.46275	0.44288128011408	0.459455405045752	0.37106805984248	0.434908393809735	0.387391191931174	0.383894363115749	-0.013381336980584	-0.00656615138599097	0.0450436178972749	0.0406584990899689	-0.0507676956988697	0.0496666666666667	0.1835	0.319	0.4505	0.432838684663778	0.393902973879569
70	6.31979603495588e-10	1.49048704802893e-07	4.97499507657586e-07	1.011196873988e-06	0.793864343503216	0.404742081783874	0.746044210918107	0.897642375855569	3.4739329008692e-08	1.10818932687285e-07	0.0057253179630799	1.39945253014889e-06	3.72924089309708e-07	1.67912017853579e-06	5.72866996699957e-06	1.70885325807591e-05	48.8352121639837	51.3727525730428	56.3965929042024	56.4648684411222	0.0682755369198276	5.09211586807942	7.62965627713857	0.0165482944589712	30.4229528144806	28.1751383534956	7.63478594921799	55.6292452955595	0.05175	0.22925	0.36125	0.46975	0.417091002796528	0.455465216222514	0.398704143257263	0.470748545601995	0.374800224128499	0.393122393229829	0.217754760383779	0.0728429561090868	0.00465809120161259	-0.0167094184617215	0.16448248960731	0.0523333333333333	0.183833333333333	0.310166666666667	0.441666666666667	0.324948104282969	0.432139287259989
71	1.28122662613561e-08	1.85996069535833e-10	1.27257999067637e-09	2.73380525510601e-09	0.656625886164816	0.489351690362801	0.00257864380467199	0.81052187722626	8.39906047310768e-10	0.000468108559830528	0.0770742677074196	5.19479582979255e-07	1.13746911964981e-08	1.67226020724084e-08	1.10890298694158e-07	1.44870186684745e-07	42.5527804113372	66.7654467346583	70.9974422529995	71.1950904523401	0.19764819934062	4.42964371768176	28.6423100410029	0.0574814191572841	37.6651777945608	12.2386033122748	3.12554135990467	58.1674724124354	0.05225	0.23075	0.3585	0.475	0.402884740182375	0.507734666718722	0.535213824595086	0.523723054329339	0.401540658820293	0.396962086612692	0.13747800218998	0.185602271890516	0.0887434065408162	0.0621993191699747	-0.0553324355583435	0.0511666666666667	0.180333333333333	0.324666666666667	0.457	0.435696791974352	0.454978692456388
72	1.10056726797597e-09	1.37760361648006e-08	2.30072999059407e-07	4.32274600496937e-07	0.578763187007436	0.887492162393957	0.447029930332458	0.150977338304563	9.45239877346231e-07	5.13822132127347e-09	0.309800261982811	3.17858528879239e-08	2.38095163041099e-08	1.93842203737908e-08	4.1652210773969e-07	2.2142662475477e-07	47.6797819184794	56.9237633936209	58.3266742242849	58.6349126300192	0.308238405734301	1.71114923639834	10.9551307115398	2.06234837999955	24.0365549675698	34.1363573589333	1.03152711504845	65.1791348072638	0.0525	0.219	0.36875	0.466	0.445150194821775	0.449328287682126	0.411450701743998	0.506310659340241	0.412121287775482	0.413443565950114	0.00792212711429188	0.145872897449307	0.0268254808215454	-0.00331562942202391	-0.0216691780060507	0.0461666666666667	0.179166666666667	0.312333333333333	0.455666666666667	0.401853251581754	0.401520824767876
73	4.39494113534484e-10	1.43128768697988e-09	2.99703841365008e-08	6.45534356663619e-08	0.806454586082546	0.935770162516317	0.242668343053858	0.986098190639611	6.35506694069251e-10	8.41310920149898e-06	0.0854040915270193	1.66092066187076e-07	5.85054100006763e-09	2.33382220554786e-08	4.89220008458237e-08	1.02712192732803e-07	49.591201513038	62.1271819889007	63.3589853729209	63.4190115406818	0.0600261677609524	1.29182955178112	13.8278100276439	0.000303603297652444	38.2092432588906	19.8416120210914	2.95893660985712	61.0529376821699	0.05825	0.22875	0.3665	0.4695	0.421258907271959	0.498662927680659	0.34470888260649	0.47209677287725	0.367549481595569	0.385382473389777	0.162322327298824	0.0889624793344321	0.00623668215125696	0.0326009675401706	0.0241444956799025	0.0583333333333333	0.178166666666667	0.323333333333333	0.452	0.391604150703355	0.43418536103202
74	1.22221384468205e-07	6.38911976194617e-11	1.50071946176061e-09	3.37459194564118e-09	0.776995855861961	0.912438517741656	0.000553131478137664	0.00243024562681909	2.89198824932409e-07	0.00016477281130679	0.00228182690305076	4.5481192202729e-09	5.35785240476829e-07	6.15343437448376e-07	2.40801308852991e-06	1.29015000825427e-06	37.8171654843973	69.1776402504838	70.6028806330651	70.6831033222988	0.0802226892337785	1.50546307181503	32.8659378379016	9.19238097221978	26.3205252722964	14.1954002051953	9.30778090788772	67.938681255295	0.05675	0.222	0.35275	0.47	0.394131249926941	0.41466248695114	0.534547471068347	0.518077379616248	0.424184459235913	0.411630548684686	0.00522513376270377	0.0788080715651403	0.16125551576063	0.103033247473944	-0.0279166312448318	0.0433333333333333	0.180166666666667	0.3165	0.439	0.455798781953114	0.397899252305454
75	8.23497625085462e-14	7.61169259531702e-12	2.4855714536226e-11	4.48713362977808e-11	0.387631570188977	0.213372313884618	0.24991140138473	0.0147108291628904	4.20947736562888e-14	5.80524767330093e-07	0.0203102671630891	5.59755785604575e-10	7.23273224487071e-13	3.2491405351623e-12	1.56231946129208e-11	5.21454494514968e-11	67.347569481346	73.9506607596413	80.3034232228019	81.0497818352669	0.746358612464974	7.09912107562559	13.7022123539209	5.950773571225	57.0682462060395	24.9758649789692	5.38502757589049	75.0275304323778	0.054	0.243	0.35925	0.46675	0.498522749145704	0.3641775201751	0.331507678259656	0.436443849831615	0.371050853971037	0.376213898801358	0.0932721301924301	-0.0390226472241445	-0.0564836795621914	-0.00464573296955658	-0.0459064819712977	0.0433333333333333	0.180333333333333	0.311166666666667	0.443166666666667	0.427534962901702	0.503063499301053
76	2.96994854815989e-07	1.66236881158306e-06	8.84521286860991e-06	1.51607472320451e-05	0.554078725699377	0.587338637737075	0.265459392808322	0.761778556521756	5.24210596323241e-08	0.000929272675094564	0.0103693797159605	0.000101532136887696	5.38327356748547e-07	1.70009682773439e-06	3.70101481321755e-06	8.44040063518372e-06	35.9450877964409	45.6458767331642	49.0363835981625	49.3864443787024	0.350060780539934	3.74056764553825	13.4413565822615	0.0918975315107673	29.6251240970487	10.9634375554724	6.57031155416007	44.2211250849191	0.05625	0.23675	0.36025	0.47575	0.429336151981564	0.444243428550324	0.431985894014616	0.491616850890242	0.421910288378571	0.392415453809378	0.0882858510964902	-0.0150364570039794	0.0240061510057712	0.0229700918134	-0.0183635665606634	0.0548333333333333	0.191333333333333	0.328166666666667	0.449666666666667	0.417405409763992	0.434457504015811
77	8.9548501352042e-12	5.09421711070742e-13	1.87605287967028e-11	4.26617078743166e-11	0.648258879963676	0.944710359471667	0.015011822753963	0.941463278151355	4.11849281476404e-12	2.21657168687028e-05	0.00735311459570898	6.1805474449195e-11	1.44056124040488e-11	8.11360113228606e-11	1.86368106859548e-10	6.90056603093302e-10	57.6689819093735	79.967685489537	80.961322840456	81.1694251469744	0.208102306518413	1.20173965743743	23.5004432376008	0.00539208806185343	48.06724546642	17.9935290613521	7.18461945756826	80.2904103295384	0.052	0.2315	0.35875	0.47075	0.480775108680577	0.505172544878401	0.3187169927257	0.498144646495171	0.438864847686242	0.427253383234578	0.206963656153108	0.0608516366800256	-0.00316719107605572	0.056016214518241	-0.0190742866133806	0.0523333333333333	0.174833333333333	0.317833333333333	0.4435	0.390202332872863	0.379088172637477
78	8.29387575091735e-09	1.24744597320351e-06	8.30424012773861e-06	1.61743580360505e-05	0.90999947259814	0.71857686998655	0.889472442081225	0.18334154936014	2.85691576146776e-08	1.92538793541621e-06	0.354464942689198	2.93306942218742e-05	5.44199991641896e-07	2.19906320501286e-06	9.38145779931241e-07	3.0252400165966e-06	43.4630001748956	46.334283726479	49.2008763138947	49.213654175961	0.0127778620662866	2.87937044948194	5.75065400106541	1.77032753369622	30.8023507076541	22.6680913139462	0.857408426287293	47.6152605653137	0.05625	0.229	0.36125	0.46275	0.417781187574683	0.457278939826539	0.404377471470215	0.463334321608928	0.390399058239414	0.38686190706281	-0.00124826951790922	0.0810991469667733	0.122102188416095	0.0499060466709715	0.0368465136630136	0.0501666666666667	0.183333333333333	0.315333333333333	0.453333333333333	0.377595838269376	0.378898232897725
79	3.92511714689619e-09	2.33326684386947e-07	1.17243151944222e-06	1.24781392547106e-06	0.193264178737839	0.346336323979022	0.451875064234393	0.0576648800841989	1.24905409088957e-08	1.59077038293546e-06	0.0353656406116853	2.30318446350309e-06	1.12099806751027e-07	4.86225758154606e-07	3.78436420578386e-07	1.20671557494444e-06	45.0268837857584	50.3173809573564	54.2320030258925	55.924560514417	1.69255748852447	5.60717955706059	10.8976767286586	3.60330338290987	32.4090191892919	23.0350213443126	4.42743389657153	54.3413062223789	0.0575	0.2235	0.368	0.47475	0.372882931554121	0.353337844043152	0.346081299377378	0.442503269532819	0.335577225980303	0.35461224895928	-0.0761842779869814	-0.0728777994452598	-0.0179258407405035	0.0533346074689606	-0.04302915401077	0.0488333333333333	0.177166666666667	0.3215	0.453333333333333	0.369530547259823	0.45172518816026
80	4.50277484372616e-08	3.05349545987907e-07	4.84180284972259e-06	7.01706222916157e-06	0.362727154362086	0.882913098694365	0.401409674413074	0.4793055802648	7.81390267500834e-07	1.58169358641801e-05	0.00294334180561897	3.46583872646111e-05	2.13870515715685e-06	8.83804528235013e-06	2.86934673530024e-05	7.99723444823054e-05	39.9170655207781	49.6820683224723	50.6007411216342	51.4291702575138	0.82842913587956	1.74710193504143	11.5121047367356	0.500442900310645	24.4031942423535	18.6364263168089	8.84226163252606	47.1639222290983	0.04625	0.2265	0.36	0.47625	0.426960884651297	0.425662212175227	0.339497669748082	0.470542850883886	0.357250627098852	0.379480825685783	-0.0509718977652487	0.0428396497767194	0.0055367524798341	-0.0027315551457522	-0.032237333653726	0.0493333333333333	0.185833333333333	0.318333333333333	0.446	0.406622594088569	0.425086214011686
81	6.3641406450877e-08	4.58657073848738e-08	2.95953187764677e-07	1.49123052716981e-07	0.0568942273491244	0.20670701097323	0.0233572166411675	0.0931900932001866	4.97137305590061e-06	1.17037606214671e-06	0.941173011816627	6.95033737675396e-09	2.97922794001122e-06	9.35065197743337e-06	3.29515557648506e-05	7.201042515062e-05	39.1901048122018	54.1312809439769	57.6981832168021	61.3238658481205	3.62568263131834	7.19258490414359	22.1337610359187	2.81838555014838	20.8482845645958	23.6253156563926	0.00544579361303477	68.9204587966186	0.05825	0.226	0.3655	0.45375	0.473203593182675	0.3979908691566	0.2928896949875	0.511855017925605	0.347937029989611	0.396460209115394	0.0903158324103766	-0.000613928458685472	-0.0144453059047977	0.0821224265981679	-0.00636245153052696	0.0505	0.188333333333333	0.3185	0.4545	0.406347162089614	0.443104455506908
82	1	1	1	1	0.271766260238547	0.486584780901598	0.124892495025038	0.409580441739794	4.83872640905488e-10	2.5894614058403e-10	0.00261856171321314	2.31770202894381e-13	6.52967356830304e-10	2.02027629456203e-09	5.18537513801427e-09	4.92779318956480e-09	-Inf	-Inf	-Inf	-Inf	1.20781009905477	4.45012030135695	16.4600542721382	0.680018244571784	38.7412572857575	39.9620428196995	9.05584630202065	93.3747198355295	0.048	0.22875	0.37625	0.4895	0.432734649890104	0.498997271231449	0.469454203980153	0.498887832874904	0.424114630989206	0.379156668336048	0.150568382949391	0.230718668460134	-0.0303674229163686	-0.00460533541984766	0.999958992306093	0.0516666666666667	0.177833333333333	0.315	0.458833333333333	0.454627165530875	0.378386975554317
83	1.87122945104897e-10	1.35322302972357e-10	4.10438387799378e-09	9.04321195747355e-09	0.764538130780637	0.977583177874763	0.110586365022693	0.698913367176191	5.76873116659033e-08	6.42721623128451e-09	0.0187325377689769	2.15393062019754e-09	1.42629428366919e-07	2.34448234444749e-07	3.1688186422874e-07	9.0602705301791e-07	51.3665857794767	67.4845871514408	68.1861987322991	68.2759150329803	0.0897163006811752	0.791327881539473	16.9093292535035	0.149604742300198	29.4395818724934	33.7008631687731	5.52631313348502	71.7738004302876	0.05275	0.21725	0.36925	0.47325	0.442960408858667	0.466518653326737	0.352207075006185	0.505587454079194	0.41015374424381	0.411318424959219	-0.000663859633355844	-0.0096865294301177	0.0340652167421466	0.0178944434685687	-0.0395298157236919	0.051	0.1735	0.313166666666667	0.449333333333333	0.410855514575529	0.352911969491908
84	1.38805633966849e-11	2.15553567291901e-09	6.4919493282863e-08	1.04486030022004e-07	0.385032104361308	0.960516436986913	0.907187498903049	0.273851255261784	2.41396181260549e-10	1.12796866136779e-06	0.831379413490402	4.93485644059713e-08	3.25838755991779e-09	1.67282875382194e-08	2.08520265564713e-08	7.23265956517714e-08	56.761751084101	61.1909656742791	61.4614867604032	62.2160602003423	0.754573439939122	1.02509452606319	5.45430911624135	1.19735357690024	40.0991323391245	23.6963396564042	0.0453403581013845	64.0876010827927	0.0595	0.237	0.3585	0.46	0.487884547704976	0.417061061038141	0.393097982858007	0.477094992719966	0.372955788513471	0.391760488381519	0.109824086532313	-0.000353717859959772	0.00674126601110146	0.0246659209145978	-0.0479622760794577	0.0543333333333333	0.1845	0.311666666666667	0.462166666666667	0.398163651115225	0.389474330984931
85	1.9737647272946e-14	1.76218927770844e-12	9.01904680169929e-11	2.03044083750292e-10	0.671299201129773	0.998547634660577	0.785121408624938	0.244229145167478	2.78752316226152e-13	2.46502901931787e-09	0.0192910979219044	3.59960268488106e-10	5.1325175826657e-12	2.68124918674678e-11	8.09443114607797e-11	2.99691559251158e-10	70.2875053411772	77.2126281659002	77.277814244917	77.457900411122	0.180086166205001	0.245272245221713	7.17039506994479	1.35601596271499	53.3525277303488	35.5664002919148	5.47493320362992	76.0874875237073	0.05425	0.24175	0.37775	0.4815	0.434782234484741	0.43713456313233	0.422295277166666	0.456560872076831	0.395684403408784	0.409028323240915	0.0830369740131453	0.0486427347560437	0.0469837146615172	0.00796255585391862	-0.00511331661953594	0.049	0.181166666666667	0.319833333333333	0.457666666666667	0.356143980966622	0.354904544658373
86	6.11053881435181e-09	3.11372556332353e-08	2.5291358656008e-07	3.09236513220898e-08	0.00746880297188915	0.0693843689526713	0.0318964061654707	0.0833641105350959	5.53074946288091e-07	8.73524118126929e-08	0.275619434189295	2.31890232136529e-07	1.09233419220519e-06	2.70427641843316e-06	1.65659045184265e-05	2.75892167634897e-05	44.1019164440586	55.0328735395597	58.0906184502383	65.2472330812961	7.15661463105789	10.2143595417365	21.1453166372376	2.99806337961127	25.0692620322061	28.635795368551	1.18856386026346	60.2120873359358	0.05725	0.22725	0.3615	0.46175	0.412294045107831	0.507581408106307	0.415863524220729	0.455551145252961	0.415452689929466	0.393561740854055	0.121527756714949	0.0908222992608709	0.0297039777919189	0.0118764418152444	0.0359729328529934	0.0493333333333333	0.186	0.31	0.450666666666667	0.452153586946903	0.383080106723342
87	1.37729537184379e-13	3.5473609441037e-12	1.71770127254961e-11	3.75980948622797e-11	0.58307861533781	0.324751757550399	0.174381942918894	0.792403387349306	4.17575052880469e-09	1.00558746401925e-07	0.230921491262065	4.71156958105118e-11	1.16175072574753e-08	1.28782701793801e-08	7.59924504554234e-08	1.62860336082493e-07	66.2881470743014	75.6547558030943	81.1673598154011	81.4686437678829	0.301283952481754	5.81388796478859	15.1804966935815	0.0692694887893595	34.5400291803235	28.3632007525957	1.43517646308646	80.9341136812567	0.049	0.22725	0.36125	0.444	0.458587427577412	0.424884135826648	0.385192641524067	0.490202624997431	0.408392683420657	0.39633351857717	-0.00325342578774993	-0.0180703062061262	0.135624048095533	0.119974267778331	-0.00924094253965957	0.0501666666666667	0.179166666666667	0.31	0.456166666666667	0.368602171691833	0.378883971082119
88	1.99992068294011e-12	8.02223470650316e-12	2.86645326531673e-10	6.75843033340772e-10	0.866385760475415	0.980646093930708	0.243928725057395	0.746569958554528	4.62446879943712e-11	7.77507911347855e-09	0.0179575254465297	1.20247824840996e-10	4.59530176211414e-10	1.64102492475419e-09	2.92033245521554e-09	9.32559941892524e-09	60.7684375489189	73.8332480959798	74.5458860844374	74.5741945091431	0.0283084247057559	0.740946413163329	13.8057569602242	0.104435896609175	43.3299658924479	33.3305693722868	5.60028798734493	78.7077566754513	0.0555	0.241	0.37275	0.47525	0.477754029171878	0.411122800499963	0.373371920834041	0.528670404101924	0.383232928215027	0.386509800063675	0.0478537999001712	0.00155319542272164	-0.00533114376607261	0.0497542900128505	-0.0406688898921371	0.054	0.186166666666667	0.316833333333333	0.451166666666667	0.434925124992317	0.453357579197053
89	3.70597056728428e-09	1.20040716148788e-09	2.5250463216559e-08	4.7059761816374e-08	0.513145433392694	0.891803712325721	0.0600467541563464	0.143090133430078	6.87525652904593e-08	8.15237019786197e-06	0.761847010437499	5.10984982712486e-08	1.04585306984415e-06	4.2384954279659e-06	2.49069348440267e-07	7.5692722007224e-07	45.1468827267963	62.5288028894574	63.7780015397366	64.2056492715346	0.427647731798061	1.6768463820772	19.0587665447383	2.14440895800999	29.0995609011279	19.9017960187739	0.0918430780875497	64.0009500529242	0.062	0.23525	0.37	0.45875	0.456903799965476	0.411156134705047	0.389116914920741	0.507451753165784	0.365824276152967	0.40702820092208	-0.0161840949577836	-0.0260739235520429	0.0421934427845895	0.0780567931071965	-0.00636642955137623	0.055	0.190333333333333	0.326666666666667	0.461833333333333	0.38246135525196	0.423931203144879
90	5.15422689412809e-12	5.9457447871557e-10	1.86209057173356e-08	2.2019572534627e-08	0.210851185535543	0.854998640825569	0.776382902721536	0.138962304009618	2.30527466536926e-10	7.54452496629615e-09	0.00965388961639368	4.57352761843856e-09	4.89364512435487e-09	1.82192846356068e-08	1.01058057260915e-07	2.35380875585107e-07	58.8116772639623	64.1293703161209	64.5212635588614	66.0868358892767	1.56557233041531	1.95746557315579	7.27515862531436	2.18941257406459	40.1891293049594	33.3891097464566	6.69767168512772	69.9425868479332	0.05925	0.2345	0.36725	0.4755	0.487404037891292	0.386513417136364	0.348398825941182	0.440643001466887	0.388194105289767	0.397789980284708	-0.0606222564328012	0.0380779085851162	0.023553935682531	0.0104463503852666	-0.0357917309907596	0.0523333333333333	0.182166666666667	0.3115	0.449166666666667	0.345793766139221	0.421792816437878
91	9.84058162389376e-09	1.54884191363851e-07	3.79770446919789e-07	6.55340964961177e-07	0.479090324291784	0.278775703888702	0.208073239932232	0.0717853020857461	1.83986525188228e-08	2.43617645032824e-06	0.216443966562487	2.00603491659013e-07	1.68917054693295e-07	2.31701369981669e-07	1.47797159116264e-06	1.00053545364596e-06	43.1052028841805	51.2824591323879	57.0741701813822	57.5751034832065	0.500933301824261	6.29264435081859	14.469900599026	3.24171856915655	31.6566181680191	22.2161368931702	1.5277930794964	60.5776202848088	0.0565	0.234	0.37025	0.47125	0.462771626977475	0.444941842431973	0.497897144430371	0.474081706856359	0.387773707487311	0.385762891965644	0.0780898535987607	0.23174729425196	0.145743092160129	0.0542017470250531	-0.0111296220498006	0.0483333333333333	0.187333333333333	0.3245	0.458666666666667	0.44838797102666	0.428251989827652
92	7.12525491677134e-09	7.34928963355944e-08	1.09988221183547e-06	1.82680764438383e-06	0.459404748105969	0.861341882008515	0.42989941903872	0.00104417971537108	5.70129382221025e-08	5.9590190114454e-06	0.0899068899460348	5.20536637576366e-07	6.61268592707345e-08	2.69304123195177e-07	6.85384074507063e-07	2.10625430363371e-06	43.7806702148009	53.0305589468626	54.3940359474	54.9413804874785	0.547344540078484	1.91082154061587	11.1607102726775	10.7475409764402	29.4623714383324	20.5013184622712	2.8760397381684	58.1622963007648	0.05925	0.2285	0.36	0.46825	0.414804472558229	0.465980280333593	0.452469762871905	0.451254477933324	0.413602982800624	0.367922866217256	0.183044571323709	0.094721619787091	0.103467434512428	0.0648861149686741	0.0591774074940637	0.0445	0.183833333333333	0.316333333333333	0.451	0.41261913010848	0.342610686138347
93	2.90829379049101e-10	6.83312211312253e-11	2.41239888491467e-09	3.18182906722458e-09	0.243285771022823	0.876080934616911	0.0404406796676001	0.00783381170711381	5.02773868713707e-07	5.90451611932457e-08	4.93784049634115e-05	4.71281549248809e-09	4.04271035810332e-08	3.46815484813492e-08	1.51210636854824e-07	2.30302576508334e-07	50.4499948044613	69.0262825324608	69.464733233297	70.8261865317982	1.36145329850115	1.7999039993374	20.3761917273368	7.07107780315891	25.2531501133763	29.3944939920311	16.4718264478288	69.8694212426074	0.05725	0.22525	0.366	0.47725	0.475793834775458	0.345675476603444	0.331731704144865	0.481822793695659	0.38429147141334	0.364967610246813	-0.0239253858130858	-0.0262751789310071	-0.0579409472671426	0.0379735099302793	-0.0129824323347743	0.0453333333333333	0.184	0.313666666666667	0.436	0.40077136496661	0.42146868680142
94	2.33613181507023e-08	6.82954342178379e-07	3.41652426770183e-06	6.6831214322424e-06	0.809917292651567	0.580739548322717	0.506850997393416	0.531877124542057	2.94787501982637e-07	6.24018880317369e-06	0.203682303383109	1.48690271355519e-06	1.59373816346551e-06	3.91651079453819e-06	6.81626330720854e-06	1.2211018294701e-05	41.2941072119575	47.7724387372	51.499769094502	51.5576250889353	0.0578559944333392	3.78518635173532	10.2635178769779	0.390803929934918	26.2835592337815	20.4130781730128	1.61577219778883	55.4729939783387	0.0505	0.23025	0.3685	0.46025	0.414749412914574	0.412048557304591	0.385495135591188	0.466997463418984	0.402548161646233	0.382854829723424	-0.0407997276968504	0.0281388786028605	0.0445410377531112	0.010294891116063	-0.0112688307936743	0.0533333333333333	0.187833333333333	0.324666666666667	0.447333333333333	0.42283998415409	0.495618637193876
95	1.55601167315757e-10	2.67003559835178e-08	1.8446642039033e-08	3.46272991829063e-08	0.515530367685306	0.0881498612826603	0.279368633941363	0.177425014496764	3.31707140717095e-09	2.17322561799369e-08	0.0344753064303572	2.26617704882316e-08	4.41085782537783e-08	1.98015969489182e-07	4.84743060626406e-07	1.51571689768482e-06	51.7498369087407	55.3900844053351	64.5441812298595	64.9670070592983	0.422825829438807	9.57692265396327	13.2171701505576	1.81906162672931	34.9882135195676	31.3332770059551	4.47097535261673	66.0158538280707	0.05475	0.22575	0.3705	0.4685	0.416136499478597	0.419692945470052	0.510313394575924	0.486311313015035	0.416597537563399	0.390623197266592	0.133984496464599	0.0107585875068515	0.057836319808815	0.0232004885628697	-0.0492493847535826	0.0486666666666667	0.1775	0.316333333333333	0.447	0.396261011274118	0.418918366515696
96	3.29808327323216e-12	6.37862169061449e-13	1.94910470164265e-11	4.17184494192373e-11	0.553917648136294	0.882144035539987	0.0286570189263405	0.0125038914474986	1.81626414784908e-10	1.44630268347845e-09	0.00108110859071192	8.79099634015736e-10	8.35851118029119e-10	3.23190435049966e-09	2.96605750719909e-10	1.09634051419058e-09	59.734759184299	79.469293976741	80.8720429789464	81.2223884222185	0.35034544327209	1.75309444547747	21.4876292379195	6.23798138128041	40.6549516103405	36.6054032253687	10.6832345811654	73.9407987423484	0.05575	0.23225	0.36975	0.4645	0.480183413610988	0.459254419123589	0.371956870033577	0.552525899403183	0.417059098519557	0.398996241012272	0.125006662776321	0.0977400215482059	0.0599457039505564	0.134422224840167	-0.0243698543722481	0.0446666666666667	0.179833333333333	0.311333333333333	0.431333333333333	0.404022013672618	0.39856129243927
97	1.50222133975424e-14	6.67025501275437e-13	3.26812257818724e-11	6.52817709490304e-11	0.480373128436246	0.977645096407253	0.593160751467047	0.0429878989604199	1.10869502192849e-09	1.29972998488611e-12	0.0421005060519062	4.01496732811905e-10	2.60519314848283e-11	1.48138801453762e-10	3.78945271633349e-11	1.51569118652241e-10	70.8489753661634	79.3701597699182	79.662488374961	80.1605044785974	0.498016103636473	0.790344708679186	9.31152911243407	4.09587793398168	37.1236736744249	50.3296184385199	4.13115906021267	75.8255766235369	0.059	0.23475	0.3825	0.468	0.407525601560124	0.416720967952578	0.362826112729348	0.487782413464367	0.379445083774097	0.380811243737911	-0.0533894191509622	0.0160641767580925	-0.0223527835609145	0.0397130294108245	-0.0197426185128441	0.0496666666666667	0.184333333333333	0.313666666666667	0.447333333333333	0.378795749883871	0.349724366334111
98	6.96133306558768e-10	3.96497605382989e-09	3.31032816974199e-08	5.04723799281934e-08	0.338526862210265	0.51570329784541	0.165004125832963	0.0387352961889987	1.20383015919047e-07	1.54554260055499e-08	0.00145960527548381	4.00447490251509e-07	4.80301044356318e-08	7.82274547077534e-08	2.78435930719081e-07	5.62826981349227e-07	48.6339084818392	59.7937552036819	63.1156085895782	64.0316107740218	0.916002184443641	4.23785557033989	15.3977022921827	4.27243888854355	28.0149309740118	31.9951967043944	10.1289247756904	58.8291643671767	0.05975	0.22825	0.369	0.48625	0.42530977807616	0.429726651638111	0.429899948430141	0.479259036587303	0.336972428064398	0.392062598595337	0.0690021581300706	-0.0483325669562445	0.0812882635715221	-0.00765685324602846	-0.0297769749456082	0.0501666666666667	0.184666666666667	0.314333333333333	0.453833333333333	0.405090165133664	0.384648426835378
99	1.80973927660409e-08	4.02175653174095e-07	1.58857616526643e-06	3.03018632291267e-06	0.68126554566863	0.466836731233185	0.378927370176998	0.73525786358978	9.72176196365743e-08	3.93680460938411e-06	0.48113093809916	2.51727294255246e-06	1.11749812434724e-06	4.89343982266378e-06	1.6043646655051e-05	4.73762958269022e-05	41.8293069534411	49.0301455530862	53.4597650778014	53.6284697900628	0.168704712261388	4.59832423697662	11.7991628366217	0.114338502340615	28.4286166353286	21.2953736435993	0.496298775909963	54.1106386111581	0.0505	0.219	0.35775	0.4635	0.391488259313633	0.437292282257265	0.307960204827877	0.493432510955872	0.359547807822296	0.382602157021063	-0.0212329157380639	-0.0919356772314728	-0.0180560888565703	-0.00176875810360345	-0.0189413087585608	0.049	0.175833333333333	0.313333333333333	0.456333333333333	0.37269148487045	0.405583612032145
100	2.86552363238355e-07	3.17050584979343e-08	2.17136423985204e-07	4.51352012852167e-07	0.815814944821052	0.618205764669595	0.0207435596251304	0.727775944173429	2.10361690900638e-07	3.91427716966936e-05	0.147020077510304	9.67559146247449e-06	1.63118374542604e-06	5.53659744562714e-06	5.33950901527527e-06	1.24152065424735e-05	36.0206538028215	54.9908587251193	58.470890665878	58.5251475412952	0.0542568754171953	3.53428881617583	22.5044937384737	0.121163542539762	26.9354787020111	16.9125095647451	2.10289983126677	50.5803812566045	0.05325	0.22575	0.358	0.46675	0.460316345115899	0.480788380418281	0.357307116170163	0.48768819366604	0.335454453342225	0.385820240329469	0.155112563128704	0.0488159284761316	0.0346118436948576	-0.0274843904881048	0.0619440537592799	0.0516666666666667	0.183166666666667	0.318333333333333	0.452	0.391822147138291	0.375347836482415
101	3.35882151227127e-09	2.49636851112361e-07	2.54821836271438e-06	4.73239635695718e-06	0.645482656919536	0.805344407307095	0.789947763544495	0.799290213814579	2.43646526430887e-08	1.46045841396075e-06	0.0662166259361844	2.67930005028477e-05	2.86377751919289e-07	1.25502115544396e-06	3.82179372811652e-06	1.17800013719679e-05	45.3522872144385	50.1579432295403	52.2525779022617	52.4642209243175	0.211643022055796	2.30627769477724	7.11193370987894	0.0646511006971195	31.1113185606209	23.1993611005546	3.37440150403017	47.859383005534	0.054	0.23575	0.363	0.4635	0.472994203530055	0.331365105865661	0.361442912854928	0.458959056583657	0.385282665787317	0.365860314356865	-0.0201715110115479	-0.0272954813967503	-0.0121206111022891	0.0444843360487833	0.0570947477177182	0.0528333333333333	0.189333333333333	0.3165	0.444833333333333	0.431864926170657	0.395403820647831
102	2.44454573069406e-09	5.71562469476192e-09	4.88354842947454e-08	2.4333119117272e-08	0.0551272637042781	0.22918580916196	0.0478062579943481	0.187085127938556	3.8353329324597e-07	9.82321159022907e-09	0.0114968810193201	5.54160672999717e-07	6.72277168869824e-08	7.44336163156534e-08	7.38463443481412e-07	9.25065105947005e-07	46.0155693306151	58.953143039158	62.1618458278972	65.8400782219978	3.67823239410063	6.88693518283981	19.8245088913827	1.74042387502413	25.7754638575407	32.875928222893	6.38685093926506	58.002850975237	0.0525	0.22425	0.36525	0.48525	0.453668536640609	0.399837156074886	0.398699365496382	0.504717906312393	0.39792254436928	0.381695371253711	0.0555688070526411	-0.000333243165857932	0.113731441705216	0.0923345623888625	-0.0169142723408676	0.0466666666666667	0.182666666666667	0.31	0.4595	0.414472257084547	0.363357517467391
103	9.10646147493425e-16	2.20081984773191e-13	1.24545655023179e-11	2.07659438971792e-11	0.328669695359237	0.958708699790891	0.855144310845942	0.00279746626888205	4.86460511276239e-13	5.83877314334307e-11	0.000375627416926026	6.670824477346e-12	1.98817970645744e-12	2.43118309531432e-12	2.29660255690396e-12	4.46067364486153e-12	76.6073916601817	81.8251764544984	81.9177813761999	82.8719136220971	0.954132245897199	1.04673716759862	6.26452196191531	8.93507079005212	52.2588564294638	42.8737891018627	12.649692691466	85.5448364737101	0.05825	0.2385	0.36575	0.46525	0.458924819917636	0.363927295637196	0.398064245231461	0.469486072327525	0.380581955227769	0.383904377258497	0.0437874614673984	-0.0216257258766807	0.0438052651835897	0.0145858796679512	-0.0304745158128701	0.0448333333333333	0.178833333333333	0.302833333333333	0.429166666666667	0.393373758916139	0.392122294316452
104	3.54620852175269e-11	3.70999442486417e-09	1.64996636462416e-07	1.15447320637023e-08	0.00350752045864418	0.171734520851018	0.302694924145698	0.526451642741472	5.63899889296865e-10	4.11466767312489e-06	0.0118673621536207	7.89573873790187e-09	1.83164523103473e-09	8.76804782732338e-09	3.53810403210724e-08	1.1341119401574e-07	54.8185452085163	59.9463608868973	59.1540802258169	67.6767371091628	8.52265688334592	7.73037622226548	12.8581919006465	0.401235964513035	38.4425307384281	21.2106731900458	6.3305781908748	68.608338266025	0.0555	0.2375	0.36575	0.47075	0.421057001364543	0.44605107707221	0.310614603546874	0.478869824535378	0.37548835496	0.372337557956462	-0.04301895015749	0.0103747271862306	0.0653266003110936	0.00544685165010031	0.320265215892564	0.0585	0.186	0.321166666666667	0.445166666666667	0.366499363256597	0.42081680980103
105	2.72137121476565e-14	9.78419053439792e-14	4.67131301540158e-12	8.24338172592346e-12	0.357232448606727	0.920726005072996	0.164024995405982	0.020484310339322	2.28463376516185e-11	3.070789274123e-11	0.0182402775668331	2.10518348153858e-10	2.52931295324523e-10	1.02594136265205e-09	2.77645248302028e-09	6.87023838928062e-09	69.6267538115208	83.6152119699473	84.2001073643187	85.0477063957806	0.847599031461868	1.43249442583328	15.4209525842598	5.37014196085329	44.7102056486729	44.1312515788923	5.57292390017574	77.3715149639968	0.05675	0.234	0.3735	0.469	0.442143080210754	0.416370056472581	0.344613863447521	0.483290636317708	0.356166383075128	0.382343660337056	0.0874432513348833	0.0459760898013229	-0.0125956117581124	0.0386181421791293	0.0157460510648399	0.0463333333333333	0.179	0.309333333333333	0.445	0.390986611485886	0.44270439043713
106	3.02358082331206e-14	1.18831966578548e-13	1.1140867551532e-12	2.03297498249646e-12	0.36878294708069	0.398992936139405	0.0626059034642944	0.000998722973160673	3.76291893025433e-11	3.90729274824473e-10	0.00116436332693854	2.84690262538476e-10	1.36584570615579e-10	6.60325297289823e-10	8.00900377722499e-10	3.0672947414093e-09	69.4100827266229	83.1863962698044	87.5189861868203	88.3267475028842	0.807761316063988	5.14035123307985	18.9166647762613	10.8299321561653	43.733414743012	39.1586452716456	10.5460551403394	76.6495320913203	0.0635	0.233	0.37475	0.4715	0.430232862780752	0.4459057580879	0.374260823440322	0.500628287626157	0.38079457052473	0.366346923690478	-0.00691926560468718	-0.0883000911975336	0.167915816542733	0.00457616876181879	0.0787684979412302	0.0481666666666667	0.178666666666667	0.314166666666667	0.4385	0.36806279527458	0.344120435268028
107	1.45671201759014e-08	1.07713732225447e-07	7.01042643517405e-08	1.23050039732294e-07	0.464884874524448	0.0851144361771554	0.0523382001001355	0.985357182904082	5.27512052007768e-08	4.58382879905154e-05	0.000321775155838609	3.17325557956824e-06	4.31276635524076e-07	1.7698509011763e-07	5.08088709688534e-07	2.54774588834042e-07	42.2839479452014	52.1353346106625	61.2721639153388	61.8062719114969	0.534107996158127	9.67093730083434	19.5223239662955	0.000336835543748748	29.612954593922	16.6128957341971	12.9391844990259	53.5083288552238	0.05225	0.225	0.3585	0.47825	0.450524289506772	0.403306651583167	0.385587681279317	0.487311908266135	0.433542708118522	0.415922702877582	0.0421517648541955	-0.0192046565534001	0.082647086302928	0.064696891793666	-0.02441289417066	0.0521666666666667	0.1805	0.319166666666667	0.441666666666667	0.465891310620348	0.46035579280814
108	3.81297579699396e-09	6.09932552423412e-11	3.80073920325374e-10	2.09055873972409e-10	0.0609442209486065	0.15049047888384	0.000682403383092305	0.105403490300182	2.71384696415371e-09	2.53030892527329e-06	0.019594210408119	2.66461386524017e-09	4.45797978373772e-08	2.03333325470759e-07	4.1625904304702e-07	1.32720118084415e-06	45.0874296019974	69.2821898319162	73.8766744088571	77.3881753068781	3.51150089802104	8.10598547496193	32.3007457048807	2.62181989765213	35.3790907842504	22.1433502781802	5.44769075393015	71.2573659900984	0.0585	0.2315	0.36725	0.47425	0.427229785931217	0.351637781384042	0.496041281662587	0.522124108726933	0.4248642382179	0.379802156312359	-0.0135660635213269	0.108912437233703	-0.00970501954497499	0.131631208152271	-0.031689663766192	0.051	0.1825	0.321666666666667	0.4505	0.412364411737138	0.431502579916266
109	2.71451632108596e-09	3.15106802321739e-09	5.97745904252509e-09	1.15015782384788e-08	0.523478584285419	0.194884586056181	0.0252474038627714	0.581599242665959	9.52450554694499e-08	6.95057133270674e-08	0.13371376553246	1.84973970122209e-07	1.08184986652244e-06	3.02476840492902e-06	7.69941116736956e-06	1.32820109478562e-05	45.7969326738385	60.3210187859586	67.2788996788368	67.6859340657393	0.407034386902524	7.36491527978069	21.8890013919008	0.303656354692066	28.4683035577273	29.078453719314	2.24884971160645	60.7819589947782	0.05725	0.2315	0.36225	0.46575	0.397680418481225	0.46591639045555	0.411492546378446	0.490310454763967	0.35721511733618	0.37866217556109	0.0458383585295708	-0.0513362072419445	0.167642428918655	0.059638323826708	-0.0371756205387081	0.0546666666666667	0.187333333333333	0.310333333333333	0.4505	0.418505668172224	0.456270701671196
110	1.16044743349615e-09	1.43396001314032e-07	2.51459549374803e-06	1.96838834847049e-06	0.116654735379624	0.656192331380156	0.784415713289366	0.046932858785283	6.30374302007545e-08	1.48664900759776e-07	0.53877887411389	8.33300409202255e-07	7.18776339091108e-07	1.87522022046585e-06	3.39966571014185e-06	1.01571285029711e-05	47.5693723128352	51.4636270518968	52.2866091169344	54.7482785918546	2.4616694749202	3.28465153995785	7.17890627901943	3.94779386899472	29.2677101569498	27.6066743444444	0.377807673185089	56.960873290016	0.05575	0.22925	0.37075	0.46025	0.42982161385298	0.422747450685464	0.410124431417421	0.455834245147502	0.410041785600443	0.379105189470878	0.00779247001770604	0.0186779685060358	0.0344086869440427	0.0424061468707638	-0.0621798399238771	0.0468333333333333	0.184666666666667	0.319833333333333	0.454	0.410760000896575	0.413994814138828
111	4.718860583528e-13	4.16414239860135e-13	1.3730975782441e-11	3.25370764698358e-11	0.728354707422973	0.924693655815804	0.0801691938293529	0.0333193803466243	1.22803264324041e-09	1.29412106980614e-10	5.57900264057465e-05	1.2211053046041e-10	1.67699318676333e-10	4.78152378250034e-10	3.53494378750811e-09	4.47175071378343e-09	63.7494870586816	80.4142634261807	81.6901549409013	81.8107826275445	0.120627686643275	1.39651920136384	18.061295568863	4.52929299338894	36.9243402434622	41.3173952942452	16.2404525834718	78.6711351268701	0.0555	0.2295	0.37225	0.483	0.444602813698662	0.512064847032769	0.424954624000883	0.484619863515233	0.418464677969175	0.427130617759346	0.101293063978734	0.0792298513306612	0.1900559373134	0.033004445822111	-0.0102008960665173	0.046	0.179666666666667	0.310166666666667	0.442	0.324241999273705	0.427491231500884
112	3.78067825331737e-07	6.64471292080091e-06	3.15614763715436e-05	5.86575303417546e-05	0.829332315543464	0.633007260824974	0.503962636577878	0.203552812586414	4.92282690581706e-08	0.000361145605826751	0.445888467019851	0.000183917462153816	7.8979113873591e-07	3.16872731257205e-06	1.23108142562321e-05	3.35243003907541e-05	35.4353193419738	42.2948923051736	45.6849912215985	45.7314564628323	0.0464652412338182	3.43656415765872	10.2961371208585	1.61669805090423	29.7469401530452	12.7232086943332	0.581082144924949	42.5645080363667	0.0565	0.228	0.359	0.46025	0.444029987464677	0.413243627591791	0.344187769237479	0.468004298908895	0.376342176349193	0.361366001383315	0.122819801584413	0.0522150739606474	-0.00826257526187068	0.00527340167578684	0.0733057824853102	0.0506666666666667	0.183166666666667	0.3245	0.4525	0.399961362812715	0.415629889087026
113	3.02522250238406e-13	8.86765209135855e-11	1.69947026183196e-09	3.93598334540336e-09	0.95312341777386	0.866861255586723	0.896144859347778	0.190128081055443	6.66413053370243e-12	5.32731727292825e-06	0.00303983648288563	1.60055169076414e-08	2.47646470267247e-12	1.34265407611456e-11	5.13204694566087e-11	1.90194960937992e-10	64.6663494081367	68.4387411576536	70.3050117619568	70.3084674290731	0.00345566711621359	1.86972627141949	5.64211802093632	1.71662485116303	47.1238067844188	20.7158511947273	8.78340256456067	66.8733477470576	0.047	0.24125	0.3635	0.48	0.418132722713833	0.423363562279308	0.457837528865198	0.452974617111781	0.414109608223983	0.429953626891195	0.0128413135634235	0.0597721210515271	0.142773895512253	0.041114241733384	0.0432735520980836	0.0528333333333333	0.184166666666667	0.3195	0.449833333333333	0.412263233065848	0.406629813594965
114	7.82542729120035e-09	7.32223882030428e-08	7.13368883386634e-07	1.40202881100959e-06	0.712909255703026	0.763593877556236	0.360652713738367	0.0329629532219402	2.81516821785588e-06	3.07489876909311e-08	0.248099030911597	2.48880316705868e-06	3.20791746953122e-07	1.47041420036942e-06	4.72741870456188e-06	1.38084567158497e-05	43.5846214526828	53.0391821987359	55.4891174507575	55.6245058979184	0.135388447160949	2.58532369918248	12.0398844452357	4.54770226238179	21.9385820473035	30.659672701333	1.33397646384219	54.1401720802826	0.05825	0.22325	0.368	0.46625	0.425356762219093	0.463518876365087	0.461274492164679	0.475526220330111	0.370599957781237	0.395432171537292	-0.00439934431862015	0.0602898875525589	0.0695576865335903	0.018237715789472	-0.0569676641117465	0.0485	0.184833333333333	0.3145	0.4545	0.44353888503725	0.453593716147052
115	1.29328275196496e-07	7.09364959066426e-07	7.21131272066408e-06	5.20331148688422e-06	0.103719878918858	0.475424944074106	0.205674529885526	0.815653309970003	2.15305592984608e-06	4.38120815288905e-05	0.000549087249222364	1.22887529403451e-05	1.19212791214803e-05	4.19998292190493e-05	0.000112729990646158	0.000282477474504734	37.6981380006982	47.6820961332778	49.5681195640209	52.2155124026613	2.64739283864037	4.53341626938345	14.517374401963	0.0543538903530134	22.4533861423915	16.6986535947526	11.9411110561341	49.9458957058124	0.05425	0.22425	0.367	0.4815	0.447532084944335	0.373917970023341	0.280104021308464	0.482212197105723	0.440978198083023	0.400916182710872	0.0406850679038901	-0.062886353177031	-0.0679325545841507	0.0589048274209259	0.109477290336603	0.0553333333333333	0.185333333333333	0.327333333333333	0.446333333333333	0.352976593945072	0.399994250827233
116	1.50299941100764e-14	8.27039867538215e-14	4.55571711800919e-12	1.1526458605772e-11	0.974119254533628	0.998112587816079	0.267286379996727	0.464916797397737	6.79095833829955e-12	1.30696007829819e-10	0.0149279623069678	1.22678972668876e-11	7.07905370901524e-11	7.67324458807948e-12	5.95762262597794e-10	1.19233307706908e-10	70.8479105050792	83.9858848313597	84.2582957484774	84.259348257423	0.00105250894557685	0.273463426063245	13.4114377523438	0.534031619138659	47.0868558249422	41.2980979027798	5.92494995222296	84.1126050958844	0.0545	0.23625	0.3745	0.47025	0.399389511758533	0.398645449055404	0.246660111642946	0.492468786578592	0.346811224536067	0.374979798633965	-0.0672123675307347	-0.107161621723173	-0.0312631010630571	-0.0128165037086349	0.0362538411893897	0.0511666666666667	0.179666666666667	0.312333333333333	0.4455	0.428213961899246	0.35106455961222
117	2.75886024696426e-07	3.60771035774753e-05	1.45697794541012e-05	2.80844498190733e-05	0.959715907218434	0.087197074436736	0.3919528762878	0.0143582704543161	2.2853754169088e-07	0.000476646084006586	0.9477182249787	1.11622590400018e-05	7.90494188960434e-07	3.1760961563161e-06	1.22304871389566e-05	3.29556659921148e-05	36.1007284633597	38.1263335807234	47.7298890130987	47.7324402825179	0.00255126941920025	9.60610670179449	11.6317118191582	5.99355093220129	26.7753197648744	12.2048823393779	0.00429974597318505	50.2013531588935	0.06325	0.2285	0.3535	0.4565	0.390331530977169	0.370284197321329	0.367309128162028	0.450002745726804	0.363884797151178	0.350700905571926	-0.000340330157555731	-0.00171287764221283	0.0134149969955494	0.0598044213765806	0.0721036902691207	0.0516666666666667	0.185833333333333	0.319833333333333	0.455833333333333	0.362102568944846	0.411902747314795
118	1.37146858974619e-07	2.42954729102808e-08	6.99912050225781e-08	9.09635156859855e-08	0.256657618326103	0.224113433691673	0.00915258846841955	0.0681895280194638	1.47836719405386e-08	0.000373369716329526	0.0105152596539383	9.87214655324586e-06	2.05783207522599e-07	2.1633001859082e-07	2.97375014901576e-06	2.63942715706605e-06	37.5745027654193	55.609230356662	61.2761422214971	62.5628388242185	1.28669660272135	6.95360846755648	24.9883360587992	3.32607245522013	32.0815225529605	12.6609636774629	6.54545222442721	50.5271037006851	0.05625	0.22925	0.35225	0.468	0.371463807013324	0.499120127703835	0.45699518285132	0.466317307508923	0.399401402739444	0.40900880796327	0.0672138142455505	0.241082840131935	0.0755398900644743	0.00155509062769706	-0.0171130136545729	0.048	0.182666666666667	0.318	0.442	0.456225016599954	0.373781078836153
119	7.56325345815763e-07	2.19712625491786e-05	0.00021869925075379	0.000388855186099416	0.908308358816262	0.955572921265477	0.840026426034562	0.327921713716838	1.67269192445073e-08	0.00784868251533336	0.298132448085218	0.000455472481423853	2.31151267136398e-07	7.78870317135289e-07	1.49121854628418e-06	4.20900853692867e-06	33.9685859313249	39.3581732735038	40.4281885905657	40.4414533059607	0.0132647153950529	1.08328003245697	6.47286737463583	0.957087732767832	31.8416268422934	7.06767989858781	1.08252918604921	39.9875013087636	0.05825	0.22925	0.35625	0.46475	0.37634813498663	0.393308543576512	0.406641446340276	0.476553177271541	0.396936468681862	0.410014494942517	0.0413278365148908	-0.0278863472708865	-0.0418415641267748	0.0289321603037227	-0.0258037374233346	0.0536666666666667	0.182833333333333	0.3305	0.454166666666667	0.369127551797938	0.434065673091418
120	1.60740833195683e-09	3.09886648169887e-09	7.02357632923454e-08	1.40174934389366e-07	0.645397130226535	0.952321000800267	0.202088562330909	0.411114247763246	1.55440154085279e-08	1.68926365367245e-07	0.0690798611243817	8.43120623553009e-07	2.089588002247e-07	9.5895723354652e-07	1.77829899045641e-06	5.63283150280095e-06	46.890142598837	60.3593290936406	61.2675447512156	61.4792974259981	0.211752674782474	1.11996833235753	14.5891548271611	0.675576116208504	31.9840937379959	27.3595699016169	3.30474987865091	56.9308739976817	0.05475	0.23425	0.37	0.472	0.481231540889408	0.565132796772991	0.308164304434732	0.491791691675616	0.391600107829783	0.381916046113131	0.244939691948714	-0.0523768160659876	0.186739557026303	0.0244817170689837	-0.00372925116932676	0.051	0.187333333333333	0.319333333333333	0.4535	0.441039172020076	0.404655357655258
121	2.0397758878548e-09	9.22192940728097e-09	1.68062086132799e-07	2.17644557280704e-07	0.260948574015157	0.773305584866031	0.234170052909692	0.0546585363340037	3.95133848622154e-07	7.0032796690439e-09	0.158747658421279	1.15692881102074e-07	9.71679472880527e-08	4.52148266194554e-07	1.38350378046177e-07	2.60337788846361e-07	46.393279321077	57.8509002128558	59.1083388589759	60.3720564427422	1.26371758376627	2.5211562298864	13.9787771216652	3.69247246840951	25.717954273854	33.5338966006493	1.9861152412559	61.9608347141827	0.05725	0.23175	0.37275	0.466	0.431585056813137	0.512680474182373	0.345810057473896	0.521907540863706	0.371747202800177	0.388346053909219	0.0748154920933191	0.0525569265449992	0.0589583916301935	0.0537759535141819	-0.00411681970323903	0.0485	0.189666666666667	0.316666666666667	0.451666666666667	0.363886555523924	0.381445150202887
122	2.13189685864993e-16	3.47301415791028e-14	1.4786731840534e-12	3.60576443473417e-12	0.726894349686918	0.954962762768957	0.765717697470372	0.984868161597504	4.75053228773583e-13	5.35929138365361e-09	0.882429633025345	5.85834596818806e-12	3.73937416086171e-12	1.08342648182919e-11	7.4822331408872e-11	1.35113548284977e-10	79.5857126736228	85.896750478998	86.8650214703375	86.9870038090812	0.121982338743692	1.09025333008321	7.40129113545845	0.000359712341833074	52.3054541242509	34.0543880184905	0.0218714323273161	85.8496274323722	0.04875	0.235	0.36625	0.4435	0.383274762126364	0.425465783877476	0.373382705882121	0.493053907322817	0.411211263513589	0.392845294784698	0.0414546116009301	-0.0409434678564622	0.0143500313019294	0.0666557295878371	0.0454936350774594	0.0486666666666667	0.175666666666667	0.31	0.445	0.401758252111242	0.354778505394106
123	5.39473363973682e-10	2.91880380809641e-09	2.47488450858954e-08	2.21012663194059e-08	0.133556897882168	0.349134112614284	0.110474471218011	0.380128074077515	3.5270144351779e-10	0.00044457762894764	0.337874733506623	2.60354054857178e-07	1.12198355810642e-09	3.66553467725724e-09	2.24872296571918e-08	5.36244896500944e-08	49.1646591319222	60.4965858451396	63.8270270100038	66.077693156818	2.25066614681418	5.58110731167835	16.9130340248958	0.770287669824029	39.3585701887314	12.3348592321599	0.918478699039042	59.9196877478436	0.0505	0.23375	0.36	0.46525	0.424995932878624	0.404399060570937	0.398262995704231	0.480279933963478	0.379995086105759	0.394840653854249	-0.0209790782660891	-0.0169399556233666	-0.0786087544148197	0.00112077262432624	-0.157934617579227	0.0545	0.182	0.326	0.4555	0.34949882331592	0.419223351027511
124	3.89318856363378e-11	1.42519310236223e-09	3.64818679009982e-09	8.05259209185248e-09	0.764047610617707	0.267185379568358	0.2366028834653	0.633648548474659	4.49849862981194e-11	3.60557249961987e-06	0.00270550655794276	5.25383840557581e-08	4.12099494505367e-10	1.80800602692144e-09	6.82549788279897e-09	2.30317502539751e-08	54.6250226440607	62.1369284396642	68.4700673468615	68.5601692785203	0.0901019316588645	6.42324083885615	13.9351466344597	0.227145465414651	43.3840068854479	21.4638766780445	8.99613860552745	63.9318290086563	0.0535	0.237	0.36275	0.474	0.491692979199222	0.325380760868063	0.378141594275958	0.478573572610219	0.386345762794408	0.377647975539975	-0.0204478261702623	0.0311819636240879	-0.019031317614964	-0.000534193798807055	0.0436717479003551	0.0513333333333333	0.1825	0.318	0.4435	0.368521412359642	0.423952414810464
125	1.60453892375099e-12	7.13948434278976e-12	4.15810579689563e-10	8.60360516022507e-10	0.565975526372044	1	0.308669691361286	0.0728731030696643	1.31538949926682e-10	2.03372093549042e-09	0.125600718305812	5.49219449300256e-10	2.13148239582816e-09	1.05063252291738e-08	3.41420371691409e-08	1.16079570831198e-07	61.2234247442975	74.0937785772767	73.6632804773762	73.9927433721386	0.329462894762401	-0.101035205138032	12.7693186278411	3.21708930209024	41.2855311662133	35.9411106626958	2.34605233057482	75.0732106777234	0.05575	0.229	0.37025	0.46875	0.441636560482026	0.515801974022511	0.417566376780786	0.499003390435605	0.395842904900835	0.383569855045817	0.133991917856556	0.0749321830006731	0.0260594720175019	0.0195567472063503	-0.0277027233942923	0.0476666666666667	0.1765	0.312333333333333	0.453166666666667	0.350376780923406	0.339007243043002
126	2.96783840464375e-07	2.38025694338121e-06	5.05460889328558e-06	9.36932188175829e-06	0.674807446757957	0.317764802793014	0.195727490406034	0.786283119470934	2.55782299310547e-07	0.000126422300460806	0.47660121996442	0.000107310507081353	1.47402293920135e-06	5.64809284693829e-06	5.39266143273894e-06	1.03750140001233e-05	35.9465883894809	44.7825009661174	50.4895283132573	50.6655582956373	0.176029982379987	5.88305732951994	14.7189699061564	0.0735170677062342	26.5577068754683	14.6943872335796	0.506630307294472	44.0677480499841	0.05325	0.2285	0.3575	0.47225	0.458392966887742	0.451974929083548	0.315026853666534	0.478921958696371	0.346975013789086	0.420945612188392	0.109976700178212	-0.0206719390520753	-0.0606631009125272	-0.00606768418776693	-0.0764628663687723	0.0545	0.186	0.3205	0.465	0.368843407232951	0.423922489423313
127	4.436570236115e-16	3.78256887318993e-13	5.68064632068609e-12	7.2702422225833e-12	0.206300813670301	0.451547460546506	0.777652815388283	0.0227248053161665	7.29639786996077e-12	4.90716170922262e-13	0.00395902060262282	3.62070315797882e-13	7.92834193138372e-12	4.28764152210565e-11	1.00831762817175e-10	4.01839884958166e-10	78.0827872786613	80.6270699567394	83.7456066146406	85.3428041480365	1.59719753339596	4.71573419129709	7.26001686937525	5.18941952918249	46.946155433403	52.2417519739574	8.30251542549922	92.3412850410948	0.0615	0.2345	0.3805	0.4805	0.426482695761734	0.448820670334185	0.405312030195671	0.485449934502738	0.411030851500713	0.396725448709777	-0.0220846731842131	0.153034968213793	0.00352164114264696	-0.0127098455486669	-0.014281943737216	0.0508333333333333	0.178166666666667	0.3105	0.451166666666667	0.409556942385867	0.410353851971942
128	3.90908899854678e-08	1.89033381049725e-08	2.52469690501072e-07	2.37469413375774e-07	0.151501084729684	0.555069248025986	0.0461966621427265	0.00770888291101157	3.99468390390635e-07	1.44771831769615e-06	0.18482796349651	4.02244721468612e-06	1.24775440249597e-06	5.39342682494069e-06	1.60032260582863e-05	4.72495563785871e-05	40.2139603805626	56.1912435716804	58.0950015646595	60.1520731033015	2.05707153864205	3.96082953162113	19.9381127227389	7.09988659638293	25.6968991865979	23.2162105126354	1.75836994984274	52.8895640022381	0.06025	0.2285	0.3625	0.472	0.424516045510548	0.485801803193296	0.434187059872258	0.488564868842586	0.386650518782268	0.371741686317587	0.160453558230274	0.125578003224866	0.0281794547301189	0.0964618211296941	-0.0431783533153973	0.048	0.186666666666667	0.316	0.4585	0.440744106106516	0.441582156854472
129	4.47837956970117e-15	1.85597747662385e-13	3.21815936120137e-12	7.51365908900206e-12	0.654185471751147	0.690174344747104	0.369019774928668	0.00247292811455366	5.3047314330791e-12	3.94367836906197e-10	0.445847999868391	3.53517972585338e-11	3.784436726909e-11	1.52271488185831e-10	3.41352653483588e-10	1.13469667517429e-09	73.3366698730388	82.201814151842	85.0647937692411	85.2654577017238	0.200663932482712	3.06364354988182	11.928787828685	9.16051613513355	47.5710047270422	39.1405481825968	0.581185545335757	81.6144639160779	0.05975	0.236	0.36725	0.45975	0.435907081780225	0.504056989061129	0.380428829917122	0.465943619494444	0.394116917230587	0.367469638016854	0.0861997810459613	0.0375450930297606	0.0236161579899293	0.0616263218714903	-0.0500193859505855	0.046	0.179166666666667	0.307	0.452	0.417347396809259	0.346470445079062
130	2.2782952772635e-09	1.09923392177848e-08	1.09997199133e-07	7.17254795657511e-08	0.0834315726235934	0.335382759208501	0.108060344612297	0.495478358846249	3.04339100972175e-08	5.0414908959055e-07	0.422697985522821	2.31092685381828e-09	4.82474279672216e-07	3.0320592461744e-07	6.5173098485311e-06	2.95412149622276e-06	46.1625456735201	57.4454932286462	60.1595511732667	63.1563041598856	2.99675298661896	5.71081093123939	16.9937584863656	0.464607777742458	30.679657195682	25.2478817314895	0.642801957066695	71.6031174062139	0.0565	0.228	0.37125	0.473	0.380973053560113	0.394782313682637	0.41226987907172	0.48379821174309	0.434067992022608	0.410934214091617	-0.017609689385425	-0.0608948532902018	-0.00603373188061781	0.102705223079379	-0.0880514761082248	0.0533333333333333	0.1825	0.3225	0.464833333333333	0.411315046057885	0.40958874728184
131	4.6323879661678e-11	6.15062200602663e-11	6.61186352157777e-10	9.71671961468983e-10	0.285816745567984	0.488490801161744	0.0537218931241479	0.940453941027849	2.0501264935294e-07	2.45062031151415e-09	0.611420676944409	2.49562903349005e-08	2.11191846439043e-08	1.04228881765594e-07	3.97607418817783e-07	1.31772350616235e-06	54.2645624881188	69.2633279044603	72.5601131995572	73.6993353758953	1.13922217633808	4.436007471435	19.4347728877765	0.00557998985368613	26.9852623617535	35.5778199928463	0.258111327777442	65.7775878389291	0.0505	0.22525	0.37325	0.4605	0.341850431391947	0.502382750100943	0.36686217540057	0.514803466726919	0.413686570771086	0.364358068325986	-0.0448314232387555	-0.0424697076836719	-0.00801690763321097	-0.00207816031588337	-0.0887980246829118	0.0501666666666667	0.182666666666667	0.3155	0.455333333333333	0.345574794938556	0.378747030221674
132	3.54942855942555e-12	1.27858982477356e-13	2.50829753202281e-13	6.57813089439943e-13	0.950214092141391	0.160110965103862	0.000961095523003731	0.358908719122763	8.24092638312161e-11	8.99292326433206e-09	0.0139455776082822	8.48161911141109e-12	1.16295958134992e-09	2.58550641340108e-10	2.55654497808288e-08	3.40483007979144e-09	59.5829445438576	83.0247970887431	90.9513411928929	90.9552396876752	0.00389849478233373	7.93044259893213	31.3722951438176	0.841708067781838	42.1997806002873	33.047616345284	6.04501967705619	84.9807544483802	0.05675	0.23475	0.368	0.4705	0.441596380469735	0.463279711639306	0.409302886516329	0.502904410132952	0.380537552344735	0.429057742539014	-0.0296027593390592	0.0332783852872444	0.102560535154098	0.00481983325159942	-0.0345900442785653	0.0525	0.181166666666667	0.3125	0.4455	0.453344604856557	0.353539382812368
133	1.29146041724446e-10	5.37207288715868e-10	1.38684118265738e-08	2.89601390848008e-08	0.679287587078019	0.958471820296632	0.275874735895135	0.065670645545414	1.07721993451008e-10	1.80337531163039e-06	0.00715630065592287	4.2395858911163e-08	1.25433113558494e-09	6.45790323398651e-09	1.57570301610805e-08	5.527337644466e-08	52.1368918770168	64.36007456472	65.2386864060754	65.4096152991769	0.170928893101518	1.04954073445697	13.2727234221602	3.38804815502363	41.6760229345928	22.793896400528	7.23331342288111	64.4649021884999	0.05525	0.23275	0.36	0.469	0.380742759040198	0.462670074730415	0.463165393524317	0.469655527142602	0.413383487656658	0.387953139773681	0.0814554278606176	0.0970608768842091	0.0497184322102279	0.054092948951714	-0.00565287482455822	0.047	0.179666666666667	0.314	0.441666666666667	0.364555230801951	0.40036569937822
134	3.21094639155301e-08	2.42568907582797e-07	5.31127433249165e-06	1.04955214453433e-05	0.953462927987177	0.999634981600977	0.554108074703243	0.40165934136207	1.12468580715716e-06	1.48610012741938e-06	0.947722812710238	6.7200103813851e-06	8.85621064813896e-06	3.42633207088362e-05	3.64479940228241e-05	0.000101178453299279	40.6269070362614	50.2257270360205	50.3613788879593	50.3647846233798	0.0034057354205288	0.139057587359275	9.73787758711842	0.703352954319598	23.7019489931317	23.1658910744009	0.0042989903176931	51.5431284060528	0.055	0.22625	0.364	0.457	0.412540574263805	0.449697393450277	0.372185235703955	0.490947482618398	0.365106775261267	0.354936929396671	0.0331442747264421	0.0272632205732142	0.000710976481096386	-0.0158422753046758	-0.0180250836436304	0.0511666666666667	0.186166666666667	0.3175	0.456333333333333	0.363610116655958	0.37478655319448
135	3.05011761734121e-10	1.03780999382145e-07	6.54398708663783e-07	9.64485296739856e-07	0.348335655698674	0.49832863236017	0.857217316083992	0.102195367967864	7.54844852998151e-09	4.01433080673786e-07	9.40971433471647e-05	4.16436937366525e-07	9.95348606008347e-08	4.22984553272878e-07	7.59571184164485e-07	1.99313594926757e-06	50.3509888453991	52.22254393396	55.706701328083	56.5862122982799	0.879510970196861	4.36366836431989	6.23522345288075	2.67094436635944	33.3880986023778	25.6874310021703	15.2515973004211	58.7297396639701	0.05875	0.2275	0.35925	0.48525	0.421604383864763	0.408931980911206	0.388270610632954	0.458056520074803	0.380907125360759	0.413273137019622	-0.00526788258016657	-0.0267029955532635	-0.0442754539374756	-0.0115588609553699	-0.0712425808963974	0.0511666666666667	0.180166666666667	0.3105	0.4455	0.419918837413708	0.400025632384572
136	5.99070337108413e-15	1.30310464282415e-12	5.20231101644893e-11	1.49201732509069e-11	0.0242078734606416	0.329451074708828	0.450601138105438	0.248530579376502	1.27017823388875e-12	6.99426143153035e-10	0.0867885369181825	6.44662287607071e-12	1.79930838353011e-11	2.01787354548941e-11	4.70891630305645e-10	3.57018022641514e-10	72.7388405925813	77.8835860740946	78.5719180991146	83.6515955194409	5.07967742032633	5.76800944534625	10.9127549268596	1.33154481547581	50.3747531788813	38.0222452207126	2.93295441259579	85.6250837222241	0.05525	0.23625	0.3735	0.46725	0.425313174739702	0.422189624978901	0.549847856193555	0.474699145934309	0.39616890906091	0.383116078474965	0.0485346688816563	0.0942912819314216	0.119987836490493	0.00119657426818544	-0.00871668132020381	0.05	0.177833333333333	0.313833333333333	0.449833333333333	0.420231383550725	0.41704351541754
137	5.31959720688223e-09	3.34148893539494e-07	2.27953485695241e-06	4.35217529805748e-06	0.702730619039326	0.666937061047961	0.686947355033258	0.043875895018919	3.49350690762459e-07	1.44898513777609e-07	0.372153364966123	2.59665544538142e-05	1.41063325608462e-06	5.52883361944455e-06	1.0555672749944e-05	2.07827457398086e-05	44.391682511683	49.4689048268046	52.5378743228648	52.6835211398429	0.145646816978115	3.21461631303828	8.29183862815989	4.06133131920342	25.955654361831	27.6563115715253	0.796461726866255	47.9438097632114	0.05425	0.2235	0.36025	0.46775	0.424331356703781	0.474160157671999	0.393938218389276	0.473717040921049	0.384241211146112	0.411972711693453	0.0498162469117377	0.10925850216851	0.0257896545703305	0.0119573780177303	0.00167036325884714	0.0453333333333333	0.181833333333333	0.309666666666667	0.458666666666667	0.397872530421579	0.403524503227193
138	1.95127629991866e-09	3.20000200300808e-07	2.06999176431304e-06	4.04448636074362e-06	0.763113094271928	0.653224503206144	0.846155856431594	0.00246436322885178	9.41682760640238e-09	5.3529853553291e-06	0.184633489387284	4.38979001300112e-06	2.41002800907624e-08	7.02208217784795e-08	2.95972945515368e-07	5.86404590433411e-07	46.4858124259626	49.5712500253649	52.7844425111616	52.8752816250417	0.0908391138800653	3.30403159967682	6.38946919907903	9.1668653005936	32.9580652891946	20.7066471927737	1.75992805712303	52.6610011752257	0.059	0.227	0.3585	0.469	0.402503113624478	0.359294608040018	0.393541302681211	0.471227536320057	0.419263007794228	0.385391357156473	-0.0549676848546014	-0.00826141812076176	-0.00183842492657305	0.103127153554757	0.0495617168997675	0.0453333333333333	0.18	0.314666666666667	0.4555	0.381279064888141	0.409899729752973
139	7.31326229775888e-14	5.9925120870844e-14	2.85858886241815e-12	4.44283597614651e-12	0.281747615942688	0.875784004044703	0.0628004712361649	0.897529244991736	2.18751629074987e-11	1.87099329705753e-09	0.313961241393493	1.68796808296034e-11	2.07869508479232e-10	1.14853692821169e-09	3.27259504846351e-09	1.21746306848903e-08	67.592008826854	84.6959063487375	85.3394429799737	86.4980837271942	1.15864074722049	1.80217737845669	18.9060749003402	0.0165850977227819	44.7952597552758	36.1036160658387	1.01393808213288	83.3607277809944	0.05225	0.237	0.3775	0.46925	0.423074470141281	0.446604087140667	0.450070086322084	0.505196249929201	0.346130215824895	0.356162345781218	0.0801349357962401	0.0525912164364739	0.204123327098577	-0.000505842363099609	0.0430590074368533	0.0516666666666667	0.181666666666667	0.319166666666667	0.459	0.349583003602996	0.488292299354769
140	2.29623152095391e-07	5.52673770117424e-05	5.86555700081647e-06	1.12261843982586e-05	0.774725230717778	0.0222201529150882	0.250149038249149	0.0169594284105153	2.9534412627927e-07	0.000238398182860834	0.00191644117092458	8.51689565083754e-06	8.44146223851605e-07	3.132224680327e-06	9.96966425519206e-06	2.67021361646565e-05	36.4880541430393	37.0595149112996	50.1042813125605	50.1861915380796	0.0819102255190955	13.12667662678	13.6981373950402	5.70056751783204	26.2799160097475	13.5013004489592	9.62789510784933	50.9178989959337	0.058	0.22575	0.358	0.48075	0.398750123576885	0.362182977892393	0.394029145022264	0.418680508407037	0.385779489605144	0.393468263240031	-0.150719103422034	0.119959759303241	-0.00825497327552088	-0.00225295488734862	-0.0274998588782538	0.0471666666666667	0.183666666666667	0.3225	0.449166666666667	0.359369367413474	0.431484997168853
141	4.21304218309444e-14	7.90209582893858e-12	9.49823322724099e-11	1.94912585428936e-10	0.527256725758766	0.595065389501803	0.637749913588075	0.0387352961889987	6.95189091382982e-12	2.83972495303996e-10	0.149651599282309	3.56498509813521e-10	2.19845183727078e-10	1.15574795069006e-09	1.69235439461172e-10	4.88527364344208e-10	68.7273838980182	73.8669755931987	77.155872750438	77.5555485677978	0.399675817359821	3.68857297459908	8.82816466977965	4.27243888854355	47.0409503359988	39.7818450860286	2.07579853652533	76.1106556287387	0.05975	0.23825	0.3775	0.472	0.489190073408672	0.46900498677581	0.318513407147479	0.485875616350608	0.377967471140882	0.380399464187702	0.140933426806868	-0.0205976415387391	0.0494760193113916	0.0636054443723443	0.0292571572289834	0.0501666666666667	0.1815	0.316333333333333	0.457333333333333	0.391155940728502	0.509200687945801
142	2.34492649258159e-08	9.47480646504246e-09	9.08066181560166e-08	1.07118854437181e-07	0.217604427523516	0.498110028314668	0.0347698908960365	0.624063877806081	8.95858087638209e-09	2.23333589513498e-05	0.0928914584185105	1.06186444438436e-05	1.08944853104844e-07	4.50312899452286e-07	1.38520871927781e-06	3.65324530442129e-06	41.2862280687841	57.7884777957152	60.6336450706731	62.153744630341	1.52009955966787	4.3652668346258	20.8675165615568	0.240196985304465	33.0550554567744	17.9791863419614	2.82353775001502	50.3338495169877	0.0505	0.22325	0.351	0.46525	0.509234488694129	0.366891491779235	0.398262995704231	0.492715152361148	0.41365043211127	0.416611207810637	0.0593680817752976	0.111376278978809	0.0836922937331507	0.0891730317245469	-0.0146925683483939	0.0483333333333333	0.1765	0.310333333333333	0.448166666666667	0.388648118754427	0.500008287412192
143	1.75764465757089e-10	1.78345924214854e-08	2.65889683386514e-07	5.12262640285907e-07	0.626128783629592	0.865888557765973	0.822337516245275	0.0349433494610157	1.27061656805416e-07	2.64933804940969e-09	0.255134014276743	1.05529425857651e-08	3.43064810655975e-08	1.4519601676094e-07	5.9319424417351e-07	1.64975839781539e-06	51.496698065901	56.3260876225831	57.9657454666012	58.2030925603831	0.237347093781864	1.87700493779994	6.70639449448208	4.44794121308905	27.9104504038241	35.4259479089724	1.29497024468037	67.897254276499	0.0545	0.23375	0.3785	0.46975	0.443247871363187	0.41690941189259	0.429031861746303	0.480297514947828	0.417082876003414	0.354766721340483	0.0258019915770547	0.0787219851434544	0.188053760452864	0.0514256752969944	0.100047700184886	0.0451666666666667	0.189833333333333	0.320666666666667	0.458166666666667	0.371449878603337	0.353614494883446
144	2.20012828742332e-07	3.4465488661773e-06	7.23057298408368e-05	0.000112315778083021	0.487754133295494	0.999967054035185	0.768968178780231	0.566864615643654	5.09665270057772e-07	7.35453375656328e-06	0.0316435532268409	1.44674643722473e-05	7.13785459639883e-06	2.60671327249912e-05	8.61191117206998e-05	0.000220489795675406	36.5782425021462	43.8887960501088	43.4598041862846	43.9412810173671	0.481476831082546	0.0524849672583514	7.36303851522098	0.327956912732589	25.2268934190997	20.0987341239252	4.61770478805738	49.5112977055296	0.0565	0.229	0.3685	0.4645	0.466254582502236	0.481497803258754	0.529017353748737	0.486561690566081	0.382291253221859	0.362757051376061	0.140399711063589	0.151530456509113	0.159181805840735	-0.00282814154231491	-0.0202343826495009	0.0538333333333333	0.1875	0.325	0.442666666666667	0.367468440427185	0.454202275067109
145	2.09993362108606e-17	1.14956737771416e-16	8.78881077628259e-15	2.38901678593687e-14	0.913383705698093	0.998712076067566	0.217973606473712	0.164526574136687	1.75477673685699e-11	8.63493954967876e-15	0.00188339433133004	1.64641140196458e-13	7.64010216290682e-14	1.0267992585775e-14	1.93793443422923e-12	2.2385072471515e-13	84.3342398772002	98.3791933161338	98.6007300352721	98.6125612809774	0.0118312457052525	0.233367964843637	14.2783214037772	1.9321210859689	45.2269054647113	60.1849621680958	9.65984575665789	94.1657733664944	0.056	0.23175	0.3745	0.47075	0.407278578393724	0.478987441826582	0.358944080201027	0.479164592549635	0.425206837268197	0.325201330608818	0.0707772922022529	0.140036264032755	-0.0537850848841196	0.00470349955241988	-0.00147083152243263	0.0496666666666667	0.176666666666667	0.299833333333333	0.439166666666667	0.368258096768709	0.482385184928583
146	1.96814678478174e-08	9.24838558079544e-08	4.32903893038648e-07	6.7729795772963e-07	0.388025650750642	0.416083994653894	0.147271652092287	0.970773574492174	6.23305472766126e-08	9.47866924282008e-06	0.35442371544957	7.71128698812203e-06	5.98419460077948e-07	1.63155804402004e-06	1.70779628342499e-06	4.3290745076955e-06	41.6534468533209	52.4926167190206	56.7458269209237	57.4909470115817	0.74512009065802	4.99833029256115	15.8375001582608	0.0013423494538074	29.2895618735547	19.613707987055	0.857555348173264	51.1803603370682	0.0525	0.2135	0.36075	0.46225	0.406653245935976	0.48600397479911	0.442105055825395	0.496261988541339	0.401185045785425	0.386581578673771	0.148311368738089	0.172835142075126	-0.00947669748297227	0.0655311792391184	-0.0284620238444713	0.0523333333333333	0.170166666666667	0.318	0.452833333333333	0.378265755840774	0.50969273851695
147	6.55033381469172e-09	3.31408185839079e-12	9.5285481957894e-11	2.15156849302859e-10	0.679172060509914	0.911558910858332	0.000459442646661277	0.0932467755968317	3.14163925080706e-09	1.02051501769708e-05	0.0152657655029076	3.56803526785919e-08	3.21534194780265e-08	1.54822392094719e-07	4.16549564789348e-07	1.32167390054599e-06	43.9566002443025	75.8063744494648	77.1483654801632	77.3194248080035	0.171059327840339	1.51305035853875	33.362824563701	2.81740966339112	35.0940210022891	19.4726307311757	5.88553422400037	64.8927485164619	0.057	0.23275	0.36025	0.47	0.428348409181762	0.444700179397478	0.495199938240898	0.489595722001683	0.418355168647828	0.384604407294518	0.043266318684109	0.0983639455470815	0.091141625966992	0.0136115060817085	-0.0518782248203945	0.0493333333333333	0.183833333333333	0.317666666666667	0.445333333333333	0.337708472261572	0.371199060753006
148	9.62995565869595e-13	4.8588929867281e-12	1.36040864356231e-12	3.47894689357624e-12	0.908675702097297	0.0332097072170543	0.00977349110611569	0.0409734562985154	3.87605716934957e-13	8.9573333146786e-07	0.00196016394552434	1.47801483341584e-12	5.561575497577e-12	2.48339753539321e-11	1.91201751132287e-11	7.49135200488444e-11	62.2775826823199	74.9530801721412	87.0576542207418	87.0708123979857	0.0131581772438949	12.1177322258445	24.7932297156658	4.17711235516799	52.7049867189471	24.1401459876142	9.58647041725817	89.0706612189435	0.06	0.2495	0.3655	0.4775	0.472586618256611	0.395849674664727	0.409891364226898	0.49307516719455	0.401677389894889	0.422692851252112	0.072614119591864	-0.0594830610266052	0.0554091032035448	0.0692363178856461	-0.0268852371655854	0.0505	0.1885	0.318	0.446	0.406225234515778	0.44834850200485
149	3.68627515030612e-13	3.69166364024135e-12	2.81130752308778e-11	5.17925002626426e-11	0.404611106781652	0.398574935059889	0.125198875482933	0.121529306577663	1.55179932229620e-12	3.06600549104943e-08	0.11387235111148	1.98674142445021e-10	3.39371113505112e-11	1.95792758052945e-11	3.18263374987916e-10	2.59256707207519e-10	64.258822294425	75.5658656899832	80.0151634263384	80.7097428388006	0.69457941246219	5.14387714881741	16.4509205443755	2.39750027683976	49.9817840033629	30.6652926043189	2.49963964317612	77.5098837383455	0.0555	0.24875	0.377	0.46825	0.412387925230734	0.363737370155203	0.296912612365325	0.491840485950402	0.397083098143338	0.350286087092733	-0.0549109207402349	-0.0820949080450251	-0.0605865808933502	0.0312422875478555	-0.0186808841826936	0.0485	0.189333333333333	0.323166666666667	0.452166666666667	0.444688368609989	0.405962090085704
150	3.72299413682237e-07	2.94840107012622e-05	8.02551846983807e-05	0.000142659841365974	0.753697495517999	0.460462028868358	0.730404713188327	0.105403490300182	2.92676914208662e-06	2.01814623066272e-06	0.355123110514531	0.000612269260438968	2.21056845566152e-05	8.62898743184623e-05	0.000100333521185989	0.000258029875849606	35.4678045378387	38.6286891813797	43.1772187829338	43.2756689380549	0.0984501551210997	4.64697975667514	7.8078644002162	2.62181989765213	21.8639771608759	22.577690034379	0.85506606969102	39.1325467412801	0.0585	0.23425	0.36925	0.47175	0.430752743226588	0.464752609078418	0.417524146922929	0.463631878283714	0.349465125069355	0.356605004686558	0.198603708579306	0.116169474425828	0.162110649408278	0.0592879897877057	0.251743652461211	0.051	0.195166666666667	0.323166666666667	0.462333333333333	0.366572022458927	0.449585551162645
151	5.30819798935911e-05	1.26751643439409e-05	0.000107348952662741	0.000124533864257976	0.260065134450836	0.709280894336293	0.0653452466316666	0.469270075147674	5.11757766775684e-05	0.000157067712468803	0.371812566635114	0.000673932029556511	0.000427233508690765	0.000756652478074829	0.00377487401434146	0.00403765252721785	24.8841235569635	40.7146190432395	42.3859157503757	43.6543259654209	1.26841021504515	2.93970692218136	18.7702024084574	0.523694214994066	16.4040496784928	14.2855293847369	0.797597776807379	38.853582281341	0.05275	0.22375	0.35475	0.46325	0.401667578237227	0.471161982139714	0.408412463022472	0.480517539279038	0.398410231045696	0.376359083581226	0.0209823415560094	0.0797854027738339	0.00181462577016908	0.0338038370009444	-0.0278414405678007	0.0495	0.190333333333333	0.318333333333333	0.454166666666667	0.4302843260379	0.422083831247098
152	1.89885111653749e-08	8.24517041687421e-08	2.31922410217317e-06	3.58837982881657e-06	0.404779602755605	0.994573448339201	0.405631374772904	0.294155857501115	7.34948842924272e-08	1.32535593343858e-06	0.0688779939420804	2.14317341992779e-05	6.08903809642818e-07	5.89834014477215e-07	9.3797523714961e-07	1.19469148770255e-06	41.7285725147012	52.7614622125038	52.493704110726	53.1877855173007	0.694081406574696	0.426323304796824	11.4592130025994	1.1005024795486	28.970343784782	23.3860587623767	3.30955851672115	48.4599636696034	0.0525	0.231	0.3625	0.4675	0.498439048939106	0.39495815926038	0.445546730049022	0.458453624630576	0.420763907606962	0.361510910767539	0.0151790568345394	0.222676056111028	0.0271389869313898	0.0363343004065825	0.0738961580782708	0.0478333333333333	0.1865	0.315833333333333	0.449	0.383234942414049	0.373589115667723
153	6.40890357332519e-08	1.76773486987206e-05	0.000150263380778536	0.000244767457714331	0.587515356746015	0.867707830441043	0.995165106876485	0.432586817836699	1.36216926904956e-07	2.64083375600956e-06	0.044820590096298	0.000322985439235897	2.31140620355239e-06	9.5799989057327e-06	3.23051275802151e-05	9.07908441167645e-05	39.1753713002618	39.895580572942	41.464717628638	41.7589588981573	0.294241269519262	1.86337832521531	2.58358759789553	0.615868274384411	27.775835329443	22.0612788703384	4.02537742616914	40.9716969570305	0.05475	0.234	0.362	0.47275	0.421769131964824	0.363027651522894	0.298518988199967	0.444057800536647	0.398187468971331	0.39617247145746	0.00873687905948482	-0.0588026507691527	-0.0606994744554308	0.0314506030298783	-0.0535104091442506	0.0511666666666667	0.190166666666667	0.316666666666667	0.452333333333333	0.420799891754331	0.356483141674904
154	7.35358126533812e-17	1.89861419341775e-16	2.68175681103872e-15	7.23973700230715e-15	0.810438895084374	0.540829963058903	0.0514294291113981	0.000500209372979627	9.49838479813143e-15	1.06167983935062e-10	0.0069579367940884	1.07379249527685e-15	3.6105501517e-14	2.1267422012956e-13	1.58277074702255e-13	6.95968711752293e-13	81.7673095793798	97.2884172750419	101.290746128398	101.348278883641	0.0575327552433009	4.05986160859902	19.5809693042611	12.1148844616464	59.9973775583949	41.7044331749057	7.2837955065479	105.700099184478	0.05675	0.24075	0.3715	0.46675	0.483623240442494	0.509359477803051	0.339118348651333	0.502680501391725	0.406061049947276	0.360188329162444	0.191873482350536	-0.0130903663295658	0.148425850467786	0.0238132221447279	-0.0140612015068869	0.0415	0.176833333333333	0.309166666666667	0.439333333333333	0.380391971668838	0.389597278099041
155	1.58338513927986e-12	2.35470354437136e-10	4.8174408760459e-09	8.44390769431108e-09	0.422249005809949	0.819042473516788	0.783236450258834	0.00271267817027564	3.95808328371798e-10	3.46716752111756e-09	0.15664811193444	3.74267231072463e-08	1.89848315726316e-09	9.02696123070777e-09	9.79082304329742e-09	3.55588950926846e-08	61.2508344136222	66.2315403643806	67.7998957485179	68.44394303226	0.644047283742111	2.21240266787936	7.19310861863778	8.99130091910502	39.1334297682697	34.902043663642	2.00628879282158	64.7742606576885	0.063	0.23725	0.37425	0.47075	0.412108311331718	0.397547943120345	0.340200722752654	0.476286312214221	0.382793219423191	0.357565323849466	0.00529262821850023	-0.00351297851943663	0.00550484510343611	0.0579332330009079	0.0857517846661109	0.049	0.185333333333333	0.317	0.456333333333333	0.382075129053488	0.347620543706403
156	1.95155044664112e-07	8.74289442624017e-07	1.33684103564405e-05	2.45764624103839e-05	0.712242712479331	0.969628300834483	0.421675085235138	0.473341417974552	1.02732276100547e-06	2.91740091165463e-06	0.0124246088009091	4.94762437122267e-07	1.14308049377117e-05	2.69744709810478e-05	0.000107320931683089	0.000176403782366188	36.8310911119406	47.1837957345197	47.9559054104393	48.0919525870413	0.136047176602005	0.908156852521643	11.2608614751007	0.514164950555369	23.8762335316333	21.8701291094585	6.2492473603761	58.2915700616314	0.05375	0.22425	0.36025	0.47025	0.502336711932496	0.469268661693986	0.473216142439091	0.487675325593405	0.385508714744373	0.373835833508159	0.162561713505101	0.229079556446808	0.0610169897740398	0.0287788311916854	-0.00423626273830315	0.0505	0.184166666666667	0.315166666666667	0.444833333333333	0.474098648165901	0.40723735794174
157	3.55730900243697e-16	1.82965358395205e-15	2.43302186738528e-14	6.01239916022962e-14	0.650932812628058	0.529359420331104	0.0826456170272653	0.324805744527788	1.21043194802496e-12	1.24613333202223e-11	0.203968855361614	2.15010267273098e-12	1.18588156220078e-11	6.85142780397996e-11	1.00683430534036e-10	3.99649047277399e-10	78.5358241037247	92.3496121659628	96.2854607947811	96.4901869003661	0.204726105584996	4.14057473440334	17.9543627966414	0.969496651941881	50.4693057835484	45.8973669638854	1.61372582812874	88.1959319493992	0.05325	0.2485	0.391	0.46375	0.406505812959855	0.383277392886533	0.282107004825064	0.491199420212043	0.339637253700093	0.368074885967911	-0.152383025678215	-0.0327457813381104	-0.0299368405873646	0.0304683287386491	-0.0320007158086696	0.0488333333333333	0.188833333333333	0.324833333333333	0.450833333333333	0.305766899171203	0.44396841771333
158	3.64965552423597e-11	7.68668224563553e-13	3.66870196794256e-12	5.90408646905404e-12	0.300836915352144	0.237854339667883	0.0010727381764432	0.121529306577663	9.39982142595874e-10	5.08744224665608e-07	1.00714002770077e-05	7.56594192163474e-13	1.04575807456539e-08	4.15502429435692e-08	9.76773363139126e-08	2.22296977634274e-07	54.758938410283	79.0555669973401	84.7609000413795	85.8313806393271	1.07048059794761	6.77581364198704	31.0724422290441	2.39750027683976	37.4456062595818	25.2303819845765	19.497830528946	90.6299883227118	0.0555	0.2295	0.36675	0.48425	0.415376925437728	0.430918734287398	0.371171440520005	0.526939770284832	0.448728566886173	0.385417728779076	0.00757582568681593	-0.0449251005221431	0.011257502298292	0.0523686152934672	-0.0234326264189609	0.0485	0.179333333333333	0.318166666666667	0.439333333333333	0.405379219867952	0.400237342142583
159	1.46926692616026e-08	1.71373064351744e-09	5.53517901402056e-08	8.71149613230299e-08	0.36606543054592	0.96609224699434	0.0400869014727985	0.372442353424967	4.85799840669244e-08	8.48128944797226e-06	0.812091149124879	9.75314283300788e-08	7.47367762286504e-07	1.6277171367872e-06	5.00651949574457e-06	8.9850322242644e-06	42.2659724862824	61.7156397028593	61.8539328004626	62.6709100546213	0.816977254158701	0.95527035176201	20.4049375683389	0.795499524005663	29.7726396070448	19.8261833860706	0.0565151635673828	62.3884596568604	0.05075	0.2215	0.3615	0.45675	0.506421324770476	0.459943971214473	0.40152597560107	0.51744031214178	0.409954545721792	0.395323644052296	0.0918351228742647	0.0641463203621637	0.135494373204873	0.0874038058866178	-0.0293545000073175	0.0468333333333333	0.177166666666667	0.3185	0.454333333333333	0.359906531919981	0.305492418493736
160	4.22048411884894e-08	3.69593156409509e-09	1.40757080572865e-07	1.78227599964758e-07	0.249349535074808	0.968725846074289	0.0352577017725929	0.0220397791596079	4.86981592938004e-08	1.18919875123972e-05	0.190015320345377	2.22066948827164e-07	3.6744566714479e-07	6.86231833822317e-07	3.76872535059216e-06	5.77492457666743e-06	40.0530303416817	59.9550783556042	59.5485524223404	60.8754968525973	1.32694443025684	0.920418496993079	20.8224665109155	5.24264195973865	29.7679293684923	19.1805345810826	1.7174988199713	60.3213133658168	0.059	0.22675	0.36525	0.4675	0.479435020219041	0.445946393089014	0.498686726506444	0.496280646162263	0.411980512837296	0.419006973597962	0.0782156055396725	0.20621857850292	0.110537725352743	0.0492579066218579	-0.00166513700650615	0.0485	0.182	0.322833333333333	0.454166666666667	0.34044181720834	0.487453207268935
161	1.47947064597219e-06	0.000114135215309821	0.00110319804247637	0.00152158663759087	0.434069999830603	0.942773473842415	0.972633294596772	0.0832740693529089	1.2132610429434e-07	0.000490477201169222	0.138183051040456	0.000202231775902042	1.16916748198082e-06	7.23602225949077e-07	7.19410084951975e-06	4.58613678223793e-06	32.5459379995955	35.2284820753994	35.8383266318342	36.4502354778597	0.611908846025472	1.22175340246031	3.9042974782642	2.99981413781734	27.9998300726929	12.1515258820327	2.19807672830029	42.2976129878801	0.056	0.2295	0.3565	0.46825	0.466933083428934	0.368692545594871	0.403926558827182	0.451538074459237	0.432556499569778	0.397320110772538	0.0312789446096645	0.0702438590774911	0.0735721987181176	0.0609304070810181	-0.00135472434314285	0.0481666666666667	0.185833333333333	0.322833333333333	0.453166666666667	0.472993936091393	0.356165926736336
162	3.14122188035273e-08	1.18116029770672e-08	8.05542094760182e-09	7.62653981483081e-09	0.143862310943081	0.0437648799918234	0.0032142577405443	0.0993681052493608	5.32019248550587e-07	3.29423505370623e-07	0.306186159940798	1.94379547118173e-07	4.11150606599894e-06	1.56381184954881e-05	1.45369339150193e-05	3.74473710913546e-05	40.6729750444429	57.2794267279387	66.5571127923613	68.6932652177784	2.13615242541709	11.4138384898397	28.0202901733355	2.71565611986671	25.144109010389	26.0690438052898	1.04705570620717	60.6570371265107	0.05275	0.223	0.361	0.46975	0.438838187629837	0.473406262535537	0.392229737386524	0.514038083761376	0.388990418692821	0.383560623634437	0.0938915746370964	-0.0317311949628737	0.0909529470607848	0.116339878037577	-0.0712392108330161	0.0455	0.182	0.311833333333333	0.459333333333333	0.368602095455793	0.457080364163136
163	4.12373527697988e-08	1.93744591433912e-07	4.14666495299362e-06	8.13184796089067e-06	0.842956164095564	0.997923599525999	0.448436450527943	0.399548249774108	1.95598917441507e-08	1.45014316259098e-05	0.0195750684191088	3.95209597893235e-06	2.21898671315566e-07	7.49760050303546e-07	1.81429866815033e-07	5.95179728399729e-07	40.1017258479988	50.7555978271776	51.0008988744812	51.040147883301	0.0392490088197519	0.284550056123408	10.9384220353022	0.709685464670656	31.5377650144892	18.8020086988727	5.44939822609012	52.9356764714445	0.0545	0.22775	0.3595	0.47325	0.394120811606534	0.47002336504427	0.433955440690468	0.487570211990417	0.414423370827554	0.424393152362366	0.0649149699114763	-0.0140675400555993	0.05981058486743	0.0431362601297621	-0.0528296665116488	0.0506666666666667	0.181666666666667	0.317666666666667	0.4495	0.356844362178982	0.440754233010064
164	4.08429706907237e-12	6.2792409453343e-12	6.31850024891191e-12	1.19482194038867e-11	0.410774074741418	0.0812819523414403	0.00948622657921194	0.0413590972110992	3.39089722702778e-09	7.35447145408714e-10	0.231905278479854	2.59506676364887e-10	6.89914527819049e-09	3.21496950839587e-08	1.32256902838874e-07	2.09376976429346e-07	59.2927724590991	74.3805933598051	83.4982024192868	84.1747616204811	0.676559201194323	9.79416826067609	24.8819891613821	4.16124072706361	34.9453529681959	37.9242676409522	1.42913732874331	76.8712166337805	0.054	0.239	0.3795	0.469	0.385571929637557	0.410565188649884	0.433300375685201	0.487522838032671	0.381452280955288	0.398309810717808	0.107760207504226	-0.0166369597288977	-0.0642094831102828	0.0107180923468603	-0.0371641477335937	0.045	0.189666666666667	0.319666666666667	0.456833333333333	0.47437436378665	0.412046737271235
165	1.45458233741913e-11	2.36955093912271e-13	9.07021010399954e-13	1.23345965629792e-12	0.220858840655153	0.165832174325916	0.000561116193940684	0.0947084692916515	3.47940303476615e-11	2.3164597573122e-07	0.101368648509869	3.04417041752178e-13	7.86363249890479e-10	3.31920805593842e-09	1.7724434580833e-08	4.99079499937763e-08	56.6648205484598	81.6618619463552	87.993505034261	89.4922872004609	1.49878216619982	7.83042525410565	32.827466652001	2.79246450173832	43.8867277770205	26.7492136593373	2.68387727874324	92.7432935244645	0.0575	0.241	0.36925	0.469	0.450065969404453	0.462338514767691	0.451386203037893	0.501679307081899	0.400257721245131	0.405830940246892	0.134113042551673	0.197138286296708	-0.00861091263682873	0.0237740201368142	0.0497813163800754	0.0498333333333333	0.185833333333333	0.319166666666667	0.452333333333333	0.42900756950757	0.336839306279938
166	3.13159065984404e-09	5.41335512540698e-07	4.94422246048816e-06	4.09626017248931e-06	0.129757627084981	0.477621914174056	0.770625206502692	0.913521571097684	1.04094563341202e-06	3.21638248876975e-08	0.0752863609298244	1.23789765292323e-05	5.21153513089172e-07	2.24432259699265e-06	7.25981101649524e-06	1.92486674327738e-05	45.4985536896565	48.3251027153165	50.5466275176004	52.842029332598	2.2954018149976	4.51692661728157	7.34347564294148	0.0117934642794353	23.8508747746546	30.5723914575956	3.16383003943156	49.9264430275671	0.0535	0.2305	0.37	0.46575	0.404880032789135	0.458541461497358	0.448943398789285	0.455986097209125	0.419378987572601	0.379029736248206	0.0147808086599114	0.0790023700093533	-0.00690056240988708	0.0462357781818037	-0.0290682954218306	0.054	0.19	0.3165	0.447666666666667	0.394147210376041	0.421992082090262
167	4.23050995693668e-11	9.23974799833948e-09	2.37619280298383e-07	4.77608107479413e-07	0.713158572585301	0.990789269886879	0.97195883310695	0.954922297752456	9.27038669470855e-10	1.97236218265294e-07	0.00034966424649198	2.94055999202643e-08	7.65986428884903e-09	3.08991763471983e-08	9.80744857730514e-08	2.94402744107224e-07	54.4527402640233	57.8464463104756	58.2462119743432	58.381354493722	0.13514251937886	0.534908183246444	3.92861422969872	0.00319525763006823	37.4726497280972	27.0600100497759	12.7836380431127	65.3718385948015	0.04925	0.23025	0.359	0.4735	0.459235213414314	0.382313674281255	0.440822186561738	0.486753889963318	0.387517246970406	0.418029092818398	0.0711571322016651	0.0433314961931935	0.0545768634151421	0.0386101681231227	-0.0223571272980167	0.0495	0.18	0.309	0.437166666666667	0.392296963270356	0.415274743261287
168	5.60997352651614e-07	7.84326147768879e-06	8.73067556899e-05	0.000134793601587977	0.486053686057519	0.907989327767011	0.637311962136483	0.378984570333611	1.75726103264426e-06	3.37623609317042e-06	0.0996003982274577	7.84992992658247e-05	2.49623783004978e-05	4.73904884540465e-05	0.000200209033478182	0.000243260727045834	34.6009535250414	41.8903098763039	42.9486160525994	43.4338664325987	0.485250379999343	1.54355655629479	8.83291290755733	0.773993139704089	22.843681160397	21.5899084191169	2.71193042756749	44.9315911712254	0.0545	0.22925	0.35875	0.46775	0.434598023549712	0.442047759485805	0.370866218158286	0.493219098843473	0.375100575996406	0.383334621763073	0.100223233383802	0.123284794330697	-0.0297118071590531	0.0193270826891003	0.0770944848565593	0.0505	0.189666666666667	0.314	0.451	0.454241838065022	0.38419628403091
169	1	1	1	1	0.482000788608149	0.614561382915622	0.0179399583059805	0.01500781959706	3.25002730911369e-12	6.94053797721241e-14	8.22923114122094e-05	3.10216170949773e-13	4.16013687212626e-13	2.36422484170684e-12	3.09326020982945e-12	1.2998539232687e-11	-Inf	-Inf	-Inf	-Inf	0.494333009701222	3.55845704046078	22.9541787793933	5.91554969223853	48.5316404614932	56.084978253899	15.5048850026233	92.6995668801626	0.0595	0.239	0.378	0.48625	0.453382575535118	0.533915770656068	0.484770964360864	0.51568350593852	0.470610667194173	0.396237926988079	0.107953063283285	0.287227006312389	0.089054735741033	0.0672087854495908	0.999958992306093	0.0483333333333333	0.181333333333333	0.305666666666667	0.446166666666667	0.448219492569516	0.453720036888057
170	7.20016298089301e-08	3.60633102706802e-07	5.76944680181465e-06	6.76486972123511e-06	0.240355452889475	0.815441926629041	0.320618414448002	0.76393831359307	2.12210530697707e-08	6.19742732109201e-05	0.0428735292066429	9.7796956547468e-06	2.90884822847057e-07	6.1063706743122e-07	1.3218842251339e-06	1.2348238836497e-06	38.9306165085873	49.2883847576595	50.1470967280839	51.5256047272414	1.37850799915759	2.23721996958193	12.5949882186542	0.09018798023817	31.379492601347	16.0413446396851	4.10038186186284	50.5520318589818	0.0505	0.224	0.36175	0.46625	0.36842924727747	0.418263563330832	0.332219903640468	0.505135700187343	0.36225331945868	0.400522665688158	-0.0145174816746825	-0.120302817575071	-0.00902152520190452	0.0590461726593534	-0.0621046287770723	0.0491666666666667	0.178333333333333	0.323	0.445666666666667	0.430673890381263	0.414158143867912
171	6.3315967409037e-10	5.25584006839097e-09	6.13146425990744e-08	9.12758856700844e-08	0.329185946218172	0.63732103389401	0.248705295649279	0.0532076025579737	3.43088170312085e-10	1.13116417067232e-05	0.342003991396573	1.10183187054224e-07	2.68749449969177e-09	1.32201396713476e-08	3.25301253041361e-08	1.07042157993377e-07	48.8313283179232	59.1460648006832	61.6021692600407	62.5542668568814	0.952097596840758	3.40820205619821	13.7229385389583	3.7373866507487	39.4125311243952	19.2760496339033	0.902904906273761	62.0830980957389	0.0555	0.23525	0.36175	0.465	0.475792865882186	0.350709981488912	0.46957455688002	0.48550788184514	0.39615228088248	0.39030036421195	0.0373068870505755	-0.0235982381954578	0.0186100234891044	0.0353763822399655	-0.0716449007434346	0.0468333333333333	0.183333333333333	0.319333333333333	0.455333333333333	0.403006792314477	0.39351854691116
172	1.94242269430427e-10	4.92222611821064e-09	7.5071175519488e-08	1.18085026221447e-07	0.369260778937413	0.759438359673461	0.475578292769862	0.248595008727065	1.19984308729822e-09	3.06606574793171e-07	0.235275389360131	1.05177942248531e-08	2.85526092013527e-08	1.39907257073291e-07	1.03477693384893e-07	3.51048645373317e-07	51.288995168281	59.2968607461808	61.1033862480836	61.9095368513226	0.806150603239075	2.61267610514187	10.6205416830417	1.33118221871018	36.9696187929439	26.2076432319154	1.40868153443444	67.9054416283156	0.05	0.233	0.36925	0.47125	0.471987632113401	0.453040928029796	0.262420415381756	0.457358352989703	0.364855472824102	0.39434256808896	0.0062499753992238	-0.00745557273058611	-0.0157686988777142	-0.00940310073487623	-0.0200049216076442	0.045	0.182833333333333	0.319666666666667	0.459166666666667	0.392652345173676	0.363061429839318
173	9.48899403210631e-14	5.69786389292916e-12	2.54887025163225e-11	5.67295529634035e-11	0.617636622245725	0.316448155116309	0.265656169854992	0.0127834309220572	5.3364127252876e-12	9.23846745272823e-10	0.00233721851435988	8.62150346293248e-11	6.17035999086507e-11	2.7445837621933e-10	3.3958615662146e-10	1.23556810336758e-09	67.0556483905166	74.5975517190382	80.2445721449403	80.4937754387211	0.249203293780738	5.89622371968289	13.4381270482045	6.19883664408917	47.5593317469502	37.4793768898671	9.26384479621265	79.4996344973117	0.06125	0.231	0.3715	0.46825	0.394920039651879	0.396035341368616	0.393615930483205	0.473079897778211	0.448431322375792	0.393813960421483	0.047045697648845	0.029728891845496	-0.0483615788079077	0.0336268446487081	-0.0234509816361752	0.0496666666666667	0.174666666666667	0.312333333333333	0.437333333333333	0.390118294737349	0.502257436630699
174	2.6429627842124e-13	4.51590600825903e-13	1.54842106409113e-11	3.20753953777008e-11	0.509581168172335	0.900044877804764	0.110876625000595	0.0459102340387678	5.82963525491514e-10	3.96524488667815e-11	0.00188522809530229	1.21093263592425e-11	4.09659173403654e-10	5.49390858369752e-10	6.71376024236122e-09	4.72629934686496e-09	64.944855401016	80.2346506565809	81.409662111495	81.8445891660958	0.434927054600848	1.6099385095149	16.8997337650799	3.9848850182143	38.3776459399451	43.630918991943	9.6580579806614	84.1432326842252	0.05525	0.2285	0.374	0.47125	0.460401947910781	0.378375062469649	0.409520623207367	0.487908326240997	0.37303813807993	0.371696748537521	0.00691068660799534	0.11229817256788	0.0601723214177953	0.00951370711115874	-0.0228903404687788	0.0463333333333333	0.177833333333333	0.310166666666667	0.439666666666667	0.39622600539004	0.369050966132393
175	9.91934513251322e-11	2.04566541185228e-09	3.83034167394902e-08	7.0316948272371e-08	0.503428019568436	0.863463006259351	0.484218412387461	0.00717943965032705	2.9336290834212e-11	2.48977230243616e-05	0.026429229823639	8.88822711646945e-08	1.67745005136307e-10	5.81046933444302e-10	1.77936528544776e-09	3.22867422823096e-09	52.6847745275809	61.3106930169961	62.7580773811133	63.2057798915193	0.447702510406089	1.89508687452326	10.5210053639385	7.22751805944517	44.2206982678053	17.772335617743	4.9277158278237	62.6207070451872	0.05925	0.2335	0.3645	0.47225	0.466018358835011	0.442298454189166	0.368399386698338	0.481093695151519	0.419780189174477	0.402180191759585	0.0795920024006497	0.0366861135417476	0.0135088532714575	0.047551956718912	0.0598835855540045	0.047	0.178833333333333	0.323666666666667	0.449666666666667	0.34360863449221	0.418004686746792
176	4.33064712471107e-14	3.69736860795347e-12	1.27108429409368e-10	2.94669072542061e-10	0.754135762453411	0.962192351572065	0.722559696657784	0.00657571258232021	2.13005906015852e-09	1.91258871193726e-12	0.0108761614413245	3.93283003629418e-11	3.00726069804073e-11	1.47901278717908e-10	2.96702978068209e-10	1.11773281896728e-09	68.6707168754219	75.5624230092217	76.4689536718215	76.567042103823	0.0980884320015321	1.00461909460137	7.89632522840111	7.385354008371	35.8509339157881	49.5716366848865	6.48543999692447	81.3621184574444	0.06125	0.23275	0.3755	0.47625	0.404178852739458	0.451000272186465	0.415518503057172	0.47713200688135	0.392964408010472	0.393653460764123	0.0401361070251183	0.0332362604055297	0.0294524821515678	0.0128325263384217	-0.027559386375058	0.0486666666666667	0.183333333333333	0.3075	0.450333333333333	0.391953486336505	0.342271624941036
177	1.23165356347333e-09	3.86140258487383e-09	7.56884083421528e-08	1.63867635450913e-07	0.951760640645038	0.941739601979355	0.2534635013822	0.102647374115153	4.18645885897835e-09	3.06714729705325e-07	0.0558600433214243	7.92426506733469e-07	5.4990058303733e-08	1.73057622678304e-07	6.63239603501465e-07	1.28681175315657e-06	47.4452542230792	59.8545321754791	61.0831901130805	61.0868498731579	0.00365976007742574	1.23231769767881	13.6415956500787	2.66392163158434	34.5350439179729	26.20696216338	3.65622558320683	57.0896084519302	0.05375	0.22925	0.3575	0.46025	0.438777084516117	0.442601640869257	0.431257204385392	0.485718547356009	0.39186340007663	0.353504787350313	0.101838808255762	0.135406303044811	0.0698466202298426	0.0326785063237294	0.015741254043561	0.0465	0.181	0.308333333333333	0.440833333333333	0.439827590725091	0.435144850476597
178	2.06872609801447e-17	2.81431763508013e-16	1.78865802562857e-15	4.80828099277797e-15	0.781164801675361	0.320925243613819	0.0834853480917684	0.020849358244805	4.00853278381901e-17	3.54849649797722e-08	0.426869104195204	4.69604710316547e-14	9.94574584325757e-16	6.63876188657044e-15	1.1090107862829e-14	5.00871685056119e-14	84.3648953674419	96.4320117598181	102.206463352821	102.283636981338	0.0771736285169027	5.8516252215195	17.9187416138957	5.33934059384501	70.7726624882071	30.3817573207016	0.63132665822377	97.05908191853	0.05525	0.24525	0.3745	0.46425	0.490420439854298	0.428496473032008	0.400346807115205	0.522494004806093	0.412066916977283	0.408139208561555	0.0724428576315522	0.0461156592671464	-0.00758959906762275	0.0845125380773028	-0.042384651499591	0.045	0.175666666666667	0.321	0.456166666666667	0.447365480088761	0.443645499284308
179	2.31060026151216e-15	1.49761819851e-15	5.66518471849717e-16	8.65158379222867e-16	0.238263265807482	0.0198720665951791	0.000918651357713834	0.650540535500104	2.34080051892384e-13	4.45960003964952e-10	0.0454389777846271	4.69164061417482e-16	1.28134190710862e-12	7.52212847116083e-12	3.60334234494241e-11	1.37842258776092e-10	74.6959413216027	92.787068471378	104.800360749738	106.191200922556	1.39084017281857	13.4041324511782	31.4952596009534	0.205219324947393	53.6956577063702	38.900527844613	4.00227184785035	107.580680943517	0.05475	0.24825	0.3695	0.4655	0.42295518973102	0.398895957525461	0.495965242279358	0.493679403996902	0.393325516396129	0.397464911829545	0.0963688515395675	0.159166281783753	-0.02893586399901	0.0111109934299308	-0.00177670548943305	0.0526666666666667	0.186833333333333	0.309333333333333	0.445166666666667	0.435710967565053	0.404351200740243
180	1.10359334624838e-09	3.23208972172745e-09	5.30062125492024e-08	8.4590127462343e-08	0.37592275067296	0.779260598384855	0.179298876804125	0.132144055403607	3.31707140717095e-09	0.00060684745949993	0.0807791346672252	1.01330536402322e-07	2.04056885584799e-09	5.554099925139e-09	2.80030367024081e-09	6.53924360417295e-09	47.6740599738187	60.2627902593958	61.9604170988823	62.744409977342	0.783992878459685	2.48161971794616	15.0703500035233	2.26713423213187	34.9882135195676	11.7548547706519	3.049155535713	62.2928285242262	0.0435	0.22575	0.3515	0.46475	0.413594726808509	0.503716989529989	0.39871871521673	0.477454177788777	0.426874233604045	0.413999636556147	0.0986955724349759	0.0146550735276474	0.179306550885433	0.0661137268226754	0.166456561201903	0.05	0.1775	0.3185	0.447	0.400202695492817	0.398394723148292
181	2.06395309037912e-11	7.89605533522961e-11	1.87443476072573e-09	1.1413381879131e-09	0.0718296427396819	0.465244470502019	0.0973782992867283	0.00201985800067815	1.57937549459842e-10	5.45141626509287e-06	0.954231712237853	2.20789517730409e-10	6.07171203167531e-10	2.94509947907661e-09	2.29570596775438e-09	7.07489080076316e-09	55.9401527007576	68.7004246633442	70.0701563350813	73.31086317062	3.24070683553873	4.61043850727583	17.3707104698624	9.53140165173954	40.9280548942879	20.6717580340846	0.00329401794624573	77.2576509450636	0.06325	0.235	0.365	0.45475	0.421319904943997	0.502037843591729	0.383834477170752	0.499077848153141	0.350297681578677	0.38447774276616	0.0529340838508876	-0.0331827415171279	0.1706787014851	0.000280793997295357	-0.0693719818081191	0.0488333333333333	0.182166666666667	0.321	0.454166666666667	0.424100715132465	0.442082792889448
182	7.10731269487278e-10	2.65221526116501e-08	2.48597424282074e-07	5.01771699354064e-07	0.726657348797869	0.723078060969259	0.560741799826428	0.797964250295431	2.70692252609827e-10	0.000154697123594204	0.0381092667570135	2.71577531074092e-07	8.4226032401417e-10	4.38478450185460e-09	4.15337024498272e-09	1.51933536986266e-08	48.5906943845766	55.4056367886951	58.1335638124947	58.255766797578	0.122202985083277	2.85013000888284	9.66507241300133	0.065527106546142	39.8753913555265	14.3141565919232	4.30013861735097	59.8130088886711	0.052	0.23575	0.35975	0.46775	0.458982608648372	0.406777746296563	0.385779627407136	0.479921316865816	0.380375067838204	0.361550383963606	0.025291264832954	-0.0137679342117764	-0.0122407868112131	0.014061571764479	-0.0358110913599591	0.0531666666666667	0.1835	0.323166666666667	0.446666666666667	0.401067729823247	0.393264888222584
183	9.89651768207407e-09	9.38919252595536e-10	1.83001835547754e-08	3.11805811811295e-08	0.415454832648186	0.829794955354218	0.0233598692854109	0.350169862789385	6.11457237508036e-08	3.32741541421185e-07	0.135443687854696	1.04637330318115e-07	8.53033894050872e-07	2.26088101891349e-06	1.05485315230012e-05	1.66308951786334e-05	43.093340573796	63.089134555601	64.5636089293184	65.226745392858	0.663136463539558	2.13761083725694	22.133404819062	0.87284149226025	29.3267510413825	26.0496942389855	2.22897484388341	62.2124372208134	0.0525	0.2255	0.3615	0.46	0.483557809589747	0.433177733282274	0.453281948013862	0.524236973231413	0.425131343742612	0.395526432331598	0.126246958805732	0.100473890092502	0.0682631112713063	0.0774717208802936	-0.0460788473088416	0.0483333333333333	0.181166666666667	0.312333333333333	0.444833333333333	0.347263339434557	0.398283350185995
184	2.01073319491247e-11	1.2052967994503e-09	3.45007260041152e-08	7.58894385402475e-08	0.972986098095366	0.992270684447916	0.797363019246953	0.239429601973306	9.46817201414706e-10	1.82677158631977e-08	0.0783802179611557	4.3612881491577e-08	1.15954267091299e-08	2.02460912793718e-08	2.2405964532928e-07	2.49919582656723e-07	55.9942671534154	62.5195261393383	63.01433362424	63.0154803524783	0.00114672823838191	0.495954213140067	7.02121319906291	1.38394918066479	37.4314754661573	31.6704883866914	3.09817286204452	64.3946232694514	0.0585	0.2315	0.381	0.47325	0.404989080902039	0.454601085473507	0.407756833706825	0.426010151430141	0.397261677125028	0.389617110806308	0.00171754849083093	0.112166567991007	0.0950516024201001	-0.00877228186441559	0.0382742648493981	0.053	0.181166666666667	0.326166666666667	0.455333333333333	0.439300497969627	0.439962924932524
185	1.06084396575344e-12	2.12908371452678e-11	4.12034275663315e-10	9.76268420442207e-10	0.956321651104796	0.843549042469523	0.393649540204889	0.160684361033491	3.5563020284635e-11	4.76810333396073e-09	0.0414813097170381	1.80933544431898e-10	4.3969073825841e-10	1.72258178782039e-09	5.08095718409546e-09	1.70648331667868e-08	62.0778146988159	71.6477063225539	73.6849499936725	73.6879497534392	0.00299975976668065	2.04024343088531	11.6101350546232	1.96777378017487	43.8439420327013	34.2818398508225	4.15624330831633	77.7332912147411	0.058	0.23675	0.37425	0.47425	0.384441515496509	0.352509844207369	0.335938728601659	0.47180524308328	0.393439607975729	0.379967455083045	-0.125918586329698	-0.0931169163784183	-0.0114694304774148	0.0487141324622877	-0.0546559221047447	0.0515	0.182	0.3175	0.4535	0.363037221826285	0.440454268819556
186	1.71250668208649e-10	1.81629103317166e-09	3.68626583066326e-08	8.09793981767595e-08	0.971025909341952	0.937922842082303	0.418268691907801	0.156851550108239	2.35978001351663e-10	1.94224840178308e-06	0.380537106219081	9.68921065429435e-09	5.31856003829937e-09	1.59881027314407e-08	6.0056401512075e-08	1.27488328688517e-07	51.5507507451985	61.5827403902222	62.8520686916236	62.8533879518582	0.00131926023459528	1.270647561636	11.3026372066597	2.00432063958488	40.1434781151511	22.6513388012409	0.768966040224768	68.106744424355	0.054	0.23575	0.37225	0.46175	0.472994203530055	0.44689196052744	0.406515230373855	0.494904616824765	0.383341251350235	0.379883629978186	0.0565304267479313	0.0792227409406489	0.0205376625969597	0.00227165311895531	-0.0524855807034036	0.0476666666666667	0.183333333333333	0.326	0.452833333333333	0.387762332875683	0.403412246510159
187	1.94736731764857e-11	4.68041981499406e-14	8.19296164355786e-13	2.45624519927503e-13	0.0251690288274795	0.156225173602698	0.0001075075952306	0.0702337553013614	1.17210717877503e-08	5.14135128787062e-10	0.0835885637159716	7.03149197920749e-11	8.54844226541639e-09	3.92605478063282e-08	1.35208195529484e-07	4.5527678169601e-07	56.0605953771374	85.2401314546005	88.228102346824	93.2403211463607	5.01221879953664	8.00018969176017	37.1797257692233	3.27754872087326	32.532585258652	38.622848600573	2.99370799555254	79.9841257607199	0.05475	0.2285	0.3745	0.46325	0.479181610740764	0.430576286377529	0.395999471787442	0.541725489536379	0.370152917606522	0.369451525660231	-0.0313787238905931	0.115346944303548	0.14257255111016	0.0184201300419947	0.138425723364661	0.0466666666666667	0.181666666666667	0.314333333333333	0.445666666666667	0.354088032365916	0.312458440758741
188	3.98159295380084e-05	9.1731403410657e-05	0.000715372734550912	0.000168073985031911	0.0166879190324775	0.218080646090841	0.0989717705804692	0.392367967827966	3.50924628154333e-05	0.000120396092540499	0.325273436726373	0.000412521528412171	0.000338543196173467	0.000943006094639351	0.000127365315958005	0.00034926854944492	25.5049225953189	35.7826157154996	37.0883021952395	42.8172036147953	5.72890141955577	7.03458789929573	17.3122810194764	0.731591003955145	17.1199117031247	14.7864721854203	0.9676241015095	40.2720835760201	0.05525	0.20975	0.35025	0.461	0.393055191738516	0.428933685348126	0.471126337514506	0.473529210948297	0.409580499793367	0.373632215180809	0.0744592748825979	0.0995719587439336	0.0422811288882503	0.0142668231700306	0.00670402049100136	0.0513333333333333	0.1765	0.313333333333333	0.451	0.396778118322917	0.432591922246905
189	1.48451309142487e-06	4.29685596341019e-05	0.0005014544920599	0.000365102870683197	0.112363603785622	0.710488525665721	0.705840100824822	0.483943953659781	2.30808300333209e-05	5.24914901797861e-06	0.00519770591144608	0.00183367665534476	1.56682258052332e-05	5.51240419037584e-05	0.000196931091537894	0.00046375339970008	32.5387148137379	37.6899539568403	38.1011663470417	40.6218255547428	2.5206592077011	2.9318715979025	8.08311074100493	0.489962677431322	17.9165252334969	20.7441572446114	7.80933391167127	35.8897878690781	0.0535	0.22175	0.36525	0.47275	0.40556693110205	0.425766777514574	0.406198100087136	0.436948400470992	0.379911890682675	0.384670297484386	0.0852391754932878	-0.000467275560901731	0.0795751115994415	-0.00517220229447835	0.0186415176474537	0.0503333333333333	0.187	0.321166666666667	0.444333333333333	0.368702297985975	0.458564619694697
190	1.21298746751723e-09	7.05325329805069e-10	1.76590638232349e-10	4.24044088232042e-10	0.964227912031257	0.035427111689558	0.00299808737406092	0.0197227658795595	3.98631295128311e-08	8.26074817661232e-08	0.0593995786637751	3.22879109721456e-08	2.588552105815e-07	8.59828887712068e-07	2.1483266406885e-06	4.97632707952672e-06	47.4770839399134	63.7407267497765	75.6924600236744	75.6944714290148	0.00201140534045408	11.9537446792383	28.2173874891014	5.43626805074655	30.1561004193318	28.743952263063	3.55407017889047	65.1403200150793	0.05975	0.2285	0.37025	0.4665	0.435968386111608	0.514996281515852	0.450989982535937	0.482270963063292	0.386821173588008	0.396293076577793	-0.0152059719822985	0.138858810577119	0.155684208044459	0.0497012469205614	-0.0240746823278225	0.049	0.183333333333333	0.318333333333333	0.447333333333333	0.458557209996758	0.326384993658287
191	6.41837139015306e-11	1.36789582887924e-10	6.09921121926603e-09	1.35803080788856e-08	0.827469001602222	1	0.250654550824352	0.0411722039025797	4.2582081641034e-09	4.63389673230197e-09	0.00401537811781962	2.51565021354972e-09	3.01875861642192e-08	9.67241570067403e-08	5.66867950275927e-07	1.11686184779527e-06	53.5881904212001	67.4602195030602	67.2301671449604	67.2776688257582	0.0475016807977227	-0.182550677302061	13.689478404558	4.16891310025585	34.5019668819878	34.3374042639516	8.27684764373225	71.3970765768689	0.058	0.2305	0.36475	0.47225	0.540671977003246	0.463962698113541	0.403784596241457	0.477547910839061	0.451265861139416	0.379216563927146	0.178560652130007	0.145931736753449	0.060674427206149	0.0489213015947477	-0.00409499745339601	0.0486666666666667	0.182166666666667	0.308333333333333	0.443	0.459813877826856	0.36623523922827
192	2.49465982924724e-07	3.24414137868522e-08	2.8414783362471e-07	5.43684379414214e-07	0.615960863801288	0.682414215232179	0.0264808818985291	0.520572969997545	2.54139683641668e-08	0.000400757214160134	0.0993647678839972	5.47626234892719e-06	4.29368554077507e-07	1.95295182021091e-06	5.36413865367827e-06	1.64821873549793e-05	36.3131801135023	54.9374714756996	57.7998943114217	58.051479840542	0.251585529120348	3.11400836484245	21.7382997270397	0.412757985170174	31.0294743380291	12.52865952918	2.71570971634719	52.0813240411228	0.05375	0.227	0.363	0.46375	0.470482115817521	0.372062062523632	0.384189883451348	0.467492144355012	0.40852128241672	0.369417067103903	0.0145622147220272	0.0286610144423581	-0.00396683660472926	0.0339228798325647	-0.0139312116093942	0.0508333333333333	0.181333333333333	0.328666666666667	0.447	0.363218947013848	0.482311513927356
193	1.59888641600254e-06	2.37887061152252e-05	3.70675893488107e-05	6.79637844180213e-05	0.788818076976918	0.290356167384933	0.296823758941274	0.231326716455991	4.10895619488498e-07	0.000201815813811608	0.389212995195358	0.000135238325813939	6.67910425381916e-06	2.55477668857414e-05	5.89493758888432e-05	0.000146593816870816	32.3811275533371	39.1613523068227	45.2560800567589	45.3278213861995	0.071741329440556	6.16646907937684	12.9466938328624	1.43268517193928	25.6424704981418	13.814101482727	0.741399317652395	43.4246850312088	0.05475	0.21675	0.349	0.45825	0.457817194357365	0.44589777629576	0.401571319575667	0.486194647934349	0.42304612047252	0.436707916790296	0.173291346992874	-0.0626373172430774	0.100534122523858	0.0853634850604784	-0.0126316946767756	0.0493333333333333	0.175833333333333	0.313333333333333	0.4495	0.401524963693078	0.409598648640644
194	5.46675491311408e-09	5.51933451959593e-07	5.2015288560887e-06	1.02076937077856e-05	0.879174348818146	0.826666698513533	0.866344451805119	0.837148234919926	5.28717293523262e-09	0.000891673144067734	0.000187323129534491	1.46106686329706e-05	6.1452745463343e-08	2.78772449159822e-07	7.51111842259761e-07	2.14645010342805e-06	44.3346469253593	48.2790373728567	50.415409416084	50.4385182677433	0.0231088516593445	2.15948089488666	6.10387134238408	0.0422477517940933	34.0807502511543	11.0399905894901	13.954155435049	49.485032976238	0.05075	0.224	0.34825	0.4805	0.415975020643886	0.402907619832654	0.402615001415859	0.448611300418275	0.419942552091646	0.389224531411526	0.0235541743023418	0.0061076995066755	-0.0300325645410299	0.0360898883932997	-0.0586838112489336	0.0498333333333333	0.1765	0.316333333333333	0.4425	0.407042016050951	0.359155111312083
195	3.66459412929202e-06	3.5822800202785e-06	1.97300047264173e-05	3.75965203867058e-05	0.911586504200867	0.677176557886054	0.12943925230738	0.520572969997545	5.02789418809435e-05	3.63967517690882e-06	0.44656892792154	1.41839509255609e-05	3.38486756083577e-05	8.17704649552324e-05	0.000251636657121859	0.000421565878228756	30.616956141479	43.7953342476249	46.9310317468189	46.9433611028217	0.0123293560027378	3.1480268551968	16.3264049613426	0.412757985170174	16.4375637151697	21.4458256774742	0.57934562875198	49.564058722923	0.05375	0.2275	0.366	0.46975	0.33769785457985	0.515823877598471	0.350912442550606	0.502547273817135	0.401073348217153	0.379100975560448	0.0854718982626712	0.0600927416296707	-0.0243990902707989	0.0606675553658081	-0.0233580791206106	0.0508333333333333	0.193833333333333	0.321166666666667	0.462	0.389948362683428	0.420404103014811
196	3.52222692921898e-11	1.30160958851739e-11	6.64706940472667e-10	1.56471325431744e-09	0.979784832410149	1	0.0884212591934888	0.246389180489807	1.16257441593269e-07	2.09742733280024e-10	0.0825602966093565	1.70367500455294e-08	5.46172753322053e-09	2.70984660547319e-08	8.63379353719406e-08	2.97407121273767e-07	54.8326114161537	72.7505192173994	72.5474643309353	72.5481063789557	0.00064204802038148	-0.202412838443706	17.715494962802	1.34366210060716	28.0824148936226	40.373726752774	3.01376547324617	66.7195625236562	0.05475	0.2265	0.371	0.4715	0.397861842716113	0.441038355000387	0.498882994151797	0.487605283874696	0.454897131189406	0.395638983629339	0.148349198667686	0.239750621693759	0.0446938054894044	0.0484486505387562	0.164744448573128	0.0495	0.183	0.309666666666667	0.453833333333333	0.476603999002953	0.424461284009216
197	6.92010813870555e-10	2.62189759832244e-07	3.69365324735575e-07	6.59663106941521e-07	0.519669115060217	0.184991786725115	0.630010938329769	0.27557241709014	4.18752483069853e-09	2.99682357425396e-07	0.0171509005059574	1.18662139342282e-06	5.97873214540234e-08	1.37667365839448e-07	7.90297539324696e-08	2.44423212498557e-07	48.6462761180592	50.0421202365978	57.1437695696804	57.5583195248983	0.414549955217808	7.51619928830041	8.91204340683908	1.18879666774319	34.5345483539586	26.2517550100365	5.68086599409799	56.0539026661797	0.056	0.23525	0.3705	0.47375	0.422076665314075	0.404269148966863	0.355290007931475	0.454730807432274	0.412353314144152	0.379415706151686	0.0237351307082503	0.123478544190094	-0.0854834439149783	0.00529889433128902	0.00119776704808878	0.051	0.1865	0.320833333333333	0.4495	0.377304177695479	0.43219982189038
198	1.10579316379668e-07	2.99111106166501e-07	3.55506362772233e-06	5.432691995881e-06	0.401174546690407	0.795721036694156	0.228905564433442	0.0193302554517335	2.92208294409825e-08	0.000248018352763796	0.00690280776825117	5.86313205219491e-06	1.44046267141841e-07	3.95095765032591e-07	4.24819324297315e-07	1.1234566972842e-06	38.0279259118979	49.7308661312345	51.3974931253324	52.1022960082555	0.704802882923104	2.371429877021	14.0743700963576	5.47138910254853	30.7585843077613	13.4270763236273	7.29808670212697	51.9020077989272	0.06125	0.2315	0.34575	0.479	0.463555724738102	0.382376965483857	0.34977293239993	0.447056185533717	0.444488725620125	0.436539678611993	-0.0194413113126276	-0.00481984196102312	0.0813514427075874	0.111523659732226	0.0502893045035235	0.0503333333333333	0.185666666666667	0.310666666666667	0.4515	0.451059211437971	0.365932597648486
199	2.56994421287332e-12	7.17039457107125e-13	1.74567318360641e-11	3.89408454164066e-11	0.612924673991386	0.824329621046643	0.0319965323004683	0.00948722864553337	4.03700294389019e-11	8.27211465092386e-08	0.297927348264264	9.48194568586816e-12	2.21971887309771e-10	1.21898097667507e-09	6.17640655092875e-10	2.28555745977428e-09	60.2503064024204	79.2098034213996	81.1296244638943	81.3855624133575	0.255937949463259	2.17575899195799	21.1352560109372	6.72872695947262	43.5958205766765	28.7412893336095	1.08344865116487	84.7186756312233	0.0575	0.23475	0.36125	0.46225	0.397752218010693	0.373782017542159	0.328941671090176	0.489817429041623	0.362317896621606	0.362983006454719	-0.0613956787351089	-0.0696161941274443	-0.00743879012362741	0.0369584759282756	-0.0219917914703973	0.0458333333333333	0.180333333333333	0.309666666666667	0.451666666666667	0.361159491072235	0.373164511810779
200	1.5999894191391e-07	4.89241673205289e-10	4.90702571595967e-09	8.2347076959309e-09	0.386488044063591	0.559137567537579	0.00100313314949257	0.660240085713722	8.48104568085818e-08	2.10926554170096e-05	0.0851376625528409	2.2618354650393e-09	8.68475241612527e-07	2.84093539899851e-06	2.16505844463872e-06	4.00530187276063e-06	37.2497953698403	64.5726408542032	67.7554342279473	68.5053969164655	0.749962688518281	3.93275606226234	31.2556015466253	0.193232084960073	28.6929835576775	18.0880001755449	2.96398901040811	71.6552184871158	0.0535	0.2315	0.358	0.4645	0.404105673812166	0.556008656862186	0.441507090688044	0.534075793831311	0.358715437314004	0.370146638927531	0.0704077525298412	0.0217236030797817	0.298750447284307	0.0742549934288894	-0.0174190111132466	0.0515	0.187166666666667	0.317	0.447	0.382888563254862	0.407710268085572
201	2.51608305773547e-09	1.84325023982958e-07	1.94855375857719e-07	4.0861238276328e-07	0.846578209881548	0.16155313480535	0.305082182387131	0.942239874940581	6.53238552250807e-08	3.06110485234986e-07	0.0116386675097597	1.0022365067668e-06	7.45624629246989e-07	3.0224970712886e-06	7.42352626055022e-06	2.19625451336933e-05	45.9553722811179	50.8729759549242	58.7404761640792	58.7779130750423	0.0374369109631516	7.90493712011812	12.8225407939244	0.0052497163096632	29.198675201751	26.2107702748544	6.36509787960858	56.4877098338135	0.0535	0.22775	0.362	0.474	0.400948619742882	0.421369919720204	0.484744543484319	0.456320004728632	0.40524358711787	0.375045969697633	0.0667745063779715	0.17715242440294	0.193896883995742	0.0316333935874955	0.0639930827550273	0.0538333333333333	0.183333333333333	0.312666666666667	0.448333333333333	0.408605581348552	0.387412106195858
202	3.63256873107088e-13	3.43199805259601e-12	1.69545690380331e-11	4.1042114964613e-11	0.801361906551565	0.354378806082928	0.108706135678469	0.568204034549613	2.37876116382818e-11	2.2571130501873e-09	0.00278055917047453	6.98886890844792e-11	3.0790854799441e-10	1.61058293132923e-09	1.37052596888825e-10	4.48671530203867e-10	64.2890885967208	75.7284511051039	81.1978076475789	81.26110262562	0.0632949780410854	5.53265152051608	16.9720140288991	0.32569677994843	44.6311554919557	35.7380579679266	8.94614391102914	79.9985676009068	0.05325	0.231	0.37425	0.47425	0.474979120527522	0.51980639437177	0.446338945677852	0.5157493647902	0.409214508743482	0.400293655811137	0.285513112898853	0.260715017888992	0.0898877713810706	0.0130814287471445	0.169680634468322	0.0506666666666667	0.176333333333333	0.316333333333333	0.443833333333333	0.404939514612919	0.393748294651962
203	2.32637006774116e-14	4.54513073308015e-12	9.23250079082283e-11	2.21539287315936e-10	0.869893916323513	0.828379000673764	0.774281894345976	0.104200580485834	1.46228303272482e-10	3.33881359726693e-12	0.00845619879236288	9.05806749847864e-11	3.66961941575985e-11	6.11287977258542e-11	1.94268652453439e-10	4.29205754157099e-10	69.9493960370382	75.1020248572968	77.2227183455179	77.2495465698157	0.0268282242977875	2.14752171251894	7.30015053277748	2.64004518164938	41.0786048643658	48.4787849864806	6.93421881971153	79.3821590839958	0.0555	0.23125	0.36825	0.46625	0.431622185603832	0.465234193506447	0.350183683341805	0.502026104642679	0.370094124641033	0.397114055590153	-0.018129130256152	-0.013051196885971	-0.00144946874511377	-0.00249867005437562	-0.0347415630981486	0.0481666666666667	0.178666666666667	0.301333333333333	0.4395	0.435469778410285	0.371023892773108
204	4.28974086524267e-09	7.50072756145335e-09	2.53056506534505e-07	5.33627886831455e-07	0.92101975364066	1	0.276815056615476	0.0341604445484973	2.11694978707912e-06	6.58929639257117e-09	0.0146693967586426	3.88319155245559e-07	1.06125216236147e-07	5.01576922377704e-07	1.79879220075245e-06	5.67635918820096e-06	44.8413159240008	58.3272664272445	58.0892088515684	58.0990394291439	0.00983057757548522	-0.228226998100581	13.2577235051431	4.48665557620188	22.4858710475837	33.6524166764466	5.955745686917	58.9072344469284	0.058	0.22875	0.364	0.475	0.424352716065132	0.512044687420122	0.441726188247686	0.506825495693908	0.415039908847467	0.412611024207725	0.0557214810842705	0.133524129003312	0.132780469085362	0.0107113748668671	-0.00199712470092077	0.0483333333333333	0.1895	0.308166666666667	0.450166666666667	0.408623811071464	0.386937059587793
205	5.38521307381725e-07	2.57761546064723e-06	1.25344844154494e-05	2.42633514030819e-05	0.968247834003987	0.617951231745417	0.265602828710441	0.797070929738688	1.58482979529581e-06	4.67242484825819e-05	0.522741669623407	4.58460590274867e-05	9.39345943487406e-06	2.97262861234576e-05	8.53548245954732e-06	6.46358733641288e-06	34.6874528076005	44.5904797946423	48.1248706148835	48.1264551283966	0.00158451351308031	3.53597533375432	13.4390023207961	0.0661208264727975	23.0422145025532	16.5765891545307	0.4084806633673	46.4041902946559	0.0515	0.2305	0.3485	0.4615	0.42592556987491	0.441188730548095	0.368988434575125	0.450634315254979	0.397784041625062	0.360579041056006	0.13384237092344	0.0785171525507497	0.0552878065723914	0.0777289292924824	0.0640215753255341	0.0526666666666667	0.190666666666667	0.3095	0.455	0.476040988291895	0.385879913811942
206	2.55715550372091e-09	1.61563571539363e-08	1.80017611564233e-07	3.57933468242406e-07	0.674456656167778	0.76758645499537	0.280938928889141	0.470808795931681	1.91057276717294e-10	0.000199093838611289	0.0562465304584777	1.48191936868622e-06	4.89552349790623e-09	1.3428444864945e-08	3.82406135406127e-08	8.69721981420461e-08	45.9215780629602	56.5549529186246	58.9375070102833	59.1139401251639	0.176433114880638	2.55898720653931	13.1923620622038	0.520077098241018	40.556037486087	13.8396165510003	3.644741626018	55.4816511364945	0.056	0.232	0.35725	0.46875	0.476860170237771	0.416560677207166	0.411765708751466	0.490335677742061	0.383372627987662	0.361141239745254	0.0149860910208907	0.146968489003039	0.0606375427088056	0.0518030347382071	-0.00347678675738225	0.0526666666666667	0.179666666666667	0.321333333333333	0.449333333333333	0.344200246008529	0.435772040781218
207	2.50043385760325e-13	7.57237536841082e-11	1.68415261604111e-09	2.25615073261401e-09	0.247984980759933	0.720551737064233	0.830324256386996	0.571071099051539	2.2798398006017e-10	2.599717137157e-10	0.00304538395527121	9.49066398273326e-10	1.2887145733565e-09	6.84254102728904e-09	1.51960014593723e-08	5.36627182341094e-08	65.0591393508876	68.7947802674025	70.3267041770669	71.6613241451632	1.33461996809638	2.86654387776071	6.60218479427567	0.320893632195293	40.210803439315	39.9543219148236	8.78007669027829	73.7561206165002	0.0505	0.2325	0.3705	0.46525	0.400134618959762	0.449519762887017	0.407516795638685	0.479019126328207	0.408828673983039	0.374139295632595	-0.0270607188766613	0.126645687641391	0.0586601466784296	0.0050056477717103	0.201386090390143	0.048	0.180333333333333	0.3095	0.435166666666667	0.389995940105944	0.416679381553197
208	2.87157500891935e-13	3.18619726582159e-12	1.06473156423278e-10	1.75292999911533e-10	0.336907137639091	0.860799179498852	0.291038145557251	0.25027845312485	9.86247184094831e-12	5.59059021965607e-09	0.000138067004237944	1.18859943174692e-11	1.57392486196822e-10	2.93769529042504e-10	1.45751053931333e-09	2.72134432741182e-09	64.7738188723815	75.8940727173831	76.8867436256623	77.8089086933032	0.92216506764089	1.91483597592014	13.0350898209217	1.32174870892868	46.3556100724127	33.9721741036174	14.5283378572349	84.1870525891885	0.0575	0.238	0.37	0.47725	0.429414237625621	0.50310492840451	0.401166612891294	0.498131873362354	0.417269689892904	0.395095442240848	0.155584463270767	0.101875358921371	0.00366006490368774	0.00906311936799515	-0.0389913482169118	0.0521666666666667	0.181666666666667	0.313666666666667	0.4385	0.402666570128656	0.473983189914292
209	6.89103327914306e-15	1.61622131745076e-15	2.09780993855118e-14	1.54016708905928e-14	0.0834323369267834	0.220704938923071	0.00433317032479507	0.0103739578824905	1.39677832858283e-14	2.32458765531389e-06	0.74333640473193	1.2713906485723e-12	1.54462623991932e-13	9.58135232100404e-13	9.38088705589774e-13	3.91847600938634e-12	72.4511014523378	92.6205955865735	96.6229885155335	99.6197266627787	2.9967381472452	6.99913107620523	27.168625210441	6.56952595457278	59.2384490665536	22.3061678735321	0.107215838259435	89.4217070383699	0.0605	0.24275	0.37	0.466	0.470696924609553	0.390006102669223	0.380948007221082	0.503048083443932	0.409852028131452	0.40657020182136	0.0737362400070475	-0.02572216234923	-0.0194967487452761	0.0229992433835366	-0.000963420342516246	0.0486666666666667	0.179	0.324166666666667	0.462666666666667	0.361787446492656	0.422316163667599
210	1.08641136351687e-11	1.63609891701353e-10	3.44341613417619e-09	7.50007851515832e-09	0.723632770695024	0.891574603595007	0.40515203188069	0.985368945530756	2.91050029994826e-10	4.00311643404876e-08	0.0472607156803627	8.00916340431614e-09	2.49920882310161e-09	3.99623162702312e-09	1.89415153041524e-08	2.09107027693554e-08	57.2689902893835	67.0555128625783	68.6091550484634	68.7341935787772	0.125038530313759	1.67868071619887	11.4652032893937	0.000336294538101356	39.7337644999825	30.1479425750476	3.93608246126678	68.5734121922231	0.05225	0.23675	0.3755	0.466	0.379367534234759	0.448375091356109	0.417592062884441	0.494420590028518	0.361287212887484	0.374125215604277	0.0141950685971052	-0.0117009807123177	0.0494992964800169	0.0131086102950575	-0.00763487428419197	0.0523333333333333	0.1845	0.322166666666667	0.445833333333333	0.414215834050316	0.389212251773956
211	1.43189022142566e-11	1.39515945444268e-09	8.63086455092133e-09	1.55467161514229e-08	0.456284497003772	0.445945637183717	0.508264676033064	6.58792923424683e-05	3.26948350381645e-09	4.196150555713e-08	0.00910105870527955	1.33904146727924e-09	8.9637104740577e-10	4.67372387031616e-09	1.1755372661385e-09	4.05264761852509e-09	56.6973769560791	62.185572100243	66.3899601017401	66.9449536103566	0.554993508616462	4.7593815101136	10.2475766542775	15.9256656893294	35.0163506544559	30.056613315699	6.80288712141191	72.9248454020481	0.06525	0.2265	0.36625	0.467	0.435313071177633	0.455900475124618	0.4105523233158	0.493187326642268	0.380827545068438	0.404492697492895	0.114621941689911	-0.0383219929827547	0.113204710377867	0.0271114896172635	-0.0185605194762509	0.0466666666666667	0.178166666666667	0.313333333333333	0.4405	0.400295568769902	0.422666913891056
212	1.50492427896944e-09	4.93175658703624e-08	9.82068426414179e-07	1.30750495796436e-06	0.289238938830229	0.870522336780916	0.642488344448736	0.0845777725067267	8.21036515201265e-11	0.000869192397682194	0.00382890199423855	3.17888270932298e-07	2.43304652596139e-09	8.84595014355767e-09	3.30393868171906e-08	7.36076284973253e-08	47.0275155078198	53.9621064714229	54.6811306485833	55.8042911213197	1.12316047273634	1.84218464989681	8.77677561349992	2.9746623774131	42.2070464954813	11.0873364401923	8.36322611538344	59.4146038298228	0.05525	0.232	0.3635	0.47525	0.44027440288162	0.402860207204034	0.430879573527237	0.463322440160159	0.375735766504599	0.36434783348621	0.0564682604460496	0.189478285699644	0.00959315335848022	0.0401861223561398	0.0129618993239939	0.0475	0.178666666666667	0.331166666666667	0.445833333333333	0.350649653059528	0.438647126646698
213	2.71884780840018e-10	9.9664767083303e-12	7.87470354241916e-12	1.43454766194323e-11	0.383896591058778	0.0647574794263657	0.000496743896584236	0.12720134903888	7.61934939275551e-11	5.82847054801695e-05	0.646101018482971	3.08693284550694e-09	7.91772421443176e-10	3.53080864897797e-09	4.60185063720621e-09	1.28595489605305e-08	50.5900447961394	73.3479839234205	82.9859611169813	83.7441478027977	0.758186685816327	10.3961638793771	33.1541030066583	2.3263313404741	42.3531506092713	16.1575847611803	0.210851251496933	70.8998189258687	0.06	0.23375	0.35675	0.4565	0.423596269188766	0.455895273423408	0.371368931459161	0.491219172560621	0.441122658135556	0.341144582089298	0.0387895691105928	0.0844151406387979	-0.0322767927481795	0.045198796291183	-0.027339696718802	0.0528333333333333	0.180166666666667	0.318	0.451833333333333	0.395876125789083	0.426429279166752
214	2.43607421170235e-11	1.29130017676669e-11	2.09515134998133e-10	3.50975097998217e-10	0.353757878076494	0.641653678630613	0.0383284444197513	0.6657718864124	1.03548306798872e-09	1.08766605860641e-08	0.016472948686574	3.68069841762655e-09	9.87573580755211e-09	3.63607445630138e-08	4.56381650983049e-08	1.47530659965529e-07	55.5967337785551	72.7683243293577	75.2881571653998	76.1480886062564	0.859931440856599	3.37976427689864	20.5513548277013	0.186587776344822	37.2568936621956	32.6779051386766	5.75167438726021	70.4717717137672	0.05075	0.23375	0.359	0.47825	0.530699946155326	0.431290810596957	0.461853766903229	0.489433291781929	0.409639385645108	0.355349089605294	0.208454293012241	0.264922582010056	0.0340440881723826	0.0731458049842207	-0.00471178874245239	0.0488333333333333	0.183333333333333	0.304166666666667	0.453833333333333	0.444173333496276	0.426120043328589
215	1.34930237834069e-06	1.61560888365235e-06	3.49445404049094e-06	6.79557939444119e-06	0.788548529406807	0.326239543982989	0.0653060740492829	0.182610196930345	4.4103578154972e-06	8.48128944797226e-06	0.00718211744928683	6.83954077818023e-05	3.66471902066534e-05	3.50649115500711e-05	9.92488792150655e-05	0.000141482333891454	32.7414164142829	45.71436625348	51.441745233642	51.5136742753602	0.0719290417182492	5.79930802188028	18.7722578610774	1.77625229745399	21.077678740261	19.8261833860706	7.22684861374364	45.3104411322396	0.0545	0.223	0.3615	0.4715	0.474554270437387	0.468363312174983	0.427142488688769	0.487306552286873	0.412416003907386	0.413773555138849	0.165127748565675	0.227554776291504	-0.0283933404569287	0.0924606923902457	-0.0106139157930173	0.0485	0.185333333333333	0.3185	0.444166666666667	0.379911424917515	0.445349592585603
216	4.77258399814769e-10	5.95145324728068e-10	6.48085296463012e-09	7.74597221559974e-09	0.209948050612868	0.476140886413051	0.0569941236171481	0.000999510749912105	8.24844624516982e-11	0.00025624310958804	0.0912915071776776	2.14574340514256e-08	2.23622166385299e-10	9.37770274258581e-10	2.9998870569843e-09	8.67275471272523e-09	49.419673447177	64.1271877837353	67.0834409183153	68.655225415554	1.5717844972387	4.52803763181873	19.235551968377	10.8284722575559	42.1979968972046	13.3658839497893	2.85145103461218	66.1506746191962	0.0595	0.2375	0.36175	0.465	0.487548584061436	0.433833228114572	0.418830246796493	0.492031263322162	0.413673168595355	0.400631466551582	0.103861500153575	0.0267256936802745	0.082032779875496	0.0606578270325293	-0.00859370937293738	0.0446666666666667	0.183666666666667	0.326333333333333	0.447833333333333	0.414930339252283	0.473807815352695
217	7.56918838125149e-06	1.41872097819318e-06	8.89160502119257e-06	1.00715215118262e-05	0.22830731158564	0.486865478870677	0.0294085347908733	0.985096622328061	4.19264561151927e-05	1.53699196389854e-05	0.0712435140326115	0.000320926920014407	0.000142783942860483	0.000194046988390406	0.00131684467950227	0.00128043495469156	29.0689744948832	46.0260777489239	49.0227417672431	50.4741176323223	1.45137586507917	4.44803988339845	21.4051431374392	0.000348931199368963	16.7821218822264	18.6910877508471	3.25413507792837	40.9899152540478	0.05025	0.2135	0.358	0.464	0.437013820896194	0.558290999396055	0.359558464861769	0.489300063592043	0.38612480689965	0.399391885612579	0.21007554836437	0.0671829833983884	0.192490588219255	0.0671214976380842	-0.0134303365676498	0.0503333333333333	0.180333333333333	0.316333333333333	0.445666666666667	0.398092159788072	0.321922628937619
218	1.80561225286109e-07	3.99450895159679e-07	9.48068835726423e-06	1.82044123019361e-05	0.837409439780777	1	0.371015487202951	0.000694431158278373	2.42760461244375e-06	5.66824585950846e-05	0.00260619463542636	2.95485068782107e-05	1.5979494234336e-06	2.92117559920307e-06	2.00609282472453e-06	5.0528240101362e-06	36.9949624135406	49.046254237539	48.8553649531168	48.8974753707153	0.042110417598451	-0.148778866823704	11.9025129571746	11.5040927644595	22.2229045545373	16.2103874123259	9.06450229165785	47.5952833206734	0.064	0.221	0.3575	0.46825	0.493561693069982	0.422410694432202	0.390288809081222	0.462999120363268	0.383072317470456	0.380596997836941	0.0949899594555083	0.188603016878865	-0.0256961866497081	0.0531884745281514	-0.00168366124122749	0.0481666666666667	0.1825	0.318666666666667	0.437666666666667	0.360866925821727	0.471826670124554
219	3.44627181850407e-11	2.78254739578219e-10	1.89581196534314e-09	4.14797151152906e-09	0.710584648313614	0.503306501153505	0.169047453848385	0.319599192420331	8.23972087777413e-09	1.67884029016266e-09	0.104476696813956	1.4970682246627e-08	2.98393477876723e-08	4.16138431966149e-08	2.49912495626565e-07	4.74678186684852e-07	54.8778019376987	65.8532850511983	70.0429677048378	70.1806613937006	0.137693688862782	4.32737634250225	15.3028594560019	0.990586002967575	33.2176972871366	36.3148010439309	2.63584143350636	67.0378840079666	0.05625	0.221	0.3775	0.463	0.326771116091392	0.471663670991051	0.420645841744577	0.511177436458138	0.338550911304948	0.327894204407658	-0.0397541342073999	-0.0259695239033543	-0.0101451922995436	0.0050119428621669	-0.0698779940758612	0.0516666666666667	0.174333333333333	0.319	0.4465	0.347546306308679	0.379472647309915
220	7.76606698757364e-07	1.0421079167709e-06	1.11227800408002e-05	1.3556594770147e-05	0.26417740413324	0.712302500488003	0.149806651289873	0.508790270610843	3.63750324827871e-07	5.08256506460686e-05	0.0421182277343413	6.22744370577761e-06	3.89523214132865e-06	1.52156271624875e-05	3.34430933027533e-05	9.01380818880901e-05	33.9125424388185	46.7644912159813	48.4378592107969	49.6845920593623	1.24673284856544	2.92010084338108	15.7720496205438	0.43655426548321	25.8776831391388	16.4170628193424	4.13044685592286	51.7434991574447	0.05075	0.2335	0.35775	0.4685	0.466560574036334	0.355720652789465	0.360499294010487	0.468209820559173	0.405747833374178	0.392570725780788	-0.000204063486572886	0.0781564240516724	-0.0685867242987146	0.04913135879409	-0.0589974823825642	0.0478333333333333	0.191166666666667	0.318666666666667	0.447833333333333	0.448595503888001	0.376097956316107
221	4.47408133039095e-12	8.76599180900054e-11	1.36830368733118e-09	3.18243389076885e-09	0.966474337353029	0.797270917163483	0.384943799084098	0.10251817734881	7.72418916667513e-14	0.000197794532931531	0.0199313969161504	3.28803381533404e-09	1.43856609125304e-12	6.91281987972861e-12	3.67199435771849e-11	1.12296844290782e-10	59.1043106157595	68.4647475133461	70.8239576932028	70.8257242610634	0.00176656786061358	2.36097674771736	11.721413645304	2.66592547929986	55.8746566238406	13.8519200714181	5.41789313666777	70.7463219206885	0.05625	0.24175	0.36325	0.4695	0.443153334630307	0.469527657611443	0.472207813250485	0.47704886369517	0.422991082816746	0.390262325107354	0.239876782021497	0.165385818942849	0.135641570370803	0.0190067661283198	0.0958812971381581	0.0488333333333333	0.179833333333333	0.327166666666667	0.445833333333333	0.35083559936958	0.365937679958101
222	4.10906653842739e-15	1.01857254300941e-14	2.44544146310528e-14	6.59906675482872e-14	0.965755760042724	0.174499315040775	0.019090331651515	0.000593642664361756	2.64059778853485e-14	5.17058647298592e-08	0.0281413020369461	8.86466297428548e-14	1.51693366111029e-13	9.55822461966679e-13	2.52646294416084e-12	1.06053612510066e-11	73.5134892748611	88.5911626939414	96.2738648739833	96.2757080284428	0.00184315445949323	7.68454533450131	22.7622187535817	11.7958072084775	57.9854792996048	29.6517524104711	4.81939004022024	95.5953314036759	0.06	0.23625	0.37125	0.472	0.41079997156545	0.456599985521535	0.384478114274656	0.496775241163479	0.418789158585456	0.382721663571674	0.0205398750414578	-0.0735581483974611	0.00701626358098094	0.0602954999230505	-0.0482160323990982	0.0445	0.173833333333333	0.3185	0.449666666666667	0.437863074810747	0.39547929132341
223	2.07751139241834e-08	9.70734173314285e-11	2.86405810269317e-09	3.5510464245551e-09	0.219641666357553	0.802672702675339	0.00225462020012999	0.126610326334615	5.6001938234021e-06	2.56864901411237e-08	0.329935349707159	2.68599727459614e-11	2.48714039659809e-07	9.8465457376907e-07	3.99462529161844e-06	9.51298766041681e-06	41.5400899052765	68.2346416473156	69.0523572798338	70.5590681424728	1.50671086263901	2.32442649515724	29.0189782371963	2.33358088861223	20.6202055213143	31.0087719311377	0.949151578673991	82.2641609850185	0.057	0.2265	0.37575	0.46875	0.484023727512461	0.52926409034908	0.430333048525077	0.517321132644674	0.434860745037399	0.36379084844208	0.150343482433015	0.286346705993195	0.0925884751681718	0.0981977576500586	0.0931896152385082	0.05	0.189	0.321666666666667	0.458833333333333	0.321825332924	0.361183691576967
224	2.90476398385514e-11	2.3950860326314e-10	2.70212010553159e-09	9.37691863531706e-10	0.0321039198616782	0.180190144438758	0.0696025791459685	0.00907539926541884	1.01516374660256e-09	2.12400694018293e-08	0.0621408287007714	2.33205062116978e-10	6.68604712995273e-09	1.84952817127413e-08	8.45816227017258e-08	9.98381738958327e-08	55.2321033779663	66.1930271648671	69.1922647250612	73.7852037143603	4.592938989299	7.59217654949316	18.553100336394	6.80792838659136	37.2955424453066	31.3777535394584	3.47930511668164	77.1268457125425	0.0585	0.2325	0.3695	0.479	0.420916277550912	0.457768249400543	0.499650513100227	0.49348880351443	0.415928653759241	0.429901176930922	0.0473240877966751	0.114367167497434	0.217965141094398	0.0468601768582952	0.17336642974275	0.0466666666666667	0.182166666666667	0.315333333333333	0.46	0.392991444724312	0.410552280766238
225	1.3072115225693e-08	3.1830390507178e-09	3.17895669768993e-08	6.69196933954913e-08	0.73506427573638	0.695143921531242	0.0353005628462998	0.807018131668077	3.39351156194879e-09	6.27997895612178e-05	0.0223041277591876	4.2048484873366e-07	4.35959590855031e-08	1.57045424840474e-07	7.87086224951613e-07	1.96951485763643e-06	42.51073541808	60.2978659729415	63.2147587446016	63.3292710575988	0.114512312997249	3.03140508465731	20.8185356395188	0.0596700942728603	34.9438523671106	16.0162906635542	5.22190319998481	58.7051680692579	0.05025	0.229	0.366	0.47325	0.393434545583413	0.537005331129773	0.404973033436368	0.497195970400522	0.394827195696423	0.394424849622828	0.203330382017899	0.0533088808414686	0.0457378690616889	0.0597611763698532	-0.0290615722693972	0.0491666666666667	0.1805	0.327166666666667	0.45	0.342302957077218	0.435710766496394
226	1.24434402817456e-07	5.13531554216996e-08	5.05708436663441e-07	9.78796992706869e-07	0.660459979742048	0.749075455597539	0.0653671937260467	0.327044559644433	1.11266308239311e-05	2.10120769379337e-07	0.248021862500447	1.47307552440484e-07	2.44422382460748e-06	4.8694912305061e-07	2.67422392106655e-05	4.76952640155274e-06	37.7793771611032	53.8677728818438	56.3554631252628	56.5484284482809	0.192965323018143	2.68065556643705	18.7690512871777	0.960565031176884	19.3075364065025	26.9376935409018	1.33441183091782	61.35464105339	0.05375	0.22525	0.3715	0.46525	0.417664532320808	0.533792282658712	0.434645737320028	0.491415592463786	0.369053174116962	0.393439474852371	0.115442345691656	0.266922988388352	0.0663664157928192	-0.02768044716834	0.128720084990199	0.0493333333333333	0.189	0.321166666666667	0.4535	0.420968287088767	0.343074890664294
227	7.40217951354136e-07	5.53542152339722e-05	5.99457657658016e-05	8.63030304058534e-05	0.401380048988133	0.178783279113765	0.472501048313048	0.262680991613904	3.87965696644177e-07	8.52943849185834e-05	0.407369451351253	1.80830095470294e-05	6.18423866960265e-06	2.42719844334558e-05	5.67965169717002e-05	0.000149867545422827	34.0141730849573	37.0555747940016	43.966158706462	44.6703466604595	0.704187953997462	7.61477186645789	10.6561735755022	1.25457227162906	25.7532870178893	15.4371618542918	0.686464774045817	48.9153856858048	0.05125	0.22675	0.35775	0.45625	0.501648035662945	0.362005746696736	0.300266199325457	0.440381276059121	0.411979364277763	0.394687943485213	0.0764156360056231	0.128888509416424	-0.107573415803525	0.0552732940988701	0.0116735140860168	0.0463333333333333	0.185	0.319833333333333	0.447833333333333	0.430639540666223	0.365373187164116
228	2.33424381683445e-11	7.65641029999641e-10	8.00365256207729e-09	1.8082771169644e-08	0.998835154313472	0.697085910932728	0.452733610296065	0.514797770219852	7.93383792796019e-10	8.91567921173978e-08	0.517891358834497	3.99851378012996e-09	1.07270891197785e-08	2.95061352364044e-08	1.56739017164628e-07	2.49310191025881e-07	55.6852030919254	63.5539203845256	66.5727270944626	66.5727292258234	2.13136081583798e-06	3.01880884129787	10.8875261338981	0.424302863981211	37.7763356492651	28.596204024816	0.418090559567645	70.2700713339985	0.05225	0.23375	0.36925	0.46875	0.450492301905051	0.385560163110432	0.44158545005918	0.465875811816683	0.369872163519006	0.366609683436137	0.101512489626094	0.0050891962763834	-0.0336433517436792	-0.00869394870372557	-0.051989062400348	0.0493333333333333	0.183	0.3175	0.462166666666667	0.392148072156962	0.356503659143981
229	1.12734817156411e-08	1.1153619145574e-08	4.9659275682064e-09	9.51787963832754e-09	0.515018485163321	0.0568153041808302	0.00815498064079533	0.751296156615059	1.67580627414169e-07	1.72576301677986e-06	0.268623054222045	1.27237481735307e-07	7.47205489017092e-07	3.04481100620409e-06	1.15390490057571e-05	3.15321368861753e-05	42.8206696993366	57.4118497989184	67.7266379092762	68.1504953904223	0.423857481146115	10.7386455915039	25.3298256910857	0.100445093718918	27.375036673242	22.8784453555254	1.22376489059207	61.7223372865141	0.04975	0.23475	0.3625	0.46375	0.461519473983333	0.337874409508721	0.400269978165762	0.492158149361264	0.382376763057414	0.369833284084243	0.101700941466853	0.00314443349746346	-0.0255151875537468	-0.0041282513620787	0.0228118161363079	0.0511666666666667	0.191166666666667	0.316333333333333	0.4525	0.428137981826533	0.466376533314794
230	1.8265197261978e-06	1.71304017239768e-05	8.58604384348116e-06	1.25162195023617e-05	0.376162978344723	0.0774176561234475	0.0863701812344629	0.0584965970676264	1.94679459043839e-05	4.37207048459936e-06	0.0187418926751546	0.00052085639176927	3.01132776303065e-05	0.000105433862952818	0.000277007188840542	0.000717883306446684	32.0984031286644	39.9731225801806	49.1139143057298	49.8971184766269	0.783204170897079	9.92399589644629	17.7987153479626	3.57950450375256	18.2406478341181	21.0943863708053	5.52543964183133	39.6007812518093	0.05675	0.22225	0.36425	0.47375	0.461893986257692	0.4248572741453	0.288469758446178	0.465657925385707	0.363033360337161	0.41440778128308	0.0786719438022861	-0.0229445288339665	-0.0385084426439748	0.0421088933946853	-0.01594106759698	0.0481666666666667	0.187166666666667	0.319833333333333	0.449833333333333	0.425308871995502	0.384438902298322
231	8.38996673354264e-16	8.21355952327093e-13	2.01786331108737e-11	4.97044595748314e-11	0.898362596913248	0.862956910809306	0.968978864044774	0.51504692046526	1.44739832519892e-13	2.70174645281886e-10	0.0269606012982021	1.01070052326564e-11	2.3532513938289e-12	1.05575049916298e-11	8.61475544957034e-12	3.57745913852642e-11	76.7755611252869	78.9084691601238	80.7910018213006	80.8073167906841	0.0163149693835294	1.89884763056034	4.03175566539721	0.423800125488015	54.6402608353037	39.8791297924054	4.89333228287251	84.5685445092629	0.05875	0.23675	0.37775	0.471	0.464756213837937	0.459753925738317	0.452984176563063	0.460353832629719	0.397165026417502	0.36947106338638	0.103199622090431	0.25785523393638	0.111622930008761	0.0035460152494431	0.189632830383303	0.0556666666666667	0.176	0.3165	0.4485	0.400470966590502	0.382363500374104
232	1.04071714206729e-16	4.00136363497207e-14	1.05512853874578e-12	9.12233877350356e-13	0.110272940621633	0.465349096136755	0.609047592563881	0.395195826428888	9.3006196424042e-15	4.24224724100067e-08	0.106258765953702	1.20357672721704e-12	1.6316728738547e-14	1.05283300137695e-13	2.08802645260388e-13	8.78183257370591e-13	81.0556297876828	85.5851621043475	87.6444984528862	90.1948038108821	2.55030535799597	4.6096417065346	9.1391740231993	0.722895333477936	60.0387903095707	30.0354267149323	2.6089997417439	89.5494311435699	0.05175	0.246	0.37125	0.46325	0.487448998359039	0.477530145588047	0.414978493638008	0.471463153993147	0.369518925040858	0.375221774827331	0.029665905346462	0.165339079152451	0.166943733774494	0.00807147692918319	0.135176667705005	0.0556666666666667	0.1815	0.318166666666667	0.446833333333333	0.352547325216394	0.424752251973929
233	1.14834559100438e-13	1.02788021030462e-12	2.28369658465335e-13	4.9700037422443e-13	0.507246930952157	0.0216113330807942	0.0092912106123466	0.942239874940581	2.6658148279658e-11	1.47689631968377e-08	0.24112719388819	1.36737449778654e-10	3.45966530135887e-10	9.79003407339067e-10	5.59253880493871e-09	1.2782172552128e-08	66.6626852705012	78.4105887986007	91.1666537997007	91.6063959577223	0.439742158021545	13.1958071591216	24.943710687221	0.0052497163096632	44.4081025746364	32.0834564065917	1.3739919497857	78.4015042505474	0.0535	0.22975	0.36925	0.46225	0.490413012545142	0.414722388725486	0.374350411948388	0.454860095033831	0.390930354514422	0.3415336966673	0.0732450584093739	0.0337375480418265	-0.0627331894618328	-0.0324795607355872	-0.0687470228375535	0.0538333333333333	0.175333333333333	0.3145	0.450333333333333	0.369292096157067	0.40835009926473
234	4.40426291091469e-10	6.40170109189199e-09	7.38970371334728e-08	1.18565147955777e-07	0.384236939235464	0.668085212101407	0.340612664676864	0.112091132675043	1.82697410414273e-09	9.62031835413971e-06	0.986921797503593	2.13969393220628e-08	2.57494575207484e-08	7.06046235626594e-08	7.38806394007097e-08	1.34357108621542e-07	49.5867930503664	58.6922219718181	61.1422629674198	61.8993650612028	0.757102093783033	3.20714308938477	12.3125720108364	2.52448835542691	36.1500114172832	19.5853674413647	0.000268692094323342	66.1576432390985	0.058	0.2295	0.36175	0.4565	0.384651514296513	0.479988925429043	0.381412416935753	0.460672649799326	0.398719449697676	0.384577211662355	0.0631968258094138	0.0167410139250017	-0.00657794637921449	0.0205163550849218	-0.025764261127753	0.0506666666666667	0.180166666666667	0.319	0.456666666666667	0.398162962737929	0.41551930777178
235	4.70311540980357e-08	1.4942356653867e-06	2.30738472614335e-05	3.29899337267396e-05	0.376969544362381	0.924777719931675	0.759686941145654	0.579998781794397	9.04881159428386e-07	9.11190415869014e-07	0.00310240935257891	2.27812021892085e-05	4.41254162943241e-06	1.86327092013751e-05	1.97693199252979e-05	4.74322316351335e-05	39.8256357355349	45.9017370301372	46.5169247910162	47.2974860416216	0.780561250605388	1.39574901148444	7.47185030608671	0.306236617249851	24.1205787476429	24.1071984665414	8.74624078723537	48.2959472329457	0.05675	0.225	0.3615	0.47575	0.403153884261067	0.420437203604891	0.43701424130236	0.476202139224972	0.355702265239559	0.39979125220423	0.0751381542004335	0.0639909179209506	0.024868073427867	0.000922546632865898	-0.0144323404534114	0.0541666666666667	0.184666666666667	0.314166666666667	0.445666666666667	0.407509913049304	0.380878549074696
236	1.89669922842727e-12	1.07302242291027e-11	2.68194689032347e-10	6.22973017839977e-10	0.796270445776551	0.902767059713281	0.239010523965321	0.543177800303726	1.85994055554895e-08	5.68744939387167e-11	0.000697908709525093	2.36019551149878e-10	3.77935169221884e-10	1.98551484620865e-09	3.36504038816732e-09	9.40794642413015e-09	60.8779073513797	73.1827897732219	74.7035493380245	74.7702046089616	0.0666552709371899	1.58741483573976	13.892297257582	0.369681736172879	31.6355431003885	42.9251595059741	11.494807902327	77.0981570330938	0.05325	0.23	0.37225	0.4805	0.347600540382368	0.483959906544456	0.502955243580112	0.48920327955316	0.418336389334203	0.380771126628748	-0.0487977396969694	0.114482663076478	0.166825569903305	0.0247290360958427	-0.0251976483695685	0.0505	0.183666666666667	0.309	0.446	0.413783819334274	0.402976337839711
237	7.03860697457264e-14	3.86376822418287e-14	1.66912264159893e-12	3.19987646510498e-12	0.409054084631853	0.900726145979014	0.0512040754143612	0.126610326334615	7.66955366669314e-13	7.57043991680361e-09	0.156248401363583	8.35663009642066e-12	1.14828334981807e-11	2.79116093103124e-11	2.12024020826769e-10	2.83230447757391e-10	67.6708311654002	85.6621655777635	86.5849396700651	87.2664879623044	0.681548292239313	1.60432238454086	19.5956567969042	2.33358088861223	51.3649543897409	33.3824409135286	2.01016424675436	85.0156433154872	0.057	0.24	0.3695	0.46475	0.405584770361499	0.471318288292412	0.33628152239589	0.494448094386561	0.36362319795906	0.367976368648577	0.0547880339231359	-0.0456959815281286	0.035932801086472	0.058652949352513	-0.0281250699800008	0.05	0.180666666666667	0.313666666666667	0.450333333333333	0.397896398847178	0.436603307501394
238	1.47049125205245e-11	5.19906721102459e-10	8.77722970842841e-09	1.97956615171484e-08	0.984774786157039	0.860764750592334	0.556894176708365	0.00249420497675797	1.88027499323069e-09	3.58583111092458e-08	0.00111413730902563	5.88380082917204e-08	4.8594422823359e-09	1.73866872249309e-08	5.75298138152227e-08	1.38050327107282e-07	56.6422970835847	64.4344832848001	66.349209615204	66.3495737812045	0.000364166000508703	1.91509049640445	9.70727669761982	9.14483964041483	36.0939729625752	30.361455080405	10.627574819051	63.6499693300143	0.06275	0.228	0.36375	0.4785	0.391036646136192	0.455231935886312	0.358284592799998	0.44681356487248	0.390260329854932	0.366097249194878	-0.0273639131781309	-0.0113865749954508	-0.0262413473876531	0.0301957061406816	-0.0309239757190742	0.0486666666666667	0.178833333333333	0.310666666666667	0.445333333333333	0.441156279591601	0.349186565250815
239	4.86155802579267e-09	1.02312400801074e-07	3.02545383186609e-07	6.21309756461433e-07	0.794139657538448	0.3628772586221	0.284826986616634	0.00129326780292072	3.02810665546014e-07	5.21996955946038e-07	0.115560359977457	1.7665266608379e-08	2.55822718501817e-07	7.12698123947504e-07	1.15240626394923e-06	2.60308730498537e-06	44.5798557103772	52.2559543473035	57.6431204782057	57.7112095663033	0.0680890880976222	5.45525521899981	13.1313538559261	10.3521099291856	26.2317004803917	25.1807850812347	2.47648354508783	66.6302994320661	0.062	0.22625	0.36325	0.465	0.379832710197123	0.474396671975966	0.366909297596324	0.467252497750291	0.388656614929956	0.379954734130546	0.17521496430339	-0.0322549326485155	0.0834824710757326	0.0203062338974013	0.0591827615783708	0.0471666666666667	0.184166666666667	0.314833333333333	0.449	0.345983149232418	0.417224014303818
240	8.16642747579283e-10	1.10594368332757e-07	3.19211098046858e-06	2.56194062677291e-06	0.122074377757546	0.850316995216477	0.888665808869361	0.290136442981226	8.03925385834853e-09	2.23892438466157e-07	0.11536208248012	3.56459582593793e-06	8.61967617563047e-08	3.83344684033957e-07	1.3925372206451e-06	4.00650809075232e-06	48.3014106625997	52.0734384187963	51.6744570292212	54.0649596009389	2.39050257171766	1.99152118214261	5.76354893833923	1.11898811651281	33.2655927742035	26.8150024554434	2.4791841071019	53.2051382961001	0.0555	0.2265	0.35825	0.462	0.411821342369396	0.473567049849528	0.321827356632043	0.453076751380191	0.370170806464764	0.392964309547157	0.0156922847220045	-0.0217224276507852	-0.0253696503975828	0.0278053303765041	-0.0140608293431166	0.0506666666666667	0.179333333333333	0.3085	0.446	0.406772512302405	0.367320535406633
241	1.43788815317277e-14	2.77025021636074e-13	1.6518883753364e-11	1.88484251147901e-11	0.174725622905425	0.878126105589187	0.351623152899666	0.837114602578428	8.53011280322876e-15	2.21657168687028e-05	0.367251807207684	2.6842211070091e-13	3.043843370966e-14	1.84873339862829e-13	4.85044337959568e-13	1.89738364022673e-12	70.9389837954805	81.3163388053799	81.2586132710421	83.1005371609208	1.84192388987867	1.78419835554087	12.1615533654403	0.0422654516701186	60.2090033279546	17.9935290613521	0.812942228703832	93.0347990660026	0.04975	0.2375	0.35875	0.461	0.459577888418081	0.349582223577809	0.347400453521918	0.473067839134206	0.380925482952673	0.385885319592705	-0.0284935581961394	-0.0343468779244342	-0.0451719047067374	0.0260833319107395	-0.0759240493838156	0.0506666666666667	0.173833333333333	0.317833333333333	0.451833333333333	0.390813635573906	0.430978653194538
242	2.50209701494191e-11	5.58160741598805e-10	1.9932669870254e-08	2.19027579377423e-08	0.186546839400205	0.872542838051038	0.480943947066475	0.0420783003952401	2.42894760455978e-09	7.33509073200756e-09	0.0243455343529008	2.72661681338297e-08	2.46349443802647e-08	1.21739449155182e-07	3.13464097903408e-07	1.02544111897322e-06	55.5413261218782	64.2730850728403	64.3552870358253	66.0999677588625	1.74468072303716	1.82688268602215	10.5586416369842	4.13205191268116	35.5951240660197	33.4438619100838	5.06984685945645	65.5587301587677	0.0585	0.23475	0.3725	0.47525	0.402462204723647	0.516479727740533	0.372931703641352	0.470487942801598	0.403339500576544	0.404000922066326	-0.0162922534173324	0.0738349637486733	0.0681550400479503	0.0322512423958939	0.0980183737457674	0.0491666666666667	0.185333333333333	0.3165	0.452333333333333	0.400815565000895	0.385021236950284
243	6.55973690481689e-06	1.84425872828079e-07	7.70782232496155e-07	1.59091379139344e-06	0.944623914927896	0.489727289805499	0.00666165646820842	0.97023110016044	1.0963029753026e-06	0.000724117139451708	0.219209054739367	3.54954737224191e-06	8.90210028543775e-06	2.33283925112932e-05	4.45455085085108e-05	0.000108908112159411	29.3748382463382	50.8716880254215	55.2937327188192	55.298557332957	0.00482461413776036	4.42686930753553	25.9237190866188	0.00139266620544731	23.7511421730323	11.4263007243862	1.50954155236832	53.2161766863993	0.0505	0.2245	0.35325	0.467	0.476524043152958	0.53309727248788	0.312703994683978	0.498950213765418	0.371134369468978	0.349390515265104	0.281819892139514	0.0934540642724252	0.0533812936923791	0.0349992548693289	0.0805924193353269	0.0503333333333333	0.1845	0.320666666666667	0.4545	0.39095491658655	0.468703181963945
244	6.74071295785739e-12	4.9104741893473e-13	1.26353685996582e-11	1.35319107942585e-11	0.157556850483687	0.573760440993582	0.00737673580546161	0.190578185391326	7.72700713286571e-12	8.59091462250076e-07	0.000876682055875451	3.43819551071368e-14	8.07126760272277e-11	7.3473974664454e-12	1.52849289157344e-09	1.41531250899816e-10	58.2566420887451	80.0490819315019	81.8841627161455	83.8816823578454	1.99751964169991	3.83260042634356	25.6250402691003	1.71314225989772	46.8337776449243	24.22058501229	11.0714266137675	97.7761706377897	0.0565	0.24125	0.36075	0.4755	0.329357223355368	0.50162765135605	0.341992101807359	0.490982969991577	0.40728324419288	0.405434948849367	-0.0353632555426891	-0.0836466151387009	0.0189754196084552	0.0417431122793626	-0.0484102861622352	0.0505	0.184333333333333	0.313333333333333	0.441666666666667	0.429489340580702	0.399201592350877
245	5.94773321290504e-10	1.27699748397316e-08	6.57264109926492e-08	1.0082205867298e-07	0.349750522090172	0.39122506090429	0.271444259873836	0.0366790985510209	2.68991022175581e-10	6.41150024786541e-05	0.718603194700206	3.92285239404023e-09	3.10934270201157e-09	9.90934082602921e-09	9.89418551800681e-09	2.76834717195527e-08	48.9615291868759	57.099116056459	61.431057997841	62.3054200861225	0.874362088281487	5.20630402966344	13.3438908992466	4.36525010366631	39.8877055660814	15.9770509511527	0.129834983814362	70.3166072388194	0.0575	0.2385	0.3615	0.4635	0.417622414633742	0.468863087748169	0.327378151424096	0.471375566154335	0.323992567688181	0.372251232917768	0.0163270687726303	0.0303886812927834	-0.0163104924464646	0.0389430487757502	0.070107096331719	0.048	0.186	0.322833333333333	0.459833333333333	0.368686877831873	0.410323348823413
246	2.67529100849649e-10	7.45145959681887e-09	1.29359623599219e-07	2.09865299803442e-07	0.400808141498926	0.832106140240576	0.544814027955272	0.452469287396433	6.19451368624071e-10	1.16016151370383e-06	0.0110730547250485	2.01662692506231e-07	7.36682515222328e-09	2.57686933629915e-08	4.41158904874631e-08	6.37323301749802e-08	50.6236213619777	58.3424532280769	59.7579438348839	60.4638442556607	0.705900420776743	2.12139102758374	9.84022289368295	0.56445878694467	38.2591749445019	23.6421842009167	6.45355522457612	60.5643482464621	0.057	0.235	0.365	0.4715	0.524131178526964	0.336933733245768	0.419075709570445	0.442134420603295	0.394114949665211	0.396071954389167	0.0298656986939388	0.104576627188854	-0.0314783793224045	0.00290869591437593	-0.0578023600020656	0.0535	0.183833333333333	0.318	0.445666666666667	0.465623699402815	0.415309612692717
247	1.60873202979285e-12	1.05663905492085e-11	4.52194431435426e-10	9.65842167366077e-10	0.617171114640086	0.992245920906776	0.327550050994798	0.796164637751802	5.60243194000154e-10	5.69897123497645e-09	0.0430169482603363	1.40344290042454e-09	3.85860415773031e-09	5.46222122051718e-09	6.17366175877201e-08	6.92068455865893e-08	61.2180344840017	73.217216400597	73.4639896072767	73.7138532393801	0.24986363210337	0.496636838783161	12.4958187553784	0.0667260855343557	38.4552273484969	33.934815860357	4.09473596731004	72.811260839626	0.051	0.23075	0.3625	0.47025	0.483854755944064	0.515584768120692	0.37078372627062	0.490152791560609	0.417127706921948	0.418070556407859	0.129239872748565	0.0112674454402426	0.149320360795751	0.0604041746606689	0.0359336768255322	0.0521666666666667	0.179833333333333	0.3065	0.449666666666667	0.368943077573538	0.401099937273113
248	1.35925408860649e-12	2.10422869076713e-10	4.26352743779801e-10	2.25962875287774e-10	0.0578326694089615	0.057308977041461	0.1551813459695	0.198953745989192	8.96208328509399e-09	3.92526591421113e-11	0.0112963605158256	1.91673793338559e-11	5.3933401458724e-10	2.89625579633078e-09	1.19996382607632e-08	4.33149760222598e-08	61.5660342507399	66.4861932126223	73.6038064025634	77.2022793996002	3.59847299703688	10.7160861869779	15.6362451488603	1.65003809683549	33.0542954721914	43.6507503779212	6.41808979864982	83.0609474177259	0.05375	0.23125	0.37	0.46875	0.437317052086808	0.4832033246789	0.369642056437831	0.480050728021859	0.375269063847634	0.380610140012455	-0.0041406910667669	0.0473650546141133	0.0767772955489859	0.0264752521974006	0.104765875024862	0.048	0.183833333333333	0.306333333333333	0.443	0.434177410341411	0.439355000705497
249	1.4525775004938e-11	5.52162283857172e-10	1.25543292337924e-08	2.77705970603922e-08	0.856484807746693	0.943358792476878	0.636131402297748	0.985984847423502	8.79381258959592e-11	1.06840001809127e-06	0.272208991725893	1.73397124496829e-10	3.2089223088556e-10	1.7516153629386e-09	7.22577325287174e-09	2.60828189322071e-08	56.667676389683	64.2976514177644	65.4806808398062	65.5133877964181	0.0327069566119462	1.21573637865367	8.84571140673506	0.000308574622977176	42.0727945877916	23.8007647944105	1.20558135717329	77.8348691570721	0.05725	0.2365	0.3705	0.464	0.439485327585441	0.403430968162785	0.37268867818137	0.482792885232579	0.362997666873708	0.408322728397245	-0.0348887998238504	0.0585480770147314	0.0274982026529139	0.000377751196235499	-0.0178960893266535	0.0573333333333333	0.182833333333333	0.323166666666667	0.452833333333333	0.405916665456282	0.428756228319348
250	4.38068119426348e-13	1.14828290086625e-12	1.6207565959915e-12	4.01996228884164e-12	0.778029720813327	0.127595200972134	0.0186793832435059	0.0415242052368547	2.48163943986921e-13	3.32081074639322e-07	0.0367040333038448	4.79063908778232e-11	3.2185502923368e-12	1.37188927904565e-11	4.29921296409174e-11	1.06934029914632e-10	63.9028736789624	78.1645863286976	86.6529309733014	86.7323915754969	0.0794606021954678	8.56780524679925	22.8295178965345	4.15449292437825	53.5808716134161	26.0535303739634	4.36409226762771	80.8946651494214	0.05925	0.2365	0.36375	0.47075	0.441825531931468	0.469464478643393	0.410042062170771	0.486618475674005	0.362862590201283	0.402645176233192	0.179916908570482	-0.0224265794506596	0.0437433925908738	0.0570949192614009	-0.0291929369657082	0.0498333333333333	0.176333333333333	0.3145	0.4495	0.399049097404755	0.395026170437727
251	8.2029628876724e-11	1.2244671782108e-08	1.69360148714835e-07	3.30416872554063e-07	0.63340446284255	0.832236018106081	0.857052349430167	0.283584434068135	9.69118734776067e-11	9.91786729357571e-07	0.0131213773232367	8.0817307291173e-08	2.1980938802386e-09	5.55284876021168e-09	1.52413927515783e-08	3.91551822552932e-08	53.0791285558225	57.1962125402642	59.0892182055031	59.3166904842801	0.227472278776986	2.12047794401587	6.23756192845758	1.1498314583223	41.8827900398283	23.9440044666972	6.15267118566771	62.8583923349689	0.054	0.2415	0.36875	0.47775	0.432353279839772	0.435257850956803	0.397203121732593	0.444083979153754	0.456868285347369	0.411932072346076	-0.0176628073766855	0.145699300419729	-0.0406146281958357	0.0170167903246818	-0.0333878655007807	0.0491666666666667	0.1875	0.321333333333333	0.4525	0.449281744147182	0.425581874812426
252	2.69026239962125e-08	3.53790810380782e-11	6.2241093268785e-10	1.30365224226473e-09	0.593078578939603	0.779187534972147	0.000765130241863747	0.0118836468877009	6.7664270595864e-08	6.44710647811551e-06	0.00688627428025147	5.39842768251693e-07	2.5842480824359e-07	1.14601859343575e-06	1.68192084739143e-06	4.31133754799917e-06	40.9981015876037	70.5074883791822	72.7040320401647	72.9895941395225	0.285562099357776	2.48210576034035	31.9914925519188	6.32814624398816	29.1304735339654	20.350653547659	7.30239544040342	58.069544289096	0.0575	0.22625	0.3545	0.477	0.387520056374141	0.508304887219322	0.326642106428357	0.489880236510887	0.421102419946927	0.425573687426024	0.147546731567195	-0.013663745192311	-0.0277122265287367	0.0478495288845658	-0.0217592569263367	0.0461666666666667	0.182	0.311166666666667	0.4495	0.417439883218666	0.334409171748354
253	1.10017048833609e-08	1.32271214837033e-07	6.43532107241238e-07	8.70514124154701e-07	0.29424923628949	0.392474888986973	0.234256170930993	0.122391575346022	2.87088797868792e-08	8.8862233156966e-07	0.151328019649796	1.54426386478658e-05	2.39351954286256e-07	1.09387428589423e-06	2.68644726046968e-06	8.18961949803979e-06	42.8717538244382	51.6533502837192	55.7489038466374	56.8489807115548	1.10007686491736	5.19563042783557	13.9772268871166	2.38644626709356	30.79288330284	24.1554953752529	2.05881291406331	49.3372765823932	0.0585	0.227	0.35775	0.46225	0.436091531635525	0.434395498477073	0.388089713934466	0.504427032497665	0.42860732173518	0.373642792600332	0.108950581052902	0.202618967352041	-0.0112906135090612	0.0660449057614995	0.114209354598449	0.0513333333333333	0.1815	0.3105	0.447666666666667	0.397050023230191	0.434922608917649
254	9.08051335538447e-11	3.40141564544758e-09	2.04097448445526e-08	3.70089011130699e-08	0.477527610749761	0.459227116025645	0.3686307813156	0.882367330102652	4.50246226832954e-08	2.22312306568954e-08	0.367725153867912	1.24133201051742e-06	2.30733419641537e-07	6.74417574931702e-07	1.25562020874822e-06	2.38234336559423e-06	52.8681835195603	60.1456487778632	64.2975982291027	64.802102572583	0.504504343480221	4.65645379471971	11.9339190530227	0.0218947886637579	29.9199926530182	31.2892054206295	0.811337363835264	55.9379611268092	0.051	0.235	0.3715	0.467	0.461729678025115	0.532045335370858	0.319442560175109	0.45328359513636	0.359315571100182	0.372512256652116	0.0816022116053282	0.056151874066869	0.195469221847682	0.00857086878114762	0.0141600924214565	0.0516666666666667	0.1895	0.317333333333333	0.457833333333333	0.402996903437001	0.380987317027973
255	1.30183638959535e-06	1.40000884877304e-07	2.80756933953e-06	4.606340664926e-06	0.466240089750634	0.961346309727618	0.0493683267338551	0.20554507352996	1.58864473140095e-06	1.93623998003125e-05	0.137701877392817	7.86452256643388e-05	1.76251219840698e-05	6.21051274199741e-05	2.69312234449662e-05	7.83301675242679e-05	32.8174101090262	51.5199327133669	52.004066602065	52.5349395390076	0.530872936942615	1.01500682564074	19.7175294299814	1.60252977043911	23.0375920883871	18.2510026878535	2.20345408008143	44.9264769284746	0.057	0.21975	0.35475	0.46125	0.409769682762998	0.456222006519517	0.299887513082534	0.485166670393788	0.408735430396382	0.382597384566011	0.100779016315101	-0.0772743466613067	-0.0204313061502737	0.0780510369775641	-0.0230343113716202	0.0511666666666667	0.180666666666667	0.313666666666667	0.446166666666667	0.45931906127688	0.368787008012985
256	3.79993472124486e-08	7.29239712113736e-08	8.58667435126375e-07	1.47352375690439e-06	0.4905131158659	0.784369678165617	0.17251884880614	0.363351097400653	7.75225515271295e-07	9.32573086683901e-07	0.544084327073438	3.74080275401497e-06	7.00229212832045e-06	3.03427377040173e-06	6.13326028591994e-05	1.20016217739997e-05	40.273416211101	53.0487318989035	55.0209008412057	55.4963013526431	0.475400511437329	2.44756945373956	15.2228851415421	0.826277653725811	24.4184536862977	24.0625325480451	0.368022181955894	53.0791992145306	0.0555	0.224	0.36525	0.4585	0.541417866488696	0.38970293325564	0.392752041098146	0.46899720672755	0.391987887817731	0.384431317840459	0.135258874046343	0.0942164203118488	0.0384612916353437	0.0818230724752755	-0.0200873980765662	0.0513333333333333	0.1835	0.317833333333333	0.452333333333333	0.355818788638134	0.357475532607634
257	2.84266654940248e-10	1.6601553071135e-07	2.80087406293911e-07	4.89040518194483e-07	0.486020367821554	0.206048671307447	0.729002376550512	0.370017501861655	9.98868105067141e-11	6.51400461406472e-05	0.70643204932398	1.27340721470265e-07	1.99043424409892e-09	1.04476472822298e-08	1.46490406739454e-08	4.96427561320766e-08	50.4974516818038	51.1192156411853	57.8358468112856	58.3211713479686	0.485324536683038	7.20195570678334	7.82371966616483	0.803605714910191	41.8236707625492	15.9470258529764	0.141866920805114	61.7203026344522	0.05475	0.2345	0.35975	0.4645	0.451209244405597	0.408045880344749	0.454291657188278	0.483809549260694	0.432594526926259	0.388781281744332	-0.0135133911969787	0.128818246921561	0.00698482494850286	0.0791241327143375	-0.0404978150232572	0.0506666666666667	0.181166666666667	0.321166666666667	0.460666666666667	0.385344840807283	0.389432913799057
258	3.12085711647008e-11	1.19079683406956e-11	2.14285477155765e-10	2.28075770192478e-10	0.163111699050145	0.516756240875075	0.0236351766620505	0.09469795560263	1.95563567019685e-09	9.70096732408947e-09	0.168564550020295	8.76322562555257e-11	3.42240260663168e-08	1.5608117480065e-07	4.80487486753091e-07	1.56562049415861e-06	55.0833886375403	72.9497198219178	75.234887870618	77.1800262711622	1.94513840054424	4.23030644924438	22.0966376336219	2.79264242842419	36.0173981082262	32.9002724066813	1.89566319344158	79.4608621092048	0.05375	0.2305	0.36475	0.4645	0.455992754262483	0.465509089990048	0.348590648227066	0.496328861035831	0.404535560290062	0.390759893077181	0.124695135169107	0.105459455001472	-4.23510427328e-05	0.0858795955514609	0.016224966450755	0.0463333333333333	0.181166666666667	0.3095	0.4505	0.398178388593307	0.400911262746613
259	1.16394402582182e-10	2.71265039321884e-08	4.06219344779782e-07	7.67389007655598e-07	0.605800868497452	0.873653398897366	0.939615214603822	0.212671986203707	2.13822847057368e-08	6.58705228965051e-08	0.94769933534558	6.46956241072688e-07	3.65837814517454e-07	6.81435571244791e-07	3.51343602736686e-06	5.85283890915969e-06	52.352770139616	55.3533073576036	56.90541223334	57.1717473524623	0.266335119122232	1.81843999485864	4.81897721284622	1.55314342050178	31.3647970477996	29.1825281883921	0.00430285802940489	57.6079777651132	0.05375	0.22925	0.3665	0.4545	0.493112417951703	0.427308953866884	0.377580491356999	0.476690938434375	0.386278892289725	0.377275745007863	0.0139133868190664	0.0770591989484397	0.0304449560775549	0.0700427246068519	-0.02856283442925	0.0481666666666667	0.183166666666667	0.314333333333333	0.453833333333333	0.432359422129726	0.394421937296059
260	8.27864334678545e-10	6.18015292878136e-08	7.0027362503207e-07	1.36960704715079e-06	0.699560906011426	0.813683371166517	0.764822206425428	0.755676320957508	3.55841082014013e-07	2.19287774011793e-08	0.0960694380507045	9.33780368841229e-07	3.60594844090443e-07	1.63329051782135e-06	2.8537496352733e-06	8.88241695595146e-06	48.272984993142	53.4354838984655	55.5358575804639	55.6847866287208	0.148929048256832	2.24930273025529	7.41180163557874	0.0968227306220797	25.9201188610041	31.3157995861329	2.7696121239569	56.6691797565602	0.05175	0.22275	0.3665	0.46425	0.372244966796085	0.496699182054874	0.413887166793211	0.454343206478414	0.369447303174743	0.349394073285741	0.187233746657138	0.118552118854711	0.123938007313736	-0.00608574677566529	0.173902506832595	0.0531666666666667	0.181166666666667	0.3125	0.447333333333333	0.406602852265654	0.384441223655561
261	2.96574482734623e-08	1.84407519594932e-07	8.28001715194089e-07	1.51881124980347e-06	0.580515059867413	0.473711426515659	0.200333701092624	0.939886039141542	8.34398318868391e-06	4.01449972227756e-08	0.0723917333146293	2.09117883248941e-06	6.32510497475401e-07	6.35748968346511e-07	9.17478795336276e-06	3.64499477331568e-06	40.793587232627	50.8719223605221	55.112828927282	55.4182316443039	0.305402717021934	4.54630928378174	14.6246444116769	0.00568713516940988	19.8573833617666	30.1424356246189	3.22793918914249	54.5915965268962	0.0495	0.22275	0.3665	0.46125	0.376203453526401	0.529635012588001	0.362547285073353	0.484451757692062	0.427110465900444	0.399856217436417	0.0629414697330967	0.0881416975647345	0.0853858826746236	0.0155493189086206	0.0486463919388208	0.0491666666666667	0.186166666666667	0.3135	0.443	0.441854201609177	0.39264473184812
262	1	1	1	1	0.182319829331009	0.0532115895240194	0.0200820054164288	0.0479588321868477	1.50123553354587e-10	0.000289094713984768	0.0915377237900756	4.78602051917858e-08	1.75721928104661e-09	3.96678613695346e-09	2.67098269613176e-08	2.99663451501577e-08	-Inf	-Inf	-Inf	-Inf	1.77861222707725	10.9091370471579	22.6052374530191	3.9114279316741	41.0272227825335	13.1397611178054	2.84712101629702	64.1637306190668	0.05625	0.23525	0.36025	0.4695	0.494404719232333	0.326133911891696	0.505709996099623	0.465119772813235	0.387026164905028	0.394340497027342	-0.0197020029192648	0.0444949117169828	0.17814540371503	0.020568416857679	0.999958992306093	0.0473333333333333	0.182333333333333	0.325166666666667	0.452333333333333	0.332522432373201	0.446932734077569
263	1.60279932527561e-12	1.70042719961884e-10	1.60230317611555e-09	3.20782770226211e-09	0.548312622545336	0.572954155992711	0.568447555334508	0.294155857501115	4.9791077799118e-11	2.63396027590917e-09	0.013702613855455	5.92999525452644e-09	7.89981924038249e-10	4.08661264387639e-09	8.46664324383296e-09	3.0588709103383e-08	61.2256651384741	66.9683002416568	70.4460451669584	70.806393898798	0.360348731839622	3.83809365714114	9.58072876032384	1.1005024795486	43.1853904937907	35.4372864238903	6.07605886025158	69.3085970439408	0.0525	0.23025	0.36775	0.47525	0.430856072687396	0.397465032585434	0.410152622423249	0.483085547225011	0.387543857082951	0.430002734598722	-0.0329253998938972	0.136279762331932	0.0928036107293503	-0.00897375270096385	-0.0140456459127492	0.0478333333333333	0.1765	0.310333333333333	0.450166666666667	0.369564410556168	0.489728943794886
264	7.60238227106301e-09	5.87246628034531e-08	8.21675028720696e-07	1.0644450020949e-06	0.273140071109281	0.734106716609475	0.314204648707927	0.0242175726922334	1.0365615004074e-06	2.17322561799369e-08	0.0218430003214424	5.17155909167963e-07	3.54325574596003e-07	1.48373550923484e-06	1.87732937659947e-06	3.33687146862033e-06	43.6451068278257	53.5547407466001	55.1322130732806	56.3331220885448	1.20090901526419	2.77838134194462	12.6880152607191	5.07898288712704	23.858999266824	31.3332770059551	5.25824769887549	58.1788875168741	0.057	0.228	0.3705	0.474	0.420504615664957	0.470478451755725	0.332947881585413	0.505318537685338	0.364210015549165	0.367576952438069	0.176964278177914	-0.0480435547218692	-0.00167875284064612	0.00148789878328499	-0.0282609513341821	0.0468333333333333	0.187666666666667	0.316333333333333	0.450666666666667	0.356013555706735	0.370156905178816
265	2.78935164987797e-15	5.06265019695002e-15	4.13046095215354e-13	7.87694990376504e-13	0.392550034932988	0.994964681964035	0.132907966738764	0.809067840181883	4.02280331637688e-12	8.56242820118917e-11	0.0173088836992744	5.8740314221487e-12	1.17251179752535e-11	6.83095487929378e-11	2.65408277455969e-11	1.08008269908749e-10	74.3092278022159	90.1233282760804	89.8052743879962	90.5363028253196	0.731028437323403	0.412974549239152	16.2270750231037	0.0583844544553358	48.1133397698686	42.1249379389374	5.66478041644041	85.8433542657721	0.05025	0.23375	0.37025	0.4625	0.454591350992601	0.533909861124894	0.352090576748599	0.514293651859504	0.401071833832303	0.37692060492066	0.109411421305517	0.0425776776787613	0.0598641411111576	0.0480262710615218	-0.0380543013772002	0.0513333333333333	0.176833333333333	0.307666666666667	0.438333333333333	0.428088026932359	0.362220367454776
266	3.24248236066293e-05	0.000115720015152211	0.000865682818988155	0.00126160042231449	0.493395636609443	0.874004642594181	0.438111386725129	0.4012802119881	2.0639842885221e-06	0.0036714169096341	0.544394849452342	0.00292667743817706	2.32112929296876e-05	8.46962822686108e-05	0.000133800846868171	0.000267988272600399	25.9475362704543	35.1934404728963	36.5400927007577	37.0092054329798	0.469112732222129	1.81576496008347	11.0616691625255	0.704486641256153	22.5345443157457	8.43957674110061	0.367454891107627	34.4670123166389	0.06	0.23825	0.35475	0.463	0.485848767036806	0.386545231934993	0.340486088802814	0.466599326575308	0.35908437577439	0.364840124576237	0.109020311864355	0.0337752845118158	0.0135709035583952	0.0254658884944664	0.0222697711006048	0.056	0.198333333333333	0.326666666666667	0.456833333333333	0.417136355566434	0.41654074500658
267	7.76047184166981e-12	3.57056010472053e-12	3.00019836364322e-11	3.05171409981439e-11	0.147347225430604	0.276121858887835	0.0127450664347832	0.36755772238469	8.78305629894302e-12	4.19449009895084e-07	0.0208540220813834	3.10489222788055e-08	2.08588661275077e-10	4.41972236099295e-10	4.28326104019291e-09	5.17498871863412e-09	57.9651900535391	75.6402247052247	79.8628764756213	81.9623774133433	2.09950093772204	6.32215270811867	23.9971873598042	0.811904705870802	46.5827378639024	25.6027140806164	5.33895069685059	65.2372229310115	0.0565	0.2315	0.36625	0.471	0.42422839591401	0.483338629733366	0.305767153475448	0.502429679401103	0.381454212178396	0.366447237745739	0.109553444345989	0.0553158485994268	-0.0695147303958247	-0.00182701813381673	-0.0444443589486381	0.0523333333333333	0.175666666666667	0.317333333333333	0.4475	0.405039509272713	0.44016834651774
268	1.57862462588874e-10	1.12165285504165e-09	6.28204665227363e-09	1.26823523640043e-08	0.592101659774452	0.445583804439104	0.151612530325425	0.228569694761198	1.39288054986023e-09	5.77661327493965e-08	0.0140233168861725	1.48162398696412e-08	3.46320165515978e-08	1.11339332241215e-07	2.03079255076845e-07	3.54939426347015e-07	51.7198652700608	62.6836314021784	67.1587701839162	67.4458442619944	0.287074078078149	4.76221285981592	15.7259789919335	1.44973988487982	36.6787707078565	29.4369356580883	6.03520567502892	67.063403112683	0.05075	0.2275	0.36725	0.4755	0.394199886386804	0.260392515189934	0.474060366914307	0.451211592551117	0.39241482257689	0.400385086422485	-0.0571896083755534	0.130651884338098	-0.00639928234863497	0.00340583878979106	-0.0121311970394094	0.0455	0.178	0.314833333333333	0.4505	0.389499394407386	0.411917547079605
269	2.85096176697315e-07	6.37639201982523e-07	6.36747438445892e-06	1.25263045476884e-05	0.951982009859042	0.854769030584842	0.240635029427366	0.428424278530016	1.25874002672458e-07	2.64357958881467e-05	0.0550136997841323	2.10856427338817e-05	1.47986890575713e-06	4.38061449585627e-06	1.23968966076075e-05	2.20120668402144e-05	36.0314088773521	47.935833186697	49.8913498980182	49.8949761055337	0.00362620751548093	1.95914291883673	13.8635672281816	0.627091238129196	27.9286215623633	17.6583083701953	3.68167068477123	48.5036628782573	0.05375	0.228	0.36025	0.4645	0.427638340868102	0.498349793249125	0.339905600098032	0.501243614141085	0.418478084883317	0.384445529482914	0.163390709044555	0.030503626721751	-0.0292377637797213	0.106020500067586	-0.0235943372088791	0.0501666666666667	0.1845	0.319666666666667	0.445	0.409285650875479	0.418880781441679
270	1.44061344447542e-11	5.36865337273196e-11	9.26898336239019e-10	2.14723125829914e-09	0.870282218905209	0.819120354279909	0.178119145724629	0.378984570333611	1.59178625760272e-08	8.73859833463808e-08	8.01446140001892e-07	2.59831789062042e-11	3.40003108022585e-09	3.79196469889683e-09	4.91039410077075e-08	2.87679375764308e-08	56.6848011717593	69.5694913277766	71.7546890984595	71.7813559946808	0.0266668962212862	2.21186466690415	15.0965548229215	0.773993139704089	31.9379269963301	28.6350512946228	24.3543727154829	82.3425890981671	0.0545	0.24	0.366	0.49425	0.39037501269781	0.450131547272866	0.346973704443673	0.461094091359543	0.380052580353607	0.382786423633965	-0.000651010716694655	0.0234233392091381	-0.0263842816871236	0.0330283072983828	-0.000135231927313229	0.0505	0.192666666666667	0.314333333333333	0.444	0.431775721687004	0.35501984298027
271	1.96208085157974e-09	8.96253594860587e-10	2.55079884771519e-08	4.85111612362266e-08	0.539243731292127	0.967634354696452	0.0899171906049632	0.0181334339956107	6.93600211539037e-09	1.12977910949688e-06	0.0325350511444456	3.12676699376977e-07	5.593580648798e-08	2.13783909516927e-07	9.97169265940509e-07	2.61016285084519e-06	46.4742934245587	63.1951241908173	63.7532063983526	64.130149616838	0.376943218485394	0.935025426020729	17.6558561922793	5.58321215276601	33.5526721597798	23.6932531858911	4.57007973059444	59.4564623309896	0.05825	0.23525	0.3635	0.47225	0.450005032295342	0.420101530798596	0.495795261065464	0.484093346228691	0.434170895757849	0.414867062031505	0.0621402977265123	0.255839365001676	0.023717456899392	0.0458657891617302	0.108683079115564	0.0475	0.187166666666667	0.3165	0.4505	0.352492407590895	0.368578510691602
272	2.4572984542584e-12	1.07636344064183e-09	4.30556873602109e-08	9.40516681002295e-08	0.927953415755852	1	0.997956335286453	0.597040043095831	2.77490582560201e-11	3.84209332401752e-08	0.00469645605214808	2.10874837135753e-08	5.17906676848819e-10	2.80078487632198e-09	9.3220584253214e-09	3.30579782389377e-08	60.3429230815673	62.777645699025	62.4711706147646	62.4793464021641	0.00817578739952296	-0.298299296860932	2.1364233205968	0.279483356704077	44.329586089716	30.2275677915604	7.99276797596212	66.1935990238973	0.05425	0.23725	0.369	0.47325	0.444156563583035	0.437676752365707	0.413848479031409	0.452264656470723	0.391866412390027	0.37877073517048	0.0393437586240079	0.181702692933618	0.107021209098157	0.0160396705959895	0.15535492963839	0.0518333333333333	0.182166666666667	0.315833333333333	0.4445	0.394519128678993	0.346734704107409
273	7.48898325108805e-13	4.8442378321304e-16	2.23772941061229e-14	5.14273708944715e-14	0.540857981248246	0.901170093599792	0.0003544910963379	0.106615426689434	2.30725313328328e-12	4.29123539881866e-08	0.00506899011222424	2.43210656749385e-11	3.5803614867535e-11	1.28951995778989e-10	3.91624297286938e-10	1.07506991213303e-09	62.7965569108419	95.2492904939427	96.4759938396382	96.8499457465805	0.373951906942239	1.60065525263781	34.0533888357386	2.60368697148078	49.2036133244528	30.0131624796522	7.85465938836751	82.4987701940901	0.06025	0.249	0.36725	0.473	0.464080808416325	0.390136935029873	0.409483882595836	0.501759797668424	0.403689198115188	0.365774521681152	0.126640407954887	0.0233758730672597	-0.010961614644459	0.00516138240131605	-0.00793822646810617	0.0526666666666667	0.19	0.314333333333333	0.4445	0.410063961839538	0.409236646800905
274	4.75380414794374e-14	1.71004091534827e-14	1.74916483240091e-12	3.55658235296516e-12	0.46138388862133	1	0.0698605133753661	2.27090948557249e-05	3.51443523065554e-11	5.47066923150168e-09	0.0353656406116853	3.56818658545216e-11	4.21118264792875e-12	2.43671584157657e-11	1.41132435630865e-11	5.77282567204927e-11	68.4788224489675	87.4540344628986	86.4766172488598	87.0191526032431	0.54253535438329	-0.434881859655434	18.5403301542756	17.9474290561075	43.8671200824701	34.0143649013753	4.42743389657153	81.5924690109863	0.0655	0.2375	0.37125	0.47475	0.444366185146985	0.441536774842141	0.513152962263471	0.45924818018453	0.402793474286455	0.419225841374217	0.0452290556624458	0.149413245064398	0.2318678543187	0.0341911928692882	-0.000132552983096535	0.0458333333333333	0.182666666666667	0.314833333333333	0.453333333333333	0.403826240844424	0.405582001858612
275	3.42148696888492e-08	4.2923482763908e-09	2.76547834647565e-08	1.3364679942322e-08	0.0524502966140833	0.173231414524466	0.00488594259994089	0.179410185847479	2.12756628860397e-08	1.52542005954544e-05	0.329389583644699	6.89760472914131e-09	3.10138642191097e-07	1.41260134753527e-06	2.48655810907209e-06	7.62145541537336e-06	40.4936247591977	59.61154108552	63.5556769019167	67.3170243047571	3.76134740284033	7.70548321923707	26.8233995455594	1.80250302360537	31.3745026686538	18.7054981971505	0.951296186032778	68.9390883285696	0.05525	0.23125	0.36025	0.46175	0.417280422626833	0.405863317126829	0.445143627585477	0.503183634736836	0.377367879858783	0.382433749866453	-0.036303721499703	-0.0501540476190893	0.0333057111497517	0.0446217649316656	-0.124218833208097	0.0491666666666667	0.185	0.3185	0.451833333333333	0.4010606336638	0.447894730533836
276	1.38451401782606e-15	2.91375398316746e-13	3.26223205661638e-12	7.86341081602705e-12	0.723326848206222	0.556062375174043	0.584003060439857	0.221165082182657	3.74554200422586e-11	3.69695274696362e-13	0.00282309164417125	6.94757014636396e-11	7.46252739539849e-12	3.03614210033952e-11	3.54177871848023e-12	5.9899378953177e-12	75.747492655355	81.2046140133389	85.0332543503755	85.1585817204541	0.125327370078594	3.95396770711523	9.41108906509908	1.49679552260295	43.7424734364849	52.7979055706201	8.91841662420302	80.0126445351114	0.0575	0.2365	0.387	0.48475	0.436228532755641	0.390030751905548	0.291196463193608	0.489564737714743	0.378374332352325	0.388176270409209	-0.000355482413143511	-0.10049223088158	-0.0293332695023452	0.034461012050232	-0.0456564512921371	0.0518333333333333	0.181833333333333	0.316333333333333	0.454333333333333	0.394772049783626	0.43559759823266
277	1.05883486576775e-07	3.7299275732283e-09	7.62666308770452e-08	1.10752513272905e-07	0.315918532554104	0.830006766842766	0.0129417383214112	0.0052184068577915	5.66960011516947e-09	0.0105765937939888	0.235173875775121	4.63894349782993e-06	2.00942885424009e-08	4.13858703784946e-08	7.66120073885666e-08	1.23933823214515e-07	38.1192723524146	59.9340606087571	61.0644179347364	62.0701871890415	1.00576925430505	2.13612658028433	23.9509148366269	7.80215129957196	33.9448691460129	6.53510573019048	1.40929251195848	52.5164678470029	0.0605	0.233	0.36	0.46975	0.515106609467047	0.386624673923386	0.431106386903404	0.446767415363745	0.386884087053162	0.373991840712647	0.0515340094675899	0.109385776730617	0.0430605584743115	-0.0051442602795393	-0.0575469821723587	0.0476666666666667	0.184833333333333	0.335166666666667	0.457666666666667	0.318000577206397	0.495114239018774
278	2.89746152539032e-10	1.04123072548378e-07	7.24334340725184e-08	1.50181103893717e-07	0.735066070069775	0.105478544515422	0.456054455031864	0.970554461412622	1.91932741392248e-09	1.49310817006667e-06	0.0057510099187145	1.26851229159352e-07	1.23090416558891e-08	4.75167661867176e-08	7.41611860724577e-08	2.13285479948614e-07	50.4577537748992	52.2148292173806	61.1915903573972	61.3061010586971	0.114510701299878	9.09127184131648	10.8483472837979	0.00136256150426561	36.0539154037506	23.1568442647549	7.62671050918107	61.729964090021	0.0515	0.2245	0.36175	0.47275	0.405330996766463	0.414349600046689	0.337113859070173	0.445185078553056	0.383283012128341	0.369543822874445	-0.0232813148738762	0.0478357028655069	-0.0985761463570689	-0.0375224700462244	-0.0679191218987259	0.0516666666666667	0.175666666666667	0.315333333333333	0.444666666666667	0.405189062620396	0.444062908188629
279	1.96978364507644e-12	1.13695625194637e-09	2.3662366987886e-08	5.24266251704337e-08	0.983196294475265	0.936527611822971	0.988783691813009	0.730099561755512	1.04218915447605e-09	6.25413278866693e-09	0.261291483196704	7.11030599279998e-08	1.21290351200993e-08	4.51453591052731e-08	3.49115168083006e-08	1.1132186283919e-07	60.7998043634434	62.6527157348828	63.936682734362	63.9371263370995	0.000443602737504989	1.28441060221667	3.13732197365607	0.119020235655626	37.2443047038905	33.7539685762495	1.26190142629275	63.1780473456724	0.05425	0.22625	0.362	0.46025	0.487821147895021	0.393265986804403	0.385283777799482	0.452718756943565	0.408361260148077	0.399918910315789	0.0364509245954982	0.0941338998968106	-0.00534167477371904	-0.00244403104092718	-0.000272895746418775	0.0526666666666667	0.1765	0.306166666666667	0.448833333333333	0.404363024305736	0.411628608522613
280	5.39590673504086e-16	2.16538611292271e-16	3.76311372883723e-15	1.03760882843542e-14	0.978969578348094	0.620025359705425	0.0185953855878891	0.327605947062762	8.07862602414278e-11	1.84964429558803e-13	0.00660578877400628	1.01848200197625e-13	2.46839437970741e-12	1.22044996982571e-11	2.51996014905572e-11	6.01362706729978e-11	77.6812150305559	97.0024207111783	100.523964349333	100.52465923992	0.000694890586601105	3.52223852874158	22.843444209364	0.958338102766902	42.2386803496065	54.158368759272	7.37714679917372	95.275057167403	0.056	0.2265	0.38075	0.484	0.411301427985244	0.380015228244036	0.472262786238186	0.490232189772282	0.358291910883028	0.345955020125351	0.0665280420642141	0.029374015029712	-0.0174934823773522	0.0419107072348338	-0.0211599397664289	0.0515	0.173666666666667	0.3095	0.456333333333333	0.369460834476162	0.381341999776794
281	1.87118908048786e-11	2.06592644085047e-10	5.67964600562703e-09	1.07323777302517e-08	0.500681984671179	0.932014047393471	0.385627308130105	0.942739374909018	1.16015121213276e-08	1.28691496136433e-09	0.0288381706948	4.53894864004566e-10	2.8157525859725e-08	5.41544780141271e-08	4.4050636697019e-07	6.61504977972995e-07	56.1432490364386	66.5277764892962	67.4023837672357	67.8558743325557	0.453490565319953	1.32809784325946	11.712625296117	0.00515915592768579	32.5525113941403	36.8330283722917	4.77724807901541	75.5311749858018	0.0545	0.2345	0.37775	0.47625	0.376808011950198	0.410243500677878	0.40444113002648	0.518544979362647	0.38935330160696	0.37831244622358	-0.0221601181112902	-0.020443263191823	0.0653461899943701	0.0253963708676273	0.0148248751214852	0.0548333333333333	0.187166666666667	0.318833333333333	0.454	0.334385916223169	0.352982985989741
282	4.16043281370631e-08	4.46531553407623e-07	1.11643936857705e-06	2.28437630334921e-06	0.936108182618374	0.349204554687981	0.217914272527783	0.900194093022205	2.4999267771796e-08	2.87511573120029e-05	0.0643296599904113	3.38331209791949e-05	1.55834740848727e-07	2.15731060911619e-07	1.94904778140794e-06	2.42744647190013e-06	40.083122441938	48.7821189784154	54.3561458844561	54.3625718770345	0.00642599257844267	5.58045289861911	14.2794494350965	0.0157292139092533	31.0614081299736	17.4986512726337	3.42208648013366	47.2291790727987	0.05525	0.233	0.36075	0.475	0.504464075190804	0.469116928685725	0.448379746297364	0.474638388510515	0.409361456355884	0.41391888015601	0.203692481672095	0.281854942698885	0.235631118293429	0.020332120309653	0.189967287670146	0.0546666666666667	0.186833333333333	0.320333333333333	0.456166666666667	0.385142004889284	0.380975486128921
283	1.3154657814091e-08	6.76304108965237e-08	3.96014574946115e-07	7.14814541899479e-07	0.535466574337768	0.531095663260842	0.189201087459007	0.179410185847479	1.76574199741021e-07	1.69310959174783e-07	0.125477199331122	1.56345836498297e-06	1.94657869252509e-06	6.73122249197347e-06	9.95083919454376e-06	2.08695494474552e-05	42.4975539485968	53.2249051278777	56.969199165731	57.3532060652724	0.384006899541419	4.12830093739467	14.8556521166756	1.80250302360537	27.273951618381	27.3551723902328	2.34758577722823	55.3434837196527	0.05525	0.23125	0.375	0.46675	0.387859341843718	0.471492444303173	0.380568459927205	0.49837770803722	0.335041276803288	0.37240946692137	0.0983924676289145	-0.055461485174376	0.0579733805072906	0.0221470991940093	-0.0360980601825093	0.0491666666666667	0.188	0.324166666666667	0.451166666666667	0.398847776484852	0.408133209647745
284	3.3346543000758e-13	2.69495021423781e-12	3.93443110545407e-11	8.94302121565976e-11	0.667067899782831	0.677573204717462	0.18493553639813	0.0093925734071882	3.70236356584563e-13	7.52843499296076e-05	0.902023080120886	5.89983706613021e-10	1.60478119615506e-12	6.5152044960519e-12	3.64890990436629e-11	8.42623664101241e-11	64.4655474860192	76.267111572517	79.2275102777785	79.4125613364595	0.185051058680983	3.14544976394245	14.9470138504403	6.74661464427936	52.7950330511867	15.6731756499139	0.0151551121070952	74.9010702637612	0.059	0.2325	0.3565	0.44875	0.39822155772944	0.361285598978872	0.377386954247631	0.466960006373453	0.366062446134435	0.405914234338304	-0.114329064996574	0.032032716545706	-0.0578019852915485	0.072350169029811	-0.0519769212235542	0.0471666666666667	0.173166666666667	0.318333333333333	0.45	0.405967408470861	0.471259859221963
285	6.92954466963146e-17	6.13217369556837e-16	2.20684603490138e-14	1.69694204093379e-14	0.08914099803794	0.458504193529246	0.0937095529588891	0.812198137744589	4.13697349914282e-12	5.70178597732032e-10	0.358142384487407	1.89732071867266e-12	2.90991786806608e-11	1.67043360068193e-10	6.10336829992668e-10	2.34456887436551e-09	81.8889995696372	94.7354455843961	96.5076349857991	99.3974529293992	2.88981794360006	4.66200734500308	17.5084533597619	0.0564496020497245	48.0584667906587	38.4209211635443	0.844396517240966	88.4879775940924	0.05325	0.23575	0.36825	0.446	0.459395824049328	0.509526588509272	0.322059985400534	0.518266716593386	0.345366630824083	0.343183643186834	0.158844427447591	0.092401028307245	-0.0367146733943737	0.0509487418292455	-0.0383772528641553	0.0521666666666667	0.178666666666667	0.3085	0.455333333333333	0.393178719808348	0.427080281807344
286	6.94800948583159e-11	7.9426390151029e-11	1.16362223698226e-09	2.61522103293362e-09	0.762441379342884	0.758986194597472	0.084427910197056	0.160684361033491	6.22079181248829e-08	7.318533183728e-10	0.0394203803325903	3.9679069008057e-09	1.03248468023766e-08	1.69317784960731e-08	1.47368711562547e-07	1.51499563516256e-07	53.4236811785013	68.6871631769827	71.2114410822251	71.3028120947856	0.0913710125605576	2.6156489178029	17.8791309162843	1.96777378017487	29.2933779410232	37.9338246137249	4.24265906437904	70.2887900792423	0.058	0.22475	0.36525	0.46125	0.443999466643007	0.490702836600903	0.335961457249267	0.484788458539	0.380601447319683	0.418123606586863	0.0873907862895905	-0.0125024192968969	-0.0172237677353749	0.00364114271327465	-0.0462148244977942	0.0515	0.1805	0.306	0.440333333333333	0.348407102404953	0.459081094853313
287	1.72051624476167e-09	3.15592839310489e-11	7.61751479644716e-10	1.09320247376587e-09	0.274891661392479	0.753645677045185	0.00515878102350325	0.86332946951735	1.46280873817188e-09	5.1825025354188e-06	0.155987299837677	6.7069218179452e-10	1.51183978239979e-08	7.56829263850656e-08	1.89898696230601e-07	6.4194846412394e-07	46.7483304353373	70.7642004158406	72.2227406490783	73.4149137131171	1.1921730640388	2.65071329727652	26.6665832777799	0.029631302486905	36.5832825469042	20.7686272135415	2.01270188199669	74.5926082232916	0.04825	0.22725	0.3565	0.46125	0.403247357946927	0.412210199460291	0.480666061113922	0.521334086990866	0.389457116637976	0.390834212376845	0.0388440174539439	0.0132623874981019	0.0724984833084775	0.030750467812556	-0.0638453920420258	0.0475	0.177833333333333	0.312666666666667	0.446833333333333	0.376923292763119	0.366995055676323
288	5.31177641973108e-13	4.48503530550484e-12	5.07498248704652e-11	8.31918644272036e-11	0.32860365513091	0.486225197802805	0.138216822958968	0.37242135080132	2.05471801604679e-08	4.46008307300571e-12	0.0597438876726316	8.86717594746079e-10	1.12324103683275e-10	4.90770999778303e-10	6.47202050932914e-10	2.4747228417353e-09	63.5053283910966	75.1317190134578	78.6301125977407	79.5845054277379	0.954392829997232	4.45278641428013	16.0791770366413	0.795569418199648	31.4421484535724	47.9110173553818	3.54448008836698	73.9199956829463	0.053	0.23275	0.3855	0.475	0.4589706101247	0.408941601492612	0.398030702100494	0.524551289254067	0.378043367010636	0.394730249472868	0.123054920871659	-1.31450402246613e-05	-0.0421849167747322	-0.00356207428364616	-0.00552678775998582	0.049	0.186333333333333	0.318166666666667	0.455833333333333	0.477456717652003	0.406358204589622
289	2.44878812702599e-09	5.00331787312979e-07	4.0236130322931e-06	4.10546320504513e-06	0.184926121852653	0.503772161412023	0.813135281268593	0.725385895727663	1.41044678847046e-09	1.39242622480911e-05	0.0194721067258124	2.82865061700563e-06	1.86058711091183e-08	8.53408066791535e-08	1.62410443988687e-07	5.02477173675057e-07	46.0119506980627	48.5121702419638	51.0785777378987	52.8361619752031	1.7575842373044	4.32399173323938	6.82421127714042	0.123390522518093	36.6543396537218	18.8794775937386	5.45861215803052	53.8075578215271	0.05225	0.2315	0.368	0.46825	0.439652809260081	0.485190872081764	0.325164667600168	0.46346009467262	0.362316022689526	0.403376671173038	0.134189002878018	-0.00556255661848136	-0.00853528515487306	-0.0101305134214564	-0.0284011576284646	0.0506666666666667	0.181666666666667	0.325833333333333	0.4445	0.393007652818285	0.419351926808899
290	6.90660963530852e-10	3.2706609271948e-08	7.82376040793389e-07	7.80281714952638e-07	0.17112080929108	0.819305260623767	0.66988092725178	0.289987775892537	6.69155520394335e-07	4.71005191662686e-09	0.341802715779454	4.29978482586687e-07	4.86287295087897e-08	2.26394460561164e-07	6.03385057744192e-07	1.55107291999431e-06	48.6503417106142	54.9185386421741	55.2560288721579	57.1291257677949	1.87309689563699	2.2105871256208	8.47878405718075	1.11967810927126	24.701975440099	34.3056796667715	0.903658153845754	58.6484454623829	0.0595	0.2255	0.37375	0.4625	0.354422148884979	0.436401636362574	0.351195866082433	0.48838391888683	0.395662111895098	0.386487122649569	-0.0206444707157739	0.00985747030097039	-0.0234367407543584	0.0095749077708829	0.0945501010762126	0.0545	0.184666666666667	0.317	0.452833333333333	0.388635934914293	0.391065771276376
291	2.55836027652641e-10	3.64216696925737e-10	5.1728305468064e-09	1.17728693150201e-08	0.980962601458591	0.793568661558082	0.110501358101091	0.611489516708471	5.38597059979526e-09	9.15099612292571e-07	0.90867683655083	5.42132236194653e-07	9.73625901028035e-08	4.35366723288195e-07	1.24238757590771e-06	3.57029591205805e-06	50.7165326644754	65.2427535764582	67.6281067793389	67.6286761793963	0.000569400057429448	2.38592260293808	16.9121435149209	0.258011597226869	34.0447256054031	24.0989546199362	0.0131578488999367	58.0587632612393	0.05075	0.22525	0.36925	0.459	0.434105272780813	0.492354261205448	0.444543841113887	0.519607338961085	0.407108025994352	0.370516025300891	0.180667395234878	0.211916296977176	0.0385685628566432	0.0423750812123864	0.0539655269598823	0.0485	0.177666666666667	0.321666666666667	0.457833333333333	0.389884627597988	0.452886272085716
292	1.31910824605057e-07	3.11214434155754e-08	5.8944702925547e-08	4.9458459120981e-08	0.122671804832753	0.10716421716196	0.00560671123276542	0.636797355359139	3.8268866028336e-06	9.45118671168305e-07	0.544427287845445	1.72702619539149e-06	6.63241386260046e-06	2.69829852910632e-05	4.95199863331521e-05	0.000125275512294529	37.656494528761	55.0340544350547	61.6991981101601	64.0820705052392	2.38287239507918	9.04801607018453	26.4255759764783	0.222955220855511	21.3496597901085	24.0368018841873	0.367395664185096	55.0865616810498	0.05025	0.227	0.35625	0.4635	0.452919964761197	0.350826278081551	0.397242041839581	0.485051134794504	0.388274541493168	0.38523413389128	-0.0740404034519524	0.139669898333732	0.0217450601275569	0.0126384853005921	-0.0637769687836909	0.0481666666666667	0.188833333333333	0.309166666666667	0.457333333333333	0.492368644421863	0.393945412875343
293	1.54303035741799e-12	8.98660977763793e-12	3.62532738857224e-10	7.75564270741428e-10	0.614304496398675	0.984920080697811	0.297355174723359	0.0321716117403524	2.78216566194007e-14	0.000394800271492169	0.0575722051463899	1.84124173023413e-09	5.49370537552028e-13	3.04072537812496e-12	5.32034576532747e-13	2.31604261932536e-12	61.3041532542557	73.5794506183374	73.9888333352574	74.2427874881978	0.253954152940423	0.663336869860359	12.9386342339421	4.5893287296567	57.882747413214	12.5566432850137	3.60597774936468	72.1540377497178	0.05975	0.2375	0.3545	0.4755	0.462223160498627	0.461999447494688	0.329920465671037	0.471644996038861	0.391907555588691	0.388233698135793	0.0846024797248143	-0.0286308385683379	0.0594793786510607	0.0238069401778228	-0.00973110282490627	0.0498333333333333	0.175	0.320333333333333	0.456166666666667	0.448667796532724	0.340621906555163
294	0.00292470001409422	0.00617575204579168	0.0246110339916403	0.0351321894267515	0.737201252015886	0.889738852062726	0.511296467985013	0.257723177437658	0.00125391265015014	0.00417967958619603	0.0185669648212745	0.00261815771069548	0.00981217261243733	0.021846855670412	0.00957433333755655	0.0177402642183979	16.0715051588486	24.5916148126271	26.172344132443	26.2849459273857	0.112601794942748	1.69333111475862	10.2134407685371	1.2809462112773	10.4091674169667	8.20405831643984	5.54184811717096	34.8084925886195	0.05375	0.2175	0.34925	0.46525	0.429375360802581	0.378180970349291	0.338979837020775	0.482470760585376	0.36376733241277	0.417703491640258	-0.0701377782726746	0.0013778944539448	0.0805231841920561	0.048011139497004	-0.0350569639323833	0.0486666666666667	0.191	0.321666666666667	0.441333333333333	0.436983903673722	0.409304434946479
295	1.02605689782248e-11	9.43430373611759e-11	1.79765752036097e-09	2.7693069089918e-09	0.318929765682663	0.720830895523849	0.245611162699133	0.970904259160317	1.0513616852499e-07	1.49693886967399e-09	0.799342478359337	1.34293475585302e-10	4.78501466681605e-09	1.01913285325308e-08	8.66110903393528e-08	7.48883759864624e-08	57.3872918039633	68.2990117148875	70.1704118262423	71.1637421851992	0.993330358956882	2.86473047031177	13.7764503812359	0.00133036646730034	28.277030514264	36.5383248813669	0.0646167003869778	78.4444979135468	0.053	0.2225	0.369	0.45525	0.411513524945082	0.491671595486559	0.350589870387342	0.508544652781656	0.370917549873784	0.379399159051888	0.0886488803611795	0.0251047487025359	0.0579395913437624	0.0423102639526438	0.0430253821208799	0.0528333333333333	0.179166666666667	0.310666666666667	0.452666666666667	0.362039520363571	0.405081488993913
296	3.88142404288068e-10	3.23904679549042e-09	5.77115477044236e-08	1.0253036623737e-07	0.474215168333915	0.848382803956079	0.333365945978629	0.139852094750441	9.13679331250888e-10	4.14225359021807e-07	0.0360938876402226	4.84385929198264e-08	1.28062100643756e-08	6.26146249971626e-08	4.0400846535562e-08	1.3996198739154e-07	49.8497016443434	60.2578582370188	61.7512260098447	62.2633631425633	0.512137132718635	2.00550490554451	12.4136614982199	2.17958580791401	37.5009614756691	25.6268960119523	4.39266335599132	64.1338710252627	0.061	0.23775	0.3585	0.475	0.467729855456943	0.463347975089938	0.445731974670037	0.475466207255506	0.419156136112543	0.415553242325073	0.0358423318350807	-0.00226636546969318	0.235013366361401	0.0597700101874124	-0.0143380349758849	0.054	0.186833333333333	0.309833333333333	0.453666666666667	0.36993767559558	0.400750652964375
297	6.24497995874412e-11	9.64787859707148e-11	1.16589874257051e-09	2.31619012048332e-09	0.531864871785896	0.64633460339153	0.0826872250744614	0.116166089292897	9.09619078160482e-11	1.70332994650548e-06	0.337505095222741	3.74643722632866e-11	1.03507975959717e-09	5.1215823042838e-09	2.16602084783588e-08	7.15915531449863e-08	53.6450065025056	68.2485054266654	71.206769557044	71.5975968309212	0.390827273877221	3.34909140425589	17.9525903284157	2.46826501430678	42.006685191358	22.9035948904966	0.919885282173709	81.4770787681992	0.05525	0.2315	0.35925	0.46075	0.422978047688759	0.413858086023301	0.353900617926764	0.485955240584108	0.365176986561179	0.381863224944709	0.0469235802873848	-0.0197256754833978	-0.032442989096543	0.0787023390887635	0.0259596858651593	0.0481666666666667	0.178333333333333	0.313166666666667	0.451	0.397797581857223	0.445848264805598
298	3.4017783277345e-10	2.08041685916055e-09	6.38086578011e-08	1.3292540002166e-07	0.741732294793594	0.996812187365983	0.403287506937358	0.0792300752677415	4.57469972442683e-08	0.00144255760404183	0.0304535477635034	1.69435779144167e-07	5.55062227612806e-07	1.76036092218836e-06	8.43334080074799e-06	1.67656670239719e-05	50.1240642912744	61.2721458055166	61.5039952048537	61.6126051345564	0.108609929702652	0.340459329039732	11.488540843282	3.08062498181744	29.8891316770278	10.1505811357802	4.68350524940797	61.002798220741	0.05575	0.2375	0.36175	0.444	0.464805189407515	0.416838241750469	0.435414867453745	0.500277578233335	0.382814437652366	0.388470040536278	0.0797459269011561	0.0262992410892376	-0.00114541038523688	0.0230242280156273	-0.0417731812857646	0.0478333333333333	0.191833333333333	0.330833333333333	0.466	0.353291656011408	0.343929383785015
299	2.96842837397869e-05	1.02401890714703e-06	3.96153789661096e-06	7.87486952158839e-06	0.936780800168573	0.504512873815386	0.00915598257851433	0.393545267540502	4.28861635833985e-05	0.000248733604687565	0.882708505873224	3.77150079404346e-05	0.000367832168780632	0.000916764409294537	0.00218765053449002	0.00439095195585476	26.1377128166423	46.8063370576638	51.1186574763415	51.1249485999433	0.00629112360184081	4.31861154227954	24.987235783301	0.727959890975399	16.7391787432971	13.4216742324479	0.0217670435940818	46.9348252012469	0.05075	0.21825	0.3555	0.457	0.432872030555841	0.396178628969936	0.446588089598141	0.486357010184066	0.375585447797087	0.400374416940005	0.0551775491108545	0.0860678295674412	0.0919923050499926	0.0855755996473892	0.0585875589801274	0.047	0.184833333333333	0.320166666666667	0.4555	0.44318015848173	0.426213747220174
300	1.97796357747843e-08	1.41655005727228e-06	1.34117037975125e-05	2.08906523633708e-05	0.445851954210465	0.776668833201439	0.808272576737754	0.475758901993183	4.10755090490185e-09	6.02622154641113e-05	0.119850461247278	3.65850679239971e-07	4.52292752505354e-08	1.15761528376967e-07	1.70871476335675e-07	3.98391964248278e-07	41.6430181246833	46.0297484953553	47.9474192046619	48.5285946453441	0.581175440682273	2.49884614998882	6.88557652066083	0.508569184483349	34.5720831130402	16.0943923107279	2.41927403340378	59.0584561925142	0.0515	0.238	0.3625	0.4725	0.477630321580459	0.299454903324539	0.346630111496545	0.452965524672955	0.340883405526471	0.389448317862135	-0.021409618086519	0.013263033325288	-0.0586512714933517	-0.0114913676777406	0.0344778222293061	0.0483333333333333	0.189	0.323666666666667	0.456666666666667	0.481261540999171	0.342300396147569
301	1.4816284637169e-10	4.52227153829856e-09	4.97393690189584e-08	7.79390619209115e-08	0.361646157675926	0.629858245303013	0.435142969912661	0.00124336627980287	3.8353329324597e-07	3.62754243763022e-08	0.588972569578383	1.49368062223276e-09	3.1704437152595e-07	1.06056571061569e-06	2.17091225550763e-06	5.13728535026902e-06	51.8515876794409	59.4916500364343	62.1167816548113	62.9489504167359	0.832168761924549	3.4573003803016	11.097362737295	10.4247657359092	25.7754638575407	30.3390217839751	0.291951655455705	72.6605276971392	0.05825	0.22425	0.36425	0.4665	0.430147770114817	0.42616513173099	0.364481025443152	0.461657769016416	0.41071917842357	0.379918434704013	0.0405342086064216	0.120370870647475	-0.00726149297682151	0.0618718238030389	0.126689944443483	0.0438333333333333	0.182666666666667	0.311166666666667	0.461	0.395250284191012	0.354177315606625
302	3.3328093895397e-13	9.02645828321822e-13	7.10542034457633e-11	1.29899672032954e-10	0.407994290249198	1	0.229850103113723	0.551044404325646	2.71827296929231e-09	1.30510841475773e-10	0.384904184675915	1.50818115924113e-09	5.85624647383525e-10	2.9151208752505e-09	7.0448523628462e-09	2.56032654712098e-08	64.4666886378982	78.6990256775825	77.8391488476409	78.5237866013995	0.684637753758579	-0.175239076183061	14.0570979635013	0.35544947971357	35.3759168878787	41.3008692643889	0.754979728104445	72.6371528393765	0.052	0.2335	0.36875	0.4605	0.466838405790712	0.512575328203814	0.402940937573284	0.491168908683232	0.404636631834925	0.401833381276538	0.146582800437494	0.159237594653105	0.130172823983207	0.0790326206159346	0.173909765807001	0.0493333333333333	0.184333333333333	0.306833333333333	0.451666666666667	0.395288227257508	0.351783915498616
303	6.12189849709127e-09	3.21286277365858e-07	1.65593367004618e-06	1.21734159761986e-06	0.104584862076507	0.266909646817341	0.371957984876499	0.0447320267160008	1.34523786205571e-07	4.70253563808061e-07	0.380961711748387	2.47447644579625e-06	1.30903287224997e-06	4.92636425775213e-06	1.1804855368139e-05	3.31206049638827e-05	44.0980333700645	49.5617635502786	53.3539689781028	55.9881669600436	2.63419798194082	6.42640340976504	11.8901335899791	4.0287139880038	27.800033445199	25.3821325480731	0.767596213247089	54.155160367526	0.05675	0.2315	0.365	0.46725	0.484109389302443	0.375633680910924	0.396373204543107	0.47279733182737	0.371620135890937	0.38546304407846	-0.0551010645279654	-0.0176728152908239	0.168327786762494	0.0774188544814232	0.051443885474064	0.0476666666666667	0.187833333333333	0.316333333333333	0.458333333333333	0.384379529041479	0.370939442770341
304	3.07494529530988e-06	1.7432191306987e-05	5.44202956539154e-05	0.000101206724963337	0.953543029786277	0.507083429245846	0.277965748398518	0.262098869772913	1.89813034694928e-06	4.44576116685362e-05	0.2106312016796	8.03354275231337e-05	2.4799859208531e-05	9.72867660422304e-05	0.000121942618755335	0.000275681791741122	30.9905977407398	39.9300401742221	44.2266205125561	44.2300145205809	0.0033940080247703	4.29997434635879	13.2394167798411	1.25763688844927	22.6954881473957	16.6709065507875	1.56708256938327	44.8679082381041	0.05475	0.22375	0.35325	0.47475	0.447047814774287	0.463421626493015	0.313235698888384	0.478267191988191	0.419269266945225	0.390987065654366	0.0784284205010683	0.123998618102673	-0.0777577927783447	0.0108701721217937	-0.0502505482707299	0.0496666666666667	0.184666666666667	0.314	0.462	0.390884998274417	0.398337546872686
305	5.70373184149757e-07	1.86148360346716e-06	1.02562450085946e-05	1.9918852696964e-05	0.936330567689968	0.656561214108924	0.228027515290831	0.0768303272811013	4.87824857796743e-06	1.64463929829443e-06	0.0941421445389242	6.04042062061071e-05	2.0214933621431e-05	6.7742402038428e-05	0.00012184360028907	0.000330856830011838	34.5658871213382	45.3741180015786	48.6499806349238	48.6563618769796	0.00638124205579516	3.28224387540104	14.0904747556415	3.13070884544049	20.8845047759805	22.9709977153198	2.80207933645397	45.6511267708509	0.05725	0.223	0.36225	0.4595	0.454841523116674	0.438548131568795	0.44251905500404	0.500766614140377	0.415088452298782	0.379462814805583	0.0483825382410137	0.160956376335103	0.131405712369258	0.078235377438874	0.030906226406822	0.0491666666666667	0.1855	0.316	0.4425	0.409016669626951	0.37556019790064
306	3.99847699651014e-11	3.18716218129927e-11	2.86281206946839e-10	3.75921333523458e-10	0.231022458830499	0.387138085144181	0.029329216992747	0.543177800303726	1.12079999387205e-10	2.34180689090717e-06	0.560557121742863	5.39926684451588e-10	1.46168021594134e-09	7.0034035780172e-09	7.32522360325638e-10	1.55119052848709e-09	54.5696975344472	70.7420771023681	74.5488987596837	75.9834539896037	1.43455522992008	5.24137688723567	21.4137564551565	0.369681736172879	41.598486604853	22.2919958976345	0.338740519293424	75.1142280688203	0.05325	0.227	0.36	0.45875	0.42301220433691	0.427802395122111	0.427518908070629	0.49752127162519	0.379399800739365	0.364904664489199	-0.0297545956332107	0.0643519403075788	0.00450137241640575	0.00385242139073712	-0.0726759223439239	0.0505	0.1745	0.3145	0.452833333333333	0.328341212402166	0.412626549772774
307	8.07182260640297e-13	2.75410118560733e-12	3.93866398561751e-11	9.17646016161121e-11	0.722318093026503	0.679564189379108	0.11677060493145	0.0168150434081719	6.33501858269104e-12	9.42739214288879e-08	0.186658461487718	2.92370170902548e-09	8.91432884477186e-11	2.26009510458262e-10	1.45489259354165e-09	1.62176869874744e-09	62.6418845815788	76.2187546295172	79.2249883926852	79.3512708473791	0.126282454693865	3.13251621786185	16.7093862658003	5.71557636518855	47.2230769126127	28.4881458377968	1.74379683008738	71.0318959364921	0.05875	0.23375	0.365	0.45975	0.405781148846643	0.430374409935637	0.417130832245491	0.472819153213005	0.412035687094655	0.400330568052906	-0.0284653551896041	0.14690849700729	0.0731232737314834	0.0174783462742195	0.137646310774191	0.0478333333333333	0.177333333333333	0.3135	0.446333333333333	0.440927988664661	0.492450666702597
308	3.02416984139671e-05	1.32181926918993e-05	4.15276698107291e-05	7.66130841740004e-05	0.829660796136636	0.495140459492786	0.062895898871011	0.335340680578346	5.42905891817603e-06	0.000858530237090551	0.501633954740019	4.53948068705116e-06	6.07702461365718e-05	0.000230664561034277	0.000439787413766866	0.00114337840919051	26.0976556117166	40.6115266866473	44.9522635559842	44.9985473254055	0.0462837694212794	4.38702063875826	18.9008917136889	0.928163165805017	20.6796268519156	11.1102261179003	0.451477905900902	52.5732266366731	0.0535	0.2335	0.35825	0.4615	0.390349877763953	0.439344546279611	0.35786923427188	0.49282068452932	0.443282683531703	0.384457477653524	0.075550610401194	-0.0696826117570728	-0.0412155204005625	0.053144096358984	-0.0646068916943191	0.0491666666666667	0.1955	0.326	0.454666666666667	0.38902990682957	0.436687049685487
309	1.33894035159952e-11	4.72720530265512e-09	1.3203518334306e-07	1.07182554382602e-07	0.117895150806536	0.736549660259822	0.914907065566485	0.663441610089104	1.11795764882695e-07	8.54864032510174e-10	0.102991863872764	6.25705203446793e-08	9.75530622147081e-09	4.91326048921778e-08	4.62329806906191e-08	1.61632349204546e-07	56.8363400307426	59.3897927358194	59.7071927851357	62.1522557982753	2.44506301313959	2.76246306245594	5.31591576753272	0.189369842825727	28.1581525768233	37.6307444672348	2.65859203983564	63.4967602663491	0.0525	0.23125	0.37475	0.46725	0.454886160169425	0.543042485101771	0.383262619753607	0.469184612521552	0.391231294983112	0.383921421080095	0.165666128266668	0.132519771613491	0.0967302493197516	0.0488704393770503	-0.0156349903337115	0.0545	0.187333333333333	0.315333333333333	0.450666666666667	0.416727412495899	0.446165210169575
310	1.25057592205288e-09	2.64396010124838e-12	9.95984005586102e-11	2.21292113607353e-10	0.64821650897853	0.967064269754268	0.00167964203016179	0.802667729298382	9.68736234438352e-09	7.934615406279e-07	0.290620790256601	4.50828525308276e-09	6.92273642492306e-08	3.17418412735004e-07	9.66327922106928e-07	2.96694687205487e-06	47.4134752789178	76.3096536631419	77.0440592177401	77.2522152917372	0.208156073997088	0.942561628595286	29.8387400128195	0.0624480414162463	32.9030007319852	24.3736610498163	1.11674328915797	69.9776216387153	0.056	0.2315	0.36625	0.46525	0.448127708293715	0.506904022524805	0.415613576287922	0.519452264853656	0.432509241530253	0.401336464491619	0.187898878552196	0.120170400436291	0.0969868282007505	0.1250150346767	-0.00923456018589354	0.0548333333333333	0.184166666666667	0.3185	0.4545	0.437425875588474	0.335459272893832
311	3.89571717835243e-09	2.55584216963583e-08	5.45861826360616e-07	4.87586569558916e-07	0.141147730713871	0.725073343316067	0.275034390287322	0.0543186145405073	1.11979011948521e-09	2.065273569593e-05	0.218515685325568	8.10557399659907e-07	1.03592155747954e-08	5.23541548673847e-08	2.07433699021562e-07	6.99898341413204e-07	45.0425883867429	55.4915862214184	56.1633459052828	58.3287476420592	2.1654017367764	2.83716142064077	13.2861592553163	3.70288060054281	37.1042566324322	18.1281337679138	1.51409238396445	57.0317130694785	0.056	0.22725	0.35375	0.4585	0.456937433180898	0.412814176241655	0.455893978313791	0.48590519107824	0.384431031597292	0.414005840937101	0.0632876090819481	0.0896260346202467	0.13028734670026	0.0618381548542553	0.0160381004105082	0.0473333333333333	0.1775	0.312833333333333	0.446	0.434907815016564	0.354364514617981
312	1.22405332713038e-07	1.34641998984292e-07	6.01536467938276e-07	1.101489953526e-06	0.56781994614589	0.462206060891622	0.0720985030901463	0.304210262092581	1.66721825438994e-06	1.01465299790676e-06	0.317223505916799	3.11116384573791e-06	1.03372676562492e-05	3.80586119487733e-05	1.63546916053044e-05	4.45181628257245e-05	37.8139985861199	51.6116242005228	55.918907237181	56.2452510670628	0.326343829881807	4.63362686654	18.4312524809429	1.05564632383266	22.9447857702944	23.9001225931388	1.00035962032234	53.5597998746568	0.05275	0.222	0.3675	0.4605	0.476096012226753	0.46050468235823	0.358730974037525	0.496135733286859	0.417625994622692	0.36576047483411	0.0141867225889375	0.205334291190013	0.0156473334317396	0.0449763957404111	0.0755766878343973	0.0481666666666667	0.182833333333333	0.320166666666667	0.450333333333333	0.381780631940279	0.419755034093315
313	1.40529431118714e-11	1.2463765175229e-10	2.96278157917011e-09	5.69746280832211e-09	0.50932759731505	0.884343012489276	0.315431655325748	0.233383430521834	8.86422013397960e-10	4.15403741047662e-09	0.0113530734401817	7.49156931984684e-09	1.55775257820699e-08	4.31923993168355e-08	1.95101799593374e-08	2.25218169698761e-08	56.7361965198725	67.6703923946552	68.9708697899769	69.4063180720987	0.435448282121797	1.73592567744345	12.6701215522262	1.42012134984179	37.5600349748929	34.5501771398358	6.40919719617341	68.7369720626966	0.057	0.24125	0.36875	0.47275	0.410385410491797	0.36078567025597	0.401068964341399	0.473040849391963	0.410373590994425	0.409793774830672	-0.0187520369170488	-0.00119292673422865	-0.0322887493421201	0.0359142569587688	-0.0074813582151323	0.0515	0.19	0.312	0.447	0.444643065711143	0.317954577351518
314	1.14744137721152e-17	3.31138674384206e-16	2.80491259707254e-15	7.14192342406259e-15	0.662728342362999	0.380207256390804	0.148411801383315	0.00293365737444577	4.42489704106277e-16	1.59122681633129e-09	0.206331220624353	3.79534197264321e-15	6.99214312775323e-15	2.78186828972105e-14	9.15241854730664e-14	2.7142037314054e-13	85.5714394749593	96.0779244361183	101.18916192506	101.37938821828	0.190226293219894	5.30146378216159	15.8079487433206	8.84827676468331	66.0372109706077	36.4192642561502	1.59698347542144	102.823780754674	0.0595	0.24275	0.36525	0.457	0.450676150672226	0.424097434122718	0.357766792768556	0.446748823517957	0.351364271519068	0.401254452858092	0.129555336849736	-0.0322768532444518	0.0469359293942349	-0.0111902744236556	0.0177777304109438	0.046	0.175666666666667	0.307166666666667	0.444166666666667	0.406635286306295	0.487505860852957
315	2.41171075935748e-11	9.06134530249788e-10	2.21211216790216e-08	4.71551765867345e-08	0.752441723061672	0.960070280071934	0.66031672977474	0.0388773788169498	6.27141582541429e-10	3.32550083163467e-08	0.0149192205711517	3.43530891882761e-08	6.29869910933047e-09	2.99775404253513e-08	1.27683490674733e-07	4.03778238462163e-07	55.6175597314796	63.1701379843216	64.1011248717987	64.2006155293784	0.0994906575797359	1.03047754505678	8.58305579789885	4.26621755843325	38.2350988903636	30.5076645327918	5.92598211326185	64.9867110400758	0.05775	0.2295	0.36925	0.46975	0.393208640011798	0.396032699784086	0.404026352270831	0.466346824415036	0.416560117668238	0.398608402157649	-0.0707839278073161	-0.0599609508558367	0.0385566487878437	0.0703314470419944	-0.0369790515638225	0.0483333333333333	0.178833333333333	0.315833333333333	0.445	0.416305865049947	0.299407052598798
316	4.47656702252628e-11	1.37758163833311e-08	3.60564889969524e-08	7.60686200425986e-08	0.747869257133886	0.297960160855156	0.651947725795218	0.229041039617706	1.80827472434874e-10	3.22361622474017e-07	0.091262515832108	7.31619547525113e-08	2.17276958948194e-09	4.59594767633327e-09	3.22949118666503e-08	4.98078656082491e-08	54.335515067658	56.923800293036	62.9062634007569	63.0095936222569	0.103330221500073	6.08579332922091	8.67407855459896	1.44680668022829	40.6635661214405	26.1108848380354	2.85196171699863	63.1068284798351	0.0595	0.23775	0.36225	0.4645	0.481868582329109	0.459763811951451	0.372308553027927	0.437777156356858	0.397168600260107	0.39171004032982	0.0748392937248581	-0.0244197736437756	0.0676572660602232	0.0724697270900458	-0.0317670572966932	0.0538333333333333	0.184833333333333	0.313	0.447333333333333	0.388535016854004	0.495269614057013
317	1.94579572305833e-11	7.48621695114567e-09	6.922705717513e-08	1.39536944787535e-07	0.664961243975501	0.675484405722914	0.908655173684149	0.00229075530698724	1.55532963390318e-09	1.21337858106217e-08	0.021722736173809	1.26213550290467e-07	6.58850004161323e-09	3.12681524735746e-08	2.91185448052827e-08	7.76832948877062e-08	56.0622677053034	58.3317289801562	61.3031990501768	61.4907518615364	0.187552811359637	3.15902288138022	5.42848415623303	9.30062631014971	36.4637386942322	32.4653323088023	5.26785721809574	61.7426059250048	0.0625	0.231	0.3675	0.4685	0.433025029685993	0.348625014298058	0.38288718210692	0.474701100027528	0.393211195711193	0.371571612301909	-0.0230896370242312	-0.0431618427073063	0.0554740298454008	0.052174339092219	-0.0221149383424758	0.0483333333333333	0.181333333333333	0.3125	0.445166666666667	0.435583707534119	0.393102977646534
318	3.65207386355019e-09	1.9741328296421e-09	6.25041474791724e-08	1.10214910053086e-07	0.467653322889255	0.983499781416166	0.110720367432671	0.0643997082981833	3.62354716931004e-10	0.000120723958999258	0.0454972205609559	7.86495662909127e-07	5.20083600766642e-09	2.64742395388347e-08	9.43811157897215e-08	3.24897415983041e-07	45.1774802682557	61.3921323645991	61.554861581797	62.0823769607014	0.527515378904354	0.690244596102275	16.9048966924456	3.42028977174414	39.3058464757341	14.7813439699585	4.00011273895689	57.108831187687	0.0605	0.23225	0.3535	0.467	0.477938995514041	0.399178950866316	0.387537799574607	0.488842349834672	0.375962109085863	0.369751382936993	0.0890853896975894	0.0443767393810716	-0.00621623983717319	0.0653266578728482	0.0559728972719479	0.0518333333333333	0.180666666666667	0.3165	0.446666666666667	0.446652185882414	0.374322158802956
319	1	1	1	1	0.98520659838011	1	0.00155172067823047	0.403746578958095	3.14163925080706e-09	5.41017175091038e-11	0.00688627428025147	6.73840676930494e-11	7.75552297935184e-10	3.56475165805456e-09	7.25603014027207e-09	1.9503924907167e-08	-Inf	-Inf	-Inf	-Inf	0.000343799896654673	-1.04945776510431	30.0579632303779	0.697139373201026	35.0940210022891	43.0229415474987	7.30239544040342	80.0852421851163	0.0555	0.23275	0.37825	0.477	0.424641036132308	0.60152821458711	0.440162820060371	0.504190351851547	0.426998685734827	0.398461274274446	0.230288122182533	0.179095040777448	0.0866657402684492	-0.00265018401487659	0.999958992306093	0.0516666666666667	0.183833333333333	0.314666666666667	0.4495	0.387395511181114	0.293972376252529
320	5.92779965515499e-06	5.64989779946862e-06	7.23255675110197e-06	9.32164104672132e-06	0.2902216824675	0.156828386384241	0.0324718501016493	0.183927913297447	0.000602359692475315	8.07177127010839e-07	0.0776827591245691	4.06458102374884e-05	7.68383872885686e-06	1.29819090350485e-05	2.74530390866494e-05	6.33608840936625e-05	29.5911762721007	42.6898023460599	49.5604721310156	50.6790648377792	1.11859270676359	7.98926249171927	21.0878885656784	1.76559709396315	11.768671007776	24.3406468329613	3.1127277511041	46.7316569870427	0.058	0.2085	0.36225	0.45975	0.379193660603907	0.398476805169012	0.425546581436378	0.494249410105771	0.4007594532928	0.404718756418639	0.0568958762977702	0.122315522558272	0.0899372615218214	0.073946386024903	0.215838225400073	0.0518333333333333	0.180833333333333	0.314666666666667	0.441833333333333	0.399418852558377	0.432280199171032
321	7.02389697120839e-05	6.61697603313961e-08	4.10659687437655e-07	3.60643056847513e-07	0.136527668569538	0.324243039893446	0.000265682088128737	0.15294661357281	1.18856209822019e-05	0.00070418298184634	0.073021063049454	0.00012089518099551	0.000138036418712667	0.000256805411099238	0.000634724899339161	0.000780508325159892	24.2784160305673	53.2759307566448	56.8781505262232	59.0948158484825	2.21666532225936	5.81888509183773	34.8163998179152	2.04261407391323	19.1815567908379	11.4781735745164	3.21376978235821	43.7367996656766	0.053	0.2205	0.35725	0.47425	0.455374846594612	0.412892949361905	0.389920286083898	0.530794903526495	0.42205184925475	0.373090699088088	0.220956266803761	0.0947301684404574	-0.0105593769562331	0.0638294359162257	0.105987195701281	0.0466666666666667	0.184666666666667	0.3245	0.456	0.421796578431813	0.360266841815038
322	9.12191773715419e-09	1.89578032106909e-08	7.15230311631277e-08	1.53136087799105e-07	0.852941212389505	0.40708938115403	0.081737637864634	0.297647604065376	1.84608729220088e-05	4.22386338762244e-09	0.181917998962234	1.06954099846656e-06	4.37787167925043e-08	1.35353003728867e-07	3.8691169798892e-07	1.11212987305217e-06	43.2638966552186	56.1845761562217	61.222774206879	61.257135120999	0.0343609141200432	5.07255896477727	17.9932384657805	1.08470405979733	18.341832091568	34.5177298983253	1.78188524954385	56.3208567559303	0.05525	0.22075	0.3715	0.46875	0.384472312880519	0.481635067233613	0.412297895751778	0.495463429645865	0.411631362280233	0.404640911034493	0.125661648477129	0.0941109241767854	0.0579816573307096	0.00614169860628055	-0.00389983960618512	0.0505	0.185666666666667	0.314666666666667	0.455166666666667	0.465026580764564	0.388412253663846
323	4.30653898573743e-14	4.86917031473046e-12	1.645900926589e-11	2.5893337728003e-11	0.297875890843687	0.192391099045528	0.251878474514954	0.213044826238908	4.54774525200743e-10	5.63881895128726e-11	1.0283290483422e-05	3.94695905468385e-10	4.48797035733563e-11	2.32472917943968e-10	2.0577883132914e-10	4.70619584724231e-10	68.6822068591937	74.948365183016	81.267094056755	82.3507735198145	1.08367946305953	7.40240833679854	13.6685666606209	1.55061396273049	38.8623205073509	42.9419591165133	19.4580613458838	75.8665605813952	0.0555	0.227	0.37575	0.49125	0.481389891156378	0.422718867623727	0.397933029073304	0.481315186407508	0.428501768742868	0.38534584610289	0.157273357193304	0.225416991186513	-0.0873517522513082	0.0123381169491077	0.0284889045786329	0.0498333333333333	0.176166666666667	0.312333333333333	0.446333333333333	0.427588683612986	0.392059586122331
324	1.94848320478906e-07	2.06409434918786e-10	3.92061876108915e-09	3.32323181685956e-09	0.119502156557045	0.522308780855868	0.000377544331676392	0.47990367676101	9.43578728338199e-05	1.46174579458187e-07	0.0013229239310811	2.75637709259053e-08	5.0697870579132e-07	1.85634455640636e-06	6.58558290659582e-06	1.85233976490435e-05	36.8344077932998	66.5297847093607	68.2965839701283	70.7204176360246	2.42383366589638	4.19063292666397	33.8860098427249	0.499082192239712	15.2463712299577	27.6393509262489	10.3102634907536	65.5318795281821	0.0525	0.22075	0.37475	0.478	0.431684605821136	0.558278555124599	0.197224607843867	0.512778281212104	0.375177893223178	0.371235482347706	0.0501247626610244	0.0682490024571048	0.0766183361080955	0.107673755743245	0.341468420662211	0.0493333333333333	0.188666666666667	0.323666666666667	0.445333333333333	0.400386392058511	0.42554731043576
325	2.6015176077615e-12	9.73978422604483e-11	7.32251981054455e-10	1.49369644159789e-09	0.55774675654764	0.488844954994192	0.331818645257556	0.253080448962597	2.45684485134376e-10	8.99292326433206e-09	0.268782127333646	1.23697388026629e-08	2.61554238907389e-09	1.34415653283175e-08	8.07346239484132e-09	2.93267066764202e-08	60.2250740058225	68.2271133249596	72.3168814655	72.6605020737188	0.343620608218771	4.43338874875917	12.4354280678963	1.306218558198	40.0647349490009	33.047616345284	1.22295184960421	67.5071781945806	0.0545	0.2335	0.368	0.46575	0.443429447093983	0.506445119792593	0.321708256216403	0.481608204487485	0.428838901866889	0.408709902731787	0.110420039095338	-0.00800294910306758	-0.0312983506826047	0.0754383998189797	-0.0221820914831367	0.0493333333333333	0.181333333333333	0.3125	0.4545	0.418137754278903	0.405401610615767
326	9.68359774100852e-10	1.53782721979799e-08	3.94845692299503e-07	8.28163027981311e-07	0.992116664503462	0.997499620100324	0.619098750357633	0.253080448962597	3.74484897409681e-09	2.64740926327703e-06	0.730511342904394	8.02422480799203e-07	5.38720081043089e-08	2.5821665986099e-07	6.65935135833304e-07	2.14516976867253e-06	47.946443085486	56.6692053254446	56.9766090600824	56.9767066835047	9.76234223344363e-05	0.307501358060108	9.03026359801879	1.306218558198	34.7520461845525	22.0565053531354	0.118642640996768	57.0575294762591	0.0545	0.2305	0.36475	0.455	0.403877289455732	0.516206398060087	0.301419461201582	0.496328861035831	0.381087754980104	0.364912680138916	0.0853624223747397	-0.0190645426214847	0.0646757409685026	0.0634275342419569	0.0730343243206462	0.0493333333333333	0.182	0.319333333333333	0.4515	0.372232885755004	0.449085377899656
327	3.31406950355783e-13	3.157818157587e-11	1.79625982747828e-11	3.41570275557625e-11	0.426278682845491	0.0527253198428013	0.101604328032464	0.00783381170711381	2.05981586526007e-12	8.29519265922121e-07	3.18815804150524e-05	3.28363800488958e-09	2.55775778602284e-11	1.41515557753609e-10	1.91323421821091e-10	7.52210291621847e-10	64.4783159096187	70.7628556834607	81.062884356681	81.6958250850585	0.632940728377434	10.9329694015978	17.2175091754398	7.07107780315891	49.4261497645966	24.2880540053629	17.302210263877	70.7495763782178	0.05725	0.239	0.36875	0.486	0.506528337806152	0.453508697641055	0.311858867188431	0.439928888495651	0.379310558986066	0.394583838979505	0.175140075559135	0.0566032706731365	0.0998684544118862	0.00239615813259035	0.18060772914888	0.0453333333333333	0.180833333333333	0.321	0.443666666666667	0.380643945833083	0.371917070677956
328	3.22202520903786e-10	9.27725311882569e-11	1.14763050285085e-09	1.89774825390738e-09	0.36046355330417	0.586843292421186	0.0256114553084975	0.185871624307686	2.60978894639507e-10	2.00393558494095e-06	0.098020075382276	5.79860176479612e-08	5.52304698101946e-09	2.01308423255411e-08	1.31760697910947e-08	4.17142557840662e-08	50.2369681748751	68.3368830288964	71.2445153220397	72.0807929238217	0.836277601782058	3.74390989492531	21.8438247489466	1.75004063304777	39.9467690929596	22.5912658187717	2.7374662224538	63.6862900091029	0.05375	0.23525	0.3715	0.4695	0.410050089106667	0.400564490246167	0.342451455812942	0.494435101646453	0.411058352192027	0.391117831575304	-0.0178193923833654	0.00898919833518341	-0.0212038946213945	-0.000408647466130583	0.0485499189627961	0.0478333333333333	0.183	0.325333333333333	0.452666666666667	0.385862548950499	0.369933970556363
329	1.51159643607402e-12	2.34919635976599e-12	4.64322816311996e-11	1.05662466323802e-10	0.674116166541824	0.785078356229813	0.0895849316919341	0.218998775433831	2.67790663757593e-11	1.5810032300037e-08	0.127433368451885	2.24498554520775e-11	6.89013453329947e-10	3.56383618972115e-09	1.02342837814902e-08	3.54803761280271e-08	61.3466595518621	76.5728505633451	78.8388618655663	79.0156867938422	0.176824928275892	2.44283623049705	17.6690272419801	1.51091987383006	44.3992427461326	31.9511306569275	2.32349560240982	82.6878449020901	0.05525	0.2395	0.379	0.4655	0.464491332997407	0.540955603867757	0.339694320661102	0.490685394857413	0.371163556094529	0.398992624664822	0.199020876480503	-0.025784216406299	0.010489394179209	-0.00519746403174004	-0.031657435677964	0.0496666666666667	0.184166666666667	0.324	0.45	0.399469410060876	0.394384019960755
330	4.01744270044651e-07	1.34944124652262e-05	9.07472883991595e-05	9.41889391811185e-05	0.20800149197842	0.568548858627071	0.610643222195393	0.259920944747954	8.18845164874452e-08	0.000116510289973797	0.0447182306282543	0.000481647231693339	1.29404643516085e-06	5.69242329255538e-06	1.55736507248813e-05	4.58982754707028e-05	35.306965956901	40.5606803667833	42.843564067698	44.4288461347387	1.58528206704068	3.86816576795536	9.12188017783774	1.26917799166677	28.7609762700795	14.8483444817793	4.02923437178106	38.2153943652176	0.05425	0.2265	0.35975	0.46975	0.374439777711838	0.481768433650026	0.409028151587639	0.4759213803104	0.415077628700085	0.398453953361646	-0.00608780185627607	0.0503964360124223	-0.00530480692777347	0.0314114783183821	-0.0455567887874148	0.0491666666666667	0.1825	0.3225	0.449333333333333	0.369719611437798	0.424593106658073
331	5.53262137546890e-11	2.3157526991784e-08	2.31763670740981e-07	1.26864047580252e-07	0.0643607822862611	0.305329135002594	0.728139887398436	0.782851918042401	1.34620698930452e-08	1.77381430275156e-08	0.572071997438205	6.64498823168775e-08	1.16442380236348e-07	3.64605083756752e-07	1.91959132065166e-06	4.14132377586828e-06	53.8962487655808	55.720555806176	58.3084226640785	61.7297106134574	3.42128794937889	6.00915480728145	7.83346184787661	0.0759577937378708	32.2634683993219	31.7276211635872	0.319227935158779	63.3468358526528	0.05275	0.22975	0.375	0.46525	0.409311956385779	0.446459527384656	0.423918499106579	0.491620607190606	0.371236745363279	0.375416186323183	0.0104279277766173	0.0460630602852046	0.0744203642967878	0.0370557766681714	0.0216986063343297	0.0515	0.183	0.320333333333333	0.4595	0.354335365851452	0.414326129463348
332	1.24958356037064e-08	2.27669504948627e-06	1.31882468166747e-05	2.52753075510051e-05	0.874459142584987	0.680442528079918	0.909623133405268	0.227035082762831	4.78065368294008e-06	1.53755786220539e-08	0.0467261625729793	4.57018823312477e-05	2.69604259148942e-07	1.24151769704711e-06	4.10806732726137e-06	1.22332084404705e-05	42.6051448542785	44.8896646356006	47.9915132008755	48.016476260942	0.0249630600665114	3.12681162534136	5.41133140666352	1.45934050300184	20.923216136327	32.0052587859918	3.95522170768345	46.4127674476182	0.05375	0.22375	0.3645	0.47675	0.388817179469723	0.465719351760483	0.333340816682941	0.48133842927924	0.397837534123414	0.40228230414923	-0.01628128367854	-0.0453223981388123	-0.0292625960259565	-0.00856904703906802	-0.0149582912247398	0.0483333333333333	0.186166666666667	0.31	0.4565	0.436468309624879	0.435267003690065
333	4.25218291676452e-11	3.06796804293594e-09	6.90110102653629e-08	3.80691414392596e-08	0.0643663380381291	0.500235877634692	0.504514204568608	0.784152878005743	6.05731115304883e-10	0.000122853937940326	1.13991444188844e-05	1.53572591985266e-07	6.99579375980781e-09	2.08470678325901e-08	1.38212263128378e-07	2.77777746827598e-07	54.4421449897345	60.3823087996425	61.3109024906589	64.7320479347982	3.42114544413926	4.34973913515569	10.2899029450637	0.0750273357075457	38.3028822967317	14.7483661665246	19.2613373491386	61.2499813731379	0.045	0.22625	0.355	0.4875	0.38968769149135	0.362624931239381	0.392964677693531	0.450094096845849	0.415713212495003	0.417364278061602	0.0232377859419734	-0.0504909980696657	-0.0154992458631066	0.0439673371243402	0.0961479153159147	0.0461666666666667	0.175833333333333	0.318	0.442833333333333	0.342953633757325	0.454789828519178
334	3.33755527408846e-13	3.11585238575532e-13	9.66807617347456e-12	1.7972867889147e-11	0.401250357191412	0.827093822178152	0.0657508064690029	0.0947547184362453	6.43881156221079e-10	7.61069197225716e-11	0.140263227904713	8.95876647605531e-11	1.01363543378469e-09	3.3885247062305e-09	2.34210126088376e-09	8.66723115526009e-09	64.4637543911376	81.0562403581134	82.5081647512925	83.2127407315784	0.704575980285881	2.15650037346495	18.7489863404408	2.79168206713348	38.1836978091305	42.3553741147225	2.1750689679684	79.4083775794276	0.05625	0.228	0.37025	0.4665	0.476128357863111	0.400113172186858	0.483498983269622	0.498547189099544	0.397806878485375	0.372249519554527	0.0786693521145669	0.176697760738519	-0.0226450285212237	-0.0065518419323186	-0.0419939848965987	0.0486666666666667	0.1775	0.3075	0.4515	0.396261011274118	0.401609542764318
335	1.37629512374697e-09	5.81998343644514e-08	4.56816513941012e-07	3.44410430392798e-07	0.106816599220323	0.343276244686272	0.363809826853346	0.000409117752329518	6.96439794162406e-08	3.16058664058169e-06	0.571217821390516	1.71255212644273e-07	3.96585330264715e-08	1.92878799340229e-07	4.8538921448379e-07	1.6009336410292e-06	47.2137948556992	53.5757004642146	56.6108797535417	59.2115786789363	2.60069892539468	5.63587821472174	11.9977838232371	12.490084206318	29.0746036831952	21.7165146026837	0.320649098573995	60.9759254751882	0.06375	0.23	0.3625	0.45275	0.470353663073607	0.495577848939213	0.326414702665159	0.44928704746573	0.364419033187981	0.367378415960658	0.0317764612536443	0.00767953039365737	0.0752140371434701	-0.00210672371670203	-0.0194528663551508	0.0473333333333333	0.1855	0.3175	0.447	0.38178443694096	0.458296671366775
336	7.06675144660596e-12	2.72066160565215e-10	2.75233095104391e-09	3.69843301312275e-09	0.252022841017182	0.472451285603255	0.341438221664949	0.207227984146417	9.95573596062586e-13	7.85559879469095e-06	0.063826804991751	8.18118590408773e-09	2.51212831870227e-11	2.32341451570125e-11	3.40788945308006e-10	3.61314023857922e-10	58.1589257359374	65.9042597659791	69.1480133318764	70.4600687869242	1.31205545504781	4.55580902094516	12.3011430509869	1.59068716809179	50.8528352838548	19.9726945392576	3.43504607098293	68.5213681883025	0.05575	0.2345	0.3565	0.4635	0.379031555670239	0.358894113040296	0.389842641136142	0.433383570577977	0.358163991300781	0.37259637478033	0.0128826768718319	-0.0294458907457476	-0.0346971303012523	-0.000847623945609118	-0.0698304982472581	0.05	0.176	0.3135	0.444666666666667	0.45792847951462	0.422180146725505
337	1.79274850048073e-11	6.96909865335394e-10	4.13037736631148e-09	9.43687468620318e-09	0.982681961247872	0.492910388167831	0.36820740658903	0.287080202429153	4.37351249112519e-10	1.30005570464511e-05	0.0019890475315727	2.67900212239172e-09	7.83816250933776e-10	4.03702764330666e-09	1.12157822413997e-08	4.04351826480867e-08	56.2319460611398	63.7680470622363	68.1709823629208	68.1714535414576	0.00047117853682721	4.4034064792213	11.9395074803178	1.13326394716023	38.9385801587032	19.0104345730742	9.55961561989716	71.2442846797601	0.046	0.23675	0.36025	0.47025	0.473094463440495	0.396842643507382	0.271611246772921	0.463556894736861	0.382073597229612	0.389554279989733	0.0300652830935372	-0.0720099468488008	-0.0308372054867713	0.00553516197729363	-0.00073335696426701	0.0506666666666667	0.185	0.318166666666667	0.438833333333333	0.414756234816182	0.406587870684403
338	3.08929258744918e-18	2.44232628403902e-17	1.68225624821587e-15	3.23752668171849e-15	0.358972896561595	0.919203711832681	0.185708608820238	0.0171508590534087	5.1332169866478e-18	1.33250045133279e-08	0.000567907734834329	4.10654330799313e-15	2.50252527377493e-16	1.28927127261351e-15	5.14620014006118e-15	1.93666541177625e-14	88.2561890731668	101.740412033745	102.345038364263	103.186521643467	0.841483279204112	1.44610960972204	14.9303325703004	5.68087023475709	74.828922532879	32.2833531588185	11.8783321775936	102.643885934347	0.06	0.24525	0.36925	0.48325	0.431372874213109	0.405470859834822	0.387204058860467	0.486072886817429	0.362841332386289	0.364558397796961	-0.0201578725901429	0.0413113937833699	-0.0178922623270078	0.00719656060239904	-0.00562368860495806	0.049	0.173833333333333	0.314333333333333	0.448166666666667	0.38245681433154	0.43446915914247
339	2.62110280293364e-14	1.35306604598144e-13	5.09588071519526e-12	1.23412309278668e-11	0.751193824799349	0.944996750881305	0.211923198944279	0.79841592793936	5.74563617676574e-12	8.98656224987519e-10	0.000658318759666141	1.6390548082139e-11	4.10255461831638e-11	5.37258622716224e-12	5.22167343152433e-10	9.01961219648812e-11	69.703990760383	82.8998188765399	83.9980432733573	84.0985738694217	0.100530596064345	1.19875499288173	14.3945831090386	0.0652279977975923	47.4144911880903	37.5332985522855	11.6033853413737	83.4300584253571	0.0535	0.2335	0.3705	0.46775	0.451312964900088	0.480375993835107	0.429324240900157	0.505064278700238	0.404573884692885	0.404155653665757	0.0650262561301102	0.0415359696590455	0.107795329302999	0.0599097577320375	-0.04211060765214	0.0523333333333333	0.177	0.311333333333333	0.433166666666667	0.496937872241549	0.384947730311902
340	1.62101241543289e-07	2.69867898763039e-07	9.25151177334077e-06	6.71541478018779e-06	0.105146164662172	0.904737064394466	0.21565151418335	0.84547916052513	6.92482288186177e-06	7.58279170389931e-07	0.017639544687271	1.24032859874188e-05	8.29737755364787e-06	5.12709623648762e-06	8.0824852074196e-05	5.05614142809167e-05	37.2222853134153	49.9739569054364	48.9192307052435	51.5449301143381	2.62569940909452	1.57097320890171	14.3226448009227	0.0379820635107535	20.2138918803594	24.4610359306316	5.63159792496117	49.9212256254671	0.05675	0.2295	0.36875	0.48	0.491166141820282	0.462642671214918	0.508650385757653	0.458146892222075	0.457420045580015	0.371584492404857	0.190587388885736	0.210335430988739	0.0928921117061193	0.0127759539683145	0.0767926882774071	0.0558333333333333	0.192166666666667	0.320833333333333	0.455833333333333	0.368127362910891	0.40664342785893
341	4.43705285075848e-16	1.63348682402806e-15	6.89364648629002e-15	1.87365995829548e-14	0.892372932473778	0.254395210837487	0.0324741605200067	0.00115038200522699	6.96237742805919e-13	5.32679208601659e-12	0.0167590781072586	1.34017017817228e-12	1.90389848616328e-12	9.07891873755209e-12	3.60792856484625e-11	9.73756303209591e-11	78.082564156146	92.5973835894401	99.1519173531051	99.1702240429659	0.0183066898607649	6.57284045352571	21.0876598868199	10.5683847632504	51.5548698727125	47.5628691251059	5.72142974754024	89.2989145013429	0.0595	0.244	0.38525	0.473	0.505374451115709	0.46688648566672	0.338269770150804	0.511674655502087	0.426458692314851	0.38309204416169	0.205842963842709	0.0747571538369824	0.190372026447624	0.0482416708681829	0.175562874147981	0.0448333333333333	0.184166666666667	0.318166666666667	0.448666666666667	0.430418037003709	0.362100036417933
342	2.22254452561099e-14	2.67170832276699e-15	1.18506735422181e-13	2.60359453718162e-13	0.509483139723571	0.903252280542216	0.0173220161243479	0.0281768240247586	1.03657105048593e-13	1.65731196979864e-08	0.00577882674341536	3.78008988103298e-13	1.9061521964409e-12	2.61774031450281e-12	3.8383990058984e-11	4.49014698465751e-11	70.0433179508836	91.5220496516631	92.6702975909211	93.105426094764	0.435128503842861	1.58337644310086	23.0621081438803	4.81721576061545	55.2964219782752	31.8595688764563	7.61800856894661	92.241390899529	0.058	0.23825	0.372	0.47625	0.485094361923113	0.354829330665383	0.440377063801927	0.487036481995103	0.392953577566181	0.381533712576931	-0.0204935279291308	0.0145789651632598	0.0605489294840574	0.0130450839409421	-0.0448896501551417	0.048	0.177	0.317333333333333	0.448166666666667	0.358714927397884	0.48120036930434
343	6.66130929603422e-11	2.27146705883196e-10	2.18648316886705e-09	7.71054431772665e-10	0.0328026694376262	0.159360587015117	0.036103177309682	0.157935236025645	1.17704991889505e-10	4.63550451390321e-07	0.165672938268105	2.76617662250217e-08	2.02428930961457e-09	9.42138978023369e-09	4.51256523687158e-09	1.61848599409547e-08	53.5111120063812	66.3130425249255	69.7007876140051	74.2568363190003	4.55604870499519	7.94379379407474	20.7457243126191	1.99388523540892	41.5027540444935	25.4098282415034	1.92166763076784	65.5231009629538	0.05575	0.2385	0.3595	0.45975	0.458217618988732	0.474904947909749	0.477078345844103	0.487755215231347	0.390767556397379	0.362844339962463	0.0413126357793093	0.0400847212777295	0.173924744658356	0.0178391772039434	-0.0341823711507169	0.0493333333333333	0.185	0.311	0.445666666666667	0.419665090372904	0.387087492883854
344	6.58274819909356e-06	3.29994787152059e-05	0.000155106536827712	0.000246443860624453	0.547292934160633	0.639914646136401	0.336319511099284	0.572558753934122	5.50134426790703e-06	0.000347198570868101	0.0615569532742861	0.000436380626690267	2.47970225812928e-05	9.54296481489146e-05	5.8884903763564e-05	0.00015138872552176	29.3673576964211	38.3484768410635	41.3774606498628	41.7396498181624	0.362189168299665	3.3911729770989	12.3722921217413	0.318419939959313	20.6543018404936	12.796876386712	3.49493154006996	40.1106329091531	0.05175	0.2235	0.355	0.4645	0.390302527300568	0.460737116837662	0.413613696983707	0.471063870060699	0.392155550118383	0.406899336892348	0.129413193544717	-0.00838453359717888	0.0251010134118909	0.0312187900339662	-0.0410202216279394	0.0543333333333333	0.186166666666667	0.3205	0.4455	0.36300851491039	0.40410543864484
345	9.66792132069076e-12	3.33146876748906e-12	6.0065369504606e-11	1.13632666017849e-10	0.435413586854011	0.692613166377671	0.0300890899284786	0.178203077531833	2.53858281388611e-10	2.0779517474326e-08	0.129445509501329	3.88683466194694e-10	3.63344566765142e-09	7.50073381678273e-09	4.55870529036076e-08	8.3777363840255e-08	57.5104242093585	75.7947124582643	78.2341941457416	78.8425339551031	0.608339809361496	3.04782149683888	21.3321097457447	1.81254631137381	40.0008045213926	31.4203164941737	2.29914171878227	75.9033822901201	0.0565	0.23675	0.373	0.46475	0.49565234023898	0.428362947211617	0.429595908251899	0.456024339993601	0.40420187482816	0.37641016109952	0.182361673223922	0.129085070725747	0.0059025961225201	0.00756242041570519	0.0335161989677618	0.0503333333333333	0.184333333333333	0.318666666666667	0.449333333333333	0.297696958258289	0.465404608084362
346	5.23196354375561e-18	3.48754161708865e-16	1.73684460761349e-14	1.55196697547804e-14	0.110326567097047	0.602742159341885	0.332647958009251	1.65452756717599e-05	3.56913075918519e-16	3.03563415987962e-09	0.00112091081404319	1.02246110907661e-15	2.28679626012125e-16	1.01405726474797e-15	1.98551251531284e-15	8.25893765703959e-15	87.1784750939987	95.965065382843	97.0526915139199	99.6022287309243	2.5495372170044	3.63716334808123	12.4237536369255	18.5506044210151	66.4608461268053	35.1608624048167	10.6163665929689	105.811476918063	0.06625	0.23525	0.367	0.482	0.437471577744774	0.415771597317747	0.380791953597511	0.4728466974073	0.394800135240209	0.350370972398139	0.0250385570240586	0.0972781257064481	-0.0283521821263423	-0.00117380435108063	-0.051741610057104	0.0461666666666667	0.168833333333333	0.309833333333333	0.448833333333333	0.378884647805614	0.466461969894097
347	1.94298969895495e-10	4.93315209415521e-10	2.93678988020923e-09	3.64528385133922e-09	0.22017183247661	0.311951863427211	0.0574788405232029	0.18334154936014	1.16257441593269e-07	1.45476548210915e-09	0.102519991547131	4.82499075630203e-10	2.26717401772274e-08	1.1192307980255e-07	3.04168840223307e-07	1.00971970536845e-06	51.288388679277	64.5537993334001	68.9920590590555	70.4953099730992	1.50325091404375	5.94151063969912	19.2069212938222	1.77032753369622	28.0824148936226	36.5940303650023	2.66589732188004	75.3844185846569	0.05625	0.2265	0.372	0.45975	0.431153119057677	0.476290785487152	0.407683209124092	0.513166373145432	0.395263745325956	0.373057781342445	0.030776947150832	0.064496115358384	0.135585700830219	0.0272010172236341	-0.0175067320444365	0.0501666666666667	0.183	0.3135	0.443166666666667	0.402237372183988	0.472502919430057
348	1.45745800827506e-12	1.13908804562627e-10	7.00678554440198e-10	1.4642346962633e-09	0.592288599055747	0.436343204142931	0.419565296421688	0.0423560258746375	1.35257799698904e-10	2.31648204781799e-09	0.0118889654644895	1.49798303367243e-10	1.47105097557454e-09	7.62525009889066e-09	9.19738308299261e-09	2.77703046666504e-08	61.4219812316151	67.8736639167764	72.4219118086403	72.708696163194	0.286784354553674	4.83503224641754	11.2867149315789	4.12092050669753	41.2310354428155	35.6874780410762	6.32735271400088	78.1839623457072	0.0525	0.23025	0.365	0.47225	0.461777320238243	0.44508456350622	0.476674445547697	0.452846186459628	0.397195084359273	0.386129793716794	-0.0202004567515147	0.272536099649624	0.213535039643954	0.0236077140953261	0.205050275472198	0.0436666666666667	0.177666666666667	0.3075	0.446666666666667	0.419822900808553	0.366167359799588
349	1.00082200700448e-10	3.30780313337042e-09	5.20051393877239e-08	1.06653648747352e-07	0.691607260811085	0.855340063049453	0.575989468499606	0.0726229837458851	3.40133460667905e-09	1.91854656893685e-08	0.0102367629199484	1.7613519794894e-09	5.4572770927062e-08	1.49871180847396e-07	4.389388670989e-07	8.25002059885539e-07	52.6662574676375	60.2096743107177	62.00729342056	62.1646443440768	0.157350923516788	1.95497003335913	9.49838687643933	3.22271726769122	34.9393689261251	31.5752975175019	6.59322388018336	72.2614950213541	0.0545	0.231	0.3695	0.46575	0.492984903041987	0.396139657299013	0.416139767013488	0.462737121975251	0.365951596338423	0.347798968923035	0.0633966754266306	0.12026326861062	-0.0183057235841558	0.0114196086503661	-0.029618970325019	0.0465	0.182333333333333	0.315166666666667	0.439666666666667	0.465211997413295	0.392887514678082
350	5.50356965906481e-06	5.98911154439912e-06	9.17882597201698e-06	6.24305449444598e-06	0.0944349306365841	0.101759099866736	0.0244724906415118	0.493875240536368	6.69155520394967e-07	0.0174961097226026	0.398654473018622	0.000202324401983258	2.3180052755734e-06	9.89901885086183e-06	2.89298747612798e-05	8.37547146208902e-05	29.7496994519752	42.5479175334403	48.9398121447521	51.7369128424398	2.79710069768771	9.18899530899944	21.9872133904646	0.468072515355743	24.7019754400972	5.64591239804577	0.712381108767659	42.2963239935581	0.04975	0.2255	0.34875	0.46225	0.435520420161683	0.498451171379734	0.429986409653181	0.472274498262466	0.371206786299964	0.376140632970884	0.147431432420058	0.217516555370716	0.118537555763322	0.0256727053029993	0.245721937765338	0.0528333333333333	0.184666666666667	0.325833333333333	0.453666666666667	0.369343120123281	0.452543730635069
351	1	1	1	1	0.775302555584061	0.257107637065555	0.115333551954427	0.645315677071339	4.42407068398106e-07	0.000128620055742904	0.359351279760715	6.00542540594003e-06	2.3177358562369e-06	6.7090564446478e-06	1.94274216997108e-05	4.7801245914537e-05	-Inf	-Inf	-Inf	-Inf	0.0814793550016475	6.54060657892114	16.7550273710003	0.211857136870094	25.4998946746327	14.6618996292691	0.840159073246468	51.8389724721865	0.05075	0.233	0.36225	0.471	0.492634457168101	0.505650589506352	0.469223084443131	0.473402743251523	0.373267770954954	0.405105886838491	0.0514491991314823	0.23627767257471	0.164982452952047	-0.00827481755582492	0.999958992306093	0.0528333333333333	0.191	0.325166666666667	0.461666666666667	0.372204644828838	0.387628868214922
352	1.04169689035021e-08	2.02453084888663e-08	2.4618902108898e-07	5.21389335434449e-07	0.986666073803971	0.831470668134164	0.174754794067779	0.107370979672566	9.21104103802873e-09	0.000782928133890652	0.481245601833562	2.54900210731333e-08	7.74175663898286e-08	2.20958625142156e-07	1.24185564248261e-06	2.68070961812977e-06	42.9860709227214	56.0322723153222	58.1578491320834	58.1581284355998	0.000279303516435903	2.1258561202776	15.1720575128784	2.59249647657725	33.0010226294216	11.281273910934	0.496039314613881	65.7252843139508	0.0565	0.23375	0.3445	0.4575	0.439858184276857	0.331733590413211	0.404594621061727	0.476253108590173	0.377023930589572	0.384673832003695	0.0289708711835653	0.0752888617400737	0.0158027845696799	0.0699984022086843	0.268105234627158	0.0491666666666667	0.186166666666667	0.312333333333333	0.464666666666667	0.433523960882661	0.369031335207324
353	1.18706146206769e-11	4.29162634641629e-09	1.13629995446942e-07	2.43490920576374e-07	0.921434668201192	0.992944059887529	0.990682779171217	0.281862226322204	2.33416367697782e-08	3.0066297387281e-10	0.0332812195300803	1.64305306851974e-07	7.04118935757571e-09	3.58033381377279e-08	3.8770966884034e-08	1.34631401168213e-07	57.0855900401803	59.6119274995581	60.0791193853001	60.0888466116594	0.00972722635924583	0.476919112101314	3.00325657147914	1.15808895916416	31.194584209532	39.6703015187504	4.53125412248482	61.0801415627952	0.0575	0.23075	0.3755	0.475	0.429140613156451	0.387339341936975	0.378891819712528	0.463927051364117	0.413919301727924	0.40397153623999	-0.0215755570018746	0.0577485758404705	-0.0577399863958313	0.0434058785833858	-0.0181745228038693	0.0525	0.184666666666667	0.3145	0.453333333333333	0.369232576118276	0.384068114476806
354	2.10450569999812e-11	1.15627318023662e-09	7.33372027358302e-10	1.5742183862637e-09	0.638879899382191	0.077558167146828	0.119190363230097	0.181382348059591	9.7120173224894e-10	4.15094179549301e-08	0.00129276269546629	6.696678159694e-09	1.08407179667513e-08	4.48050678122968e-08	1.52250001994379e-07	4.56371251150436e-07	55.8998458953574	62.6142779261791	72.3132387799997	72.5334488536755	0.220210073675844	9.91917092749645	16.6336029583181	1.78626132141972	37.3818820242341	30.0776195235976	10.3528310468155	67.0042171925749	0.05575	0.23475	0.37025	0.48125	0.355408767249316	0.4018531102418	0.282522726900501	0.453787138933276	0.392335495843748	0.375225101476498	-0.0720433473152281	0.0817304992899547	-0.12691472110502	0.0172475309104522	0.0873615428165577	0.0496666666666667	0.184166666666667	0.317166666666667	0.4485	0.403582641366536	0.425006022467276
355	7.96880136201618e-16	2.94879976310463e-15	4.64791900596614e-14	1.12483507869405e-13	0.627071436646301	0.587484508337689	0.0778397387493271	0.11425451535519	2.11324752747264e-12	3.53220657185543e-12	0.0446824011716262	1.37629246725903e-15	4.64880175595714e-11	2.00126499627785e-10	6.4731914871917e-10	2.48278544700351e-09	76.8812474895531	91.30623328824	94.8097638314139	95.0458169102349	0.236053078820987	3.73958362199483	18.1645694206818	2.49436411191891	49.3759106316847	48.3683651077627	4.03058663672709	105.135520565163	0.056	0.23675	0.37675	0.46875	0.432636953789283	0.412634344737115	0.453762111185086	0.50187813468454	0.395743026304972	0.382963695395063	-0.0137617783266718	0.104148556672641	-0.0103423536631976	0.00693564859840238	-0.0353908827621306	0.0488333333333333	0.178833333333333	0.3095	0.448333333333333	0.364094715759381	0.396989965385058
356	1.8218622545616e-06	6.19717084287328e-05	0.000193812349228705	0.000295216455437951	0.4954306952399	0.485839472527886	0.610472264125523	0.970506380528273	4.48554162549791e-05	3.46966469416393e-06	0.0182089991957541	0.000211729689826459	3.68491354917685e-05	8.6968244113829e-05	0.00015357746552263	0.000119075535410391	32.1038276148247	36.7719129328834	40.7628500611245	41.2275605798059	0.464710518681386	4.45564764692244	9.12373296498117	0.00136701695237207	16.6540085830839	21.5375576272108	5.57592932218176	42.1683454036337	0.0515	0.22525	0.363	0.4675	0.429815631747086	0.474172739195479	0.471272459340445	0.4738090925623	0.395563695251496	0.405063407660462	0.0936132311678667	0.171280553930498	0.0540972290980825	0.0419585103265366	-0.00272332310505202	0.0513333333333333	0.1915	0.318166666666667	0.4435	0.417712538428386	0.400005721256015
357	3.61047651855149e-15	3.36285402135538e-14	1.03016105870269e-12	1.48370572112719e-12	0.243203272859287	0.685489750086707	0.16992697571999	0.155209222118847	1.49312762577267e-15	1.30768527610731e-06	0.228284975938119	2.18580180949262e-12	2.77179043496684e-14	1.47641663646333e-13	1.49127857295645e-14	6.80450966512586e-14	73.7792273206142	85.9676566687558	87.6997697277548	89.0616997438556	1.36193001610081	3.09404307509976	15.2824724232414	2.02029268715614	63.6406928193319	23.411878940613	1.45151523410095	88.1574694120696	0.0565	0.25025	0.36425	0.46325	0.462967487462143	0.491923929498526	0.35700836804261	0.464160734955687	0.378364018999231	0.382393951309084	0.0281888673920693	-0.0337240168473026	0.145167174662997	0.00668391466088031	-0.0159877280995878	0.05	0.1835	0.3175	0.451	0.489682530615412	0.355315700734057
358	1.77175122799392e-07	1.61466834380958e-06	2.58914608889747e-05	4.32926363996662e-05	0.554851796035809	0.974115657560951	0.573523540086676	0.119154436887482	7.62230076113348e-08	5.4269544108365e-05	0.261247141741205	9.08924454456825e-05	1.43417955774872e-06	2.09733622228368e-06	7.15472461064911e-06	1.1231747632956e-05	37.0348707753583	45.7157639127036	46.211462754829	46.56015950648	0.348696751651005	0.844395593776426	9.52528873112169	2.42840033406719	28.8997434591911	16.2928077925699	1.2621361066158	44.5272995295209	0.0575	0.2295	0.36	0.45975	0.469550835611598	0.402190920742978	0.31595127140302	0.434893612503835	0.354782091915724	0.368870121402547	-0.0030963178396342	-0.020240429796152	0.0235178201364723	-0.0191153611747411	-0.00657010776657012	0.0503333333333333	0.185166666666667	0.321	0.448333333333333	0.341676797277953	0.492825594988172
359	1.50572247064302e-09	6.91682066970111e-08	1.04901820606741e-06	2.06192797581057e-06	0.735615377127456	0.918121627214427	0.748478489634986	0.352427531885795	1.03253272466917e-08	8.14483108061944e-07	0.00120761611857201	1.24758308908416e-06	1.67874858877867e-07	7.85425179685398e-07	1.20010338469943e-06	3.3972810928091e-06	47.0264099143824	53.172353670343	54.5140630879396	54.6280809874224	0.11401789948286	1.45572731707944	7.60167107304005	0.864697241080648	32.7790195555717	24.3232898034366	10.4786554315142	55.9250365604681	0.053	0.2225	0.35325	0.47525	0.453973986804452	0.416522408783201	0.406729619634913	0.477073418709205	0.406889096627898	0.371527094666363	-0.00509847566830176	-0.0271516728113823	0.0435131381070895	0.0368480889863827	-0.0839477725688361	0.0488333333333333	0.176	0.306	0.442333333333333	0.391132916627856	0.331159713832236
360	7.44457515389825e-08	9.77400640489169e-12	2.66186312872427e-10	3.06823931359391e-10	0.186017854375293	0.687864560967008	9.10264519701633e-05	0.306476169422698	5.74761693427638e-07	1.26233530157839e-06	0.156139024534501	8.78362209331225e-10	6.65086978902262e-06	1.69237352395526e-06	4.88471941872158e-05	8.9027254661806e-06	38.8604196463784	73.3916051004417	74.7213580168755	76.4702359469811	1.74887793010566	3.07863084653945	37.6098163006027	1.0458008734613	24.9951009836768	23.4797796281073	2.0112266890992	73.9428219946098	0.05325	0.22575	0.36225	0.46325	0.369373225564308	0.462606320903704	0.501433067007309	0.496429328852941	0.432610986514466	0.412406706969214	0.0275676215385292	0.0987952126462205	0.0347915287114872	0.00918943318474466	-0.0323321930615725	0.0486666666666667	0.184666666666667	0.3155	0.448833333333333	0.466555927160961	0.374608758957754
361	4.77333580397831e-11	2.34016106051641e-10	4.46334472867071e-09	4.76755645109621e-09	0.172949154456834	0.60896177013222	0.155076918435017	0.581762877648162	5.30046026025514e-08	1.84132084499247e-09	0.302130652288344	5.08331511085723e-09	3.12792096904921e-08	1.46115203620226e-07	5.54151017056822e-07	1.79496814159717e-06	54.2024060399999	66.2455709343267	67.9840600277385	69.8412527139808	1.85719268624234	3.59568177965411	15.6388466739809	0.303393344374854	29.6036657567856	36.1347684063821	1.06476613262748	69.6847855506247	0.0535	0.23475	0.37475	0.467	0.480976088543773	0.461898463328233	0.360010023795295	0.490724807905714	0.382606886268266	0.369193441676413	0.0736362535566128	0.0997222296922199	-0.00494164710150504	0.0426808528258423	-0.0366547719795971	0.051	0.1895	0.3165	0.4565	0.362936603802887	0.440576621678684
362	1.84813429485641e-13	1.97271871779932e-11	1.74653430287553e-10	3.00703218552214e-10	0.371103987315457	0.453614694790604	0.457079025823338	0.0029458560076569	2.74044230357521e-11	1.33159999278176e-09	0.00226085731571773	7.40708632810978e-11	1.21395304149446e-10	3.16908727823033e-11	9.50921568803859e-10	4.69593693591532e-10	65.6822115577015	71.8187830467214	75.7185330695575	76.5184975572993	0.799964487741818	4.69971451057791	10.8362859995977	8.84070331424846	44.3540517617166	36.7664828705601	9.32469676731853	79.8605035765176	0.06175	0.2275	0.36675	0.48075	0.413019178105123	0.46935196893513	0.376251893016368	0.477663312193347	0.398968439462003	0.401373558626852	0.0731811670042162	-0.0287902242375782	0.0119440354413762	0.0424027763146276	-0.0432336522589559	0.048	0.173333333333333	0.308333333333333	0.449666666666667	0.411962624984786	0.482930936677393
363	1.77390561466657e-12	5.61385048992521e-12	2.1991088667481e-10	4.98311677957717e-10	0.714938137272807	0.984247011007087	0.217318102795166	0.928020718069684	8.7569982432316e-10	1.69285509740139e-09	0.0113462658717818	1.63967694388621e-10	7.40711054458437e-09	3.62313537110232e-08	9.02391038761096e-08	2.19568695835145e-07	61.016163013941	74.6307163196398	75.1735651425624	75.3069596502974	0.13339450773492	0.676243330657599	14.2907966363564	0.00816047811258613	37.5837726156242	36.2985990323887	6.41026221410357	77.9683299225438	0.05375	0.23325	0.3695	0.47225	0.435849410929764	0.461484494477381	0.374273985950647	0.493417513845718	0.366364758979191	0.371813771244469	0.0369730826882143	-0.0286789350565521	0.0380636318717341	-0.0119142244433416	-0.0458624932241757	0.0541666666666667	0.182666666666667	0.311333333333333	0.4465	0.360020134207219	0.365555542594415
364	1.53547157685683e-08	4.4749787927813e-08	2.67248968618302e-07	5.64097024078412e-07	0.946246947179828	0.583148729573483	0.149344548346513	0.333622019596263	3.84511777668328e-10	0.00111364138505103	0.101284797061305	9.37995384165244e-06	7.8304335105693e-09	1.12299905884406e-08	5.62855022813469e-08	8.52759528567386e-08	42.1736488914248	54.1886873468975	57.9530154270396	57.9575609512831	0.00454552424344001	3.76887360438559	15.7839120598583	0.934787340579533	39.189963240553	10.6283981386841	2.68519545898744	50.6625558059437	0.05525	0.234	0.35225	0.4675	0.432907219256001	0.406224351880925	0.345711345197062	0.47550115110957	0.370016624946121	0.436211188855526	-0.00771607844731646	0.0822425091438053	0.000172082509384542	0.0455404878236585	-0.0126124929073767	0.0508333333333333	0.182333333333333	0.320833333333333	0.450833333333333	0.398528423970865	0.420688462747898
365	4.81972790940078e-11	1.61178853081019e-09	6.28705043710196e-09	1.26421508954981e-08	0.585894402294022	0.347338298713703	0.275963923314113	0.00183889406767177	9.98686104745698e-09	1.96098620869017e-08	0.000793820077961917	5.47879650259147e-08	1.17136092238405e-08	4.056316887479e-08	2.48611249790626e-08	2.17930864760071e-08	54.182347961163	61.8558229703413	67.1568453437212	67.453647118884	0.296801775162749	5.59782414854271	13.2712991577209	9.70377957485471	32.8438092032902	31.532810498069	11.2556268988337	63.8275095923825	0.0615	0.232	0.36825	0.47075	0.359544559114376	0.504537349690131	0.416261783494114	0.476344377020019	0.36679231008667	0.372750519175056	0.15142632652927	-0.042379242769067	0.147531480332392	0.0571393789680939	0.0280751025599329	0.0471666666666667	0.184666666666667	0.314	0.436666666666667	0.354249762391194	0.52610640765085
366	9.90602798253593e-07	8.91429716790052e-07	3.20541246023827e-06	2.13559850263754e-06	0.0900558899596138	0.192571783348227	0.0319464171948078	0.0427886976789301	1.09147229581191e-07	0.000788956101620826	0.00937670140116915	3.95249242708116e-06	7.52212385613149e-07	2.07969369402058e-06	9.12180277010579e-06	1.32073699255285e-05	33.3968560298163	47.1374665285402	51.6637698893173	54.5371439498194	2.8733740605021	7.39967742127919	21.1402879200032	4.10373073081428	28.2045581056846	11.2670357674106	6.74963216029573	52.9354143553067	0.05575	0.22425	0.35575	0.47125	0.450834225820003	0.394417384211354	0.46571564302438	0.506831508987846	0.411750866192553	0.378005862912083	0.101567530986004	0.213111711611751	0.178523518008035	0.059568277717811	-0.00459961197222819	0.0466666666666667	0.180833333333333	0.323333333333333	0.444833333333333	0.424502493695067	0.382479045322413
367	2.96598257233537e-05	5.80488976026043e-05	0.000335767433038656	0.00059145958102136	0.981507267009549	0.806761239561787	0.287265759524216	0.762840184612808	1.92350356325324e-05	0.000202135075357248	0.031894673555273	9.13508769189515e-05	0.000163367529581216	0.000487902946080498	0.00150768487531915	0.00146689467152053	26.1394875119222	36.9362380199891	39.2323339094	39.232871188382	0.000537278981937561	2.29663316839287	13.0933836764598	0.0910550135631638	18.2635738174686	13.8111315538827	4.60414931404375	44.5134008904745	0.05	0.21925	0.362	0.473	0.41722538171714	0.380881551614032	0.430733096821938	0.479916160866601	0.392016024545098	0.411607336757437	0.076133922640195	0.141274945736835	0.0514540957604409	0.0193087290296653	0.0929477353251331	0.0486666666666667	0.184333333333333	0.326	0.451166666666667	0.357614365867549	0.410587261918189
368	1.64162431904241e-10	4.37364759888417e-09	8.43730072407744e-08	7.67623937420536e-08	0.140562298202243	0.635754532756768	0.414557233903453	0.724164982023043	2.31109442790356e-09	1.55549729854931e-07	0.189795272484739	2.00068040017603e-06	3.09546273895302e-08	1.40130288264685e-07	3.05903840874915e-07	9.97990931638361e-07	51.6385719904429	59.5684338596548	60.8151369736006	62.9869295899771	2.17179261637648	3.41849573032232	11.3483575995342	0.12453693084899	35.6920142016024	27.5191125944129	1.71920607601533	54.7061582997894	0.05175	0.233	0.36825	0.4645	0.445727458926448	0.495304989354444	0.359499028972779	0.471798258650308	0.362843497515411	0.344577457166805	0.103046485489204	0.00152423565993044	0.0662264736894014	-0.0226319900742138	-0.0362067366513488	0.0501666666666667	0.183666666666667	0.3175	0.451166666666667	0.328494567578778	0.440186593216954
369	5.71164063489443e-11	1.67387653079171e-10	2.1709510943778e-09	3.82263515739086e-09	0.415945974999043	0.642266435846691	0.121927367748436	0.941984741301673	4.72590766425069e-07	3.80979023179218e-10	0.0998141615352467	6.93878179579591e-08	4.13027599561613e-09	2.03632747540541e-08	6.11912923297479e-08	1.70411980487144e-07	53.8301947623622	67.0038911822849	69.7178962901235	70.3796372954821	0.661741005358635	3.37574611319724	16.5494425331199	0.0052962781765018	25.3725687441092	39.207984628325	2.70851030115591	63.2389566687676	0.053	0.23325	0.368	0.47175	0.464765998949219	0.425291258612403	0.419583888775468	0.508193077956873	0.366964448748664	0.369850468972396	0.0165528219481081	0.0106596260432624	0.174826214979612	0.0545041967428422	0.0796223635289902	0.0533333333333333	0.191333333333333	0.307666666666667	0.455	0.447391181625183	0.377108513984953
370	2.3558480180552e-10	3.21407476238447e-13	4.21794977000333e-12	1.06471192562497e-11	0.924696775792346	0.629673364122294	0.000427022891051776	0.319599192420331	1.65717948475565e-09	1.26017136501433e-07	0.257430354817448	1.86257754841052e-09	2.28518102667661e-08	9.59851278062486e-08	3.47606418324832e-07	1.06781384664621e-06	50.8879573141385	80.9875609016963	84.4371457266752	84.4460795952618	0.00893386858660961	3.45851869356557	33.5581222811234	0.990586002967575	36.3401106725887	27.9264225242332	1.28252352759955	72.1261228488325	0.05625	0.23	0.365	0.456	0.382383642682189	0.370084700900445	0.46079823849535	0.518981293130505	0.36861366514488	0.335225299137106	0.103102508660848	-0.0279553048587418	-0.0630295189596249	0.0382697478575595	-0.0958047838990278	0.0516666666666667	0.1805	0.314	0.4445	0.433171512605417	0.449842082208483
371	2.25832129529188e-07	2.60951878434436e-07	6.89919738962094e-06	5.5710367842539e-06	0.125029343144055	0.851495992193441	0.160191037756105	0.415317064858577	5.30680146615061e-08	8.78430314908886e-05	0.097910597290114	3.26854538849071e-06	8.51878546526776e-07	1.87179608457337e-06	7.65285056739458e-06	1.47819262652446e-05	36.5231733779074	50.0532946489984	49.6831078279865	52.0362676894438	2.35315986145724	1.98297304044536	15.5130943115364	0.663528335349383	29.6013482088511	15.3815238056795	2.73925184403925	53.4312384551236	0.05075	0.2315	0.34825	0.4675	0.423094078374151	0.508715705049271	0.398697273873281	0.484689354122009	0.379436025413153	0.379869574429757	0.143953533627817	0.213776232421269	0.0945314047636398	0.0715545341624925	0.184589949693688	0.0471666666666667	0.1865	0.310666666666667	0.450666666666667	0.400574667160473	0.415621267676724
372	2.19438314873795e-06	6.16708287883739e-06	3.85003742824349e-05	2.9620858354648e-05	0.118734085140358	0.402358331440249	0.145634751972697	0.0186578935572102	5.3583047898598e-07	0.000351848720646023	0.106504212787162	7.42896956437409e-05	2.62227884130856e-06	4.41773096410102e-06	2.23496512387435e-05	3.3616413965698e-05	31.7084201143589	42.4766221751779	45.154738764395	47.5886793838363	2.43394061944127	5.11205720865837	15.8802592694774	5.53329904103794	25.1303435032314	12.771987901102	2.6053415044862	45.0832752605831	0.05875	0.23125	0.35975	0.46725	0.391108541934764	0.415114013398844	0.488804339603523	0.491751776933792	0.381085645884486	0.368670837625356	0.00986513684134576	-0.0070461131083152	0.193836717818565	0.0589253812868993	-0.023629329026396	0.048	0.189666666666667	0.325166666666667	0.450833333333333	0.442958103226638	0.413428573566108
373	5.9650302651977e-10	3.12052020101913e-09	1.43165318286733e-08	1.52644402788119e-08	0.17627914477094	0.248269283123531	0.080781836464403	0.221074748001929	2.70165472479617e-07	1.01958281701214e-08	0.00441756374779706	1.78935057229878e-06	6.9405108410135e-08	3.33439247697974e-07	1.15514080613687e-06	3.63346221167029e-06	48.9554840184428	60.3433602657169	65.1613407598416	66.9900579075402	1.82871714769863	6.64669764182327	18.0345738890974	1.49738119446829	26.4520224201824	32.8035536680854	8.10367352817957	54.994941129451	0.05575	0.23075	0.36675	0.46725	0.422881258909289	0.419314001803028	0.461311050131905	0.496996437004461	0.412276494373593	0.383277781709312	-0.0442826538649842	0.0501977854018616	-0.00662633323600847	0.00850577792779465	-0.040402886487248	0.0501666666666667	0.188166666666667	0.3115	0.438333333333333	0.414802153190127	0.334104353293106
374	4.05898116637248e-14	4.30872319483624e-13	2.69587990468998e-12	3.71756173550129e-12	0.230093969351886	0.254059742600384	0.0790300427465346	0.0348784745788118	8.5860712778092e-14	1.26066797297278e-07	0.198301252694745	4.61823014845485e-11	1.34008754054331e-12	8.10097514710861e-12	1.88585909282178e-13	6.67777578300436e-13	68.8040568452197	80.3386735516615	85.4752398960045	86.9155203063419	1.44028041033744	6.57684675468045	18.1114634611222	4.45111462262503	55.6666935926496	27.9256601448888	1.65484152402496	80.9815380865235	0.0605	0.231	0.3605	0.46525	0.468002843986036	0.463681845101224	0.381816022513211	0.490605012936394	0.390827911692802	0.404754967081115	0.0232165869783908	-0.0627915769042205	0.0482323853631623	0.106753956965411	-0.116125784695295	0.0506666666666667	0.170333333333333	0.309666666666667	0.452166666666667	0.341841867236792	0.423418861711421
375	5.45055299090978e-14	6.95287342996398e-14	2.62302653612489e-14	4.28419253194507e-14	0.282277837937928	0.0243157160316778	0.00221149474927244	0.0271709609905125	5.14161140332701e-14	5.47150928503642e-07	0.00284046107367689	1.03015482706073e-11	7.52394260427192e-13	4.23900472095033e-12	9.53080103227745e-12	3.88933925901601e-11	68.1972730323832	84.3683889975	96.1141888312995	97.2702792181808	1.15609038688126	12.9018902206808	29.0730061857976	4.87991475623039	56.6748826164057	25.0900274427204	8.90721513879544	84.5236993975117	0.05825	0.23625	0.36575	0.471	0.404338297616226	0.438375177124507	0.46454991329007	0.461098367741471	0.433900303722927	0.373332891632672	-0.0494756085080481	0.0980361618861222	0.182287155348307	0.0465373335033717	0.128696660943278	0.0481666666666667	0.1745	0.317333333333333	0.440666666666667	0.362869276508864	0.412028954016284
376	6.19132815049075e-08	3.01858123069105e-07	4.25681308700362e-06	6.55902246531491e-06	0.411761609642835	0.863108266904602	0.337271544148238	0.449443271162034	1.41243916821653e-07	2.29702093934441e-05	0.187378455418513	1.59378243084339e-06	4.56510674312717e-07	1.71257029790271e-06	5.46111510842918e-06	1.43679222871637e-05	39.2479717556635	49.7092554481569	50.933270220019	51.6069787940796	0.673708574060583	1.89772334592271	12.3590070384162	0.572055496179473	27.7057273425653	17.9256689923932	1.73811019775167	55.2939075040521	0.04475	0.228	0.3585	0.46925	0.428311465214597	0.390396878171416	0.389510996786062	0.509448178360806	0.405014583515992	0.400866174158406	0.113098830863354	-0.0176929322251091	-0.000859061936687135	0.0203235442344028	-0.0316192291532899	0.048	0.184666666666667	0.317666666666667	0.455833333333333	0.395271199680259	0.39951328683284
377	1.55027924897788e-08	1.05346009120242e-07	4.92763812853811e-07	9.49255428673132e-07	0.649598686460013	0.488007821672144	0.207891122056301	0.257381546686195	1.17715856138608e-07	4.39608468907836e-07	0.0365236343126427	2.03583691691992e-06	2.10862138199512e-06	7.30608305005665e-06	2.24054695860037e-05	4.98672099748198e-05	42.1535433373574	52.1874528069384	56.4206269118586	56.6270333679568	0.206406456098193	4.43958056101837	14.4734900305994	1.28278665257403	28.058288553455	25.5121383662881	4.37248766713492	54.6610577938519	0.0555	0.23225	0.3615	0.46525	0.495442555941841	0.365072420156611	0.368243663087735	0.467265205154592	0.442401339585863	0.397351024141372	0.0259072048288311	0.106720518898362	-0.0346584403524718	0.0903446149875615	-0.0121159435674951	0.0503333333333333	0.188333333333333	0.312833333333333	0.444	0.36358567245038	0.407294041963852
378	2.96083758724899e-10	6.7254599548671e-09	3.73179282365232e-08	3.92953541587816e-08	0.175960028214347	0.299009636263918	0.219962970813303	0.116166089292897	1.1318603677033e-07	9.90409035332202e-09	0.00022455206873765	2.9329012762073e-08	2.14861834610869e-08	6.32049455889778e-08	1.48838626835196e-07	1.22404340205047e-07	50.4127633800599	58.5786114611765	62.8219801187806	64.6533991525575	1.83141903377691	6.07478769138106	14.2406357724976	2.46826501430678	28.134232379407	32.8599879413487	13.6136067550924	65.3782929055164	0.05525	0.226	0.3635	0.475	0.403696148025943	0.438407832194948	0.362219102558293	0.454296876515387	0.378430408281423	0.400016254682981	-0.00885244383689239	-0.0782767251670934	0.0331096858688923	0.0140152429379209	-0.0870967591692983	0.0481666666666667	0.1825	0.308333333333333	0.4375	0.441287558231576	0.389669643542753
379	1.2306502683328e-06	3.90771419316066e-07	5.65482112179678e-06	3.74844880651418e-06	0.0899773577029276	0.552939406654096	0.043494878698773	0.0123555819674159	7.93577287955524e-07	0.000137306722106263	0.0821742422558757	1.25593468448077e-05	3.40546451457891e-06	1.45140694371894e-05	4.26791907651421e-05	0.000121860499209124	32.936718089346	49.0983030991629	50.1990892512986	53.0738676925394	2.87477844124078	3.97556459337648	20.1371496031934	6.25911630817245	24.3733800521077	14.5387410787953	3.02136562488886	49.8879687784178	0.06425	0.2245	0.36175	0.464	0.448070330344397	0.451331714728465	0.433769534968694	0.469595718512679	0.420350257720676	0.408193998527504	0.0652722395912771	0.140846957842766	0.03271910219253	0.0695969188267626	0.00148849809628246	0.0523333333333333	0.184	0.324833333333333	0.446333333333333	0.402866259794565	0.415093334396641
380	1.92561353198447e-12	2.34977012516867e-11	3.13681717133416e-10	7.03622152628315e-10	0.703330957881953	0.692155426088262	0.254113167457904	0.0917556994789945	3.98968079373393e-12	1.74521678122137e-07	0.00116050792079224	2.04595678435233e-10	1.09407165662455e-10	1.35707855970182e-10	7.88684873036257e-10	1.32423600758838e-09	60.8466539922447	71.4264395754217	74.3322006437811	74.4772305305378	0.145029886756674	3.0507909551161	13.6305765382931	2.84329819141203	48.1295511707958	27.296559358052	10.55218542086	77.4397103676576	0.05525	0.2345	0.36925	0.48575	0.414806537669008	0.447629192535511	0.419266527303113	0.476035072262666	0.417455714133745	0.410176574354877	0.144572247358093	-0.0191466959399386	-0.0358582701190776	0.0258311554596867	-0.0613780619247146	0.0476666666666667	0.1775	0.318666666666667	0.452666666666667	0.430357334107527	0.425220945493731
381	1	1	1	1	0.179328545662058	0.215407737088725	0.00104785333268552	0.483455447031911	3.07923293224551e-08	2.19000615358066e-09	0.000494374383015316	1.94832903029812e-09	1.2539212575984e-08	5.278080597229e-08	1.69079388370475e-07	3.81936558428499e-07	-Inf	-Inf	-Inf	-Inf	1.80317981482222	7.07107604538032	31.1365631683802	0.49105864464309	30.6569397252006	35.7968596260125	12.1367657351402	72.0170434949143	0.05	0.22925	0.371	0.47525	0.435609631619634	0.443577262723845	0.523585346396715	0.52842899306891	0.436827234936223	0.388753491205047	0.163702503790666	0.226280750923347	-0.0339595035270113	0.063207986025969	0.999958992306093	0.0531666666666667	0.183666666666667	0.313166666666667	0.439833333333333	0.443186127735764	0.283431377070568
382	7.08032808828872e-10	7.32039140521004e-08	8.03152209033958e-07	1.65796169642179e-06	0.962946519311342	0.827708132914405	0.830993242834288	0.00464197306799853	5.73359128878011e-09	4.64204742205554e-07	0.11324868496258	2.79999979514418e-07	2.27453420143218e-08	1.84943612391553e-08	3.94705829247255e-07	2.53297075993714e-07	48.5986154309794	53.0397722706039	55.1898246644414	55.191982857461	0.00215819301956799	2.15221058685711	6.59336742648156	8.0138972820414	33.9230323602787	25.4071072409733	2.50829100852206	59.7357806725661	0.0575	0.22425	0.36675	0.45875	0.461938131946089	0.40952776836264	0.325248213127734	0.484177093564609	0.342957086845439	0.369036761959872	0.0478729193368543	-0.0140418595551246	0.00525984845795792	0.0352940758556391	-0.00130686736089585	0.0448333333333333	0.176833333333333	0.318	0.442666666666667	0.430976658335069	0.416752380205993
383	1.55317291579745e-10	1.80564207326809e-08	4.13646814692906e-07	8.41367680570969e-07	0.782474226525972	0.986160259756197	0.922003030814578	0.0993394111565288	2.46940995880728e-07	5.03383227445714e-10	0.0606581873581685	5.19482251109546e-07	9.93596923331299e-09	5.00720734000061e-08	1.78176338612042e-08	4.85660073505871e-08	51.7536301411455	56.2974508471671	56.8599745026222	56.9362035802842	0.0762290776619921	0.638752733117144	5.18257343913865	2.71611699737787	26.625669214809	38.6640990702108	3.51929655828098	58.1674593342164	0.0565	0.237	0.37175	0.46975	0.425876456665859	0.457692354575006	0.39084592081278	0.457677662062964	0.389275626377512	0.362073746399059	0.0201401661193438	0.136916262448932	-0.0244713545059421	0.00525925861650131	-0.00856711203739879	0.049	0.193833333333333	0.311666666666667	0.450666666666667	0.388219199147103	0.327958611918974
384	4.64971759905103e-06	2.60897262759938e-06	1.53194600338256e-05	1.99827859357644e-05	0.305551799426623	0.537037248857662	0.0699004265485566	0.521255342838171	8.04897603347026e-05	2.46614654629258e-05	0.544260972232541	2.18365276432868e-07	0.000215432988759013	0.000702168645491422	0.000864742016867107	0.00216347404994864	30.1094121853821	44.5613170487413	47.5979641275844	48.6477700043033	1.04980587671889	4.08645295556198	18.5383578189212	0.411408752701391	15.5467532236889	17.7904757399956	0.367699396940225	60.36371761651	0.054	0.22125	0.36675	0.461	0.399559515805676	0.378577701211955	0.476059198111438	0.50930929495684	0.406727864924061	0.392957487611733	0.042527422082536	0.108178254791374	0.104590009371233	0.0988986038739752	0.109639990435865	0.057	0.188833333333333	0.325833333333333	0.454833333333333	0.419650220053783	0.362440220249456
385	8.24255146657407e-10	3.45128261612289e-08	2.80269483931981e-08	4.84322920196223e-08	0.434333677881602	0.0962229002225043	0.146710692368323	0.793850621192965	1.1694261685824e-08	4.85392041758806e-07	0.00327431108982852	1.02393639113121e-07	1.4998749694576e-07	1.98813135957665e-07	1.7259607095003e-06	1.55795951303675e-06	48.2820853333178	54.793507925322	63.5229873065982	64.1341944051965	0.611207098598243	9.34068647987442	15.8521090718787	0.0682848371002365	32.5370357378888	25.3210129672461	8.64794134810654	62.2667035940464	0.051	0.2305	0.36425	0.47625	0.433036875247366	0.352324698302977	0.391651874828207	0.489900884326818	0.38082707665124	0.394582263202999	0.0403266920633228	-0.0107402452886196	0.00780790534507188	0.0626947998009853	0.203775056798185	0.0498333333333333	0.1835	0.315666666666667	0.446333333333333	0.418351103186709	0.442837689775987
386	4.72217531867597e-08	1.87567577397934e-07	2.78851488479843e-06	5.50650819210674e-06	0.831408175669559	0.941480733643524	0.345168254758012	0.726589416222391	3.18280113401746e-06	2.16582301540928e-07	0.272328356100776	8.15962225627956e-07	2.76504634553366e-06	8.67328615669502e-06	2.39843246523366e-05	4.10413441981702e-05	39.817140631596	50.8319117375358	52.0215374158142	52.0668620717188	0.045324655904551	1.23495033418294	12.2497214401228	0.122266271142053	21.7030784248782	26.8791548599856	1.20498124508777	57.0147018588192	0.05275	0.2225	0.3635	0.4655	0.396534217945085	0.367102048897648	0.308399391500728	0.468652472805812	0.365160895271169	0.357930160056127	-0.0104390398990152	-0.0295102256360543	-0.0345266334461761	0.0200462268150709	-0.00925187532808804	0.0511666666666667	0.184333333333333	0.3135	0.454333333333333	0.377026841771783	0.411634700030183
387	1.68167808656246e-12	1.90828335888612e-11	4.16232765868794e-10	9.84562607167063e-10	0.934914990173561	0.879410579904366	0.324373281173926	0.506428361259876	3.01162304506485e-09	3.39791975961952e-09	0.144860437877561	3.87465051638913e-09	1.01458039628518e-08	5.13052364073223e-08	1.59436507098292e-07	5.34498682398365e-07	61.1264430540614	71.8932474436442	73.6608700216239	73.6675388079602	0.0066687863363768	1.77429136431601	12.5410957538988	0.44143976137093	35.1763271205418	34.941324727246	2.12555354532924	70.3467210026434	0.05	0.22625	0.36925	0.4685	0.424875868725343	0.460960844535701	0.388533153198912	0.483206773939896	0.401259539275109	0.365633905385941	0.0479538502927476	0.125056783691168	0.0877107022339703	4.11368999399113e-05	-0.00141791632834839	0.053	0.177833333333333	0.312166666666667	0.453666666666667	0.388025965573404	0.410229201710367
388	3.83976082375715e-13	1.42340224758761e-10	9.12858309430927e-10	4.73699386655178e-10	0.0564914422462133	0.153052313720084	0.422241647120814	0.12358062681656	4.32604062327019e-10	3.70183600623015e-09	3.28928081760169e-06	1.07312341883301e-09	5.24954374607738e-10	2.77458044234514e-09	3.60231687657597e-09	1.33309154690139e-08	64.1746941509264	67.370335101783	71.7911167387429	75.428624387423	3.63750764868018	8.05828928564006	11.2539302364967	2.37134385613899	38.959885672426	34.774536740475	21.6399548509635	73.4596687487864	0.05475	0.22725	0.3705	0.4875	0.420911570049834	0.455978314152677	0.376333443620251	0.479216444104511	0.381798116903252	0.385147155785075	0.0612602025699988	-0.0168977008072096	0.00321375652542451	0.0152946783428161	0.00369208914266367	0.0478333333333333	0.176333333333333	0.3135	0.440166666666667	0.399303767310131	0.426458650611158
389	2.39220178301875e-12	5.71177103818247e-10	3.17880161645579e-08	6.93553623731032e-08	0.873757262135613	1	0.992656456413003	0.109541763635497	5.4906046697763e-12	1.51273909424955e-06	0.334105940810727	4.98075464663348e-08	1.31150875454966e-10	4.3446293904766e-10	1.27874483888233e-09	3.57940359824261e-09	60.3983987177198	64.2206688939987	63.2148781741416	63.240123511423	0.0252453372813761	-0.980545382575656	2.84172479370318	2.56081984178763	47.5034921566566	23.1317272942379	0.932917575220927	64.0645827190123	0.06125	0.23725	0.36	0.47	0.486300169263268	0.400508231568071	0.376213358401589	0.441863047947745	0.385654328916322	0.405137696171673	0.000395002953313659	0.0630624162727039	0.0805884755599184	0.0339637575398618	0.140789303875839	0.0536666666666667	0.180333333333333	0.313666666666667	0.460166666666667	0.386200228517373	0.35746810182125
390	5.96735478633823e-10	7.78367452663759e-09	4.35225376862737e-08	9.14028323091404e-08	0.744638763859077	0.505855898930056	0.256152599970325	0.631517890025379	4.19343772071985e-05	4.01845516913391e-10	0.101107787859293	1.45248838973273e-07	7.6198921056693e-09	1.8783236133076e-08	8.93461225724093e-08	2.06443009152489e-07	48.9546729528811	58.2419238451985	62.4447002035813	62.5507915240814	0.106091320500127	4.30886767888296	13.5961185712003	0.230008008968525	16.7817634156636	39.1038755179561	2.68798203973893	61.389996673648	0.0505	0.23175	0.37575	0.4645	0.484509180002584	0.421076451875378	0.306667772834758	0.504044773045766	0.373506774955729	0.412316281565366	0.0839363586753747	-0.104684654422789	-0.012823673992908	0.0182679075719926	-0.0400204318826394	0.0526666666666667	0.1975	0.315166666666667	0.447833333333333	0.440039317140096	0.366938071746807
391	2.70159373212424e-11	1.07079930945061e-09	7.14388494055727e-09	1.30948893490101e-08	0.471125750420778	0.469555842018643	0.364787306006312	0.0770100727652057	8.40879590931399e-10	1.24685821173376e-08	0.0857242131019723	1.31764284743219e-07	8.04976461463496e-09	3.99005809335766e-08	6.07965771972876e-08	2.07833004738964e-07	55.3823681052381	62.7894665965578	66.847827567115	67.3671619571396	0.519334390024596	4.57769536058186	11.9847938519015	3.12689951908123	37.6629180834807	32.4124385354007	2.95288851500118	61.6346228857344	0.05975	0.2375	0.3775	0.4765	0.434797465075655	0.42866203376489	0.464517511227561	0.477488184543939	0.388735945927365	0.377603728737059	0.0691469000111669	0.192882867855178	-0.0190412339955593	0.00882613259521246	-0.00403618680632082	0.0515	0.1865	0.322166666666667	0.459	0.363491891523382	0.326814380334822
392	4.78438604456262e-09	6.83747889868721e-08	1.01639926938384e-06	1.01577997578017e-06	0.172721686383453	0.660900216061654	0.375791734811545	0.199948378138648	1.67569631208922e-06	6.931165154026e-09	0.0340356783458729	5.65067229333629e-07	7.96426065767681e-08	1.24343247565279e-07	1.36185474595735e-06	9.80862015144335e-07	44.6132934305206	53.1993207902415	54.5941017486548	56.4532625559004	1.85916080724564	3.25394176565896	11.8399691253799	1.64275143360283	22.9350354252092	33.5540290602748	4.49291080682815	57.9531810807009	0.05725	0.2245	0.3745	0.47775	0.414378052557692	0.469419343892999	0.364535626077141	0.508640539014899	0.432821877379414	0.374951169433105	0.0799383351473022	0.133886506502409	-0.0208430956672819	0.0545208705553549	-0.00243075710269009	0.0513333333333333	0.185166666666667	0.318333333333333	0.456166666666667	0.402315833371862	0.414148669182782
393	1.83705271223397e-10	6.27826054304552e-10	7.8150051270401e-09	1.45865726831427e-08	0.492363765398979	0.685149327960955	0.152759307720107	0.00744186085397409	3.18788594159891e-11	3.92623732220895e-05	0.0916139146875933	1.43563829292745e-07	4.26808606742682e-10	2.14757736750223e-09	4.62493687486821e-09	1.4333910695337e-08	51.4048870154875	64.0055913795077	66.6304875109417	67.1018440344487	0.471356523506984	3.09625265494105	15.6969570189613	7.16309674192507	44.0579981410956	16.9067183543266	2.84578366889582	61.4193056145738	0.05975	0.231	0.3525	0.471	0.483126746681748	0.463659598558986	0.375163576812126	0.470155823793075	0.402616371573767	0.394016877400533	0.0644740104472269	0.0834419662831962	0.108722588078965	0.0753152726903415	-0.00727893325487036	0.0475	0.176666666666667	0.313	0.453833333333333	0.416151988827857	0.341151757935037
394	2.99192477243575e-10	2.03251157960336e-11	6.71918245454165e-10	1.47551745380049e-09	0.681569142340003	0.967386742826181	0.0221559383917145	0.0782292499851559	5.38587665548327e-11	1.71231060003695e-05	0.131583301966736	3.5788141782785e-08	5.9548633851855e-10	3.06060679623007e-09	6.97543168366685e-09	2.33830046589416e-08	50.3910450254989	71.7518203869186	72.521761936594	72.6901267665962	0.168364830002247	0.93830637967767	22.2990817410973	3.10131147616994	43.0317469565598	18.4851750048019	2.27372495325471	64.8852704483134	0.059	0.243	0.36	0.4655	0.468257266714852	0.470338216728652	0.397510730998351	0.487203360450928	0.380219620102506	0.351688202800567	0.146953569208174	0.126657922352462	0.0883367259287053	0.0437092824478059	0.137230146818207	0.0508333333333333	0.188166666666667	0.3185	0.450166666666667	0.410361028833788	0.369763959969869
395	5.88409557531339e-11	1.71533601256955e-09	1.53388832394344e-08	1.45420858595239e-08	0.14578156317646	0.369500329711888	0.271631295978502	0.00558268945273456	2.96850507238817e-08	3.99590430723988e-09	0.0317225136876759	4.2295952260361e-08	6.71052671943086e-08	2.03188790199963e-07	2.58584102107504e-07	4.9793799997812e-07	53.7684896080609	61.7134991115818	64.9935143854236	67.1093594542835	2.11584506885993	5.39586034270178	13.3408698462226	7.68029973918237	30.7279994367655	34.625725664393	4.61343044072419	64.4707599791546	0.063	0.2255	0.36725	0.467	0.477369353119912	0.416747242532174	0.344842633853973	0.46035323416793	0.367683542461543	0.353758088976768	0.0689879904767117	0.0234436713155157	-0.0617431231111263	-0.0167275138024097	-0.0359726306326851	0.05	0.180166666666667	0.3105	0.445166666666667	0.402300930611808	0.390862958581207
396	3.76589389691983e-19	7.10879901318407e-18	6.09503546614666e-16	3.32563392227131e-16	0.0535912032543777	0.5567840991021	0.148619644674848	0.65126134203882	1.28277073199548e-13	4.7838804629647e-15	0.00064841136168057	1.50960804448086e-15	6.10059742839358e-14	3.90090080985179e-13	1.50340613939163e-12	6.17587971875118e-12	92.5584040118047	104.412001250341	104.635598769528	108.360985905361	3.72538713583344	3.94898465502047	15.8025818935566	0.20431358770702	54.8775633659006	61.3475423461659	11.6315890773949	104.925102745086	0.0505	0.23875	0.38175	0.474	0.427721403597417	0.511563316819836	0.397665816591182	0.50544727700706	0.376910131714565	0.371274023244672	0.128439769207038	0.0574319649789377	0.17453851841702	-0.00815576089698167	0.215255734346354	0.0485	0.177666666666667	0.306	0.439333333333333	0.368990320912345	0.381048726394389
397	3.09973112573586e-11	3.16561003410908e-10	1.22502656524547e-08	2.16207649015368e-08	0.44176134938763	0.98928884364196	0.440378321023809	0.109304024286911	6.64305802658784e-11	1.80910816827519e-07	0.0471155356481725	3.27590634287651e-09	6.9063810167006e-10	6.85676811692893e-10	1.54154726919166e-08	9.51670170568469e-09	55.0974664262758	65.5608722783581	65.5402538161943	66.13195677568	0.591702959485701	0.571084497321863	11.0344903494042	2.56425521523397	42.6213426353752	27.2270392474129	3.94125784765856	70.7553110570022	0.0545	0.22675	0.355	0.4625	0.531355067606031	0.4025961299644	0.394076117617452	0.471807638024132	0.374381844810059	0.409105365004685	0.189784437972637	0.0607055375049554	-0.0145176455254079	0.0582698362568471	-0.0456692864445884	0.0473333333333333	0.173666666666667	0.305	0.442333333333333	0.403439724405674	0.407230604666693
398	1.0827170151281e-09	5.93138832052982e-09	1.36921467364176e-07	1.85173699795998e-07	0.281018259092839	0.861267928859232	0.289073438795599	0.20889052113818	2.16914691540857e-09	9.17536563830042e-07	0.0157117160755232	1.05118423399612e-07	3.6226688291294e-08	1.21666029964704e-07	5.59551715312514e-07	1.35475581084408e-06	47.713857472685	58.867872656323	59.6170826356029	60.7792415069998	1.16215887139697	1.91136885067681	13.0653840343148	1.57909901298444	35.815505358989	24.0938333437753	5.834853710483	62.2009515260819	0.0545	0.238	0.372	0.47575	0.422086988813161	0.47408324319322	0.448738796290568	0.463081378211676	0.402911393630239	0.385968610547471	0.153645142820561	0.191026272549709	-0.0376138190804017	-0.00147734144084583	-0.000359683369376655	0.0488333333333333	0.188166666666667	0.324333333333333	0.451166666666667	0.43245605815521	0.348392282545233
399	1.76156775216184e-10	1.21635752143157e-09	4.38149892704602e-09	7.91923008388513e-09	0.449317287084262	0.296383522250421	0.104692530400832	0.630542390017776	3.62824593767203e-10	3.88390037152741e-06	0.490515413011322	4.17035629336445e-08	5.19946988458266e-09	1.3385300386885e-08	5.09352213347001e-08	7.49053830676205e-08	51.4920658179835	62.4986788641982	68.0286905327448	68.6010640382228	0.572373505478026	6.10238517402468	17.1089982202393	0.231325956462115	39.3033161471867	21.3213094315288	0.475395475985351	64.5057775870119	0.0525	0.22675	0.3595	0.4525	0.384184847668937	0.44984638935346	0.434647022666024	0.488753065587485	0.399900288348804	0.363661075796206	-0.0318399212997003	-0.00742688269752417	0.107633415420173	0.0694763350296399	-0.0307317006376824	0.0503333333333333	0.175666666666667	0.315	0.4455	0.429601799360493	0.487600088980063
400	1.41111127696559e-14	8.22162195536877e-12	3.13512957622421e-10	6.88231774246765e-10	0.657157995390689	0.979987262854914	0.981224307522751	0.148012473718877	2.67790663757593e-11	3.96941722495947e-08	0.00107772843213996	8.4815632463367e-12	4.9039885829855e-12	1.85317901986092e-11	8.02324503202447e-11	1.98984626508068e-10	70.9776393431021	73.7783682030204	74.3334767806227	74.5304710590426	0.196994278419879	0.752102856022248	3.55283171594056	2.09261555519788	44.3992427461326	30.1643378560384	10.6890275467686	84.9807699277103	0.05175	0.2395	0.366	0.47625	0.504538678533975	0.359948952206317	0.326684216593791	0.448455385701216	0.372207558287306	0.372700126203867	0.0869247126366617	-0.032418466118188	0.072832454888236	0.00266117735386214	0.0563301089761249	0.0585	0.184166666666667	0.313	0.443	0.406336481704206	0.353068906775899
401	7.83900973440469e-10	5.22516923825072e-09	8.51383888511437e-08	1.72614344249397e-07	0.68623180443905	0.876523801790349	0.322397599088771	0.295471906315951	7.57989161380883e-11	3.73111287666111e-05	0.0213998399883277	3.37203893096342e-07	1.41473841332326e-09	4.67471840568496e-09	1.26194953877318e-08	3.49643449058296e-08	48.3866343621266	59.1595249931779	60.7928400477613	60.9560350779211	0.163195030159841	1.7965100847432	12.5694007157945	1.094519919292	42.3633052203604	17.0034922884806	5.29393278883981	59.265171412333	0.05475	0.231	0.35725	0.47525	0.471550651876002	0.410347290612935	0.382189475050877	0.4898131259688	0.420460040452607	0.398564092646912	0.0421499837289565	0.0620623766289319	-0.0174682984683522	0.0434919353910076	-0.0425301089259819	0.05	0.177666666666667	0.3175	0.451833333333333	0.367653090215612	0.4187948322888
402	1.54856853098338e-09	4.23889530223141e-08	1.35086169383239e-07	2.50448982570913e-07	0.544569496351278	0.336229133419042	0.290084300598338	0.460588474029472	8.71840222254265e-08	4.33925353148974e-08	0.0753120337336292	5.24714671038722e-06	7.31836767817606e-07	2.05644653687037e-06	3.66076681623493e-06	9.942062017888e-06	46.9679055506349	54.3149725346957	59.6505490227428	60.0176851156939	0.367136092951114	5.7027125809982	13.049779565059	0.544464221935414	28.6395318560299	29.9915848656128	3.16327335737333	52.1935012679664	0.05625	0.2255	0.36775	0.46625	0.414674319281811	0.402488907216293	0.450411072566611	0.473950656142741	0.403876703911016	0.38992807330317	0.0534193320207372	0.0356354368922487	0.0694160981717882	0.0540757168923457	-0.00798276836011918	0.0528333333333333	0.181666666666667	0.314833333333333	0.448166666666667	0.425623511044169	0.396858061694667
403	2.37563637295483e-09	2.84674008391899e-10	7.82398802854629e-09	1.40805713954416e-08	0.453860138371471	0.925718043679984	0.0322144631013911	0.300650121556424	4.93789511824366e-08	1.15647067006937e-07	0.0770535598635984	3.85097681548822e-08	8.29577814220673e-07	4.77929191339155e-07	6.89491558424282e-06	3.89482748402117e-06	46.0752412352813	65.8015891564792	66.6277058765845	67.188699587161	0.56099371057644	1.38711043068179	21.1134583518797	1.0713082874945	29.741015352618	28.0926023905031	3.12597933850157	64.7035010179992	0.058	0.22075	0.3655	0.4745	0.358357361538942	0.388606008818199	0.499655639289777	0.494879795805963	0.396577730312022	0.410372414575515	0.0421696033121864	0.104191169583076	-0.0086107709426503	0.013684787559441	-0.0130139301448432	0.0531666666666667	0.1765	0.314333333333333	0.4565	0.413772378967775	0.41479047690462
404	3.90515504426599e-05	7.4616574814659e-06	0.000121374506786653	0.000147545505010093	0.287500785750636	0.947763449049066	0.0904476081199134	0.954483249452308	6.33044087482155e-06	0.00290591374424248	0.286913368902007	0.000206712402507824	4.5356071192247e-05	0.000124824921388516	0.000307972170156964	0.000652773987068236	25.546729208836	42.0120796994961	42.0503589412983	43.181646880781	1.13128793948272	1.16956718128495	17.634917671945	0.00325787112114995	20.3855985091159	8.86562101709569	1.1340487929283	42.2359100494495	0.04825	0.21825	0.3495	0.4655	0.48300697389764	0.426493721702932	0.398989108726981	0.484050990384521	0.434217597417468	0.364327791814146	0.137540656595528	0.203895941079553	0.138732731405985	0.0877635334926224	0.413117315323994	0.0485	0.1815	0.320833333333333	0.454666666666667	0.479386573228947	0.397884226965711
405	1.5827147199659e-08	5.54731064539943e-09	1.61299869309191e-07	1.533200851675e-07	0.15283322092701	0.81617099738155	0.0585579540589099	0.0833641105350959	1.36488151035972e-07	3.95962868372814e-07	0.0157640289517931	1.87653812076694e-08	1.68732462428622e-06	7.3529881916105e-06	2.23744423271935e-07	6.70747915802943e-07	42.1101645145827	59.0219138194225	59.2103746145222	61.2541171804187	2.04374256589654	2.23220336099621	19.143952665836	2.99806337961127	27.7719870650999	25.7139094508984	5.82900591837461	66.4813843789456	0.05725	0.22625	0.36325	0.47925	0.458193182379206	0.458225130607424	0.379473950048494	0.488076397935382	0.416480942100022	0.386775224000672	0.0835706155389504	0.141980451461334	0.0650331335956879	0.023003376340051	0.0847153355749668	0.0493333333333333	0.183	0.314333333333333	0.454666666666667	0.425220929287009	0.295429331725749
406	2.79510699069439e-11	1.24590721820865e-11	3.89386712543534e-10	8.99935711612745e-10	0.79858628898618	0.959620762640253	0.069213047153265	0.688546411777575	6.03231481604112e-11	3.42021535476478e-06	0.000398754419398788	8.12969324694289e-09	6.06615142957533e-10	3.27552421560376e-09	4.4438005078412e-09	1.53981794243153e-08	55.3118517942203	72.8484443383422	73.8192022160438	73.8843175871007	0.0651153710568906	1.03587324875843	18.5724657928804	0.160663467415361	42.8099953506262	21.5650868392968	12.5380209027389	68.5368321124879	0.054	0.2335	0.36475	0.476	0.426199910914687	0.489847158114502	0.293199312326852	0.504486713745615	0.403373371080872	0.387854025541049	0.0668145817239258	-0.0132137008094201	-0.0369998290391495	0.0212238676008522	-0.0533597380178436	0.0521666666666667	0.179666666666667	0.319833333333333	0.44	0.408017567258792	0.408146272327402
407	2.70983450722453e-12	6.94793095784418e-12	8.95933273207561e-11	1.02740571799325e-10	0.181050577640292	0.424743270637761	0.0621487771445819	0.201045457295589	1.46228303272482e-10	1.70888886364595e-08	0.549801269870732	4.80646826646618e-12	2.04990813960885e-09	9.02484560361636e-09	3.0654491779818e-08	9.78812345231425e-08	60.1407775738626	74.1545438901012	77.293459708686	79.0824389831396	1.7889792744536	4.92789509303839	18.941661409277	1.63476347262986	41.0786048643658	31.800043840929	0.35767330591807	86.3137178165187	0.05425	0.23125	0.36675	0.46225	0.544418622692512	0.476039886553641	0.348725387590351	0.51517179540987	0.37276888970595	0.405486423089018	0.186727057833064	0.0595177508160081	-0.00305094357426382	0.0155914331881287	-0.0472940555787078	0.0485	0.178666666666667	0.312333333333333	0.456166666666667	0.464451164162393	0.405326271108449
408	7.64143745387685e-12	3.66504311800519e-12	2.03939253830429e-10	4.89026235661634e-10	0.989557613775211	1	0.0978053049086613	0.201045457295589	2.86379676347464e-12	4.21460410321162e-06	0.00537674888981959	3.58307377110943e-09	3.34123714740402e-11	1.74304867917824e-10	3.92219917594268e-10	1.4899988886326e-09	57.9971712329352	75.5820003492554	75.3519722227356	75.3521435175353	0.000171294799656607	-0.229856831720099	17.3549722846001	1.63476347262986	48.7797619755947	21.1646803266431	7.74815347620824	70.5372129231123	0.05425	0.241	0.35675	0.479	0.423200154308862	0.52716938446439	0.274712723538423	0.479109538421145	0.388749638127292	0.410869001783527	0.036418693886644	-0.0459214015802593	0.000581406787292345	0.0403114879184638	-0.0114564728808655	0.0485	0.183	0.3125	0.450666666666667	0.432169591559244	0.405182149036301
409	1.44880919588262e-09	1.29236235004788e-07	1.04945712354943e-06	1.1812032396471e-06	0.212742046470234	0.499130606503746	0.625683917825479	0.442527857090456	1.8218720212491e-07	3.39960892652321e-08	0.00258740800505356	3.17883463003982e-06	1.96135294011613e-07	8.38104070870529e-07	5.08588868195083e-07	1.66957544207125e-06	47.1067462085266	51.7078630527249	54.513002949323	56.0656706586014	1.55266770927847	4.35780760587659	8.95892445007485	0.589718853055274	27.2134461813821	30.4649070774212	9.07773157220618	53.503752825348	0.0545	0.2285	0.368	0.48	0.441092124970075	0.426591565219099	0.373687877854021	0.447774093306593	0.387736113973762	0.370303871709959	0.0362098430452649	-0.0156784675446293	0.0301673737618983	-0.00281961620005825	-0.00443849100518905	0.051	0.1855	0.314666666666667	0.449333333333333	0.422236650783768	0.399162973146811
410	2.59249238748679e-09	1.44275713826243e-12	3.84880616451818e-11	8.84399021652632e-11	0.689219013462574	0.878448187929103	0.000428950720139144	0.102630571088165	6.33887047770834e-09	1.45318984054334e-06	0.198554098015309	4.16102955845121e-09	7.23685587479115e-08	2.61538051712986e-07	4.98221389936738e-07	1.2300138254758e-06	45.8929338111266	77.6573271893649	79.2791123942443	79.4390445212484	0.15993212700414	1.78171733188356	33.5461107101219	2.66418209114727	33.727787947606	23.2089560033928	1.65297796718369	70.173002221907	0.0525	0.22775	0.36525	0.46875	0.432698508934131	0.294817322901882	0.399445869073929	0.477740331375849	0.37599945035556	0.431835112802304	-0.0383778309251805	0.0461851215857383	-0.0481261674705348	0.020677129839016	-0.0174027629386866	0.0453333333333333	0.180166666666667	0.318666666666667	0.455666666666667	0.34079190658378	0.47658780361377
411	7.57290082104995e-12	4.59026102837357e-10	1.60045137190332e-08	3.54025726587281e-08	0.882054491814077	0.999170389223913	0.807417097806805	0.365668288416651	3.16310072396961e-07	3.4835124029037e-10	0.831201966743529	1.63537941255606e-08	1.18141912921207e-09	5.70486458183935e-09	4.09929789524543e-09	1.45934191301679e-08	58.0158115914819	64.7174761056376	64.8901114555047	64.9121237146392	0.0220122591344989	0.194647609001549	6.89631212315726	0.818332044946146	26.1474773735317	39.382803861663	0.0454372948497621	66.8203379297068	0.05375	0.226	0.37075	0.456	0.525265018918118	0.423443125083149	0.367316398952621	0.491949576640689	0.377771671106519	0.374040792471572	0.0449580410140109	0.0790136987856016	0.103399245200684	0.0414881209136365	0.103849955017573	0.0496666666666667	0.184	0.310166666666667	0.453833333333333	0.43660343901178	0.3676162115339
412	1.76606028317311e-09	2.36123659769508e-07	4.45644494177867e-06	6.03609211249522e-06	0.314760317087331	0.908841888415145	0.924618857802607	0.539067274082517	6.01546891507662e-09	1.18835506872307e-06	0.113212203026037	2.10191285150872e-06	1.01273952255387e-07	4.45539826866323e-07	1.13974981628514e-07	3.56839648341355e-07	46.6938399014252	50.2892691458401	50.8149849860638	51.8255800718471	1.01059508578328	1.53631092600699	5.13174017042184	0.377271200127325	33.8296613185867	23.5959802308571	2.50879870288918	54.5783342051925	0.0555	0.236	0.3565	0.45825	0.510616558396657	0.384002192081019	0.301576621250017	0.443603307400654	0.382108277259146	0.365733338772546	0.0627010658714674	-0.00122063461829956	-0.000182442510858091	0.0258209982897866	0.0820450082117563	0.0526666666666667	0.187666666666667	0.309833333333333	0.442166666666667	0.435132037825886	0.385583376794935
413	7.164391626625e-16	4.95606130050865e-17	1.12025632016771e-18	2.79525944819996e-18	0.523635697714867	0.00198864112763147	1.60231839882578e-05	0.000172445714134103	2.37255866045771e-12	2.90485132140214e-11	0.136031427106593	3.76187234392208e-16	2.53691852496006e-12	1.11298607780179e-11	1.11786358108975e-12	3.36368633678608e-12	77.0995979000945	100.206022207916	118.719962252057	119.126688753197	0.406726501139929	18.9206665452803	42.027090853102	14.1097705806733	49.1488628586994	44.239995863034	2.2222869357247	108.081583565057	0.0635	0.2355	0.3755	0.4685	0.392325427871433	0.464137573634353	0.385197719018581	0.544436549162968	0.380839253656852	0.328595135792125	0.301669839571688	0.123726268521199	-0.0117734009303315	-0.00922352577344291	0.128749447891287	0.0461666666666667	0.177833333333333	0.311166666666667	0.453333333333333	0.402828309719708	0.39205507820963
414	1.34987571878882e-13	5.40939432128196e-12	1.54962579894328e-10	3.32478062486004e-10	0.598887520667538	0.905530760806481	0.535045812657843	0.160711554549833	4.16545684776455e-10	2.35287814202131e-10	2.89577365297974e-05	3.62079145173926e-10	2.4824360247315e-10	8.34779682465026e-10	1.64891699306805e-09	5.53767875065627e-09	66.3295784803995	74.7135389806572	76.0011762214635	76.2778532606026	0.276677039139031	1.56431427994539	9.94827478020306	1.96751804076621	39.0337321199186	40.1492000959061	17.4850399773659	76.0734157778383	0.055	0.2295	0.371	0.478	0.427758653817353	0.486919266789527	0.416578847291166	0.442366439708901	0.38647763376988	0.395859009201939	0.101456443053067	0.117119556135925	0.00379205574933445	-0.028231196002682	-0.0150191250685398	0.0486666666666667	0.178333333333333	0.309833333333333	0.4355	0.387312790949053	0.33508586976458
415	5.92228762394193e-06	0.000140456188069943	4.77993122151085e-05	6.81216496491917e-05	0.387682064554175	0.0594293339001229	0.151521538300838	0.261607452396988	3.44933021368254e-06	0.000805379694322961	0.90211765863709	0.000515600250489855	4.42673572938209e-05	0.000170428663400903	0.000269428719546014	0.000693983650711746	29.5931626084348	34.7002308120427	44.5752522811745	45.3214520989422	0.746199817767774	10.6212212868995	15.7282894905074	1.2602305644632	21.5488301869864	11.2287938353347	0.0151257194411301	39.6300757317849	0.0565	0.22075	0.3545	0.45375	0.381052849580864	0.451626122204698	0.424882585149307	0.468398395138893	0.378036625396331	0.369991095363526	-0.0717892044854081	-0.0129583722175074	-0.000332504839315489	0.0154721917176682	-0.0840498301084364	0.0513333333333333	0.182833333333333	0.322166666666667	0.455	0.404022487922428	0.391692614776491
416	1.62462872296156e-10	3.6523272793033e-12	1.19047195614796e-11	1.96426827258399e-11	0.322183360751828	0.191665191918755	0.000971499542716149	0.040107118466027	2.01447169332966e-11	8.50711159572588e-05	0.455136184805819	3.63455082094805e-11	5.55774721761516e-10	2.01852115763181e-09	1.69510109139526e-09	5.62072347802125e-09	51.6601917111475	75.5897486692847	82.0230884287666	83.0031509921828	0.980062563416141	7.41340232289804	31.3429592810353	4.21334732423293	44.9566283410622	15.4421153483709	0.557829275967379	81.5488517078905	0.0595	0.236	0.3545	0.45325	0.505055936974415	0.472755013457901	0.339118860117341	0.51589394531597	0.378072063712821	0.378304793766262	0.195858297638783	0.0661541955814297	0.12035437386988	0.12312189790876	0.21666617684975	0.05	0.180666666666667	0.316666666666667	0.445666666666667	0.38161401972475	0.365857339993698
417	1.94491647341088e-08	3.85330732280364e-07	2.50385112168743e-06	4.92878114412322e-06	0.806362774714832	0.665166322285852	0.470505800123742	0.83860607523416	5.9074671634526e-07	7.86344479323053e-07	0.00517387989261739	2.43203365724392e-06	2.2569454656916e-06	3.21816512900159e-06	9.17370669678894e-06	2.63917638517456e-05	41.6783334156207	49.1315174166957	52.2975787199102	52.3576630045936	0.0600842846833984	3.22614558789792	10.6793295889729	0.0414842377322202	24.9422123962013	24.3910184490669	7.81763701078489	54.2000707729231	0.05075	0.22175	0.36575	0.46975	0.455634341960382	0.417478910932642	0.405433500102289	0.486294285521597	0.364286757735884	0.333563477856562	0.214921820826289	0.0839916796943308	-0.0136840091578713	-0.00735593264396534	0.0203439729445002	0.0516666666666667	0.181	0.318	0.441333333333333	0.393431110488683	0.380382338031141
418	7.27154154831688e-07	4.8804798159551e-09	1.00391261708407e-08	2.23776152558578e-08	0.878150425064424	0.241461560797248	0.000764101631171505	0.604150132875946	2.0176883809318e-07	0.00140436071443108	0.712174036163959	1.21060669062141e-05	1.14811424947644e-06	4.36377685745668e-06	1.01789467447464e-05	2.63020844129332e-05	34.051878244798	59.3164419795794	66.0235069021437	66.047012176401	0.0235052742573316	6.73057019682165	31.995133931603	0.268781786947784	27.0160907354675	10.2000601704858	0.136115151031845	49.9857176506839	0.05	0.22275	0.35825	0.45675	0.36313933568502	0.376708814513766	0.447748803766538	0.526053434266045	0.371954361948584	0.421936966135044	-0.112806848718574	0.000818602258852606	0.0426651200610134	0.0971921295169155	-0.0520899829339532	0.0523333333333333	0.180333333333333	0.327333333333333	0.453	0.323945575026346	0.47920860468842
419	8.81861010320666e-08	4.34453210227211e-06	3.218495144711e-05	2.00469348380464e-05	0.0829417246508281	0.379088639280533	0.518283719156798	0.00408863646964738	3.52255981911768e-06	8.6727685631365e-06	0.000274364416432397	1.86406293142584e-05	5.30207953644229e-06	2.22372301844478e-05	1.7100527846964e-05	5.01559242471378e-05	38.5041473248275	43.3279410371833	45.6328822618379	48.6391762472849	3.00629398544697	5.31123521010159	10.1350289224574	8.24402502237535	21.5085425158086	19.7835101294677	13.237767995839	48.8340755641685	0.062	0.22125	0.363	0.478	0.487371925378042	0.423950765922804	0.389764278454047	0.458979351934727	0.409054173451536	0.401014247300719	0.141320562278207	0.0163715421570491	0.0846905191946584	0.0474331322652594	-0.0501566867651963	0.0486666666666667	0.183333333333333	0.32	0.441	0.408722447767258	0.410751742756266
420	6.76706159117163e-16	1.56334787857181e-16	1.52766063881318e-15	4.23474783277334e-15	0.916867843663454	0.432857498777174	0.00808011919541302	0.286552904875957	5.25566658295634e-12	2.01613669605861e-12	0.00285981674236543	1.59741073439624e-13	2.4643396327499e-11	7.96762913582183e-11	2.26378265569435e-11	9.13987251630976e-11	77.2166681634553	97.7109352566767	102.56280313617	102.573698307417	0.010895171246375	4.86276305073989	25.3570301439613	1.13574652847956	47.5892210963175	49.468197639424	8.8948143933012	94.2356147099656	0.05275	0.23675	0.37175	0.475	0.447352591570539	0.471939445372774	0.322966876322566	0.497438374350559	0.350338484379751	0.362098758033576	0.156262424400809	0.0731473124116269	-0.00194378802220413	0.0516371861899428	0.190678129859074	0.048	0.179833333333333	0.304	0.444666666666667	0.35649952615262	0.366422162788734
421	2.90298921702655e-12	1.31491515951132e-11	1.32387628052924e-10	1.87476418826726e-10	0.258730887210338	0.425632947138765	0.0900659325227215	0.166417221669974	9.61659291522132e-11	7.17357747484927e-09	0.00819837775898218	8.68571682803338e-11	2.51220294747376e-09	9.70639091940988e-10	3.77470287952433e-08	1.23749552087905e-08	59.9984858556418	72.7277461055637	76.3729245723662	77.6484595343791	1.2755349620129	4.92071342881536	17.6499736787373	1.91492486216157	41.8978986643651	33.4871662977166	6.9896195613801	79.4819890517414	0.0565	0.23675	0.37375	0.47975	0.408675033349154	0.392367265569552	0.302595405725497	0.47728545231936	0.328169505776665	0.335291757327598	0.072449516506473	-0.0135719712948904	-0.00204901758135553	-0.0204893858514866	0.286591548717866	0.0501666666666667	0.183166666666667	0.317666666666667	0.452833333333333	0.430586148629212	0.391367068442262
422	1.4240396588552e-18	8.23538444572096e-17	7.50114336611804e-16	1.45918311019954e-15	0.360930976796645	0.316200246135324	0.175175132477257	0.201546059759831	2.33577802857457e-13	5.31434444383344e-14	0.000119537360691983	7.78301470504149e-14	1.01535889377547e-13	5.83300234124437e-13	3.06736044046549e-12	1.21721406084824e-11	89.8398666213761	99.1037198964186	104.167776089402	105.002427456639	0.834651367236802	5.89870756021992	15.1625608352624	1.63113553698076	53.6998776745531	56.6099061597761	14.7999706743485	95.8953976393723	0.056	0.2375	0.37975	0.4635	0.41451741630999	0.402600442829034	0.39256561726999	0.455236761955519	0.372155955654527	0.381558417611157	-0.0715579681750406	-0.0289938279321083	0.107129766845731	-0.00324148190742008	-0.00462718670870182	0.0501666666666667	0.177166666666667	0.307	0.4245	0.394362344678602	0.434290557416961
423	1.1573331653854e-09	7.38972433836246e-09	1.20603868289611e-07	1.56159161550289e-07	0.258571841325905	0.7236558837101	0.253968610148155	0.0107844345102601	2.21961202428382e-10	5.42133701669306e-05	0.0148924022034261	1.45844340793801e-07	2.01828014225981e-09	1.05888363065908e-08	5.67918951771024e-09	2.07386077775416e-08	47.5749728398368	58.3616246079619	59.931612176355	61.2079994580417	1.27638728168677	2.84637485007988	13.6330266182049	6.50049695427697	40.2631068606934	16.2947701909634	5.92915252266175	61.379718997193	0.06025	0.2285	0.354	0.46825	0.45140147189235	0.46687489690611	0.406955990396259	0.491906947015026	0.413602982800624	0.414308524409676	0.102100195755826	0.0578333395242602	0.101789990416641	0.0926369504336357	-0.00833022026300065	0.0485	0.176666666666667	0.315166666666667	0.4435	0.37393049496471	0.38781683541555
424	3.67791911045544e-12	8.62833791411332e-11	9.18950772780271e-10	1.38153250417408e-09	0.300027776777232	0.500355317674264	0.271692750324977	0.195437885300039	1.37146196310964e-08	1.02975288205788e-10	0.00206285798611516	1.53061757037926e-07	1.1119821716352e-09	5.55316257402121e-09	1.38118076382671e-08	3.41808741935458e-08	59.5094347517588	68.5004444673978	71.7752415909781	72.8493122963409	1.07407070536283	4.34886782894318	13.3398775445821	1.67614195792703	32.2273551358849	41.7641313790427	9.49274643762328	61.2583553186109	0.0545	0.227	0.37625	0.475	0.400642520910597	0.419011617348333	0.344706413151111	0.496790264248729	0.372778348021499	0.358338117429255	-0.0455076028350016	0.0183583558532304	0.0164374711299148	0.060150960045096	0.107944607908061	0.0486666666666667	0.1805	0.313666666666667	0.443666666666667	0.394050851933615	0.281470116545177
425	7.92646822252302e-14	1.19466446964988e-11	1.63973488288476e-10	3.29934788119576e-10	0.512673982986081	0.645616618601918	0.633885773615204	0.00947129137675879	4.20299299640356e-11	1.44896932882398e-10	0.0884784151420754	5.97582831518899e-10	3.50377061940029e-10	1.69105026102073e-09	7.14144528930359e-09	2.44389575919626e-08	67.4262017956571	72.9424614234158	75.8676487755511	76.2962543154354	0.428605539884302	3.35379289201956	8.87005251977826	6.7317259059464	43.5169673862692	41.0964816342839	2.90184160605531	74.8702919094627	0.0625	0.23525	0.378	0.4705	0.471740839647849	0.446959359734655	0.350344160260268	0.477192258799859	0.37984728323273	0.38422042141618	0.0488115686732377	0.0740587827186551	0.0615516102556472	0.0334192945162048	0.0486208359442204	0.0503333333333333	0.180833333333333	0.315833333333333	0.453166666666667	0.385570157145033	0.482136149570574
426	1.90554634429364e-12	3.52027718624456e-10	1.14160557125754e-08	2.56277475181598e-08	0.983881501576241	0.995547772063492	0.938500328432639	0.134059010682374	7.34658483043872e-11	1.29737121065757e-05	0.00983512910207052	4.31436097984227e-09	3.85090184666211e-11	2.19823750860452e-10	6.39335002145617e-10	2.45049555344147e-09	60.8682942885207	65.3199897058366	65.7115557488141	65.7119639066368	0.000408157822676003	0.391974200800178	4.84366961811611	2.24486035151631	42.4244507585299	19.0143788054684	6.66451729815708	70.0848093924598	0.0465	0.236	0.36575	0.47125	0.500383068592136	0.372730212159292	0.389928399418656	0.490589322507679	0.412990039730342	0.407933873975293	0.0414786901808297	0.0278001740071564	0.0498496889619684	0.0265963802059746	0.0691216766773065	0.0531666666666667	0.182166666666667	0.3235	0.445	0.405877262575407	0.388333343227037
427	8.43323762820685e-11	8.03090868576068e-10	5.0948291285556e-10	9.29244952369115e-10	0.428602196829145	0.0656077983163934	0.0356642266254007	0.0622645915799974	3.67230035614961e-07	5.59349148470503e-10	0.000327445599988769	5.94781216725015e-08	1.75527670827985e-09	5.92200005953152e-09	3.53179037231713e-08	6.08075912189693e-08	53.0216703973274	63.4451679720441	73.1804208117828	73.8070289789466	0.626608167163795	10.3618610069025	20.7853585816192	3.47601290458397	25.8593055229121	38.4583442346957	12.9064852204519	63.6230222666147	0.055	0.2245	0.3735	0.4725	0.36111605908934	0.448608612235023	0.414046255527495	0.511205578133041	0.375132251968686	0.389665487614606	0.121565867375649	-0.123363220523453	-0.0279694965691419	0.00767176347829168	-0.0804412684593534	0.0466666666666667	0.182833333333333	0.3135	0.436	0.418723354847381	0.375717869773193
428	7.87747562235288e-07	1.56681563432329e-06	6.28268097019884e-06	7.83860742580179e-06	0.27113435347032	0.374767920465356	0.100562474984346	0.182610196930345	3.7643501347487e-07	9.42816101168075e-05	0.133746760594486	4.49467626548219e-05	5.96202850841743e-06	1.49540463785116e-05	8.72557041355529e-06	9.30063872954395e-06	33.8823743607936	45.7879589398362	49.9261345293198	51.1371335760559	1.21099904673611	5.34917463621969	17.2547592152623	1.77625229745399	25.8115198407158	15.2478983373039	2.24846795133817	46.4581277085106	0.0545	0.225	0.357	0.46625	0.496912087107851	0.422135304300481	0.303883623090385	0.43319423391936	0.352598397323331	0.393860184499637	0.0605039555708341	-0.0908458065313203	0.0938296274868718	-0.0245982106740994	0.056702203598924	0.0485	0.183333333333333	0.319333333333333	0.451	0.3688197161892	0.353781412778773
429	4.87578568090105e-18	1.59292776454984e-17	1.23900962074772e-15	1.67670001248437e-15	0.198901143568319	0.846375996851525	0.0975763818268693	0.000260471947010525	9.45441080362218e-15	2.33496828274913e-11	3.64434881866642e-05	1.79096225168506e-16	2.22719885154559e-14	8.04586039691597e-14	5.37983038448905e-13	1.50364747642994e-12	87.3227181902184	102.666157927662	103.035695843821	104.686120495637	1.65042465181614	2.01996256797429	17.3634023054183	13.3351875599524	60.0065107959308	44.6675366947311	17.0481694904392	109.762540599652	0.05775	0.24225	0.3725	0.4825	0.480134365834481	0.448108075583556	0.48136898856548	0.480302997077912	0.397760153846	0.377498649086821	0.0950380115667739	0.255209834860469	0.147850638981308	0.0420296291001443	0.00757370910658406	0.0416666666666667	0.178166666666667	0.308	0.4405	0.367268390128535	0.398836099456069
430	4.65097192130736e-11	4.67820428426029e-11	6.2346013431977e-10	1.45447879941038e-09	0.874752088631682	0.723777935036973	0.0713250121861822	0.737651872222836	7.57989161380883e-11	2.59179461007151e-06	0.0997100125135966	4.87987770568214e-09	6.7979007976481e-10	5.59857619528945e-10	1.17740728546169e-08	6.26568076669987e-09	54.2562599026642	69.8792859455207	72.7000218329049	72.7248675591618	0.0248457262568991	2.84558161364112	18.4686076564976	0.112201210438343	42.3633052203604	22.0972596992651	2.71017564319664	69.7844462296051	0.0515	0.231	0.36875	0.46975	0.356117575955494	0.484763192749284	0.505639245628792	0.439391698429067	0.397902714778024	0.351770340482195	-0.0319097901862005	0.227149353758898	0.0809219757972516	-0.0117223020731078	-0.0257031373480518	0.05	0.177666666666667	0.323166666666667	0.453	0.436563075863115	0.399173593127392
431	6.87882295250323e-07	1.15338133807856e-05	1.61034814978447e-05	2.20732126516918e-05	0.339016485685336	0.190281510454543	0.221519042556232	0.505114257005631	1.18642551925869e-05	1.14095005451132e-05	0.0393802500091236	7.61317468472295e-05	4.38541267770021e-05	8.48719316817185e-05	0.000159883323051283	0.000138559064245622	34.1694304287012	40.9463111840378	47.4666228000424	48.3807698037199	0.914147003677499	7.43445861968212	14.2113393750187	0.444174909460799	19.1849913042752	19.2596036300674	4.24438846403791	45.0158919945641	0.04675	0.22175	0.349	0.46025	0.484632565533187	0.408555794457714	0.405550409626678	0.470071283487956	0.388005895471867	0.401454468226314	-0.0128658054347657	0.180148354840172	0.0488611609899898	0.0863416370816297	0.0933658232331871	0.0496666666666667	0.185833333333333	0.307	0.439333333333333	0.361145291801266	0.365663588099806
432	4.2010464689165e-13	3.21289156712627e-11	1.05759055965466e-09	1.84624929735026e-09	0.400201768267898	0.921731782505056	0.699064206002853	0.00218576245091217	5.06362732214323e-10	1.82089796800707e-10	0.00816564393007022	2.65635528594135e-10	1.76106256395743e-09	4.09158293141963e-09	1.55876820162061e-08	3.31965978195659e-08	63.989233963599	70.7240142736555	71.4397373453539	72.147457312356	0.707719967002049	1.4234430387005	8.15822334875702	9.38660803227776	38.6525802821961	40.6499726071743	6.99678064120417	76.8153572135379	0.06125	0.24475	0.382	0.47625	0.481196615532002	0.405598457320187	0.329808627042765	0.461179932272358	0.348621093207875	0.381480163807162	0.116102825117884	0.0305507211063767	-0.0614925035951125	-0.00438824656683456	0.0069384450501816	0.0471666666666667	0.1925	0.32	0.449333333333333	0.448630168340272	0.428380362345955
433	2.20702188453941e-15	1.78231497956351e-14	8.07234692127756e-13	2.02674947177431e-12	0.789008043468357	0.964887340369043	0.259272709310476	0.32003855310103	2.21167682974122e-12	2.20230536598738e-11	0.00405121604062097	5.47651622112925e-13	2.94044472074244e-11	1.2995722518835e-10	4.77742222405021e-10	1.57747031781424e-09	74.7901223762965	87.3631210018793	88.2622998355946	88.33390903072	0.0716091951253475	0.970788028840616	13.5437866544235	0.988788920655679	49.2866038885695	44.7820665957643	8.26071538789984	91.3810520467873	0.0585	0.23725	0.37625	0.47825	0.411708185393891	0.424477278243746	0.541300300471068	0.467849666567136	0.373922359135904	0.401455221586213	0.0920642502083274	0.240089404432346	0.113110973362739	0.0179307998046304	0.124602858508272	0.0538333333333333	0.179333333333333	0.3115	0.449	0.392625508740349	0.356976313887026
434	1.5724057523592e-12	1.0353395204386e-10	3.42261094549284e-09	4.07542828999061e-09	0.205916182337005	0.830251531290316	0.625727998035955	0.0728731030696643	6.93043836056536e-13	2.64740926327703e-06	0.241369567060388	1.49727509902571e-08	1.53805972936682e-11	8.03780207460529e-11	1.99714915592306e-10	7.77519826349078e-10	61.2652053231213	68.0892413697438	68.623743751923	70.2236522220046	1.59990847008157	2.13441085226077	8.95844689888327	3.21708930209024	51.5638968735966	22.0565053531354	1.37257726499593	67.0375439567686	0.05575	0.23975	0.36475	0.46525	0.475053097287386	0.399973312580824	0.446520922145448	0.458313290936796	0.409171415447063	0.354021544924559	0.0709974104043317	0.088837007331189	0.10197327669511	0.01346137582415	0.144128854293991	0.0476666666666667	0.180333333333333	0.319333333333333	0.453333333333333	0.436919597261325	0.440060994341158
435	2.0951698342856e-07	4.17948761317684e-07	4.70036452204962e-06	6.71142932499611e-06	0.351194054900535	0.760221856895039	0.18875399295631	0.30962406749842	5.45324283941998e-08	6.45516703026908e-05	0.123802228945129	2.16631856507625e-05	6.47208862646629e-07	2.07873385015607e-06	7.88779367737573e-07	1.85194754796653e-06	36.6813424613356	48.9389702424742	50.677355589396	51.5464935978162	0.869138008420123	2.60752335534198	14.8651511364806	1.03227869729926	29.5485857707517	15.9642016741691	2.36854706476515	48.4311245492667	0.056	0.232	0.356	0.4725	0.488484799965645	0.438518310332075	0.424505068922885	0.471245736073897	0.393288277285043	0.382294183768451	0.124943258505523	0.0876396958266265	0.132423798169841	0.040884244498606	0.101200806770452	0.0513333333333333	0.187	0.3175	0.456833333333333	0.432916159177326	0.433884091352122
436	4.69924453630273e-09	2.31542787578705e-08	3.97893337660028e-08	7.2566297608979e-08	0.496465555661511	0.192130881671465	0.0711643458514859	0.0159093752806226	1.18241589953358e-06	5.30003951915661e-07	5.9824489421567e-05	1.05475954016393e-07	1.84279112407628e-07	8.46785889816235e-07	1.60314015906102e-06	5.08991064380085e-06	44.65081457208	55.7208812994213	62.6647429700824	63.1272265389634	0.462483568880998	7.40634523954213	18.4764119668835	5.81286276048741	23.6056213470765	25.1514279289895	16.1081984936063	62.192449450269	0.0605	0.231	0.3715	0.483	0.403538984271535	0.441164157466908	0.320634055334157	0.483411618970555	0.372008623087308	0.371315095703634	-0.051130867071717	0.0777527764763389	0.000188045271506781	0.0560849741386756	0.0793525702914114	0.0493333333333333	0.190666666666667	0.322833333333333	0.442166666666667	0.394730373927956	0.461193923043991
437	1.33792390470026e-06	7.02084931293124e-07	1.63222747714033e-05	2.85904965854659e-05	0.614856631075831	1	0.185962465938086	0.487794475148684	0.00259411503401254	7.3165601234074e-07	0.694084739842281	6.80154275385511e-05	3.37120915152056e-06	3.92794541144516e-06	9.26690202925782e-06	8.3064578259922e-06	32.7593879650594	47.7066616770608	47.4310918182018	47.684254867243	0.253163049041177	-0.0224068098177668	14.9248669021836	0.481387571465348	9.07299741813949	24.5298999458264	0.154698927090067	45.3257361817893	0.04825	0.21675	0.36675	0.46	0.391402404709283	0.476341522699847	0.347548249051424	0.486364004675044	0.354958187127046	0.3865079824962	0.0118311230849082	-0.0052687818794698	0.069224032946779	-0.00607589196817481	0.0912130381934086	0.0513333333333333	0.192	0.318833333333333	0.456	0.332968971412967	0.361298574387178
438	2.15903538103853e-20	1.23789218565661e-18	7.37373377851144e-18	1.62338384243079e-17	0.419938699647213	0.221248031045446	0.114485210763439	0.0133567041406934	7.00726122099278e-17	1.06654085474436e-13	0.00040357820709777	2.3888839873583e-16	1.3411500738012e-15	7.93596917351906e-15	2.71314636623806e-14	8.44902990803168e-14	98.3960316424564	108.186392412717	114.527743685117	115.178230457059	0.65048677194136	6.99183804434142	16.7821988146025	6.12124044642314	69.670891367914	55.2403971866734	12.515553516123	109.110470252906	0.05675	0.2475	0.382	0.4815	0.490697381030707	0.486761977761562	0.371291732654286	0.467162877450757	0.390244018477556	0.394149443143123	0.138568526091832	0.12711079144977	-0.0187507438111063	0.0392572401351866	-0.0349519392159926	0.0456666666666667	0.178166666666667	0.31	0.4455	0.404921207296146	0.418166142909433
439	3.40480194537544e-10	6.24823661922477e-10	8.06769154037966e-09	1.58011132496098e-08	0.553226760449265	0.717171195857362	0.114467184759966	0.754580827719631	1.16334748576347e-11	0.00140982864058441	0.268582065628362	6.65519299932574e-08	1.71002094110357e-10	1.4380322041994e-10	4.85677472153243e-10	5.79305114914531e-10	50.1222165114523	64.0164964932774	66.5534263584996	66.9049945395163	0.351568181016773	2.88849804623896	16.7827780280641	0.0977218458892821	46.0320401338358	10.1928942125287	1.22397448537413	63.3430101665196	0.05275	0.233	0.35875	0.46325	0.542752243879232	0.54177436748246	0.443713958180862	0.503048779910438	0.420287507833117	0.370330630992926	0.308010805936671	0.29041635665658	0.128543222460258	0.0550506378498622	0.0649855477989998	0.0513333333333333	0.177333333333333	0.327833333333333	0.452	0.348807947223512	0.473498704496374
440	9.37151364056491e-09	1.90661262727372e-07	1.25585685650713e-06	2.17901028143326e-06	0.513220058003579	0.5946127216272	0.42030963786972	0.00227266037605347	1.2871556671079e-05	3.46246592332082e-08	0.0991072579746679	3.67806962741392e-06	5.53413941953538e-07	1.3907103385734e-06	5.56041390157527e-06	8.35090450872e-06	43.2074100910031	50.7933841664271	54.0574998618031	54.4849961249638	0.42749626316072	3.69161195853667	11.2775860339607	9.31515592805226	19.0294634522961	30.429366666096	2.71985113770097	53.1233525071279	0.06025	0.21875	0.36225	0.45975	0.405144403985177	0.3819072649067	0.423958309470174	0.48389909264097	0.409796602907476	0.360017203283332	-0.0374578955623037	0.0858700615375492	-0.0105611655955186	0.0232039776643262	-0.0214403196535143	0.0463333333333333	0.183166666666667	0.309166666666667	0.443	0.405495038836402	0.375170564486618
441	1.77536657899057e-09	1.52164055740445e-09	3.93202045448056e-08	5.45412894979453e-08	0.284617665746323	0.869301255831794	0.103349040417509	0.169017274291426	9.24549793104713e-10	8.05165757889899e-06	0.286627757255666	6.76178280380229e-07	9.89221273987403e-09	2.10684917024488e-08	1.4592234978755e-07	1.58672557397391e-07	46.6828782472949	61.9873426817139	62.6938315465959	63.8387393577577	1.14490781116183	1.85139667604381	17.1558611104629	1.89163811409344	37.4778931803849	19.9255615290931	1.13539376107474	57.4951728190596	0.05875	0.235	0.3635	0.462	0.365874326885782	0.404998997424595	0.335615306764351	0.468502211865051	0.383063147630258	0.342933387078247	-0.0627643726982609	-0.0550570171559416	0.00771708702296722	0.0108353640212889	-0.0339188124300673	0.0523333333333333	0.184333333333333	0.320333333333333	0.451166666666667	0.426048805685419	0.423648306855179
442	1.3728779028356e-09	8.62163238047489e-09	3.25425525625813e-08	5.82455145462247e-08	0.471811891136302	0.3397702234013	0.125021892624545	0.807913741020395	8.4924576331493e-11	0.00817429668977203	0.973802846970543	9.98090427525122e-07	9.86158242392745e-10	4.96638705572399e-09	1.97082930635971e-08	6.2212905023898e-08	47.2189774614599	58.0061741939571	63.1574425227009	63.6751718632368	0.51772934053588	5.66899766927963	16.4561944017769	0.0591065166308908	42.1409841071945	6.99488485201073	0.00107841066892433	56.4983471919542	0.05075	0.22975	0.359	0.448	0.424404762338591	0.423609972666918	0.393167028597289	0.506010480879865	0.384969372830898	0.365446516126129	0.0367450410026109	0.0317157282672675	-0.0439599022344903	0.0264327375123823	-0.0867264013007474	0.0496666666666667	0.176666666666667	0.333333333333333	0.447666666666667	0.368258096768709	0.461412767580869
443	1.52791337290974e-12	4.30154319519814e-10	8.75489445923679e-10	1.9864128755975e-09	0.778295161538273	0.212940850769886	0.473410387776075	0.00503972682701108	7.3570118952173e-13	3.17007202706441e-06	0.154088602528484	2.19764872001461e-09	4.42228565188535e-12	1.99615821032040e-11	1.04696729249111e-10	2.75086740640286e-10	61.3244860378982	64.8650247982951	71.8908544645601	71.9701200373238	0.0792655727636884	7.10509523902874	10.6456339994256	7.86512765781117	51.4466311908564	21.7107659218927	2.03130150985453	71.7250607343735	0.05775	0.233	0.368	0.468	0.435587063519093	0.431459066214642	0.471092205510833	0.483891220845418	0.417129970048973	0.397273913550153	0.128815154634711	0.0962392917065985	0.189169766971409	0.0673604067344685	0.0536449050338553	0.0451666666666667	0.174333333333333	0.322833333333333	0.4535	0.387724999333293	0.444197228114534
444	6.05273105017162e-11	1.7880056410028e-10	6.33521723511123e-10	6.31696662055484e-11	0.00591281238143606	0.0200350548090567	0.00541065017280218	0.0272291926956829	1.69908176932678e-07	4.46193043403123e-10	0.123690845423645	1.58990395606331e-09	6.74580274661978e-09	3.15762236998274e-08	9.44437974690384e-08	2.33241711410871e-07	53.7098732972809	66.8547054334995	72.6619020123762	80.2385856893161	7.57668367693987	13.3838802558166	26.5287123920352	4.87621960629622	27.3483635041612	38.8995080192199	2.36995211637259	72.5094518473924	0.06025	0.22825	0.3775	0.4705	0.462327175000707	0.446763735360289	0.443601476707571	0.495022123324236	0.395991557691968	0.389658683959672	0.081476545756138	0.004044566539396	0.264693888811292	0.071496149399813	0.16448981196065	0.05	0.185166666666667	0.317	0.454833333333333	0.370014326781436	0.375307758627131
445	2.1831880295722e-13	1.46065788858542e-12	4.36254421028651e-11	5.81674619881278e-11	0.228659004909166	0.730100047473527	0.178163574415739	0.0473191448525315	3.03516679356399e-09	8.70811884321202e-11	0.902204814650948	5.76390950871508e-10	3.12676444108897e-10	1.67249585130738e-09	3.36521582756448e-09	1.24558741162791e-08	65.3388194053405	77.6299174478409	78.9852012955962	80.4343848399149	1.44918354431866	2.804467392074	15.0955654345744	3.93400430495694	35.1611622484579	42.0919441042224	0.0150986591470428	74.9571200235547	0.06025	0.23025	0.3765	0.46025	0.477135590761321	0.467601178642547	0.315818855238015	0.51415787067618	0.314045001168602	0.361525983435577	0.104242544762127	-0.00161643311753831	0.0162899820635107	-0.0092737058048076	0.021860847375947	0.051	0.1815	0.313666666666667	0.459	0.393106343057292	0.423848516241552
446	1.24555611236051e-06	9.05572599482812e-07	4.8766152205415e-06	9.66111023993096e-06	0.963222625429908	0.625741890827217	0.0894805980480527	0.0811808677819756	1.47505776649068e-06	3.33077725555097e-05	0.00841033462059263	2.3527004471063e-07	9.19444445947776e-06	1.13623523810485e-05	6.01127050975234e-05	7.8104105310222e-05	32.911176589354	47.0998988647916	50.5822223805371	50.5843485068763	0.00212612633913523	3.48444964208466	17.6731719175223	3.04110043637365	23.1802330526771	17.2190605981687	6.94394666413791	60.1755630138993	0.05175	0.224	0.36025	0.481	0.333880340256869	0.463859895591475	0.329829821720399	0.508043767394863	0.406484855570686	0.407659916005886	0.00411931980190687	-0.0428273069922999	0.0253911142402605	0.0344486567606205	0.0554341029356168	0.0441666666666667	0.1845	0.320166666666667	0.454166666666667	0.393800857314092	0.422711597035536
447	4.48303880452853e-11	3.83089877675056e-11	1.56997939584323e-10	3.28865770244372e-10	0.563501003833218	0.308622063156219	0.0245948784968806	0.213723872235541	6.20135025830799e-09	1.89639879461199e-08	6.66113626877965e-05	7.56919843703145e-10	1.52012123992633e-08	1.38330896369071e-08	3.62333350423933e-08	3.84379679885909e-09	54.3325193978017	70.3286523482602	75.9703524155775	76.3040309778371	0.333678562259593	5.97537862957688	21.9715115800354	1.54602059099352	33.7704564853175	31.5978453945609	15.9047491405163	74.3014026482744	0.05075	0.2365	0.369	0.48425	0.496759802592953	0.41448011697456	0.312317284551971	0.489048116954627	0.387175871878694	0.419372986098129	0.0291837284914837	-0.0494515478887214	0.152308915750231	0.0668195330812648	-0.0025403524066825	0.0453333333333333	0.188166666666667	0.314666666666667	0.443666666666667	0.352409850794562	0.372356504757706
448	5.75871971397045e-12	8.96771017317457e-11	1.65780255706973e-09	1.7556364945393e-09	0.167532640847444	0.570338890136533	0.250796838128472	0.509513981252915	4.35386644496479e-12	2.70737637736784e-06	0.001018724066591	2.21237322016765e-09	3.03431145315801e-11	1.7412053366919e-10	4.4865643603706e-10	1.69022727610105e-09	58.5823238440644	68.4134330111629	70.3644831221827	72.2693673059039	1.90488418372115	3.85593429474102	13.6870434618395	0.435065117037993	47.9582750838108	22.0135129256632	10.7932221073534	71.7088614596186	0.054	0.24325	0.3635	0.47725	0.467771022823065	0.41810457562972	0.380068948545676	0.502675249352956	0.351214577053969	0.3724400785424	0.00614142163648434	0.15521973870685	0.104682484962225	-0.00921451788106081	0.19822446479354	0.051	0.1855	0.318166666666667	0.443833333333333	0.454333101094375	0.400882260471959
449	6.27656683474062e-12	2.45638429795238e-10	7.70938091936335e-09	4.16421321245522e-09	0.0610840788992372	0.544337184969081	0.381415816886524	1	1.20899107923763e-08	2.42802993472118e-09	0.600150230398643	3.72902525995155e-10	1.2173491732615e-08	6.02643075175829e-08	2.15551597538577e-07	7.26553303419848e-07	58.4042194969225	66.1357846733663	66.6634351505418	70.171138473801	3.50770332325919	4.03535380043468	11.7669189768785	0	32.4723721384671	35.5958601659786	0.274769375198957	76.0027895121833	0.0485	0.23625	0.375	0.4635	0.487083318184994	0.546395004746371	0.442726650282523	0.505611193830109	0.376723006981138	0.358816651374532	0.151694062266742	0.165836924527529	0.156084947726348	0.0294653869663371	0.020970809009167	0.0485	0.188833333333333	0.317166666666667	0.458166666666667	0.457738216520061	0.396106902566675
450	6.09126600569618e-08	5.05698521148324e-06	1.05636925293905e-05	1.15353917195722e-05	0.214429346809468	0.209386679590047	0.457459150167596	0.119154436887482	7.76127553397099e-08	1.30960132402758e-05	0.166201914924795	2.54321800704166e-05	6.23461003673058e-07	2.57952708234595e-06	3.38879366162944e-06	8.48262927451291e-06	39.2822189897852	42.959329100282	48.5727665141821	50.1140332884606	1.54126677427848	7.15470418817858	10.8318142986755	2.42840033406719	28.8647461058972	18.9964754808207	1.91687186146919	47.9998155566446	0.0575	0.22875	0.358	0.46675	0.41934776290772	0.471758669393645	0.437393850343129	0.43480701080349	0.393352557457844	0.363561053550152	0.057189483572221	0.234499783031892	-0.00108664656282203	0.0373214970747158	0.149863707303978	0.0503333333333333	0.1845	0.316	0.452666666666667	0.415302069524805	0.44814059815031
451	6.90266576097473e-13	8.15620701065682e-12	2.77375770214093e-10	6.00879296747216e-10	0.62911036972599	0.957511246806386	0.371795419401314	9.33604395528137e-05	2.21167682974122e-12	5.07154244449127e-06	0.00620673471170027	4.81869036614164e-11	6.42563311611547e-13	2.28450214752861e-12	8.92356813239103e-12	1.6529370471742e-11	62.9647936731199	73.7962256181199	74.6237920797648	74.8570611715622	0.233269091797411	1.0608355534423	11.8922674984424	15.2664429478682	49.2866038885695	20.8100766907792	7.48928060204707	80.8808255724099	0.05975	0.23725	0.35775	0.4735	0.440466856121581	0.400643894764519	0.356305459684055	0.479896668005548	0.381571078557115	0.393438452219696	0.105891008227667	-0.0218343179650035	-0.0324351952729022	0.0320189254944764	-0.020715527455073	0.0423333333333333	0.179333333333333	0.313833333333333	0.445666666666667	0.347563665445	0.3631207680783
452	3.76064232046632e-08	3.44592805668194e-08	1.65679302833112e-07	3.5162860946923e-07	0.90194778024062	0.49857329344343	0.0635832676932795	0.00541944495368407	9.62568098659835e-08	7.09234263991222e-06	0.0129205310467705	5.66452692627487e-07	3.1040855337863e-07	7.20273696331287e-07	4.83225354085991e-07	5.88676754930191e-07	40.2952365169767	54.7971200479951	59.1438213476358	59.1589998817944	0.0151785341586219	4.36187983379932	18.8637633648177	7.73387062713391	28.4478457940695	20.1681671566184	6.17995845573023	57.9469394495341	0.061	0.2295	0.36325	0.46475	0.42021621671393	0.43358143277358	0.379799425877482	0.510731756321771	0.385383777395006	0.387959059356527	-0.0206872631537592	0.12823892383162	0.0441084775160214	0.0827623289095737	0.0173036229855739	0.0481666666666667	0.1855	0.319833333333333	0.4395	0.405243639517933	0.47600797464946
453	3.93903011753626e-13	1.52829645709354e-11	3.78890611266904e-10	8.87372319120766e-10	0.853411399505148	0.909899112866018	0.548810479559838	0.616167479949045	2.89659542356412e-13	2.11784389844933e-05	0.112190669659332	1.11153733338827e-10	8.34863339618872e-13	4.73563742395824e-12	1.36430188857656e-11	5.50648086493391e-11	64.1220536609835	72.3909250379584	73.8840770323004	73.918216061662	0.0341390293615405	1.52729102370358	9.79616240067844	0.25129104016969	53.2771280806573	18.0802722504595	2.52308833447933	78.8950596225186	0.04975	0.23725	0.37	0.4715	0.433411903262377	0.505463208639494	0.343943326920575	0.491527494739933	0.356000693267298	0.377387625017386	0.0850929158799815	0.00607909220446391	-0.0395326504986183	0.015019692624413	-0.0547738758824855	0.052	0.177166666666667	0.328666666666667	0.455333333333333	0.400134056093473	0.393667046543222
454	7.34156764835084e-09	8.83378785752475e-07	3.22918473750277e-06	6.27680756189315e-06	0.780096374740154	0.471417929532496	0.712891225586685	0.0577903693630935	9.87897604671026e-08	1.8662944454334e-07	0.0183092412897571	1.05728657251258e-05	8.49463607756501e-07	1.67887154648346e-06	1.11469197825756e-05	1.09007383614393e-05	43.7181220469793	47.1591168069353	51.6447784515185	51.7227274305988	0.0779489790802472	4.56361062366341	8.00460538361949	3.5996893430256	28.3975596277323	27.166870910105	5.56631619350082	50.3453101776875	0.05425	0.2235	0.3655	0.4725	0.442132507801084	0.440776769049717	0.432145557897768	0.476414122375907	0.406259432785933	0.376307230211096	0.136885877265382	0.194149180306221	-0.0197598275850682	0.0335041788365957	-0.0122499580286513	0.0458333333333333	0.18	0.315166666666667	0.4485	0.436807425209173	0.410600898544587
455	1.67306638268755e-09	4.50687600756125e-08	7.11650747050787e-07	1.45282864303348e-06	0.846313996134749	0.928570533930758	0.64715662963952	0.489817489461695	4.46921094083802e-09	6.47873206611846e-06	0.523009196306968	5.84821142789576e-09	3.61671552707913e-08	1.70734254034036e-07	5.17879727888675e-07	1.68455193867345e-06	46.8066544428657	54.1721345775441	55.4952013153816	55.5327689088226	0.0375675934410538	1.36063433127856	8.72611446595693	0.476927169122973	34.4078326662875	20.3412900315452	0.407955195159957	69.342525892907	0.055	0.23225	0.35225	0.4655	0.479015385818629	0.424569018064292	0.370705857581533	0.458257488052749	0.409929108029579	0.387877763057332	0.093881038274438	0.0454167494649153	0.00803859937597237	0.00415765797691083	0.0080013937570755	0.0518333333333333	0.183833333333333	0.309	0.459	0.42086734667081	0.353194329040502
456	1.73394237702801e-08	7.08614880581084e-09	5.66399728928141e-09	1.27666304051837e-08	0.886102881654365	0.110214815095408	0.00766963266780082	0.302799725348753	6.08363981364022e-06	1.03219960168526e-08	0.010985131183285	1.68621174862702e-07	1.67185054971297e-07	3.45637780716984e-07	1.73494060772935e-06	1.6579231730282e-06	41.9189642627825	58.4582761817801	67.4090488569855	67.4295657414623	0.0205168844768195	8.97128955968219	25.5106014786797	1.06182319146046	20.4617036820964	32.7796467993285	6.46772103112016	61.0149224972046	0.0505	0.21975	0.36725	0.4655	0.403592306983637	0.475806120302121	0.388723172132137	0.516367479704621	0.429572395275469	0.419238330193077	0.184596753855631	0.0603122075549782	0.0528688421164456	0.103496761577227	0.136186610729905	0.046	0.182833333333333	0.312	0.439666666666667	0.423600607323678	0.431230078832779
457	5.04542781478567e-13	1.10420311691125e-11	3.16499550337597e-11	6.87305248392387e-11	0.583480466566558	0.226691531312332	0.126010939662814	0.0280671825059227	2.39421870433818e-12	1.56565985626615e-08	0.0420275658789804	1.30394771371966e-09	2.78949857561944e-11	4.66835838953881e-11	2.75689073505289e-11	5.20356591345714e-11	63.6114537168905	73.1186925808724	79.7376145902745	80.0382562030136	0.300641612739128	6.91956362214114	16.4268024861231	4.82393606407186	49.1310362150198	31.9700747248316	4.13409372262322	72.9890463455545	0.056	0.229	0.37625	0.466	0.363072246015577	0.477525691023373	0.464968994576381	0.506440663012027	0.390777769343842	0.416424602376454	0.0410215444967335	-0.0204285967237537	0.170075930763074	0.0804490149042318	-0.0123550410628611	0.0461666666666667	0.172	0.321333333333333	0.445333333333333	0.446276657274888	0.452113641101626
458	1.83696043047203e-17	5.53211343238511e-15	6.54687320587185e-15	1.79469197535122e-14	0.997937230434547	0.0962511808728585	0.19855627908761	0.0132797908507607	2.93634291585086e-14	1.65969882143573e-11	9.01941599555218e-06	1.34997787417066e-11	6.37731534172162e-13	1.94176101333368e-12	5.84239554846193e-13	5.53037341595973e-13	84.6081623995997	89.9291098081158	99.2689945841412	99.2690012679232	6.68378197588027e-06	9.3398914598074	14.6608388683235	6.13145008493575	57.7766529253586	45.3360033569788	19.7086083260056	83.887281860014	0.061	0.238	0.3845	0.4855	0.408371330099191	0.294198480737409	0.243244172385281	0.462420232469693	0.381391339013389	0.363081991823736	-0.0581063921432336	-0.0205507443561193	-0.158580840540183	-0.00548627590556341	-0.0269699382093449	0.0495	0.1755	0.319	0.440333333333333	0.416041428747741	0.367145514345618
459	3.17858230684245e-05	9.56268489942204e-05	0.000189810440818269	0.000337283684992263	0.867966108793561	0.395385142502581	0.189101009521007	0.138962304009618	0.000117837738292681	2.77545217946683e-05	0.100428070481075	0.000163245870031994	0.000326514270089011	0.000622079573653823	0.0028605639924868	0.00396173072477622	25.9904099009	35.6773172638204	40.8205501685006	40.8481867397568	0.0276365712561528	5.17086947593634	14.8577768388568	2.18941257406459	14.8269774083801	17.5657305535096	2.69873230633857	42.8988456845485	0.05925	0.221	0.361	0.4545	0.366276236985237	0.432112735857683	0.435336857120338	0.467138982366102	0.382032811502512	0.360173653485419	-0.114676100996148	0.00250088253909576	0.0495542486160559	0.0361404927413724	-0.0766451490003508	0.0523333333333333	0.189333333333333	0.3205	0.437833333333333	0.406794682026719	0.442285400741563
460	3.34697462511886e-07	3.2800000256171e-08	4.24334331888944e-07	6.23775937315374e-07	0.341414864626005	0.732446449389796	0.0243083691882909	0.984731938833548	3.34978592656052e-05	2.21020166052213e-07	0.0553971418991042	5.53309324943248e-07	2.62956907572458e-06	4.44115614652518e-06	1.95831091884297e-05	1.47243976485909e-05	35.6927170471972	54.9119075631752	56.7959901098584	57.7011014330201	0.905111323161691	2.78919386984489	22.0083843858229	0.000366218832368759	17.2082493627204	26.8399550347058	3.67009153042272	58.0067686940107	0.04775	0.226	0.3645	0.474	0.5197206643691	0.497447335356925	0.37293338255291	0.519557687160375	0.409049255958475	0.409317004018582	0.234924321869597	0.0301150096441783	0.125478647688648	0.0517160889098691	0.00132061776138491	0.0478333333333333	0.191666666666667	0.3145	0.4545	0.396530011488631	0.364642506060709
461	8.0330633974256e-15	1.24270781849557e-14	8.19502330479215e-13	1.84522046141362e-12	0.568350725611591	0.995380181820507	0.126340737952782	0.0102163789468949	2.12257288055498e-11	9.7821176034149e-11	0.47068090968219	3.02354612853142e-11	1.46072745497105e-10	6.09925941960631e-10	1.77787915168395e-09	5.81769287691749e-09	72.1359270507164	88.1548142532338	88.2275221802338	88.5529720634513	0.325449883217516	0.398157810217526	16.4170450127349	6.59677259995715	44.8542719531288	41.8645293619538	0.520376997996209	81.9843067102209	0.05775	0.23575	0.37075	0.4595	0.450544402207063	0.435851399152375	0.391304405555193	0.489367607660424	0.352558719577394	0.325079329452776	0.0116171402140201	0.149045923371493	-0.00614681197433396	-0.00740109757251839	0.033177457158284	0.0461666666666667	0.1805	0.308333333333333	0.452166666666667	0.405299026512128	0.35801329053789
462	1	1	1	1	0.805808039893504	0.192644776396546	8.81351442290018e-06	0.0717853020857461	2.17068711460716e-07	3.81167212623108e-06	0.0124900009433877	1.62029684297959e-08	1.99516242872915e-06	5.84776391576585e-06	2.78241122069014e-05	5.7395530405755e-05	-Inf	-Inf	-Inf	-Inf	0.0604360681390972	7.39857481143554	43.5204919895768	3.24171856915655	26.874819290555	21.3572969148463	6.23994989473977	66.8431556760356	0.0565	0.232	0.36625	0.47475	0.544850019468021	0.490320533131621	0.4524139736587	0.532421923736502	0.384535004521216	0.391811098552684	0.273380385047761	0.224527096684768	0.0837794171537843	0.0858246722027824	0.999958992306093	0.0483333333333333	0.189	0.3215	0.449333333333333	0.421743967743457	0.34440047264073
463	3.71228061248308e-11	1.02386632675488e-09	5.51189456126606e-09	1.22236406999506e-08	0.804031946071854	0.460760376748425	0.305743147552241	0.773238986013461	6.81137648283566e-09	3.62097398595593e-07	1.9648080721125e-05	5.97867692481427e-08	6.23107951609774e-08	1.62891315096424e-07	1.48727458581611e-07	3.58626114885133e-07	54.7236679646594	62.8916781419393	67.4748017091988	67.5363714110426	0.0615697018438368	4.6446932691033	12.8127034463832	0.0830251029005922	33.5879391364142	25.8864746725503	18.2231048541489	63.6101315398401	0.04675	0.222	0.35875	0.472	0.415749679297254	0.399566824557053	0.372074182724878	0.474912743041628	0.422004333585555	0.413999721403565	0.00303579124387408	-0.0389000882628825	-0.0501904457606831	0.0432653875383135	-0.0855849027898798	0.048	0.175	0.309833333333333	0.428666666666667	0.40235700146529	0.406339047909886
464	5.60874083246239e-10	4.43886419313319e-10	3.03623001699103e-09	6.64209298024636e-09	0.729653230807881	0.51571807864114	0.046062817867883	0.00463485572271637	7.34222645231777e-10	4.13519087638597e-06	0.029921375384919	1.4343141140306e-09	2.49922625981706e-09	1.29667473402902e-08	2.0580886588467e-08	7.24071454402147e-08	49.0836853660949	64.793656298214	68.9119755693755	69.0314058394579	0.119430270082376	4.23774954124383	19.947720473363	8.01667613040354	37.9275186614141	21.2011371769731	4.71380383862561	72.758636865733	0.05975	0.23075	0.36075	0.47075	0.428880498278779	0.437082048124034	0.486133558946048	0.472905379059366	0.383830688882838	0.414696296452154	0.0107698985263641	0.055514842007496	0.122121030210264	0.0173529207389562	-0.0376836285669581	0.0468333333333333	0.180166666666667	0.316333333333333	0.448666666666667	0.40532628319476	0.453451916297685
[truncated: 537 more rows]
[truncated: 440 more columns]
