# Supplementary material for: Powerful testing via hierarchical linkage disequilibrium in haplotype association studies
Source: Biom J. 2019 Jan 28;61(3):747–68. doi: 10.1002/bimj.201800053 (PMC6637384; doi:10.1002/bimj.201800053)
Supplement: Supplementary file 1 — Supporting Information [file BIMJ-61-747-s001.zip › reproducibility/simulation/intermediate_results/Table5_manuscript.txt]

Test	Order	dfs	Model 1	Model 2	Model 3	Model 4	Model 5	Model 6
Bottom-Up	P={1}	4	72.95	94.7	81.76	78.77	86.7	79.31
	P={1,2}	10	47.81	89.14	80.27	65.76	74.49	71.28
	$P={1,2,3}	14	35.48	81.36	69.8	52.33	64.64	62.47
Full		15	33.19	79.69	68.04	50.33	62.67	60.75
IterHLD		NA	73	95.12	85.06	79.64	87.31	81.42
MinPvalHLD		NA	73.1	95.24	85.93	80.16	87.67	82.2
Top-Down	P={4}	1	0	0	0	0	0	0
	P={3,4}	5	0	0	0	0	0	0
	P={2,3,4}	11	0	0.01	0.01	0	0	0
Single SNP	SNP 1	1	1.61	0	31.24	0.01	0	17.36
	SNP 2	1	38.07	86.59	49.42	66.91	51.38	16.2
	SNP 3	1	10.72	66.42	11.92	38.04	40.71	15.93
	SNP 4	1	6.93	0.11	0	0	23.63	10.14
MinPvalSingle		NA	45.84	92.79	64.03	75.17	70.6	42.64
haplo.stats		15	36.84	80.8	72.23	54.34	65.6	66.56
Kim et al	Pair 1	5	30.97	65.51	74.01	38.73	25.93	37.72
	Pair 2	5	13.82	39.86	4.6	15.72	50.1	20.96
MinPvalKim		NA	38.24	74.62	74.43	45.44	58.92	47.57
