# Supplementary material for: Powerful testing via hierarchical linkage disequilibrium in haplotype association studies
Source: Biom J. 2019 Jan 28;61(3):747–68. doi: 10.1002/bimj.201800053 (PMC6637384; doi:10.1002/bimj.201800053)
Supplement: Supplementary file 1 — Supporting Information [file BIMJ-61-747-s001.zip › reproducibility/simulation/intermediate_results/18.txt]

1	6.11515868321432e-14	2.55200254722278e-11	1.97375345837247e-10	4.13439801404162e-10	0.568089851460194	0.47799996036985	0.731555376173387	0.444563231759717	1.78325629284062e-10	4.56500267225209e-11	0.0137765388737836	1.52272697666003e-11	7.18329075178715e-10	2.00511823541153e-09	9.37462455761186e-09	8.41230118568644e-09	67.9604057038814	71.2411522555412	75.4293569561851	75.7552460043808	0.325889048195677	4.51409374883951	7.79484030049935	0.584475919904435	40.6907905608205	43.3552907098438	6.06655523131667	83.6035831318794	0.055	0.2385	0.3785	0.48075	0.4090591842477	0.48804133806563	0.3084572619642	0.428230049733712	0.410536503093596	0.36526438134284	-0.0618324732396886	0.00556641049523586	-0.0320353325547782	0.0165503986479072	-0.0603618351038755	0.0515	0.1855	0.314666666666667	0.455666666666667	0.372219941315029	0.414446733097814
2	1.13665645432396e-14	2.97731729618336e-12	1.30649011617802e-12	2.81186838818807e-12	0.518059913531737	0.0419305955304838	0.135779591006875	0.0272291926956829	4.1284380212749e-11	4.83867607797156e-10	0.755571459794074	1.3136619261e-12	9.72317009804783e-10	1.37652785893326e-09	1.79204095516141e-08	1.95061262654357e-08	71.4223633402216	76.0451530127029	87.1510839390394	87.5688378869163	0.417753947876918	11.5236848742134	16.1464745466947	4.87621960629622	43.5519916929752	38.7412775893299	0.0969085970973538	89.3454800094158	0.06025	0.23325	0.3805	0.461	0.361426313175853	0.38379282308111	0.268672528824425	0.470581609467692	0.371635347249266	0.375889642152832	-0.190107317308347	-0.106472391618842	-0.00543319856941471	0.113125549014953	-0.0318423430967388	0.05	0.179	0.32	0.457833333333333	0.415347329262711	0.387255964672734
3	2.86430102687166e-18	5.62907121530073e-19	3.29099275319285e-17	8.51508352361869e-17	0.613164108634907	0.906224815501548	0.0174902992542537	0.0552175810880818	1.99715585685051e-14	3.56622670063433e-13	0.00609509048465908	8.20409843749642e-17	3.49104876490463e-13	9.34467601476262e-14	9.69966959165701e-12	1.95226865731358e-12	88.4108488238417	109.884736964661	111.187618554533	111.443211569502	0.255593014968326	1.55847460484074	23.0323627456601	3.67550327845311	58.5349100605945	52.8686152712835	7.52197244401759	111.527228735697	0.05975	0.24775	0.386	0.47875	0.371495087749297	0.393511587386602	0.470231142066416	0.497101943801162	0.370843510456541	0.375014664851916	-0.0865935914099116	0.118848079920036	-0.00405858497912311	0.0440670862491227	-0.0366068503098766	0.0508333333333333	0.183833333333333	0.315333333333333	0.450833333333333	0.4014401794292	0.34873611552171
4	2.70105690421359e-13	2.34466904662651e-12	2.42427688076899e-11	2.96456036625941e-11	0.196386581532781	0.363044088690364	0.104063819259078	0.409007497917388	8.64889657853031e-12	4.0812400462443e-09	0.238698538114177	2.36829196014155e-10	8.8260275293231e-11	4.86536249370165e-10	1.03144183598743e-11	3.37214449188475e-11	64.9000306215967	76.5771449703971	80.3618499607765	82.0308943351192	1.66904437434277	5.45374936472217	17.1308637135226	0.681683852681545	46.6129011405337	34.5845919476742	1.38826369972048	77.0899671260668	0.05425	0.2435	0.37225	0.474	0.439564795996728	0.368683084252208	0.290370358138009	0.492989839018487	0.369546956208953	0.371826401214056	0.0177765907591901	0.0508206836903872	-0.0468714731010683	0.0147631871207651	0.112294041602901	0.0505	0.1865	0.315333333333333	0.462	0.395514226111939	0.373357943796354
5	1.0132080002476e-12	1.93088351669604e-12	2.58424096343464e-11	2.55136622155075e-11	0.140419197768126	0.371687943446076	0.0425034850968188	0.0388773788169498	1.1526256737288e-11	2.12400694018293e-08	0.0701981426892836	8.86198206099854e-11	1.78487575053362e-10	6.81223100255648e-11	1.52979208462518e-09	7.26160213328988e-10	62.1726593054118	77.0092629568535	80.2123170714112	82.3856763927542	2.17335932134301	5.37641343590076	20.2130170873425	4.26621755843325	46.05017980714	31.3777535394584	3.27838105353476	79.4342112321846	0.05775	0.24075	0.3695	0.46875	0.543868210343312	0.471318289345291	0.397002063812516	0.441690546316356	0.388192354966387	0.378498747921018	0.161298634304129	0.000376301666266604	-0.0125700735209376	-0.0215480334273786	-0.105365065970823	0.0483333333333333	0.184333333333333	0.315333333333333	0.450333333333333	0.357411677481601	0.350304832182189
6	4.70825211821638e-10	2.36561533615517e-09	3.82410402771359e-08	7.64995731036135e-08	0.629001025400404	0.846727007159522	0.259045767218363	0.522448896969479	4.32719773105932e-09	1.33787620640329e-07	0.0242325357196786	1.70738517972885e-09	1.30792564627917e-07	5.53894751656767e-07	3.83637246806285e-07	1.27307835085655e-06	49.4479138494135	60.9780539182975	62.7620735114324	62.9954913864349	0.233417875002488	2.01743746813736	13.5475775370214	0.40905626503536	34.4706843013337	27.8106499665664	5.07791199498934	72.336859613704	0.05425	0.23375	0.37025	0.47025	0.428657345890061	0.509721296317505	0.356287383851773	0.502390808352291	0.382218576209798	0.381824687163287	0.0561706124678791	0.0398757351407061	0.0499114156864951	-0.00456065817935169	-0.00746963040992853	0.0513333333333333	0.185166666666667	0.319166666666667	0.447333333333333	0.390359855121067	0.422965674219481
7	8.32999431966993e-16	1.56309221711236e-12	2.89250128314036e-13	6.47043410512364e-13	0.543269860990042	0.0190070395599915	0.221946377283678	0.279627932568578	5.67508177231757e-14	1.22398779304045e-10	0.00364933423844415	1.40642332023555e-11	1.43201396097724e-12	3.94625405388798e-12	2.12392121474069e-11	4.68304308301992e-11	76.7902824052144	77.479236922256	90.6240908047985	90.9936037747175	0.369512969919015	13.5143668524615	14.2033213695031	1.16889729500872	56.4807649551967	41.4263118907293	8.4505481977576	83.7907942146162	0.05125	0.23875	0.37425	0.47825	0.4681595272118	0.329594722123457	0.373601426257445	0.471209750777866	0.339726545789719	0.384175388318067	0.20111658949074	0.0757046661963406	0.0237872335381194	-0.0104155296792947	0.29779414063802	0.0465	0.176833333333333	0.312	0.448666666666667	0.403475183843461	0.380055253589639
8	1.2305516461797e-12	1.55082044511734e-10	4.84449561573224e-09	1.07524878853384e-08	0.79891681440919	0.984326538645494	0.867983868009373	0.0296031333459427	7.63782631026871e-14	2.05064174852998e-05	0.0108938116641727	4.52093160159292e-11	7.8579098983469e-13	4.41801179099831e-12	2.18062014785743e-11	8.35167082605479e-11	61.7714334235934	67.1765462154435	67.7863823709777	67.8512795252391	0.0648971542614163	0.674733309795556	6.07984610164567	4.73219206970953	55.8967617287217	18.1416728502063	6.48255766497459	81.0320000262119	0.059	0.24325	0.3675	0.47775	0.473678568948409	0.443976748432509	0.464526207496514	0.458910917896474	0.399786404280926	0.399514349313608	0.140854041275482	0.17096705179815	0.190578940868975	0.0106807299633956	0.17264896259144	0.049	0.181166666666667	0.326166666666667	0.451833333333333	0.381065879986946	0.384172868959647
9	3.95469738842248e-07	2.29324723321714e-05	0.000261473585326992	0.000312292997937642	0.286480329828096	0.874049158063702	0.890922453323467	0.370183562543617	2.07315418716462e-06	4.40852590210955e-06	0.00765520330452867	3.65603146788722e-05	2.48217458524735e-05	9.4152088075757e-05	0.00012118218056415	0.000332884333416168	35.3402314443374	39.2521606322844	39.93149772584	41.067586400779	1.13608867493895	1.81542576849461	5.72735495644156	0.803048217124342	22.5260284854867	21.0784748200094	7.11241212892492	47.019154402233	0.0525	0.22825	0.3675	0.484	0.426161681792084	0.375122888816659	0.38170048605927	0.459717973745678	0.373823786431355	0.367195913631585	-0.0337905541287223	0.040451745633296	0.019895944441689	0.0210488121791935	0.0854411875054849	0.0485	0.189	0.323	0.456833333333333	0.423731075424405	0.441623879245394
10	1.33632084102734e-09	5.30240733465646e-07	3.39323415939557e-06	6.67729379386308e-06	0.836558354748436	0.671392358590788	0.96083743206657	0.912363512612021	9.11398887233845e-09	2.48855859125431e-06	0.00609509048465908	2.86367524666814e-06	5.13770874856002e-08	1.66614348222782e-07	2.8854176160443e-07	6.34738133436695e-07	47.2752403820778	48.3742954520421	51.5173636972395	51.5599224489779	0.0425587517383974	3.18562699693575	4.28468206690013	0.012112725694351	33.0216166693281	22.1752920131639	7.52197244401759	53.7755486430205	0.052	0.2245	0.3585	0.47875	0.473025830376377	0.355484313000494	0.35437642126877	0.442789703166527	0.38472950021616	0.395299887561459	-0.000107866098119114	0.0460573083045554	0.0131822004725853	0.0168984247080126	0.0217977447381744	0.0525	0.177666666666667	0.313166666666667	0.450833333333333	0.455671569545037	0.362155759702695
11	2.62713266063559e-11	8.18303840117416e-10	2.1983901093295e-08	8.27854237414312e-09	0.0364467183161475	0.404999457734653	0.289933211022152	0.0184510207542024	1.82697410414273e-09	6.61801868565346e-07	9.06205999042611e-06	1.27520989242501e-08	1.95678242167208e-08	7.77522482926443e-08	1.18693228150513e-07	3.70673591022029e-07	55.4402833846834	63.4024252188392	64.1163124963787	68.4923928862991	4.37608038992039	5.08996766745986	13.0521095016156	5.55281206854306	36.1500114172832	24.7232729270181	19.6995943382299	67.4323649145814	0.05675	0.2295	0.37125	0.487	0.462545860025515	0.516572818626277	0.467567283385511	0.469846878979962	0.392702394376052	0.414549122716148	0.0840805446379017	0.182068894899462	0.114556191175186	-0.00724906408296188	-0.0281240933654052	0.0461666666666667	0.180166666666667	0.323	0.441833333333333	0.401145148739064	0.472080896881637
12	2.72682107553939e-09	1.47156298742437e-09	1.11028822090466e-10	2.67233708976595e-10	0.909107865815604	0.0115462521113447	0.00109611475547399	0.0181315276992855	1.12479950440077e-07	8.346962410975e-08	0.118170716820367	3.10804790444592e-10	6.78576759250875e-07	2.35905250273242e-06	1.36796761322408e-06	1.42297278975653e-06	45.787492205578	62.0637935635605	76.7879683067949	76.8010017035995	0.0130333968045306	14.737208140039	31.0135094980214	5.58339628299655	28.1463438594856	28.7238450886907	2.44139999779691	76.4393579554902	0.061	0.237	0.37075	0.47775	0.489735124320726	0.459417408837999	0.411439371339993	0.480326264483406	0.37386198109045	0.399613607432656	0.110197377609522	0.0573116182496918	0.191524417350156	0.0743727340713742	0.0909851017429214	0.05	0.192666666666667	0.318833333333333	0.461833333333333	0.360031717894167	0.363840520377895
13	6.00695662535534e-13	4.53766334935757e-11	3.78769729133973e-10	3.97854257158918e-10	0.161234862310639	0.31611762574492	0.320558008514807	0.551044404325646	5.49334295119888e-10	1.20141680413707e-09	0.42679358603745	6.0568886835079e-11	5.87032483589771e-09	2.06920714327157e-08	6.27373622845032e-08	1.39052003948571e-07	63.2515821739798	69.9479050811788	73.8848345483348	75.8474407654357	1.96260621710098	5.89953568425699	12.5958585914559	0.35544947971357	38.4936036409599	36.9670631232857	0.631532919209349	80.3383801037899	0.052	0.23425	0.369	0.46325	0.441214454678938	0.398085319041541	0.310322343298697	0.450325610017678	0.32596651856192	0.322189071053487	0.0613194608954123	0.00494955544531024	-0.0677632834454155	-0.0118606255376405	-0.0291935333796063	0.0493333333333333	0.183	0.310333333333333	0.455166666666667	0.416950703949687	0.348494542349285
14	2.31350609095876e-14	4.94739686169832e-13	2.12902540708089e-11	4.38909772187904e-11	0.508816074266533	0.956755548543881	0.431500943065214	0.119154436887482	2.2349095128019e-13	1.125153676978e-08	0.0705144435884769	5.89588081465226e-11	3.66906697658209e-12	1.76180438394914e-11	8.73260461383809e-11	2.80518809737335e-10	69.9608030559612	80.0324844095594	80.6656233394024	81.1021244469812	0.436501107578806	1.06964003742178	11.14132139102	2.42840033406719	53.7866076108112	32.6120437025711	3.27100429363054	80.4023195094167	0.0575	0.24275	0.3775	0.47625	0.425835368406683	0.399335533927048	0.294399216299542	0.465627031359297	0.370781168449826	0.384222019706713	-0.027020314297574	-0.0782018375832582	-0.0144559549868848	0.0228476912600484	0.0226307672431246	0.0503333333333333	0.181833333333333	0.322	0.457833333333333	0.396960363446541	0.438337679187145
15	2.00426641548674e-18	2.02815122928754e-18	3.27110712061628e-17	9.47815903124251e-17	0.996168339060932	0.537976674626292	0.0239112280605474	0.00696179907730306	8.33079022339313e-18	5.62943636788685e-09	0.168527466869225	2.89602392864905e-16	1.30175005489657e-16	7.93961327254724e-16	1.40948215390927e-15	4.79143160128593e-15	89.1410289042615	107.12134009898	111.201174825794	111.201197887814	2.30620207730681e-05	4.07985778883449	22.060168983553	7.2827986195789	73.8730033834945	33.9587013389973	1.89599344125781	108.674426631159	0.05725	0.251	0.379	0.464	0.434463916141978	0.36713591826954	0.405269354718024	0.485150433377214	0.362632186125821	0.403134469385283	-0.0180199174019759	0.0657035349961944	-0.0303749264128837	0.010147958296513	-0.035493599622104	0.0451666666666667	0.179333333333333	0.322333333333333	0.45	0.401975206239502	0.477259107841913
16	6.4285788996218e-09	1.4863730854446e-07	4.77110197733055e-07	1.38733404253202e-07	0.0252957598404033	0.0717427336900533	0.0936842179804137	0.699866351285291	1.56591358975503e-07	1.03242374759417e-06	0.0146539413906538	1.09708937871555e-06	4.91189168328886e-07	1.64613508144356e-06	2.09281893158289e-07	4.25292635927772e-07	43.995831868684	51.3792499363408	56.5017282902991	61.5052525940409	5.00352430374187	10.1260026577002	17.5094207253569	0.148610931947587	27.5062043733287	23.8666988491332	5.95760411915944	56.2555352176933	0.05125	0.23	0.3685	0.474	0.467830675230905	0.467005797452924	0.350844063792396	0.497400228455484	0.411060264058873	0.386068102280256	0.14037869418386	0.0391174120885419	0.0546699198929547	-0.00185944238208079	0.186110520411534	0.053	0.186666666666667	0.321166666666667	0.449166666666667	0.443240899651644	0.458013010695477
17	2.98620088606598e-18	3.42097486509457e-16	4.92243621116002e-14	5.04122348503753e-14	0.136493573387301	0.971026602536387	0.661494488235194	0.00570389989907854	7.33045958213716e-12	9.82872226266424e-16	0.00114421881288438	2.19357685489507e-13	1.66276972289339e-14	9.27157538642888e-14	1.00563759422794e-13	2.76173095699793e-13	88.3256070361822	96.0070301589221	94.6787873807625	96.8958382137862	2.21705083302368	0.888808054864057	8.570231177604	7.64154632952568	46.9370275098499	64.4645028960349	10.5783153569118	93.5021118261985	0.05625	0.238	0.377	0.47725	0.486746594660348	0.429269388368868	0.447353162273023	0.440244512282604	0.389144913387086	0.378421036058095	0.0948275515294282	0.211626029508304	-0.00773673411452028	-0.00885706863599607	-0.0267402070160232	0.044	0.181333333333333	0.299666666666667	0.444166666666667	0.458652963583922	0.378003558935626
18	2.56308399158487e-17	1.1024197717507e-14	6.46746886945363e-13	7.05682997617861e-13	0.155362573174006	0.795292000786441	0.809844410251582	0.000137674811741553	1.75091789676974e-13	6.54873391390332e-11	9.00486302409721e-06	2.38216897354394e-13	2.43655891923628e-13	8.02310201444476e-13	5.49423447685786e-12	1.36861664761685e-11	83.9261528443967	88.4176368026165	88.7731645263775	90.7919577310386	2.01879320466105	2.37432092842209	6.86580488664185	14.5336971494407	54.2661542887327	42.6493155578064	19.7116942947196	93.3112132652333	0.063	0.246	0.36925	0.485	0.473720356471458	0.471527839724048	0.406693529549294	0.416738449225247	0.382356511533616	0.39920596425034	0.149513500678108	0.0393759299773836	0.123193128213863	0.0406972707521246	0.140667663413386	0.0455	0.1845	0.306333333333333	0.439833333333333	0.429550680050241	0.355765542733707
19	2.69149653158692e-11	8.49947084621759e-09	9.04960225169285e-10	5.76728653264545e-10	0.0762133621849769	0.00466066395223112	0.0516664484470928	0.543177800303726	4.20299299640356e-11	4.36570769167786e-06	0.0157780437111634	1.60899079820915e-07	5.09673872810729e-10	2.06002393980135e-09	5.63996667407541e-09	1.81472892466755e-08	55.3901275326789	58.0390863632347	71.8118542571174	74.9557116640572	3.14385740693979	16.9166253008225	19.5655841313783	0.369681736172879	43.5169673862692	21.097177155305	5.82744267528324	61.1328233373582	0.05325	0.23525	0.3615	0.48025	0.453613272329196	0.419109760183976	0.358679309132193	0.422451685803518	0.413190337036333	0.409228899304524	0.0621516594816093	0.00782012640890525	-0.0114087439067652	0.0877096469096607	0.13303028923965	0.0505	0.180833333333333	0.317166666666667	0.455666666666667	0.375522506105326	0.468337637107024
20	1.32952026476766e-12	3.31586859308069e-10	7.32473712014345e-10	1.55534769296678e-09	0.619567767854476	0.212807767426148	0.447383440182993	0.469132415532838	2.01719672627148e-10	7.03911687922518e-06	0.63475287696769	5.40328369683476e-09	6.07058630579592e-10	1.34094636906218e-09	2.05821037616416e-09	5.35219777444269e-09	61.6117065604194	65.4556954025611	72.3161598985971	72.5626354343767	0.246475535779609	7.10694003181561	10.9509288739573	0.524018746321872	40.4499300352636	20.1825766226375	0.225670447671291	69.5357798180355	0.04925	0.23925	0.3655	0.458	0.432827569157059	0.359989548527596	0.33505897673958	0.446668616097861	0.369577819189723	0.36144613475822	-0.0623990231092177	-0.00426451773015502	-0.0342540256822223	0.0252602997682194	-0.0127370026914309	0.0525	0.186333333333333	0.322	0.462833333333333	0.453774129699834	0.377256032719283
21	5.35602750543556e-15	7.87863087281067e-13	4.9813462348516e-11	9.07083300999167e-11	0.401119905596242	0.995914855343983	0.844667568136548	0.119511591212131	7.03975421468535e-10	8.08180320053665e-13	0.29415653245566	1.22365760742313e-11	8.96806173364561e-12	4.78168253064572e-11	4.80819525937498e-12	1.83584012067525e-11	72.9689616691176	79.000844778624	78.6738428906392	79.3788093542826	0.704966463643359	0.377964575658552	6.409847685165	2.42370996376303	38.0095959147657	51.2621728193353	1.10049940252793	84.1186233631664	0.05625	0.233	0.38175	0.4625	0.403156947122136	0.439296672527269	0.388123204607133	0.479354887350348	0.373197866268504	0.355487719894696	0.0581244189454591	0.0481162683398826	0.0376793441157022	0.0394630023908186	-0.021817368203735	0.0491666666666667	0.182166666666667	0.312333333333333	0.451833333333333	0.423860222699786	0.403531189702879
22	9.90130340425148e-21	2.78991232421892e-18	7.79852917875033e-17	1.90027584658341e-16	0.541611774215836	0.66987814035001	0.562861815283168	0.736040387570364	3.18983164836366e-15	9.49405994049113e-14	0.010705286570267	7.37117696387637e-16	2.68443710037689e-14	2.32180352510684e-14	7.52018407664289e-14	1.65680059169387e-14	99.9866301899383	106.432998059543	109.255914021756	109.628474705161	0.372560683405027	3.19547664561833	9.64184451522306	0.113637420529813	62.1455739082448	55.4690818994786	6.51359503017011	106.555093354799	0.05525	0.2455	0.38075	0.484	0.358300157023383	0.408135788901517	0.342327455062732	0.46062162367183	0.360591664184897	0.373947358770865	-0.0908333844832187	-0.0113977057951028	-0.0491462775176793	-0.0245436453946878	0.00286382167353224	0.0568333333333333	0.18	0.308666666666667	0.458	0.434947585807348	0.397671889431194
23	1.66425399818262e-15	9.80342391616929e-13	1.52944594848599e-12	1.630753201648e-12	0.151776817728549	0.0665189039565128	0.26362205056651	0.505647194046751	4.77674814378516e-13	2.75347650062492e-09	0.215978811939442	2.16802330889704e-11	1.01163218615112e-11	4.32518359274632e-11	2.93558461962293e-12	5.37686590293472e-12	75.3696948088982	78.5157257231185	86.7869879205973	88.8412896891023	2.05430176850496	10.3255639659837	13.4715948802041	0.443064196533214	52.2946468506161	35.350855115712	1.53089072552211	82.7702050093949	0.053	0.23425	0.3715	0.46475	0.427120648988034	0.444634962945831	0.347876586626994	0.471900071119179	0.346009851077152	0.378920830276334	-0.0111780915481988	-0.0779401217977593	-0.0292567882931462	0.00547957968011964	-0.05519108347925	0.05	0.175	0.314	0.452166666666667	0.38585189986514	0.45093844436777
24	3.62457873308094e-16	1.97789081403869e-14	1.15930263723582e-12	1.89082001681262e-12	0.3012039587278	0.928470220975662	0.530514244336143	0.495529109988738	2.43764799818933e-12	3.43342263620795e-11	0.48102211304968	3.27787746266003e-12	5.01549182953359e-11	2.03178121167015e-10	3.73171152313188e-10	1.22704501109729e-09	78.4974023034738	87.1344169129152	87.427133291334	88.4959894354542	1.06885614412022	1.36157252253906	9.99858713198046	0.464498399773674	49.0957741861093	43.9127652778843	0.496545119318398	87.2101359817088	0.0505	0.24175	0.36425	0.462	0.412401710913164	0.40041012723017	0.309889829911026	0.451836436667193	0.379145796492111	0.35831802925839	0.0613742087171129	-0.0407244350805699	-0.0380138205143964	-0.011150617581625	-0.0124552981429458	0.0475	0.1835	0.300666666666667	0.454833333333333	0.394063873831248	0.322647141852289
25	2.52864416992731e-09	3.37125442546655e-09	1.45172421708664e-08	3.16555492924609e-08	0.803620128533128	0.413052457283778	0.0568462639541525	0.66166473786423	7.40738111337998e-08	2.79045666336256e-07	0.00177396677978524	2.81258133813412e-08	1.10786949631909e-06	2.58060142377286e-06	5.53618793315191e-06	7.40669596062858e-06	45.9449789605787	60.1660838969037	65.1274739500004	65.1893081010567	0.0618341510562459	5.02322420415294	19.2443291404779	0.191507682399788	28.9551448771381	26.3895530176505	9.76985256997796	65.4819452622826	0.054	0.22575	0.35975	0.46875	0.378144955629902	0.341989779488126	0.36384675079342	0.475909927314039	0.368387625311115	0.389123841478799	-0.0429437256498894	-0.048496652120693	-0.0186918323658168	0.0373358658502024	0.0411767429883272	0.052	0.181666666666667	0.310333333333333	0.437	0.420335401247346	0.460913738754415
26	3.20715875997959e-09	3.91316085691651e-10	7.67178845013204e-09	1.59973176070059e-08	0.655254288596265	0.87675505757652	0.0292182586318963	0.0513623854665292	6.27700005343375e-07	1.39672795094446e-08	0.0689705026727199	3.00957237685025e-07	2.54107051728707e-07	1.15457286532148e-06	2.89692686213903e-06	7.46636901515456e-06	45.4487675682904	65.0798731454415	66.6752696913172	66.874609467035	0.199339775717817	1.79473632159352	21.4258418987447	3.79641687158619	24.8252445283397	32.1918865996413	3.30735301539971	59.5531692931595	0.059	0.23475	0.378	0.4695	0.4241348860084	0.529953483051791	0.361024742273998	0.486351659143859	0.387727860705961	0.370423019797991	0.17167245345457	0.0420858400695412	0.0925869485029086	0.0169097640793528	-0.00907405246206166	0.05	0.193166666666667	0.322833333333333	0.451	0.384437544628661	0.379770981765025
27	2.98163281002582e-19	1.5578235299503e-16	2.58105134135421e-15	5.14559585476235e-15	0.386026047609586	0.491998009282016	0.613284600317992	0.0570947949217926	6.95580319006364e-15	1.84217009806297e-14	0.00094434671385197	1.31645097529451e-14	3.91763415704701e-13	2.0388626177571e-12	4.59387580163749e-13	1.99827404139745e-12	93.0354979959156	97.7186318159802	101.377331408439	102.128754492602	0.751423084162525	4.41012267662154	9.09325649668608	3.61982743957742	60.6106116235933	58.6938436732253	10.9336224946728	99.979462204679	0.0595	0.248	0.379	0.484	0.424498903502748	0.377534063712173	0.33230565999777	0.465936159506439	0.417823128757733	0.392787246181844	0.0173442994755914	0.102846307186297	-0.0422244707091729	0.0695174105335433	0.146029250432422	0.0506666666666667	0.183	0.305	0.450333333333333	0.432294084903218	0.370506275202685
28	4.02420805372401e-07	1.01233982505184e-06	9.68819730835743e-06	1.70042156046236e-05	0.595980766208318	0.81413667140283	0.24560682276739	0.0781481806656371	2.80652853592892e-06	1.40868623719058e-06	0.0426755534819738	8.28131496954613e-06	1.28241860361733e-05	3.82136119803792e-05	9.17497546122112e-06	2.41042270672308e-05	35.3034101671801	46.8337454289795	48.7988353790206	49.0799359547236	0.281100575703022	2.24619052574417	13.7765257875435	3.10299959391978	21.9444808517692	23.2687737832584	4.10820817171589	50.9920302956752	0.05775	0.22075	0.366	0.46125	0.383370581098306	0.46058395711224	0.453620807119268	0.535549450282435	0.407210145666179	0.390164202350773	0.0883074696612756	0.073230182866991	0.0795651193722601	0.0503671925528321	0.0223909327429375	0.0496666666666667	0.1825	0.319333333333333	0.440666666666667	0.371959870492973	0.442927018506731
29	1.35521363218901e-09	4.16055443631394e-08	2.19225668722711e-07	1.11163756865931e-07	0.0572996732124177	0.173413081569503	0.191127387508195	0.369627665811864	2.1628978549505e-09	1.42872466187635e-05	0.768060453136734	1.20412878872523e-06	3.09671507530774e-08	1.45925500796147e-08	2.90255237348361e-07	1.37173867796605e-07	47.2459743552972	54.3584270423307	58.4470331146731	62.0609020214979	3.61386890682479	7.70247497916716	14.8149276662007	0.804915841686125	35.8211262548994	18.8303896289381	0.0869735908545408	56.0162368898237	0.057	0.232	0.36125	0.461	0.417486512382073	0.382020140241308	0.454824577459259	0.47533493697015	0.364252214028808	0.415806234296102	-0.100504817726826	-0.0176452278971471	0.244368407093195	0.0195737261621589	-0.0642484759190214	0.0528333333333333	0.182666666666667	0.319333333333333	0.458	0.451936932316288	0.388242060438537
30	1.12515163261809e-16	1.27417967425079e-14	1.93630742032684e-13	3.54319547520351e-13	0.357618846827019	0.508251054545711	0.402716825607103	0.00471931264849919	7.68786314335967e-12	3.2536872306728e-13	0.0283133589575886	8.88769773455859e-13	5.73786611840674e-12	1.98436953856988e-11	1.49938660161673e-10	2.75224908170516e-10	80.8957608425189	88.0999303738572	91.545218736479	92.3914564744773	0.846237737998308	4.2915261006201	11.4956956319584	7.98397808735535	46.8437308620069	53.0487696696237	4.80888501168374	90.2554435935112	0.0655	0.24475	0.38	0.4795	0.469378780499937	0.470573008719189	0.36204691876224	0.446454535263884	0.379874814241926	0.384453542922636	0.0802025979394886	-0.0104209026539745	0.0178134294196971	0.041154755293307	-0.0149495574700388	0.052	0.1875	0.3095	0.457166666666667	0.36883628972649	0.368725079276505
31	1.15620463791723e-12	8.81767179658854e-13	7.37148170129911e-13	3.15394778848005e-13	0.0406745858593869	0.0161897876612994	0.00120195347465408	0.00502963157575669	1.22498307496717e-10	2.77665017688991e-09	0.0359485370917553	7.33609447368895e-12	7.26031313170887e-10	4.92167615557338e-10	9.51113319836932e-09	7.04890089133066e-09	61.9001043040989	78.7509677184426	88.4716808172016	92.6612019158201	4.18952109861857	13.9102341973776	30.7610976117212	7.86875337854826	41.4247229531957	35.334532046767	4.39954420518006	85.3216279700383	0.05925	0.2335	0.36975	0.47	0.548612700292994	0.370693168930037	0.394960376304119	0.466578541648942	0.37376961448738	0.386382800272848	-0.0290264522003555	0.127587080407306	0.0380125515554736	0.0499587367356254	-0.061291644463071	0.0465	0.1805	0.312333333333333	0.448666666666667	0.37019035757118	0.426650751685986
32	8.64306951268264e-15	1.45330549803047e-11	7.1150688613143e-10	1.65740194224908e-09	0.878338934615862	1	0.999999432203634	0.0310476643690842	2.29379855052484e-11	6.79656278616958e-12	0.00201762365963312	6.5634585499769e-10	1.23723912927839e-10	6.88852891718366e-10	2.73266366574276e-09	1.0140501212922e-08	71.985480585201	72.5036353070172	72.3853701483386	72.4088021800562	0.0234320317176753	-0.0948331269610208	0.423321594855224	4.65032523654281	44.702366968153	47.0852389584834	9.53343297488573	74.6446451906686	0.058	0.24575	0.3795	0.47825	0.502832799541167	0.36092400695992	0.355630292071741	0.455701971936511	0.387777726823847	0.404055300472321	-0.0466551166618318	0.0474799696324974	0.0301054622494551	0.0514160343308972	-0.00955543491909087	0.0481666666666667	0.189666666666667	0.313	0.446833333333333	0.436345731460482	0.315017851390662
33	1.4415605747034e-11	9.75346990987701e-12	6.4699498769836e-10	1.52372369714321e-09	0.981179454673676	1	0.143790865848147	0.247269373780962	4.65232817240745e-10	1.6395622918382e-07	0.663885217363883	4.38722812778654e-09	6.26970152352555e-09	4.36886223720093e-09	8.33873800469078e-09	1.01068454853449e-08	56.6834403266621	73.3963099052999	72.6117883538973	72.6123448534781	0.000556499580852687	-0.783965051821724	15.928904526816	1.33866591541846	38.8179383317492	27.4173197553228	0.188838343927273	70.0439829149219	0.0605	0.231	0.3685	0.45675	0.489533995091162	0.52887007204403	0.429508702563043	0.492720829019997	0.398364726066872	0.379338773912542	0.101580596678862	0.159319490886342	0.142857227234354	0.0695669505635659	-0.0134156277871539	0.055	0.179833333333333	0.317833333333333	0.452333333333333	0.390354927841838	0.360331048529843
34	1	1	1	1	0.877159124558428	0.996960158792812	0.747043348885617	0.0328050655177106	2.70286084881762e-07	3.14516642815536e-08	0.051204740130487	2.61084506856017e-08	1.76494853912819e-08	1.08443352920879e-08	1.1585618776298e-07	9.73229906618126e-08	-Inf	-Inf	-Inf	-Inf	0.0238923545184662	0.333730209204077	7.61817848966166	4.55592362084371	26.4511602403181	30.6158329503269	3.80156376544801	65.6660218617996	0.04775	0.23775	0.369	0.47	0.546675005068271	0.427471111058922	0.436927107281672	0.486735174259998	0.418683241591148	0.382579640844584	0.194840140712457	0.145825901571801	0.0601736255921255	0.061339937534087	0.999958992306093	0.0575	0.194666666666667	0.3155	0.450166666666667	0.39893453417831	0.356352250477956
35	1.70348258154522e-12	1.57119442579127e-10	3.5684174176933e-09	5.60645437728065e-09	0.336861032274021	0.806471283249528	0.68203241091301	0.023103238361455	2.53169387333127e-12	7.86344479323053e-07	0.000646192968748218	3.26336575578647e-11	2.13596135031117e-11	1.23345480876818e-10	7.52770901426418e-12	2.83590729270016e-11	61.0998347047353	67.1470380087194	68.5233050163588	69.4456460914953	0.922341075136501	2.2986080827759	8.34581138676003	5.16072597114908	49.0215216110209	24.3910184490669	11.6379638811723	81.8037708751648	0.058	0.23875	0.36575	0.4725	0.394144777165448	0.367980976923404	0.452507274997479	0.465088740115001	0.388606825646077	0.379324669855468	0.0202943818074025	0.129602614819508	-0.0671623448239988	-0.0128092523506108	-0.00957370681679003	0.0476666666666667	0.180833333333333	0.318	0.437833333333333	0.389623606950377	0.395034829401623
36	4.10724671146839e-12	2.62736733812593e-09	3.85522138098893e-08	8.17485158066068e-08	0.767283628054095	0.836259172766702	0.981315200909618	0.830614493547471	9.61577000405067e-10	1.23292530485988e-08	0.187378455418513	2.21740245428199e-08	3.85754818745467e-09	1.2872733566873e-08	6.13915737037125e-08	1.24241423639322e-07	59.2811878819412	60.7376700946188	62.7422022058381	62.8297767024414	0.087574496603338	2.09210660782264	3.5485888205003	0.0457589958377866	37.4013063194816	32.4342759353731	1.73811019775167	66.0695786137296	0.055	0.2395	0.377	0.46925	0.485999435388721	0.343362870940908	0.366260395140388	0.457141884373739	0.406049332165335	0.385290373470803	0.0226728178626765	-0.0174878723040178	0.0533209794495134	0.0259894602468114	-0.00969006007675126	0.056	0.1885	0.321666666666667	0.455833333333333	0.468203882520524	0.376977058595803
37	1.11443029272104e-13	6.6574646043272e-11	2.95146125430183e-10	6.58068106391088e-10	0.687571969306181	0.352127982593405	0.720995387810638	0.0111262019637053	4.95320256340919e-10	7.94796158949072e-10	0.780803049125935	9.89279970754802e-10	4.03442973066793e-09	1.6449054626742e-08	5.08303371720883e-08	1.4606530612103e-07	66.7244412109649	69.0849580750655	74.4766124220623	74.6383388674003	0.16172644533799	5.55338079233479	7.91389765643544	6.4450482601942	38.6956162323149	37.7728659849035	0.0774356824531424	73.6560060466843	0.06425	0.2395	0.3825	0.467	0.4320697580434	0.4076767892039	0.335688727902909	0.454000575137467	0.347853345493172	0.363581833837433	-0.00671992575930209	-0.0287620625767793	-0.0155886348904129	0.066029319697255	-0.0127661493533624	0.0521666666666667	0.187666666666667	0.322666666666667	0.464166666666667	0.398254528565291	0.330210196483274
38	8.60199515245135e-13	3.70187472584197e-10	1.2766391657205e-08	2.37191632253124e-08	0.4961129398713	0.983113113522167	0.984454277935892	0.105403490300182	2.27970402686944e-10	6.99269816087934e-10	0.0218531485531248	9.67233157175372e-09	4.23270776209917e-09	2.16442809090487e-08	7.00660278328569e-08	2.42905973244832e-07	62.510588460078	65.2058535215765	65.4399745306	65.9032160257775	0.463241495177499	0.69736250420101	3.39262756569951	2.62181989765213	40.2109197862737	38.0226813519857	5.25743932858495	68.1110204279778	0.0585	0.24	0.3695	0.4745	0.505190717712477	0.437409000274479	0.308771810766501	0.434953043350564	0.367673339184309	0.388435570883487	0.0353596154564279	-0.0138934771180106	0.0804200662143938	0.0425400319534161	0.0457244495631249	0.051	0.187166666666667	0.31	0.451166666666667	0.429092763957819	0.365353336648552
39	2.11058391830899e-13	3.28269940122113e-11	5.02715478835963e-10	1.10885081265696e-09	0.681557573558709	0.745372942291968	0.715803994747701	0.213371215062802	1.46303391558727e-12	4.0607927344369e-08	0.00114421881288438	1.05313715264618e-10	1.98790618363897e-11	7.29058320060491e-11	1.54219414840485e-10	2.90009076315347e-10	65.4085319547958	70.6757235013574	73.2122193228206	73.3805970969552	0.168377774134569	2.70487359559775	7.97206514215941	1.54840395508381	50.0973640874763	30.1202002422997	10.5783153569118	79.0235570495701	0.059	0.242	0.36925	0.47725	0.429805391652639	0.395393103135335	0.327236320332522	0.454611476494967	0.355767882202997	0.358901135046202	-0.10110853682286	0.0132790127965122	0.00148406459916388	-0.0219607918287689	-0.0233887641362479	0.0531666666666667	0.183166666666667	0.316166666666667	0.444166666666667	0.41282540426675	0.422386865983623
40	4.58869879558211e-14	1.00135023013638e-14	2.82404329168231e-13	7.21192059312882e-13	0.802874262049455	0.833319991178464	0.0229431449016875	0.383239224128051	3.25002730911369e-12	7.79328475981361e-10	0.00417792528470623	3.2202214144863e-14	1.10232701372209e-10	6.06948399225724e-10	1.21627275751104e-09	4.44579740665357e-09	68.5515834946418	88.628565718238	90.6791015615599	90.7414162041241	0.0623146425641607	2.11285048588616	22.1898327094823	0.760285393873346	48.5316404614932	37.81120532165	8.20482002694007	97.9267168512334	0.0555	0.239	0.3775	0.482	0.419915916764704	0.500704837378607	0.382596685959836	0.511024456639939	0.392180412623452	0.388893538268383	0.0405331893478502	-0.0377844032411277	0.0403174324576434	0.0289528447984548	-0.0515970414213641	0.0515	0.181333333333333	0.317833333333333	0.452833333333333	0.426805151079549	0.411729428072909
41	2.26185246217715e-14	2.91228946375747e-11	7.2228908759115e-10	8.81648213495658e-11	0.0077216361889083	0.130663287533524	0.58142081683694	0.0345342627370486	5.46307176853773e-11	7.28587674461526e-11	7.11062669930169e-05	4.18379234014297e-10	3.57638271688798e-10	1.79473798883462e-09	3.77132705209825e-10	1.46514066487897e-09	70.0072536589942	70.9446550169523	72.349529296378	79.4464531686608	7.09692387228279	8.5017981517085	9.43919950966665	4.46805595421574	43.0039048238814	42.4406800429661	15.781181099117	75.726747034322	0.05925	0.23675	0.3745	0.48275	0.474836877293276	0.527804291135718	0.347422988910211	0.488476055222069	0.418172012405857	0.390848013779177	0.115784590910683	0.0240366854876735	0.0114854280211581	0.0579183408697753	-0.00320090634235378	0.0495	0.1825	0.3115	0.442333333333333	0.38631045199956	0.501185328964845
42	1.31560985784677e-16	8.51919470848906e-16	1.97378833373988e-14	7.91038392155625e-15	0.0362789632275021	0.211352811856806	0.0381050870213006	0.0481691809242029	1.75900982296196e-14	3.0797401924093e-11	0.010812249262161	5.26201457095474e-15	8.76577216702794e-13	1.94945501715066e-12	1.8009423158328e-11	1.98179335579415e-11	80.575247904897	94.0184655714183	96.7616947572242	101.145638547379	4.38394379015517	7.127172975961	20.5703906424824	3.90407348276631	58.784731506521	44.1255541697337	6.49591733344823	102.077640068311	0.05425	0.241	0.37175	0.47125	0.392846078706173	0.442547085956975	0.450909253098504	0.489789253481536	0.409474595714972	0.422572702512628	-0.0556598243761526	0.0281495564650599	0.222424382340581	0.0406436633672873	0.0753103046083382	0.0455	0.177666666666667	0.307666666666667	0.445333333333333	0.42983694397354	0.312177211323376
43	6.28200604231871e-14	2.37775986954467e-13	8.75129099578675e-14	5.21235286795026e-14	0.0630638148278449	0.00968099185000541	0.00234073933826309	0.0584965970676264	6.66727329958380e-13	1.11254696243423e-08	0.000677603994089776	1.82449841567922e-12	1.55452458530399e-11	6.23400104721064e-11	5.11349360264783e-11	1.84390093675709e-10	67.9049833966419	81.6542153248447	93.3640733108623	96.8189925725237	3.45491926166142	15.164777247679	28.9140091758818	3.57950450375256	51.6399004007089	32.6339437233564	11.5496942378813	88.5793319255426	0.05675	0.232	0.37475	0.48075	0.518158578161018	0.422245954969677	0.380682070228847	0.458842278307044	0.406474048632876	0.450112802392555	0.0231441730229276	-0.0140955361255339	0.300426880675098	0.0191107793602665	0.184459012701887	0.0481666666666667	0.173333333333333	0.319333333333333	0.446166666666667	0.330283788360701	0.430627729420792
44	1.00638955379654e-13	1.10791456711366e-11	5.88136717185766e-10	1.0456457209505e-09	0.408413604416445	0.995018374624794	0.831415911878351	0.0145648363698601	9.72268854466891e-13	2.31579123144899e-07	0.749012565565138	1.48056632737267e-10	1.49902278258402e-11	6.49644143445988e-11	9.29922159865362e-12	1.16654617811946e-11	66.9344929548242	73.111183491761	72.8388682215227	73.5222822047435	0.683413983220817	0.411098712982493	6.5877892499193	5.96835806824038	50.8993276446199	26.7497714155561	0.102362657939011	78.2118565019525	0.059	0.246	0.37925	0.45325	0.466142438663411	0.453922218845645	0.263763505577228	0.485934517370059	0.377331772720281	0.363420413016649	-0.0153829581289107	0.0307458220022728	-0.0433936678691636	-0.0105772137221109	0.0205134220736915	0.0478333333333333	0.186333333333333	0.328833333333333	0.45	0.357663185064677	0.475663909540933
45	3.43339301278437e-15	2.05578883517612e-14	1.67666931519063e-13	2.8825941120592e-13	0.318690090162235	0.324119718743993	0.0613251899105895	0.467195690884318	2.74860109737941e-12	5.18551650388285e-11	0.00215640110139026	2.37333542997487e-14	6.9782840278619e-11	3.94109410729849e-10	5.23477691167617e-10	1.96589119516933e-09	73.8825335170986	87.0495512213383	91.875333842414	92.8696486064364	0.99431476402242	5.82009738509805	18.9871150893377	0.528600837994873	48.8602864802633	43.1059180882585	9.41140345989879	98.6276812846151	0.05225	0.244	0.38475	0.48625	0.43038841699937	0.455629406413749	0.394647730432833	0.492075709379141	0.351849438431894	0.377742288242607	0.103034148947267	0.158240758664814	0.0380529743666196	0.0270436859687922	0.178151282509196	0.049	0.185666666666667	0.320833333333333	0.455	0.381795337719772	0.373985800767515
46	3.73614660478076e-15	3.91294007425233e-12	9.47256842804461e-11	1.21575680434793e-10	0.217718454474868	0.662192143174821	0.932483809862723	0.789253853466439	1.07275072810749e-11	1.77843489490144e-11	0.00812447041237628	7.2725977895191e-11	7.94658800295447e-11	3.61366165349627e-10	2.54737606066139e-10	6.16941470572554e-10	73.7089414479924	75.4360722674173	77.1622470961956	78.681593329311	1.51934623311536	3.24552106189367	4.9726518813186	0.0714384116317888	46.1908817525564	45.2006781865748	7.00582985882829	79.9040371271607	0.05625	0.239	0.379	0.47225	0.375104267570423	0.520466514157762	0.359979189300759	0.450890728454213	0.349897875212429	0.380059680720441	0.142999289339487	0.00306434395523941	0.0993323338890872	-0.0162100885653315	-0.00795795062996987	0.055	0.182666666666667	0.313833333333333	0.445333333333333	0.384555088427103	0.456808382422128
47	3.36716529829325e-13	7.64535535432741e-11	1.51642201213615e-09	2.89211516685072e-09	0.488269600449862	0.808447232481363	0.829520734437148	0.110959613642363	9.73881705712482e-10	4.5083835659087e-11	0.000663650183307451	2.18496384612838e-09	5.17252347822561e-10	1.59064945944357e-09	1.80374483526589e-10	5.32329730485153e-10	64.4455409496222	68.7731598677419	70.5779604526178	71.0582976926598	0.48033724004199	2.28513782491791	6.61275674303761	2.54050042968174	37.3765076946784	43.3797118291513	11.5883850965602	71.7391027565136	0.055	0.23	0.382	0.486	0.433289257311138	0.411585502316178	0.407504402614231	0.475868179199434	0.40365794549281	0.397757408038515	0.0384592719090258	0.0149967120329543	-0.00801485860614815	0.0053714867689686	-0.0173325513410044	0.0478333333333333	0.179833333333333	0.318	0.451333333333333	0.328768280008299	0.417568765064271
48	3.03528341074908e-10	1.19374281848541e-09	1.48550960074317e-09	3.04450549428594e-09	0.580020062317704	0.135915957164758	0.0380822517681798	0.179410185847479	9.24549793104713e-10	2.61826219759983e-07	0.0448845513778452	2.40904614327858e-08	1.92807860646343e-08	1.55855401995276e-08	1.69331715224746e-07	1.2716767614611e-07	50.3611268197055	62.5415073867043	70.6272671530023	70.9334693682831	0.306202215280791	8.39196198157879	20.5723425485776	1.80250302360537	37.4778931803849	26.5125895124002	4.02297204502065	65.8648417223109	0.05525	0.235	0.37075	0.47475	0.414424076473021	0.439127433866024	0.388364759104725	0.453934588400323	0.41871497632558	0.428727584748952	-0.0727633953683159	0.0253132572835387	0.0487375129596038	-8.78103116850636e-05	-0.0367749495112557	0.0491666666666667	0.184333333333333	0.320833333333333	0.454333333333333	0.335056093870114	0.426004592745816
49	3.0188699976563e-12	8.87750514251974e-11	2.92240827605495e-10	1.89686030860123e-10	0.0773172213230298	0.1019373506502	0.0887357810955588	0.183927913297447	2.46864548977296e-12	1.02878071633289e-06	0.00959405043165631	4.68329736631466e-12	7.86468108655307e-11	3.07845819513574e-10	1.45335289197169e-10	5.52186819585803e-10	59.9175913522777	68.4362363894616	74.5000621945219	77.620474429903	3.12041223538108	9.18423804044141	17.7028830776253	1.76559709396315	49.0709884594144	23.8735035078153	6.70875835371226	86.3745638330477	0.058	0.2445	0.36575	0.4705	0.452279287379316	0.476709407996968	0.324361125773983	0.442218338122355	0.374344142833549	0.393285716061166	0.0413158599151319	0.0593304525319667	0.0417397523226608	-0.00167987396604125	-0.02541070000523	0.0518333333333333	0.186	0.3185	0.444166666666667	0.38772661803894	0.367768590759248
50	1.26169217276705e-18	4.80156030413958e-15	3.25311409299047e-14	7.57199919644424e-14	0.562638372607991	0.334477787740242	0.88180381718804	0.694897362470082	4.27225001614895e-15	7.56215233658984e-12	0.0287788720165807	1.27776058816794e-13	4.08555908578147e-14	2.60579974503965e-13	3.67866709868893e-13	1.5653821390687e-12	90.0873362253187	90.2392742463635	95.6236048862556	95.9587614578195	0.335156571563857	5.719487211456	5.87142523250077	0.153834729077062	61.5702507881033	46.8760420771396	4.78079258225262	94.751485241501	0.0565	0.24275	0.379	0.47375	0.398147382950025	0.365860430263797	0.411432718903919	0.439480368598776	0.387468353960711	0.397092239012429	-0.108749501484972	-0.041005758415067	0.158539584219099	0.0175433344520728	0.0176147690672386	0.0546666666666667	0.177833333333333	0.312666666666667	0.4515	0.365893284579516	0.4366542728357
51	3.34611390840611e-19	1.27006293538175e-15	1.75761037847214e-13	4.04114871847868e-13	0.572058039578184	1	1	0.0173077542038392	1.56789019469779e-17	5.69562577647454e-11	0.00212856238488392	3.38686824956047e-14	7.09020369148021e-16	4.57418840385593e-15	1.60581018570146e-14	7.26766017626045e-14	92.7998760866831	93.1469630128631	91.7672522812863	92.0865034058224	0.319251124536095	-1.06045960704068	-0.71337268086063	5.66489488125626	72.6248914151893	42.922349063072	9.43523133004601	97.8107460809037	0.05925	0.24375	0.378	0.47725	0.497870094219254	0.484444382217338	0.338146433074034	0.459151924014558	0.381972462562023	0.380065220828032	0.0961276343185163	0.0744200699861313	0.0567991125741898	0.0386937401467973	0.112397340783375	0.0483333333333333	0.1735	0.3145	0.446	0.420055483152106	0.436589029460828
52	5.01136887586087e-07	7.78944685526464e-06	6.89191921539692e-05	0.00010031176690538	0.414781894764902	0.799268178152463	0.58364549447924	0.157935236025645	3.29796930948104e-08	0.00159174799225845	0.0208855213145363	0.000196373306158967	5.48205276037871e-07	1.7849234394362e-06	1.96136804136873e-06	4.57739939682578e-06	34.8396268950601	41.9071230032423	43.589554966602	44.2546073879057	0.665052421303699	2.3474843846634	9.41498049284564	1.99388523540892	30.5237927756662	9.96926758183326	5.336319719725	42.3803322391203	0.05575	0.238	0.35125	0.4725	0.499798752083501	0.405544737860755	0.336932672332924	0.428425453256565	0.422514833469307	0.391480933179371	0.0637438029182185	0.0297782827516751	0.0277919279114027	0.025463478633676	0.0245732780067486	0.0493333333333333	0.191833333333333	0.320833333333333	0.449	0.393856605301733	0.383188562231945
53	8.49262421127865e-15	1.13431473582006e-13	1.11253674887853e-11	8.23784125052188e-13	0.0040726326933007	0.210215889684402	0.072530860885853	0.40253784504382	7.17100884716784e-09	7.49428047963956e-13	0.000237734676168547	8.62797487000387e-11	4.5410791856181e-12	8.09620018208687e-12	7.75697753857127e-11	1.32484263065718e-10	72.0215755594618	83.2890360187666	82.1809582250789	90.4321021937576	8.25114396867866	7.14306617499096	18.4105266342958	0.700731987698873	33.4878628503593	51.4103392304442	13.5065304639811	79.4978502815235	0.05275	0.22375	0.3745	0.48575	0.481019067637292	0.408997110177821	0.410179224028423	0.449838542890389	0.458982651370749	0.385995645169861	0.120689574373345	0.0616308905284611	-0.0201953559448221	0.0525999544677487	-0.0208595310745427	0.049	0.176666666666667	0.305333333333333	0.448333333333333	0.421631355785765	0.402637243958251
54	2.97118553856571e-10	1.04513692387146e-10	4.92793645485971e-09	1.09836642485405e-08	0.816424791398836	1	0.0967613608307415	0.970418581148423	2.39534124144945e-06	1.47552202298497e-09	0.317825422493598	2.21103097403756e-10	2.17323558921208e-08	4.71469195740386e-08	1.31242517439456e-07	2.20225267811967e-07	50.405508842734	68.0679839403601	67.7451721460166	67.7990638075426	0.053891661525995	-0.268920132817584	17.3935549648086	0.00137517173334345	22.2485939502603	36.5664144898128	0.997874257955118	77.2542580903682	0.051	0.2305	0.381	0.468	0.439405857865401	0.501092167492805	0.484008365929523	0.486610900953962	0.414886325793025	0.387007610310614	0.1174078916639	0.133218943118301	0.205074299356417	0.0690988211553027	-0.0232377787850862	0.0511666666666667	0.191333333333333	0.322166666666667	0.457833333333333	0.391768311159181	0.360872698132666
55	1.03627891832103e-11	1.06862312717071e-09	9.14139961854794e-09	2.057259645721e-08	0.950047989903268	0.629373747665008	0.632245857128421	0.0506391230665337	2.09573486195765e-12	1.07955526694552e-05	0.00348316045690673	3.6247696458755e-09	2.07668200035213e-11	5.79616261780369e-11	2.96472952252034e-11	9.03180818504144e-11	57.3667744515988	62.7941064926999	66.2506751950932	66.2545997807174	0.00392458562419051	3.46049328801746	8.88782532911864	3.82016923951232	49.3922354966362	19.3652173251267	8.53534110878718	70.5090487833766	0.05975	0.2375	0.35325	0.48275	0.418338422540335	0.411275990277419	0.45801144494491	0.451516438175084	0.399663393369289	0.408928634485227	-0.0210647988023542	0.105735861102924	-0.0394068016147162	0.0323483878916208	-0.0625012073665258	0.0506666666666667	0.1795	0.311	0.453	0.41467029884403	0.398424905552035
56	2.13861239153858e-11	2.80767819042637e-10	3.87327864098558e-09	8.72523299938289e-09	0.845867663102132	0.771859312105731	0.327459878438227	0.0496476688862123	4.16342725274256e-09	5.59408680986262e-09	0.25872367050076	1.11436686938145e-09	4.37450189466855e-08	1.9158846111664e-07	4.13757871968836e-07	1.18656970539283e-06	55.8665419958561	65.8329065790167	68.3258530886815	68.3636419791219	0.0377888904404244	2.53073540010519	12.4970999832658	3.85331849320482	34.545782149482	33.9709575696525	1.27557362200241	73.3686150299794	0.05925	0.23925	0.388	0.472	0.406535596123618	0.420854813969587	0.296778383656847	0.46217144216229	0.331094991149395	0.391065176618058	-0.0873580387855618	-0.0892675656013132	0.0089389934991041	0.00227703724851389	-0.0189046303201776	0.0501666666666667	0.190166666666667	0.331	0.4605	0.417459227010499	0.473602409175654
57	5.00339014379503e-14	1.10509100621347e-12	1.26537539229931e-11	3.15772284454884e-11	0.976826944798437	0.603534404057439	0.261414691681531	0.509513981252915	1.32359098495889e-11	6.94729758101644e-10	0.000814013272114475	1.01009225300705e-11	1.33933142695804e-10	5.6843980054744e-10	2.60272147247437e-11	1.04818065580629e-10	68.3734900816562	78.24974346206	81.8807709964603	81.8816147363978	0.000843739937408827	3.63187127433775	13.5081246547416	0.435065117037993	45.7792361315878	38.035390265446	11.2090056091638	84.5699604758545	0.054	0.2345	0.37125	0.48325	0.449635769017652	0.425654762402107	0.426612865269648	0.487933043306666	0.356326773620443	0.412282036774087	0.0504588443041595	0.092984342567975	0.015009973118595	-0.00371337197725346	0.0214311468132756	0.051	0.178833333333333	0.311666666666667	0.449166666666667	0.44682572315467	0.330581281632713
58	2.34892637416737e-16	6.80391977590503e-15	1.17705010882743e-13	2.99765686198263e-13	0.760234352134587	0.653350484552157	0.268476447155218	0.0201080796601868	1.18693184865839e-13	9.80182354272104e-11	7.27425809736573e-06	7.18454632531693e-13	2.54277717475627e-12	8.71109601182197e-13	8.68424224337589e-12	4.7218028978761e-12	79.386941565499	89.4757610538363	92.6858390507768	92.7789696451	0.0931305943231564	3.30320859126368	13.392028079601	5.4024868993356	55.0301804630599	41.8605944074516	20.1197251203703	90.7502578792593	0.05825	0.25625	0.3805	0.4905	0.411400960626185	0.473477430079269	0.326123115317639	0.462981542897579	0.394916912839958	0.395202012892253	-0.00571948393926895	-0.0601880486084315	-0.023631537218978	-0.00913029463419579	-0.0325430073461326	0.0476666666666667	0.193333333333333	0.317666666666667	0.444833333333333	0.479849134952817	0.318455297926596
59	2.39454702598366e-24	5.40216384022045e-22	4.56635642457563e-20	1.18601710864734e-19	0.538656453706861	0.9243501921014	0.600439981613015	0.00623237066811016	1.66299848463406e-19	6.88647661354655e-16	0.0209058868140758	1.88738778208295e-18	6.66214577568061e-18	7.57160723787226e-18	2.46009985006239e-17	4.20222735419474e-17	116.948788038782	124.781637416301	125.803264325121	126.1812998799	0.378035554778762	1.39966246359836	9.23251184111723	7.48185857830867	81.6037316111033	65.1654967799859	5.33462087381304	120.006036191728	0.06375	0.24975	0.39625	0.4735	0.477310822520733	0.506352921619592	0.329660972867614	0.45785167900566	0.319366949922693	0.37688142835218	0.185956979814369	0.0141670121114657	-0.00279924571128231	-0.0286824743363922	-0.0275421091215997	0.0508333333333333	0.174833333333333	0.3175	0.45	0.356315110225659	0.418714804513361
60	1.07708609139033e-09	1.0973414634665e-07	5.20966347853359e-07	1.0217059839532e-06	0.691382934242155	0.500669062264558	0.648308404648199	0.909010613799171	8.26621728026831e-08	1.62839687064505e-07	0.149499818578184	2.56436684832841e-06	8.56969499579365e-07	7.72068318566328e-07	3.14032545776846e-06	2.41336918437704e-06	47.7247231650326	52.0917527953352	56.2807401016762	56.4383324413357	0.157592339659459	4.34657964600046	8.71360927630303	0.0130614242721094	28.7426705074031	27.4305345107605	2.07734700402216	54.0625009943582	0.048	0.22775	0.3635	0.4695	0.399751112482966	0.345386857421577	0.312770097595197	0.417082647473153	0.461998704403886	0.389385466484248	-0.113571333836523	-0.0200673077163723	-0.0582763342940881	-0.0181523574918952	-0.0504530268236076	0.0485	0.183666666666667	0.313	0.454833333333333	0.385415208006526	0.444789156228283
61	1.36307937632639e-11	1.82973638386534e-09	1.41301935998699e-08	1.16804101212936e-08	0.117163475589125	0.298305534794986	0.456024884847003	1	7.02229012316462e-12	5.65037455970807e-05	0.00326150537225377	4.25958398110798e-08	7.0614409535999e-11	2.94026508507715e-10	3.50802143446693e-10	7.11241518141497e-10	56.799346387721	61.5658738829006	65.1932068979659	67.6480419565414	2.45483505857555	6.08216807364079	10.8486955688204	0	47.0212026219397	16.2163697797296	8.65508123541076	64.4532177688414	0.052	0.2375	0.36025	0.47375	0.482992210994365	0.383776755683795	0.433579086214343	0.437299652177728	0.417925793955549	0.41449917764738	0.10355531354116	0.0491604877182929	-0.0121794418580467	-0.0136173819267347	0.037416950599606	0.052	0.180833333333333	0.321333333333333	0.443833333333333	0.370060283122942	0.357719474306673
62	1.32365372818316e-10	5.01682098295459e-09	2.43860207392189e-08	3.38392231144563e-08	0.281267815373416	0.329146817129099	0.297377092459789	0.33145233520791	5.16265374132876e-06	1.44843819840412e-10	0.417033308979922	4.6933361858461e-08	1.69555587290173e-09	4.80852312766659e-09	1.18320370107277e-08	2.87883158008513e-08	52.0857574987385	59.2530949701395	63.8631057193197	65.0240595345167	1.16095381519699	5.77096456437721	12.9383020357782	0.943215233940919	20.775975973811	41.0971982077499	0.658660293011053	64.2123332782122	0.05475	0.22825	0.3665	0.45975	0.431992915690931	0.45220872596834	0.374559768463135	0.486500872902797	0.377601624694456	0.371225077940105	0.0870379223648475	0.0897184608263556	-0.0314249010992624	0.0129492003262046	-0.0299401076081853	0.0503333333333333	0.1905	0.304833333333333	0.4515	0.378257658144441	0.409351206148306
63	4.95783569691478e-09	1.44006671827318e-07	3.03640359147906e-06	3.50552725217288e-06	0.229203432611598	0.876708527926784	0.648653804483467	0.89461861696634	6.6362485226276e-09	7.69641433417573e-06	0.19193579594819	4.73932376411442e-08	8.18169909504527e-08	3.73772816638745e-07	6.64219265731026e-07	2.15484652297529e-06	44.5388746805402	51.4536400495635	51.8029355624822	53.2487333446843	1.44579778220213	1.79509329512075	8.70985866414412	0.0175462687889194	33.638605274642	20.0118398378763	1.70269584878224	64.188100156462	0.04925	0.2255	0.3605	0.45675	0.410130587587114	0.404682347281367	0.392645831540876	0.493783338094127	0.38165269811103	0.364291044637876	0.0210367245509552	0.0619176390461329	-0.0108984324950947	-0.00582201887068591	0.0673995565999866	0.0486666666666667	0.178166666666667	0.317333333333333	0.4435	0.399938384418938	0.35286454378867
64	1.20355841946432e-14	1.09333571261092e-12	1.98525337942652e-11	2.15707984197321e-11	0.162257155684216	0.478726045261273	0.404178845712941	0.006648902196314	1.10310788944688e-10	6.41030251177528e-10	0.793340676023645	6.6850719900865e-11	1.17521595977527e-09	2.28961192531053e-09	1.38725611745058e-09	3.34090223974464e-09	71.3047746977609	78.2734950157246	80.8290885680399	82.7821516577023	1.95306308966246	4.50865664197772	11.4773769599415	7.36544829037257	41.6295936509068	38.1923566686346	0.068630928035418	80.104112606673	0.059	0.23125	0.3785	0.465	0.437778347313517	0.406843938154216	0.49310909136762	0.445125100190183	0.385708440135158	0.379011279557302	0.007062982369463	0.109292315743015	0.0798422398830497	0.0164375377628944	-0.0120775949433293	0.0466666666666667	0.178333333333333	0.3185	0.462333333333333	0.356708408726744	0.360658196285726
65	4.02208186585175e-10	1.43586939923585e-08	7.59193232240288e-08	5.88311476986609e-08	0.108592693301446	0.234193620440006	0.240009564690361	0.000623655715314325	1.50044355410609e-08	2.38442389960637e-07	0.0307835961016644	1.52767412459884e-07	1.91196217461084e-08	2.45097483904977e-08	2.05342174294711e-07	2.90443635465749e-07	49.7756480553799	56.8279409924799	61.0756763993559	63.6502597131985	2.5745833138426	6.82231872071861	13.8746116578186	11.70400945439	32.0527266271401	26.6933365049281	4.66499036781534	61.2631929827822	0.063	0.23575	0.37075	0.4805	0.449600603230506	0.495493373027963	0.450006611103423	0.485997097503774	0.395785856742541	0.392543141145455	0.0757437974383342	0.175752084546417	0.153917360435569	0.027945246466663	0.147494890337148	0.0471666666666667	0.188666666666667	0.320666666666667	0.4585	0.35106603835413	0.438217286411408
66	7.19529831784663e-14	1.3056816884247e-10	4.3488637987938e-10	3.14186076744466e-10	0.0909932514177811	0.115280605027635	0.641458816085172	0.910287727020683	7.54108382944472e-11	4.66770241743044e-10	0.00562185833988585	1.06002210406752e-09	8.00482089987335e-10	2.20987754303153e-09	1.7738453593276e-08	3.01414993013239e-08	67.6254942335581	67.5653881092003	73.5567245932616	76.413437833442	2.8567132401804	8.84804972424172	8.78794359988387	0.0126957963479981	42.3733442971388	38.8114982594907	7.66768358463378	73.4893215631854	0.05	0.23725	0.38125	0.4745	0.462454432753013	0.361624492010694	0.333982676878803	0.44823714020013	0.384404245917623	0.387319109615176	-0.0401870415329581	-0.0528086320866345	-0.015230119364913	-0.00515576685053335	-0.0369400748014447	0.0495	0.183333333333333	0.320666666666667	0.446333333333333	0.398062274112397	0.444909089274969
67	9.09557103439635e-11	4.92261846651192e-09	7.60978528153952e-09	1.70565530477558e-08	0.882659872015725	0.191229183579432	0.241293892063968	0.622853536608761	4.46790953347709e-07	5.73471826687665e-10	0.0227950738097609	1.51699231446363e-08	1.90347016085542e-08	9.47426023232582e-08	1.81155551588249e-07	5.62064619583086e-07	52.8647444219387	59.2966774984161	66.6949153452806	66.7167005753145	0.0217852300338564	7.42002307689836	13.8519561533758	0.241877256890803	25.4808706782096	38.4096818415946	5.18405436383	67.0053456850684	0.05425	0.238	0.3785	0.4735	0.498062824343784	0.325263721835135	0.404821153887558	0.452406234688756	0.351601541656435	0.387803135180625	-0.0486069249716376	0.159727383656722	-0.0418884341682711	0.0230846212972757	0.0337068986643029	0.052	0.195666666666667	0.318333333333333	0.450333333333333	0.438138249603706	0.39816325065815
68	4.50092995167546e-10	1.86741053500923e-09	3.18157189697475e-08	4.48486579417458e-08	0.291544112762182	0.729870611696856	0.19261953274637	0.0598121316444298	6.50280201692491e-10	2.3821109978756e-06	0.192364933199487	2.06298994269143e-07	9.55768805978378e-09	2.69262620002482e-08	1.80114656965949e-07	3.27451305179828e-07	49.5416186572038	61.5192623160401	63.2127456244198	64.3252227356643	1.11247711124452	2.80596041962417	14.7836040784605	3.54258625875445	38.1644013770128	22.2592289101995	1.69941169000049	60.5070546991167	0.054	0.23	0.361	0.46175	0.446841442383171	0.456622358465984	0.44090361371927	0.450578626261636	0.39821387973152	0.39658075324787	0.0879744185407579	0.0519942355559645	0.0182194181610508	0.0181538076625871	-0.0383288458571462	0.0456666666666667	0.179333333333333	0.3155	0.4485	0.417422420307297	0.349521567175166
69	2.15244352297988e-20	2.24570936241079e-18	2.4635999651788e-16	5.82329863797779e-16	0.518833730168169	0.999228708465264	0.650661480689536	0.140963428878016	5.99611950553314e-18	1.79482856692706e-10	0.264635136914704	5.82825254144418e-18	2.70673400943904e-16	1.77360959807091e-15	5.97939159452333e-15	2.58762315889337e-14	98.4022715851388	106.901424475218	106.674113581634	107.090324645542	0.416211063908122	0.188900170323905	8.68805306040304	2.16741045301023	74.5221671688869	40.6781506862008	1.24434588384793	117.47938411634	0.0555	0.2485	0.3735	0.4585	0.44254649495453	0.46794285566982	0.326210823908632	0.446011592645447	0.349755030824827	0.379488182996301	-0.00964845055218011	-0.029484060044436	-0.0154896895702138	-0.0138972300829501	-0.0319726608381029	0.0488333333333333	0.176833333333333	0.311833333333333	0.447166666666667	0.411235720133772	0.34534878812169
70	5.5458149635218e-11	2.37464635879719e-08	3.65066508329444e-07	6.87231948382312e-07	0.596267523851515	0.877179719324865	0.981017247279779	0.0795159763438942	9.78081131913269e-09	2.87332313039161e-09	0.0447182306282543	3.52598446921459e-07	5.50773019381976e-08	2.31280992127646e-07	3.02159162247758e-08	9.51264403661256e-08	53.8913082817016	55.662278021875	57.1730921874332	57.4537543748011	0.280662187367852	1.79147635292611	3.56244609309942	3.0747672227717	32.8843374316621	35.2678778261452	4.02923437178106	59.1520168617681	0.0595	0.23475	0.369	0.46975	0.368581470987352	0.40735733986314	0.310629645751959	0.466674067670974	0.387439263817764	0.368818006889234	-0.0551457306375431	-0.00584500292264157	-0.0357418201476753	0.0177824898383413	-0.00308647566899077	0.0513333333333333	0.187166666666667	0.311666666666667	0.449333333333333	0.348918498556274	0.38209647610267
71	2.09482925894942e-17	1.90984377721555e-14	6.7586040981391e-13	1.62963496787554e-12	0.679072821439977	0.89740608659603	0.952807828453503	0.588584627606896	2.07174272243227e-14	6.35283101410921e-11	0.165590476552932	7.82917348520443e-13	3.09698302622873e-13	1.43034714045224e-12	2.82827607485585e-12	7.77567142002844e-12	84.3392226731812	87.2113248972601	88.671718501806	88.8428899215796	0.1711714197736	1.63156502431957	4.50366724839841	0.292560071701246	58.4627721596389	42.7087246254487	1.92241681722589	90.5504525132499	0.05175	0.24175	0.3665	0.45875	0.464804208108405	0.450956065519364	0.268120454830941	0.443366782026029	0.37523188463244	0.371126582779462	0.112363655349171	-0.0521401958665574	-0.0587169772359971	-0.0100842706205302	-0.0322942025313874	0.0493333333333333	0.1785	0.303666666666667	0.444666666666667	0.46126767567079	0.378988202388286
72	5.28356496664288e-16	1.68510159555554e-13	8.56638133444654e-12	1.95421166400387e-11	0.635027377397898	0.988000257048264	0.916264816080928	0.0406382489869742	6.73934680166935e-14	1.25350587889453e-10	0.00270322402402063	5.75247041364434e-12	3.38016784473021e-12	2.01709130980612e-11	3.35957313744419e-11	1.34992420819016e-10	77.7243773136433	82.4151975763016	82.7899580641024	83.0152627837451	0.225304719642736	0.600065207443549	5.29088547010178	4.19103628609537	56.1428139687596	41.3797280405979	8.99768104450231	85.8924132302181	0.05875	0.23725	0.377	0.4735	0.425367419012412	0.371612514479716	0.353431339570716	0.458757894007628	0.315528509756755	0.347585552068911	-0.0204328288570445	-0.0260288746727054	-0.00406393122199799	-0.0064680325974694	0.0493082371429136	0.0493333333333333	0.175666666666667	0.314666666666667	0.443	0.422137859287061	0.44294175556838
73	4.22707735182651e-08	3.21996729282656e-07	4.32020183618677e-06	2.44982877019943e-06	0.0698722549053394	0.46338628727871	0.225807944202295	0.143401076681851	1.92733944298046e-08	9.408627764997e-06	0.019594210408119	8.61672922309153e-07	2.37836521567116e-07	1.10006681847522e-06	1.10582646949229e-06	3.32734785001682e-06	40.0497524854363	49.556539187055	50.8951289364195	54.181147656258	3.28601871983847	4.62460846920294	14.1313951708216	2.14107817076319	31.5664180227286	19.6278790913093	5.44769075393015	56.8751299534066	0.05475	0.23375	0.363	0.47425	0.415999406540143	0.49104955733612	0.357313250372445	0.484548255593466	0.444633874000217	0.386950485672715	0.138371826387285	0.0483711846400545	0.0390165769091712	0.0317851100758666	-0.0285652563492204	0.0481666666666667	0.187166666666667	0.320166666666667	0.4505	0.429565787308237	0.424842661393795
74	1.49892604896705e-12	1.44988360117581e-10	6.40411470706566e-09	1.37762388067963e-08	0.71822469216756	1	0.881353276896286	0.132772884917472	5.46307176853773e-11	1.51379311474677e-08	0.0009435801540078	6.13477475008603e-10	1.36977175537985e-09	4.24080183082378e-09	2.11064655300773e-08	5.47428176500677e-08	61.3640432199172	67.3286753258653	67.1122421963009	67.2424422638651	0.130200067564147	-0.0862330620002467	5.87839904394787	2.25978043038322	43.0039048238814	32.0355189390939	10.9351270296047	74.8071530015759	0.06325	0.23675	0.37475	0.4835	0.440703349311389	0.462666294705883	0.303626580318574	0.437585946305185	0.370312168596263	0.376163548056012	0.051709136741831	0.0378261274579451	0.0312452358363511	-0.015424981631284	0.138481826073491	0.056	0.1825	0.319833333333333	0.449833333333333	0.366535629094061	0.378656055541159
75	1.2249455015655e-11	2.49728583092147e-09	6.20880360355613e-08	1.34427106967165e-07	0.908872968979155	0.981258006402446	0.950438945820777	0.0447320267160008	2.58903320870116e-09	6.15404527017481e-09	0.241446523098103	7.05591958604769e-08	4.93538151120092e-08	1.02237742980652e-07	4.04690319285704e-07	8.56849547537671e-07	57.0205565752767	60.8539978110857	61.571308447521	61.5844095923603	0.013101144839311	0.730411781274597	4.5638530170836	4.0287139880038	35.4707962952089	33.785353217283	1.37212844917121	63.1972012454844	0.05675	0.23775	0.37175	0.46625	0.468321651974392	0.396968124562944	0.414003728017639	0.444335373486105	0.401101370789106	0.399009886016882	0.00516188935434762	0.0530496427144362	0.0165479221984259	0.0357451272597275	0.00435539525543609	0.0476666666666667	0.188166666666667	0.3155	0.454333333333333	0.392723879205948	0.412560773568481
76	1	1	1	1	0.73560532648426	0.916091078008115	0.584643849270224	0.726589416222391	5.79367938887262e-12	3.71527992999192e-09	0.032562209220935	4.63194124685941e-11	4.91675217262145e-11	1.64168791654945e-10	9.61292498716906e-10	2.5689285882902e-09	-Inf	-Inf	-Inf	-Inf	0.114026905619539	1.4736442205467	9.40411611860327	0.122266271142053	47.3981684653063	34.7674792090038	4.56865036979252	80.9745122516884	0.05275	0.244	0.37275	0.47325	0.504768402742393	0.410646519471296	0.424167951417833	0.475657371243199	0.38534832402235	0.383746594691375	0.113982914089974	0.0331614312378827	0.125364440296489	0.00322775479731507	0.999958992306093	0.0511666666666667	0.1865	0.315666666666667	0.4515	0.367353439454451	0.385979617131538
77	6.1983901846692e-15	7.18367543034918e-13	2.33346974162687e-11	2.29348070277062e-11	0.139251517751248	0.633749547501946	0.533216046944962	0.087484004679241	4.06227029114882e-13	1.10410288368147e-09	0.000238871095081421	3.97551080401659e-11	1.08939133891799e-11	1.23902314507459e-11	2.48039001359003e-10	1.86400601300284e-10	72.6688039823784	79.205698912243	80.451168341875	82.6373791396763	2.18621079780132	3.43168022743339	9.96857515729789	2.92007118132187	52.6128287815809	37.1317671632169	13.4975817186987	81.3365578537931	0.05875	0.24575	0.374	0.48825	0.385045097908565	0.381419426935116	0.401311132962431	0.462102261882309	0.407616772134174	0.42526928466675	-0.0466087634597224	-0.0635194378579305	0.0141094453207722	-0.012716367235983	0.111019574353294	0.0508333333333333	0.185166666666667	0.315	0.450833333333333	0.436674316828248	0.40648141073453
78	1.40591168439374e-08	6.85325352737211e-07	7.26035643167417e-06	5.01119193719067e-06	0.0964256024216694	0.473221610291016	0.534358901936403	0.394458431485283	2.11345534191039e-06	3.47621465331801e-08	0.0616505583793628	1.02241856295549e-07	6.27558424181843e-07	2.55356667776105e-06	1.83753020794827e-06	5.77586097272158e-06	42.358294605343	47.7641880082228	49.5504981509221	52.3141880091644	2.76368985824229	4.55000000094151	9.95589340382139	0.725154179132005	22.4890444686698	30.4216790868795	3.49241576285931	62.2704170567263	0.05575	0.22625	0.37125	0.4665	0.385661699909098	0.415160125635891	0.411619655945567	0.451698691584137	0.364157165028834	0.384036325828724	-0.0131934571940779	0.0610978882452276	0.00202266342497563	0.0453233160845138	-0.0431056238553771	0.0518333333333333	0.187166666666667	0.317833333333333	0.4475	0.442226705550828	0.420222861300437
79	7.22818975314409e-17	6.839377423593e-14	1.27183560893604e-12	1.59210407625456e-12	0.194385965740714	0.480876401255704	0.791363974968658	0.0131700934934715	9.3683320221883e-11	5.99973379143117e-14	4.17830642972412e-05	9.17009917324821e-12	2.66348998915509e-13	1.43212182640982e-12	7.55645486955172e-12	2.86925868477841e-11	81.8025483855963	84.4046588163765	87.2131828594574	88.8972419582205	1.6840590987631	4.49258314184408	7.09469357262424	6.14611723822054	41.9490409627306	56.3713799461839	16.7886228329589	84.7973019537498	0.06175	0.23825	0.38275	0.4805	0.484475827768323	0.390009747152053	0.384343695837652	0.41349670162086	0.353653176539037	0.382670909273295	-0.0415437942978965	-0.0384108269031086	-0.00596851699258271	-0.0131311309331914	-0.104219941549087	0.0501666666666667	0.1845	0.31	0.438833333333333	0.409285650875479	0.383698130585608
80	2.09059767352637e-13	2.02019304030723e-11	5.48009417487923e-11	7.85493712458614e-11	0.25952809147982	0.158702558715979	0.217209898708447	0.248702392571513	2.13811225568265e-11	1.24879938305602e-09	0.062903531465811	2.95533858588427e-09	2.6789584995122e-10	1.37191738561057e-09	2.73737070447802e-10	1.06387164124958e-09	65.4281430366245	71.7654540680014	78.4497292121378	79.7210017333855	1.27127252124774	7.95554766538407	14.292858696761	1.33057813752066	44.8399889185293	36.8916451828281	3.4591266476782	71.0057344833023	0.0535	0.2385	0.3745	0.46875	0.502965706933812	0.32017958039129	0.340311510958785	0.460392841954216	0.413983574192273	0.389309211435383	-0.10338864973731	0.0837631647373528	0.00817492587431524	-0.00159279937239037	0.0112167045188786	0.0483333333333333	0.183	0.315666666666667	0.449833333333333	0.392238456537142	0.375181156980651
81	8.91362501723899e-15	9.22302361580332e-13	1.45522418263862e-11	3.48678738534981e-11	0.76101700562732	0.700621652617683	0.555283532055256	0.421294258312894	1.44822287133053e-12	1.02931193308331e-09	0.317637127606977	1.08092938504441e-11	3.86165519186011e-11	1.68733296118234e-10	5.92261690010324e-10	1.65176579025757e-09	71.9221206454822	78.651207312374	81.5545789436146	81.6470834592183	0.0925045156036504	2.99587614684424	9.72496281373606	0.646702044479753	50.1173303437427	37.2685507194365	0.998651078751209	84.4105135149269	0.05725	0.2385	0.3755	0.4655	0.483911890315707	0.384664008837852	0.395434456638422	0.479666857458341	0.3940186434938	0.377201428665792	0.0405715154012123	0.004906207391272	-0.0212158471639977	0.00280596136508774	-0.0329562225699396	0.0535	0.18	0.316333333333333	0.455333333333333	0.373147954538863	0.343839423580283
82	2.24771645803367e-13	1.38709311165286e-12	1.63515195045285e-11	3.05596944154583e-11	0.410730390413142	0.518992222025973	0.117694217731245	0.0349899596255846	4.99313485572371e-09	2.05643542191838e-11	0.165871545979836	1.87641905430543e-10	3.82529944304344e-10	1.56508099552427e-09	4.17034681946299e-10	1.48591997638141e-09	65.2787781806765	77.7447791979575	81.2823965358984	81.9590820696976	0.676685533799173	4.21430287174007	16.6803038890212	4.44566503879696	34.1920958574792	44.9162563556019	1.91986497680591	77.646352287653	0.0565	0.229	0.376	0.46225	0.426095299566322	0.482356818992691	0.415787613389545	0.475142055191904	0.417349685603664	0.362008193418691	0.077603561741597	-0.017554075700884	0.0798856973320325	-0.0142022029752495	-0.0118693531401327	0.047	0.181	0.311166666666667	0.448166666666667	0.428467765398052	0.438852915475524
83	2.13812415120126e-10	4.86423258998823e-08	9.82619092988039e-07	1.81659197179112e-06	0.599223457381001	0.965601201488143	0.973664054687031	0.597040043095831	1.20768144050657e-07	4.05509656278055e-09	0.00307409928288704	4.19336880548048e-07	2.71452908744851e-08	1.33508851338142e-07	2.6195956049697e-07	8.40311995359554e-07	51.089508392557	53.9942546229431	54.679711124998	54.9558798188591	0.276168693861109	0.961625195915985	3.86637142630207	0.279483356704077	28.0087499606179	34.5971014536044	8.76295879833924	58.7121126115284	0.05425	0.23275	0.36375	0.47025	0.507507543209765	0.377115272095601	0.399775145386232	0.439537974095663	0.432275041054511	0.37207689872437	0.0656413286292525	0.0660868144816979	-0.0306357887132801	-0.00933614495680972	-0.0490172884675768	0.0518333333333333	0.188833333333333	0.307166666666667	0.440166666666667	0.44108055716008	0.382749376203572
84	9.14626155025822e-19	8.9179113153678e-18	2.97585181784646e-16	1.69864097405377e-16	0.0566484391153584	0.310066732127422	0.0586725219641188	0.0860923114605639	3.12227346110788e-16	1.26031103788702e-10	4.12542667244362e-07	4.08437201610245e-15	2.43140130057421e-14	1.72460640384064e-14	2.69746804827671e-14	4.4457453488705e-14	90.7449553490223	103.921634396786	106.249396148021	109.882284052343	3.63288790432125	5.96064965555706	19.1373287033202	2.94596411833209	66.7245188386096	41.3691443195421	25.634750865227	102.656245174501	0.0595	0.2495	0.3695	0.49975	0.451332442394386	0.500195878790454	0.479233409211663	0.478734630166131	0.447166089558383	0.415720597911442	0.205708273545522	0.0826533750167303	0.00399613757723547	0.0737910317092938	-0.061744871451098	0.0515	0.181333333333333	0.3075	0.448166666666667	0.399148485684817	0.341071263415859
85	2.96226258107175e-13	6.84818819977559e-11	7.46311182610343e-10	1.51376295688072e-09	0.550366598615805	0.607278437053923	0.720585193535328	0.970418581148423	8.79381258959592e-11	1.48677911447651e-09	0.024819407544106	5.2747694354879e-10	7.62671858556072e-10	3.59632001256682e-09	1.58300120758023e-08	5.13833884245646e-08	64.7097124454376	69.0213201056176	72.2715536065371	72.6282144372162	0.356660830679175	3.6068943315986	7.91850199177861	0.00137517173334345	42.0727945877916	36.5515995537025	5.03644260826513	75.1702935263717	0.051	0.2365	0.377	0.473	0.447837725518605	0.362674304245359	0.395401951336244	0.45195689065394	0.38822222562372	0.385949306755464	0.000593423737883535	0.124530886517554	-0.00942422662894311	0.0372925436990385	0.0485118129908181	0.0511666666666667	0.182833333333333	0.318333333333333	0.450166666666667	0.378179865948349	0.464812348488104
86	2.28485581840819e-12	4.05923250832448e-10	2.33322019717281e-09	5.37706782995634e-09	0.957897753596918	0.473091797552974	0.616871318890138	0.023103238361455	1.53618811097199e-09	6.54142525463984e-10	0.000649852229003663	9.5094593833274e-08	4.03117934409085e-09	1.99589339155176e-08	3.46560749487326e-08	1.21737583026004e-07	60.4932594279016	64.9966758864393	69.5448674228755	69.547654402515	0.00278697963949526	4.5509785160757	9.05439497461339	5.16072597114908	36.487875900877	38.152846263738	11.6274603707625	62.4517617272401	0.058	0.227	0.36525	0.475	0.436806284416443	0.382057369961215	0.40887007294061	0.432621910846672	0.372778348021499	0.427663001829678	-0.0010930289625518	0.00348163074736108	-0.0018209390173187	0.0341547151144828	-0.0200929498830924	0.0476666666666667	0.177666666666667	0.305833333333333	0.440333333333333	0.366462567025035	0.380453117607928
87	5.13155594769717e-17	5.49703822374977e-15	6.02172175714815e-13	1.51581969210121e-12	0.785449087798733	1	0.837460683389515	0.668506658104675	7.15004346027091e-15	6.25198654014095e-10	0.0142292363789649	2.63251406215095e-12	1.4687442286764e-13	3.13202736162065e-13	1.55191927942073e-12	3.31754277073238e-12	82.5043878883735	89.9430412377988	88.937656132257	89.0117625350395	0.0741064027824905	-0.9312787027593	6.50737464666599	0.183353896795779	60.55639490453	38.2411536723048	6.00947798637935	87.7229368359265	0.0565	0.24125	0.3695	0.46825	0.533480014265496	0.312255547647699	0.292714105917247	0.439561951676914	0.331574735362243	0.365088868719013	-0.0600231426731771	-0.0169144856180174	0.0477773000522479	0.00873365087735712	0.0255698801504511	0.0545	0.177	0.309833333333333	0.443333333333333	0.357166662688249	0.401817077053658
88	1.51574261852953e-15	2.08825424412259e-14	3.35004930912584e-14	8.7144122036175e-14	0.77990254605964	0.125231866153105	0.0443473020290269	0.0607881421974512	5.00738956129188e-14	1.77096241362932e-09	0.00115424656317828	1.13347480167274e-13	2.39243552640528e-12	1.36355429900263e-11	7.66921303351984e-12	2.65268308710722e-11	75.561592152837	87.0151251713178	95.5566681521741	95.6347582391536	0.0780900869795005	8.61963306783582	20.0731660863166	3.51574988456287	56.7268986638119	36.2106921700106	10.5621853205139	95.0281535450326	0.05775	0.2415	0.37325	0.48225	0.434968486097735	0.45434973484073	0.423076532487923	0.46155046798384	0.364194216845884	0.401038940438906	0.0928585457961732	0.0132472102417829	-0.000828050762747477	0.023920805601916	-0.0176382875360078	0.0491666666666667	0.179166666666667	0.315	0.449166666666667	0.388798076939662	0.39131510024065
89	3.60019805132928e-12	2.27609453348241e-10	9.49840775515304e-11	1.65370537801505e-10	0.373445029387488	0.0400746579736078	0.0728686069130306	0.0101027940579205	9.74268993816106e-12	4.58071141484546e-07	0.127229624240901	6.18952750858309e-09	1.20242729852018e-10	1.28838980939064e-10	1.79436752180467e-09	2.01307901019409e-09	59.5535863920813	66.3084339823981	77.1558294617571	77.947998604177	0.79216914241988	11.6395646217788	18.3944122120956	6.61668087757198	46.3795530445623	25.4327673617536	2.32598545352994	69.2039230626427	0.05925	0.23525	0.3685	0.4625	0.519977157220805	0.452121533670824	0.466208496547827	0.453093195221745	0.408842674868142	0.382795757268615	0.15678540756537	0.0625199441264675	0.102616926671483	0.0738288651339511	-0.0196442945509524	0.0475	0.179166666666667	0.319666666666667	0.447	0.397274950313363	0.437822321916206
90	2.56308810100887e-13	7.61524484147207e-12	2.66061757120484e-10	5.28965061365649e-10	0.506613041673092	0.943536412499474	0.51646514838964	0.000775989299006104	9.82273065120313e-13	2.83782439114717e-07	0.0998641870176096	2.50440811816366e-09	7.00098446248273e-12	2.61435305917067e-11	5.65689279229179e-13	2.45286049070864e-12	65.0081200277782	73.9496180172791	74.7224668737763	75.1635232211556	0.441056347379345	1.21390520387649	10.1554031933774	11.2978013295415	50.879234357848	26.3570414236965	2.70771106857137	71.4079514910668	0.06575	0.236	0.36525	0.47275	0.492381725568108	0.38900152103911	0.466362994528003	0.469295194629835	0.383197872491926	0.383372340017022	0.122555605258103	0.106652340260356	0.0920454725732399	0.0141729945585065	-0.00917579572452641	0.0498333333333333	0.177333333333333	0.315666666666667	0.456	0.426776849129252	0.374439731897847
91	4.9366409500183e-17	1.16414828626178e-14	6.53334056058662e-15	1.78783080203233e-14	0.948949934907189	0.0517843330562981	0.11725609034979	0.260998998812905	1.53739487949593e-13	8.21139438832371e-12	0.000343872619906136	7.42686527910811e-14	2.84205639402107e-12	9.83258820210343e-12	3.26823136383548e-11	4.49290829298217e-11	82.5837119766074	88.2981057604193	99.2736878980868	99.277787160725	0.00409926263819216	10.9796814003057	16.6940751841175	1.26345033240887	54.5217162769495	46.7146239750637	12.814884590267	96.0033720099266	0.05825	0.243	0.3815	0.47975	0.433039226488452	0.458753014810159	0.356545871510375	0.439457305571161	0.426515122832247	0.373984637594237	0.193036964826494	-0.0215439082604431	-0.0290525411146658	0.00527778228436376	0.0114638346189842	0.053	0.181666666666667	0.315166666666667	0.443333333333333	0.458170106151303	0.407646409374084
92	3.25079805000402e-12	4.69182744066359e-10	9.87645315868278e-09	1.43426210465603e-08	0.29865195613796	0.780168172201642	0.767636361438428	0.100714298792933	4.0379049571177e-09	5.21933092279656e-10	0.000718094085929019	3.61600795484508e-09	3.26570668346926e-09	1.54392724953272e-08	6.61256955483812e-08	2.06708734258182e-07	59.7646078546022	64.6677588339371	66.0631351414049	67.1433389990198	1.08020385761483	2.47558016508265	7.37873114441754	2.6941957181516	34.6053716325277	38.5934679366637	11.4418203160221	70.5149402195276	0.05825	0.23875	0.38125	0.47975	0.453112206061199	0.389607107221641	0.323548887990079	0.456774120048323	0.341848137465216	0.366012471314623	0.0366690217767099	-0.0414303386154209	-0.00423931855161392	-0.00738251241727034	0.124619390736829	0.0506666666666667	0.189666666666667	0.320833333333333	0.445333333333333	0.468211492600969	0.384889981040545
93	2.35006614345808e-18	2.38289678477464e-18	2.03257938059314e-16	5.76944208517198e-16	0.942928099920763	0.996867165800042	0.0749643843451969	0.015718558197165	1.0615403068712e-13	2.91831375478987e-14	0.00140654377998269	5.47004660582938e-17	7.14152467967375e-13	3.58967803506411e-12	1.67404416389358e-11	5.63495665760207e-11	88.8155429361796	106.773435769333	107.106290576397	107.111415722233	0.0051251458353363	0.337979952899332	18.2958727860532	5.83408772476469	55.2496347295346	57.7887678258812	10.1971957849819	112.442069861125	0.0585	0.2425	0.38175	0.4805	0.42455340137561	0.516156983226306	0.457054189623675	0.479741331080996	0.364980115046196	0.383574827570933	0.0572189569896038	0.14297834009103	0.0690020315475543	-0.0220944663166934	-0.0363622390116246	0.0475	0.180833333333333	0.308166666666667	0.448	0.34036560325689	0.335608678815511
94	9.42659693258969e-15	6.90783523489915e-13	1.30766895811238e-11	2.42320498308257e-11	0.401657521567419	0.666895268927716	0.46869911143974	0.552895954895527	6.03078915445135e-15	8.40866347510061e-07	0.0855488403364778	1.71175595864489e-10	5.7639721481502e-14	3.23291823089457e-13	1.45135691435436e-12	5.92491635901354e-12	71.8070979288605	79.2925432390839	81.8040732162772	82.5074316085011	0.70335839222389	3.21488836941717	10.7003336796406	0.352154662414705	60.8915254822568	24.2618846693604	2.95619882142637	77.8656503483176	0.0525	0.24125	0.37475	0.4725	0.441428945268918	0.421172841497834	0.359074276483253	0.464669417901763	0.392977051320727	0.352500312725772	-0.0328029876836707	0.0624316160071923	0.0278663591511143	0.00228182593074333	0.0419090850803889	0.0498333333333333	0.176833333333333	0.326833333333333	0.455	0.394621092116998	0.388902230429808
95	7.23588039347504e-15	7.06447574690069e-14	5.47066814561242e-13	1.37365756794401e-12	0.773628910473854	0.427200083351463	0.111152261760304	0.00238871030689806	2.86893871812079e-12	4.85691641556111e-10	0.00269383781368074	6.23036899487878e-13	7.61174877691155e-12	7.54540733253369e-12	2.17596546853435e-11	9.85388572122337e-12	72.3507416485591	84.3332956444428	89.1586514020237	89.2413832212405	0.0827318192168605	4.9080875767977	16.8906415726815	9.22393936358912	48.7762436271187	38.7339332442916	9.00403777445899	91.0814609324245	0.06225	0.23675	0.3765	0.4715	0.373854333582057	0.420284981657951	0.354099495090141	0.452973766158361	0.366627857244857	0.396928998606769	-0.074537950759404	-0.0686304856634923	-0.0283153605198007	-0.00933361394085887	-0.035414520153729	0.0481666666666667	0.179166666666667	0.316166666666667	0.441	0.430910374414076	0.372561042542145
96	2.1861175621416e-08	4.21380513047466e-07	5.06503982833004e-07	7.96664643641262e-07	0.394689201151005	0.147825550902183	0.154922551737159	0.0715534191988447	7.05687145825723e-08	2.63056311091018e-06	0.460806391926937	1.33577367465643e-06	1.07625996465607e-06	2.10186273876083e-06	8.18112584349539e-06	1.4066165642956e-05	41.4332639888016	48.9195855740618	56.3515123039397	57.0759589182198	0.724446614280168	8.15637334415806	15.6426949294182	3.24702044353398	29.0490495554859	22.0687587996199	0.543935249002971	55.7492131657614	0.05525	0.23575	0.367	0.4615	0.413849447421382	0.413830242489423	0.35300085666499	0.500769096054239	0.365906798540763	0.335889715902332	0.0650626833613558	-0.0584732555928384	-0.0767836505719632	-0.00804135230423128	-0.0518275002061793	0.0471666666666667	0.190833333333333	0.3215	0.454	0.36679548170162	0.427117160873546
97	8.03594747671954e-15	1.1219534563589e-14	8.54624357489125e-14	1.97831061992412e-13	0.569929655412536	0.373316228452775	0.027610366304832	0.0756532413940672	4.90805158246968e-11	8.32273053265506e-12	0.0871088454463639	1.87277800749648e-12	2.07739366166919e-10	9.21924427783621e-10	6.75156905282895e-10	2.55178546916011e-09	72.1351892225794	88.3791044879254	93.4182970650363	93.7410972844009	0.322800219364581	5.36199279647553	21.6059080618215	3.15589400852878	43.213513978435	46.6882318644894	2.92700700479327	88.5183699803175	0.058	0.2345	0.3675	0.47375	0.403138561932975	0.359418747977525	0.467621690247871	0.467371630969283	0.388202704215511	0.366595242846337	-0.0769896189694848	0.16280158175051	0.0339391102063586	0.0651614629819521	-0.0265849948404257	0.0498333333333333	0.180333333333333	0.301833333333333	0.456333333333333	0.428758992715594	0.334155341252862
98	2.56845436447285e-11	6.61095224468886e-09	2.19132648738531e-08	2.66453779473463e-08	0.221980721790725	0.220824219385217	0.518858191369157	0.101012484782372	2.45982033831115e-08	1.47552202298497e-09	0.000844117541266501	4.43841448679185e-07	5.54717291828567e-09	2.55072561151199e-08	4.40081650021517e-08	1.54232633327524e-07	55.4870898753579	58.6181595813396	64.1241672411343	65.6156875713787	1.49152033024438	6.99752799003909	10.1285976960207	2.68948456477028	31.0928007116036	36.5664144898128	11.1416284794104	58.5678031463192	0.0545	0.237	0.381	0.4875	0.404810632565191	0.347877618224199	0.46294924119786	0.444472496050442	0.37018340970852	0.364964833083821	-0.0661933459153421	0.0751568537623166	-0.077247557368619	-0.0188966494431303	-0.0636918416038814	0.0471666666666667	0.1905	0.322166666666667	0.4535	0.39761268272476	0.390075363435942
99	1.57554896404683e-12	9.73110724660236e-13	2.31881152479017e-11	5.40251817942663e-11	0.704593461043399	0.838323202223786	0.0551164882436021	0.134476122238125	6.37617758456236e-11	1.28697457501138e-08	0.00110454495028342	5.87980087938504e-11	9.73187644898562e-10	5.06232920796203e-09	1.85358264596314e-09	6.77418320485163e-09	61.2610809610851	78.5321636923036	80.4659097785989	80.6096471589626	0.143737380363746	2.07748346665903	19.3485661978775	2.24005585751547	42.7015490706926	32.3509019735266	10.6435659470371	80.4088002988434	0.0565	0.22975	0.3615	0.474	0.448509783985667	0.44561835013241	0.259741238855324	0.454659288062563	0.344229819541715	0.367608702104522	0.0594424103581159	-0.0654680318612458	0.0200326268156623	0.0245946055944518	0.0412604755303738	0.0496666666666667	0.176333333333333	0.306833333333333	0.440833333333333	0.364439699840682	0.428735601502869
100	5.50349612039728e-15	4.25126665144078e-15	9.29593385197009e-15	1.75648797644143e-14	0.357973647886659	0.116777038264964	0.00564623265236764	0.000461142561510468	4.28004208294856e-10	5.22716544555433e-12	0.169402664805939	3.69971114517751e-15	6.00134018022359e-11	3.39480788988133e-10	1.11977495509264e-09	3.89996466676008e-09	72.9131502226228	90.5057683009072	98.4733650201233	99.3183545602224	0.84498954009905	8.81258625931514	26.4052043375996	12.2665802120782	38.9807544193591	47.5998810583496	1.88822141550008	102.882026016335	0.06225	0.25025	0.3905	0.478	0.469716241452521	0.426733523158554	0.31528305280837	0.495171951675937	0.385676990058599	0.353672242249567	0.0249976488233721	-0.0264414541063285	0.0742993401317829	0.0701757276919336	-0.0176664677128475	0.0461666666666667	0.197333333333333	0.323166666666667	0.464	0.392818112759943	0.38661183925665
101	1.38564841765648e-13	8.75024847147638e-11	2.36421510216732e-09	2.76853412008438e-09	0.198790383760756	0.746788478797867	0.93643515457018	0.491727457782913	7.53281255725634e-11	9.21831902955743e-10	0.179163083704006	6.80544176359438e-09	1.32041086518107e-09	6.91380948965073e-09	3.08064298477343e-09	1.13744401208393e-08	66.2756891762401	68.46880175564	69.5131813304033	71.1644203059768	1.65123897557351	2.6956185503368	4.8887311297367	0.472744095285634	42.3754906540307	37.4836352762122	1.80455257538779	68.9719898939122	0.0555	0.24	0.3755	0.4675	0.431004513154765	0.444616188798477	0.306362815334814	0.456238532387457	0.39749968164944	0.382363010390667	-0.0295853684131658	-0.0237571490477295	0.0634522003349988	0.0101688898936626	-0.0144827001906156	0.0523333333333333	0.185833333333333	0.316166666666667	0.453833333333333	0.405433239386464	0.436468476131655
102	1.25728452157711e-17	2.65429221454814e-15	1.38574593158481e-13	3.23089483997981e-13	0.588108176804371	0.956811630759557	0.780912908358404	0.831316550324622	3.31029002757708e-16	2.27096720705619e-08	0.204232841908023	2.07242717062653e-14	2.88640843251927e-15	1.78807782894715e-14	1.85423852063335e-14	8.43116523032434e-14	85.3843220635754	91.5363513048142	92.3120319300797	92.6053403484402	0.293308418360539	1.06898904362606	7.22101828486484	0.0453746870180112	66.6092507018257	31.2478682513793	1.61184360275001	98.9388795174426	0.0555	0.24625	0.368	0.46725	0.426286842295168	0.351416734389513	0.374326109282245	0.465076708149792	0.371146704324594	0.358597586743416	-0.0479769089965311	0.0311805511536189	-0.0548615719823797	0.021464550158633	-0.0206228095760547	0.0565	0.1785	0.314	0.454333333333333	0.335700255407891	0.372191749545727
103	2.70466300261607e-15	1.03956034285305e-12	2.69113991884408e-11	3.32925695009971e-11	0.200457432592019	0.642993520660018	0.767194844411276	0.291056257824473	1.18894703201716e-08	9.80693610981103e-15	0.0226938645963426	1.54923335167777e-12	1.99699054846635e-13	7.11013991676607e-13	7.94481033150142e-13	2.82501432772441e-12	74.3725504751783	78.3854985663347	80.1174394159389	81.756477975774	1.63903855983517	3.37097940943931	7.38392750059575	1.11472907591633	32.5048621191636	59.9344581450041	5.19178738063965	88.9609104047861	0.05375	0.22975	0.3805	0.469	0.498822069463153	0.37684736354277	0.290513451603331	0.466029686526583	0.389336316568638	0.378859331343136	0.0711204155818941	0.100677740149334	-0.0218268976146239	0.0376691013042725	0.214139169812524	0.049	0.182833333333333	0.305666666666667	0.445833333333333	0.404779293655887	0.412145155401949
104	7.98503709127272e-13	6.99859050710821e-11	6.64498915974694e-10	1.47526908245007e-09	0.705981341230397	0.590663034301891	0.528019455795866	0.563506281730237	2.03400028796729e-09	5.19203696074496e-11	0.0208646485248005	3.88025896217138e-10	9.35388724784543e-10	3.73690056560947e-09	1.45539618018595e-08	3.25516157655811e-08	62.6641944832227	68.972368744784	72.5482098741049	72.6905340209996	0.14232414689468	3.71816527621559	10.0263395377769	0.333669532660679	35.9408430409749	43.1034594511802	5.33806266252213	75.9074437096479	0.0555	0.237	0.375	0.4715	0.362403352377165	0.502702043077719	0.411901420943868	0.486919086403645	0.391244853655995	0.391995093818353	0.0182842809195184	0.129670205849499	-0.0140254519838957	0.0218471277983553	-0.0273649025682468	0.0528333333333333	0.187166666666667	0.3115	0.448	0.386802593905879	0.408942038957988
105	1.76823094170257e-12	7.47126714190468e-12	1.34738683133452e-10	3.25126976364762e-10	0.994370745031292	0.800499606922454	0.168798447420673	0.055072595640523	9.89255535146404e-12	4.07596342619221e-08	0.00175803500165055	1.73256224594996e-10	2.72474850283621e-10	1.7098565183786e-10	5.840866554894e-09	2.52791865778634e-09	61.0227812494195	73.9922752018392	76.3313783908379	76.3314281678613	4.97770233778283e-05	2.33915296602208	15.3086469184418	3.67988660024366	46.3496424634523	30.1129686963814	9.78643997292784	77.8368097692694	0.05525	0.24425	0.37875	0.479	0.413243849862412	0.439188116334215	0.426785899918699	0.469487681710321	0.453837873405495	0.375414461625506	0.020516229781601	0.058911034915868	-0.00922245335760103	0.0186238729347033	-0.0261798590173731	0.0466666666666667	0.187333333333333	0.325333333333333	0.447166666666667	0.49020427814958	0.417693326792828
106	2.03628281928709e-15	7.56252602491233e-15	3.15636611981628e-13	5.65354786148154e-13	0.347213717132805	0.840351198323964	0.128568123715195	0.0834081636181488	3.7092479811269e-12	6.78016665502567e-11	0.566344137827728	8.11760926419157e-16	8.02055189927947e-11	1.80721722849978e-10	7.40611937574744e-10	2.65291840964247e-09	74.9554600594784	89.2440924411785	90.4235475807145	91.3071616679008	0.883614087186288	2.06306922672229	16.3517016084224	2.99720755668568	48.2724623158138	42.5813824743018	0.328837966706487	106.335961421297	0.0585	0.244	0.388	0.4625	0.446016880780038	0.483268328174536	0.395753065371364	0.519497355241256	0.38048606502856	0.3622730783375	0.0662296683434224	0.0259429132228568	0.19164149963254	0.00638732951037241	0.0195300328203446	0.0505	0.186	0.324333333333333	0.456666666666667	0.420212266766297	0.360128054396051
107	1.05935789506488e-15	1.96529229892582e-14	1.444115781546e-13	3.81918401609076e-13	0.99657126928075	0.407508514336306	0.144105018719362	0.383239224128051	3.99848992017129e-12	4.04038485391414e-12	0.00311412702808063	4.84713001328825e-12	9.83931383959954e-11	2.76831353715781e-10	3.38843138050118e-10	1.26188880315861e-09	76.2969497919621	87.1484548527005	92.217511494302	92.2175299610026	1.84667005669326e-05	5.06907510830206	15.9205801690405	0.760285393873346	48.1252265449057	48.1047888963731	8.73936642879744	86.2939713971007	0.0555	0.24225	0.3825	0.47825	0.429315107083182	0.379951703616875	0.378401457163522	0.475229414305313	0.382887493767882	0.412495128601498	0.109405180771356	-0.0443680424430618	-0.0652178050862126	0.0369086448811213	-0.0461435799197365	0.0515	0.1845	0.315166666666667	0.448166666666667	0.325369345477928	0.39513333289236
108	3.55964840950384e-17	2.41211058393735e-14	1.50911820118024e-12	7.95209068502367e-13	0.0545331060059823	0.576211321713897	0.777596711636672	0.941196768559396	5.73308909086239e-13	2.5845346176746e-11	0.00117937101008121	1.64923406460881e-11	4.37442059224344e-12	2.29538742163607e-11	2.73763052100332e-11	1.06777450609362e-10	83.2535343923591	86.6982982230402	86.8179157534032	90.5142207909375	3.69630503753433	3.81592256789736	7.2606863985784	0.00544138804798422	51.9362924518045	44.4687224859244	10.5223862082858	83.4154620253582	0.0515	0.23775	0.37375	0.478	0.471433919780227	0.372135700771754	0.349045218791099	0.42070587218366	0.377552209234437	0.386209360421316	0.0135054257373942	0.0795853750356999	-0.00334583981960786	0.0436820592253308	0.313741304674168	0.0518333333333333	0.178333333333333	0.309333333333333	0.445	0.4130040909468	0.301674147193042
109	3.69538067853508e-08	4.04657383759168e-06	1.25648101543739e-06	3.67030010515375e-07	0.025434534775793	0.00825311889036671	0.0663412276735679	0.595394211113938	5.90560172948184e-08	0.00020337480258067	0.00032214307753443	1.90038581844042e-06	6.13697575889155e-07	1.81484309605819e-06	7.04183647879633e-06	1.46339887611408e-05	40.3319859149778	43.5001877759569	54.0562379405164	59.0502931988958	4.99405525837938	15.5501054229389	18.718307283918	0.281998653103983	29.3941377131359	13.7996436311096	12.9370452725725	54.8392540122143	0.05375	0.227	0.356	0.47875	0.434394801443625	0.45833205790949	0.437854087804652	0.445932844550244	0.416853727733747	0.388360330759504	0.15159376356609	0.00795150686040295	-0.0498736164346667	-0.0319410332560999	-0.099880920760712	0.0513333333333333	0.1825	0.320166666666667	0.442166666666667	0.404265500950341	0.455568577894646
110	2.59242776786591e-15	3.18462214506293e-12	6.84301943900823e-11	1.05810296449769e-11	0.0105886912474328	0.127698772131978	0.530285082129047	0.0739735555337844	5.61245059148762e-15	4.41946538021321e-08	0.000704651606021265	4.96150111416326e-12	2.32683891006311e-13	1.40310936400477e-12	6.44125215323108e-12	2.60823972783634e-11	74.4595936588084	75.8951746097009	77.9276561383012	84.4607284077647	6.53307226946345	8.56555379806377	10.0011347489562	3.19257166348871	61.0330553089025	29.9560686056102	11.4769371750881	86.2393015513983	0.055	0.246	0.3755	0.486	0.445371778438129	0.483222145731929	0.451702220228365	0.42391654239763	0.422668299750924	0.379562076302737	-0.00920395619568836	0.155975312935022	0.0311895130839008	-0.0164454363477248	-0.0704731099422223	0.047	0.181	0.322333333333333	0.4515	0.471760965588091	0.450569478630585
111	1.12275762707578e-07	5.8687515178515e-06	2.44556659863038e-05	2.99952325877377e-05	0.274934376657827	0.421097788582913	0.57044654486157	0.0103043848353787	4.75808774037283e-08	0.000125123696193173	0.0661910646617063	4.13671192487731e-05	3.41799521125519e-07	3.42493046911951e-07	1.24839250810252e-06	1.54702897459233e-06	37.9958738800415	42.5973306779197	46.362798075621	47.5547589728594	1.19196089723846	4.95742829493975	9.55888509281795	6.58150300183934	29.8129270935642	14.7138517347048	3.37503771673073	46.6838593915279	0.06125	0.23275	0.35975	0.463	0.425455608514237	0.426231008648042	0.437528244260315	0.456447061769729	0.379940179174737	0.416362031659643	0.0268014701845253	0.0110479110848002	0.135889584246353	0.0751991161824559	0.137195851187911	0.0493333333333333	0.1875	0.322666666666667	0.444333333333333	0.384633987731137	0.461326394337525
112	4.56454195997585e-18	5.60573107107757e-16	8.1843251176372e-15	1.05228325289548e-14	0.188408577094192	0.351260648110396	0.291054380891261	0.970904259160317	1.27005595919506e-11	7.50239058897552e-14	9.76238137753919e-05	2.12538403081896e-13	3.14397893171248e-13	1.94840223719515e-12	5.3764574835639e-12	1.94477461144129e-11	87.4576636053971	94.9311086344242	98.7624855122194	100.492503682217	1.73001816999749	5.56139504779276	13.0348400768198	0.00133036646730034	45.8601157782105	55.9319360383452	15.1821124202561	93.575191493637	0.053	0.2375	0.37825	0.4865	0.461783604074743	0.461351520280981	0.274320828916288	0.436207142520058	0.374782733514571	0.404064362446714	0.0124931825485633	0.0507416590371139	0.0128880480617903	0.0295621182997495	0.229501167835469	0.0528333333333333	0.1815	0.306	0.446833333333333	0.421886372994011	0.418168818934124
113	4.49531321247283e-14	1.0542743013707e-14	1.49099777349775e-12	3.62433298503683e-12	0.719322815252508	1	0.0731492116408174	0.587806481006671	2.85511453562132e-11	3.56364220171267e-10	0.0867069934217561	1.59269806371787e-12	4.83163106055669e-10	2.43046442042961e-09	1.00401737425541e-09	2.53595240452489e-09	68.5939051749447	88.5155959100448	86.8458370493972	86.9749795214229	0.129142472025706	-1.54061638862186	18.3810743464783	0.293782922082755	44.2738036235951	39.3383968830858	2.93447228701007	88.8963718538422	0.05925	0.2385	0.3735	0.46575	0.451437626774844	0.441022120898955	0.439242424961237	0.494713009591359	0.401581238614969	0.393617110024884	0.137306559143668	0.0689730203782987	0.0906388291871096	-0.00229410677110761	0.0652257613095783	0.0566666666666667	0.183333333333333	0.312833333333333	0.448333333333333	0.430972357427457	0.298067555591626
114	3.44035643461524e-13	6.39495635048034e-12	3.08561937409711e-10	5.11525805655998e-10	0.350165391436692	0.969911598659693	0.45651854409822	0.202128998365094	2.19288759033016e-12	1.92006330916449e-08	0.0214736827930291	2.92495927636557e-11	4.83640608453335e-11	1.27751008896587e-10	2.35559795452957e-10	7.05961642542093e-10	64.4011980951036	74.3398087135429	74.3712228812656	75.2440805742881	0.872857693022524	0.904271860745212	10.8428824791845	1.62692423530189	49.3033404535036	31.5737629298492	5.28793383402808	82.0626920561622	0.0595	0.238	0.37175	0.47925	0.536804897915364	0.404760820829203	0.370667035034364	0.46831029544975	0.384781009292606	0.412414771833223	0.0441515300251484	0.0675625381545832	0.0123275515887114	0.0231180019196522	-0.0571721453126652	0.0535	0.18	0.317333333333333	0.455833333333333	0.407339951830696	0.338314879031808
115	5.21856701321588e-14	4.58735063292062e-12	8.12390928500661e-11	1.93488814774725e-10	0.824590159602896	0.777749734133131	0.59548848589644	0.0652067038263463	4.37487694564057e-11	8.02837822908632e-11	0.0484013773869667	4.79780344931767e-10	5.46334130626273e-10	1.25553886145595e-09	1.12190819657155e-08	1.56485292151691e-08	68.2868108902039	75.0813964034605	77.5239353659199	77.5730619226815	0.049126556761621	2.49166551922099	9.28625103247759	3.39973981208732	43.4385335967672	42.2508823344997	3.89599442273538	75.397990183062	0.0585	0.23575	0.37575	0.47175	0.491165964270884	0.377035440803941	0.328550795717358	0.449617177692377	0.385719694689541	0.376549408597207	-0.00240725269798431	0.031542995611735	-0.00207890005327909	-0.0153701640471492	0.0138605475180511	0.05	0.181333333333333	0.312833333333333	0.451666666666667	0.340391270458647	0.38879508871633
116	5.33259517672635e-20	1.0879766707209e-17	1.4337499674494e-15	3.96585446659645e-15	0.895130090809516	1	0.861582569690103	0.040107118466027	2.93026050313971e-16	1.87825913648258e-13	0.0237140682155663	7.95225900529112e-15	1.79871346808087e-14	9.58330137769734e-14	1.90955270363713e-13	7.4638558173559e-13	96.5505730154764	103.49142581052	102.706092331995	102.723467703196	0.0173753712006146	-0.767958107324375	6.17289468771924	4.21334732423293	66.8496379088083	54.1282029872436	5.11542418907629	101.133560132886	0.0595	0.25275	0.37775	0.47	0.488331130681662	0.419283654185717	0.47678158147	0.416612805131106	0.389737316163069	0.374406214006514	0.0694791603503655	0.184652195361874	0.0750461217585284	-0.00731761242672031	-0.00626014123117381	0.05	0.184166666666667	0.306666666666667	0.447	0.383053474486324	0.394243564615551
117	2.12932716739116e-14	1.56964174208545e-13	2.68210752238089e-12	6.62108875592929e-12	0.78377448430252	0.701461057719112	0.163605546884604	0.0282258855383266	3.40674906693626e-10	3.10352239989675e-12	0.00212856238488392	9.64088851021415e-12	4.37569318811161e-11	2.48620104873362e-10	8.79281451813279e-10	3.29638584231183e-09	70.1314566324945	82.5719720868146	85.4871065735933	85.5624039038958	0.0752973303024191	2.99043181708112	15.4309472714012	4.81421742084967	39.4263148897862	48.6220994168689	9.43523133004601	84.6795858595275	0.06	0.238	0.38025	0.47725	0.41491429371646	0.489040505438575	0.290623041831876	0.484746793496724	0.415260838503994	0.391279200759422	0.124151322907899	-0.0774606047393946	-0.00720832850362642	0.0328774672723996	0.0954791049705179	0.0498333333333333	0.185833333333333	0.312666666666667	0.446	0.387898912601068	0.391764830106535
118	5.38039489117822e-13	2.94036840909197e-10	1.02425160539435e-08	6.68354961133019e-09	0.081168712864764	0.655685770698726	0.902385028951057	0.0128854220766973	8.45660009726952e-13	6.18600510622293e-07	0.152137281876038	6.23544056009998e-10	2.21313338627925e-11	1.05171320701051e-10	2.44123555843084e-10	7.23858065704307e-10	63.4788488586782	65.7282321259263	65.9748468300386	69.0161903518601	3.04134352182155	3.28795822593383	5.53734149318188	6.18477315208202	51.1731838576234	24.8533935144151	2.05068944425147	74.7680004995911	0.0605	0.23525	0.365	0.47475	0.454247034592343	0.388302093034122	0.354905362269515	0.437709570138558	0.364715156012063	0.385816043209034	-0.0286052002240478	0.0103344710604228	0.0085826164008086	0.0459648413109336	-0.035658000146216	0.049	0.1765	0.316833333333333	0.460166666666667	0.376319118791113	0.407516456367664
119	3.8523456902495e-16	2.18373759372055e-15	1.53109570980775e-13	3.95470055389151e-13	0.817651096543095	0.999371465724021	0.246313787285586	0.871028508331027	9.55070126857002e-12	1.1182187133661e-11	0.000773231190155509	2.07153776951349e-13	8.44662842712339e-11	3.71980411970363e-10	3.10978985400103e-10	1.01836908320571e-09	78.3724059645174	91.9629861859357	92.083500010056	92.1366612171332	0.0531612070772098	0.17367503119749	13.7642552526158	0.0263582376301201	46.4185507452858	46.1095530879447	11.3044123081836	93.6345663532198	0.05375	0.23675	0.3835	0.48825	0.41498390833882	0.434146763201498	0.472871969720754	0.484434294598129	0.352088088493001	0.366905982320476	-0.0330956700213869	0.0357963944650596	0.0610596733407274	0.0106791447769811	-0.0551366730126639	0.0545	0.1805	0.3175	0.454	0.436517899573987	0.413016862260637
120	3.15769521320641e-14	7.27177511712604e-12	2.09405897226107e-11	4.75349330897578e-11	0.647732239713287	0.231234216890326	0.395052143601617	0.103893446611872	2.3747630764318e-08	2.74890342363502e-13	0.000195179483146837	5.12258818408028e-11	3.5980684284528e-12	1.01751533511327e-11	2.37755515195729e-11	6.51375571243452e-11	69.3207788730797	74.0527539954055	80.7043450310593	80.913116224081	0.208771193021676	6.86036222867551	11.5923373510013	2.64473551483934	31.1611099738202	53.3799345634707	13.8769315501722	80.735828484463	0.058	0.23	0.38075	0.48425	0.367443134855236	0.436172749031405	0.414981953485549	0.461133593097538	0.393038434681444	0.394011840690491	-0.0528325830850607	-0.035843482874424	0.0492868941165686	-0.0274165732540935	-0.0512097336416215	0.0505	0.184	0.31	0.446333333333333	0.466119329920088	0.406893021430701
121	5.47038059041866e-17	3.59602506798619e-15	1.40396886072426e-13	2.84653920059521e-13	0.432275268584101	0.845440016038762	0.483835677114943	0.0568410565047178	2.30679356925426e-16	3.0760912837836e-09	0.0121356192329246	4.29156387612001e-13	1.03411365036582e-14	6.71388605393796e-14	2.26011308653605e-13	9.71949791265325e-13	82.3734069540442	90.8721178083215	92.2821035108864	92.8988061044802	0.6167025935938	2.02668829615868	10.525399150436	3.62723852838462	67.3212687330724	35.1350803872447	6.29094702541806	91.9470256111847	0.05825	0.244	0.3675	0.47	0.454989391479913	0.321456172463011	0.384573877065366	0.441149712390713	0.373653596868493	0.374926605172869	0.00420199395467087	-0.0141609806373118	-0.020386709904767	-0.0225009059234397	-0.018121889378498	0.0495	0.176166666666667	0.310333333333333	0.4445	0.374689670266303	0.467853632538277
122	9.83345232671172e-17	3.7381186036592e-14	1.1798245938353e-12	3.0049871763927e-12	0.869779689535212	0.891587227710782	0.856763382883065	0.956448169731665	3.35580436832602e-13	2.57575028386974e-11	0.0430836597290569	1.0153184867722e-12	4.38063462988537e-12	1.51732165848751e-11	6.01563603628488e-11	1.44331866290667e-10	81.1718362164393	85.7349117817939	87.3866156816803	87.4134914588794	0.0268757771991659	1.67857967708551	6.24165524244017	0.00298238947652862	52.988069738225	44.4753878862375	4.09211651748592	89.9455942298453	0.05325	0.23875	0.3755	0.47225	0.426439321870765	0.383548161454868	0.412868608888128	0.473504788158994	0.369056663014928	0.369236544527267	0.0151201974668265	-0.0341955089286144	0.0864476158243691	0.00291275609224992	0.0874673360960458	0.053	0.178666666666667	0.311	0.451666666666667	0.345289506426352	0.415790081442806
123	1.40312061566485e-10	3.333817954348e-08	3.10080013003931e-07	5.81380208356041e-07	0.584504207619963	0.698972223489925	0.878912219914508	0.00623237066811016	1.40259469348558e-09	3.14616737736939e-07	0.0959151509822739	7.93145959211334e-08	9.09828422779551e-09	3.28301067119846e-08	1.55582682830259e-07	4.10540505827919e-07	51.9646690763984	54.8740566971173	57.5816216681196	57.8806309054198	0.299009237300197	3.00657420830248	5.9159618290214	7.48185857830867	36.6652224413501	26.1578423440533	2.77218502268806	62.9052660413217	0.06375	0.2295	0.36575	0.46175	0.429956001131075	0.381703528079593	0.37343348975348	0.452127189358238	0.360479351510998	0.370134383701614	-0.00302206734522314	-0.0128894166823854	-0.0174426858026409	-0.0162029204841226	-0.000742224621872161	0.0508333333333333	0.179833333333333	0.316333333333333	0.444833333333333	0.368381122126432	0.395752575924034
124	1.35522213271414e-06	1.32464597314354e-05	2.71703131791288e-05	2.26474093450632e-05	0.135501152292339	0.173230339437326	0.157467421020675	0.0782681079573823	1.74821796180487e-06	1.6496144417611e-05	0.108159364704488	1.68250638401798e-05	2.33700259906818e-05	9.23069898916231e-05	1.44927629372361e-06	4.15631106994743e-06	32.7321261716788	40.6062753805018	46.0834568879218	48.3117764104245	2.22831952250272	7.70550102992274	15.5796502387457	3.10050299874001	22.8535975721206	18.5562731784721	2.58091147884807	49.1082520840335	0.0615	0.2405	0.363	0.465	0.432654635778494	0.400133535003447	0.4681382208006	0.445178266431268	0.403503050737264	0.401407897855368	0.00563928423450948	0.217950689466839	0.0195775453277755	0.0240963449537759	-0.00253670568204495	0.0531666666666667	0.200166666666667	0.321333333333333	0.448666666666667	0.427779383065397	0.487284464144431
125	5.0128062075113e-12	5.70443768072007e-11	1.21664284691755e-11	2.62673482119364e-11	0.557237040027616	0.0244906748938371	0.0152737480754487	0.0634929540030854	1.23584337033686e-10	7.42385002740881e-09	0.0455718530551102	2.99066420707752e-09	2.9860156839313e-09	1.48974944443632e-08	3.03078072408818e-08	1.0639065605317e-07	58.8692110748452	69.4329132884086	81.9723750308476	82.3168857663477	0.34451073550008	12.8839724779391	23.4476746915025	3.44371037010478	41.4074683238978	33.4204689122107	3.99735030138982	70.9768492927408	0.0555	0.23	0.373	0.469	0.455937961888757	0.454007678713004	0.465582362462049	0.493793052860091	0.361344705712893	0.394136702015339	-0.00586560786150233	0.197061864877346	0.144133576240303	-0.0235878467655728	-0.0128908736495707	0.0471666666666667	0.177333333333333	0.317	0.448666666666667	0.385769640874863	0.436061072116864
126	1.0399502837188e-16	3.17855853603089e-14	3.34282245438144e-13	5.63634312804721e-13	0.311909504641668	0.389320989654773	0.507419937221723	0.0726229837458851	4.7106705123993e-16	2.71038179602651e-09	0.103020539895071	6.66134289539313e-13	7.18412813589675e-15	4.61827066160387e-14	2.32677205484378e-13	1.01506958721291e-12	81.0571404183138	86.0916293534756	90.2916680007402	91.3142408241765	1.02257282343635	5.22261147070094	10.2571004058627	3.22271726769122	65.9138613019222	35.3815792824025	2.65814927363317	90.9260236445952	0.0545	0.24475	0.37725	0.46775	0.4594243494122	0.469649619167968	0.388101967917094	0.494809817719967	0.357104156043398	0.384938938213993	0.150909015088524	0.0104924282466718	0.0882633671397301	0.0123714237163104	-0.0110312619366101	0.0465	0.1775	0.3195	0.451166666666667	0.433496159570362	0.399537976145487
127	1.35222492849386e-16	9.03068468073087e-14	1.17779872785656e-12	2.93884960557294e-12	0.784246678746597	0.597300119083751	0.803394361597017	0.00425881792992321	1.35850388210433e-08	8.84517109142845e-16	0.00419255087203732	1.87335889905498e-13	1.22091570995109e-14	7.47994765148149e-14	1.13348132385001e-13	4.93963002372746e-13	80.518982672409	83.7919619034437	87.390584103181	87.4655445900426	0.0749604868615279	3.67358268659882	6.94656191763352	8.17003098620353	32.2458005063836	64.6722526391804	8.19847958904029	93.8671816518312	0.06175	0.233	0.38875	0.485	0.41408812649346	0.403887221479875	0.347523904372564	0.448833039367908	0.349981902823202	0.385638871140342	-0.0346112320553513	0.00746803836465343	0.0134476517868075	-0.00911818824883828	0.0719339375844673	0.0485	0.186	0.310666666666667	0.455833333333333	0.421633428116224	0.461610877918846
128	1.00951529097543e-11	3.88970711715179e-10	4.48061572868416e-09	1.00597629355894e-08	0.841593174267969	0.712137823268638	0.477896878167336	0.0120223138398358	5.46307176853773e-11	1.0002580240844e-07	0.00274571079246688	1.35164602487317e-08	6.08698913378677e-10	2.76288895958938e-09	4.47929328008291e-09	1.12712323458188e-08	57.4209301197261	65.0935189844968	67.9747460452199	68.01468848066	0.0399424354400253	2.9211694961632	10.5937583609339	6.30757543752998	43.0039048238814	28.373487917208	8.96918478596672	67.2892570713286	0.056	0.23675	0.3725	0.484	0.450178986300264	0.501991353740999	0.403038162879196	0.486740764407528	0.406533413611516	0.375689209437999	0.0754291313593809	0.0874139892568678	0.0639407447889106	0.0153228659872957	-0.0142846277253015	0.0448333333333333	0.1825	0.320833333333333	0.4535	0.3679160939747	0.430733684115544
129	2.4219582144351e-12	3.89239603183988e-11	3.08632569166494e-10	7.31030514715895e-10	0.904025498009338	0.536195240593524	0.232310096194043	0.00522980003938426	4.24630153769703e-12	5.38706119778554e-07	0.00132174301202698	1.48115983544254e-08	4.64521716340528e-11	2.43809594655976e-10	5.5783993794191e-10	1.75450302302999e-09	60.372855428941	70.2928500344424	74.3706801693261	74.3852191616461	0.0145389923200128	4.09236912720371	14.0123637327051	7.79821058507878	48.0073234395913	25.1200220042192	10.3119116019061	67.0641741256382	0.05975	0.23775	0.3625	0.4775	0.451074386075482	0.409297998869684	0.439439215362441	0.477123386910376	0.438525528428522	0.400762067054566	0.0442742624958865	0.119419960591289	0.0958875842969512	0.0782377678232553	0.0212158645258938	0.047	0.1805	0.314166666666667	0.444833333333333	0.454778513969352	0.379542400321639
130	1.06318112978954e-14	1.5606059097655e-13	2.39915494332195e-12	4.12454688763786e-12	0.335672986965919	0.536886388963586	0.177405165840097	0.239700075749689	2.33212790472837e-11	1.48761249163029e-11	0.00127534661250232	1.95593811818323e-10	1.94498493437593e-10	8.8598579938098e-10	3.08479037197591e-09	8.46371620802177e-09	71.559753377318	82.5847225016623	85.7453474905997	86.6722350959244	0.926887605324737	4.08751259426208	15.1124817186064	1.3823569790793	44.6699198862789	45.5504006642568	10.3778711641062	77.547213953499	0.05675	0.2325	0.381	0.47375	0.426017572978674	0.487591115267819	0.455860096825927	0.489290040795227	0.364552282467121	0.369089034944724	0.186274413118321	0.0918655967983893	0.0913283942830204	0.0104918032331616	0.0741057712271957	0.0513333333333333	0.177666666666667	0.3155	0.441	0.40380252462797	0.426055534160699
131	1.57173309771799e-12	3.8326475386979e-10	6.47538691614642e-09	1.43645889979757e-08	0.816089008470121	0.847411152967023	0.881670848463698	0.00642021517475022	6.12026458867646e-11	2.10134562402086e-08	0.000785651363642093	1.48305518400231e-09	5.57785080363431e-10	2.97894281192376e-09	2.61035676778118e-09	8.87999375488764e-09	61.2660890159968	65.1270624034441	67.0854811991594	67.1395737874554	0.0540925882960437	2.0125113840113	5.87348477145861	7.42840699789485	42.781680145632	31.3985797247697	11.2748279353164	72.6777994354509	0.05775	0.22925	0.3735	0.48	0.42710187294901	0.461035811946227	0.342338770367356	0.467362710970323	0.406511971449062	0.392446796361234	0.000322203734176479	0.0959680806907837	0.0130608912312282	0.0366348196565986	0.0896576276301696	0.0455	0.175833333333333	0.319166666666667	0.445833333333333	0.391104354243513	0.435065224255874
132	9.77054320200458e-15	2.25046617975293e-12	1.27606085707607e-10	2.76840371724634e-10	0.612371862057094	0.999973549626228	0.931985078740673	0.661322773391723	1.75458353279724e-11	2.75760978791001e-10	0.0405183918163213	2.30331873506717e-11	9.63706864918762e-11	3.10854052846562e-10	1.75924873983716e-09	4.29051796505478e-09	71.7334267989208	76.6684280161207	76.4597334970822	76.7164689551792	0.256735458096955	0.04804093905841	4.98304215625831	0.191920756749369	45.2271211032039	39.8391559343381	4.19604423483179	82.627270975808	0.04725	0.23875	0.3725	0.4695	0.46479893066778	0.367615860036168	0.411557717660425	0.447667794572642	0.364432541434641	0.375042521705742	-0.0124148024093945	0.0695383880406174	0.00318987838681115	-0.00350413977735335	-0.020708283161705	0.0491666666666667	0.183	0.3115	0.448666666666667	0.369333881501241	0.335331188098762
133	3.90119549442881e-11	1.38971312026708e-09	4.1270096135534e-08	9.05072051915607e-08	0.986079511135987	0.995839163418564	0.717360361001719	0.00443587760791293	2.55148763976265e-08	4.27718539840863e-09	0.00429871400204131	3.5376886845201e-07	6.08816282441086e-08	1.32619933283054e-07	3.88600132815108e-07	9.73168193695713e-07	54.6207631131474	62.1945046858018	62.5751088923425	62.5754133121591	0.000304419816529844	0.380908626357268	7.95465019901167	8.09617482502927	31.0217829389912	34.4933115375316	8.15311999723417	59.1436148500474	0.0615	0.2355	0.372	0.48425	0.462940319777014	0.352709001601507	0.314297146702846	0.454009434510118	0.382514300125096	0.403210635656907	-0.111552031590768	-0.0223659983330139	-0.0723292374384762	-0.0130072463486408	-0.0720069089080983	0.0483333333333333	0.189166666666667	0.315166666666667	0.455166666666667	0.387603166270399	0.385706312198797
134	1.63697104849620e-09	1.18556658415589e-07	9.00773114205881e-08	1.50163557830598e-07	0.419103561529014	0.0942717872700311	0.208868434579146	0.303126605611776	1.25528137892174e-10	5.54568644659479e-05	0.0780716818614145	3.0370237060385e-07	2.37336920873318e-09	1.22185147164662e-08	3.32117066546666e-08	1.17225882128571e-07	46.8521383921034	51.9103338582645	60.653567081863	61.3063946473412	0.652827565478219	9.39606078907673	14.4542562552379	1.06038844840714	41.3769611594635	16.2518006308655	3.10459426878151	59.5301869722798	0.0545	0.232	0.35	0.46675	0.414657610020324	0.456605161662252	0.406446956679609	0.484415562854527	0.389727030866139	0.405265317811377	0.00138401899121024	0.176828541163618	0.122443686692514	0.0069193510785516	-0.00223130069897425	0.0498333333333333	0.179166666666667	0.311333333333333	0.448833333333333	0.417347374488236	0.383231064399966
135	9.66413732042149e-14	3.05438321901713e-11	5.3517342652329e-10	9.40302676146824e-10	0.397761554772459	0.709107284152488	0.818132320069431	0.115574778937989	2.40084005916233e-11	1.44896932882398e-10	0.00796727486715384	2.55062923436591e-10	4.74567405063732e-10	1.58859087613933e-09	1.28732196885944e-09	1.84406660448724e-09	67.0179786017761	70.8376640767601	73.06341444586	73.7784973586022	0.715082912742218	2.94083328184206	6.76051875682606	2.47628735670969	44.6130667195393	41.0964816342839	7.04081544576366	76.9125441141141	0.05775	0.23725	0.378	0.476	0.432442363642871	0.394497138358261	0.30605146920948	0.476517130937341	0.382642341604648	0.379019940688097	0.0538551466966635	-0.0990161163772476	-0.00889074608970831	0.0270374497966402	-0.0112344726971693	0.0505	0.182	0.315833333333333	0.449	0.358493399348265	0.440412486469494
136	1.08961250286246e-09	1.81886347050428e-08	2.25715365341623e-07	3.92085455836844e-07	0.475832478903079	0.761032951070668	0.428135499358573	0.0605076523230941	1.78200813478822e-08	7.34586664452823e-08	0.0552063140008866	9.15006460174004e-08	1.41439721789638e-07	4.64639725268055e-08	1.85487901666405e-06	4.77229531099388e-07	47.7006281961949	56.2805485983627	58.3743360035587	58.8827356034963	0.508399599937547	2.6021870051336	11.1821074073014	3.52341501997626	31.7186704365413	28.9712986165414	3.67584347693992	62.5481170032267	0.0565	0.22825	0.36475	0.469	0.340654422642616	0.435782332865795	0.316715523332648	0.475846174013051	0.358511036500908	0.368819202552918	-0.104640080511744	-0.0503433158935182	-0.0409536958926444	0.0254103549640747	-0.0550530176937032	0.048	0.182	0.312833333333333	0.4495	0.426956172413709	0.378488690208435
137	6.09885448892766e-09	2.50239899888494e-09	4.63816656308247e-08	7.88890800156462e-08	0.427276487874781	0.839463225529853	0.064538056878043	0.985234818748233	5.67498801169624e-09	3.42855754137682e-05	0.30173051166102	1.18182976221858e-07	6.5731497317289e-08	1.20951267559429e-07	6.47676218402823e-08	1.42053062789066e-07	44.1059180133961	60.8493125838941	62.2884840070765	62.9186989350565	0.630214927979978	2.06938635116239	18.8127809216603	0.000342489310696692	33.9430210507762	17.1640954444701	1.06653018706311	61.9074583756886	0.05125	0.231	0.3655	0.462	0.410065292193788	0.400332696137544	0.465059580423314	0.486590896692894	0.354279352154805	0.410085689334793	-0.0826250079160755	0.0351227195762257	0.152771746004427	-0.0156936429657984	-0.0110887994487359	0.0513333333333333	0.183	0.325333333333333	0.4515	0.356213031341742	0.456210303297788
138	5.38224466782963e-07	1.58497531943832e-07	3.63536813219399e-06	6.33325893525132e-06	0.548964434439894	0.993148638135581	0.107563890856599	0.616494713211772	3.38416106082549e-06	4.76436853768404e-06	0.0103199236052885	2.87729884235904e-09	2.25168789013893e-05	6.00936843030562e-05	1.59121776643353e-05	1.16275895119324e-05	34.6886191199592	51.2282265315516	51.3399940312956	51.6991696466357	0.359175615340064	0.470943115084083	17.0105505266765	0.250825077666832	21.5854117498766	20.9297528259394	6.57882081628668	71.0707807877845	0.05225	0.23025	0.3565	0.47175	0.384640608310009	0.345691371452138	0.447469554678223	0.495497063584923	0.360772425456444	0.33890492834542	-0.0499730061052939	0.0682089907616595	-0.0344596429868461	0.0267412965919113	-0.0150163801111879	0.05	0.191666666666667	0.3125	0.445666666666667	0.381435879010579	0.37454807877401
139	3.88273716811822e-11	5.99208354204615e-10	1.14479783935723e-08	2.48798486182026e-08	0.776763634217835	0.89222672611411	0.430405974782508	0.247802745432126	2.64909046290935e-11	2.88842277612324e-06	0.215737509583274	6.04981148435213e-08	5.00979285393373e-10	2.52350637598168e-09	8.42615091859732e-09	2.63765985378556e-08	54.6305957642398	64.1117134133965	65.7047750810816	65.785169486895	0.0803944058134221	1.67345607349853	11.1545737226552	1.33564894529718	44.4204232562461	21.8892847772786	1.53250078239034	63.5806714004839	0.05875	0.243	0.3675	0.46175	0.449101862473631	0.562703367535454	0.343829311460201	0.446978574687409	0.422763963155031	0.378187923764002	0.20296784773283	0.0434233945458456	-0.000520859052196865	0.0385829311390873	-0.0347081470665517	0.0533333333333333	0.187333333333333	0.322166666666667	0.449166666666667	0.442421361773408	0.405270265866482
140	7.70377473609061e-18	5.17026850749991e-16	1.7362902230433e-15	3.47828356984268e-15	0.386711392156382	0.160953744809655	0.119110874025571	0.419304026754864	3.59750990595024e-17	1.18750815744058e-08	0.0332549492750309	4.88781166401092e-15	8.03626744161997e-16	2.66598908279119e-16	4.25186074859988e-16	3.1219323920151e-16	86.3867932397407	95.1073517195182	102.27360726038	103.022864824641	0.749257564260915	7.91551310512295	16.6360715849005	0.652265051569884	70.9860975140236	32.5072154962072	4.53260554720509	102.246165074563	0.05675	0.248	0.36875	0.474	0.507937342521966	0.455670526587746	0.371880945675266	0.450664455850953	0.428894340606381	0.400660318474274	0.0182980808263704	0.165159824744833	0.00812684541754209	0.0344159242462323	-0.0279769604232267	0.053	0.178	0.313666666666667	0.452333333333333	0.334344019422681	0.399779718956509
141	2.03960618409829e-13	3.99811001399586e-10	1.20757979305596e-10	2.80253693878269e-10	0.755136084379651	0.0398176109816464	0.425998045498948	0.267297082400659	9.55570104566101e-09	7.53447222062874e-12	0.000671529079028278	3.08611995037765e-10	8.03134818403157e-11	2.04205784333983e-10	3.69371696892963e-10	1.04995326969904e-09	65.4790385928791	65.0311205522376	76.5898687567606	76.6871343113817	0.0972655546211172	11.6560137591441	11.2080957185026	1.23056553897231	32.9296039652527	46.88322883818	11.5664387877241	76.4563176574353	0.05225	0.22425	0.38075	0.47625	0.401720387360981	0.466864763702032	0.369666047657947	0.441930118035543	0.372085587516022	0.378196372171886	-0.0437376453680224	-0.0635543246393877	-0.00861916161483956	-0.00426034939902005	-0.0785614302252984	0.0473333333333333	0.1775	0.314333333333333	0.441666666666667	0.370692289546922	0.404297859374285
142	9.70890692299627e-17	8.73131343597597e-14	3.92740252867554e-12	6.0545768701369e-12	0.279497953688717	0.861990089315583	0.950017876123383	0.024466602844427	1.13396363148886e-15	4.24547216437895e-09	0.000347080051258715	1.70972008922981e-14	1.00186243389667e-14	5.29598917964639e-14	1.33194381603547e-13	5.3185375924908e-13	81.1979569772666	83.8663041971231	84.6027954243618	85.7723248415859	1.16952941722411	1.90602064446284	4.57436786431936	5.06124873955014	64.1827656646183	34.5077973448897	12.7975151108058	99.3802484648092	0.063	0.244	0.376	0.48425	0.391102297728769	0.503967629240728	0.407555893271178	0.441747291518151	0.36826795515671	0.372177052887408	0.0324951710050372	0.0118338689128863	-0.00296254663994247	-0.00473197832436381	-0.0487174882317597	0.0523333333333333	0.177666666666667	0.319	0.447833333333333	0.403612408967807	0.457532244154922
143	2.23002126474184e-13	2.32147031587936e-10	1.82611264242596e-09	3.25787318347295e-09	0.425173452317256	0.479213782908287	0.906079121957252	0.608032389472945	8.28213089973438e-10	8.72833642312847e-11	0.000502656024323539	2.39473326901071e-09	7.66145401325238e-10	3.86286042551308e-09	2.63878857444139e-09	8.99213963522463e-09	65.2950697671986	66.2637317740591	70.1327676668734	70.7687388892955	0.635971222422086	4.50500711523637	5.47366912209691	0.263050109981577	37.6925253314566	42.0874092434078	12.1057860507462	71.5166619566149	0.04975	0.2315	0.369	0.48325	0.444188181933743	0.42659604020024	0.42625284600168	0.43007713748879	0.385598996319816	0.402145279240676	0.0431528964434095	0.0905083147989014	0.0933982524084688	-0.00389707380495477	0.0460636459009341	0.0475	0.181	0.3065	0.447833333333333	0.408778455513605	0.337203615212382
144	1.096624751937e-12	3.96437291993686e-10	2.63174017039066e-09	3.12256808787731e-09	0.203619319860406	0.32397193184087	0.634575492044625	0.141382586116196	1.0101263592376e-10	9.47218113576605e-09	0.222496036415913	1.57525484148778e-09	2.81660400501947e-09	1.43445197479528e-08	4.81706839559635e-08	1.68152789883574e-07	62.0093315155391	65.0503577937998	69.2556860085388	70.8719084488985	1.61622244035971	5.82155065509869	8.86257693335938	2.16284630056089	41.8017564286747	32.946670829193	1.48819944478964	72.5318558912741	0.0585	0.23925	0.3745	0.46975	0.432627941913652	0.371449261560703	0.371376719643992	0.420306595689882	0.398958060621501	0.37556909815702	-0.0584751169720536	0.181655454147572	0.0145044401714216	0.0411903399374084	0.071386511797151	0.0516666666666667	0.1855	0.318833333333333	0.457333333333333	0.386110444767789	0.450672659907608
145	1.1257877301365e-07	6.95849771547833e-09	4.86025284973792e-08	9.99715281298781e-08	0.695657271864209	0.574660787842682	0.0113870632970433	0.0119352220992593	7.4288793226954e-07	2.91323334545111e-05	0.843913409255173	3.45574004244607e-07	4.65362598906656e-06	1.84184683790834e-05	1.78561554667236e-05	4.59194037265833e-05	37.9901997880006	58.5001530169829	62.1735941221777	62.3266232381648	0.15302911598701	3.82647022118181	24.3364234501641	6.3204665711346	24.5005457207772	17.4736118362562	0.0387657778192079	59.2030296868648	0.061	0.22425	0.36175	0.4525	0.498125651588043	0.434911816898655	0.476012177725293	0.498698205668544	0.393212165507863	0.418107989218495	0.183898869968292	0.171754605038597	0.0521288001617966	0.0662183007246378	-0.00737152025597751	0.0493333333333333	0.183666666666667	0.321333333333333	0.4505	0.387496648023721	0.372779758018015
146	5.52410010064586e-15	1.60153242213629e-12	5.65771785951027e-11	1.19526855442811e-10	0.555647837235006	0.935254048757075	0.885315827992928	0.36281342463582	5.32876232718217e-12	6.16204582789154e-09	0.00198857426573106	1.39840935131111e-12	5.37112609068884e-12	2.91396029811793e-11	1.44182625088114e-10	5.3356276301999e-10	72.905471595579	77.4252189498584	78.374786924338	78.7220828667778	0.347295942439814	1.29686391691939	5.81661127119878	0.828131353820481	47.5621441738949	33.7828257351557	9.56005244929111	89.1997503715847	0.04875	0.243	0.3655	0.4875	0.471613601820614	0.482733410866377	0.409635856556855	0.440618930373831	0.42186030902099	0.416769881093966	0.0747974819593719	0.0193913905112617	0.0527994203281986	-0.00949519792648362	-0.0516610236540477	0.0528333333333333	0.1855	0.3095	0.456	0.422920103614532	0.442619335572045
147	1.18719253538964e-14	1.24714705947068e-12	2.02620321046182e-12	3.88400090550811e-12	0.410796403239341	0.115961622755277	0.161557770984818	0.554157031172374	5.74902113238559e-10	1.21513553281412e-11	0.033019534201103	1.59275982209572e-11	3.86455119282187e-10	8.03680816628421e-11	6.3315771878167e-09	1.06065917216299e-09	71.3329250102979	77.9811094889956	86.1364738689372	86.8129685050153	0.676494636078132	8.83185901601973	15.4800434947174	0.349922452385272	38.4048205897216	45.9467143668626	4.54476604345109	83.4976011312191	0.05	0.23875	0.3785	0.466	0.454831077377076	0.380535658494026	0.372670043867986	0.501290375713367	0.396046784603296	0.340745914082699	-0.0774162951798752	0.0904301177873104	0.131484496803408	0.0844293789318504	0.232717766722046	0.0526666666666667	0.187166666666667	0.312833333333333	0.444333333333333	0.408227163524417	0.369087389654757
148	1.13300776718145e-11	1.14742820514771e-10	1.00064026743047e-09	9.49748091400047e-10	0.139591941867768	0.31635108204167	0.121177959172767	0.0557488152859373	7.0839659658741e-10	1.39680219431305e-08	0.00203153965647573	7.00525805760872e-10	8.98787588362931e-09	3.88862998953607e-08	3.62111352265832e-08	1.24781055617536e-07	57.1820630228831	67.8571925080469	71.5719370005827	73.7543886381827	2.18245163760002	5.89719613013585	16.5723256152996	3.65954620197863	37.9973809748899	32.1917833262087	9.52081837839978	74.4878482410702	0.05775	0.23025	0.37125	0.467	0.476995634259795	0.476731884628373	0.317770101548696	0.454314299720043	0.399057617306814	0.367036804262273	0.0293629350810082	0.0795538086260128	-0.0162605052506987	0.0374681650805469	-0.0363281787992652	0.049	0.179666666666667	0.316333333333333	0.435666666666667	0.386340257234716	0.432815448419845
149	1.02733343699009e-10	1.28500881215074e-08	1.87924102247199e-07	3.96128192782348e-07	0.871658909090359	0.879702078747818	0.856547190269425	0.640003282911362	8.83351289531805e-10	6.95600733886236e-08	0.0483105313075651	1.94429742656573e-08	1.58431192010259e-08	3.70470297801974e-08	2.3221893439534e-07	4.50570899802361e-07	52.6119809816591	57.084657890824	58.8305973035604	58.8566962496989	0.0260989461385179	1.77203835887485	6.24471526803973	0.21873787318782	37.5668036848892	29.0769391421127	3.89915044635381	66.3939133909528	0.05125	0.23725	0.36675	0.46925	0.398836805798119	0.46847872397346	0.39341169209518	0.490809037297431	0.358730617068197	0.401500170282056	0.0182814669261343	0.0379373478230266	0.0608728445287323	0.0209040948566389	-0.00615942952252158	0.0491666666666667	0.186333333333333	0.314666666666667	0.449166666666667	0.416743607413423	0.376774854297462
150	1.44832601076914e-15	4.15917788525068e-13	8.89294499563424e-12	1.89011942387913e-11	0.53171740411283	0.749628339906755	0.762504680860479	0.09469795560263	3.55670534586709e-10	7.16460288762085e-14	0.0170868791986186	9.66026937133873e-13	1.28491885692424e-12	7.73383845843683e-12	1.46678699402721e-11	4.48901637079227e-11	75.6549933059796	80.4169052220386	82.702833155563	83.093941460822	0.391108305258967	2.67703623878333	7.43894815484236	2.79264242842419	39.3422014812113	56.0225093894987	5.68742810691583	90.0614494671782	0.05375	0.23575	0.3755	0.47025	0.464421332511039	0.471204102660636	0.315180941893976	0.458320741217616	0.389461476581647	0.404288277316029	0.15812964476247	-0.0336036943759009	0.0133469949562972	-0.00300027820838139	-0.0136905268327899	0.0463333333333333	0.183833333333333	0.303333333333333	0.446	0.405009420501815	0.323598885751815
151	4.6280275950037e-14	1.08943573596586e-11	1.20948772432594e-11	2.90103543850302e-11	0.756710007443171	0.111754826908219	0.25901491908902	0.0155885275746801	1.94850717746589e-08	2.79890246975749e-13	0.00508003676686115	3.5462057847345e-12	5.19775613362838e-12	3.12586713516833e-12	2.20160116823259e-11	1.56033514957223e-11	68.5340169043047	73.1488214947458	81.9861314002192	82.082109920404	0.0959785201848717	8.93328842565825	13.5480930160993	5.84870395927555	31.5452071049149	53.3445247461168	7.8507237046324	87.0259919620633	0.05925	0.22975	0.3795	0.4745	0.380973246689222	0.530807786219122	0.437938029084923	0.438812002630194	0.401578348503297	0.380732610413198	0.0719932274300151	0.222157862016399	0.094445921336558	0.0139860523284587	-0.0111277023990729	0.0481666666666667	0.1835	0.308833333333333	0.446	0.389731425211563	0.409248309417014
152	1.48209561025689e-14	5.31980691152283e-11	1.87878023602058e-09	1.10663262014971e-09	0.0684073883903037	0.579238070492004	0.995758655987961	0.367854920005782	8.77957791419625e-12	3.27368196514185e-10	0.278914916320033	1.07773969961336e-09	1.42632275650873e-10	5.93571015738914e-10	3.99113401624187e-11	7.30929697132175e-11	70.8767124501464	69.5900652717828	70.0646046768234	73.3854321922408	3.32082751541748	3.79536692045804	2.5087197420944	0.81089789793441	46.5835140737399	39.5041189061831	1.17236945198783	73.4493061235943	0.05425	0.23925	0.3745	0.458	0.418470321705496	0.359046241774386	0.396336473709599	0.447060368421891	0.313671026654665	0.359549578130294	-0.0488435636783197	-0.0450565335927975	0.0852137426820857	-0.0346795326316178	0.104066275045143	0.0501666666666667	0.182666666666667	0.313666666666667	0.447	0.406545932058247	0.38040621859129
153	2.98058549518012e-16	2.03941011662897e-14	8.53081180572588e-13	1.44170474427526e-12	0.318829260332476	0.840566610910042	0.509817944611704	0.879574944037359	7.82250003976768e-11	3.14735124238183e-12	0.431781472202945	4.91398141508058e-11	4.25428191572595e-11	2.40334240272212e-10	7.80104257165399e-10	2.90622507190728e-09	78.8985816869244	87.0671254579211	88.1349178150194	89.1286608553055	0.993743040286063	2.06153539738443	10.2300791683811	0.0229546957925777	42.3016883521959	48.594597022633	0.618026836598801	80.83440345426	0.0485	0.2405	0.3825	0.466	0.402752848133931	0.457411458877408	0.362922317278913	0.473094335125816	0.369298902712506	0.363549768369774	0.0426096881585461	0.0354997222412162	-0.0438624690246874	-0.00320259146761622	-0.0532387549873701	0.0491666666666667	0.186333333333333	0.314833333333333	0.458	0.425075800730097	0.431029084525756
154	1.75909761095259e-12	2.47224884929643e-10	9.31046323031457e-09	1.60534216806735e-08	0.416651526407075	0.980420519178379	0.884302467974564	0.138568250497418	4.48396498931638e-10	3.79328547912809e-10	0.00686886168166847	1.74976831247446e-09	6.74002655696193e-09	1.55366868601813e-08	3.91638736849919e-08	4.6863974271436e-08	61.0334779192999	66.1212014480188	66.2062482552356	66.8659888828552	0.659740627619612	0.744787434836326	5.83251096355525	2.19378704359588	38.8898915479003	39.216461495811	7.30694472026698	72.2774764366297	0.05625	0.24	0.384	0.475	0.42104902663259	0.422787680652664	0.398948728107623	0.480856991732041	0.38690973371657	0.368807447476066	-0.031164790475902	0.0198646314718147	0.0798981251212325	-0.000943109299445587	-0.00542025886978953	0.0495	0.188	0.323	0.4475	0.42777509838857	0.447966894911423
155	1.90050481021326e-11	1.01186118833183e-10	1.45100844367949e-09	3.34380884305032e-09	0.882398457679729	0.766767979519707	0.201830958934107	0.0413590972110992	1.6398475580766e-10	3.65598255618146e-07	0.000481821905931131	1.05672184457463e-08	2.47104730824574e-09	1.14961583327421e-08	2.88193417814582e-08	7.58729441442198e-08	56.1110502837837	68.1410087636759	70.6835165503435	70.7053996682007	0.0218831178572145	2.56439090452477	14.594349384417	4.16124072706361	40.854624417625	25.8679017100567	12.1847347261428	67.8939366243965	0.054	0.2355	0.36875	0.4775	0.424698865609225	0.420597949194047	0.344334855940708	0.468583084904608	0.386427262984405	0.388863239623821	0.059122351475441	-0.0155444022046478	-0.0618311146736749	-0.00823579020938258	-0.0164047404893965	0.045	0.182666666666667	0.3195	0.442	0.419974771378976	0.28702903552644
156	6.76534564846883e-16	2.99007159990881e-13	2.01458118017657e-11	4.88088937496975e-11	0.813565914101987	1	0.979445498608658	0.0128296211420183	1.94585647615049e-12	6.8835208384817e-12	0.0012165438529041	5.4575152689818e-11	3.6567674679009e-11	1.55136257763507e-10	1.35417101949665e-11	5.32684740907585e-11	77.2171885106218	81.1474121170031	80.7948073526786	80.8504223355631	0.0556149828844354	-0.296989781440061	3.63323382494127	6.1924532717685	49.5378051581229	47.0603213666946	10.465048016722	80.5856226361301	0.064	0.2435	0.38175	0.47925	0.499147452634545	0.393450732836817	0.384910209213543	0.433702275002114	0.363191533800927	0.401400588597506	0.00637517967051912	0.0771809763667497	0.0763106007041617	-0.00533743656102595	0.105139813623798	0.0521666666666667	0.184833333333333	0.315166666666667	0.446333333333333	0.392507464001851	0.407514415128987
157	6.3209979333496e-10	8.72642502655748e-09	3.31348287917591e-07	5.55290433857302e-07	0.445541173338972	0.999997247756172	0.606863920262168	0.42767360398534	4.54774525200743e-10	0.000384725808765219	0.219134521860532	4.68953451931524e-07	1.20710017165318e-09	6.41700440965773e-09	9.4534797654442e-09	3.15530268708065e-08	48.8348162644179	57.9783088062395	57.4156912252729	57.9976612376777	0.581970012404781	0.0193524314381648	9.16284497325978	0.629132753866088	38.8623205073509	12.6049535206257	1.51002991372479	58.4278697774174	0.04975	0.227	0.35525	0.466	0.466916790051501	0.563551278650602	0.331880371887081	0.446576818938646	0.387473348787249	0.387207554852877	0.239388662729597	0.113596680777344	0.0063547069265597	-0.00635732106151041	-0.00683541091224148	0.0533333333333333	0.176166666666667	0.321	0.4535	0.408259759758394	0.406291815265613
158	1.13997889552115e-06	0.000124528357203811	0.00100563709819797	0.00139327029683824	0.436093564774495	0.888060419068012	0.979870187238556	0.440468038308616	1.29256095591026e-05	2.81992959548743e-06	0.346165582836985	2.98380634831005e-05	2.98828876509539e-05	0.000114779998210848	4.41247505331839e-05	0.000126117759379043	33.0990557102778	35.0068756467226	36.1069895889814	36.7135295326225	0.60653994364111	1.70665388589987	3.61447382234473	0.595062742407208	19.0214668881254	21.9353389410171	0.887463571098124	47.5689484952319	0.054	0.22675	0.366	0.46475	0.437194833250636	0.423109792503912	0.351303392368563	0.467860548690898	0.390289177827776	0.393832395639321	0.0740710468044962	0.0841562313807717	0.0191372988681465	0.00746880052981917	0.118026579396317	0.0505	0.190666666666667	0.320666666666667	0.455166666666667	0.363857285690612	0.451038829675561
159	1.64570381404901e-12	4.39497223483689e-12	1.76374617579849e-10	1.70006120654882e-10	0.139210805058759	0.745347049275731	0.11672242194003	0.40581038337804	4.32871616559886e-09	2.45968472661354e-10	0.146811820760474	4.62505639232172e-12	3.63590368086263e-09	5.90282452543128e-09	4.12157464124487e-09	1.16878040837206e-08	61.1711055977357	75.1769715513001	75.6953533351043	77.8820143963239	2.18666106121964	2.70504284502385	16.7109087985882	0.691041412764207	34.4700014146347	40.062478290527	2.10506795701804	86.4038915809324	0.056	0.23175	0.3725	0.46375	0.45375690266817	0.373938547561175	0.350663079158312	0.496296736119038	0.400530134794226	0.374234865225086	-0.0100653157827405	0.0779043958943639	-0.0262136302444841	0.0653590341596442	0.19030041074749	0.0521666666666667	0.183333333333333	0.311333333333333	0.449	0.354502275270203	0.410811393104288
160	2.43314795121363e-14	8.57904016233185e-15	1.72550703111184e-13	4.22038935060917e-13	0.674562124749146	0.697178499885378	0.0233945437297005	0.101703871158166	9.7402664886326e-13	1.82903301586272e-09	0.000498191274098778	1.07374855103713e-12	1.23715961465758e-11	6.93321820996219e-11	6.33167442646607e-11	1.95673678081831e-10	69.8570746418627	88.9676182763433	91.8095147246204	91.985826576798	0.176311852177605	3.01820830045472	22.1287519349353	2.67861931963944	50.895782205489	36.1478165301287	12.1224230753523	89.8153057869343	0.06125	0.24175	0.37875	0.47875	0.397107204332615	0.421825890713634	0.279607795604085	0.487305735009764	0.400855209194044	0.37571399602127	-0.0575769416400151	-0.0316625434199441	-0.0735533370461178	0.0422673960356022	-0.0353447182122142	0.0535	0.1825	0.320333333333333	0.443333333333333	0.424581154849488	0.408721100472296
161	1.42604729921995e-29	5.58060525284247e-28	2.48929974733337e-27	8.33477632301608e-27	0.765238510420977	0.13824156734881	0.0337281497811978	0.000540328286468879	1.80539295265835e-20	8.86769770833518e-22	1.09254204002952e-06	1.24995924965178e-25	6.71177361642753e-21	3.64383689018539e-20	1.2665840838044e-19	3.97702355323796e-19	141.384893202034	154.006049324897	162.261426882556	162.350594129137	0.0891672465804731	8.34454480424029	20.9657009271032	11.971072639928	85.9933768641622	91.9548453696898	23.7577562793267	156.460906775325	0.063	0.249	0.3955	0.48725	0.43989116130094	0.428871825798738	0.342185639372442	0.508380510101985	0.387121477751685	0.387311895059835	0.108222192726466	-0.0592295979388101	-0.0142378397870021	0.0458463581305033	0.0322025380392968	0.047	0.172333333333333	0.3025	0.437666666666667	0.383056192861602	0.400084229759796
162	6.60478072100131e-14	1.11654876828995e-12	4.63181635823366e-12	9.62688309942047e-12	0.496142383108414	0.264325765878251	0.111439613283438	0.20889052113818	1.31656878179529e-09	3.06148396306547e-12	0.0131147738399769	7.35726205296157e-13	6.75356118780256e-11	3.78317987011479e-10	1.37844087251403e-09	4.8096426934469e-09	67.80182096114	78.2268342422249	84.2198262557213	84.6830044297021	0.46317817398085	6.45617018747726	16.8811834685621	1.57909901298444	36.7886146429519	48.6488460057171	6.15356149886429	90.6950248471128	0.0545	0.2305	0.37275	0.47725	0.403877289455732	0.502707017440587	0.376982029871399	0.484717608454132	0.385866252892691	0.371334733407825	-0.00142427648126479	0.207638906536155	-0.0229671839324669	-0.00883028061243762	-0.0243655059555765	0.0488333333333333	0.180666666666667	0.3055	0.452	0.371002841857604	0.439754583121541
163	4.65694437282829e-15	5.38933595804176e-12	1.40476974471873e-11	2.93120350054229e-11	0.516581698903529	0.196838889750247	0.640226422943566	0.0258050857691437	3.98244850072421e-13	3.58925861572259e-10	0.0288607745159957	3.42163149829457e-10	1.17315207474161e-11	6.3183655542808e-11	2.45898369361514e-11	8.4308433634013e-11	73.2563396873811	74.7218317972001	81.636937341158	82.0576499127637	0.420712571605691	7.3358181155636	8.80131022538262	4.96903199043709	52.6518043835877	39.3244112241082	4.77589896150494	76.2090380889161	0.05725	0.23725	0.37575	0.47725	0.416038163366325	0.384417652021042	0.431952829772305	0.451407548771542	0.385197274081083	0.380171226594425	-0.0403054085978187	0.119992217261514	0.193062045456312	0.0246712795380419	0.197270295137214	0.0471666666666667	0.1775	0.315	0.455	0.368468606737178	0.375824727798451
164	3.59975218274183e-10	2.10054206787965e-09	3.7315804942361e-08	7.46928908387415e-08	0.629287623125933	0.875410657054323	0.290151982513635	0.377051573141204	3.26051746341518e-08	2.90868299294388e-08	0.24155836710103	1.22528140593402e-09	5.15236477337757e-07	5.27152102687393e-07	1.64607083594641e-06	5.53084861486548e-07	50.0064115072237	61.250114242408	62.822119599703	63.0551476296823	0.233028029979323	1.80503338727431	13.0487361224586	0.780292907816147	30.5459503364909	30.767503335328	1.37147647327947	73.1394276465947	0.05175	0.23025	0.37225	0.46775	0.397507521910156	0.338187165906355	0.264820481009884	0.458630309017256	0.367615701445264	0.333781780931151	-0.0177938140433473	-0.0141696846217389	-0.0634223327967592	-0.0106113305284299	0.0864198796901289	0.0478333333333333	0.184666666666667	0.3185	0.455833333333333	0.423078615454125	0.366026165227011
165	4.95587778944099e-16	2.19464775089913e-15	1.50266396629361e-13	2.75835233497528e-13	0.357899467151531	0.960968664208802	0.177248686520393	0.109151213215883	5.37647123189937e-10	1.94048920192459e-14	0.00146142763215509	6.53074180450398e-12	4.04262244910361e-13	1.84590099932124e-12	1.01546958574939e-11	2.64976163984721e-11	77.8557230963561	91.9520926622135	92.1264519236356	92.9717022926343	0.845250368998677	1.01960963042075	15.1159791962782	2.56646769928921	38.535573767067	58.5915415381678	10.1266249301407	85.5946545262863	0.05575	0.233	0.377	0.4705	0.40365061571905	0.452967087396165	0.297091226556297	0.464380646203092	0.341440416756551	0.360047817901669	-0.0041341187826568	0.0108288060957268	-0.0143624750392012	-0.00398785575553927	0.133252813558849	0.0485	0.181833333333333	0.303166666666667	0.438166666666667	0.437179476964892	0.418076725355626
166	9.52402380132855e-12	8.38655685293987e-09	1.63449218417521e-07	1.19641076113831e-07	0.100396903702903	0.577555265913129	0.959064585605969	0.253267150532363	1.57220775456051e-07	2.16690653248747e-11	0.00308739656036144	1.66233735923745e-07	4.21769695484941e-10	2.28256599092312e-09	2.07642236038971e-09	7.48771845091336e-09	57.5414587257474	58.0699280485205	59.1774907877043	61.8767179259012	2.69922713819687	3.80678987738065	4.33525920015381	1.30519127396428	27.49844607456	44.8137951429726	8.75508693059965	61.0507931336104	0.05275	0.22675	0.37575	0.47275	0.380942480596551	0.422992271117604	0.406743938812298	0.45426090003993	0.370584448774092	0.365273212923416	-0.00791091934177936	-0.00852414364310887	-0.0217839687401753	-0.0263124308185131	-0.0997861212127112	0.0476666666666667	0.183666666666667	0.311	0.442666666666667	0.417487455933751	0.44175833745421
167	1.53195035494045e-12	1.18743508001873e-10	2.52331300602621e-09	1.57932857855133e-09	0.075055855387458	0.447683681160392	0.426123518186346	0.0102687459612628	3.43032740099088e-11	1.82088085553096e-07	0.658205935237106	2.85790032835243e-11	4.1322374155726e-10	3.98067545386352e-10	2.40552889318145e-10	1.26915712918528e-10	61.3190365795163	67.7798030371196	69.3567674866208	72.5256049004383	3.16883741381753	4.74580186331877	11.2065683209221	6.58767041112151	43.914530546579	27.214498315634	0.195710231417252	82.1175267311809	0.057	0.239	0.369	0.4615	0.458223334358164	0.450896406867655	0.413574913117459	0.472842385035296	0.372586125384418	0.396097901667038	0.0907724790958781	0.0629230277253062	0.0816247842629151	-0.00784514570805585	-0.0189306808286765	0.0455	0.184	0.3185	0.457	0.438878065044988	0.392634499878078
168	9.6864996987511e-17	2.86124249720634e-18	1.37633265462986e-16	1.98416707996594e-16	0.213296052170206	0.676531676953056	0.00288296153808922	0.0860186574805682	2.66816572390373e-15	5.10104484569348e-10	0.00185271425097028	2.72182754021536e-15	1.2404078586146e-13	5.84673801701461e-13	8.76526222210999e-13	3.37550437165576e-12	81.2026919405034	106.378488048525	107.981792620805	109.530705154481	1.54891253367532	3.15221710595506	28.3280132139771	2.94734707622911	62.4972527721766	38.6382103791093	9.69002097367411	103.582244374746	0.05575	0.24775	0.3825	0.477	0.505237176345124	0.419027617973816	0.279778775996102	0.488513319473866	0.39417002895386	0.372656198286031	0.00881014105027951	-0.00292446276026216	-0.0135185535202281	0.0276765459613304	0.0608712365821311	0.048	0.181833333333333	0.322	0.445333333333333	0.376146746586051	0.441761067133238
169	3.63472571737332e-14	1.4038212037187e-13	8.05193896175896e-12	1.77397429629631e-11	0.57805921163577	0.994612493857414	0.221469359696315	0.122924587434191	2.84597348264606e-10	1.52658899034253e-11	0.0376799387690813	2.31351658357852e-11	2.75625925529203e-10	1.51250930553074e-09	1.36285959329205e-09	4.86329222955834e-09	69.0312610929177	82.8185181159788	82.9341506897617	83.2435334237234	0.309382733961684	0.425015307744616	14.2122723308057	2.37965632285159	39.7775521914064	45.4997424792145	4.31941207104683	82.6168383588931	0.0615	0.24025	0.38375	0.479	0.454236051286539	0.452507398546223	0.391424076137902	0.464723313614925	0.376855297730751	0.356045514667824	-0.030062598800991	0.104513811618113	0.0241036341092745	0.00364443222186018	-0.0228620286242965	0.0541666666666667	0.187666666666667	0.318166666666667	0.457833333333333	0.371235782068579	0.377247114839751
170	2.20990834610275e-15	9.06156892468713e-16	1.01747127858773e-14	1.14766860227199e-14	0.154672320667244	0.268344163900506	0.00768071502177421	0.0820957000433805	7.73656896124591e-10	3.37919881847914e-13	2.0012700885717e-05	4.98725535866913e-14	9.70759524697711e-13	3.27584062511709e-12	1.0782542816212e-11	1.03096327339014e-11	74.7874384745592	93.8838131258453	98.2682362615014	100.29379210664	2.02555584513902	6.40997898079513	25.5063536320813	3.02291658280865	37.8254545120126	52.974424077247	18.1880844229672	96.9206125857056	0.05925	0.23725	0.38275	0.48875	0.39702896810895	0.323264231074494	0.240731523598035	0.433207850091736	0.400222627971295	0.419973923577834	-0.109602241800696	-0.0615467619665111	-0.0722468387873024	-0.034978583226072	-0.0387295211071264	0.0511666666666667	0.186166666666667	0.312166666666667	0.445333333333333	0.403634621245903	0.460145104733257
171	9.90055251165631e-22	7.05784018754055e-20	2.24274290973568e-18	6.61810753056285e-18	0.897545750845131	0.724040883043724	0.326397672756424	0.0146238933859862	1.11577344274544e-12	6.25881271437728e-19	0.0196487252701628	2.50330438575491e-18	1.59443141936242e-17	1.13207621823348e-16	6.14002112860905e-16	2.91345347695566e-15	104.681972988124	114.350310178866	117.177603056189	117.194182781706	0.0165797255176585	2.84387260283984	12.5122097935819	5.96122302652111	50.6291174058224	78.9848479419798	5.44283744156201	119.373763160969	0.06175	0.24325	0.38975	0.47725	0.411501851120672	0.442735766942903	0.35719649326553	0.471177957691293	0.384633792243787	0.380349477141787	0.00193029086112975	0.00657851770353112	0.064340832183933	-0.0303596172124515	0.0150541719298748	0.0503333333333333	0.184	0.303666666666667	0.4535	0.395370740632034	0.305730479937359
172	1	1	1	1	0.733216656166575	0.985414317449392	0.0314060114873689	0.253080448962597	4.20608655632076e-12	1.22814098396031e-08	2.05165458005799e-05	4.05558743389828e-11	1.23504938781564e-10	5.96320598102713e-10	1.15343870625619e-09	3.37464930477084e-09	-Inf	-Inf	-Inf	-Inf	0.116178587719332	0.653669640880253	21.1950157024621	1.306218558198	48.0259810343214	32.4418315749026	18.1407325375276	81.2893298115457	0.0545	0.2385	0.368	0.4845	0.475942192495635	0.404824437434218	0.448315357542238	0.474231654393736	0.337120707054362	0.416195824145531	0.0724583471628523	0.05338860311619	0.0977128387118383	0.0166221706676076	0.999958992306093	0.0493333333333333	0.181166666666667	0.313	0.441166666666667	0.372871770368647	0.360718228029318
173	1.01520625482504e-10	9.40258416430229e-10	8.46058103660173e-09	1.90719193018401e-08	0.954962748620065	0.645348988985346	0.243983612371902	0.0576648800841989	5.24300591892605e-08	1.18390331226869e-09	0.0367040333038448	4.03700964173214e-09	2.34493859351329e-08	2.74905420466646e-08	1.62262298903203e-07	1.72800882214922e-07	52.6366330885357	63.085885926499	66.4382420812981	66.4414316008188	0.00318951952067437	3.35554567431973	13.804798512283	3.60330338290987	29.624791347278	36.9956953272595	4.36409226762771	70.2467287322751	0.0575	0.227	0.3725	0.47075	0.358794146869805	0.390267254481252	0.424940479875904	0.473471039928253	0.375733780666845	0.374834542152797	0.0560238694258587	-0.0356005731683718	-0.0689471850944931	-0.00135718342655576	-0.0366166436989736	0.0488333333333333	0.182333333333333	0.313666666666667	0.4495	0.469893056649464	0.408237147276696
174	8.60151476494428e-12	2.17086024975466e-11	3.8384056861996e-10	4.8810173302025e-10	0.220144901950109	0.585560370177057	0.0912255020457775	0.197488690292195	7.88117318001263e-10	4.88182395685163e-09	0.024807951974431	9.02094624316831e-10	2.60319027447201e-08	5.40434730297114e-08	1.35077927817059e-07	2.08721568600675e-07	57.7522861275793	71.6041174761194	73.8532623934589	75.3566888204004	1.50342642694159	3.75257134428102	17.6044026928212	1.66084931334581	37.7893281903362	34.2359694615097	5.03724229933505	73.8785397964042	0.055	0.2385	0.36675	0.4725	0.355339562382533	0.440136371951359	0.353740470106815	0.448797308567913	0.382004203940213	0.3784327011021	-0.0511260385039397	-0.0447809901282183	-0.02296652415656	-0.0179026394204356	0.00712869965456279	0.0491666666666667	0.187333333333333	0.310333333333333	0.449666666666667	0.432710653467459	0.306940907627926
175	1.47072645216516e-16	3.26220330796579e-14	1.7962801193707e-12	3.43123508660638e-12	0.406848065956374	0.956842077949456	0.81845848134135	0.006648902196314	8.02380471459559e-14	3.98205839662992e-10	0.313624146019904	5.16008457556654e-14	8.42903241007759e-13	2.72224516265622e-12	4.44192472775727e-12	8.4900307743727e-12	80.3467947542231	86.0344976092383	86.4151406237215	87.103133066179	0.687992442457471	1.06863545694068	6.75633831195591	7.36544829037257	55.7998406190545	39.1216394004095	1.01535168378723	96.8421936717391	0.059	0.235	0.3695	0.46475	0.423946703829854	0.475798615981069	0.366694375468904	0.461758931214608	0.399766320506871	0.402099964428918	0.127684138941543	-0.0368337505535578	0.0789642810129542	0.0399016195413577	0.161753546438809	0.0466666666666667	0.173833333333333	0.309166666666667	0.4545	0.40776409407055	0.374463986833224
176	1.01020104234915e-11	4.19561835433382e-10	1.34895778266203e-08	2.83682721117412e-08	0.694106225829629	0.990622933956341	0.709609918445581	0.437744298753122	1.02511620866437e-10	4.15157591140002e-08	0.0175590147160664	5.12947120502222e-08	1.48379508772309e-09	3.37085754036942e-09	2.82555113996846e-09	7.1373153933205e-09	57.4195247010575	64.9216429925	65.3060328690408	65.4607089105048	0.154676041463972	0.539065918004781	8.04118420944724	0.602188320306141	41.7729549552532	30.0773233003256	5.63961977224426	63.9914181344868	0.05075	0.23575	0.368	0.475	0.464990617188675	0.469974909160679	0.230575079792738	0.451330412154034	0.34152347309203	0.381475697535339	0.082839654247153	-0.033287883380306	-0.0355272062039463	-0.00781383020363836	0.021081951773292	0.0473333333333333	0.182333333333333	0.315	0.450833333333333	0.354053531974818	0.465407167863726
177	5.15019204733078e-13	1.22791720400846e-10	4.87288969476164e-09	1.98533477667542e-09	0.0404441115705702	0.511601632751398	0.676870089457535	0.0441473195702951	1.38048554492504e-11	5.05742414423088e-09	0.00458916044814401	2.71208795967856e-10	1.25528214311231e-10	4.06417775891858e-10	1.60987188657081e-09	4.51428686280705e-09	63.5690578586582	67.7040934529577	67.7722803691358	71.971436040636	4.19915567150019	4.26734258767829	8.40237818197784	4.05091845443349	45.696793672123	34.167200083948	8.03462127172861	76.7656627184391	0.0575	0.2385	0.3745	0.475	0.417622414633742	0.388318435111385	0.362331434860228	0.460392841954216	0.357101572337015	0.390939434624623	-0.000733829007311073	-0.0799480871136815	-0.0050486675423336	-0.030670064326281	-0.0591925150434046	0.0483333333333333	0.1825	0.317833333333333	0.446166666666667	0.396799528183161	0.322647685795194
178	2.25859277264396e-14	1.50168927507034e-12	5.54672863822949e-11	1.0444875558959e-10	0.430359380213971	0.915953041391717	0.618849068393135	0.452633683311326	1.1038107820162e-09	2.53436041332551e-10	1.47417705202806e-07	5.57845710187973e-11	1.44346544399735e-11	1.25843358311639e-12	5.10974442978609e-11	1.70137269050058e-11	70.0102204574432	77.5683328259183	78.4213355685206	79.0431889779793	0.621853409458708	1.47485615206097	9.03296852053609	0.564048352114696	37.1322831221005	40.0040562170379	27.6229701857446	80.5336274959949	0.05425	0.23275	0.3775	0.494	0.447416341804747	0.422563342588549	0.380713890531072	0.477177605568387	0.373794562788003	0.413660470805648	0.192302339031612	-0.0127336723179061	-0.00583225100821437	0.0378820342071381	-0.0215200864538761	0.0508333333333333	0.1825	0.316166666666667	0.4405	0.438512063474971	0.400675985788052
179	3.6978471832221e-19	2.96982426893039e-16	4.26417264323766e-14	1.14340138933267e-13	0.96785027308618	1	0.996442361197803	0.243380650867346	1.10838207799546e-16	1.46410484504695e-11	0.00830438912457711	6.33472017465315e-14	6.19437383735963e-15	3.28225161375373e-14	5.22657699593094e-15	2.120416946147e-14	92.5956607682674	96.3149373066626	95.0063996591853	95.0080241213218	0.00162446213653311	-1.30691318534082	2.41236335305439	1.36090527663691	68.7665250178852	45.5816000611176	6.96662693054714	96.3698954715276	0.0595	0.24175	0.3805	0.4705	0.429242168471776	0.409925793032787	0.389000568677205	0.457486763673713	0.367227896749956	0.367174582989095	0.0325148307817273	0.0504588354118212	-0.0121506242431603	0.014544608718824	0.0928970685556176	0.054	0.1735	0.315	0.443666666666667	0.361430583683802	0.454819721269953
180	7.68037537097077e-13	4.29333513986127e-10	1.02341750538488e-09	2.04181419707741e-09	0.534810690926099	0.218118889399068	0.607222948731629	0.241967065198783	1.22500473492395e-10	6.79047541704463e-10	0.0119492585154613	7.6613909012636e-10	2.72287567152389e-09	1.09120137679883e-08	2.54248262684481e-08	8.90364227394565e-08	62.7444780434598	64.8693622344654	71.5181881148819	71.9034308345435	0.385242719661619	7.03406860007817	9.15895279108372	1.36909715693855	41.4246883880987	38.0799380117587	6.31838241379774	74.272241642519	0.0555	0.23625	0.3765	0.47675	0.469209773205692	0.429245419860283	0.423214107267925	0.467080108893422	0.387230821572421	0.381996817579525	0.0564396418892415	0.231226378008317	-0.0134385678608062	-0.00232464717310487	-0.00473458987567551	0.0501666666666667	0.183	0.316666666666667	0.451166666666667	0.422569507870008	0.421431132609503
181	7.6600430023535e-17	3.0560108018263e-14	2.59845174422887e-12	6.4127976735837e-12	0.781523603190926	1	0.971249577607716	0.0719707250774192	4.00616784366899e-11	1.5346928388986e-14	0.00367550272807073	1.01262736721389e-12	2.62840026461789e-13	1.49147971671118e-12	6.94026684094173e-13	3.00687285722608e-12	81.683650861858	86.1781004772056	85.5605170335402	85.637431218398	0.0769141848577419	-0.540669258807611	3.95378035653994	3.23749216731721	43.6108255533927	59.0531601406437	8.43755412022074	89.9517734388437	0.05775	0.24375	0.3845	0.48375	0.439010317592436	0.458439580469208	0.396254268168325	0.47676408256794	0.419878922389934	0.392946763395436	0.0495576218889048	0.0208766089915443	-0.0152311732995594	0.0213569277911708	-0.0161456489723155	0.0495	0.1885	0.31	0.454166666666667	0.377626634237995	0.37539889706543
182	1.11068811784536e-12	3.23228604975425e-10	3.58082116208288e-10	8.40137940899578e-10	0.858186879228943	0.129043236990528	0.358624258759023	0.161671910490925	7.29125835532621e-12	2.27096720705619e-08	0.0395360510932668	1.55718814580621e-09	2.01185161413828e-10	6.30936369295508e-10	1.23006302672834e-09	3.30959062816416e-09	61.9830239676012	65.5136006366956	74.0181490990799	74.05007659486	0.0319274957801099	8.53647595816437	12.0670526272588	1.95851794319969	46.9475364322243	31.2478682513793	4.23768459588428	72.5597734408084	0.05675	0.245	0.368	0.46425	0.527379378332847	0.407507956478927	0.37508851335557	0.439762245054996	0.352433164852416	0.352045872009645	0.093874915272362	0.00961235848201553	0.0352606753437964	0.00995883460876597	-0.0292735295432059	0.0503333333333333	0.187666666666667	0.314	0.443333333333333	0.421175102175141	0.396629131297612
183	5.41830507852185e-09	5.27935704277374e-09	2.25621282498198e-08	4.80981191300387e-08	0.753678540961805	0.413978317446795	0.0481869090434141	0.299802281869257	2.2019816133904e-08	1.43293796787131e-06	0.0897135067658258	9.04658675962508e-09	3.78919567234296e-07	1.25295071240724e-06	1.04674348115605e-09	3.8868915933475e-09	44.3532542100438	59.1357969474047	64.0529392965836	64.1514051123231	0.0984658157394733	5.01560816491838	19.7981509022793	1.07507343715224	31.3077562563685	23.2359456173235	2.87950660615388	68.2750004705918	0.05575	0.22975	0.367	0.46475	0.464370686497403	0.454523700912452	0.363287013671956	0.473979319914656	0.361660462873411	0.348400907608107	0.034266460468705	-0.00943347681455834	-0.0204757491597959	0.0256636802427808	-0.0648281082623652	0.051	0.183666666666667	0.320333333333333	0.4475	0.46356359197457	0.360513564020954
184	2.19486010542221e-12	1.77306398903196e-09	1.18319934691773e-08	2.1327112239475e-08	0.461991610516185	0.476160472937551	0.899307890071316	0.101969278288991	3.85717036439418e-08	1.15252830702521e-11	0.0020859558960054	8.08691466595968e-11	2.02569152587279e-10	6.84941714620415e-11	1.54867793646315e-10	1.69341929795027e-10	60.5762839600211	61.6378206666996	65.6246460260809	66.1657112200774	0.541065193996474	4.5278905533778	5.58942726005625	2.67446983784339	30.2199717333515	46.0503453093952	9.47231832802026	79.6518225534374	0.06	0.23325	0.37875	0.482	0.43483854853364	0.456746580601725	0.404767519570538	0.465172368708151	0.381335085395514	0.390910023543504	0.0463152332039651	0.0976517828671888	0.131357027504602	-0.0240863440226174	0.0276643168974502	0.0523333333333333	0.187666666666667	0.313	0.450666666666667	0.411932226298614	0.397366639877229
185	1.37009886285594e-19	3.62703596852288e-16	2.38314390621195e-15	6.28265204619291e-15	0.734829804845551	0.326902069188763	0.795128717244493	0.0147907548266476	3.6399857746827e-18	1.93595935405518e-11	0.00187540612691942	5.45058009042173e-14	1.17925198165931e-16	4.36313673958024e-16	3.31187814044451e-15	6.33192349808761e-15	94.6238240459352	95.8796596399407	101.557768531617	101.672491558675	0.114723027058062	5.79283191873401	7.04866751273948	5.94122265429587	75.5076245938344	45.0344757113671	9.66765426822167	96.7161018914226	0.0575	0.249	0.36875	0.485	0.449995727906019	0.373229895006208	0.383715547755543	0.463993878522178	0.411238864248258	0.415501369105166	-0.000601569887325737	0.0885096427638601	-0.0031547745857961	-0.00417928104497509	0.0984932066881512	0.0465	0.176833333333333	0.304166666666667	0.453333333333333	0.442663397725706	0.371581983051332
186	1.14595660553952e-20	5.34137149147656e-18	6.97616229585325e-17	1.09138981232269e-16	0.240633553625731	0.32083220564106	0.427151205742191	0.290136442981226	8.84087337284396e-17	3.62717585406849e-13	0.110363270400494	5.83535484848725e-15	3.12018936588531e-15	9.02648887090993e-15	5.8627200312138e-14	1.60885431639482e-13	99.6884574567594	105.029977118975	109.505645622237	110.882524210581	1.37687858834397	5.85254709160654	11.194066753822	1.11898811651281	69.212438158238	52.8353306884146	2.54901171872189	101.841310563952	0.0555	0.245	0.376	0.47175	0.39143473565266	0.422487714521546	0.496893652863098	0.435812581376391	0.406976672082582	0.364378856873249	-0.0303450416130252	0.144827598507632	-0.0187221378466035	0.00158637550409751	-0.0812712817572342	0.0506666666666667	0.176166666666667	0.305833333333333	0.4555	0.405059901910808	0.436074949265979
187	1.92529537161859e-12	2.84670859464574e-10	7.97190306071251e-09	1.32857809788257e-08	0.386720387599932	0.909585826861024	0.839156961143617	0.182610196930345	8.69781157344317e-10	1.96521012306339e-10	0.0237259090295387	7.6029604111597e-09	4.88226488275418e-09	2.46774625201665e-08	9.01944668522773e-08	2.49150280033287e-07	60.8469953330787	65.8016142299384	66.5823530036359	67.3315821808574	0.749229177221423	1.52996795091894	6.4845868477787	1.77625229745399	37.5970007975684	40.5009446152817	5.11455802506498	68.7008452079677	0.0545	0.238	0.37075	0.4705	0.404029588616081	0.504287632134186	0.367599353602709	0.477501808361772	0.392963257401127	0.384913329343058	0.0193160012850419	0.0265077059521961	0.00522905020444812	-0.00229502226526266	-0.0140002448503259	0.0485	0.187	0.309333333333333	0.4475	0.378629917132464	0.363136828545102
188	3.5675610952818e-12	1.94282110082971e-11	2.55458908017208e-10	5.44508757431046e-10	0.599921743923011	0.662903084824522	0.159844744370876	0.0872366891314379	7.33078591261138e-11	5.55183352745541e-09	0.0367193086909493	2.80044422799626e-10	1.84212309379261e-09	5.86859045934699e-09	3.26170757887716e-08	6.25864192970866e-08	59.5724112820972	71.8530279559782	74.8188023498369	75.0939162918949	0.275113942057942	3.24088833591668	15.5215050097977	2.92463984430196	42.4286613748864	33.9857095990574	4.36338336741392	76.6889225750401	0.05375	0.2415	0.374	0.47125	0.417451745452084	0.427877423429607	0.375457145628208	0.495630285936134	0.369589725787846	0.360320263206032	0.0687672901000749	0.0464300732040357	0.0644169445755769	0.0107319345025483	0.091955221209068	0.0461666666666667	0.187166666666667	0.3175	0.45	0.409295369307066	0.370548539379862
189	5.64147323469863e-19	2.59506534562647e-17	2.10698591000833e-15	4.94487824352077e-15	0.535791917629807	0.987508507096172	0.487174994402803	0.956055918257538	5.90591922339538e-16	1.43886236708824e-11	0.0125232932969391	3.51017458439327e-15	1.06210718406691e-14	6.05037411685095e-14	2.27661616428058e-13	9.00150012373851e-13	91.7325394903382	101.60895883078	101.83625518452	102.219650089239	0.383394904718443	0.610691258458246	10.4871105989005	0.00303640809715944	65.4682034016096	45.6156651561032	6.23523557697808	103.002038574046	0.05225	0.24	0.38575	0.47725	0.452266985264015	0.470314511358006	0.341004449342669	0.48446546475112	0.392242061065983	0.356569991242408	0.121282226728734	0.0123556113967769	0.082097045016157	-0.0109842573724301	0.14121287097885	0.052	0.1735	0.32	0.451833333333333	0.360137966880295	0.35426548778958
190	4.6023875897802e-14	7.15212899744805e-11	1.33168265595102e-09	2.89293379096715e-09	0.681225091976136	0.830289580329094	0.995732624279226	0.588427341634475	1.46472090935895e-11	4.96873705358334e-10	0.0430836597290569	1.73523873397837e-10	3.1919274376701e-10	7.54713691998124e-10	3.62743897044197e-09	4.55659934941368e-09	68.5454522522778	68.9234657493726	70.8888598041158	71.0576098352976	0.168750031181844	2.13414408592507	2.51215758301987	0.292806979309717	45.5807760405969	38.6895042344404	4.09211651748592	77.8331247854925	0.0555	0.241	0.3815	0.47225	0.341238241004129	0.439232018603542	0.376933263274925	0.454920896434091	0.37494652026868	0.380397138780137	-0.0824949644269948	-0.0223972944021031	-0.0422663479129032	-0.0186612579239364	-0.0486090272794924	0.053	0.184833333333333	0.321	0.451666666666667	0.359624756815066	0.439593658320738
191	6.77529234223531e-12	1.1643911889324e-09	1.09897911574928e-09	2.56001740362301e-09	0.935266707758492	0.11918790927831	0.286288792807017	0.0218745472848814	1.19292125488274e-10	3.07509115164229e-08	0.0101980880292164	1.07261744503454e-11	1.03130624073761e-09	1.57159707375613e-09	1.22385991506818e-08	1.30325190929403e-08	58.2460570944022	62.598314639421	71.3480276621194	71.3546244090612	0.00659674694179557	8.75630976964021	13.108567314659	5.25573605888439	41.4765700588359	30.6595513096054	6.59996311651776	84.4286753585789	0.057	0.23225	0.3725	0.4825	0.411584735400909	0.426839933123049	0.355891092447766	0.478511479684025	0.375991607559978	0.385278946405332	-0.112805302360555	-0.0916645642295873	0.115885760940241	0.0593649864872473	-0.0423101717024472	0.0466666666666667	0.179333333333333	0.318833333333333	0.456333333333333	0.355924532377923	0.418006939778341
192	9.91813674919994e-12	6.4771118410067e-11	1.46430132725163e-10	3.29732678451439e-10	0.686600310574547	0.209657849593716	0.0640233533373464	0.419507295929455	4.24924546759935e-10	4.72937399965212e-07	0.161340319185029	1.76655851583946e-09	1.21849251382561e-09	5.28560465884389e-09	3.08694258460415e-09	8.8142435006621e-09	57.457542698321	69.1468286836171	76.1349322148162	76.2977226578005	0.16279044298426	7.15089397418342	18.8401799594794	0.651695078584453	38.9948521846818	25.3711543631289	1.96161858760206	72.2543457940604	0.0455	0.2335	0.36775	0.46825	0.4767319160402	0.400360731586801	0.400699024037394	0.498747430558294	0.345631119024992	0.391468413641794	0.195678130079691	-0.0574624492934087	0.0907515658272677	0.0491365411665987	0.167175136927573	0.049	0.182	0.319	0.454	0.409543850473281	0.400638869480581
193	6.57221262161889e-13	7.40785969060077e-13	3.55185483934747e-11	7.15987656090405e-11	0.491254323966076	0.976802305093766	0.111624041206813	0.000557342629535863	8.85047170222664e-12	2.69466979595372e-07	0.111811627993337	4.8865732213785e-11	2.15469447035008e-11	7.56555061087853e-11	4.33207415539157e-10	9.65817285165968e-10	63.0660219041238	79.1375326780617	79.4673681697604	79.9411459578041	0.473777788043662	0.803613279742422	16.8751240536803	11.9133105165733	46.5677544151913	26.4570230924292	2.52842701270129	80.8476632832642	0.057	0.235	0.365	0.465	0.438131382931436	0.364559880110864	0.311376977822961	0.473947971597757	0.391534134140657	0.359886073286899	-0.0260471024904019	-0.007419591488236	-0.0657834333444123	0.0354511451872316	0.00393160330195052	0.0418333333333333	0.178833333333333	0.315333333333333	0.448833333333333	0.408097680966171	0.406459533655961
194	4.07880936671195e-11	3.00743712002457e-09	6.24106674770478e-09	4.07780327824799e-09	0.0808545036025195	0.0812800390682108	0.152885395092555	0.0270537648335593	4.87470789620725e-11	1.0427585333507e-06	0.142221645737027	1.12969753148866e-08	6.47649183580969e-10	3.61659767023512e-10	9.14368974453389e-09	3.67136917307249e-09	54.5284557425184	60.4280016473567	67.1745917247026	70.2222327599011	3.04764103519847	9.79423111254437	15.6937770173827	4.88737658320451	43.2268519407298	23.8475252082044	2.15375540098285	67.7300103049608	0.05625	0.22825	0.364	0.46275	0.464404961117502	0.41997559320758	0.371294622740599	0.467853547996576	0.384318535018504	0.405550980390736	0.0173307736079164	-0.0357683825114846	0.0738249441198937	0.0352988404221026	-0.0506194421850637	0.0463333333333333	0.174666666666667	0.316833333333333	0.447833333333333	0.381115389328889	0.452415545437065
195	1.57626285490496e-11	4.40782722665971e-10	7.93922567629429e-09	9.64834453346839e-09	0.216893075217961	0.652691006209664	0.392979904172583	0.000784283427896756	8.30193593714357e-10	2.24069235846577e-08	0.0617831298152983	3.57089770188647e-11	1.91939139634558e-09	1.00498095317325e-08	1.42119038768046e-09	3.70887194800725e-09	56.4984651932391	64.809592690217	66.5923000518378	68.1171098547566	1.52480980291875	3.3075171645396	11.6186446615175	11.2780630577063	37.6878662348081	31.2739229814379	3.4888596582623	81.5906713992185	0.0625	0.24225	0.37875	0.4695	0.466861306245404	0.446292176073229	0.404339615216689	0.501653264555697	0.369723979300741	0.384109846743172	0.086156900077873	0.113997024543099	0.00838726009984796	0.000735723883551005	0.0363054860209076	0.047	0.190833333333333	0.324333333333333	0.4505	0.460959936042949	0.375455726697991
196	8.46588884434216e-13	8.40096180383803e-12	1.43418205693447e-10	1.26040914965211e-10	0.120435766650959	0.432511493355363	0.139206057564051	0.502425974411744	4.88827309777141e-12	1.77065767768774e-07	0.117731268634512	7.55099962559162e-11	8.93045321368234e-11	3.27873978957555e-10	7.00257230616234e-10	2.13340960620196e-09	62.5435070816238	73.7301275737191	76.1840065490615	78.5956513285637	2.41164477950224	4.86552375484462	16.0521442469399	0.449808361628129	47.7312894157822	27.2685762803703	2.44724594023137	79.8147815114133	0.05525	0.2385	0.36525	0.46925	0.441437506429413	0.458230030390224	0.420266160194192	0.451748703399793	0.433193028383179	0.386148609040798	0.0830974755353585	0.104060485935783	0.0332399041252863	0.0201689100106183	0.106999947760561	0.0521666666666667	0.181333333333333	0.314833333333333	0.453333333333333	0.367786820574341	0.36584429687189
197	6.47992888034102e-12	6.65263552018319e-10	7.47856980435485e-09	1.43858070320941e-08	0.527646316914203	0.659643913154559	0.640561065034299	0.895122357696984	2.49911082002161e-08	6.56940871934324e-10	0.198721043783975	3.74230734242503e-09	1.32434185589291e-08	2.63135073623469e-08	6.95782423064732e-08	4.15772536543485e-08	58.3382616487361	63.8738096004236	66.7370201602753	67.1359425269766	0.398922366701299	3.26213292655302	8.7976808782405	0.0173779487126922	31.0620417632035	38.1445169004201	1.65174904523337	70.431354168076	0.04975	0.22775	0.37325	0.47125	0.427369739071782	0.36660474492564	0.391767106179559	0.443069648112643	0.420788180984645	0.370434387990798	0.0122602619413403	0.0310808874644685	0.0452259481614798	0.00172050643364128	0.0186107663617996	0.0491666666666667	0.182	0.3135	0.458166666666667	0.365960842570908	0.442004063012398
198	7.10581777311291e-19	1.85531771136935e-17	1.88378238727971e-15	3.27783958025238e-15	0.301188672351297	0.975586137332856	0.371406402497281	0.0329629532219402	1.55390487905591e-14	7.01704164770952e-14	0.00744146612168738	1.75505381804376e-17	3.21866997158964e-13	4.89598104995039e-15	7.09034224100223e-12	6.41687615870892e-14	91.2609136423998	102.335942801103	102.0893660562	103.158289803556	1.06892374735617	0.822347002453171	11.897376161156	4.54770226238179	59.0286802150549	56.0634251527954	7.16319189031856	115.002815102505	0.05825	0.24375	0.38675	0.48025	0.494924349435071	0.398126792717188	0.314640307017366	0.446428801874611	0.390245429147051	0.431637982118424	0.015174604239643	-0.0329263840856594	-0.00519732403327607	-0.0071337545653305	-0.010988141052631	0.0485	0.18	0.314	0.453	0.425865666765868	0.418904910818811
199	5.16640065775957e-17	5.07943259821752e-17	5.60535503959409e-15	9.16653033559044e-15	0.275873096090511	0.985310121552884	0.0744919613721221	0.568512354679649	5.14704019498332e-13	6.74171134106468e-12	0.00019365192024848	1.51947008756696e-14	9.32019262181839e-12	3.53089691386633e-13	8.69219195169907e-11	2.99657330201229e-12	82.490525102221	100.152673894001	99.6210867896807	100.808395490778	1.18730870109721	0.655721596776857	18.3178703885569	0.3251779878874	52.148032303232	47.101121132142	13.8916985007581	99.6507432588948	0.057	0.24325	0.383	0.48075	0.362463459574512	0.488184845172574	0.374952759887145	0.448660398480549	0.360695732804811	0.36140890751219	0.0429220826410706	0.0021733911370398	0.0354065475800124	-0.00972685818861682	0.00767169113727801	0.0543333333333333	0.183166666666667	0.316333333333333	0.442833333333333	0.470492225147077	0.31799116311001
200	1.22057814840914e-08	1.30941175116021e-06	7.51306631529754e-06	1.21509129512744e-05	0.473253630407211	0.584802052956517	0.772476532524511	0.263692752874431	2.32416843858944e-07	2.46308877178695e-07	0.0182504743424918	6.66346690996734e-06	3.10189908846446e-06	9.57670068165248e-06	1.6845288990807e-05	4.61055756149573e-05	42.654319957961	46.218193097222	49.4615186119408	49.9758876370834	0.514369025142514	3.7576945398614	7.32156767912238	1.24926579456951	26.7427938785549	26.6306212894942	5.571945280195	51.5653811650906	0.057	0.23225	0.37	0.4695	0.525838475940144	0.401278994412657	0.3882072578379	0.424184550170709	0.379108091368174	0.369546854897726	0.0626792872850895	0.0427842154525748	0.203292707047664	0.00305132275092853	0.0623634536526592	0.0518333333333333	0.189333333333333	0.32	0.4455	0.420904362416579	0.4467736485903
201	5.38330610128786e-10	9.36667400790248e-08	7.90947689312052e-07	1.63441384551037e-06	0.983779806815651	0.735995567866498	0.869341334614765	0.679724744973625	1.26676252787898e-08	3.88273724454516e-07	0.294833190952832	2.52937399334461e-06	1.50661238786562e-07	6.77308009123201e-07	2.02104193223829e-06	6.34213852713417e-06	49.1690726951783	52.4628456141436	55.228506757885	55.2289200829618	0.000413325076806359	2.76607446881826	6.05984738778352	0.17043584910698	32.3816623008806	25.7517553004927	1.09741915213817	54.0981851003917	0.05575	0.22875	0.3695	0.4715	0.441817545097649	0.473689040045761	0.397574401815013	0.42796983573184	0.373427043317378	0.379105248774326	0.118903670761184	0.136729679061105	0.0428416644424693	-0.0104533356381063	0.0457446333107039	0.0538333333333333	0.182	0.320333333333333	0.460833333333333	0.390664961035973	0.385057724723981
202	6.62044956164875e-13	1.28541264260375e-11	1.27469835721216e-10	3.06034420076354e-10	0.905302271722195	0.593683798151597	0.266428100942318	0.080801646302217	6.17096325972852e-11	1.58006898081922e-09	0.0662419144527645	3.87654641300088e-09	8.95428338342454e-10	1.32673491051255e-09	1.72806217736136e-08	1.48756636622235e-08	63.0509325847815	72.7785561855781	76.4622542666184	76.4764071820173	0.0141529153988813	3.69785099643923	13.4254745972357	3.04870301628853	42.7655423244596	36.4329796200618	3.37377233826373	70.3455295459427	0.06	0.232	0.371	0.464	0.403210718485653	0.509808719492361	0.455864841924629	0.475768136509912	0.398886863019394	0.392781429601805	0.0476759342837819	0.0944348436658749	0.00982099091803754	-0.00160892975123269	-0.0665391415696785	0.0518333333333333	0.178333333333333	0.312666666666667	0.445333333333333	0.401251801677406	0.405873665745716
203	2.33170011858365e-15	5.50412004656471e-13	1.46841755737256e-11	8.86766642045951e-12	0.0675067317493945	0.406199898763889	0.512592874699059	0.144521831724849	4.6113636358508e-13	1.43162224340574e-10	0.00551261206048825	3.71350210782086e-11	1.75627796554003e-11	1.38002097202497e-11	7.42792797946003e-11	5.57948253920632e-11	74.6772738263244	79.7961785348816	81.5335116934439	84.8761391507214	3.34262745727756	5.07996061583981	10.198865324397	2.12913988347873	52.3638436017391	41.1200224678196	7.70309828483732	81.4979820999001	0.05225	0.2315	0.37175	0.47875	0.495710878039358	0.398343175384784	0.36664334994411	0.432737958421118	0.349471299983964	0.349769222406129	0.0934377434194713	-0.00426074139188997	-0.0246780990568956	-0.00194923683908948	-0.0662738739610669	0.0458333333333333	0.1725	0.309833333333333	0.4505	0.336447177075192	0.357207778457131
204	3.01168850405116e-17	8.61486965922049e-15	3.2189733511256e-13	2.32999089071409e-13	0.084088112482504	0.492829862319019	0.55149518472514	0.0596416136727227	1.34671180363118e-13	8.41223221055421e-12	0.248060687404295	8.29704485511867e-13	3.98915089518356e-12	2.01500161193478e-11	9.17640531290145e-11	3.30036275217059e-10	83.5958711229978	88.9584804334008	90.3784196625347	93.3624793894996	2.98405972696492	4.4039989560988	9.76660826650186	3.54732259264119	54.7819614147393	46.6672705321034	1.33419276868881	90.4154435074379	0.05725	0.24575	0.3785	0.46575	0.43261185548351	0.508164797799518	0.354289140504891	0.458212241671012	0.354500821735795	0.370722956149416	0.117956194298796	0.0344522529691273	-0.0151212741344769	-0.00183399221843513	0.0593933329614197	0.0486666666666667	0.184	0.312333333333333	0.454	0.387243767632879	0.387446936192324
205	1.64513781036624e-13	2.18226695795832e-12	1.88584078261143e-11	2.10501493407053e-11	0.169126794667086	0.296334182356288	0.110329502425056	0.0607881421974512	5.40575026603276e-09	6.26626663896352e-12	0.102991863872764	8.64818800195374e-12	1.13919459860912e-10	6.09025016830034e-10	4.64352700714496e-10	1.79615219664746e-09	65.9219894088019	76.7369225530419	80.9491618404427	82.8398280881447	1.89066624770203	6.10290553510276	16.9178386793428	3.51574988456287	34.0375928943758	47.2444655030013	2.65859203983564	84.9350462529601	0.05775	0.23325	0.3735	0.46725	0.407177587880976	0.433376665674434	0.504327989997354	0.455975394549585	0.358229563592661	0.370554210040775	0.0187393638802855	0.103079987547905	0.0552751220713397	-0.0464977110203934	-0.0144921488793681	0.0491666666666667	0.185	0.307166666666667	0.450666666666667	0.44681232256879	0.368843723182816
206	9.98116223258306e-14	5.98352741734409e-11	9.68273332471424e-11	5.74461256604337e-11	0.0670644424177696	0.0486994647754914	0.261151330476474	0.487883899997171	5.91362751989321e-09	4.54336803618762e-12	0.000305650246126888	4.88672002088698e-09	5.45427003711465e-11	1.57958778391218e-10	2.95630645909532e-10	6.48362633927884e-10	66.9514957580395	69.3253568205764	77.1105467152374	80.4639936824969	3.35344696725952	11.1386368619205	13.5124979244574	0.481189755442756	33.8628804849941	47.8747435884543	13.0354471015053	69.7810277921767	0.0545	0.23675	0.375	0.48375	0.435051181243032	0.434843584426925	0.440215211676127	0.466102810748188	0.404775744031697	0.405974983351168	0.0502945363074429	-0.0424257522606694	0.136984902788035	0.0175858458879993	-0.0052913077558297	0.0513333333333333	0.188333333333333	0.308166666666667	0.447	0.407984159658656	0.389914044489339
207	2.62368269748486e-09	7.07512765462156e-09	2.43320755946151e-07	2.56815831185958e-07	0.183731046338054	0.913945009047232	0.228255384347548	0.985357182904082	7.51222166514484e-06	4.77625804650024e-09	0.0012186436198558	6.06194893593714e-07	3.03888667413185e-08	3.65624066002966e-08	2.42638998821399e-08	4.77496156873567e-08	45.8679727380368	58.4618620436231	58.1870802058256	59.954263554122	1.76718334829638	1.49240151049889	14.0862908160852	0.000336835543748748	20.0581622763675	34.2785142820376	10.4618622868347	57.7740408226827	0.05225	0.22775	0.3765	0.48025	0.355639155867181	0.50119452707263	0.456843025228289	0.498246285993284	0.398093948935137	0.386777250467565	0.078355251419928	0.132301932285949	0.0580211483070183	-0.00125578680944311	-0.0379243817584417	0.0521666666666667	0.190666666666667	0.319666666666667	0.447333333333333	0.431551513604264	0.384817102603818
208	3.00374977782701e-11	3.35121739382105e-09	1.17300767050218e-08	2.28596472173318e-08	0.554834939655145	0.324676812708434	0.457466517166077	0.00498470290734536	1.36216926904956e-07	5.36278640070086e-10	0.0616957939667318	5.22214475321004e-09	6.6042890002967e-09	6.72620544316437e-09	1.91279964547488e-08	3.26518019318531e-08	55.1626564690378	60.1797603532032	65.64565766538	65.9943841206405	0.348726455260476	5.8146237674373	10.8317276516027	7.88498001659536	27.775835329443	38.5405477897257	3.49120144613698	69.6190225705578	0.06225	0.234	0.372	0.4675	0.454725983660738	0.258170702629704	0.374032245993637	0.44541241014366	0.353967534239197	0.386647388840957	-0.159193820762515	0.0114671905606673	-0.0571534692331532	0.0080557622775523	-0.0519667597667993	0.0491666666666667	0.190166666666667	0.312	0.4485	0.393053587546736	0.389042626170081
209	2.03907481525009e-10	6.00050760082428e-09	9.04298660922492e-08	1.42617301129629e-07	0.373495295865893	0.76216864213179	0.508241727933401	0.197979578303213	1.7960151997881e-08	8.7323444082879e-09	0.0640628049719216	1.12642153681975e-07	1.49267223379658e-07	5.11252025560154e-07	5.01645299288543e-07	1.65135184291467e-06	51.1880839015575	58.8412078039401	60.6439166919154	61.4359192041156	0.79200251220027	2.59471140017558	10.2478353025581	1.65721640814445	31.7034645338808	33.1047875304903	3.42895036428126	62.0278010406586	0.05675	0.24	0.37325	0.4685	0.455122165605735	0.493927241167546	0.428093693553246	0.459848971463531	0.423796614619786	0.385031294495871	0.19277276715733	0.196018996665711	0.104111555514064	0.0624728663767718	0.176415317278209	0.0508333333333333	0.192833333333333	0.3175	0.449666666666667	0.370394300274798	0.385097237142724
210	3.83862044475153e-15	7.74169962255e-15	1.26205811372243e-13	1.54915482136125e-13	0.182107352474027	0.402156813332149	0.0371477428643192	0.0114856988795369	8.8102131884392e-13	1.64656173303716e-10	0.0075785559825252	7.83505696882821e-13	1.59438773327928e-11	7.94725177246043e-11	5.15635410390857e-11	1.667371592646e-10	73.6533559443778	89.1927658031418	92.5261707143	94.3065125834983	1.78034186919831	5.11374678035645	20.6531566391204	6.38857821702095	51.0927713892252	40.8466392567752	7.13045344093189	90.5487053972963	0.06125	0.2365	0.3825	0.475	0.395907056433665	0.352235997463082	0.33140435004953	0.43506336288452	0.363745115392519	0.394962648853024	-0.0592440827602216	-0.0816360033863441	-0.0242555080041311	0.0238279798929292	-0.0333018688323965	0.0495	0.177666666666667	0.320333333333333	0.447833333333333	0.479999162524163	0.435238604092305
211	2.08501763543477e-14	3.75337901393677e-11	8.88955427633584e-10	2.06413616976728e-09	0.8804153919399	0.912785743450331	0.999298608282178	0.00589168126321213	1.28318830055321e-13	7.90966132967864e-08	0.309642409719337	9.82117878363293e-10	3.94438482745913e-12	2.03966909514459e-11	2.51998047857811e-11	7.23486332222042e-11	70.1747131172378	70.3746072494978	71.8544343724134	71.8770673642575	0.0226329918441479	1.50246011475974	1.70235424701968	7.58313725917969	54.8769236960379	28.8280652892972	1.03220043004876	73.6735371669597	0.05975	0.24525	0.3705	0.464	0.501082864013444	0.388505899987212	0.398931481661884	0.447821097659345	0.332476097328882	0.381891999075788	-0.000697462082862843	0.138634171738559	-0.00253717411742088	-0.0300972314072677	0.0620049729663521	0.0471666666666667	0.1835	0.3185	0.453666666666667	0.428743403949968	0.414089558856947
212	3.0132584443501e-16	1.21915164905022e-13	2.48211941677101e-14	3.76701443369035e-14	0.249479432388612	0.0130630154408923	0.0668911421799174	0.442527857090456	9.86247184094831e-12	5.59761668552036e-12	0.222318682158996	6.84967634394512e-12	6.45595983283652e-11	3.24495585508492e-10	1.01811716494751e-09	3.8108861552466e-09	78.8762243314559	83.1298647528529	96.2399590038913	97.5661754529356	1.3262164490443	14.4363107000827	18.6899511214797	0.589718853055274	46.3556100724127	47.465653477926	1.48934134400588	85.4827230542022	0.0545	0.238	0.37925	0.46725	0.464211389661864	0.416205288240523	0.388676019575575	0.478808128669463	0.378922379246778	0.386281837723459	0.141462449984021	-0.0428741207906794	-0.031085977797682	0.0206759773841389	-0.0304611718883051	0.051	0.181666666666667	0.3125	0.454833333333333	0.361047957374475	0.344032630069668
213	1.85890080628757e-17	4.00697240222877e-15	5.61067027968182e-15	1.52502217774671e-14	0.87830874071326	0.10878238311098	0.179833190689873	0.197979578303213	5.92592338264022e-14	3.34648413172631e-12	0.0314290454990499	4.55497687314462e-15	2.90502562758225e-12	8.09414134930846e-12	2.9098234595133e-11	7.1251733785609e-11	84.5838548320826	90.6353090178236	99.6189379865828	99.6423817418181	0.0234437552353484	9.0070727239945	15.0585269097355	1.65721640814445	56.3957195349103	48.4742848358037	4.62937309627887	102.407240835543	0.05675	0.24075	0.377	0.48075	0.454584037528742	0.391888519883683	0.312815117145432	0.458292568159822	0.344058744339765	0.367846949754578	0.0354771399807302	-0.0433305664133899	-0.0717339838827689	-0.0406291611952563	-0.0249055658132636	0.0508333333333333	0.178666666666667	0.309666666666667	0.458833333333333	0.489027626199748	0.392072930563405
214	2.43739789597862e-14	2.35274247944478e-12	1.27777980876611e-10	1.29442516231257e-10	0.149667949285778	0.854282276662582	0.651521977924815	0.221074748001929	1.19071901652063e-14	6.49077916266527e-07	0.004993232038476	2.35371426262629e-11	1.9524317095475e-13	8.82748158642849e-13	1.36981643905895e-12	5.54156467771577e-12	69.853484387655	76.5694926301803	76.456557070298	78.5321889099359	2.07563183963794	1.96269627975562	8.6787045222809	1.49738119446829	59.5525475963987	24.7606904809309	7.88188816705042	82.5761561648095	0.05575	0.2405	0.378	0.48075	0.474534481184944	0.437679670268493	0.378209681285298	0.486933641219194	0.387416757822451	0.3682455978805	0.0858259277747857	0.21259353022201	-0.0232393761264576	0.012290400262419	0.192763699374292	0.0501666666666667	0.176833333333333	0.3295	0.452166666666667	0.406700024402723	0.390548063323017
215	4.54928006087741e-13	1.36125078706577e-10	1.82586587191931e-09	3.23042346740041e-09	0.417894351340263	0.651072042033245	0.801963764688987	0.494712524029482	7.57080489300450e-12	6.32888400160692e-08	0.000768396093777146	2.77474632888718e-08	2.32807008040354e-10	1.25889021545162e-09	2.18353003019212e-10	5.9345215367981e-10	63.8249788404573	67.4712227548007	70.1330916153966	70.7893207900997	0.656229174703185	3.31809803529904	6.9643419496424	0.466260583013081	46.8738009602712	29.2599975223711	11.3160593777975	65.5154493263813	0.05325	0.23925	0.37625	0.48425	0.46928384444102	0.367756633097402	0.426512806585713	0.433750346153661	0.361804350606648	0.380323190608375	-0.017205991979953	0.151438908605537	0.0959192884225005	0.00789829711017339	0.0318799425272328	0.0501666666666667	0.1825	0.323666666666667	0.45	0.378235648821772	0.385981183025547
216	5.30409661682059e-16	3.13440872349407e-15	1.69435571961284e-13	4.21776370191735e-13	0.712299721376638	0.976095264155758	0.218366936797248	0.0214536495641202	6.33280868061588e-15	2.27740598443772e-09	0.0728020402972489	9.58737908380308e-13	2.39910251496193e-13	1.13943546678923e-12	3.64741873107485e-13	1.59406051679209e-12	77.7164208738177	91.1727086122773	91.8512796266223	91.9872703916189	0.135990764996677	0.814561779341602	14.2708495178013	5.28955921047327	60.7953264744119	35.720620906397	3.21868618454391	90.0790796375277	0.0585	0.244	0.3725	0.46925	0.519500463233011	0.414300964211188	0.291452511333988	0.474233463378557	0.361026930221238	0.386715530317601	0.0273832151520736	0.00551090086520269	0.0924625606181576	0.107466417371209	0.0800925584268947	0.048	0.179333333333333	0.314666666666667	0.451	0.390739245355724	0.402153426177912
217	4.82829064588553e-17	1.90775337787289e-15	1.17146235663569e-13	1.82031201796758e-13	0.266073175438427	0.891991969497021	0.418121876487853	0.00140924445633813	1.98989201439422e-14	3.71194595684728e-11	0.00125778388175643	2.85086287866885e-13	1.19963478361625e-13	1.59044120910473e-13	1.08824861152251e-12	6.49097598195955e-13	82.6291718540015	92.2582754493633	92.6967334381625	93.9336135768244	1.23688013866195	1.67533812746115	11.304441722823	10.1936584679088	58.5420789098989	43.7601071611462	10.4034750685987	92.8952902058445	0.0615	0.2375	0.3795	0.482	0.456203967887497	0.377638029690529	0.340818566283794	0.475804037333497	0.349734658197713	0.388299091888074	0.00705648425723159	-0.0255316389612349	-0.00962615479985135	0.0393655972121186	-0.0187183656644499	0.0468333333333333	0.174666666666667	0.315333333333333	0.449166666666667	0.301483666064349	0.417845061013987
218	6.92107954154071e-16	5.50110809071619e-14	7.89606549827928e-13	1.25675675004576e-12	0.286609799896498	0.471324883021016	0.343099812459998	0.121529306577663	2.23573280809e-14	6.4722104648323e-09	6.23493698632768e-06	5.09785462043454e-13	3.41732190455099e-13	7.44401449061593e-13	1.72713981489692e-14	5.19627940349781e-14	77.1704924112055	84.8843718436037	88.3132070780848	89.4486854586794	1.13547838059458	4.56431361507566	12.2781930474739	2.39750027683976	58.3128999727614	33.6872925783882	20.4146894895475	91.5474281768383	0.0555	0.2355	0.37825	0.47925	0.4461345295005	0.485612687418672	0.351261471502462	0.494611203884189	0.368059407636188	0.398400729215892	0.0779680292651716	-0.0732472806287732	0.020381113557027	0.028805835025791	-0.0794909182714441	0.0485	0.173	0.321833333333333	0.433333333333333	0.326844414259057	0.523670628728375
219	5.36426122240869e-16	4.93718887505669e-14	3.19731413131667e-14	7.64952782942477e-14	0.60183645304691	0.0552219132443686	0.0761326306481218	0.0972592564351683	4.28521888748688e-14	3.21908968512406e-10	0.00320148558323305	1.63873889255141e-12	1.42860541854869e-12	7.52567384220694e-12	2.27773439050653e-11	6.76485992618066e-11	77.6932818668211	85.1225423254218	95.6630439903965	95.935278971876	0.272234981479414	10.8127366464541	18.2419971050549	2.74992062817637	57.0331748057633	39.5369589288148	8.68892975290873	88.8298935438811	0.061	0.24	0.37	0.479	0.38525331650914	0.505593982758605	0.425754141620608	0.45437266719498	0.402194621703037	0.422884864583226	-0.0780200975308408	-0.0517379787306985	0.159863251695531	-0.003206383822251	-0.0544841784034588	0.0531666666666667	0.177666666666667	0.309333333333333	0.449	0.332887699410716	0.387263068199861
220	3.413036847272e-11	5.70412968128263e-09	7.21395215200368e-08	1.3285801049497e-07	0.520823237473745	0.752823733917871	0.821594903568741	0.00902969007407827	3.09207743717288e-08	7.94796158949072e-10	0.0105701256187761	3.90535012833288e-08	1.19652026240657e-08	4.09509016073156e-08	2.04067076171154e-07	3.98541232339541e-07	54.8978892417435	58.9577752660407	61.2016150222189	61.6138777998422	0.412262777623255	2.65610253380146	6.71598855809862	6.8169450540172	30.6488629919531	37.7728659849035	6.53619394447014	64.6687170968705	0.05925	0.2325	0.3825	0.472	0.472249258918549	0.453364895337241	0.408646125864101	0.475860184970506	0.382947966558449	0.387261446814731	0.0622485946973844	0.12482618965866	0.0848588737824932	-0.0148154765167528	0.0336848907026833	0.0473333333333333	0.186666666666667	0.322666666666667	0.446	0.380899218316887	0.417757998531491
221	2.78515944794824e-11	7.26528952628286e-09	8.55053790620268e-09	1.63895581853138e-08	0.525882693417735	0.134837298428865	0.40271505552706	0.131800466717016	2.58571758898535e-09	4.184321968022e-09	0.0174959795797077	3.76738476272211e-07	3.75707308539847e-08	1.77051345932918e-07	3.88246195945896e-07	1.13798206005307e-06	55.3192401289052	58.4007555737408	66.4126168770235	66.8149579614837	0.402341084460204	8.41420238774299	11.4957178325785	2.27116883090093	35.4732923509673	34.5360377267443	5.64592544092375	58.9840633099262	0.053	0.23175	0.37325	0.4715	0.410567509283791	0.405426406200451	0.321697882031485	0.450955527107227	0.440715396685155	0.399281240290393	-0.0526418265568562	-0.0065793164296657	0.0533419575904375	-0.000622761754599468	0.0616995485873922	0.0463333333333333	0.182666666666667	0.316333333333333	0.447333333333333	0.401457665996752	0.405444944983592
222	8.26399405990598e-18	2.54839487948357e-14	8.2371000393579e-13	1.17607436727869e-12	0.238815511965457	0.696008580085356	0.985059697274342	0.388116007740828	1.44932351503139e-14	1.72470870031534e-11	3.67970788459503e-05	1.7423761181951e-12	7.86081678652388e-13	1.58833989900719e-12	1.714047005826e-12	3.08813695438619e-12	86.2431449919168	86.5774888080559	88.2157131348722	89.603285412617	1.38757227774477	3.02579660456104	3.36014042070019	0.744836368375672	59.1657811479781	45.2607541713405	17.0298343880804	88.6868138621937	0.05425	0.24625	0.38775	0.486	0.449743578494431	0.510762512644247	0.435164057105718	0.451150678785728	0.391659060512025	0.390382992572742	0.135818610745778	0.107305108535917	0.127848964592685	-0.0177490269777756	0.102497845794607	0.0503333333333333	0.182166666666667	0.322166666666667	0.444	0.441263094684796	0.428434628375257
223	1.87819870559656e-11	1.02967346251846e-10	4.2078880162329e-09	4.99784559563006e-09	0.205903473743676	0.898266161181029	0.256476754604217	0.618117139194362	4.63039012610537e-10	6.45780620659568e-08	0.025380487069108	2.59655030151855e-10	3.92873691315382e-09	1.90758497977168e-08	2.22527813975793e-08	6.76997615157452e-08	56.1355044592347	68.1016266357328	68.1261664774793	69.7261646215557	1.59999814407638	1.62453798582283	13.590660162321	0.248522808618418	38.8271648848095	29.220923538951	4.99773670776995	76.8698490900042	0.05275	0.23375	0.37725	0.47425	0.437149479147762	0.413996735684806	0.468164082152635	0.471036219745384	0.403960695474847	0.386157677830154	0.0325068410501934	0.135294783193779	0.135416098891888	0.0061135583872635	0.230691327216124	0.0505	0.182333333333333	0.324666666666667	0.4515	0.430884920174893	0.369585357185734
224	5.75599139930254e-10	2.90207433633349e-10	1.78283165822997e-09	4.12071419509249e-09	0.935910583349436	0.488116499052595	0.0316817431977763	0.0734515995358241	1.77936129761242e-08	3.96390368740742e-08	0.00171298113285888	2.96300034619217e-08	2.47129818352605e-07	2.4132279038324e-08	2.39825201200383e-08	1.29293396442047e-08	49.02974219522	65.7579501605069	70.1902606567455	70.1967265442436	0.00646588749805233	4.43877638373669	21.1669843490236	3.20415148415759	31.7215572564583	30.1670335603903	9.83418554067612	65.3530227082697	0.062	0.23875	0.38225	0.48025	0.385543555451741	0.419057879382901	0.511255550304285	0.513532926629598	0.443942188219208	0.418645702975272	-0.0185517760602702	0.107397090950794	-0.0260012786907228	0.0954999749183145	-0.0626184748839364	0.0535	0.191666666666667	0.328666666666667	0.448333333333333	0.41420154409053	0.373547558756021
225	1.11796515144534e-11	1.3578813586956e-09	2.09509667822796e-08	4.28805841810043e-08	0.652371149244492	0.822386495024448	0.780418438636672	0.416506757044626	2.61277837614251e-11	2.22746310462607e-07	0.0336598922734508	1.28323727932376e-10	3.18200227757907e-10	1.73872336741557e-09	7.48844013485799e-09	2.73226541680573e-08	57.2097290169186	62.2474193040835	64.2337505328396	64.4366742934217	0.202923760582053	2.18925498933822	7.2269452765031	0.660150667453308	44.447444241765	26.8249206427608	4.51189686517864	78.5528768285743	0.0535	0.241	0.36725	0.46475	0.372027027758536	0.438754888935924	0.406341883171909	0.46718705861216	0.3778902527719	0.376820809042833	-0.00982058826120735	0.00782899634163388	0.0469400767991658	0.00509897623558405	0.0265761810849862	0.0498333333333333	0.1855	0.317166666666667	0.443166666666667	0.351224027011721	0.422032358610715
226	5.69876743315019e-12	5.24902446236475e-10	7.84188057610804e-09	8.24871026303398e-09	0.170440940629409	0.536747456315383	0.539651152898719	0.567304735976808	2.53020027178002e-08	8.37717125593994e-10	4.20265209948616e-05	3.10854224038133e-08	1.20839905202393e-09	6.39948166413897e-09	7.85099807307110e-09	2.60035989516868e-08	58.603968813215	64.4127468644147	66.6221747254967	68.5012354526334	1.87906072713668	4.08848858821875	9.89726663941838	0.327213110509092	31.0380444558941	37.6702681351217	16.7775984715699	65.2343138110013	0.0495	0.229	0.368	0.4825	0.462836855643387	0.392662025675024	0.433946685037872	0.464512064231829	0.419867166072911	0.381700608497832	0.117914613350661	0.149890733478328	-0.0180892682753505	0.0217234545081418	-0.00825249897604806	0.047	0.183166666666667	0.308833333333333	0.440833333333333	0.39657966663899	0.394602270103954
227	3.92407945976495e-13	6.34530933200332e-13	1.27725698243833e-11	2.79076861101564e-11	0.574780549972641	0.747217249859159	0.0805693408659614	0.0459102340387678	3.49265876466592e-12	1.36653335647243e-08	0.00817050889582925	1.87464803420336e-13	4.27679709205567e-11	1.4180903180764e-10	3.95811224480156e-10	1.04111006025045e-09	64.1298963427762	79.4809041924818	81.8589694500843	82.1737184095182	0.314748959433928	2.69281421703636	18.043822066742	3.9848850182143	48.3904448814519	32.2343501803844	6.99571449158611	93.8655906621717	0.05525	0.23725	0.37475	0.47675	0.501701134688858	0.392100073900046	0.386024742058578	0.487664672576993	0.373703328349579	0.396958348181142	0.0144193028401083	0.0755937227020159	0.0729855120926025	-0.013099949771389	0.0853352750509411	0.0463333333333333	0.179833333333333	0.319666666666667	0.449833333333333	0.359667047026271	0.365528634922887
228	2.15666272500726e-12	3.30709243536541e-09	5.05845598756794e-08	6.46250952692501e-08	0.246879882430047	0.668248706097457	0.993074017886859	0.400329936533846	2.65195672072282e-10	9.84375912942442e-08	1.02119212648044e-05	4.02347906044507e-08	3.87329004292395e-09	1.99844630990873e-08	1.445568808341e-08	4.84318312026428e-08	60.6125555377585	60.2101672486824	62.0753722433801	63.4162463167813	1.34087407340121	3.20607906809892	2.80369077902287	0.707335038788187	39.9154612493639	28.4044733248429	19.4713638260055	64.5947726980246	0.05225	0.23175	0.36475	0.48875	0.458147904522569	0.397441111644423	0.326180794966627	0.441326797282843	0.37544052885666	0.40878106382732	0.0520958031637855	-0.0259816434652254	-0.00755072752065381	0.000973881785630109	0.108880072004299	0.0485	0.179833333333333	0.313333333333333	0.443833333333333	0.459500173819443	0.394457856868484
229	6.69128059771162e-15	4.34836951423954e-12	4.99650037518492e-11	6.94215350810269e-11	0.245665434056272	0.439031381029619	0.757015633658204	0.0263430955470151	1.54916896456541e-13	8.30278752088954e-09	0.000517060092937866	3.5924182357225e-12	2.27963585341022e-12	7.90201413636366e-12	5.88950986237328e-11	1.27666191175107e-10	72.5115563417567	75.2007514634824	78.66671036966	80.0144970000401	1.34778663038014	4.81374553655769	7.50294065828348	4.93335694578991	54.5067234549297	33.2028705220237	12.0531112705194	86.995684438695	0.05575	0.23425	0.369	0.482	0.402677190453263	0.431450206120196	0.463248577566299	0.43507326348277	0.377795706190061	0.416663663334612	-0.04389229898398	0.0480791674499222	0.0154709462396157	-0.00446659720924349	-0.0294944571457019	0.0458333333333333	0.173833333333333	0.313333333333333	0.446666666666667	0.374988573072532	0.438640866440823
230	4.20637682348887e-12	1.65938612699187e-09	2.79385765796828e-09	4.21089094609011e-09	0.309699467819126	0.137742020542574	0.450656984340697	0.100714298792933	1.03730410511525e-11	8.18954399017475e-08	0.0608912391116033	3.85711044795646e-09	2.83870652825454e-10	1.53230197176645e-09	7.91659772930911e-10	2.95494202180656e-09	59.2318804944152	61.7893045002129	69.1120170094582	70.1439740080532	1.03195699859498	8.3546695078403	10.912093513638	2.6941957181516	46.2567153296277	28.7607179323895	3.51294194143156	70.3577714043117	0.05825	0.24125	0.36525	0.47575	0.451310588702968	0.350906663255761	0.312336689002414	0.446574237019856	0.367473118063875	0.372011631814764	-0.00164774874335611	-0.0204610891208585	0.00706842929776954	0.060253062134438	-0.0209571346535542	0.0506666666666667	0.184666666666667	0.3135	0.456666666666667	0.37870319393495	0.410620516431265
231	2.01470833353615e-14	2.30555161535112e-13	1.78077063629704e-12	2.70750078672031e-12	0.268953537167901	0.312607478129482	0.0962656632785272	0.00110205315670344	3.89829234664483e-11	4.6070321208145e-11	0.0121431505975329	3.56416889827187e-12	1.56776565107739e-10	8.18849217621343e-10	4.58718297375007e-10	1.36372320015061e-09	70.2452731713565	81.722399243743	86.4351984617169	87.6572748878825	1.22207642616559	5.93487564413954	17.412001716526	10.647742928737	43.6642450413256	43.3373577099082	6.28984739933185	87.0141647520955	0.0645	0.237	0.38075	0.4705	0.476786423460126	0.417891323142011	0.377805015144955	0.511124339125128	0.392394214572328	0.386187602700021	0.0461656605623573	0.142438925893074	0.013226397520616	0.0665714034129023	0.140103530818304	0.0491666666666667	0.182333333333333	0.316833333333333	0.445	0.378155451210516	0.394642786458476
232	6.45528191595623e-17	3.75847708159525e-14	4.99956994363186e-13	5.00045275196689e-13	0.135679903670574	0.319149583519299	0.570530690269181	0.00522980003938426	2.60575041411313e-16	6.40248416437029e-09	0.00210618222731742	2.1291630731166e-13	3.12469858084526e-15	6.91086999335319e-15	2.28125439411219e-14	5.77883627591416e-14	82.0342503212159	85.7229609466594	89.3659331987219	91.5922162367788	2.22628303805686	5.86925529011933	9.55796591556282	7.79821058507878	67.0810201441291	33.7083631210844	9.45461738609629	93.5710808945406	0.05975	0.245	0.367	0.47125	0.429183311527141	0.365451219914527	0.335306479918167	0.424495488899974	0.338071107499893	0.372595529404811	0.0494217372396923	-0.0110323570703408	-0.0121582087739103	-0.0157038320943554	-0.021433420213177	0.047	0.177166666666667	0.311	0.44	0.396653183910101	0.423555737142093
233	1.95897679718936e-15	3.87122853437391e-13	2.52915106245592e-11	3.64494953314059e-11	0.258021634100545	0.965236675352018	0.837476894721872	0.167842757040274	4.59239842364647e-12	3.99652742184086e-12	0.0049743498344534	1.814980510145e-10	8.57372692752866e-11	3.59964899412152e-10	1.39906696273996e-09	4.80007066121597e-09	75.0349317966975	80.5757739873006	80.262748309462	81.5420891323229	1.27934082286083	0.966315145022236	6.50715733562538	1.90210620509879	47.8536989120093	48.1261891595623	7.88874030466286	77.7258528421756	0.06	0.243	0.3785	0.47775	0.466113399634418	0.396633550586885	0.36972589264145	0.480216059079867	0.375532412558422	0.404317477839124	0.07171633122346	-0.00016824497684	-0.0219840916261938	0.0146958625448147	-0.0258889300321858	0.0535	0.185333333333333	0.311333333333333	0.449166666666667	0.388164187394918	0.348603048914416
234	1.19891074385466e-11	2.26950415270219e-09	3.85796353192652e-08	8.44348546318825e-08	0.926361872103218	0.891912232810838	0.893596723290789	0.188606491699456	2.65135404369041e-10	1.99918154151855e-08	0.00592765072515322	2.33074471818785e-08	5.74128981799336e-09	2.92494201131047e-08	6.38441813296315e-09	1.95668319815671e-08	57.0650288647012	61.073023692159	62.7404587206038	62.7490007534434	0.00854203283961397	1.67597706128436	5.68397188874224	1.72846936633414	39.9159051919833	31.4953527497673	7.57216599632193	65.9464702754782	0.056	0.229	0.36475	0.4765	0.36886254999684	0.41669999587839	0.368957004650328	0.456946646791241	0.368133761747089	0.376795512396337	0.0355487520161044	-0.0749397737289131	-0.000837519203803376	0.031629273498023	-0.010481893155684	0.05	0.177333333333333	0.310666666666667	0.4485	0.335495106194807	0.434221105164374
235	2.20908566291458e-15	3.11352205972972e-15	2.71500532036199e-14	7.30824141675474e-14	0.944704750752831	0.434063809657519	0.0308495859334044	0.985222702344021	2.85788115755286e-13	5.4389586792684e-10	0.0109269919798031	8.43280395530959e-14	2.309297887079e-12	1.0944068536633e-11	1.35293682151813e-11	4.34537057602331e-11	74.7882030681794	91.1873344528794	96.0356734796151	96.0404839958792	0.00481051626411499	4.85314954299974	21.2522809276998	0.000343051703566744	53.3035602708787	38.5130213764623	6.47715216931647	95.7105134378107	0.05125	0.2445	0.3725	0.48075	0.399524371680601	0.471381985235485	0.455107338431536	0.488344412868482	0.44665261232823	0.391228639374988	0.0771775276454015	-0.0946038632818563	0.121824298145461	0.022973386994536	-0.0840696644740127	0.0511666666666667	0.183666666666667	0.3125	0.454833333333333	0.381519008387354	0.407753852608345
236	1.23890509376567e-10	5.14609015780454e-09	3.84748439000629e-08	4.53492458192589e-08	0.213058723916028	0.403433525086525	0.358070938188725	0.16743458959654	5.84904995575935e-09	1.16193563504874e-08	0.00306858152916155	8.50142534318918e-08	7.48284780557721e-08	2.98381351774608e-07	1.88589113877004e-07	5.20003877221492e-07	52.2231680409386	59.1945953751347	62.7471280942773	64.2976478726632	1.55051977838593	5.10305249752855	12.0744798317246	1.90576373936301	33.8842428974549	32.5495244046324	8.76623541959452	62.731912733823	0.05525	0.2335	0.37	0.46925	0.409667310726594	0.45414874950568	0.437329329283123	0.483361458761283	0.376671397940897	0.390210592397906	0.169452363401127	0.0698328594293898	0.0985535750061675	0.0249866705539	0.158911976774104	0.049	0.185333333333333	0.314833333333333	0.439166666666667	0.340325541206665	0.424132679095316
237	1.03223054936246e-06	1.85795382335945e-06	1.35188027826601e-06	2.64992892300561e-06	0.743658056577129	0.126188315242249	0.0369824916450197	0.121175068720206	4.46201842030683e-05	4.90016906304274e-07	0.0345363688410284	8.71340874341045e-06	5.52278379286209e-06	2.62944585231193e-06	8.96139950914611e-06	8.67316473414475e-06	33.3095919784246	45.3786799307418	53.8702951876185	53.9772326864622	0.106937498843763	8.59855275572045	20.6676407080377	2.40206670973384	16.663982488506	25.3027213745499	4.46795176057276	50.8575892146251	0.05675	0.22225	0.36475	0.4705	0.46189398625767	0.424404828193167	0.376031986919331	0.49356904373522	0.377563116800679	0.360559856706183	0.0814115136345766	-0.0758303917937423	0.0672347943263879	0.0568983992313529	-0.049444468666955	0.0496666666666667	0.188666666666667	0.316166666666667	0.449	0.367186331043575	0.435656208098861
238	5.38503975723766e-11	5.98460112660781e-09	7.7065761760036e-08	1.5239339276904e-07	0.631043229394951	0.788188008346343	0.772859825270113	0.25550532697505	7.28070063942138e-11	7.3266381622065e-07	0.0320193655806858	1.10101587148215e-07	1.7844903393324e-09	9.03671109856711e-09	1.48454581216959e-09	5.14041174346556e-09	53.9523283967937	58.8473170519792	61.0387047470795	61.2693534666396	0.230648719560122	2.4220364146604	7.31702506984584	1.29294829825221	42.442070044357	24.5272476973769	4.59745975953047	62.0849539899653	0.05325	0.2305	0.3595	0.478	0.432588325513944	0.398942374954527	0.388423145366257	0.453052072424927	0.403681451579739	0.395183965885681	0.00135992386156334	-0.00849337139178889	0.0555938744798955	-0.00127318007549389	-0.0071675959950457	0.0481666666666667	0.177166666666667	0.311833333333333	0.456166666666667	0.394446171196405	0.361428205132651
239	2.86554437543577e-19	5.91913539079694e-16	7.64473975630403e-15	1.22814800127551e-14	0.269111339086332	0.377401059247501	0.797306178373589	0.00744186085397409	1.62596599264866e-16	2.20682482029174e-12	0.00707296138295126	5.43785891413913e-15	1.77832774199003e-15	1.03827100250542e-14	6.18043881571438e-14	2.33375397913571e-13	93.1166301392368	94.8125269633165	98.9172719726412	100.138543089139	1.22127111649752	5.32601612582221	7.02191294990189	7.16309674192507	68.0108712928886	49.2909121617886	7.25434630379277	102.00253317983	0.05975	0.24775	0.3795	0.47875	0.471612646917478	0.426821593060836	0.406002917720929	0.432425071647114	0.397942984578677	0.390848717387267	0.117352931964292	0.164122589357784	-0.00359523300710227	-0.0216025889922885	0.0464671550206792	0.0475	0.179166666666667	0.3115	0.451333333333333	0.380170215940162	0.35277954555509
240	4.16036297119713e-14	1.83688567533406e-12	4.26959884363653e-11	9.39462668722238e-11	0.610365069534414	0.824425831207152	0.482382472477387	0.0221533458597074	9.06606941798772e-10	1.59312795899356e-11	0.0882139978939277	1.07921078684297e-09	4.44281411394044e-10	2.06578924815659e-09	9.00152883564162e-09	2.82192085426763e-08	68.7532814285223	77.1202862211212	79.0357324318829	79.2953760938035	0.259643661920563	2.17508987268229	10.5420946652812	5.23370098762553	37.516117873125	45.4161804712821	2.90666716531996	73.4460130907685	0.061	0.23375	0.38125	0.4655	0.417000579732292	0.344272071595486	0.271583244340203	0.464161582152337	0.367701003725044	0.402538495078873	-0.124982043665587	-0.113333560741493	-0.0694363722366809	0.00722198389227766	-0.0342475597733926	0.0503333333333333	0.183166666666667	0.315833333333333	0.448166666666667	0.40004137229033	0.351465560383824
241	9.31839226872527e-16	3.12783785689915e-16	8.83084610742591e-15	1.26687575111281e-14	0.224163425403046	0.568963301785075	0.014978412182407	0.00654696985665547	1.31863696353313e-11	1.42800629582802e-12	0.046362141976899	1.44301720203804e-12	4.04512138470438e-11	2.11596453270848e-10	7.44608895218033e-10	2.4345250106008e-09	76.5601782600424	96.2020823577404	98.5898977703837	100.067414704863	1.47751693447935	3.8653323471226	23.5072364448206	7.39323323689132	45.7865818050141	50.1449159630356	3.96838777475386	89.1265391934933	0.062	0.2415	0.3745	0.46625	0.463055591585302	0.45206136173142	0.28988187293237	0.477022196113091	0.392947860072254	0.36215612869538	0.142483744279792	0.0111845977269897	-0.0399013120539688	0.0155815236524823	0.134007847383555	0.0493333333333333	0.185166666666667	0.306166666666667	0.446	0.37809916901881	0.43029689867028
242	4.06953967152063e-19	1.4421739124255e-17	6.8675595760388e-16	1.53159031023837e-15	0.468501413856345	0.847651845099477	0.327802297170227	2.7796632744203e-06	9.49454936118199e-14	8.08871138326656e-13	0.000781864769134607	5.04850400184619e-15	1.62175722901654e-14	8.47787220744501e-14	4.50956967352738e-13	1.42351072089211e-12	92.3999607059814	102.881419705547	104.36668832002	104.892196609384	0.525508289363643	2.01077690383681	12.4922359034026	21.9629403959698	55.4689805679391	51.2604955377665	11.2837970835935	102.172272867155	0.06375	0.243	0.38	0.4775	0.523395005652488	0.424402355183192	0.354549393604041	0.449103667037748	0.397487893356117	0.396881596964399	0.0963124757867052	0.0463685973749697	-0.0030315440886299	0.0226222739747454	-0.00800449386451615	0.0425	0.181166666666667	0.310666666666667	0.443333333333333	0.386979879373009	0.300268720749663
243	2.22440111470657e-13	4.74908265981268e-12	1.55948283590476e-10	3.7211466135936e-10	0.88298769123404	0.962260867056016	0.468075628871064	0.127443464078403	2.72080452211304e-14	3.53019066093471e-06	0.147392370124371	5.30379010018677e-11	4.75193487714784e-13	2.23718910604368e-12	3.53319736399905e-12	1.33725373772307e-11	65.3002711531371	75.0040882306057	75.9861986093601	76.0078614028025	0.0216627934423741	1.00377317219682	10.7075902496654	2.32337234425722	57.926617982117	21.5043928133491	2.09903257702717	80.6533916025361	0.0545	0.25	0.37225	0.47275	0.443414682406122	0.335045398500575	0.399695828146281	0.466347351544905	0.345670685491536	0.338926954780842	0.0632265616694482	-0.00561030821047714	0.0667212531029358	-0.00387734864374283	0.154749148814869	0.0476666666666667	0.186166666666667	0.327166666666667	0.458	0.402808949579184	0.443973035053411
244	6.76499316957786e-14	5.97644799048974e-13	3.73205904989739e-12	7.22331457953908e-12	0.424859056094825	0.331897207426741	0.0911964027031817	0.000274063569331819	3.82265369836315e-13	4.05529680727102e-07	0.0933115326379314	1.08884741827031e-12	1.4476577646296e-12	4.35420168926453e-12	3.40095046945666e-12	3.89359299655678e-12	67.7524714447572	79.6136845674555	84.7211761001745	85.3580115472796	0.636835447105113	5.74432697982411	17.6055401025224	13.2398244927863	52.7322349806163	25.6678372985789	2.81629554651772	89.7827860125147	0.066	0.24175	0.377	0.47325	0.370564403049151	0.428459355710178	0.352820017435375	0.483766133785916	0.4090717503456	0.366777095456683	0.0141296210213236	-0.0980991571427711	-0.0522705584025564	0.0639092306406283	-0.0775613198181806	0.0488333333333333	0.1815	0.327666666666667	0.456166666666667	0.412060378812023	0.416216875808525
245	3.48734437000864e-15	6.32993673374918e-12	1.2327993269472e-10	2.42030118930096e-10	0.480864220418964	0.749881581467138	0.988008451836479	0.0084563603271983	1.37191925058685e-12	9.84254255744005e-11	0.0226076168238984	1.79832775162241e-10	1.69806825244253e-11	8.39201289986968e-11	5.65526518231649e-11	2.25698639901693e-10	73.8505061440374	74.3626338768809	76.5411093678631	77.038012065801	0.496902697937912	2.67537818892015	3.18750592176366	6.93418465347531	50.2235433827318	41.8524885110874	5.19840550908339	77.7478623955501	0.0575	0.23875	0.37475	0.4655	0.400298839722161	0.395025214171821	0.381795869346737	0.435599315693865	0.365270729861645	0.358484148253213	0.0128230699605878	0.108880197300393	-0.0364688919085434	-0.000285915456116324	-0.00370228787503998	0.0456666666666667	0.180166666666667	0.312166666666667	0.442333333333333	0.350055108096473	0.442851429287764
246	6.42004455642929e-10	6.06014343818884e-09	1.84755500623634e-09	4.24220528950964e-09	0.884415973397786	0.0456132572701207	0.0301705443368091	0.10052389872494	8.23960390924482e-09	2.25537169594658e-07	0.000835920787673136	8.14168877813436e-08	1.46811837264599e-07	5.18388751912855e-07	1.85162053633448e-06	3.9207247386088e-06	48.8024464049013	58.8184457684401	70.1047839457606	70.125917405021	0.0211334592604544	11.3074716365809	21.3234710001198	2.69721190106611	33.217724891525	26.800858085513	11.159730203759	62.839930297598	0.0595	0.235	0.37275	0.4815	0.428786632103262	0.397128045682025	0.384140684570823	0.469144419162905	0.390637891713754	0.395930057397211	-0.00422437455903318	0.0215143006654809	0.0943913406566939	0.083435334022827	0.107344828678991	0.0518333333333333	0.187166666666667	0.3225	0.4475	0.477822035513192	0.411486480704698
247	2.24198662877664e-12	1.19115656570754e-09	4.92116424124127e-09	8.02128598756047e-09	0.364824429566564	0.303962992557486	0.709957270706395	0.350169862789385	2.70314775077964e-13	0.000217871221169936	0.00049766430641139	1.76749575143003e-09	4.22872582826405e-12	2.42601357772918e-11	1.52986370152418e-11	6.06815159752812e-11	60.5323925561752	62.5464566793016	67.7484909125415	68.5697084407366	0.82121752819512	6.02325176143495	8.03731588456139	0.87284149226025	53.4129085507902	13.6703164506107	12.124396639716	72.2530610750002	0.0525	0.231	0.35925	0.47825	0.405534721880796	0.457486329820082	0.452376231493155	0.444321550999847	0.388096516605175	0.37446861426067	0.200291273219452	0.0577259765328695	-0.0108774164436302	-0.0207008574605176	-0.0199222872153331	0.0483333333333333	0.1715	0.3235	0.442833333333333	0.325746375926268	0.454607345249794
248	1.59844910219804e-08	5.9423648055227e-07	4.08026141700924e-06	7.13501949481048e-06	0.558274638239981	0.656640130915027	0.594609898593775	0.016214635322825	4.41941887727017e-08	4.75690131579086e-06	0.0584794618138234	2.19836578377215e-06	4.00821850824502e-07	1.62567788252936e-06	1.51117497407153e-08	5.32137590673545e-08	42.0894400279794	48.1035020700147	51.0425305061508	51.3852308949135	0.342700388762751	3.28172882489889	9.29579086693411	5.77944773675154	29.9560890085486	20.9327575936313	3.57999117877625	54.4620751718556	0.06175	0.23575	0.367	0.47075	0.43316643008284	0.379605234808723	0.426270260795671	0.442152297908136	0.366846231250116	0.379622745295005	0.00567919153774488	0.0937111402023565	0.0423350768865673	0.00602627233734552	0.0340968608976267	0.0505	0.190166666666667	0.322666666666667	0.4515	0.376471861775343	0.3178491425767
249	4.68730133865183e-15	5.17822731825378e-13	2.20951294517087e-11	2.04450775078287e-11	0.12691632683171	0.703496911893609	0.560686596889385	0.00115031384157589	5.49334295119888e-10	8.22861164417983e-13	0.00727884392404668	3.06171862438928e-12	1.3640685961193e-11	3.10405006052883e-12	2.10522911157022e-11	2.16532294465425e-11	73.242989893537	79.931440239794	80.5788446163933	82.9086673815982	2.32982276520488	2.97722714180418	9.66567748806119	10.5684942989528	38.4936036409599	51.2268332556359	7.20283660956557	87.3697422351877	0.06425	0.23425	0.38225	0.4825	0.395317738486468	0.445725328789476	0.481206747860928	0.457535367011773	0.401939218616727	0.387058179566617	0.0708126742545285	0.111659403741415	0.0535345821343442	0.0236274311420164	-0.0384200743763089	0.049	0.183	0.312833333333333	0.455166666666667	0.442126794160848	0.425808139755696
250	2.34315820390069e-14	3.58689446591114e-11	9.78047676586912e-10	2.21300811054485e-09	0.775006112620508	0.94181188869559	0.999146885404707	0.640003282911362	8.39906047310768e-10	5.07326619310742e-12	0.000368075107878654	2.82787898575449e-10	4.10975280550908e-11	2.19208223199852e-10	1.01964410579351e-09	3.52143638141748e-09	69.9346037339565	70.4765837209343	71.6264649464574	71.7081653899804	0.0817004435230047	1.23158166904614	1.77356165602396	0.21873787318782	37.6651777945608	47.658466600722	12.6876675912681	76.665583768811	0.05125	0.23075	0.38375	0.48225	0.391234471832569	0.445915569884516	0.415860412502372	0.495427214315746	0.384792647388843	0.379682316143213	-0.0183266824994721	0.0767373265855107	-0.0154500219956476	0.0334917707516008	-0.00523394366632554	0.0491666666666667	0.180333333333333	0.316666666666667	0.446	0.367250070975474	0.444417879681242
251	4.67026799446686e-19	6.46233440344613e-15	2.23447909459848e-14	5.19228163691223e-15	0.017667557636503	0.028322797341439	0.531331735148367	0.149903892035725	4.26506864852025e-18	2.48271017935099e-08	5.69998939639651e-05	1.23236162770155e-13	2.37060900941192e-16	9.86180129531178e-16	4.23346583889089e-15	1.23632981868279e-14	92.118618020977	89.5886275025769	96.4793033440219	102.108119667901	5.62881632387871	12.5194921653238	9.9895016469236	2.07322856883366	75.1947167077196	31.0748218520494	16.1998079705227	94.8350303923206	0.058	0.25375	0.3765	0.47825	0.433943490251825	0.384733710306543	0.339108792177155	0.435867574918164	0.382530806040355	0.366222809238308	-0.0443395788383733	-0.107239064164326	0.034529629215795	-0.0128735163203164	-0.0351229580781322	0.0513333333333333	0.181166666666667	0.322333333333333	0.437333333333333	0.357654466283676	0.386743380913361
252	3.54131172063746e-15	1.26918521833543e-14	2.79376966169685e-14	7.18082984234718e-14	0.739573080219307	0.157759370622375	0.0224198463218805	0.00362006402943732	5.481867274624e-13	2.14857725871233e-10	0.0139618805191256	9.9683878012427e-14	4.47564975017488e-12	2.53787222550252e-11	2.88640062586091e-11	1.16545456041783e-10	73.8189608351968	88.1085493264618	95.9705176378193	96.0810198650215	0.110502227202232	7.97247053855972	22.2620590298247	8.46519519387493	52.0242768362277	40.3266529169014	6.04295690020626	95.3246215290368	0.059	0.24225	0.37375	0.4715	0.463155308862974	0.309863762210665	0.390673731491506	0.462787711778597	0.40833875918031	0.377306476334924	-0.0123571433817958	0.117325058135334	-0.0199901504926646	0.0710178039407078	0.141707415824755	0.0458333333333333	0.182333333333333	0.312333333333333	0.4465	0.42630563544669	0.46591603107284
253	6.76050630226448e-13	2.19625987233481e-10	6.92176473617228e-10	1.25704797612246e-09	0.428612736194495	0.244873117004278	0.524115862616457	0.150334008843997	6.91947879489558e-12	2.34816505266273e-08	0.00453113415915924	7.67241835221198e-10	1.78767125915058e-10	3.4307963084546e-10	1.77592254547039e-11	1.08585670975928e-11	63.0077350147403	66.3892816615626	72.4509987677229	73.077578328659	0.626579560936079	6.68829666709644	10.0698433139187	2.0688584613813	47.0501096549433	31.1829746275944	8.05767304071924	74.2687769679818	0.05375	0.23475	0.37625	0.467	0.452971921249035	0.381092155754995	0.354261077883309	0.441713028565481	0.342649986178969	0.343038582889411	0.0781069764781841	0.0392207599620543	-0.0404473481055653	-0.0190921473971564	0.00762258267965045	0.0473333333333333	0.178333333333333	0.322	0.438166666666667	0.447190486078959	0.37679449012761
254	4.14908838242672e-08	1.3594093320962e-07	2.73287832466964e-06	4.9259050823548e-06	0.592820670681781	0.978899772928289	0.343669743481847	0.000623655715314325	5.90852956423443e-06	3.05008229454963e-06	0.417902645853004	2.47707473403066e-06	3.12431710233584e-06	8.52849212502626e-06	2.57025467493356e-05	4.38417124821749e-05	40.088855837741	51.5890709392988	52.0732323795819	52.3591931449992	0.285960765417258	0.770122205700318	12.2703373072582	11.70400945439	20.5176053997584	21.7847919486485	0.656205791687171	54.1524357538244	0.063	0.2305	0.36825	0.47175	0.417265007767754	0.390709168961248	0.338951728036006	0.452345459236136	0.349147473365702	0.349717684912053	-0.00149660389814596	0.025120774078887	-0.0175748893121049	0.0527881297685915	-0.00358338250845496	0.0471666666666667	0.192833333333333	0.323	0.4635	0.395871308579322	0.347573500644923
255	2.22472931796668e-10	2.65552490959714e-09	6.64321351021931e-08	1.30129755624901e-07	0.609298076905703	0.966289870983344	0.472260660931187	0.897062172372898	2.71705584857548e-09	2.0337043613467e-07	0.0111495967427217	1.99370559967191e-08	3.75925149747689e-08	2.03601326487796e-08	6.69307587771348e-07	2.5596605670159e-07	51.0069843626115	60.7132449711135	61.4047472240127	61.6659455568515	0.261198332838831	0.952700585738057	10.65896119424	0.0167374838633805	35.3767891712032	27.0008079538675	6.44131680422288	66.3320173728936	0.05175	0.2375	0.37225	0.4775	0.404449433044102	0.392048612151683	0.46376374995893	0.438280951741397	0.439957917525228	0.383040909834919	0.0730762393314143	0.0510842186848079	-0.0127296715896796	-0.00612125225738199	-0.0222251191471235	0.0511666666666667	0.188	0.321833333333333	0.451666666666667	0.430368314189619	0.471653931099633
256	1.72853595085635e-11	1.60703152557926e-09	5.58148334339738e-08	1.21694715673167e-07	0.98038957894342	1	0.90301601012444	0.256331792958618	7.93383792796019e-10	1.31905905981462e-08	0.0933349851011798	3.1650874312176e-07	2.20802376348724e-08	1.07668993055681e-07	4.15861471786154e-07	1.33729958972414e-06	56.3074892168443	61.8625780768853	61.8334411659453	61.8340453665805	0.000604200635279994	-0.0285327103047166	5.52655614973628	1.28846083526059	37.7763356492651	32.3030532317516	2.81589226438155	59.4256175372226	0.059	0.23375	0.371	0.47375	0.447000876699543	0.508234536347615	0.388069564889115	0.445701625859017	0.414685700179283	0.370009534006665	0.141946254293877	0.129820547990693	0.0386659510798962	-0.0133371904465713	-0.000102231115014241	0.0536666666666667	0.183	0.316	0.456666666666667	0.357595269226821	0.387055566908534
257	2.88257957059959e-14	1.82576174417061e-12	1.6613168299225e-11	1.38996218531298e-11	0.108687086894501	0.245162718487668	0.216302433253888	0.0366468736786674	4.79139822840063e-12	1.90363204612079e-10	0.110226557821035	1.0641256401706e-10	6.79443592130639e-11	3.71951955158592e-10	5.32909053204843e-10	1.77087540446261e-09	69.5083454115811	77.1337981252873	81.2453203775658	83.8185288825625	2.57320850499673	6.68473075727525	14.3101834709814	4.3667476750984	47.770532505645	40.563148717556	2.55097007261247	78.9988465277789	0.0535	0.24	0.3795	0.46925	0.397441420820262	0.359885475519982	0.46295246345157	0.493015681489284	0.342528049181041	0.370724517047499	0.107094846938416	0.0911853377266456	-0.0255552028095554	0.0578793622525506	-0.0322419510980766	0.0443333333333333	0.182666666666667	0.317666666666667	0.453	0.388251579106209	0.360888013183199
258	5.70769078426098e-16	1.32085481459812e-14	8.41855287155393e-14	1.65107392595663e-13	0.400603922557901	0.292997048809877	0.12049568057859	0.131800466717016	3.33407309411344e-13	1.28107707249814e-11	0.000471353824600802	1.43075466343282e-12	6.60426338752911e-12	1.83521005086817e-11	1.32862540909937e-10	2.03280304734093e-10	77.5659726063532	88.0209745375832	93.4527232707551	94.1592360456416	0.706512774886505	6.13826150805835	16.5932634392884	2.27116883090093	53.0008308414817	45.8431898906783	12.2257128024321	89.146437609516	0.053	0.2395	0.37825	0.48175	0.466607319028737	0.400655570437692	0.390193605818849	0.481226500260521	0.371587551146474	0.363619350765143	0.089147713134256	0.0277514431040969	0.122372820966857	0.0219339028883941	-0.00663638275472686	0.0463333333333333	0.179333333333333	0.312666666666667	0.446166666666667	0.434571326706381	0.309177811517981
259	8.13579862616604e-14	1.0032785538891e-12	4.76623166972179e-11	1.01506379513606e-10	0.563478092484258	0.985759125433921	0.383602823528382	0.392367967827966	2.66077552477379e-13	9.21337719952968e-08	0.140688044384416	4.5514027934881e-11	8.26642213327151e-12	4.60548607319805e-11	7.68083429975428e-11	2.98876900139063e-10	67.3725221367204	78.4643790597984	78.7774859868441	79.1112037484781	0.333717761634034	0.646824688679771	11.7386816117578	0.731591003955145	53.44394617527	28.532606448247	2.17041738872649	81.0160814953818	0.05525	0.234	0.3685	0.4735	0.44471859691168	0.412438592741035	0.458580725624306	0.483998113952487	0.411531125397942	0.402111415419129	-0.000995572749486863	0.166204532017275	0.00772381030889111	0.051317466723715	-0.0401165829075525	0.0513333333333333	0.174166666666667	0.316833333333333	0.4585	0.343442265566986	0.429686141745893
260	5.02518802893196e-11	3.12995827006507e-10	8.0404173275045e-09	8.67845674224365e-09	0.17788735334587	0.732283137454603	0.217830568981506	0.00393020371037538	5.46307176853773e-11	9.33785087273847e-06	0.00303983648288563	4.75215534254518e-10	5.64240381505854e-10	2.73764346263543e-09	4.95345083746773e-10	1.88425010130997e-09	54.095772860077	65.58655683096	66.5616278870584	68.3768140308966	1.81518614383822	2.7902571999366	14.2810411708197	8.31578396974965	43.0039048238814	19.6423069918583	8.78340256456067	75.4209500318918	0.0615	0.23675	0.35975	0.48	0.446090823301344	0.43490760781299	0.382435763927203	0.439255183122858	0.331907890522545	0.338491990908861	0.108356261079193	0.00395246459827213	-0.0233657826802983	-0.0100428542770501	-0.0498393419561539	0.0481666666666667	0.1825	0.317	0.449833333333333	0.41165897634026	0.457926621175053
261	1.40971914737868e-13	2.66158697150671e-11	1.11030181955103e-09	2.00679444524441e-09	0.430365383237761	0.977122502635896	0.892294277696868	0.145588787201296	7.71628264492654e-11	1.52864883045893e-10	0.00224126426506052	1.54902221586218e-11	1.30169036823404e-09	6.75035382733866e-09	1.08507094757271e-08	3.91611187768134e-08	66.2402048709191	71.1467726225237	71.3235362164778	71.945373432718	0.621837216240237	0.79860081019433	5.70516856179893	2.11787115808966	42.3284262709767	40.9918559608777	9.34064664897414	83.5632320157549	0.05825	0.24125	0.372	0.47525	0.507905709473245	0.439618792412494	0.34570713183716	0.453821662644866	0.358202754080617	0.346856634014219	0.10227797899742	0.0689647454811986	0.0783077370266515	0.00941035714814169	0.0625266359814444	0.0515	0.187	0.310166666666667	0.444166666666667	0.442712231190305	0.390125356655271
262	3.28049351225668e-13	9.03511036252772e-12	3.73415492481639e-10	8.85205074276675e-10	0.940981947614235	0.996438855633555	0.582743513755211	0.00130787740564391	2.9230985456103e-11	4.91966116308972e-09	0.151252075206083	5.74877305817501e-11	1.38606973908034e-10	6.54803775893117e-10	4.74326590783576e-10	1.7965758732852e-09	64.4993135629556	73.5674143606375	73.9186306054398	73.9241118960999	0.00548129066010006	0.356697535462445	9.42479833314428	10.3313749472818	44.2277376938418	34.2209443896882	2.05957777643198	80.4622758926606	0.0635	0.237	0.365	0.46125	0.4633520204068	0.503998359778718	0.342323665600962	0.455137828400325	0.326471120016688	0.369426003478044	0.146550906934891	-0.00964352145824175	0.0662839995108587	-0.0209308389125608	-0.0478744847456517	0.0485	0.182	0.308666666666667	0.446666666666667	0.411858708730111	0.433323391902466
263	4.76853715374395e-12	4.1736938144677e-12	2.68885479111365e-10	3.54879145816375e-10	0.232727176171816	0.975122412654336	0.103543230887236	0.276268874878802	1.83856898135135e-11	1.44769486893239e-07	0.00524716193977006	4.45532418506432e-10	4.31366704432152e-10	9.48845224585654e-10	1.40295157657178e-09	3.17686445192023e-09	58.9725150883605	75.2922014581418	74.6974545975245	76.1215702305053	1.42411563298083	0.829368772363523	17.1490551421448	1.18535321923309	45.1355545821352	27.6580348397456	7.79222218509312	75.5758190427041	0.05425	0.24475	0.37425	0.47975	0.481370925496971	0.278291498927103	0.371104388371625	0.461322051389497	0.387430797674208	0.387536740746029	-0.0403001367697498	-0.0271175068085782	-0.0240334086087918	0.0153964183319854	0.0985185036530175	0.0493333333333333	0.1885	0.323166666666667	0.451333333333333	0.338062743192881	0.430960557732777
264	8.05944091330192e-09	3.46124160036968e-08	3.10684189845964e-07	5.25457834662636e-07	0.453624333140832	0.64596216830202	0.200792083412996	0.333953741056824	1.1548858150545e-08	0.00075566333609954	8.41620945642412e-05	7.22310737674559e-07	2.66891337072126e-07	4.66486123586949e-07	3.60968856909226e-06	5.29789084430373e-06	43.522983600742	54.7868044932038	57.5767545141571	58.13833452174	0.561580007582961	3.35153002853622	14.615350920998	0.933505251523457	32.5613521690011	11.347088703702	15.4624190490249	57.3265421767	0.05975	0.22725	0.3475	0.4815	0.382729309490636	0.326703438254589	0.346374527831896	0.455429252451491	0.393194816812323	0.39643693935864	-0.0162347487285878	-0.0371939564007155	-0.0363529617768472	0.0258745145575888	0.209494364446343	0.0551666666666667	0.1805	0.315166666666667	0.4415	0.439640705073699	0.413262973000569
265	9.16672173672963e-11	1.31427025126189e-09	5.98923844825385e-09	1.33237425648154e-08	0.822325195957341	0.415561439367898	0.207764017916752	0.00267169182403155	7.05452135144347e-09	4.7848450073894e-08	0.0324195029782666	3.21384636070533e-08	2.07875668777845e-08	1.02561547371879e-07	3.75893707033513e-07	1.22629548094223e-06	52.8485704857594	62.3219546260007	67.2741419957019	67.3245671051409	0.0504251094389474	5.00261247914023	14.4759966193815	9.01912551935948	33.5197170637894	29.8020551227037	4.57617511893477	65.1518110940615	0.05775	0.2345	0.36325	0.46825	0.417518600896769	0.401726668493494	0.495254449447202	0.445827211167057	0.410563630682755	0.394283163381975	-0.0228404420722469	0.0231720137220505	0.147176172880369	-0.000103432671954533	-0.0248585387113444	0.0443333333333333	0.1865	0.310666666666667	0.4465	0.459309750178182	0.400093723921736
266	1.14734889284597e-12	3.71170689101949e-10	5.1097098296357e-09	8.21858753607288e-09	0.355859767737425	0.652255579251962	0.830928777289002	0.439951879591323	6.79386110075906e-11	1.6443806904922e-09	0.0104785049749444	6.27874006161853e-11	9.59353589617747e-10	1.32103993742675e-09	1.23009754771e-09	1.98927954912568e-09	61.9159787060053	65.1998340033242	67.6577450009645	68.510196417461	0.852451416496478	3.31036241413676	6.59421771145571	0.596407865542005	42.577435763118	36.3552216161479	6.55168209121257	80.2529945478679	0.05125	0.235	0.3725	0.4655	0.413356655271084	0.455841651104963	0.479802033541994	0.48630932267756	0.375044001323401	0.392273959476869	0.104336461975833	0.114287924848104	0.015431329269265	-0.0116444082592781	-0.0162264369634425	0.0478333333333333	0.181166666666667	0.314166666666667	0.4395	0.378717950465929	0.385270643618079
267	3.97167212665392e-19	3.40832416160091e-15	2.86134279558173e-14	7.40912274121535e-14	0.760618915390562	0.413508990096742	0.981087639629105	0.145588787201296	2.3245504068609e-16	2.833849179617e-11	0.000132577093854521	7.47099385363252e-13	8.44067834751025e-15	1.38434134062286e-14	9.69996513977176e-14	7.8147655017874e-14	92.4496996064045	90.9894177636015	95.9160624361975	96.0088851132168	0.092822677019285	5.0194673496153	3.55918550681236	2.11787115808966	67.3061507933999	44.2884386720689	14.6047905045871	90.6593551216913	0.05825	0.2485	0.3785	0.48825	0.463182326150469	0.385402810659091	0.329086101473369	0.409160502453497	0.384686957965376	0.38435421719071	-0.0763821955073077	-0.0788072037081888	-0.00493219089410913	-0.0179532059445479	-0.0513941256242745	0.0515	0.180166666666667	0.314	0.449333333333333	0.447357783127744	0.382001341424567
268	1.52334972337794e-07	2.69688104969106e-06	1.79857651229312e-05	3.30289627539692e-05	0.730178988446768	0.728801927779409	0.535696814055863	0.970820258421823	1.33855688999503e-06	5.2097322423341e-06	0.421980655176476	6.66808096824109e-05	1.79085354255734e-05	2.23150930008489e-06	9.04056618532326e-05	3.37338880979424e-06	37.3532296844569	44.4813729141169	47.1753393182589	47.2942866690573	0.118947350798408	2.81291375494038	9.94105698460044	0.00133806264602754	23.3669939851006	20.7585915910186	0.644792549237536	45.3801284632085	0.0525	0.229	0.3675	0.4625	0.376204316040108	0.412754162652422	0.300124610597047	0.489099459863817	0.348034351749596	0.370993334086005	-0.00724940223078969	-0.0173446165211607	-0.0662402809142697	0.034550443361383	0.0895278717454802	0.0526666666666667	0.189	0.323333333333333	0.454333333333333	0.434203278860203	0.420081663703556
269	1.63112499523348e-17	1.63033875555824e-16	3.3112014332632e-15	2.38200715991399e-15	0.0796199781600973	0.281138858704559	0.0604715803010816	0.0321011070949705	7.97297582578965e-16	1.50196000192246e-10	0.00309251565750172	1.53457697674578e-16	1.55522609933051e-14	1.00896433712403e-13	5.50737967710216e-14	2.47876702631204e-13	84.8514574320652	97.6197050813862	100.813621720743	103.886263701686	3.07264198094344	6.2665586203002	19.0348062696212	4.59308917648195	64.876813071116	41.0262798322856	8.75206565075678	110.112051004084	0.06175	0.24775	0.37725	0.47375	0.413362889917246	0.512423566857086	0.315313434217127	0.476621662178144	0.380654985769836	0.375409213111956	0.0673473035645351	-0.0431410953033427	-0.0117248016755269	0.0186950322882709	-0.00279325545956492	0.0516666666666667	0.180666666666667	0.315166666666667	0.443666666666667	0.377951402143604	0.364106118627729
270	6.58586239514828e-16	5.74921572786517e-13	9.48009486572178e-12	2.22292346643234e-11	0.691696591286313	0.698205003528291	0.908070023781874	0.225092014326407	1.00685894736867e-11	2.04407512932851e-12	0.133680376770665	2.63926057837576e-11	3.16244261362873e-11	1.81435849302517e-10	3.60901131452932e-10	1.39563687652837e-09	77.2723569946174	79.6996131530323	82.5539086697536	82.7111635170731	0.157254847319564	3.01155036404089	5.43880652245571	1.47160891703061	46.3150829119841	49.4411988926186	2.24923613426472	82.3056438556886	0.055	0.2365	0.38275	0.46525	0.488020000374705	0.469788273322969	0.362501231793623	0.482803837986396	0.420800394379595	0.391725608515016	0.0982233238579929	0.117610103365345	0.02803122975696	0.0697840718145288	-0.00294449306149412	0.0495	0.180333333333333	0.3145	0.45	0.42902002652774	0.44499173335448
271	4.35415866098776e-13	3.45510344186364e-11	6.01779530596536e-10	1.41489757669519e-09	0.931828181765114	0.816361604826882	0.633318333698296	0.0136790536450376	4.1275721160749e-12	2.90739833839407e-08	0.00987773364221849	1.80438648297565e-10	6.38071042509189e-11	2.20809501524349e-10	8.4909820421667e-13	3.65756988249657e-12	63.9153994380395	70.5607107956457	72.7842839735167	72.791601907622	0.00731793410523096	2.23089111197623	8.87620246958249	6.07909879186627	48.0629277105963	30.768360564567	6.65681448267242	77.7398313525038	0.0615	0.2435	0.36775	0.47475	0.478786514309805	0.466352177489132	0.357655346071553	0.436536060867156	0.440954040445809	0.3787617048624	0.0502071341424078	0.00256391291376408	0.111106772962041	0.103430574852982	0.0245244504486687	0.05	0.185666666666667	0.314166666666667	0.4485	0.426934052981117	0.387607133486713
272	5.30473669154542e-15	1.88152275507495e-12	2.705348172257e-11	1.78310892844387e-11	0.0770380322991305	0.290535696063702	0.508698644838489	0.0121961138252713	2.5112743641677e-11	7.31316737585422e-12	0.063994808797261	7.4890378478338e-14	1.49600671873623e-10	2.88007743949215e-10	4.45591083873719e-10	1.20251055733471e-09	72.9887339310662	77.066875047065	80.105112248566	83.2314200839028	3.12630783533677	6.16454503683781	10.2426861528365	6.28213416672452	44.5250189068574	46.9416561915168	3.43070419650576	95.9841562864985	0.05875	0.246	0.378	0.467	0.469511208771059	0.336399004741683	0.35333267001842	0.460829249913556	0.374615776011433	0.353524527875069	0.000657202912310634	-0.0257629946911414	-0.0399365104548545	0.0500876969593692	-0.0675297349170059	0.0473333333333333	0.19	0.311666666666667	0.448166666666667	0.395757239166445	0.365689059476911
273	1	1	1	1	0.281739867029915	0.405654761567187	0.373649238694677	0.700210487391021	5.481867274624e-13	6.00582289998777e-12	0.014684460068612	7.68578392396847e-13	1.21795965048077e-11	2.49020175929518e-11	1.62341218503015e-10	1.9519792007414e-10	-Inf	-Inf	-Inf	-Inf	1.15867806435563	5.08450241468381	11.8679661309434	0.148252987699379	52.0242768362277	47.3276758948759	5.9539363364056	90.5934416325138	0.05325	0.24225	0.3795	0.476	0.51055492610979	0.394703880703039	0.390756497249109	0.466124477896928	0.379629401583935	0.373932117539373	0.102329675709616	-0.0308697407386613	0.115363752659617	-0.00143540736412952	0.999958992306093	0.0515	0.182333333333333	0.312833333333333	0.451166666666667	0.390469368253162	0.439545609338191
274	1.66767532625672e-10	7.79657911721064e-09	3.78850427659779e-07	2.38689656537297e-08	0.00300008801350844	0.176636178799233	0.217790706535671	0.0066023559808557	1.67065735770381e-09	2.16082887865222e-06	0.000531813094426789	1.63837199270057e-07	8.24870972480656e-09	1.59163417993376e-08	1.63425653999939e-07	2.14283926482622e-07	51.6058631232809	58.2381054753205	57.0802476307654	65.8876624969198	8.80741486615443	7.64955702159932	14.2817993736389	7.37808161079738	36.3243237754577	22.4464642909534	12.0006741491452	61.0873170362523	0.0605	0.22725	0.3655	0.48075	0.433167312112129	0.374797528658298	0.474782205064637	0.436488122234984	0.38135980820692	0.36903286539018	0.0514311828100174	0.112006391421977	0.0555194388226399	0.027563445068308	0.17848390647648	0.048	0.178	0.319666666666667	0.4455	0.319919200365193	0.387556111792001
275	2.80409735426852e-16	3.6593265978824e-15	4.02296107045197e-13	1.0005515044525e-12	0.735876247414006	1	0.446960647773567	0.376821417821861	5.0678636359995e-15	3.92774762465078e-08	0.341454982923173	7.13561458251604e-13	1.04190361438249e-13	6.57670936828237e-13	2.09766263024655e-13	8.56372137672285e-13	79.0237498781207	90.8339325152265	89.8659199920003	89.9797042705613	0.11378427856107	-0.854228244665137	10.9559543924406	0.781046028798755	61.2340041136267	30.1848047861131	0.904960908048452	90.7661463671635	0.054	0.24275	0.36775	0.4585	0.461972684089698	0.406862119423232	0.350241128821682	0.444563077754262	0.343862322319065	0.335894677478293	-0.043817705675939	-0.00503205459878432	0.0135460073474612	-0.00543813840936406	-0.0185220301437784	0.05	0.178	0.314666666666667	0.448833333333333	0.403876097242623	0.343389501146158
276	5.501809232663e-10	9.69072526678855e-10	2.23921863964567e-08	4.89103565473248e-08	0.844681269772994	0.954748126010712	0.183137628734436	0.0538917679302027	2.98733505212738e-07	1.66619345672761e-09	0.0269479041567724	1.54893167320749e-08	2.43651633024516e-08	1.15239547423303e-07	3.84698243930654e-07	1.14405426428712e-06	49.1237519232964	63.0170802049979	64.0713960362773	64.1097764341393	0.0383803978620563	1.09269622914144	14.986024510843	3.71604848465267	26.257879274388	36.3295382620327	4.89414563423634	66.9540591915145	0.058	0.234	0.373	0.4705	0.409154686445403	0.511914593057798	0.275514732707628	0.485406628821229	0.392675130593157	0.367107830260897	0.0587147042924404	-0.0121579111525072	-0.00185016486877699	0.0166355933493908	0.0176819205411183	0.0491666666666667	0.191333333333333	0.314666666666667	0.448	0.467625534025244	0.366883393964392
277	9.80429013538318e-13	1.25072873363633e-11	1.27429712647105e-10	1.14129415303845e-11	0.005168137340675	0.0432732813049826	0.0240491560107272	0.564630159646798	1.43542693033193e-12	2.19935832876502e-07	0.026142639353507	2.90888168371293e-11	1.19176895640008e-11	4.33062502756487e-11	1.25727519941393e-10	3.52770748942481e-10	62.2405471116945	72.8397973206593	76.4629970969399	84.2826411507631	7.81964405382314	11.4428438301038	22.0420940390686	0.331750472932981	50.1347453341696	26.8494596755809	4.94655981088545	82.0757239871987	0.05225	0.2435	0.369	0.46175	0.49403259641105	0.325148112527721	0.235519431965285	0.450054139817341	0.347655754818425	0.337923747057483	0.0738216279463421	-0.0865655599800383	-0.0531807577226583	0.0423105169485346	-0.0683210516381022	0.0496666666666667	0.1845	0.318833333333333	0.439166666666667	0.423913395110875	0.433447850317774
278	5.29855735386374e-14	2.04293598490605e-11	3.58664560783619e-10	6.9336898086025e-10	0.480258060611954	0.735052152470704	0.855672613676177	0.0137918719627593	8.01713564897304e-15	1.63822443256944e-05	0.000748726911473448	8.03396474079795e-10	1.72645419205619e-13	7.96051810085717e-13	3.97724210565381e-12	1.19559849609307e-11	68.2554961549395	71.7403472180667	74.0142920632206	74.5125693190203	0.498277255799621	2.77222210095351	6.25707316408079	6.06459061428586	60.3310827761434	18.5694804544801	11.3642155968391	74.1578421412058	0.05725	0.24075	0.3625	0.47125	0.499636890055059	0.431441639615354	0.364088780821952	0.451071041084906	0.387263864436839	0.398715262591491	-0.0544428891347711	0.0222286343714905	0.130767081873635	0.0103674367058395	-0.0254752468989945	0.0461666666666667	0.176666666666667	0.320833333333333	0.437	0.377380263495775	0.447205228568791
279	3.60032772140478e-09	6.79166421646574e-07	3.19264294234197e-06	6.37589822267187e-06	0.931062249976598	0.564508907193218	0.839925544666662	0.159596516082445	1.97613725539029e-07	4.31740210355983e-08	0.000975780468590641	2.33307503583852e-06	1.43575384175537e-07	3.46740738342346e-07	2.08617964976418e-06	2.83521273709341e-06	45.2072839667162	47.7856791643062	51.6740287790817	51.6815124886416	0.0074837095598923	3.8958333243354	6.4742285219254	1.97804497583502	27.0563137299941	30.0013742913325	10.8729676626044	54.3078600934945	0.05325	0.22675	0.37675	0.48625	0.392843446109498	0.51791714744999	0.424281633328433	0.50467938066744	0.416273724267634	0.411022586912799	0.142430969469369	0.166583830941403	0.00265726078151196	-0.000252777881206309	-0.00406808655066322	0.047	0.184	0.3235	0.452666666666667	0.356835016829493	0.460097168760586
280	1.51019668224413e-13	8.25635752205656e-12	3.61042171807627e-10	5.84829858303178e-10	0.336542446790226	0.949285180084037	0.638150108371223	0.0476725423387428	6.25010593316631e-12	2.52956608740751e-09	0.103262985542871	9.20213019952576e-11	1.07246904936222e-10	5.78863899667426e-10	1.76408664957031e-09	5.70316058227446e-09	66.0983440588388	73.7689433220439	73.9986114942585	74.922169654179	0.923558159920503	1.15322633213509	8.82382559534017	3.92149239161154	47.2495271532771	35.5160579868007	2.65441122400807	79.3446259212954	0.05825	0.24225	0.381	0.47225	0.450586612098532	0.403715123769414	0.422600206374373	0.451505289128789	0.327333058335867	0.363423062173821	-0.00852583679568507	-0.0065520437889532	-0.00231358245920185	-0.0224969432971686	-0.0616295575720891	0.0491666666666667	0.185	0.323	0.455666666666667	0.417697855558056	0.374111269263717
281	4.55757533652796e-12	1.45100988618461e-12	7.06347504499734e-11	1.71840573674929e-10	0.95406047826615	0.998982212959772	0.0649628312167871	0.183803721443031	3.57523950717778e-10	4.37110017980006e-09	0.141797064520469	3.98711417209423e-10	6.0920488200205e-09	2.79182440233314e-08	4.79065735573584e-08	1.46657131984356e-07	59.0660794504875	77.6446486547866	77.8530763143208	77.8563950536845	0.00331873936374905	0.211746398897958	18.7903156031971	1.76659753962895	39.3320527366795	34.4510361991579	2.15834802331119	75.8422777719591	0.05325	0.233	0.37075	0.45725	0.467450451986273	0.470268070284116	0.36855470308891	0.503803790233273	0.359493647163381	0.350239284636495	0.0177144128263804	0.0569194570363195	0.0963299179458084	0.0319178129849617	-0.00265943118901807	0.0473333333333333	0.181333333333333	0.314	0.442333333333333	0.406455095189477	0.38406079767373
282	2.34070035815411e-21	1.86149220033766e-18	1.4960035429505e-16	4.24596701529385e-16	0.911183256069418	0.992097178540525	0.936877190349142	0.158787174259903	1.92764825664865e-16	5.05269598375598e-15	0.0369134274624533	1.12161927191437e-16	7.42650196167414e-15	4.36497272729479e-14	2.65943605483249e-14	8.48882309624103e-14	102.92792658064	107.306372185165	107.794642208079	107.807084756001	0.0124425479225465	0.500712570836185	4.87915817536123	1.98573846693398	67.6752844242856	61.2399054545222	4.35440150453906	110.82078212858	0.0545	0.244	0.38625	0.47825	0.423567301213223	0.387137662230395	0.428523924400837	0.499181382124527	0.408910710568279	0.38718228073911	-0.0319812385003926	-0.0251797324051967	-0.0483580562807519	0.0211425968785759	-0.0775849298727975	0.0481666666666667	0.176	0.310333333333333	0.457	0.386904959832314	0.322693485028135
283	5.39271744711664e-17	7.81380327117314e-15	1.06861235574987e-13	2.525539465004e-13	0.6041181845763	0.548917440716062	0.462454195121162	0.613805389079562	4.79139822840063e-12	2.90518250782525e-13	0.000372329025626485	4.28779365593493e-13	5.59165233873594e-12	2.08204420419144e-12	3.92842647549698e-11	6.85725512339425e-12	82.402698708378	89.1724444350621	92.9070783641801	93.1759076438611	0.268829279681086	4.00346320879908	10.7732089354831	0.25467061092877	47.770532505645	53.2713131562505	12.6661822235001	91.9490648240187	0.0555	0.24	0.38575	0.4735	0.448780284178583	0.450011019534757	0.341236122633298	0.465812164598577	0.372830693962899	0.394384014610443	-0.0217450269943111	0.102080595297805	0.00543739600573376	0.0426071606303375	-0.000108999941838075	0.0531666666666667	0.182666666666667	0.314833333333333	0.437333333333333	0.455372629415952	0.473847617960108
284	4.6004245624014e-20	1.05521552010298e-16	7.4265659907446e-16	2.00711064726565e-15	0.769096528701221	0.335341763036556	0.763746192248729	0.000362817813945296	7.90959187078819e-14	1.23270198829514e-14	9.45255624459098e-05	2.42780149084229e-14	5.40630957000964e-14	3.29701414275795e-13	6.21659292381419e-13	2.34028464576367e-12	96.8520609654661	98.5652727090855	104.190300656388	104.276476298728	0.0861756423400948	5.71120358964254	7.424415333262	12.7145694427008	55.8280253583471	59.4843553982701	15.2430177266142	98.5755857518226	0.06525	0.238	0.37775	0.48725	0.431818412544044	0.35964259905695	0.357395988696508	0.414221535380265	0.356747756716167	0.366266902213545	-0.102781271639357	-0.0195866270503099	0.0664936763591088	-0.00023430835205881	0.0621330569761202	0.0485	0.1765	0.303333333333333	0.4475	0.39074899077691	0.447560206123427
285	4.79029966027709e-12	1.00548450837483e-10	1.94519924638825e-09	4.35679639641515e-09	0.777772937178339	0.862036644178439	0.435102392061028	0.0202974563676739	4.06227029114882e-13	6.98388103617202e-05	0.0947606557285359	1.38556070194112e-10	7.50805966560202e-12	2.21594846394348e-11	1.12193071944749e-10	2.60215516189449e-10	58.9630994405452	68.1552753500437	69.9813014183019	70.0609509354181	0.0796495171161951	1.90567558537441	11.0978514948729	5.38612847011018	52.6128287815809	15.8152105909448	2.79158165120862	78.3700046087388	0.0575	0.24575	0.3625	0.47	0.498508328738271	0.372554411685273	0.335535620869033	0.411159070056239	0.345486246573099	0.40793817574762	0.102277506622254	-0.0183667791071722	0.00714745729420211	0.0389361510390633	0.0903948371539815	0.047	0.185166666666667	0.324	0.453	0.360266034184343	0.360028082153859
286	2.3008917896069e-14	1.04470087413601e-12	2.72681436473891e-12	6.22210510678893e-12	0.610482304407043	0.196979608672086	0.15120927399586	0.359053001005916	1.47167327987631e-12	2.21223768336019e-10	0.00206105303564066	1.82459078059883e-11	3.30124805660524e-11	1.8927532180068e-10	4.03522955638553e-10	1.51520421740977e-09	69.9720503870849	78.3745450703427	85.4488044880636	85.7082776883253	0.259473200261709	7.33373261798261	15.7362273012404	0.841202782080472	50.0858108552129	40.2696083458377	9.4943525191793	83.1771771826553	0.0545	0.237	0.37475	0.4745	0.44688668385732	0.471770153319998	0.450049048581387	0.514132399222746	0.35565559223229	0.380500063752103	0.232934457286818	0.0978125615509945	0.172059283065708	0.0022640257723766	0.100090408052582	0.0503333333333333	0.178666666666667	0.313333333333333	0.443166666666667	0.407371832393157	0.363470510588931
287	2.94328982027245e-11	2.483579910927e-10	3.52876295210055e-09	4.89678346117175e-09	0.268225967732445	0.598556184957144	0.202980370442258	0.0052184068577915	5.58654279844816e-10	1.71660229022665e-07	0.161735984585636	1.90208116847677e-09	2.46695608405646e-09	8.91933458367086e-09	5.13305779619116e-08	1.2430148648558e-07	55.2047973287772	66.1108424836348	68.5502116257412	69.7760086954586	1.22579706971737	3.66516621182382	14.5712113666814	7.80215129957196	38.4607701826826	27.3285258749529	1.95791963518241	72.0752662455341	0.0605	0.24225	0.37325	0.47475	0.411042230437683	0.353883737189269	0.323437989350516	0.464861994731599	0.353601821807895	0.380264752767291	-0.0386923291730959	-0.0528357399615498	-0.0270298829815567	0.0197684875298116	0.0748051005906347	0.0476666666666667	0.190333333333333	0.3225	0.4605	0.373813283046619	0.349732663320071
288	4.15674733635692e-15	8.9437031485348e-13	6.35217451341344e-11	1.37513018540067e-10	0.593220841852632	1	0.935994645600941	0.0960404099820885	2.54742523138804e-11	2.36591215935143e-12	0.0369381460292992	4.00542183023776e-11	3.56823401637628e-11	1.63187189461914e-10	2.42276810625031e-10	9.49250925096148e-10	73.4897874351154	78.7194688122618	78.102677925337	78.3880202723594	0.285342347022379	-0.33144853990234	4.898232837244	2.77009585355609	44.4970364648707	49.1543657279999	4.35326132958653	81.3188069543532	0.05925	0.2425	0.3815	0.47925	0.465282999461107	0.413300730639401	0.327502033740027	0.471617545509555	0.388279662338106	0.394717949518138	0.0673222602130215	9.94837232273221e-05	-0.0128845628276093	0.0114332889679246	0.0228324945573842	0.0515	0.186833333333333	0.3135	0.458	0.379162172225022	0.420153890113971
289	4.96645860185128e-12	7.43753049950473e-11	7.35693371027551e-10	7.97147956997443e-10	0.171366447201972	0.37565317139685	0.169677964453129	0.783489126902853	1.84951028765748e-10	1.79756304374588e-07	0.00869789203420165	3.04651576098458e-11	6.47036325919959e-10	2.32791104212614e-09	4.9705280488118e-10	1.84131965897643e-09	58.888419820214	68.8352798524138	72.3057067322516	74.1766555726572	1.87094884040562	5.34137572024338	15.2882357524431	0.0755012857925976	40.6195070606936	27.239417455281	6.88383129530121	81.966409224581	0.05175	0.239	0.37075	0.469	0.460393873743194	0.309054943439791	0.354071702250213	0.443133753190991	0.383421877669116	0.371414470431811	-0.00942320885164604	0.00900458147097189	-0.0288520807631454	0.0143244294320852	0.0472891409674824	0.053	0.186	0.320166666666667	0.442333333333333	0.412791844370361	0.440280257457422
290	2.45094981163686e-14	5.84796163236547e-13	3.46892696315857e-12	8.05396321190294e-12	0.645560245818812	0.364518352094119	0.170889882507058	0.00219672959755638	6.98301455070061e-13	3.21172399614266e-08	0.219058114742677	4.01075307770733e-11	8.13385048913528e-12	3.73646041742998e-11	2.05369670622091e-10	6.23855842807318e-10	69.8420776763378	79.6618633937178	84.8907841793771	85.1023277554195	0.211543576042459	5.44046436170174	15.2602500790817	9.37743292481719	51.5490591735379	30.5752035252917	1.51053076149037	81.3156569414238	0.06275	0.239	0.3745	0.465	0.408409175789395	0.42037347672306	0.419142994063932	0.473224045453613	0.370437014049495	0.374874626977412	-0.0729075485796378	0.0513348255452122	0.124135343880598	0.0475034452976952	0.0352999180527836	0.0485	0.179666666666667	0.320833333333333	0.4525	0.388397143154047	0.377651059999056
291	7.70059176423469e-14	5.2567682823428e-11	5.71885617974048e-10	1.19463427093186e-09	0.586989033172011	0.610757923274048	0.891694314690559	0.313136910541554	2.21949371118814e-09	9.02248371903707e-12	0.0372218964343841	2.50152002448334e-09	1.72605566513594e-10	8.93022628584055e-10	2.4599979047561e-09	6.77201652488807e-09	67.4857369000019	69.6168968035781	72.9055549244658	73.2006260145208	0.295071090054989	3.58372921094269	5.71488911451888	1.01739840532809	35.7708023464584	46.5300353620405	4.34022992843165	71.4107530821721	0.05475	0.2285	0.36125	0.464	0.425891180408606	0.392364457435097	0.38663605899555	0.398783230012459	0.412128923364554	0.39575852720553	-0.0772836367353101	-0.0260364902298556	0.0426085309190884	0.0301668534947358	-0.0403362754984894	0.0501666666666667	0.1795	0.296	0.442833333333333	0.372394704644268	0.381796689831895
292	3.62654306688023e-16	7.71179763854379e-16	9.90769291394312e-16	2.71893213989201e-15	0.83309644626644	0.0959271427169856	0.00884891784303468	0.0465031926137004	1.67111408045539e-14	1.3885307777942e-10	0.0161735294744724	4.03789460366541e-14	5.93631185605765e-13	3.15248918357553e-12	1.28071291880254e-11	4.94334636623724e-11	78.4962910919203	94.2356575762606	103.540263260526	103.584671212921	0.0444079523949767	9.34901363665995	25.0883801210002	3.96327330022132	58.8855921387149	41.1797581364444	5.78390939129167	97.4064767726294	0.0545	0.23975	0.37075	0.483	0.499214971188842	0.46055130865073	0.370054200617673	0.496229904690735	0.368708400926256	0.360914350435324	0.0838151562534877	0.0970174583813301	-0.0209125220025621	-0.00774164634086949	-0.0211894947111396	0.0456666666666667	0.1765	0.308833333333333	0.4585	0.410545085330572	0.361075388534989
293	1.53572583694563e-08	4.54459520535815e-07	7.60338516185893e-08	1.41383972242271e-07	0.534529631816945	0.0261764363743305	0.0561751186340027	0.418632578027121	1.22937850244267e-07	6.97119968075567e-07	0.0543698704278629	6.89205443445616e-06	2.21799492915316e-06	8.35480031198996e-06	9.03806378608218e-06	2.47201111468561e-05	42.1733020326938	48.7403754951738	61.0719581704398	61.4577313055997	0.38577313515998	12.7173558104259	19.284429272906	0.654150742955153	27.9742927614952	24.6230742439784	3.70130677422458	51.4765369406526	0.054	0.2365	0.37425	0.47425	0.448194247352387	0.415507995641318	0.392411611978294	0.46448972683135	0.380735622522942	0.409185227695575	0.101562367170287	-0.0505403083663105	0.0516134253944187	0.0961904583726201	-0.00653926897144766	0.0503333333333333	0.192333333333333	0.326	0.454666666666667	0.450626918463819	0.366247046273676
294	4.02671996953045e-10	2.33536620538419e-08	3.83160556337598e-07	7.77807678271161e-07	0.770174728985095	0.92030555641031	0.768886650302671	0.103672654720716	2.5236725362914e-07	7.35166907513646e-09	0.358240713830896	7.78544425817396e-08	7.72138642281692e-08	2.73463391999715e-07	5.63031329213189e-07	1.63224833220231e-06	49.7732504468149	55.7009854529169	57.0519008949195	57.1372503851235	0.0853494902039529	1.43626493220654	7.36399993830855	2.64811668441143	26.5836747727153	33.4394711415771	0.84405111691558	62.951662648198	0.05925	0.2305	0.377	0.457	0.46809940868559	0.45141956510029	0.331747193313206	0.458576954890859	0.368822993404712	0.372293947389909	0.0400028030390145	-0.0207689416939014	0.0121272276552035	-0.016945306899414	-0.0276674870584858	0.0516666666666667	0.187833333333333	0.320833333333333	0.447666666666667	0.439968168785757	0.32555344553902
295	4.00265443382536e-12	6.49181208878862e-11	6.35837466473705e-10	1.08747292668434e-09	0.378863300867375	0.509032385848108	0.227885561913451	0.17432492737515	3.97997190446898e-10	2.18813986398282e-08	0.527964250339754	3.60343738136619e-09	9.53267562814251e-09	2.80768516352438e-08	2.63923649365827e-08	5.97363732245198e-08	59.3345179376774	69.1417218763017	72.6532136880196	73.4276007208828	0.77438703286316	4.28587884458102	14.0930827832053	1.84535222307341	39.122662658543	31.3199987735825	0.398308235338845	70.5234175806552	0.0555	0.23925	0.38	0.45975	0.496719100612586	0.433286459725461	0.366337662739391	0.482589366271924	0.386875887873569	0.382601872173089	0.123748148656566	0.0458559032415519	0.0380898620016505	0.0420356550482776	0.0638360725653345	0.0493333333333333	0.187166666666667	0.3255	0.453333333333333	0.426430617007906	0.338854783986864
296	9.42267840882177e-11	2.26075507407939e-10	1.73901290676171e-10	4.16019699994752e-10	0.914286039661567	0.0935583452321083	0.0179706281563001	0.0237256566137967	3.12702449175001e-10	7.17883900429821e-07	0.176675042513321	3.71465564458475e-08	2.77050374863156e-09	8.17663826052282e-09	2.83663459041185e-08	6.14926794695603e-08	52.7914056240625	66.3237466495848	75.7287337701782	75.7403188443059	0.0115850741276518	9.41657219472108	22.9489132202434	5.11457648477972	39.5936247600384	24.566515819055	1.82537300165131	64.7928955304254	0.0585	0.23775	0.37075	0.46975	0.400110595490356	0.409140732838181	0.403607834406631	0.475281320571072	0.383269620279577	0.373068463856802	-0.077466163084206	0.00292720255357129	0.123609180494431	0.0375198748118237	0.00553666895180822	0.0481666666666667	0.1855	0.322666666666667	0.456	0.422236675487462	0.40740077176702
297	1.69934573094668e-15	2.83044991923392e-13	3.54629249104132e-12	4.75605127008631e-12	0.220854284932104	0.407439281044198	0.442293695504824	0.841491596469719	2.6511119122821e-10	5.69252676037998e-13	0.00301955395272386	3.30274036780378e-11	9.33047143326366e-12	5.46440850306591e-11	6.37040745500937e-12	2.6503389032244e-11	75.32685440348	81.268783452324	84.8396221156218	86.3384338604665	1.49881174484472	5.06965040814248	11.0115794569865	0.0399943663724116	39.9160835787316	51.9502340588006	8.79561524866949	81.7753971072078	0.05375	0.23925	0.381	0.4755	0.364152959735228	0.376344138945937	0.308325649713079	0.461500318162538	0.380418086394	0.360729613638534	-0.115534443926899	0.142250899405749	-0.0602213248227641	-0.00249921041019308	0.0329966562794267	0.0528333333333333	0.186666666666667	0.311166666666667	0.445333333333333	0.429849330075942	0.368019790111249
298	5.06258213670067e-19	2.58328158828413e-17	4.27706095416396e-17	1.21415051742928e-16	0.840747076636974	0.108158371248627	0.0669325330486497	0.0625823490675808	5.10319259301917e-13	1.01471771579263e-15	0.0145967682929104	3.77457437292e-19	2.68049042767209e-14	1.1006219207923e-13	5.20834272188483e-13	1.90329485122442e-12	91.9537920335788	101.618821812961	110.60124119492	110.6416172631	0.0403760681801941	9.0227954501388	18.687825229521	3.46759207306195	52.1648324773814	64.4016765819106	5.96449648581074	123.602062313586	0.05625	0.239	0.38225	0.4705	0.480231981023096	0.381271761646819	0.378878612999391	0.488628060887042	0.365873630996031	0.37501141240304	-0.0109104489101982	0.173341163773547	0.00685549981286327	0.0540419701482007	0.0865555844154981	0.0478333333333333	0.179333333333333	0.304666666666667	0.445666666666667	0.405585361161261	0.398676393830616
299	6.64432648894445e-12	2.8663816141804e-11	1.23561409828579e-09	1.17812110380902e-09	0.141063661242562	0.813011247752438	0.184898473364599	0.138240596041407	1.49396041205642e-09	5.96132098638034e-08	0.921704987077669	4.23263235878905e-10	2.04974657259121e-08	5.01545679796192e-08	2.91763726514484e-07	5.75695460573866e-07	58.2864354639751	70.9803361188169	71.0679327994148	73.2342504484186	2.16631764900376	2.25391432960168	14.9478149844435	2.19743504035114	36.5422071455705	29.3759391626354	0.00966018920371425	75.6988947963417	0.052	0.2285	0.371	0.46	0.389286105423391	0.426731673204823	0.341182608331697	0.474696007227922	0.365839847463949	0.406010184050708	0.00568139544324092	-0.0399135985374579	-0.0142484725037117	0.0232905401192866	0.133897855228694	0.0455	0.179	0.3185	0.461	0.353062950934022	0.430245449139165
300	2.03454539254401e-12	4.66653409840112e-11	2.00143078080691e-10	1.99725013768724e-10	0.147216279464353	0.178932082434265	0.115043373191194	0.914607079983611	2.67141293887167e-12	2.34976888228349e-06	0.0199205820660242	1.36246907182072e-09	1.62416921217019e-11	9.07522552782355e-11	4.12222082718101e-10	1.55973400599863e-09	60.732977607564	69.8849052096775	75.3964194848377	77.4972798586605	2.1008603738228	7.61237464898295	16.7643022510965	0.0114981204560536	48.9161554043203	22.2854782344257	5.41884074325571	72.8829103511535	0.0555	0.2385	0.36275	0.469	0.503131593992621	0.406218240440762	0.363782848454476	0.444035857841733	0.368313075490143	0.387401717113778	0.240547986150459	-0.0152806326942332	-0.0293769628558443	0.00122572233058921	-0.0580139558491611	0.055	0.180666666666667	0.317166666666667	0.445333333333333	0.386040953371965	0.427506839991538
301	7.66364820412046e-16	2.49688397806085e-13	1.28674681718419e-12	1.6204753771965e-12	0.196287982065026	0.198592626046446	0.371612510636239	0.211473838265962	1.7979573161759e-15	3.26440428648666e-08	0.0399685927578776	2.24777776117692e-13	3.38375771635667e-14	9.48106061552614e-14	7.0685444664825e-14	7.67653941105357e-14	76.9613698269095	81.5461204465464	87.1862587658034	88.8560389313061	1.66978016550274	7.30991848475969	11.8946691043966	1.5613077839098	63.2747345071039	30.5436389574643	4.21921733603267	93.4456233655399	0.06025	0.24575	0.38	0.47775	0.422356100797979	0.47798074984342	0.483572281432141	0.438867246033937	0.417575206945549	0.389036320303095	0.131384427335939	0.188932731729505	0.03208816730776	0.0304930720121962	-0.0222653298004907	0.0543333333333333	0.179666666666667	0.326166666666667	0.456833333333333	0.420406379252135	0.421848933669167
302	3.65902676591388e-19	6.37587951115407e-18	3.93169148182153e-16	1.08318367192707e-15	0.81046311741421	0.959858274721278	0.289222902114845	0.130490888540941	8.78106106177183e-18	1.07687056677665e-10	0.0119364471831723	1.54451811097158e-15	7.20295118957081e-16	3.05427576132757e-15	1.88995840471976e-14	5.03435172662994e-14	92.617223829584	104.647272475879	105.622780475525	105.680298243358	0.0575177678329055	1.03302576747956	13.0630744137743	2.28665492493656	73.7690972756409	41.6766571251355	6.32028456780608	104.873063668993	0.05675	0.24225	0.38175	0.47575	0.505857864211337	0.422829779062808	0.352980692485245	0.469189179057066	0.35433725220158	0.372922455998344	0.00809269421503014	0.0935151841912347	0.0588701937099125	0.0906993766481557	-0.0142857730594769	0.0498333333333333	0.171666666666667	0.319	0.450166666666667	0.349946381065064	0.474508005637605
303	2.93406131928701e-14	3.44112037202053e-12	1.3105763603841e-10	2.82376701473958e-10	0.601783730497294	0.966761951312826	0.782900911483473	0.128290341451527	3.90417961714613e-12	4.92394531722465e-10	0.170662084820747	1.32200224770598e-10	7.43866972177958e-11	4.13888344655229e-10	1.30558730920289e-09	4.94634681299292e-09	69.4719224435612	75.722534402259	76.3967534573821	76.6690674545753	0.272313997193123	0.946533052316227	7.19714501101407	2.31307127599212	48.1720294077804	38.7071796937926	1.87711784951534	78.481944896158	0.0575	0.23175	0.377	0.45875	0.417080407575777	0.420744352845943	0.28508098148171	0.477074581566335	0.32834605405094	0.353114427118633	-0.00893348665565726	-0.0652457914662978	-0.014238482495542	0.00793796514334319	-0.0548900140193663	0.0505	0.175	0.316666666666667	0.444833333333333	0.415958046017271	0.401108269978149
304	2.51800055731471e-17	8.17903010866279e-14	3.91257715277671e-12	9.0311466399486e-12	0.637804317968403	0.975555068370073	0.999975159597566	0.301936232387389	1.86173750262141e-14	2.72273031966214e-11	0.0210088041265325	2.90182843411015e-11	6.66654709697568e-13	3.76770760934555e-12	6.86199658343637e-12	2.83829758768576e-11	83.9624905768214	84.0103777065742	84.6115719169393	84.8331971959997	0.22162527906039	0.822819489425456	0.870706619178236	1.06562287281486	58.6730549384883	44.3667455800751	5.32606184848919	82.0814637338909	0.05625	0.24075	0.3735	0.479	0.420477165358303	0.34025948069919	0.377276298783149	0.433118339802243	0.41401958804887	0.402603654969422	-0.072406816774725	-0.00827797100753877	0.0469985097843758	0.0323139567406311	0.1220757677999	0.0515	0.1775	0.309166666666667	0.4555	0.421607411482943	0.339481660365348
305	3.60779057366116e-13	1.88101104514419e-11	1.61538902748217e-11	3.34117199113123e-11	0.508461974848297	0.080423618071033	0.0953891619804166	0.00270337187002807	2.0343273657524e-10	5.21317281035111e-10	0.0013168777914299	4.50340729895716e-10	9.50976868083102e-10	1.29256855217094e-09	8.42048479172018e-10	1.74228424596638e-09	64.3032033703203	71.9255221059357	81.3107945699157	81.7480255609189	0.437230991003162	9.82250345498323	17.4448221905986	8.9975810964379	40.4334076193336	38.59577211539	10.318717344644	75.5500484959794	0.06075	0.23375	0.375	0.4755	0.479069021610628	0.49300334506217	0.340950494104605	0.49005274318514	0.386229921740207	0.408961819632892	0.183692298884612	-0.03389160403582	-0.0241639650793826	0.0209272310252596	-0.0345320439317139	0.047	0.181333333333333	0.314833333333333	0.442833333333333	0.38925081916716	0.404810617162889
306	1.54577081520716e-22	1.67108957184614e-19	3.26392289961681e-18	9.66896682979911e-18	0.997570944265824	0.571981401136935	0.724266780193014	0.0179101353783763	6.1118243307991e-20	4.06519033175528e-13	5.89826617070609e-05	1.07300795598272e-17	3.5050488403231e-18	2.52044493696182e-17	2.85000035338811e-17	1.38430381808851e-16	108.465816581498	112.498215434556	116.342931605381	116.342940873597	9.26821667235345e-06	3.84472543904121	7.87712429209932	5.60491778281357	83.5822869964777	52.6114175473067	16.135038259361	116.109001778056	0.05625	0.24575	0.37725	0.478	0.45198105593903	0.386238774231709	0.395495945444337	0.447873034749588	0.403658065943745	0.356361005749232	0.121209294154781	0.0182852070044597	-0.0275928576495784	0.0346856240258972	-0.00911441920334666	0.0456666666666667	0.1705	0.307166666666667	0.437166666666667	0.33563137526677	0.452174885312087
307	2.76032882492664e-11	1.22779905220358e-11	2.88840240453177e-10	4.0168988663281e-10	0.254832123007607	0.708742134893578	0.0390969567765229	0.075323811622608	1.11859206677266e-10	5.97630000411484e-08	0.00779186279872035	6.50206780072495e-10	1.87971778865749e-09	9.27504930907005e-09	6.92666658127742e-09	2.14744788421607e-08	55.3377981812882	72.8812204390415	74.5278058811673	75.8244227191026	1.29661683793529	2.94320228006109	20.4866245378144	3.16301803707165	41.602341730877	29.3710759061196	7.08069857942064	74.6672590308148	0.0555	0.23875	0.37825	0.47775	0.431938761573507	0.558068581171925	0.404867093747522	0.474544413258271	0.428565989206236	0.410249990396898	0.25527661890545	0.157588868517161	0.0827007661821307	0.00880881264576935	-0.0164452923634562	0.0475	0.185166666666667	0.3255	0.450666666666667	0.388524822823381	0.380960210755645
308	3.8221160880551e-16	4.18330917289325e-14	5.60960772083295e-13	1.2847322997779e-12	0.586102951015189	0.562433484611025	0.442525075537025	0.378435336401821	1.67561612406854e-13	4.25814871056415e-11	0.0438779051525638	6.66888308424859e-13	2.3797877801805e-12	1.31037068481881e-11	5.67556613293951e-11	1.9947548849206e-10	78.388564032015	85.4872980806613	89.1009075317997	89.3973790715172	0.296471539717459	3.91008099085593	11.0088150395022	0.775778518406696	54.35253600746	43.4914543370014	4.06125395403069	88.7025101176951	0.05675	0.239	0.3725	0.4705	0.426903028641672	0.403269550014657	0.417619015117981	0.484904801809151	0.401427532717132	0.39033831829065	0.081535767927564	-0.0328703457713577	0.000366272338796211	0.0273766080391828	-0.0165966117735711	0.0526666666666667	0.178166666666667	0.308833333333333	0.45	0.380044868989174	0.372738157869414
309	1.26706011163174e-13	6.73914922985913e-13	4.31211502014112e-11	6.03389744050176e-11	0.24793133996572	0.962563025972671	0.239287588433347	0.105908809417498	1.34646731035446e-12	1.93750826453124e-07	0.487005599771531	1.79461545024905e-09	3.12587779591723e-11	1.21301908118279e-10	6.54868487633706e-10	1.67344312692033e-09	66.4600191951395	79.3473721197806	79.0124834300441	80.3474061804445	1.33492275040044	1.00003406066389	13.8873869853051	2.61423169137606	50.2602911780759	27.094475705997	0.483135248083272	72.2161767597989	0.05475	0.2445	0.36975	0.47625	0.431861814746091	0.463863553770554	0.354859322120373	0.404577530929725	0.347955090998746	0.333882085038235	-0.00697913193672087	-0.0156636413097121	0.0585041179122936	0.036030120132463	-0.00116352463868219	0.0475	0.185333333333333	0.319333333333333	0.469166666666667	0.409940585973072	0.355641368015093
310	2.01993328031085e-14	9.47042983551589e-14	1.72737832298994e-12	1.5535787366858e-12	0.117616757251433	0.384139796577043	0.0664161434604221	0.283921090777919	4.21022789834691e-10	3.79045470366200e-11	0.50719104562569	2.92794573615294e-12	3.65799793753412e-10	2.04587385655188e-10	4.16850416541053e-09	2.820278852856e-09	70.2399455919804	83.6871023639833	86.5056043335644	88.9543775713464	2.44877323778201	5.26727520736313	18.7144319793661	1.14822469929641	39.0128608781633	43.7191455764005	0.439857906880206	87.4742382559391	0.058	0.2315	0.37825	0.46625	0.371817279833561	0.417652333840085	0.450841604791568	0.49282636494397	0.388982017432169	0.400669137569734	-0.0236734145852023	-0.0503091691149793	0.0795094517023976	0.00980044963540323	0.0363703182273001	0.053	0.180166666666667	0.314166666666667	0.4595	0.420805918520211	0.312232261008833
311	1.20539323776209e-21	5.35439611152236e-19	2.44117382002271e-17	1.86751554011823e-17	0.0828766993737498	0.431874949321061	0.478894461737279	0.00196205254474201	1.10903507587916e-19	6.10721104113464e-12	0.005007792301847	7.74421832686708e-19	1.56085123632783e-18	1.14522814629113e-17	6.53537507978339e-18	3.22338529464269e-17	104.280837848979	109.99248274578	111.855524084662	114.863089171544	3.0075650868821	4.87060642576398	10.5822513225648	9.58470225266728	82.4044558036167	47.2948613971985	7.8766224182782	121.997894720712	0.058	0.25375	0.38	0.48325	0.509056264918634	0.41600948613767	0.416113441539754	0.448606246020116	0.420400896108621	0.391445026302582	0.0601320561935183	0.109178474642756	0.0173700449727617	0.00207053083818023	-0.0412833005653119	0.0441666666666667	0.178	0.313333333333333	0.454666666666667	0.416976810521168	0.411974271670359
312	4.04541749038857e-11	5.5141361091763e-10	2.36377036632774e-09	4.16090038566163e-09	0.416756013982948	0.318839515357341	0.155529650196416	0.361213673690413	8.79381258959592e-11	8.24911083846869e-07	0.00971626827639246	5.21769896014999e-09	1.28605894798498e-09	5.75903173493567e-09	1.43846735356363e-08	3.97526291401381e-08	54.5454993977401	64.300736194542	69.5136330591413	70.1730778710407	0.659444811899448	5.87234167649876	15.6275784733007	0.833669231977183	42.0727945877916	24.298784315235	6.68618922080896	69.6211014904622	0.055	0.2365	0.371	0.4815	0.404654251683165	0.472466340808235	0.316223889532613	0.462216406205452	0.361885144154406	0.378786303797938	0.0866759862207659	-0.000953906086890087	-0.0118966416382854	-0.000458171771627763	0.136453072677613	0.0508333333333333	0.182833333333333	0.323166666666667	0.455166666666667	0.390116724115305	0.413849796907331
313	2.71239302654521e-18	3.12795850910079e-16	1.47279971116267e-14	2.51359154973548e-14	0.301376688306092	0.807170016337741	0.532768143910817	0.231335518561564	4.2876951847664e-15	9.54711910901883e-13	0.00444709475886349	9.75476850973128e-15	2.27311738139865e-13	1.0811550620728e-12	2.24443851906077e-12	6.04094898318353e-12	88.522298858079	96.2019983794598	97.4277537594608	98.4958463228832	1.0680925634224	2.29384794342332	9.97354746480414	1.43263111573378	61.5631453003061	50.935095852461	8.09159745559555	100.666026757248	0.0565	0.2405	0.37925	0.47125	0.429055703642918	0.401236509308599	0.322176374193066	0.489249674075007	0.384659960244934	0.340502981007218	-0.0202200389030774	-0.0326604230770146	0.00114855444391093	0.0376164037140043	-0.0300209029960253	0.051	0.175833333333333	0.310166666666667	0.442333333333333	0.425048505055208	0.412564060003906
314	2.04219954953083e-14	1.78104377022291e-11	6.97411462814021e-10	9.75250950196072e-10	0.262140366940899	0.896060628279679	0.982883881543175	0.0029458560076569	1.14311104811677e-11	6.34287809842167e-10	0.241700798681125	5.6989115028127e-10	1.01677538744823e-10	2.77447989210328e-10	4.76501892834608e-11	1.23367549245765e-10	70.2173952646408	72.0479489918434	72.4330473290029	73.6904654736427	1.25741814463981	1.64251648179925	3.47307020900189	8.84070331424846	46.0664190953648	38.2129894132922	1.3706467238917	74.9843878607134	0.06175	0.238	0.374	0.46975	0.452738610143465	0.372669610926996	0.419719825032516	0.442925096587167	0.389860581111284	0.35834827300644	-0.0103613178660735	0.0805868709865517	-0.0144918551327144	-0.00346250063306012	-0.0180648601582718	0.048	0.181833333333333	0.314166666666667	0.457833333333333	0.367658082673456	0.407650392424404
315	1.30406247041211e-09	4.61957205522692e-08	3.37509657097057e-07	3.53693770695562e-08	0.00601814633103189	0.0554953696772036	0.0916390920848661	0.568204034549613	9.37257540588418e-08	6.55206553081438e-06	0.831165485362991	2.93485973770176e-08	1.87547721987241e-06	2.72215585684857e-06	7.80210313044849e-06	1.20075329656428e-05	47.3261784613205	54.1145696365056	57.3695881482199	64.9144491850457	7.54486103682575	10.79987954854	17.5882707237251	0.32569677994843	28.4994366652063	20.3197532520844	0.0454572375438147	65.376640841846	0.05325	0.22575	0.3555	0.4525	0.460316345115899	0.315267927863897	0.314011190465685	0.445016083254031	0.366907548003225	0.351364605711718	-0.0834297948384267	0.0393237576345836	-0.103548851565962	0.00164114670893139	0.12205291791968	0.0506666666666667	0.182	0.312166666666667	0.454666666666667	0.364624936730155	0.411762655223768
316	2.94039613348364e-19	3.86265163164567e-18	6.38906763133122e-16	1.79129117018612e-15	0.937528236432646	1	0.404637747761671	0.827607893123432	3.82528632182296e-15	8.48256503053366e-13	0.00968637052555677	2.21357234236729e-16	1.47706132578543e-14	5.46251379382004e-14	2.70032959037038e-13	8.1552428814553e-13	93.0639501998012	105.730357656801	104.529441784201	104.535584724959	0.00614294075785438	-1.19477293184173	11.4716345251582	0.0474240115772773	61.7878436557421	51.1671659194562	6.69168324847487	109.283044317502	0.054	0.2395	0.38675	0.4785	0.470394352672593	0.524383608171144	0.298688940517734	0.45872422562297	0.36149357506294	0.380243566751332	0.123562289661683	0.0902557637249121	-0.0173866771902863	-0.0145719540232344	0.0125792921584431	0.053	0.174833333333333	0.317166666666667	0.452166666666667	0.329277163843333	0.433532680704222
317	3.26994304968383e-11	4.21828525311587e-10	2.71198352200289e-11	1.89844186470472e-11	0.0840808880223842	0.00273586102317035	0.00312849965129068	0.127050212314153	5.88947319703829e-12	2.44611156997667e-05	0.237910989437575	4.28406528698067e-09	1.14032307264838e-10	6.26217510165056e-10	4.211599679482e-10	1.21889742868958e-09	54.986667211022	64.9094085043835	80.0993774321978	83.0835762503411	2.98419881814334	18.1741677459577	28.0969090393191	2.32818162855983	47.3660229067937	17.8059961738381	1.39292956027384	70.1019854874647	0.05575	0.23125	0.36025	0.463	0.428338270769468	0.460274040920913	0.357012136687159	0.477835775749614	0.383970202116889	0.383580556010877	0.0615979153490838	0.0130268164934471	-0.0255797728933716	-0.0202609583806797	-0.00940592581702961	0.0488333333333333	0.175	0.3195	0.451	0.383616353369041	0.403166014673362
318	1.34838575368296e-14	6.44518089399166e-13	3.60611628860121e-11	7.38344487936225e-11	0.508926969030927	0.99470715111982	0.640627523477668	0.402592915840619	1.8560846682309e-07	2.50175134368888e-14	0.00344695484877916	1.3219823851489e-13	4.8003663525855e-13	2.18498255754519e-12	8.29921333714103e-12	2.47828446028072e-11	71.0711389092321	79.446276357412	79.4318262901143	79.8680989971981	0.436272707083845	0.421822639786114	8.796960087966	0.70056796420522	27.1774763913545	58.0917353724635	8.55436094472316	94.6729025828449	0.05775	0.23225	0.383	0.47525	0.39103506429234	0.508868031607074	0.406029377372406	0.471381575632268	0.382560709537681	0.36685809488198	0.0332188686728432	0.00811868943763253	-0.00352868708272141	-0.0192773826724073	-0.0533557857839244	0.0538333333333333	0.189	0.309166666666667	0.4455	0.412108172751732	0.390514952925763
319	3.49969528973032e-15	7.15837643827775e-14	1.26120298540499e-11	2.98812872270369e-11	0.725061254613538	1	0.698096502603436	0.363351097400653	1.65150640827009e-11	1.47635127964562e-11	0.00117720248731231	3.0164312312675e-11	1.81933976679671e-10	7.16017960108789e-11	9.25476467624828e-11	4.50288841172413e-11	73.8432438788368	84.3041942918207	81.8884753249804	82.0121700962191	0.123694771238661	-2.2920241956017	8.16892621738225	0.826277653725811	45.3456947551276	45.5652845188215	10.525787332339	81.9898779462577	0.0555	0.23625	0.377	0.477	0.475106205937042	0.522791380192081	0.371275561899462	0.456468970905304	0.36468268257811	0.381253618113353	0.0562808627105232	0.10882950567859	0.0876158126662683	-0.00710179396950769	0.0543863890551291	0.0513333333333333	0.180666666666667	0.311666666666667	0.444	0.362009105559742	0.39152844867719
320	1.54531751968409e-18	2.33484887005062e-15	2.19082630416032e-13	2.57140804461622e-13	0.171210695811011	0.93311981038451	0.983116673019791	0.00165231531502217	5.35674740213229e-15	1.91258871193726e-12	0.0199096448662137	6.87846901594989e-14	6.64390454854056e-14	3.84745956887976e-13	2.1241689397456e-12	8.21480624641158e-12	89.6727607549838	91.8167227626182	91.2619206866002	93.1342311316184	1.87231044501823	1.31750836900028	3.46147037663468	9.90052606730751	61.1248588623093	49.5716366848865	5.41979961142897	96.1801582736342	0.059	0.24325	0.3755	0.4685	0.468081673726505	0.484332437089905	0.306422238774211	0.455275642468113	0.321289355049073	0.359909252597922	-0.00725498910420653	0.0141786430684569	-0.0126283841742095	-0.0139601524055285	-0.0134458070178066	0.0448333333333333	0.1785	0.3075	0.444833333333333	0.370993808003985	0.452459465462098
321	1.10854758744299e-15	1.3645770262929e-13	5.03041894194976e-12	1.99174109269256e-12	0.0370847909297242	0.358661721233482	0.350942688159941	0.898998557777021	4.78475328546393e-15	9.12538756095784e-08	0.096039252424377	2.71061844137277e-12	1.74578249508312e-14	1.12778536055717e-13	4.03755267817552e-13	1.7542012684841e-12	76.2037933814063	82.8811167810418	84.0280798825261	88.3745934210019	4.34651353847585	5.49347663996014	12.1708000395956	0.0161103410600845	61.347183156051	28.5511868592093	2.77011514663354	87.6545842789716	0.05325	0.243	0.36575	0.46375	0.460417793822446	0.452248024146004	0.404667582095782	0.46795580367653	0.420603275367147	0.379255406146696	0.0946956128081936	0.149140726094748	0.0428319219215674	0.0718576257624048	-0.0549496622811713	0.0538333333333333	0.178166666666667	0.314166666666667	0.446833333333333	0.348282139290845	0.413150245285333
322	6.52129210305359e-13	1.39642473326578e-10	1.10507145228291e-09	2.3663025126622e-09	0.646116685963734	0.53056172614131	0.671273213299318	0.541324667502586	7.18001974356159e-12	4.53517475660423e-08	0.00770422377646859	9.37216353799698e-11	1.44537032622203e-10	7.62504218569877e-10	2.23605498165522e-09	8.2402393709684e-09	63.0820712083223	67.4135766916443	71.3348187087686	71.5456499224456	0.210831213677011	4.13207323080132	8.46357871412329	0.373090156645048	46.9776676541551	29.9059563658739	7.1009702135907	79.3010712589303	0.05275	0.2395	0.3675	0.4915	0.457812669284342	0.482980658314011	0.384874462967081	0.442201078554021	0.431376175276428	0.39665625887141	0.140375900512165	0.073173533565112	-0.015985362572742	-0.0065617087249	0.0030706550302823	0.05	0.182666666666667	0.314666666666667	0.464333333333333	0.359706436561989	0.440642699532872
323	6.77775554388154e-09	5.18033836250609e-07	7.31375343272638e-06	1.1197530772872e-05	0.416019772162717	0.880822147832082	0.852061822947519	0.702751054494688	2.82101480609606e-06	2.82017195029071e-07	0.986913017423903	4.92916796324879e-06	7.46769190572484e-07	3.34169295429425e-06	6.14817796192223e-06	1.67583797329285e-05	43.885231942164	48.4296121323423	49.531445447079	50.1929769873022	0.661531540223223	1.76336485495995	6.30774504513829	0.145625792094506	21.934600542796	26.3690934290062	0.000269053021838772	52.3574572737796	0.05425	0.2295	0.36975	0.453	0.461703320542834	0.422351985770925	0.342889835909308	0.453834242985591	0.408537845853102	0.357251897533442	-0.0196196399511611	0.0408036573581933	0.0616260538766524	0.0326787667299302	0.0535041611747773	0.0525	0.190666666666667	0.32	0.452833333333333	0.38023124423014	0.379087289348395
324	1	1	1	1	0.581368189680963	0.72499796827219	0.43103827958714	0.883427047140309	4.47311877152239e-13	2.532808862384e-15	0.161169050100428	1.41216726839558e-16	1.84782266646516e-14	3.53608843154017e-14	4.88632863019254e-13	8.01255640880609e-13	-Inf	-Inf	-Inf	-Inf	0.304027978905651	2.83765141538606	11.1469189139825	0.0214992519777297	52.4236180948046	62.5997868219638	1.96322293789308	110.300049332121	0.052	0.24175	0.38025	0.46575	0.467415771876723	0.480248687229935	0.469073457763618	0.482727620960134	0.349627617135377	0.417910544259775	0.146026769942593	0.0509637312826987	0.180992630647075	0.0127709924817189	0.999958992306093	0.0526666666666667	0.181666666666667	0.303833333333333	0.4515	0.462474132435251	0.363606661772924
325	4.15721277995246e-14	1.83850611801119e-13	5.09794882986403e-12	3.19059202787296e-12	0.070292111633975	0.409739301182945	0.0703045090247342	0.156118051845689	6.44431674688976e-12	2.21555083673125e-10	0.0142379951841745	4.62869783951747e-12	1.76279335476933e-10	9.1440695567599e-10	3.48185744815763e-09	1.17570344205456e-08	68.7548404538975	82.2227122131953	83.9971006077176	87.2732864096761	3.27618580195849	5.05057419648074	18.5184459557786	2.01143050591691	47.1895481095798	40.2666846703505	6.00839216791246	86.4020471523133	0.05825	0.23225	0.369	0.46875	0.418620649597968	0.483073271885727	0.321398242886948	0.486521723948936	0.3698548484391	0.386582305682742	0.047440142823276	-0.0291301734105397	-0.00877314788211167	0.0423576783768625	-0.0727278643965879	0.0516666666666667	0.176	0.307833333333333	0.443833333333333	0.389289073931712	0.366182283522264
326	3.93202600619099e-13	9.1023104007704e-12	5.44862513162996e-11	4.30305808101142e-11	0.101248191529376	0.179815039100168	0.107188107169248	0.00347695636464445	9.89014883676137e-13	8.78937794642275e-07	0.00042285764105315	2.10227909247277e-11	6.07299584009611e-12	3.54212036776266e-11	6.53596631641387e-11	2.60220845836094e-10	64.1257241055791	73.5508434895382	78.4632581337428	81.1490294212781	2.68577128753532	7.59818593173986	17.023305315699	8.53858598336319	50.8658087032909	24.1765991381289	12.428383972474	82.8428979234692	0.06075	0.23525	0.3695	0.4745	0.472666309122229	0.46479141638111	0.342204594965585	0.465700078788867	0.375127496538206	0.378135726711829	0.136225556781599	0.139990258812935	0.0127226056833203	-0.0154783902664457	0.197515988534817	0.0473333333333333	0.176666666666667	0.321833333333333	0.438666666666667	0.40983558591417	0.330220360293135
327	1.86076535406107e-19	1.05852920536586e-17	1.94121352732057e-16	3.06123493426081e-16	0.247191162233606	0.41613392057519	0.204034003393964	0.171391024228613	9.41198573285715e-17	2.1315739957794e-12	0.0103452531014292	8.09356149497401e-18	2.77657749020227e-15	4.20730003477546e-15	5.24680796861376e-14	3.5253716365712e-14	93.9986312726978	103.550800860678	107.209613235318	108.548722216874	1.33910898155591	4.99792135619646	14.5500909441762	1.87073411381243	69.0889787002725	49.3589714943173	6.57445749271028	116.74237638546	0.05325	0.2455	0.37325	0.47375	0.446191654151037	0.423199118148489	0.366599576494326	0.465447171849865	0.334345989220721	0.391623811762367	0.0533494749025046	-0.0388987603508813	-0.00157907311758163	-0.032025675510599	-0.0374169665268857	0.0471666666666667	0.176666666666667	0.3055	0.447666666666667	0.399150291642463	0.364011651975526
328	4.24961496940098e-17	6.31379864994188e-17	5.32224110814563e-16	1.37692959141615e-15	0.66005811185486	0.363029410665753	0.022551099229344	0.20889052113818	4.96463298133446e-11	4.15451958230483e-15	0.00203142528232961	8.74473167269257e-13	8.02527841873858e-14	4.72746641550991e-13	4.2579881851373e-13	1.80274937688478e-12	82.8906704305991	99.6805855634229	104.941014384822	105.134467395583	0.193453010761004	5.45388183215982	22.2437969649836	1.57909901298444	43.1910867815095	61.6252720997018	9.52092169896605	90.293177899303	0.0545	0.23375	0.374	0.48275	0.45521644267422	0.435745802870606	0.343756292523536	0.50966930151833	0.383830673908502	0.366773732713383	0.0880012480050786	0.0325500977243049	-0.0411468498863585	0.0765058798570295	-0.0295787494630686	0.0488333333333333	0.179666666666667	0.2985	0.451333333333333	0.430016415841344	0.338343539240369
329	3.93084387890354e-12	5.98565284967743e-10	8.02247894125212e-09	4.37916895090138e-09	0.0620611636512613	0.312663469768713	0.470747706603874	0.0393712454849696	1.51049645691897e-11	3.76191373449401e-07	0.113986842840799	1.33427349373983e-09	1.08564904355689e-10	4.88300586490839e-10	2.0395945801158e-09	5.4884933435997e-09	59.37194523566	64.1141556242219	66.5670371415181	70.0484651224033	3.4814279808852	5.93430949818139	10.6765198867433	4.24477676422475	45.5204994279011	25.8127694855684	2.49805711297449	72.9334692067975	0.057	0.245	0.363	0.47025	0.436497746698235	0.373438854400989	0.345948638685673	0.450558687447232	0.385545000993197	0.387679115519329	-0.115430806203103	-0.00297985098170708	-0.0371347641152431	0.0507698879213345	-0.0152641132132409	0.0476666666666667	0.1885	0.314	0.454166666666667	0.418326494854726	0.357789088159831
330	9.1104775225347e-10	1.51963193732983e-08	2.74164567534501e-07	5.77399950775005e-07	0.924756718335277	0.944743563508584	0.546230012762805	0.00503972682701108	9.44732210350265e-09	5.70146664448272e-07	0.00854436929733106	2.13653955493352e-06	4.38409440520604e-08	2.13356764956596e-07	6.01214692817222e-07	1.96630758151449e-06	48.0735428059561	56.6967513681957	57.8892257185362	57.8981453274391	0.00891960890294285	1.20139395924343	9.82460252148303	7.86512765781117	32.9517797596927	25.0106449921186	6.91566848762704	54.5360024734055	0.05775	0.23625	0.3705	0.47375	0.472885167494103	0.429202498865194	0.399498580499817	0.470478494696915	0.356542046033644	0.385825720051691	0.0529353814775692	0.116102868911811	-0.0140728729515655	0.0250854382863741	0.00153957533208502	0.0451666666666667	0.1885	0.322	0.447	0.431602197835966	0.330573179484387
331	4.3608302556524e-12	5.96648113066505e-10	9.22047494464662e-09	1.63303676345703e-08	0.440848297341156	0.745748863106191	0.74282602532424	0.0847391951748228	3.03339670348133e-08	1.52060216510642e-10	0.268325866263567	3.77263133784272e-10	2.993576991543e-09	1.4526271737206e-08	9.77663606621543e-09	3.28329982206199e-08	59.1573221319995	64.1214520763824	66.2297949667627	66.8238682930023	0.594073326239595	2.70241621661989	7.66654616100277	2.97157730510844	30.6860396263273	41.0021709753291	1.22528546339163	75.9749092248876	0.05775	0.23975	0.37375	0.46025	0.470457357666249	0.43315061079069	0.406493435491031	0.457191499008686	0.420420608232967	0.359306813223508	-0.0176939682775227	0.0555898852190445	0.0164620719529136	0.0462159414774102	-0.0480624012700902	0.0498333333333333	0.193333333333333	0.311833333333333	0.449	0.456863830485523	0.339045634650301
332	1.97796292047018e-18	3.21379548210462e-16	1.60901936456104e-14	1.789923047361e-14	0.15235414528763	0.67963642481013	0.520783409428389	0.0470219666957393	5.43762349888844e-12	8.3016546419289e-15	0.0756406029827326	2.3210547605998e-14	1.85213312138892e-13	6.38052178503377e-13	5.5758678300757e-12	1.13400077585442e-11	89.1680428696418	96.143057394278	97.226583580632	99.275104435299	2.048520854667	3.132047041021	10.1070615656572	3.9446023194896	47.5224999627499	60.2624389617413	3.15616670297277	98.6788196793819	0.059	0.238	0.38475	0.47325	0.388321568432488	0.407700491983275	0.428855096696618	0.458790402648683	0.377830591083778	0.399264545665508	-0.0563752336541904	-0.00593932810336181	0.0609827109503492	-0.0254025462040472	0.111781104931417	0.0498333333333333	0.181	0.3095	0.455166666666667	0.399695932227796	0.418764060280669
333	1.38463476619696e-12	3.76999613728952e-10	1.92614388533882e-09	3.77964281512039e-09	0.52591776555338	0.386983279695111	0.633027929558921	0.00777658955457174	9.05532086013793e-09	1.84448700699309e-11	0.0280211415672713	3.56834320942868e-09	3.34436092389725e-10	1.95895512586925e-10	1.47038057950918e-09	1.25047806421876e-09	61.5278312696246	65.1644705177823	70.0049081556645	70.4071810548194	0.402272899154923	5.24271053703706	8.87934978519479	7.08421458065732	33.0341725501112	45.1292611335975	4.8267662189046	70.5472407572577	0.05875	0.2345	0.37825	0.4675	0.477483398410974	0.514080343991261	0.464604257363559	0.494170702362206	0.385372012937609	0.404226035300838	0.171732491817197	0.202288374526155	0.069421048007462	0.0563789212767004	-0.00316938412010002	0.0466666666666667	0.186833333333333	0.313166666666667	0.445166666666667	0.420255876384974	0.469614851120227
334	1.20839993887221e-11	2.77895971754949e-10	3.45360624968831e-09	4.14294514845345e-09	0.208534061970828	0.50330231802157	0.284599504432339	0.537543804936912	4.39773725494664e-09	6.65895551945652e-08	4.5538035620982e-05	1.72224977759228e-08	3.90318009566791e-08	4.34156636405694e-08	1.20114291131285e-07	2.28433004930241e-07	57.0487087971414	65.8562092236025	68.6020415953972	70.1836159787781	1.58157438338094	4.32740675517562	13.1349071816367	0.380111059961564	34.4392111421621	29.1614932612938	16.625360309803	66.6928467956709	0.05175	0.231	0.367	0.486	0.528846418495397	0.458147954049694	0.332709084006669	0.403321831562255	0.402028793433484	0.394347563006433	0.0953676007359862	0.136394209312025	0.0605646627234488	0.0430221833073799	0.0796509533933582	0.049	0.182666666666667	0.314833333333333	0.4445	0.388267128166343	0.399310092595122
335	2.88783430077437e-15	2.5309593772544e-13	1.65317803475388e-11	1.51713708183701e-11	0.124845068290638	0.835693606639735	0.587386145095208	0.291056257824473	5.00280982123205e-15	3.32497776446948e-08	0.0422525992917033	2.40140220374498e-12	1.98283966463006e-13	1.09704401507082e-12	4.84476088244493e-12	1.7314488279324e-11	74.2379638436832	81.5161450114829	81.2567905674368	83.6122503855222	2.35545981808536	2.09610537403933	9.37428654183896	1.11472907591633	61.2594406448388	30.5079697023957	4.12505691763909	87.9376957611439	0.05375	0.2465	0.3715	0.4725	0.419758152585367	0.504171345335184	0.42686575965466	0.48684851435764	0.405902355348103	0.394032942079952	0.0938219814464894	0.112107197303434	0.103092345282713	0.00911195539883781	-0.0130948546051169	0.049	0.181333333333333	0.318	0.451833333333333	0.380938762897644	0.421459773706134
336	5.27598026441935e-12	1.85469973220065e-09	5.05709819481354e-08	4.65436761003315e-08	0.141919636889184	0.746398382047297	0.906309292819364	0.011652732931966	1.74215072400391e-11	1.05272030970106e-06	0.00014125066102378	5.72108554881317e-08	1.29369886027677e-10	6.44311942442065e-10	5.63667090814572e-10	2.17167476255528e-09	58.7633939512743	61.5348830860967	62.0760320452755	64.2330526385558	2.15702059328032	2.69816955245915	5.46965868728148	6.36295479447836	45.2410477899812	23.8292231232936	14.4853922184375	63.7197978300324	0.05975	0.24225	0.37225	0.48675	0.44781501797911	0.440139072217682	0.429344916937968	0.42624612231508	0.400815718316294	0.391549393420577	-0.0147875045528662	0.0358341434092857	0.0729862184771925	-0.00775583317522333	-0.0646980847112449	0.0481666666666667	0.186166666666667	0.324833333333333	0.448	0.379227178546252	0.425991469453349
337	2.16620995567369e-08	8.35991373032889e-08	1.6160319416229e-06	3.18821154958949e-06	0.777346961534808	0.979092389995911	0.36037216671054	0.19104983202669	2.16457956938787e-08	8.34200096865329e-06	0.0143046232537734	9.19751515930143e-07	2.70870237027629e-07	1.22722064582991e-06	8.68631036532285e-07	2.72741460745847e-06	41.452443131544	52.7291144401606	53.4161160909207	53.4960795311636	0.0799634402428637	0.76696509100293	12.0436363996196	1.70950326486127	31.3410164898178	19.8578375444886	6.0001548015116	56.7079880084761	0.05825	0.2305	0.36875	0.47275	0.380887573773259	0.571679230948155	0.356948612436039	0.420963418539981	0.428129263246169	0.390511035625439	0.123608381467475	-0.0113315231533644	0.0194713689175574	0.0537737084485553	-0.0399788578488906	0.0521666666666667	0.184333333333333	0.3255	0.447833333333333	0.416381307289414	0.422115133889616
338	5.90857797239749e-12	2.11313533681307e-09	1.99054837973162e-08	1.16084376342076e-09	0.00283408291519794	0.03433160897789	0.194675958823605	0.464916797397737	1.49739833572158e-10	1.12480011183501e-08	0.0232952861853584	1.05444418170583e-10	2.34976660155007e-09	1.01457497873091e-08	2.11608866433614e-08	6.77947771173488e-08	58.5291889135624	61.2364346385002	64.3586155510275	73.2699358400205	8.91132028899301	12.0335012015203	14.7407469264581	0.534031619138659	41.0322247932636	32.6126545490151	5.1463503287996	79.0206044482564	0.0545	0.22975	0.373	0.47375	0.475943324083693	0.370827036243195	0.389842012024911	0.477622998071061	0.394162094981924	0.393762760512021	-0.00177167906429289	0.057567180981429	-0.0110926299454278	0.0278184078585342	-0.0808340702199178	0.0511666666666667	0.177333333333333	0.317666666666667	0.450666666666667	0.417957278335158	0.384180054793284
339	1.57307969768532e-18	4.47164012823148e-15	9.06616652786887e-14	2.41095277513003e-13	0.989112943585865	0.717205213651342	0.979128833632454	0.0947084692916515	7.34235861619524e-17	3.05988093204888e-11	0.00123098617318698	2.80742408487237e-14	4.50690452839395e-15	2.91794457047713e-14	1.20135571611732e-13	5.3222038333606e-13	89.6363545626227	90.3951320605047	93.2832230404238	93.2834092353223	0.000186194898560643	2.88827717481763	3.6470546726996	2.79246450173832	69.5787527869852	44.138217435664	10.4432479412244	98.2419270232799	0.0575	0.24425	0.37525	0.48675	0.464991229381027	0.457179764195653	0.3138497090725	0.474098016497573	0.379798981574808	0.392519514635582	0.111650367504739	-0.0194217009605684	-0.0310901861434977	-0.0142854594864764	-0.0253303419643967	0.0498333333333333	0.175333333333333	0.311	0.453833333333333	0.375444445438806	0.436906981272305
340	3.74820405726293e-13	3.12845886335336e-11	5.25875151682116e-10	1.215671038639e-09	0.817337142437956	0.795248407645234	0.627985520513651	0.00976950540548795	1.53818174147226e-10	1.43848999473613e-10	0.0088164278332085	6.03954599667641e-12	1.29627858705095e-09	4.71649120039404e-09	1.31507686821579e-08	2.79870517185473e-08	64.2244643354643	70.7838384806018	73.1051053836563	73.1584530989567	0.0533477153003332	2.37461461835483	8.93398876349238	6.67644908295551	40.9797058394197	41.1106686286366	6.8596406408542	85.7781572263225	0.05875	0.2365	0.37975	0.48	0.50398197201197	0.458013508826372	0.451703411160918	0.492122522263233	0.394215722608061	0.353075127976217	0.0485280149238715	0.0674480669066328	0.0862161032167987	-0.00140335975404038	-0.0625427436531785	0.047	0.1835	0.3175	0.453333333333333	0.422374627002918	0.412873872727305
341	9.14704317785777e-15	1.31280280402389e-11	1.58295659847184e-10	3.80236014001808e-10	0.942633446371556	0.665382393651546	0.967299414480924	0.237705043966796	5.16475131163495e-12	9.24446285862345e-11	0.000815376234818116	2.46257968365265e-10	9.00027006697831e-11	4.57459316473404e-10	4.38370798115236e-10	1.66527899147486e-09	71.8689831259398	72.7313461258382	75.9509063337391	75.9560846285603	0.00517829482123489	3.22473850272218	4.0871015026205	1.39415278337765	47.6234297353385	41.975067874293	11.2059010860612	76.9965889867502	0.0545	0.24175	0.3825	0.48425	0.467648187187302	0.465140614469765	0.377420356601783	0.454058068927019	0.394467683764008	0.387914702830042	0.12633464176534	0.0449019515475123	0.00911574427568935	-0.0318897005874146	0.0658534282521935	0.0491666666666667	0.184333333333333	0.3195	0.450166666666667	0.389084384095577	0.466991418930813
342	5.4986246746739e-15	1.00772450238886e-13	7.68413954507694e-13	1.31704815349019e-12	0.326293669986294	0.327256997425761	0.126088364157584	0.0437585280651902	1.63378829333146e-11	7.75622371435761e-12	0.00231199208127254	3.90324967522661e-12	1.10197634653315e-10	5.58211824509181e-10	8.87909781678293e-10	3.39339209019831e-09	72.9149698963811	83.5501130600023	88.3759281378807	89.3394797536021	0.963551615721371	5.78936669359973	16.424509857221	4.06585496675416	45.3668204079386	46.8263815223763	9.28372168743408	86.8013917122172	0.05625	0.237	0.3725	0.4775	0.36507971362862	0.383801677827616	0.396074169492363	0.433471730350864	0.442787285026613	0.39116180103057	-0.0220799309659503	-0.00967777894432033	-0.0634459072257353	-0.0171131043995922	-0.0412205918861561	0.0471666666666667	0.181333333333333	0.3065	0.4465	0.391408950959095	0.388568179220136
343	1.09734925484243e-05	7.37578000895068e-05	2.83767839400683e-06	2.97167220571479e-06	0.191957547527442	0.00388875809225133	0.00795007733687659	0.288815699205528	4.01094017344769e-05	2.68823229557354e-05	0.0337093765994532	2.43254593694754e-06	0.00022447864200127	0.000751943516800162	0.00111125091724681	0.00191213289650011	28.2743641346606	36.3335288789167	51.9766970596174	53.6792262388553	1.7025291792379	17.3456973599386	25.4048621041948	1.12513377305868	16.8662050673029	17.6264513418282	4.50938411222523	54.1995241138115	0.05325	0.22175	0.353	0.46625	0.523432286793017	0.41223169528995	0.393087979702997	0.454605262765776	0.379014513183585	0.401585080810508	0.00357940636258134	0.135588732459847	-0.015374493579419	0.0449952452129742	-0.0263894106136053	0.0485	0.188	0.312666666666667	0.444666666666667	0.445600308908533	0.380045321149813
344	5.1373323229019e-13	1.46045356881781e-11	3.82967614157272e-11	9.4119232845761e-11	0.988637010493498	0.236074011474515	0.151975063402365	0.00816012384147922	2.54202004291831e-11	3.82958997096309e-08	4.5538035620982e-05	5.01925925096537e-10	1.42146448738897e-10	3.7624178753269e-10	1.01587127682886e-09	2.31444978221621e-09	63.574215292123	72.4926449127597	79.2907972135654	79.2910000446209	0.000202831055503339	6.79835513186117	15.7167847524979	6.99799114714824	44.5011949637283	30.2338898703165	16.625360309803	75.2895982242514	0.06275	0.23975	0.37575	0.486	0.449740074183514	0.355410250295426	0.279158654696995	0.43538278722001	0.38936726724099	0.382563365189276	-0.0303654753766546	-0.105129628724282	0.0005121758381142	0.0352999214945621	-0.00336773808924961	0.0503333333333333	0.184333333333333	0.322333333333333	0.4445	0.366706651685926	0.320813435700659
345	6.86521018191224e-21	5.34335686819692e-18	2.74391422435333e-17	4.80495397783669e-17	0.285593076171799	0.173243260622717	0.363580408390306	0.00161874296097791	5.43108543985991e-16	5.08586182975925e-14	2.83766419693482e-06	1.64117933940202e-16	3.1198155371854e-15	1.82148279669533e-14	6.32012319371841e-14	2.52054919353291e-13	100.733625184381	105.029173888383	111.594180419204	112.734460862841	1.14028044363658	7.70528697445843	12.0008356784601	9.93830771142802	65.6333872547602	56.6963207869339	21.9233075649045	109.960136500215	0.06225	0.235	0.37225	0.48025	0.385798425030202	0.417813343892635	0.428204062264071	0.45940383967095	0.379822666870985	0.387530142699589	0.05214594900549	0.068865839113147	-0.0623328302927008	-0.0154886582665484	-0.0642698346779187	0.0476666666666667	0.169	0.299833333333333	0.432666666666667	0.330995655538213	0.420709091169786
346	1.59833842865199e-14	1.5607118535607e-12	4.63650443019676e-12	1.03140890847021e-11	0.581783280205389	0.217813895787112	0.244292581268574	0.758779063840179	7.29171951427283e-10	3.72804397209548e-12	0.000567907734834329	3.59747739288342e-12	4.10602328678458e-11	1.71750086702113e-10	7.14500209343372e-10	2.10139898867308e-09	70.7214312914002	77.4826253292194	84.2174769753547	84.5208375371367	0.303360561782029	7.03821220791724	13.7994062457365	0.0943008832509804	37.9409857612009	48.2625508471447	11.8783321775936	86.9923900910593	0.05475	0.2335	0.3765	0.48325	0.380432759863052	0.414111519076757	0.293100669274691	0.48999582464918	0.397076689025658	0.406344039252267	-0.0988061434888001	-0.0787430261322531	-0.0409617141468325	0.0992340242343806	-0.0263150256938489	0.0533333333333333	0.182666666666667	0.309333333333333	0.448166666666667	0.426488668050179	0.40274799312558
347	7.3722795356999e-14	3.03363329553385e-11	1.11413990687571e-11	2.77116095837384e-11	0.909980008157895	0.0450856764132581	0.200813034276958	0.0124960296479585	1.2952227368524e-11	8.91963876567305e-10	0.0752075801403249	2.25406884781769e-11	1.80147796889634e-10	9.9768408782838e-10	1.85845605934046e-09	6.86228320218163e-09	67.5754581110159	70.8529748771616	82.1776012460396	82.1903846592613	0.0127834132217686	11.3374097820997	14.6149265482454	6.23909525177169	45.8216777265407	37.5478784075531	3.16553957461292	82.6783104587038	0.06	0.2395	0.36825	0.46425	0.413760347989403	0.35365540999304	0.385604235688759	0.449794835793126	0.382370926307734	0.38796263487087	0.0883968190294613	0.0127362243368159	-0.0736187809747934	-0.00860073790725017	0.0179860790872995	0.0485	0.183333333333333	0.309166666666667	0.446166666666667	0.385631805947523	0.378212038026354
348	5.66110194563028e-11	2.33370044977231e-11	6.82751697133822e-10	1.36427977801505e-09	0.529142141783749	0.920127284693788	0.0605380944783961	0.137808812222046	3.22426794606706e-08	4.04817191728731e-09	0.000454959646860439	4.26068558098813e-09	9.44618851407882e-09	3.53839363393418e-08	7.54389770432477e-08	1.29753643392652e-07	53.8486305689585	71.4418377896	72.4836603570948	72.8796990940973	0.396038737002527	1.43786130449735	19.0310685251388	2.20225721239149	30.5676407402188	34.6004283866932	12.2917716860848	70.1153232060486	0.05325	0.229	0.36775	0.4795	0.512840371368552	0.48020718018802	0.467846003594355	0.449196614641075	0.383366633562673	0.412268717282886	0.152041037462596	0.201978539102442	0.143958688825297	-0.00649481955073634	0.0869243059118432	0.0466666666666667	0.1835	0.311	0.443833333333333	0.409500543037788	0.315781360088184
349	7.36796353404748e-10	2.47494822111955e-08	5.50739102971272e-07	1.07530704896476e-06	0.683619927681444	0.980655016882964	0.731863081459438	0.0380410748467937	3.99559142287638e-09	2.24504655709597e-07	0.0917109290299373	1.13310715896163e-07	4.84260439776971e-08	1.43734342787656e-07	8.7527779618641e-07	1.82575429585498e-06	48.5156928753786	55.5662540979465	56.14096870106	56.3070481112809	0.166079410220846	0.74079401333438	7.7913552359023	4.30318465172968	34.6258780946064	26.8097253744963	2.84408256335882	62.0129730993712	0.05525	0.2315	0.375	0.473	0.434751940864199	0.399094089036526	0.476257467262139	0.481640738363528	0.34837268559528	0.349788178980456	0.0392756700777608	0.152198933735898	0.0722900917671168	-0.0138095142433999	-0.00622039147126115	0.046	0.183	0.324666666666667	0.455833333333333	0.365831203561043	0.474225587497978
350	7.0007140444529e-14	2.50309698240118e-11	2.65890598174871e-10	6.33067519244253e-10	0.930791058352431	0.631429292817876	0.795053670976875	0.0345750392166866	1.39511486825601e-09	1.84386073733476e-12	0.0139031751941061	1.77555865746392e-10	2.8632027602339e-11	1.51297126849262e-10	1.14399185398039e-10	1.92615847926476e-10	67.6819464756045	71.2845827412384	74.7239914576421	74.7315343113369	0.00754285369475838	3.44695157009846	7.04958783573238	4.46603983103387	36.6756461562491	49.643434714395	6.05039641485382	77.7782859826085	0.05725	0.23425	0.3745	0.468	0.458233540203962	0.392627127354502	0.35155848756803	0.474485860737752	0.376114935037249	0.36633131797192	0.104556014914757	-0.00572058849539511	-0.0121761527143115	0.000149980673432578	-0.00784035273734467	0.0476666666666667	0.184166666666667	0.3065	0.443	0.442844956376553	0.369775085062544
351	1.12208696326585e-19	3.44369799505961e-18	5.22571383968543e-17	1.36474709931748e-16	0.635633066836982	0.493518441251153	0.167213374539268	2.71767996281836e-06	2.17548452595111e-16	5.86282483463388e-10	0.33852421131219	2.56325161201762e-18	8.42143796446899e-17	5.68199713133454e-16	1.52294314426626e-15	7.18550269759534e-15	95.0316326193642	105.978348520242	110.15278397264	110.377282992798	0.224499020157964	4.39893447255599	15.3456503734342	22.0062222331699	67.436815514593	38.3665670568935	0.916012238489202	119.320764508213	0.069	0.25475	0.38575	0.47475	0.484669412772491	0.486824823551557	0.392982333085653	0.490350113139143	0.389053272600854	0.376904440050146	0.13211299762073	0.155824381788941	0.00399701434104069	-0.00706209352175718	0.0280177404159195	0.0468333333333333	0.185666666666667	0.325333333333333	0.465	0.396926077317818	0.425037166309409
352	1	1	1	1	0.786870135124283	0.970484236817725	0.58246412978979	0.202538549366335	1.33554367015417e-09	2.98854581552065e-14	0.00991142067536529	1.38427464294128e-12	7.42361953131032e-13	1.79517343320239e-12	2.24204314118157e-15	9.6997279993998e-15	-Inf	-Inf	-Inf	-Inf	0.0731037907389691	0.896365084314311	9.42783979794331	1.623974070435	36.7607176684414	57.7419898372755	6.65074799991089	89.2234343982971	0.053	0.22975	0.384	0.47775	0.387609670431929	0.540555740907601	0.476154769969457	0.471827839130066	0.416602636723134	0.371716275441647	0.223146423168508	0.161636388621566	0.0538955003489766	-0.0147055634209848	0.999958992306093	0.0473333333333333	0.18	0.310333333333333	0.4515	0.347303656650049	0.3924393618357
353	8.47392354328889e-22	1.00227929241407e-18	3.44448486477253e-17	9.42595892399636e-17	0.720491871947161	0.765604975408926	0.858670607387982	0.868383049926045	4.51064270301996e-18	1.17728386761883e-12	0.00208744935929448	2.66668470777969e-16	8.80632798948309e-17	6.10543276804818e-16	1.94500148128318e-16	9.09364203366963e-16	104.99910338092	108.641608082275	111.085651150373	111.21367305996	0.128021909586096	2.57206497768493	6.21456967903941	0.0274606994321402	75.0841881646393	50.5238002452497	9.47100539427993	108.861324273501	0.05225	0.245	0.387	0.4825	0.416961743589129	0.484845112877409	0.380543008134759	0.455680299555345	0.331568055987851	0.332169549305957	-0.0107045074865244	0.0642644906196333	-0.0185111022456196	-0.0254687844908515	-0.0216193287516359	0.0515	0.1735	0.317833333333333	0.451166666666667	0.365672432424721	0.416471775844608
354	6.29558180439447e-13	3.04018020484991e-10	1.80986947921706e-09	4.19288917304035e-09	0.987888182298764	0.479633764855526	0.799110846348354	0.0233502279895958	2.33272301204238e-12	3.45902811290174e-08	0.0485814545547427	8.47344469123552e-10	3.90236422531149e-11	1.31129060836623e-10	8.17028816395902e-10	1.53167735867802e-09	63.1547523758636	65.6525483434234	70.1541842524384	70.1544146998785	0.000230447440117132	4.50186635645514	6.99966232401493	5.14226028640587	49.18207775886	30.4312936913739	3.88975691980522	74.0294895600458	0.0545	0.24125	0.378	0.47725	0.419611728673076	0.410006578174821	0.385755235465707	0.476866479918486	0.385479184090962	0.3977757339232	0.0185921001233323	-0.0305737218969922	0.0361576541432293	-0.00226355062241618	-0.0183523105201535	0.0445	0.183	0.324333333333333	0.457166666666667	0.385702002376988	0.412420164247329
355	8.67869460507681e-09	1.07240642013296e-06	2.40129962593429e-06	4.8346737016143e-06	0.952746757544238	0.335237092884784	0.618192732051114	0.466313187017879	1.0963029753026e-06	1.90779849463457e-07	0.000383176457572465	6.30109064444583e-06	3.41087513587309e-07	6.427285047484e-07	3.07986264863814e-06	6.0694310550082e-06	43.3681141122215	46.6959868215999	52.4046816113841	52.4081931005057	0.0035114891215926	5.7122062789058	9.04007898828422	0.530698872742505	23.7511421730323	27.1243487161883	12.612496187021	51.7125683614713	0.05775	0.2245	0.36425	0.487	0.408284449330649	0.359934271991515	0.409302387061759	0.455256830598969	0.390030969857111	0.404638221642313	-0.00562004460901283	0.0667318843563636	-0.0181815020243202	0.0225727409608906	0.0275738710342457	0.0543333333333333	0.1845	0.314	0.450833333333333	0.383137295153333	0.441037150418707
356	1.24032753701484e-20	2.96301997113003e-17	2.63046137852525e-15	7.19510341648888e-15	0.867142019700332	0.999982315843448	0.998995958134112	0.0378952393491637	7.95147846147408e-18	7.09506337136829e-12	0.161621869155406	3.10594305208e-15	2.60103239149635e-16	1.72551798698248e-15	5.76576980743638e-15	2.67858630267265e-14	99.527008088924	101.321568859727	101.334436283505	101.362422164842	0.0279858813373721	0.0408533051158884	1.83541407591838	4.30971816360943	73.9649914053043	47.0009961498454	1.95898540490089	103.281173738548	0.05925	0.25425	0.3735	0.47275	0.439854037813646	0.414056994924336	0.375801809296653	0.422415938527663	0.37711977461067	0.357641735511075	-0.037556967665022	-0.00180060366304626	-0.00133773865880587	-0.0131370686264408	-0.0528102470489648	0.0496666666666667	0.182166666666667	0.307333333333333	0.4585	0.417350761416409	0.399265468819579
357	4.27484387818164e-14	3.34262027743723e-13	6.41784204983267e-12	1.61599294741249e-11	0.968703213094831	0.767025722705634	0.193459603491579	0.0479588321868477	6.06963942264641e-13	3.39071837026580e-09	0.0208957675121468	5.75326948763064e-12	8.97935389479716e-12	2.88956382254532e-11	1.61756630086481e-10	2.97650987954308e-10	68.697410983681	80.9007746334537	83.4619247808587	83.4634641479788	0.00153936712013092	2.56268951452512	14.7660531642978	3.9114279316741	51.8242858061967	34.9454556724577	5.33546478990866	85.8920873867128	0.05625	0.24675	0.3755	0.473	0.439457479850831	0.487589276555876	0.283165965905121	0.469483688806531	0.436719393744563	0.403706761160896	0.104193104179775	-0.00667747427798803	-0.0383772518905507	0.0635654532063176	-0.0190020381094802	0.0473333333333333	0.1865	0.318166666666667	0.4495	0.398356952358659	0.33898636554179
358	2.43105844996612e-14	3.24371641491593e-12	4.5643020413947e-12	5.87396960167857e-12	0.207404026778114	0.0755424978480218	0.141705915645039	0.264257191313179	7.63219385170006e-13	6.98667994572605e-09	0.00434889224323198	6.24038710405121e-11	1.97020271132597e-11	1.14043372404034e-10	4.61236403414601e-10	1.78588837628544e-09	69.8588421020613	75.8542021447574	84.2539240298793	85.8433789572155	1.58945492733619	9.98917681245803	15.9845368551541	1.24631640815915	51.3745405982463	33.538512346724	8.13207606101605	80.2675390067236	0.05525	0.235	0.3705	0.4735	0.408509851632141	0.453715542277874	0.415589234921412	0.449085413778879	0.361508389283084	0.365614599796688	-0.00463695648736883	0.0107892418496683	0.156223580014078	0.00498930485296268	0.18005354688345	0.0501666666666667	0.176166666666667	0.3145	0.4445	0.415261141581101	0.491119224914584
359	4.3080473456324e-15	4.2249838712655e-14	9.4536261207308e-14	2.02837005266766e-13	0.481353276915899	0.144633342337371	0.0418112876816654	0.0106265717197964	4.65087277715506e-13	1.98023314765863e-09	0.000142754923542731	2.89865971554894e-13	5.62524290462405e-12	2.30181332556591e-11	1.18878482449496e-10	3.13337065745884e-10	73.4163367690417	85.4654803621233	93.1874916658417	93.6832874254833	0.495795759641624	8.21780706335994	20.2669506564416	6.52672031794418	52.3470898386458	35.9930427411891	14.4654385147533	92.8567732196986	0.0575	0.243	0.36925	0.49225	0.362472475296095	0.483016306713092	0.451977611737001	0.420953398418183	0.388092597801403	0.383961508953939	-0.0502259851124925	0.0705940472527609	0.156007620340696	-0.0279218092413728	-0.0232606436240362	0.046	0.182833333333333	0.311333333333333	0.4535	0.392549575160108	0.310779373448824
360	2.52602855819565e-10	8.17287781043229e-09	1.40759704148075e-07	2.15748506442418e-07	0.357794652482607	0.811439400032516	0.562011998445633	0.00611545017680043	4.50149723911405e-10	7.30718395000218e-06	0.248353972320119	7.3251982174162e-08	2.52111945745289e-09	1.29860852881355e-08	3.15054320886897e-08	1.06284046871858e-07	50.7429718982821	58.1294397395832	59.5485061833242	60.3941252206641	0.845619037339929	2.26468548108096	9.65115332238202	7.51596536392753	38.8822737409519	20.1110874630176	1.33253931870422	63.1037598435809	0.06025	0.23525	0.3625	0.46975	0.446559819227273	0.375157446848231	0.327036942492501	0.451573184500888	0.382728130164728	0.367905068341902	0.0124689187646857	0.00704599365915366	-0.0728232261294945	0.00395133318634155	0.0161640684697674	0.0476666666666667	0.183666666666667	0.319166666666667	0.458	0.366089231639138	0.286158906458446
361	1.03954605191951e-10	3.38915274469885e-09	6.31227003012949e-09	1.34052668545805e-08	0.68695495330669	0.209320605157152	0.195575034544553	0.172021862838499	1.2306451074218e-11	2.11704059261284e-05	0.0504508635125083	1.31918154612364e-09	4.95001243385561e-10	1.61892388762523e-09	3.50545065051822e-09	5.54687266534384e-09	52.5874471410643	60.1539354294218	67.1471670416213	67.3095686694651	0.162401627843792	7.15563324004324	14.7221215284007	1.86523462819332	45.9218681640778	18.0809945832589	3.82641064120071	72.9609691209075	0.058	0.2535	0.364	0.47625	0.451448552981639	0.464594810906571	0.399233335242856	0.454187381742504	0.397461171088892	0.398099633640557	0.0524036799984459	-0.0310349036916129	0.0193530657295317	-0.000132675322052245	-0.0467245060994365	0.0516666666666667	0.196	0.322833333333333	0.456333333333333	0.442302902199553	0.418821990213114
362	1.36232425384205e-14	3.36954882540619e-13	6.03154728542219e-12	2.77470508413195e-12	0.0456713184919153	0.242557833872891	0.121910495283168	0.727775944173429	1.51633410094077e-11	3.82460987216579e-10	0.329751527699951	1.77207126194104e-12	4.08755513222032e-10	2.05670951116916e-09	4.24134475033618e-09	1.56598205387341e-08	71.0499917919224	80.8830161915539	83.6062721107155	87.5999482105399	3.99367609982437	6.71693201898597	16.5499564186175	0.121163542539762	45.5129442737871	39.2004045049016	0.949873386818581	88.6473774717137	0.05325	0.23875	0.376	0.46625	0.463429294856947	0.428178219911682	0.393087979702997	0.483151360323528	0.350647422793636	0.38587394736972	0.0745039779801579	0.192617693343327	0.0960493553564373	0.0175439860887032	0.0729191611372316	0.0516666666666667	0.182833333333333	0.315333333333333	0.456333333333333	0.360496925563276	0.33568279588356
363	4.34128013847951e-09	5.93934615028282e-08	1.25105836221411e-06	1.72497154674363e-06	0.31194679253073	0.905884718286819	0.505986587637721	0.19104983202669	9.86654924955003e-09	9.47250527152649e-06	0.00029566138219639	7.01528905796876e-09	1.20791367540768e-07	5.70624154130535e-07	4.93286202373899e-07	1.56887206646804e-06	44.8163643946828	53.5282993168803	54.0672221765781	55.0896374131989	1.02241523662087	1.56133809631865	10.2732730185162	1.70950326486127	32.8673705879701	19.614950883044	13.0976820997221	68.8977043338634	0.05825	0.22875	0.358	0.483	0.443513951216306	0.43847021597081	0.477024278733172	0.467169819995457	0.433465131423866	0.393530111526946	0.11760384683024	0.106995977235171	0.139071181017781	-0.00422520982346751	0.00980163367118858	0.0521666666666667	0.181666666666667	0.315333333333333	0.446166666666667	0.4065707282982	0.388709915997824
364	6.36913742723131e-10	1.13969727188315e-09	6.53664963949774e-09	1.37764822527774e-08	0.671641839928561	0.467250985780773	0.0722625015764191	0.214797534065487	3.14163925080706e-09	6.88007654744327e-06	3.15223472218661e-05	5.49116748514059e-08	3.64641394390383e-08	1.2687808986176e-07	4.30750566780257e-07	1.20882528361226e-06	48.819020821662	62.6472221255754	67.0627111930007	67.2423988043593	0.179687611358531	4.5951766787839	18.4233779826973	1.53879313466314	35.0940210022891	20.226293417827	17.323743787545	63.8218966207436	0.05425	0.23275	0.36125	0.482	0.435407063202998	0.365125931582427	0.492917211670688	0.441729955608326	0.483659552672636	0.40548789197904	0.105385449865736	0.266319620186518	-0.016809922317959	0.0410295637057014	0.0551525742808442	0.0486666666666667	0.183833333333333	0.317833333333333	0.439666666666667	0.395772095441888	0.387528594242728
365	1	1	1	1	0.33340239457372	0.651796831512286	0.00841543593889123	0.870468123051421	5.58654279844816e-10	4.09082999918681e-07	0.216239070493752	2.0930765155937e-10	6.75724318619175e-09	2.67448771522893e-08	1.23519157780387e-07	3.06406866377544e-07	-Inf	-Inf	-Inf	-Inf	0.935637118760496	3.31336046146316	25.2369927589607	0.0265898354364253	38.4607701826826	25.6510020949208	1.52915658460188	77.3852988439399	0.05325	0.24225	0.3775	0.46825	0.460951694178973	0.434338624615335	0.487918686390172	0.515934018644515	0.34403733781652	0.373561500809118	0.102475797366085	0.0718307451613864	0.179154067377077	-0.0100327210238181	0.999958992306093	0.054	0.190333333333333	0.328166666666667	0.455666666666667	0.393897784679718	0.425734643062999
366	5.03587356803227e-15	1.02443986573922e-11	1.21902653716082e-10	2.28357931472136e-10	0.434992437094038	0.565269909348944	0.967473150156841	0.612255214192604	3.55670534586709e-10	6.99699626173259e-12	0.000169052403087065	2.27150681014447e-11	3.65812438730364e-11	8.1634661978011e-11	1.73768383960801e-10	5.41882027504177e-10	73.0956085735816	73.2864551139428	76.5676133336237	77.1770700560446	0.609456722420873	3.89061494210182	4.08146148246306	0.256903938182404	39.3422014812113	47.0282749159833	14.1471567236185	82.6601130719784	0.055	0.23575	0.38225	0.47875	0.429025667067587	0.396637709439735	0.337272202829349	0.43178073345279	0.401881704832615	0.391466901190365	0.0011580705775057	-0.0673868237881648	-0.0103067446173655	-0.00465317403303261	0.0303579706339933	0.0526666666666667	0.183833333333333	0.315666666666667	0.4405	0.40288941378264	0.435820255905184
367	3.73076761454614e-18	3.62429085635892e-16	3.24910311871023e-15	8.89030404903585e-15	0.882231076275002	0.416232508265775	0.292793260823189	0.000286568835363275	2.25473163566047e-13	2.74913782961519e-13	0.0110591878078565	9.05784054353982e-15	4.2867007381278e-13	1.85713848049976e-12	4.48215465401801e-12	1.50113970181304e-11	87.8702754657788	95.8813084970025	100.856476520756	100.878422433118	0.0219459123618435	4.99711393611506	13.0081469673387	13.1562040278386	53.7692587663387	53.3797670558288	6.45578171199122	100.835695463549	0.06575	0.25125	0.38425	0.4705	0.45154313200889	0.444262450496654	0.339372364612477	0.447357370698589	0.355450513630027	0.370892716191851	-0.0713438268533976	0.0132174480686058	0.0891261043851391	0.0275100642369082	-0.00557476832727472	0.0486666666666667	0.1895	0.313333333333333	0.444666666666667	0.366195387993544	0.35663388208444
368	9.10964992846122e-20	1.55076736900455e-17	2.77552012714154e-16	7.18970781561278e-16	0.65023541522566	0.565728267055616	0.430416759260889	0.233383430521834	8.0075177101085e-18	3.01853105352062e-11	0.0171420838762602	1.02282141580714e-16	1.15327538456012e-16	1.400239959707e-16	3.79196690054423e-15	3.71604939812241e-15	95.45726881874	102.724238562099	106.406108480434	106.611711934936	0.205603454502125	3.88747337283712	11.1544431161965	1.42012134984179	73.9511282293734	44.164850275145	5.6817681869361	111.029140829372	0.057	0.2565	0.3885	0.47325	0.545774796997482	0.376001315236537	0.283936007006149	0.459679051009585	0.306137133870569	0.36719704824205	0.0658031170844603	-0.0628817339204237	-0.0217242804656821	-0.0353388533530567	-0.0302659015475412	0.0515	0.184166666666667	0.323666666666667	0.449	0.397046728615072	0.296608828512535
369	2.45338081014852e-15	2.90643561775458e-12	8.58524006981608e-12	9.39294866815750e-12	0.161940515046024	0.124223464402571	0.515338221307251	0.0218404890736754	1.10547652819746e-13	8.44205221206773e-10	0.0538317934564068	3.09086273142699e-12	1.89144648489921e-12	1.04152172180479e-11	4.91875705732794e-11	1.69374075543694e-10	74.572808503719	76.0988325776052	82.7848374203604	84.7408490081216	1.95601158776117	8.64201643051638	10.1680405044026	5.25844779554245	55.169919447655	37.6552186071149	3.71790749952197	87.3475801622108	0.05425	0.2365	0.37025	0.46125	0.390377104955733	0.39995062847902	0.418346745277189	0.446084775723934	0.37998159233289	0.367088156374338	-0.00415384256529609	-0.0208760566193847	-0.0235433594057833	0.0570974431216163	-0.0795233252815335	0.0441666666666667	0.1755	0.311	0.441666666666667	0.350092565458011	0.408489947193229
370	2.74928807706216e-13	2.33656013373119e-12	4.57608526209927e-12	1.13493986992159e-11	0.826858975810885	0.172903323181221	0.0537624300941921	0.422810023572008	1.229429421265e-09	8.23287485811569e-11	0.000369880041040891	3.22475462540087e-10	3.65520616952989e-10	1.32972039386852e-09	1.72098456147424e-09	1.86127143033667e-09	64.8635417674959	76.5848574246338	84.2479369475986	84.2957805479964	0.0478436003977549	7.71092312336259	19.4322387805005	0.642491507838713	36.9221238588507	42.201692220242	12.6785209393947	76.3510484366059	0.055	0.24025	0.37275	0.48475	0.443588084190873	0.456508099462339	0.356019022468301	0.457525287278441	0.394134987666373	0.351771526943273	0.108569710940101	0.0224012437714913	-0.0518525335709257	0.0529075410351397	-0.0316810750116501	0.0513333333333333	0.1895	0.31	0.4485	0.431166835049859	0.397719197869938
371	4.05821792599549e-10	1.81847534554858e-08	1.43906630289648e-07	3.06596835908941e-07	0.910883792516808	0.665321827352369	0.553083897808144	0.511410805211084	4.90232776765371e-10	1.23468637547839e-06	0.0974847374600512	4.51675232524423e-07	1.05750183071268e-08	5.06109017462839e-08	2.93429915950587e-10	1.1461348168276e-09	49.757040557859	56.2810430358586	59.4936490010004	59.5061759473174	0.0125269463169388	3.22513291145879	9.74913538945839	0.431179392259764	38.7157679626998	23.5223883731123	2.7462185175682	58.5233276317332	0.0545	0.2355	0.3635	0.4605	0.447971810432836	0.394625456865899	0.328308995573616	0.479637552195447	0.421494731362419	0.405940725952231	-0.0722060968339668	0.0468314854249193	-0.0117762194394817	0.0322298727184979	-0.0346116192346208	0.0515	0.184	0.316666666666667	0.443666666666667	0.385262035534165	0.426935734151903
372	2.32554776387498e-17	4.43320140290521e-15	8.15030376131387e-14	5.34146001466994e-14	0.072041114242099	0.273758017713555	0.317685796486304	0.0186578935572102	9.51018079717762e-16	3.04956884864584e-10	0.110050647416033	4.54412999464852e-13	1.52905357597014e-14	4.77424258031605e-14	2.04896197187519e-13	5.34816707098127e-13	84.1252938662001	90.4140325345797	93.5267722079006	96.7626630298619	3.23589082196122	6.34863049528212	12.6373691636618	5.53329904103794	64.5294175620056	39.6426075023355	2.55349385321824	91.8143311012543	0.05875	0.24625	0.376	0.46625	0.407217222186892	0.393072853713619	0.378154948883066	0.464726642886682	0.364717391515765	0.353490413688509	0.082648042784858	0.0741197443806883	0.00973548135994339	-0.00408674173884599	0.232501589267089	0.048	0.1795	0.315	0.45	0.356760956243409	0.417064367946633
373	1.24185593475609e-16	4.2309045942677e-15	2.27799941170721e-13	2.10226577603018e-13	0.119176375508502	0.687003361574928	0.299447232562498	0.172626136058882	6.47358164447019e-09	4.87682181206961e-16	0.0057510099187145	2.73017562738394e-13	9.27486842134471e-15	3.84817890111961e-14	1.8455688114046e-13	2.68650383958282e-13	80.6934965705004	90.5162781269246	91.1723858955811	93.6004976699987	2.42811177441763	3.08421954307414	12.9070010994983	1.8599884261339	33.686880505622	65.8455420392638	7.62671050918107	92.995483598483	0.05975	0.23825	0.38525	0.47275	0.472713132199927	0.455512782197461	0.301671626037981	0.491342559048873	0.396982136857807	0.360002955706465	0.16004617221028	-0.0177968383187139	-0.0679040359966474	0.0403234321435036	-0.05233975374264	0.0533333333333333	0.189833333333333	0.306666666666667	0.444666666666667	0.394414707039368	0.346457983669713
374	8.69875589034421e-13	7.26826225453328e-11	1.54065903837792e-09	3.45485387164994e-09	0.769441628737337	0.883983568415063	0.70085470278281	0.00362273168451868	1.07879502984736e-10	3.13136030408191e-09	0.028964210524312	8.2630362155501e-10	5.54608464457984e-10	8.88231864307255e-10	4.00041656098496e-09	7.30004092284345e-09	62.4875008681411	68.8871661757657	70.5399947905389	70.6259055358387	0.0859107452997705	1.73873936007294	8.13840466769761	8.46385530368934	41.6731662935508	35.1004027169656	4.7697393485887	74.0900938077261	0.05975	0.2355	0.381	0.48225	0.414387755508681	0.391651518957327	0.410067727980065	0.466641320955118	0.362347878183885	0.361266082072496	-0.00243133986141271	-0.00192297477586489	-0.0020245059809815	0.00647132389975179	-0.0245120560906223	0.0465	0.182166666666667	0.323333333333333	0.46	0.395219902142526	0.369673726125948
375	2.96273128485956e-09	1.63828616704287e-08	7.61557516996202e-07	1.08848918296781e-06	0.329307988327473	1	0.472044149017344	0.309850077429796	6.69028022946185e-10	3.1060556704985e-05	0.112080560935846	8.11518727694679e-08	2.07200494575684e-08	3.21901998656664e-08	6.92699978333199e-08	1.40813632136808e-07	45.6142795790802	56.5227200080408	55.3241348176016	56.2757520412197	0.951617223618086	-0.246967966821103	10.6614724621395	1.03131472109999	38.1089425653845	17.3517901005434	2.524637130884	62.8480738671167	0.052	0.22575	0.36675	0.4695	0.465968589229683	0.514117379313358	0.438135421489672	0.429879472818759	0.340359328091793	0.369099707645993	0.146110359690222	0.139636081077682	0.130962435586545	-0.00895581421052392	-0.0254392989704455	0.0475	0.1755	0.326333333333333	0.453333333333333	0.357399213324042	0.43226156407445
376	1.07478250284633e-14	1.00478948509077e-11	8.28869356666185e-11	1.7404885925575e-10	0.554537919875245	0.480401448023004	0.853439832026643	0.0136748815302865	7.66138748954857e-10	1.84110327671557e-12	0.0429823423070544	9.51667251500728e-11	7.06811997892465e-11	3.12400324814796e-11	6.66267609238708e-10	4.95403045811544e-10	71.5374409610595	73.3297835498743	77.4766630435552	77.8259131746599	0.349250131104782	4.49612962478568	6.28847221360047	6.07963767357251	37.8445050501923	49.6463709454092	4.09609646588797	79.2646681060583	0.05375	0.23325	0.37975	0.46925	0.393392127365112	0.482578439679958	0.290179214830641	0.447045009928024	0.373984252047014	0.386020696593448	-0.0907281399774498	-0.0228986579067465	-0.0287426905568365	-0.00826795333176552	-0.0254532293991547	0.043	0.1825	0.3115	0.448666666666667	0.416826827939884	0.403260875805618
377	1.82480110806337e-09	2.06129331398595e-07	2.31588152859541e-06	4.204383100859e-06	0.598999981704364	0.825975993654531	0.863287667099361	0.00502963157575669	1.30859566759922e-08	5.80524767330093e-07	0.0530092456631254	2.72593904295377e-08	8.27248648007097e-08	2.96863202951063e-07	5.2326874921329e-07	1.38582992079248e-06	46.6255954078588	50.609604908539	52.4973951804568	52.7739019751607	0.276506794703892	2.16429706662166	6.14830656730192	7.86875337854826	32.3185283563034	24.9758649789692	3.74362748943531	65.5593450422522	0.05925	0.22725	0.35925	0.4655	0.47033605738613	0.453445034229758	0.463215019646261	0.464323410209542	0.413410841321238	0.420626758482081	0.121191725917689	0.0725008963161548	0.12097376244251	0.0260294978031233	-0.0270154056720508	0.0465	0.180666666666667	0.311166666666667	0.445833333333333	0.400690057682632	0.406815805530868
378	6.09128275962468e-23	1.16647394229699e-21	2.61439544256469e-20	3.11418001168757e-20	0.145399610916552	0.304710885359637	0.0649510463766189	0.00112885721757359	2.68953129831295e-22	3.72964974904139e-10	0.00581780205112673	1.96253333215255e-20	2.36319866475882e-21	5.69555818202216e-21	5.69629453614356e-20	1.36091360829834e-19	110.362360551677	123.137769423338	127.033435300553	129.153297656761	2.11986235620861	6.01552823342354	18.7909371050846	10.603304569433	94.3161049755072	39.2494942130415	7.60588752467447	130.177771812817	0.062	0.25075	0.38125	0.48175	0.47798461209999	0.361363652546942	0.432015982072752	0.45537896121555	0.372848371450542	0.415434869478673	-0.0448691385661433	0.197179586653736	-0.0245005405819474	0.00753524020667187	-0.00225907684965665	0.047	0.1705	0.320333333333333	0.453666666666667	0.380130039044555	0.467823525458367
379	9.15154619314639e-09	2.08777147212477e-07	1.01996007407133e-06	1.73502558688008e-06	0.484204336601308	0.480539594024881	0.377515653448294	0.0486587498361025	1.14296553745139e-05	6.13560435373833e-09	0.040719998132522	5.80179989682102e-06	1.1923455091856e-07	4.8798154963615e-07	1.86948588884027e-06	4.53712642670352e-06	43.2571112416554	50.5795233255776	54.5852419443399	55.0746211963997	0.489379252059734	4.49509787082206	11.8175099547443	3.88708705259069	19.2562340357235	33.7911915035129	4.18762947869618	51.9296437200543	0.05875	0.22075	0.3695	0.476	0.437534429444691	0.433056484271912	0.285378209911465	0.4647324294856	0.407815166890921	0.377646797254428	0.0345300527313798	-0.044983443088698	-0.0396027016800555	-0.00180420558368714	-0.012091121898726	0.0496666666666667	0.184833333333333	0.313333333333333	0.455166666666667	0.390757282113141	0.398890576451756
380	7.33960142581994e-15	1.55220419023759e-12	1.9665265736635e-11	1.18523554538816e-11	0.0675127487165716	0.244009962525966	0.373323259436079	0.0961997652538185	2.32753727396453e-10	2.34341175599057e-10	0.688191095403256	5.92281393351277e-14	1.83678797441001e-10	8.91453960638994e-10	1.61289455756147e-09	6.02783921995442e-09	72.3214896251156	77.4947780976727	80.8512429864713	84.1937237764796	3.34248079000827	6.69894567880692	11.872234151364	2.76744228548023	40.1703539604077	40.1570755696957	0.161050595566849	96.5247629892219	0.053	0.2365	0.37675	0.45875	0.394545461071457	0.485350638546957	0.389960242982214	0.474214194702825	0.359411708952761	0.368621019788646	0.0502956393694576	-0.0362276362279431	0.0265843559346623	0.025837684347738	-0.0577509110091356	0.0456666666666667	0.184	0.315333333333333	0.462833333333333	0.414090526734814	0.355010302401247
381	8.03499144684981e-15	3.56573789650046e-14	1.00936090221442e-12	2.26074658399085e-12	0.564557645409322	0.81504736446359	0.143249517416903	0.0457089920428618	7.80756639571026e-12	2.81273121271321e-11	0.0116583180183387	4.66114860182705e-13	2.80272279269163e-10	7.18504349615835e-11	3.23092239759852e-10	5.43250527733666e-11	72.1354337724333	85.8387852084343	87.7468442299141	88.0787183008797	0.331874070965569	2.23993309244543	15.9432845284464	3.99228665914916	46.8134515171132	44.3030814740268	6.36210455650325	91.7553229125179	0.05725	0.237	0.3745	0.4755	0.427674132201691	0.490363251236186	0.450490156219587	0.456980828323257	0.414752735711623	0.422169124078405	0.113938606750382	0.000674176607474048	0.154278531191435	-0.0011184200261128	-0.00919526370024125	0.0481666666666667	0.1805	0.310166666666667	0.449833333333333	0.429984375810329	0.35795507876022
382	2.27809948609813e-18	1.64710003517621e-15	1.35953035674281e-13	3.33360504321353e-13	0.673943631925837	1	0.978976378568893	0.000725406060385597	2.19015547197885e-16	1.00168527315078e-10	0.0502054312367996	7.44210892115117e-13	2.51689421226219e-15	5.27330305034338e-15	2.90541014603422e-14	6.18813959761987e-14	88.8791470524011	92.579253760101	92.3557822480216	92.5328059132007	0.177023665179149	-0.0464478469002643	3.65365886079962	11.422996507823	67.4235643476022	41.818164002525	3.83458456660992	90.6683628109557	0.06375	0.251	0.37925	0.46925	0.44500039035301	0.418783232280989	0.283304874289495	0.476920417651868	0.378844879080466	0.357891181002696	-0.0553434394409141	0.0457514113103994	-0.0402178689142747	0.0240970508490609	0.0254207570798168	0.048	0.182333333333333	0.3165	0.449333333333333	0.41822950923344	0.390392834015379
383	7.27946910222845e-16	4.94446137804939e-14	1.75863176004617e-12	4.45037122777156e-12	0.862536346308039	0.92704865033718	0.582521834960283	0.622385749400223	2.28350468932025e-12	7.60226530756101e-12	0.000311210994670401	2.03850785021275e-12	3.13809994426121e-11	1.41285200588195e-11	3.29930854471576e-10	4.99035814539516e-11	77.0669014422019	85.1193013693628	86.4641333465988	86.4941130257212	0.0299796791223343	1.37481165635836	9.42721158351924	0.242528617607149	49.223908782611	46.8656738811369	13.0016838479551	88.3204010615637	0.05	0.23425	0.3755	0.4775	0.405809937979833	0.519596529696726	0.3301586068889	0.495860666489975	0.385195865929932	0.424050264235753	0.00936365755813879	0.0111987012063362	0.0165605360182575	0.0424797109534059	-0.0320595731568648	0.0478333333333333	0.176666666666667	0.309333333333333	0.440833333333333	0.415988645372299	0.445084636989046
384	1.38941514196344e-17	1.99757129237024e-18	1.58724163709327e-16	1.07696276998775e-16	0.0713858848196763	0.584687522095574	0.00711065688777495	0.460867888717192	7.86344467159897e-15	9.54714540364066e-11	5.25756374925793e-06	7.45948723577938e-18	7.27036651688635e-14	4.56450374256881e-13	3.85042199160836e-13	1.61485177227926e-12	85.1797778019973	107.154125988374	107.661732032437	110.912594529116	3.25086249667947	3.75846854074189	25.7328167271189	0.543786043775981	60.3691837044516	41.9120706372105	20.7410898796079	116.925545141642	0.0535	0.246	0.37375	0.486	0.411237229550371	0.537364680195049	0.472726088481903	0.488826454427585	0.424644945684002	0.405283660884014	-0.0167192335603173	0.159547678257889	0.191121145797057	0.0640716527680333	-0.0491813153823141	0.0501666666666667	0.181333333333333	0.311166666666667	0.439666666666667	0.338524573585292	0.315132991197404
385	8.18397212047168e-09	2.4089472109317e-08	4.79319872847414e-07	9.98369175947942e-07	0.930946681247738	0.972450533553569	0.292886180648612	0.216528700098731	4.45980747802445e-09	1.19934297217176e-05	0.105848132026363	2.97485411510627e-07	7.47730059186166e-08	3.58148104643316e-07	2.23503166495257e-08	6.00834721654754e-08	43.4909069877904	55.6289941087744	56.4901217704319	56.4976306556782	0.00750888524635229	0.868636546903872	13.0067236678879	1.52722965935845	34.4119321605867	19.1643207503712	2.61514076386629	59.5825343244152	0.053	0.22825	0.3575	0.45725	0.419351979382948	0.486086825513778	0.356887024205283	0.463008746804376	0.43090518245177	0.368672546813861	0.145972070585584	0.0656927905043681	-0.0503689571552916	0.0104717370358792	-0.0133289919673815	0.0475	0.180166666666667	0.315333333333333	0.440833333333333	0.465015154605969	0.369654290402462
386	7.12559762243432e-13	4.38694680971745e-11	1.41723353258991e-09	3.16284915647007e-09	0.750808004482312	0.975946063172335	0.7185311975594	0.000150586860877634	3.93176389062449e-09	7.1304015001465e-10	0.0388532005498213	1.30699375606922e-09	2.07052201797133e-09	1.05505338974239e-08	1.33320565231678e-08	4.79602346471745e-08	62.8992014979012	70.0238858606463	70.7398841828253	70.8407375073439	0.100853324518539	0.816851646697614	7.94153600944264	14.3648553533385	34.6572260631056	37.9846335512866	4.26727455999753	72.9834062640583	0.06075	0.23425	0.37625	0.467	0.435712410091277	0.452412515186428	0.420931021699854	0.47643347506752	0.377285274820218	0.366722200660788	0.00185473139098551	0.108158033791687	-0.000911567658979283	0.0183954194653806	-0.0172775171474585	0.0436666666666667	0.1855	0.3165	0.446	0.400184645940887	0.391334489250032
387	1.03464155482205e-12	9.88221250998118e-11	1.22485779077644e-10	2.9244315391797e-10	0.865140205915855	0.135970383239841	0.208792181145597	0.0535073856865461	5.10824353761195e-11	3.39071837026580e-09	0.0444077080368554	1.49996137471285e-11	1.29944643077058e-09	6.37327746200659e-09	1.78258564519475e-08	6.10242269647199e-08	62.1294450233399	68.1943554613026	76.5563556615161	76.5851994569384	0.02884379542229	8.39084399563581	14.4557544335985	3.72800127183245	43.1352929866553	34.9454556724577	4.04099210645654	83.6390819153732	0.0535	0.235	0.3755	0.46175	0.499131437233886	0.43882273634911	0.357571023979854	0.466806814753874	0.383349640428967	0.369172702818441	0.092477758534756	0.0391267500684122	0.0780216218503835	0.0540535852601038	0.0779836790173959	0.045	0.180833333333333	0.318166666666667	0.441333333333333	0.43935821666714	0.391618451525746
388	1.72318422477842e-21	7.80367810012817e-18	4.21641115220017e-16	5.97832387647481e-16	0.210897165304419	0.727656362805117	0.982777471051707	0.00176243431738226	1.00817756621708e-15	5.53057061453579e-15	3.490623684941e-06	1.70015815558196e-15	6.24785878423466e-15	4.07556637582032e-15	1.67769617679521e-13	9.79230614022318e-14	103.55234579619	104.21031735299	105.465425977505	107.030682882367	1.5652569048616	2.82036552937643	3.47833708617691	9.78184444075123	64.4144167909744	61.0619886586846	21.5260080292537	104.654485858276	0.06175	0.246	0.3935	0.49375	0.387868290685773	0.432580630154476	0.368233205823822	0.452086761746201	0.349601996289633	0.380055178654175	-0.0816924184497482	-0.0427172549297531	0.00429246885971721	-0.0222872304539466	-0.0347951180708852	0.0473333333333333	0.179333333333333	0.317333333333333	0.4465	0.420773478756383	0.391347889727339
389	1.63159716299163e-14	1.1328312049054e-12	2.53748189774845e-11	2.71880268216806e-11	0.159346391145708	0.543558018944302	0.397893315676271	0.495850673740222	1.28978559436754e-09	1.272055506363e-10	0.367335596340194	5.1233784048783e-11	1.74259588095408e-09	8.03306333364939e-09	8.50897748937604e-09	3.05881929676151e-08	70.6790765385595	78.1946783283347	80.2550522157399	82.2354700934957	1.98041787775583	4.04079176516098	11.5563935549362	0.463805809337828	36.8286843477872	41.3510125856174	0.812657935295647	80.7354627176247	0.05025	0.22925	0.3775	0.462	0.431963285929075	0.54444921872782	0.352692660448851	0.474451090310084	0.393938753262667	0.383299353425344	0.197410576851996	-0.0384062307682977	-0.0059148391457503	0.0384286933553585	-0.083699571684706	0.0533333333333333	0.1795	0.315166666666667	0.452833333333333	0.402023256807389	0.356599393791016
390	1.15780956847038e-14	7.34855644171158e-14	7.0637644333165e-12	1.59922148417135e-11	0.617644437101015	1	0.35590620490394	0.0962847858763102	4.21022789834691e-10	1.10369012399619e-12	0.0254751503050392	6.32671152100784e-11	2.03172341797139e-11	1.16679483248723e-10	4.33444196350686e-10	1.65471545553901e-09	71.3844526002431	84.2464031699055	83.2388651521032	83.4880573695627	0.249192217459495	-0.758345800342795	12.1036047693196	2.76602848878019	39.0128608781633	50.650487844674	4.9912940819213	80.2349263853278	0.0555	0.2315	0.39075	0.47875	0.361104945446449	0.497239674740698	0.265461675531435	0.473558096745465	0.301820229395977	0.375247683630874	-0.0476400366537673	-0.119703312048503	-0.00678939585713692	-0.0345816763031266	-0.0172266228743303	0.048	0.180166666666667	0.321333333333333	0.456	0.373178852096749	0.355358267312156
391	1.47792570808147e-14	9.3471173011479e-14	4.82009892639761e-12	8.73418872829348e-12	0.375767925677985	0.945281583432416	0.231377406348266	0.0704956446724647	4.62938689990875e-14	1.51351333242351e-08	0.0562047608129758	1.88201689555748e-12	1.45807841125796e-12	6.07871361684003e-12	5.76216100217726e-12	9.71447698556313e-12	70.8825064172779	83.7160087029624	84.1272870539833	84.9117886241002	0.784501570116845	1.19577992113773	14.0292822068222	3.27144172997941	56.8812501810389	32.0358780187835	3.64597871470869	88.5068827407514	0.056	0.2345	0.3725	0.46775	0.399318010418294	0.509109934274646	0.421254074719864	0.468224484998112	0.373067211108931	0.348098643939764	0.0849507241631647	0.00460386985259059	0.0689322720940061	0.00274236067606079	-0.0351704140942548	0.0478333333333333	0.172833333333333	0.317666666666667	0.448333333333333	0.422919374917003	0.366800328196048
392	5.40813428953411e-17	9.78801600193683e-15	5.94932973756108e-13	1.02931380979175e-12	0.330175674098172	0.941456051213	0.755816199975527	0.0961671630979399	1.09018264659313e-10	9.52851452797741e-15	0.0338628049828949	3.16562534445045e-14	4.27848989536762e-13	2.21042913409353e-12	8.62987693178888e-13	3.06191952548592e-12	82.3968506327801	88.6785185094777	88.9655108894804	89.9137196000593	0.948208710578911	1.23520109058154	7.51686896727915	2.76798478352521	41.6526367333918	59.9911441144686	4.50161763930009	97.9660150757103	0.058	0.232	0.37825	0.47125	0.421916791030783	0.389933725306925	0.372310581423118	0.462725565812579	0.337663715508254	0.375006045606882	-0.00424612093697897	-0.0369739138191824	-0.0344525893145141	-0.0177035713408475	-0.0281295421572883	0.0503333333333333	0.179	0.3035	0.449666666666667	0.382932465301266	0.310655550766872
393	3.86835330403878e-13	5.2844262780703e-11	1.12758185582832e-09	2.39098484887778e-09	0.628697591727609	0.860725733541894	0.769135063346911	0.499656414893257	5.19444397770644e-09	1.55023618546559e-11	0.0191639509350856	2.92005484471472e-11	3.49489853068838e-10	1.90783230701639e-09	3.24465213289345e-09	1.06590544660774e-08	64.159394011891	69.6050853101333	71.2866331641126	71.5204642233366	0.23383105922403	1.91537891320331	7.36107021144562	0.45566611760205	34.1151807235492	45.4696351261809	5.48649260472484	82.0666598463198	0.0515	0.23875	0.3785	0.474	0.489868326777652	0.406371431615172	0.418582055927826	0.454125046507698	0.396815098675357	0.358342512432875	0.15394143818854	0.114696010550245	0.0415203375216964	0.0336093239478035	0.160152274413035	0.0485	0.19	0.313166666666667	0.450166666666667	0.410292215888498	0.419609716718444
394	5.36181564824099e-11	1.03590069357857e-09	1.60207832872759e-08	3.05159003560468e-08	0.531009945509272	0.789228619909533	0.416954373111298	0.0699173414876542	6.93600211539037e-09	5.55779719471632e-09	0.179458664817003	4.56597615748828e-10	7.4077320742986e-08	1.89118637177563e-07	2.46348776883726e-08	8.68052761487705e-08	53.9612928747811	62.8650317360807	64.8876378119603	65.2800962871988	0.392458475238527	2.41506455111812	11.3188034124178	3.28495977779585	33.5526721597798	33.9836206825348	1.80210130489831	75.516920625336	0.0605	0.23525	0.383	0.472	0.465047414146161	0.403938037094259	0.256518515621863	0.486734509901759	0.374060938299842	0.385587664540528	0.0165823717981557	-0.0861771541673568	-0.00616615600037561	0.0217115235170703	0.0101019379069584	0.052	0.187166666666667	0.326166666666667	0.458333333333333	0.400640352564348	0.376893641055996
395	1.6706143742312e-10	2.20412205120639e-09	1.39236974489214e-08	2.16322071423722e-08	0.342342430373969	0.417015444477983	0.205118229155733	0.628956793985729	2.92676914208662e-06	1.38731414198306e-10	0.126192390990099	2.29322777578289e-07	2.4741307129004e-09	8.30192144275283e-10	2.32875981241056e-08	1.19177664096981e-08	51.602205014824	61.139944335162	65.2290110569593	66.1306507462577	0.901639689298463	4.99070641109574	14.5284457314337	0.233478076653682	21.8639771608759	41.1814715169421	2.33873008358751	60.2401866231958	0.052	0.23425	0.3805	0.48025	0.403549908477563	0.518862807791373	0.482010707534832	0.459066176614127	0.381943464603165	0.412181310241898	0.110825388712096	0.240237229768888	0.181642215884636	0.0659541556109023	-0.0110037937570265	0.0498333333333333	0.195166666666667	0.318166666666667	0.464666666666667	0.364209085266785	0.347622191854131
396	6.45602047780135e-15	6.48157656142962e-12	6.48551125155700e-11	5.70457754526686e-11	0.119279989031547	0.289949625519909	0.722635530099104	0.444563231759717	7.59002693252177e-10	1.38270635128263e-12	0.103131768288191	2.72038660652786e-11	1.56534998997044e-11	4.40070120829777e-11	1.02763101321221e-10	9.32121309953824e-11	72.585114112102	74.3097573498235	78.0538371964212	80.4805869314368	2.42674973501562	6.17082958161336	7.89547281933483	0.584475919904435	37.8627613335266	50.2081742558312	2.65643314989393	82.2340935588187	0.055	0.236	0.388	0.46975	0.434787179125078	0.457818683064968	0.314231781603426	0.480723826256659	0.356724085892279	0.390003928021267	-0.00411344172970522	-0.0542728082792665	0.0530620754976699	-0.0123702165740909	0.0854603654883645	0.0515	0.185	0.319	0.453166666666667	0.38846538872249	0.420222780714583
397	5.13378155770445e-15	1.13368418300634e-14	7.17476930671591e-13	6.14979480513185e-13	0.108380036813876	0.737629775215091	0.080297994544621	0.382510120188554	2.34080051892384e-13	4.14312167522069e-09	0.000255368862541738	1.8017766856003e-12	7.74558650040266e-12	3.92597532031141e-11	1.04728535416465e-10	3.04453262609611e-10	73.0560435249208	88.3562847231151	88.5340209074566	91.1117063027414	2.57768539528479	2.75542157962627	18.0556627778205	0.762619108537365	53.6956577063702	34.5552988589807	13.3722936178365	88.6085803781368	0.05775	0.24825	0.375	0.48975	0.458676975682145	0.46666593462085	0.406120363704723	0.458614118911548	0.346734159790164	0.355879077702997	0.0659797069506436	0.0600599718670683	0.13137984356552	0.00366356270628801	0.0197147974312167	0.0536666666666667	0.186833333333333	0.318	0.4525	0.423311098302406	0.316942027527696
398	2.41869917907277e-15	8.79489926646539e-13	2.72668307586481e-11	6.66332791505771e-11	0.874052354103214	0.929156664354551	0.903991916098373	0.515133754242328	2.06107820301072e-10	1.22697989909166e-12	0.00435541617126874	2.57882104621131e-13	3.77649705060029e-11	1.95513079646836e-10	4.23747771834989e-10	1.64291654027964e-09	74.6020462763845	78.7567070853984	80.0867224388639	80.1118488999782	0.0251264611142687	1.35514181457984	5.50980262359371	0.423625010906107	40.4078831069219	50.4426577979757	8.129358206088	93.127565218216	0.0555	0.2405	0.3845	0.4745	0.406910125912708	0.480389440897009	0.27997644368081	0.474759963966444	0.374921446665608	0.361567906531487	0.0160955529638511	-0.0296731667183145	-0.0340908788810892	-0.00453901469509897	0.0555133118463052	0.0525	0.1875	0.3155	0.4455	0.390476186406348	0.397077053129756
399	1.12196184653931e-13	1.04117065295862e-11	3.29517312227429e-10	7.47885345888712e-10	0.734599319244935	0.955848919736328	0.746905979475102	0.000468248391677543	2.81874153421615e-12	5.08242751654318e-08	0.000530750447588228	1.23931743971542e-10	6.20460103483286e-12	1.14180323478808e-11	5.5083527829491e-11	5.8477790868301e-11	66.7105664392584	73.2502121143116	74.2153933220325	74.3303236921129	0.114930370080401	1.08011157780129	7.61975725285447	12.23804602972	48.8108638960475	29.6850884377091	12.0044017839846	78.6358625082383	0.06625	0.23825	0.3775	0.47975	0.415444582848411	0.418040265228735	0.397974829662394	0.482504316685729	0.380802603021226	0.391535924612343	-0.0427609129812929	-0.00106901280188366	0.0604834996533932	-0.00323353936050917	-0.0201465399468348	0.0496666666666667	0.1805	0.3245	0.4445	0.447199270731113	0.359166891653269
400	7.27031597216216e-12	6.25760592324563e-11	2.11210739436963e-09	4.49101137304171e-09	0.652192544358888	0.979363703127249	0.372211414395746	0.0066023559808557	7.34658483043872e-11	5.8888547996278e-08	0.0325755285476354	1.50993237807286e-09	1.02164476410105e-09	2.8895036058153e-09	1.18175135739642e-08	1.97214723291491e-08	58.1001738324412	69.2244885737018	69.7838348498408	69.986981894479	0.203147044638172	0.762493320777139	11.8868080620377	7.37808161079738	42.4244507585299	29.3996410880991	4.56794981311759	72.6343449957001	0.0605	0.236	0.37275	0.47375	0.486191796356767	0.42025833514299	0.332575865072838	0.479837936995033	0.388065367489761	0.384435425764202	0.0493763823358832	-0.0361145801742363	-0.0279577719912239	-0.00303680195445389	-0.0434057075996524	0.048	0.182166666666667	0.320166666666667	0.452	0.38012804638654	0.371785613107992
401	2.75700187604853e-11	3.38813306863659e-09	6.17275233885835e-08	1.34193934325516e-07	0.955450663881215	0.920542476399049	0.856281738205336	0.209586676039671	1.60749646585906e-11	1.24742368143243e-06	0.0424294365200555	2.03478591560246e-07	2.65053071033649e-10	1.21314853754104e-09	7.81886055797096e-10	2.15036416408685e-09	55.3402973521588	60.154625817624	61.5856463348755	61.5887670492812	0.00312071440566797	1.43414123165712	6.24846969712235	1.57427906719749	45.3985950675524	23.5026417467889	4.11799098120355	60.5417543111118	0.05975	0.24125	0.37725	0.4785	0.45956607663948	0.375162096159862	0.390246760609136	0.47583248472237	0.387981547769403	0.387510012321059	0.00438035927412754	0.062450354594085	0.0143925130584643	0.0247644673800215	0.0257758654781013	0.0538333333333333	0.185166666666667	0.33	0.457833333333333	0.369279749902149	0.293022306027918
402	8.45689686676746e-18	2.10057464911386e-16	1.50412136263904e-14	1.42521276160969e-14	0.119975643323619	0.741677806012899	0.255826477053851	0.00902969007407827	1.61525026177839e-09	9.75364091774564e-17	0.0208646485248005	5.23589180022215e-15	4.09946076259364e-15	2.53839070444647e-14	1.14787998690519e-14	2.60636681933238e-14	86.1959259162832	97.0685296213778	97.3799022611202	99.7975411266816	2.41763886556146	2.72901150530379	13.6016152103984	6.8169450540172	36.3900583019004	69.018656137061	5.33806266252213	102.08901065222	0.05925	0.2335	0.37675	0.4715	0.460517273805243	0.444874514700363	0.449105430323694	0.465741105411832	0.355787292860136	0.349623275739893	0.130825350221353	0.138612276965045	0.0503342852091132	-0.00687018448534882	-0.0155044388069401	0.0473333333333333	0.183666666666667	0.296833333333333	0.448	0.378858679303474	0.394076518836847
403	9.58442232804031e-13	9.5778284612607e-11	2.36044375663023e-09	4.59726142303983e-09	0.520475883318176	0.893277122187583	0.744916336124443	0.386724997401704	2.25250272557523e-06	5.9056635243783e-12	0.00424260235137568	2.33475243267888e-09	8.24701491784264e-11	4.59731347199593e-10	1.07647560743817e-10	3.26239602092068e-10	62.2873661005797	68.2649471457044	69.5170146554228	69.929964860341	0.412950204918161	1.66501771463663	7.64259875976131	0.749214630373899	22.3666620958411	47.3606416529528	8.17695052035197	71.5782260033161	0.04975	0.23025	0.379	0.47425	0.484286167844192	0.417367658357613	0.493427638532063	0.477218104164397	0.436209902302338	0.391501688937646	0.042089076492465	0.238252997366116	0.0530368471115465	0.0292248349052387	-0.000505886283302813	0.0536666666666667	0.191	0.312333333333333	0.445166666666667	0.447211058678754	0.363229675288105
404	5.9303265438458e-11	2.38669760841828e-09	8.97900561276403e-08	1.26606393434074e-07	0.300189379622209	0.978472493927015	0.714865620619535	0.956253472438891	7.90162436384984e-07	5.06708159293283e-10	0.00233256477615285	1.06174305049945e-06	3.5328127474583e-09	1.38296254389351e-08	1.70687448989712e-08	5.99068925192665e-08	53.7522548390625	60.9577358415409	60.6614577579603	61.734810443726	1.07335268576571	0.777074602185166	7.9825556046635	0.00300914128729346	24.3816875552948	38.6512492503043	9.26749523358012	56.3396488469382	0.05275	0.22325	0.36425	0.46725	0.408153808601504	0.440914336960019	0.377290916061279	0.413440460011357	0.365215263999017	0.409958387731238	-0.00162859706803542	0.00239495791388295	0.0800752235036768	5.19672432680667e-05	0.0730251790634655	0.0525	0.182833333333333	0.3045	0.436333333333333	0.347338540056854	0.351845831511314
405	5.14652462335332e-11	9.7201864882443e-10	7.54782242406512e-09	1.21555570107685e-08	0.360719527441235	0.474558237252499	0.261675073969686	0.294401491750833	7.5928756656021e-09	1.92007664664729e-08	0.250777611692827	1.71197068597383e-08	1.2644699411313e-07	3.21760038224328e-07	1.27445637848093e-06	1.9619525875962e-06	54.0462902952204	63.0101601770657	66.7147076115652	67.5500942821454	0.835386670580192	4.53993410507974	13.503803986925	1.09938326473184	33.3766858415311	31.5737494408113	1.3189665232112	66.707595490765	0.0565	0.23675	0.374	0.458	0.460836516598384	0.420385775963856	0.273432672883177	0.438299958567885	0.345388575046199	0.35252763629654	-0.0319168533046125	-0.0996529063926532	0.00879249541280028	0.0654748454261817	-0.0317809584257916	0.0516666666666667	0.188666666666667	0.3195	0.446333333333333	0.339995275148157	0.421667767972393
406	4.56245369061091e-10	1.4455496963223e-07	2.28857662129481e-06	2.4005962498201e-06	0.191493214494127	0.732456508823982	0.943944750505257	0.306143099858797	1.43939738097623e-07	8.42518894525441e-09	0.0286621156809257	4.28944393097568e-06	1.04863354506065e-07	4.83493072564884e-07	1.7749601923521e-07	4.90775603132376e-07	49.513369097258	51.4447088434827	52.5277453290182	54.2338372145823	1.70609188556409	2.78912837109965	4.72046811732434	1.04724215282658	27.6691537812585	33.1744135099798	4.78779382296489	52.7215086545881	0.05725	0.23625	0.37175	0.46925	0.433952573530256	0.485643279150891	0.399389410983686	0.423935112556313	0.356016459080304	0.374076774593271	-0.0157004643637458	0.00648516841295917	0.175818067570083	-0.00497309221110434	-0.022337000199378	0.0525	0.192333333333333	0.316	0.447	0.406481405066437	0.419837014051956
407	2.10822487430653e-15	1.69199430191511e-12	6.9112275529086e-11	7.04936900170546e-11	0.149851155351506	0.749929978779757	0.926532411767447	0.162489146262732	7.76358901712052e-12	1.19815663066449e-10	9.1870120701902e-06	6.46718643958213e-10	8.96659596264524e-11	2.81458494062736e-10	8.6204964956885e-10	2.42331498821776e-09	74.8841657213197	77.3030331484624	77.9043290824338	79.9780944464364	2.07376536400261	2.67506129797403	5.09392872511671	1.95090700091532	46.8245214103499	41.4680093497718	19.6734254268704	74.6802026070149	0.0585	0.2335	0.36975	0.47975	0.470360835990963	0.423632508550068	0.359295425403642	0.413908766833206	0.355861168434202	0.377483435544278	0.0299829080909921	0.0382371471945766	0.0530556043737175	-0.0152878504238055	0.0410834195772995	0.052	0.177333333333333	0.307666666666667	0.434666666666667	0.368844342312039	0.407425066283115
408	4.15488281050415e-12	1.0830469767597e-10	4.28328195891338e-10	9.43727882556206e-10	0.674048848731801	0.327995266390214	0.205925863236312	0.00562444904894589	5.22188328405913e-10	2.65250188622954e-09	0.0457904953718029	1.12923395394206e-09	3.05154798508776e-09	1.3628655085174e-08	1.27302556638801e-09	4.74160279392034e-09	59.2573470106727	67.9875589841904	73.5928246286567	73.7697270824574	0.176902453800722	5.78216809826699	14.5123800717847	7.66685229000905	38.5925137182985	35.4236232885251	3.98928485374017	73.3366115847915	0.0615	0.24125	0.38075	0.4755	0.448161704717929	0.468278166324283	0.418725335322761	0.479563612527521	0.373701076690981	0.372827020607537	0.0878305062290446	0.185485058087637	0.0347558801657891	-0.0172513478309256	0.0295466211301246	0.0486666666666667	0.189333333333333	0.322833333333333	0.455166666666667	0.404346114049448	0.418397973577786
409	1.18875552506312e-11	1.1050212404023e-10	2.31004350290906e-09	4.0477752350568e-09	0.412562193608703	0.806556877209902	0.283149566082452	0.00201484242178979	5.505606455396e-12	0.000131988005636755	0.512589354983629	9.49840877227333e-09	1.27009174949432e-11	7.10294545653586e-11	8.3751995399446e-11	3.33537088785007e-10	57.0826379331411	67.9422152108018	69.5688353830337	70.2402403686356	0.671404985601839	2.29802515783376	13.1576024354945	9.53596469133299	47.4981433756366	14.6131828064299	0.428777633871505	68.1555168226586	0.0625	0.24075	0.368	0.4685	0.425744566579234	0.443054855987359	0.480722150909308	0.424911118733046	0.368944090388375	0.346864618786087	0.0552139382989304	0.14157237113743	0.276900236349773	0.026123558375226	0.138384940022087	0.0481666666666667	0.1835	0.330833333333333	0.461833333333333	0.377042409735622	0.410509188977381
410	2.60757169195466e-07	4.52545517177173e-06	9.21407614904876e-06	1.63117492245685e-05	0.609265646639451	0.309924945571934	0.295205835575389	0.869323136531	4.4795229353184e-07	3.26572643406856e-05	0.0452955265395582	6.73687178998672e-06	3.94915568738525e-06	6.59759594641431e-06	9.81814115857666e-06	6.59781193742445e-06	36.2197636462515	43.2289637070207	48.9298108712974	49.1910565485741	0.261245677276747	5.96209284155339	12.9712929023226	0.0270662731991251	25.475862358453	17.2565334295305	4.00760216322124	51.5365282568079	0.05225	0.22975	0.35875	0.462	0.422293618058634	0.410535172037786	0.421919561931901	0.456995466380753	0.385145632556908	0.383449026493288	-0.0194360731640097	-0.0193803222314844	0.0120750175493109	-0.000154371787173048	-0.0842347807654352	0.053	0.188	0.318666666666667	0.441666666666667	0.43070887891684	0.381532737122877
411	1.79641422634405e-10	5.69873718120117e-08	1.07540358935542e-08	1.7426039442893e-08	0.368915833988015	0.0230155665379756	0.172972446850419	0.365668288416651	1.27213279077912e-10	4.82950333992988e-06	0.0101520605457548	1.64013830693986e-08	3.12347526091131e-09	1.61075452121969e-08	5.03071513394604e-09	1.71328767386883e-08	51.4513667512219	53.624848408901	65.8565848990984	66.6638979779964	0.807313078898005	13.0390495690954	15.2125312267744	0.818332044946146	41.3508938256618	20.9037416084429	6.60801779645044	66.8131817116041	0.05375	0.23675	0.368	0.478	0.475942421640884	0.38181131579761	0.269367414780812	0.455315333104318	0.376946062930449	0.383126369898776	-0.0860222451249851	-0.0486232890321127	-0.0621359499763604	0.0317307061527409	-0.0869559153667756	0.0496666666666667	0.1835	0.323666666666667	0.451833333333333	0.453386942079322	0.354995033071252
412	9.65205504177198e-07	1.60810278649382e-05	8.06960467719698e-05	0.000147953089878428	0.914303206228615	0.693054935186499	0.555550405313136	0.507965512515367	0.000112945550207833	3.57355230947903e-07	0.0122520792523715	0.000444250092832743	3.82233679902629e-06	1.20765852969696e-05	1.51580653501063e-05	4.48594190646017e-05	33.4519094706411	40.1289852974151	43.1623605958157	43.173941011999	0.0115804161832784	3.04495571458392	9.72203154135786	0.438255794755605	14.906959403681	25.9119222425852	6.2740210092179	40.0592575772093	0.05675	0.2225	0.37	0.4785	0.44472946277776	0.440616881576062	0.391801508376719	0.482788625819211	0.40534808588459	0.379394969408359	0.036391908632427	0.0924203341440214	-0.010721967087824	0.0456849774129875	-0.0144950002841096	0.0536666666666667	0.190666666666667	0.320666666666667	0.453	0.374516075698121	0.446862698960609
413	3.39735647546018e-12	4.09124442803624e-10	8.65199990569992e-10	1.82300490423888e-09	0.610743705455711	0.206234193105157	0.326925752737617	0.000725406060385597	2.10066238842501e-09	2.07053664924464e-09	0.00461438073348562	8.4054150690745e-09	3.64528933737771e-09	1.48430522696984e-08	2.1619758874091e-08	5.41174777565286e-08	59.6734600121636	64.9788415030998	71.919060529377	72.1781539014992	0.259093372122152	7.19931239839934	12.5046938893356	11.422996507823	35.878010130953	35.9061543898151	8.02469454800303	68.4551362554922	0.06375	0.2375	0.373	0.479	0.429117609354212	0.399567210971215	0.390322844654724	0.471165236936601	0.399943275436639	0.3760774469906	0.0738188284377503	0.0816324357646084	-0.0712970472834086	0.0296974551857312	-0.0165313332513269	0.048	0.187666666666667	0.315	0.450166666666667	0.418684107878191	0.406929988217306
414	1.3532295233274e-15	7.90076677512641e-13	2.68591186247224e-11	6.58954206887384e-11	0.898415482675714	0.950165976763818	0.958757538502348	0.142081072796475	2.11184187267004e-10	1.52528160664114e-13	0.12749819926775	9.2782854574832e-13	5.53055018901113e-12	2.13066112261647e-12	8.1599644237246e-11	4.26712613105604e-11	75.7944096242427	78.9946197777608	80.1219916170376	80.1382895197385	0.0162979027008987	1.14366974197765	4.34387989549577	2.15527424554148	40.3603455907833	54.53726139643	2.32270426790637	90.1553548106563	0.053	0.23425	0.371	0.4665	0.414802503467795	0.452569541161313	0.442966270137061	0.468926442060484	0.389870660832079	0.389936778334465	-0.00264591425670103	0.0583030058261306	0.0307731882833341	0.0227472239334449	-0.0441927795179046	0.0465	0.181833333333333	0.3	0.451	0.377940590193103	0.375322051139814
415	4.24331254704622e-17	1.00628823317884e-17	4.11214512060765e-16	1.15702374931585e-15	0.926374057761756	0.86682298258272	0.01988002646836	0.000165231091637092	1.17186830808161e-13	2.14866055000286e-11	0.001004024821734	1.10458734130841e-17	1.68218603232249e-13	9.37600944954111e-13	1.31484432004428e-13	5.83911376549293e-13	82.8937103654825	103.660311118663	105.521784889563	105.5303240875	0.00853919793735258	1.87001296883682	22.6366137220175	14.1901740846429	55.055284381242	44.8303525196843	10.8201292049562	116.043826407975	0.062	0.2435	0.37925	0.47025	0.461636548828533	0.499823925546202	0.345414351280226	0.459160626168785	0.426329462739283	0.386539274795367	0.0235232046237639	0.0222693909948711	0.22428266262771	0.0908284541403433	0.125847953903809	0.0448333333333333	0.181833333333333	0.314333333333333	0.436833333333333	0.368431137018303	0.333136155970545
416	7.12848960695744e-13	8.49204327270739e-12	3.3893511167915e-11	7.32232696926801e-11	0.577243561631155	0.288926211918287	0.108187056087207	0.506733515908004	1.76678196067966e-10	1.63654996871269e-09	0.0523459464961617	6.9826529157509e-11	2.20960007079008e-09	2.24858664868955e-09	8.750743456974e-09	1.10681753931649e-08	62.8983641405066	73.7060191123601	79.5771352803422	79.8878473462828	0.310712065940606	6.18182823392272	16.9894832057762	0.440806360840725	40.7089271114783	36.3645251658818	3.76467766492351	80.0006810622222	0.05025	0.2365	0.3765	0.47425	0.40050795654262	0.369638189396094	0.479549498129727	0.430329440563494	0.382745936720698	0.407664523900955	0.00567131157730332	-0.04428599273636	-0.00168770077603497	0.0272089471609756	-0.0409398750547078	0.0473333333333333	0.183666666666667	0.318	0.4545	0.426325301966802	0.50952790954154
417	1.8421150801815e-07	1.70100689641947e-08	3.00691995615999e-08	1.6384549074805e-08	0.0626888504500622	0.0651571930554139	0.00166503287121001	0.625605023074827	5.76819248370074e-05	3.30349605187599e-07	0.0319715415374563	1.63133350221658e-07	4.36139425569214e-06	1.67426276548296e-05	6.05652549071566e-05	0.000151665362883539	36.9527677767546	56.4357239315796	63.3509308888388	66.8157107776788	3.46477988883998	10.3799868460992	29.8629430009241	0.23806797146699	16.177276346456	26.0636235467355	4.60002223414813	61.0981444044671	0.05275	0.22475	0.37325	0.476	0.48650268678081	0.553861059123675	0.43923176690554	0.471113112747968	0.45018356177537	0.390290063744248	0.267322272325828	0.302520873432544	0.151246480213712	0.036740611899475	-0.0152966347644856	0.055	0.1915	0.323666666666667	0.454166666666667	0.460275898659247	0.368255100661691
418	5.72116123749474e-19	2.99682703015357e-16	1.26491535077154e-14	1.82870192255195e-14	0.228162236466881	0.710668188401456	0.755368364732029	0.19482770537391	1.49418170648013e-12	1.71328358118431e-15	0.0254751503050392	1.37622188913255e-14	4.09160765817315e-14	2.22130036209117e-13	1.26462919239047e-12	4.29955173595976e-12	91.703874656203	96.2952332973364	97.7736577614414	99.2259391529151	1.45228139147366	2.93070585557871	7.52206449671212	1.68072830988604	50.0560266828452	63.3697568149946	4.9912940819213	99.8777095499281	0.05925	0.2355	0.39075	0.47875	0.387367758694976	0.487506374522206	0.328147138634854	0.473787655835101	0.419571378425585	0.347019624271741	0.0698113510974807	-0.000913519859597849	-0.0237444678457767	0.0242122437067911	-0.0171712391880175	0.0531666666666667	0.177333333333333	0.313333333333333	0.456	0.348399665979424	0.388258851257467
419	1	1	1	1	0.534517331750196	0.74757452336665	0.889918598266762	0.250173899691609	2.79883298005232e-14	1.55673737989247e-10	0.0142803560448149	2.18549677159302e-13	4.12943740457414e-14	2.60996151666752e-13	6.73805168746431e-14	2.94717824488172e-13	-Inf	-Inf	-Inf	-Inf	0.385796359427331	2.69047716372006	5.74350148298254	1.32233232609769	57.8709981460415	40.9562705056742	6.00315042646616	93.5106518298898	0.045	0.23525	0.3765	0.47125	0.484234591456656	0.48320332551129	0.506175632986548	0.437524936426555	0.354852469746935	0.357033396293759	0.244014800187831	0.139655839677106	0.195848576958957	-0.0315414110112886	0.999958992306093	0.05	0.173	0.3145	0.446333333333333	0.367190771119943	0.426198115928522
420	5.28796869525469e-11	4.23489512153209e-09	3.41621976857335e-08	6.85318166386234e-08	0.630469091368422	0.604201486030983	0.59607747679665	0.215098244831566	6.54995060979004e-12	2.55800819516225e-05	0.0740123137523659	3.65362905043359e-08	1.3047001283942e-10	4.43417162326431e-10	1.91892944712128e-09	3.83403455160794e-09	53.9900575832362	59.6424968932406	63.0384888773406	63.2699140510595	0.23142517371889	3.62741715781885	9.27985646782327	1.53677656897889	47.1576798754486	17.7208985614143	3.19171529616688	64.8339733915413	0.056	0.23075	0.35225	0.467	0.437062050682253	0.434838712279566	0.472337196916596	0.438026862366398	0.384100344653931	0.363520902469832	0.113878757684603	0.160945985268825	0.185860767123973	0.00719425305114214	0.114242433982295	0.0503333333333333	0.174666666666667	0.311833333333333	0.448833333333333	0.422268771033218	0.36485778340584
421	3.66146930966181e-12	6.71540740978906e-12	6.76348663077774e-10	1.44960356465135e-09	0.633845157721667	1	0.279550754540556	0.82770761286035	1.22500473492395e-10	1.00558884237597e-07	0.0564763971325122	2.37501427547198e-09	5.08123326862496e-10	1.4819049373184e-09	1.0189045789643e-08	1.90208942376791e-08	59.5187012639362	74.2305900058564	72.506106747278	72.7329891764603	0.226882429182297	-1.49760082939611	13.214287912524	0.0473682885740345	41.4246883880987	28.3631980990922	3.63795107706937	71.5367308306331	0.053	0.23625	0.36575	0.47475	0.450318445442119	0.486839228830507	0.290557261236957	0.471107276823287	0.341215194671213	0.372762727434365	0.0962779320247683	0.0205567901992274	-0.0200723373340763	-0.00643162372618048	0.0170538946419812	0.054	0.183	0.314333333333333	0.455333333333333	0.478663852945525	0.315811371183325
422	5.66844956252367e-15	6.35954623391084e-13	4.57390272255596e-11	1.00394715936565e-10	0.607901804885988	1	0.853691279033715	0.871799939326644	6.09580379018767e-13	5.05742414423088e-09	0.00428340959891858	1.77200714331885e-11	1.83770709101621e-12	9.37702253620103e-12	4.25341529189965e-11	1.3056901247348e-10	72.8524652519773	79.4759348463558	78.8741704633358	79.1374120965775	0.263241633241705	-0.338522749778349	6.2849468446002	0.0260411187045975	51.8158401672426	34.167200083948	8.15958820426022	83.2461501660071	0.05525	0.23675	0.3745	0.4645	0.460495740320143	0.464680928604771	0.214164304560561	0.468217765421881	0.380821086800278	0.36174758571702	-0.0406207776420706	-0.0396710790404175	0.0641567004988296	0.02740593506018	0.0806140496881888	0.0545	0.1775	0.317833333333333	0.4355	0.419982970124679	0.439615566987246
423	1.18081454389454e-11	5.38439955053458e-09	8.56626211984233e-08	1.32588227068588e-07	0.359026211217759	0.772197412717353	0.952075435426721	0.0466578444589851	1.85840131814611e-11	2.5128625116504e-06	0.502099516697166	6.92110135048964e-08	3.09786375739731e-10	1.22209501478831e-09	2.65298911509921e-09	9.20380898897597e-09	57.0965125271614	59.0904823142628	60.7776825444453	61.6189791252036	0.841296580758353	2.52849681094085	4.52246659804223	3.957684408364	45.1145434011269	22.1566331381473	0.450495977356695	63.2453197012829	0.061	0.24125	0.3695	0.4685	0.427439947385771	0.4344663641507	0.413969101357657	0.451058556813706	0.39364564724918	0.386427576359205	-0.0221581240917874	0.105652997218264	0.0463739464138905	0.00823424900758258	-0.0259413124362975	0.0516666666666667	0.185333333333333	0.323833333333333	0.461666666666667	0.35457478346352	0.413193909111765
424	1.4637428798879e-06	4.08214789302582e-05	9.16163996245351e-05	0.000167911426169017	0.961989923175461	0.415650923388747	0.507935360423627	0.543380996744926	2.57248175720047e-07	0.000195910762586693	0.131516130211473	6.74967605296198e-06	3.64194472182494e-06	5.07423784892208e-06	4.78302107971071e-05	4.34379876941194e-05	32.5686262408999	37.8180360819024	42.8176438540031	42.8199150055007	0.00227115149755264	5.00187892359827	10.2512887646008	0.369309305419392	26.5466668275476	13.8699034313267	2.27451654714059	51.5315270747423	0.05	0.22975	0.35575	0.4645	0.42875303344391	0.402392932835007	0.3277461763349	0.467963740865677	0.418843369088258	0.384532871464493	0.202413142228218	-0.0197999234942403	-0.0388315724265199	0.0152707392406571	0.0925174400854876	0.0473333333333333	0.187166666666667	0.319833333333333	0.449166666666667	0.423854927741067	0.378779336195184
425	6.21395379269705e-13	5.75784909438532e-13	3.86512862479302e-11	7.74396662442302e-11	0.485883838472613	0.999956826496532	0.121151479662236	0.144566646991761	5.88947319703829e-12	3.48626826816701e-07	2.29201146302074e-05	7.80552686482315e-11	1.65779210834838e-10	1.81300315472169e-10	3.53424418858451e-09	3.06858855717899e-09	63.1816802089597	79.6962869962008	79.2691880642597	79.7548165633998	0.485628499140148	0.0585295671990025	16.5731363544401	2.12866468062566	47.3660229067937	25.9596585365671	17.9298243246139	79.735998917072	0.0565	0.23125	0.36625	0.48475	0.493506397563329	0.427469875940465	0.467586524533922	0.489950710613329	0.395732972656346	0.398553092753818	0.106370308905879	0.143327072684142	0.0605855175177326	0.0375031378243636	-0.00401168586997015	0.0498333333333333	0.175	0.317	0.441666666666667	0.302730257293396	0.466254408768158
426	1.12167324878377e-10	8.82897760348101e-09	4.56838909692415e-08	9.44349732372137e-08	0.704861815558622	0.477503544645976	0.526829262677514	0.126610326334615	2.34704185455208e-09	2.65735186468132e-08	0.0171933329701325	9.48740903010009e-08	4.03341048556217e-08	1.86322789457767e-07	9.57768195441463e-09	2.18233345746015e-08	52.4295799229585	57.9513593025331	62.3257096912712	62.4691731923958	0.143463501124643	4.51781388986274	10.0395932694373	2.33358088861223	35.6619461514601	30.9428798662993	5.67653062444879	62.4575688329675	0.057	0.23225	0.375	0.47625	0.417296837973787	0.445628827102922	0.489182632425214	0.474703268969184	0.41836891694319	0.394117746089784	0.109580487702032	0.118136985062979	0.0386021204494944	-0.0054467477895415	0.000521822692639355	0.05	0.183	0.321	0.452	0.416564755330521	0.464900653382361
427	5.40281350001774e-16	4.95897088515604e-13	2.37469526211751e-12	6.06279365604968e-12	0.993594166870677	0.332155351931474	0.705170088837396	0.548357828311706	3.67277340018911e-12	9.11255093478635e-11	0.00922463871788208	2.23258113938913e-10	1.68404559256917e-11	8.79057530537734e-11	1.41990501559959e-10	3.84300774483301e-10	77.6785907965386	80.0273070595213	85.7690781382407	85.7691425967787	6.4458537963219e-05	5.74183553725743	8.09055180024006	0.360267287554052	48.2918402608411	42.0031713540811	6.77880966455086	77.2310699454449	0.05175	0.23275	0.382	0.4775	0.414432015483344	0.460627964375831	0.352809591948924	0.475108726623985	0.352457119036866	0.366224520651054	-0.0197455918510434	-0.0580119862414052	-0.0376606869107252	-0.0250998056417459	-0.0921593221673599	0.0545	0.175833333333333	0.319	0.451	0.380336145255952	0.39826578100637
428	1.37431441915029e-12	2.35204403033021e-11	1.99294250742573e-10	4.52933496178716e-10	0.718646726053695	0.533406590271623	0.233381876765534	0.0653856997945352	4.39743912146679e-10	2.80003985454654e-10	0.00176890041371997	2.93822615348371e-10	3.38019785822947e-09	1.63603745986661e-08	2.51478549212362e-08	5.92374291676618e-08	61.5432803745571	71.4242691614782	75.4064725714343	75.5362656043144	0.129793032880116	4.11199644283624	13.9929852297573	3.39521849842185	38.9279294097742	39.8093324804322	9.77511100167976	76.5739307417644	0.05975	0.23875	0.377	0.483	0.461340379644475	0.388842195924041	0.433481433320383	0.480640989392752	0.416691254599025	0.358683199967258	0.121791644865931	0.163457170065911	0.015506248927455	0.0298137983538377	0.0855148318885491	0.0511666666666667	0.186833333333333	0.315833333333333	0.451166666666667	0.423174283191247	0.395362403101141
429	1	1	1	1	0.644468431457842	0.99341983139305	0.313763852261388	0.0435658699781561	8.68332040704613e-14	1.11552424989574e-07	0.0306703312558869	6.40481236158588e-12	2.7116129798941e-12	3.24993466198961e-12	3.96415079058963e-11	3.20473697542258e-11	-Inf	-Inf	-Inf	-Inf	0.212945565246628	0.462870171402756	12.6944548625397	4.07330829181137	55.6445528133409	28.1623699743704	4.67132081743694	85.640355621669	0.05825	0.2405	0.37075	0.4755	0.502738905125046	0.467994568823133	0.468138320204438	0.468065500096715	0.405435338050017	0.384192299296129	0.19293944773317	0.106793291657809	0.133102351717604	-0.00449917242423297	0.999958992306093	0.049	0.178833333333333	0.319333333333333	0.4535	0.370399714216349	0.355378363760159
430	1.75730693273642e-14	1.4280074057712e-11	1.77824922652889e-10	1.29311509821975e-10	0.0908861992495966	0.307033928032588	0.712571161476636	0.404719757704838	6.94255398650192e-14	5.88338070756245e-07	2.04859522338533e-05	7.02184945306898e-10	1.16975337377461e-12	4.45835678902938e-12	2.25316487307033e-11	5.33397926459534e-11	70.5264252349807	72.5429693139158	75.6759956277965	78.5346021861405	2.85860655834404	5.99163287222473	8.00817695115984	0.694258249667655	56.0844072475666	24.9500892380511	18.143574268619	74.4821530852187	0.05325	0.2415	0.36475	0.484	0.442924370319738	0.37919955620172	0.344921096681553	0.432884474645518	0.406169079215366	0.404925831700523	-0.0476330882828419	0.0122480187162072	-0.00535953643780562	-0.0147353307089936	-0.0440540795157367	0.0495	0.1795	0.3165	0.440666666666667	0.417289077171908	0.398994088741256
431	6.4850677168936e-14	2.43172923859728e-11	8.04105357127151e-11	1.7000054607403e-10	0.563297689158173	0.257785853121172	0.526558478127694	0.0066023559808557	6.01546891507662e-09	1.23396534704925e-12	0.00128730383611623	8.73639183028575e-11	2.42998919843379e-11	9.78922087121239e-11	2.24775506356495e-10	7.74038701493755e-10	67.8394827332231	71.3495020537011	77.5480661434412	77.8820926671615	0.33402652372024	6.53259061346034	10.0426099339384	7.37808161079738	33.8296613185867	50.4315165732605	10.3606426433416	79.4681552182767	0.0605	0.236	0.37925	0.47875	0.410451952835687	0.414190941553842	0.476795715578169	0.47780429832565	0.367970910729585	0.368950035041945	-0.0251578330094809	0.117231397175009	0.221390443425845	-0.0179826763491853	0.0735988531250733	0.048	0.187666666666667	0.3105	0.446	0.43150709720738	0.410799494047481
432	7.55305154072069e-15	2.5303801129611e-13	3.18991885532664e-12	4.87066790933766e-12	0.2738448060596	0.445104618820673	0.231886190718542	0.000644502453566437	9.5676155076439e-13	1.32435146481147e-09	0.00760178227882631	7.28091106002593e-11	3.17231474025371e-12	1.89854362631466e-11	3.0297339480325e-11	1.12563548820476e-10	72.2625692013971	81.516651207814	85.0852302243366	86.2826159908363	1.19738576649979	4.76596478302235	14.0200467894392	11.6428366256359	50.9308864010873	36.7771241133069	7.12496679021024	79.9013230171988	0.062	0.24325	0.39	0.4775	0.41387448622257	0.338984787217865	0.421205281414047	0.460858285195343	0.360738380390406	0.328927127972697	0.0136583152978752	0.157151311577954	-0.0605904969293014	0.00227877605773423	-0.0209698327002836	0.0463333333333333	0.183833333333333	0.330666666666667	0.450333333333333	0.400602068765528	0.392716872686262
433	1.06063643916302e-13	1.94609883914069e-11	3.53593631787561e-10	8.4078702089429e-10	0.990843263351395	0.820985151729702	0.780842543400271	0.00971476724417371	3.06070005123419e-13	4.83673434032995e-08	0.0213700151748456	2.82065327184381e-10	5.3826507436638e-12	2.84672972510726e-11	9.59696369785081e-13	3.01695417675911e-12	66.8263531967168	71.8492480828572	74.048083468675	74.048215179173	0.000131710497953463	2.19896709631576	7.22186198245618	6.68646463809637	53.1688766835359	29.7811440424794	5.29636182109425	76.6717087923989	0.0595	0.237	0.37275	0.47375	0.383231826846218	0.444034372234071	0.473056552806252	0.455133739909409	0.372607984080376	0.341107954783578	0.0682265981888315	0.126361409337397	0.0358183987979409	0.0187344374773672	-0.00379336354515142	0.0476666666666667	0.177	0.319833333333333	0.450333333333333	0.409469855082889	0.444827732416356
434	3.29663792062149e-16	9.36602298559047e-14	8.9405995278604e-12	4.80618206997904e-12	0.0569698940022505	0.761015009990551	0.746714398415905	0.33145233520791	8.24092638312161e-11	1.27422707522845e-13	0.0132086519125407	1.44857261308417e-11	3.23576494486928e-12	1.04482964703777e-11	4.705429997522e-11	1.18316776762066e-10	78.6918987051831	83.7115523231405	82.6903862735999	86.3138573896358	3.62347111603594	2.60230506649532	7.62195868445269	0.943215233940919	42.1997806002873	54.8906972681925	6.14094749274773	83.7212253204702	0.05475	0.23475	0.37475	0.464	0.468960829796113	0.466879176628647	0.309971529352673	0.444753513899048	0.388049611250547	0.370234914554596	0.134287694658628	0.0881516879076278	-0.0272670863948251	-0.00105186162592354	0.14984625731291	0.0503333333333333	0.181166666666667	0.303333333333333	0.438833333333333	0.458119681123833	0.306062666447165
435	1.48369369288351e-11	9.61204998001605e-11	4.89639261791944e-10	1.12906311006105e-09	0.80321985472372	0.406185925010659	0.116650338411231	0.618117139194362	1.21494123252586e-11	4.79169858664343e-06	0.367797202271525	6.57789422494172e-10	2.82151728548004e-10	9.06335336619613e-10	3.38277832143423e-09	6.0129375799959e-09	56.6237894041551	68.2568999817595	73.274885202678	73.3369769668789	0.0620917642008862	5.08007698511938	16.7131875627238	0.248522808618418	45.9470276432185	20.9187955309717	0.811093338144929	74.6393582040245	0.05275	0.2405	0.36475	0.468	0.425908687935149	0.492679427911987	0.376413236649341	0.474725964998013	0.376696586337522	0.348105876117161	0.144303827640086	-0.0265967050834805	0.121867588593436	0.0034706682865946	-0.0035007205001788	0.0505	0.184166666666667	0.3205	0.458833333333333	0.405333817017292	0.417152175822268
436	2.36926718762847e-19	6.79057780335116e-17	2.1566888845392e-15	5.57490536996522e-15	0.687216537446043	0.788029622857584	0.673383311360888	0.00129326780292072	9.49934465368423e-17	2.77563169861951e-11	5.64579187605271e-06	1.16611959901501e-15	6.53585776349935e-16	3.81927219770875e-15	4.98031714285344e-15	2.28849349910824e-14	93.505137856213	99.5225608059336	101.783542672856	101.945657857272	0.162115184415597	2.42309705133812	8.44052000105876	10.3521099291856	69.0707576177829	44.3290740685788	20.6046804044454	105.512513801463	0.062	0.2485	0.37225	0.484	0.527823347030467	0.351250231567771	0.382667554198767	0.451917776437478	0.405349775727513	0.409105157736681	0.0775077703268696	0.0261281355594372	-0.0171244283905013	-0.0065250673453838	-0.00110687207300379	0.0471666666666667	0.179333333333333	0.308	0.437833333333333	0.427338272188043	0.428081097044356
437	1.57223960558738e-09	1.08623698058445e-07	1.52468777769738e-07	2.65557025793424e-07	0.471064497839525	0.17032012299574	0.297700228281609	0.053570410556199	1.43304382350941e-07	2.70989252781458e-08	0.164402061448293	3.71078032689505e-07	3.97193795101739e-07	1.02997818117687e-06	2.17118989331987e-06	4.81725440264677e-06	46.9362729036147	52.1156064222159	59.3502013914112	59.8696792495757	0.519477858164464	7.75407282735978	12.933406345961	3.72603522278268	27.6777112944819	30.9048818510273	1.93326150210851	59.0224699601131	0.05675	0.2305	0.37825	0.4785	0.421785314796144	0.383582599287898	0.425577652004183	0.462718168952476	0.388554878221066	0.358714344772731	-0.0158424455934317	-0.00613051897413786	0.129099662536528	0.0504553994170093	-0.017643903106398	0.048	0.187	0.324166666666667	0.464333333333333	0.440514784371487	0.409160384616225
438	1.29427161844506e-07	7.98228494430987e-09	1.30510031698527e-07	1.78423466074922e-07	0.286343102362043	0.74781706946294	0.0166905055536964	0.0554406533328676	1.71080586411649e-07	1.52350702953878e-05	0.00690280776825117	1.33892747638316e-08	2.06614410208848e-06	8.91957469747836e-06	2.13169386112448e-05	6.02302563651858e-05	37.6965282490128	58.1838417304971	59.7359962163973	60.8727321348779	1.13673591848055	2.6888904043808	23.1762038858651	3.66878294758862	27.3350663339934	18.7078910574346	7.29808670212697	67.3125036687252	0.061	0.2295	0.352	0.479	0.441488773516279	0.462407676756497	0.386434195419307	0.48223373912068	0.364394513789079	0.405646752329111	0.0679977400023171	0.109159949183698	0.0294523882905286	0.054052179642747	-0.018968812665292	0.052	0.186333333333333	0.3105	0.4515	0.413071540658276	0.367809647136674
439	6.37287975078042e-08	1.82325012915076e-07	2.32417068316247e-06	4.68500448498662e-06	0.961446121688548	0.902224153921715	0.273960736970185	0.00425881792992321	8.49093345062323e-09	0.00103702031175014	0.12403067690757	1.89368907744163e-06	3.83131270459687e-08	1.61130337698942e-07	4.75404419512067e-07	1.48874539313541e-06	39.1872202729355	50.8986633318927	52.4882514241763	52.4905880772349	0.00233665305859176	1.59192474534211	13.3033678042993	8.17003098620353	33.1592990794834	10.7602739658196	2.36566968452098	54.8483862087994	0.06175	0.2355	0.36625	0.477	0.45452789879125	0.405903533210175	0.303316746940814	0.479054653938462	0.352511479641827	0.397024349753206	0.0108725797632281	-0.0861743290915049	-0.00555280871825399	0.079088507419327	-0.0129940025750046	0.0485	0.187666666666667	0.334333333333333	0.461333333333333	0.424677001753335	0.380516748104558
440	5.2680984774031e-22	9.87139221390322e-20	1.83210132174639e-18	5.19576718673651e-18	0.740255540319911	0.534052379995255	0.38123040807903	0.00907539926541884	4.11296156837331e-20	5.95939204948957e-12	0.02937765346922	1.93764050903343e-17	3.42408868318942e-18	7.37945116925148e-18	5.59965643147023e-18	8.32965755639356e-18	105.967776408215	113.629647003778	117.627191411433	117.737093582335	0.109902170901478	4.10744657855685	11.7693171741194	6.80792838659136	84.3653358606443	47.3428888622821	4.7453455244613	114.780151798378	0.0585	0.25375	0.383	0.4735	0.398701739678128	0.473603250027501	0.358784413760557	0.487428515540784	0.395585343157874	0.393754989785313	-0.0781878958604885	0.00758241091825909	-0.0301040460287123	0.0437887802175533	-0.0634603401837331	0.0466666666666667	0.177166666666667	0.316166666666667	0.451333333333333	0.39234354336828	0.373283828219077
441	6.63843973116276e-15	2.14956301685997e-12	4.06062516977968e-11	9.96225668475779e-11	0.961537630986838	0.793667483669424	0.828364333109296	0.767136435277118	7.42832331933208e-12	1.10387158045104e-10	0.00357708616271287	1.33174043759928e-11	1.13508752041353e-10	3.74277957725172e-10	1.24425875368765e-09	2.60876180501921e-09	72.527850287217	76.7705287308199	79.1534609609589	79.1557865262948	0.00232556533592287	2.3852577954749	6.62793623907783	0.0876886097321403	46.9110360760078	41.628240613958	8.48692128956463	83.9193168419481	0.052	0.233	0.369	0.483	0.479759243230089	0.466657794601609	0.376963534550382	0.455874220248932	0.389850454605587	0.388022240188512	0.0723166779258548	0.0971979949504648	0.170569362313018	0.0454692383988304	0.116384983400486	0.0506666666666667	0.176833333333333	0.306833333333333	0.453333333333333	0.364616853575744	0.449530737408059
442	8.61454608601621e-15	5.28872692478915e-13	7.7279774125568e-12	1.92480721932266e-11	0.883974160692848	0.674351525972526	0.438353764819915	0.44657462083699	8.59079235749169e-14	1.0729768282937e-08	0.00473574766406916	3.65150798611519e-11	2.67062567840173e-12	3.13386474705072e-12	1.00246260020749e-11	1.23451278577075e-11	71.9922754736399	79.8846491270378	83.0297389472835	83.0510354319631	0.021296484679624	3.16638630492525	11.0587599583232	0.579331117912261	55.6656129590592	32.704334519296	7.97768448382703	81.5378338484898	0.0555	0.242	0.371	0.47925	0.483006908041421	0.376965459047676	0.37720805003803	0.482649106370032	0.398916189266776	0.395702920694512	-0.0143105687658387	0.094464335049338	0.00409326695848687	0.00231121189053885	0.111367315859026	0.052	0.180166666666667	0.315666666666667	0.4505	0.351025279987577	0.381769521292731
443	5.33538141121323e-10	5.49734832438887e-08	1.48727009916601e-07	3.14590272314996e-07	0.864477247778408	0.333156325805195	0.507754439470065	0.129963397155341	8.42954775253117e-09	3.87005900322102e-08	0.0153335674054568	2.90137287012931e-06	1.77641997073629e-07	5.10673397913679e-07	2.93717215174968e-06	5.63395122171968e-06	49.187684689241	53.7088244141996	59.4118823324461	59.4410131882614	0.0291308558153105	5.7321887740618	10.2533284990204	2.29294168473734	33.1734077853162	30.2135017735473	5.87773124042178	53.741525189455	0.058	0.22625	0.37625	0.474	0.381635430016709	0.454088848440639	0.459178408863413	0.500436706842257	0.42440266826444	0.373451743961559	0.0728721845574733	0.21022689249922	0.171606527825647	0.0476204266806043	0.299948492654849	0.051	0.179166666666667	0.322833333333333	0.449333333333333	0.434657435932012	0.449856337671504
444	2.90082201162024e-13	9.19667713074691e-11	7.39751585558545e-10	1.20260562692204e-09	0.344945681726708	0.437230357095986	0.674196091268935	0.0429878989604199	1.21494123252586e-11	1.97410327803032e-09	0.02937765346922	4.78988474596937e-09	3.53336288776198e-10	1.895239459249e-09	9.06856303817554e-10	3.38409829043244e-09	64.7529260222218	68.3565617524655	72.2925956379258	73.1845594724	0.891963834474154	4.8279977199345	8.4316334501782	4.09587793398168	45.9470276432185	35.9990838175727	4.7453455244613	69.8298551241867	0.059	0.2405	0.37325	0.4735	0.470006815034267	0.452390502464527	0.4044503396354	0.462627732224601	0.419535921702539	0.393184467545241	-0.060769056228524	0.113146838677213	0.0810589056183817	0.00143513467318145	-0.0294877321864699	0.0496666666666667	0.184166666666667	0.315166666666667	0.451333333333333	0.403582641366536	0.353200126973737
445	6.28888147765989e-11	1.76111584266333e-09	6.3035768748734e-08	8.17163245494197e-08	0.254806964047857	0.947019555561425	0.603410811261152	0.806108862446835	1.01477865081712e-09	5.74896179446909e-07	0.000787813774772988	7.21110696612909e-08	1.58136286144544e-08	7.80092655564472e-08	6.61992200530502e-09	2.32893794179952e-08	53.63047349712	61.653280872044	61.5340063561453	62.8307605260416	1.2967541698963	1.17747965399758	9.20028702892159	0.0602451672898496	37.2962823806884	24.994649896169	11.2697254980958	63.1429277865802	0.04975	0.22775	0.35875	0.4815	0.472903067935259	0.420091940664992	0.4475624248421	0.462492595267674	0.394526705595882	0.380421574120605	0.10027830575928	0.106132717319637	0.0925771571295532	0.0293229318198932	0.0863342220816499	0.0486666666666667	0.177833333333333	0.310666666666667	0.447333333333333	0.412678019890097	0.374025553176703
446	1.6715963436487e-11	4.2813935436957e-10	2.29103853980368e-08	2.36668649382696e-08	0.168849815576235	0.959861956121515	0.572926021951129	0.112373518664164	1.18894703201716e-08	4.98416898142918e-10	0.025380487069108	2.53924565281653e-09	1.87466047064548e-08	5.12384330489447e-09	3.26026870992965e-07	3.16548386659144e-08	56.3768586674632	64.875687372878	64.0155434308617	65.9086689441174	1.89312551325565	1.03298157123936	9.53181027665414	2.52052006273789	32.5048621191636	38.6834515020782	4.99773670776995	71.3744078747701	0.05675	0.22975	0.38375	0.47425	0.473844754608315	0.392376348955677	0.413467479224846	0.466745110235583	0.374960639828383	0.356907417103393	0.0464736275745389	0.108571836663839	0.0857006561211033	-0.0147197461432941	-0.00193341341983355	0.0495	0.182833333333333	0.323166666666667	0.4515	0.394302078200455	0.408012799327879
447	1.79561531381515e-10	3.06776995147213e-11	3.61173388439556e-10	7.67973209540871e-10	0.604183145566095	0.632691748563231	0.0187722401063462	0.450527218500633	4.76363875010144e-09	9.94062815433858e-08	0.00450164607086525	1.24965642336153e-08	6.7675129585768e-08	5.15141233013339e-08	4.41045073408624e-07	4.68912144983018e-07	51.4522909833977	70.8278412655927	73.9977491001191	74.2664818176563	0.268732717537205	3.43864055206359	22.8141908342586	0.569325124750321	34.2836629639496	28.3855154914527	8.0695030694078	67.48211204146	0.0565	0.23125	0.3675	0.47975	0.52802430094427	0.363398600415837	0.421651671803697	0.456474497038459	0.41192613945357	0.37236508295997	0.0723771214895215	0.177054950627801	-0.000768119901479342	0.0626100077652865	0.0805446522820271	0.053	0.183	0.316	0.450833333333333	0.380297274100868	0.416116693590866
448	2.11959702322955e-13	3.15088355226107e-13	1.1541459837945e-12	2.96972799540563e-12	0.951682138899906	0.268377582739752	0.0240548518307659	0.265759905208593	1.27168373604375e-08	3.92811317185894e-12	0.0945989147445477	1.74677359647319e-12	8.12440634920598e-11	2.10117442054096e-10	1.20169774867185e-09	2.43646365528894e-09	65.3997486599183	81.0315011493221	87.4374266617378	87.4410983574417	0.0036716957038152	6.40959720811952	22.0413496975234	1.23850223401769	32.3741277689678	48.1600457584464	2.79431958595524	88.6809318022845	0.0575	0.23925	0.378	0.467	0.405619341291122	0.559632181316851	0.420830358536466	0.450666492284985	0.394218264855729	0.405631636995998	0.132292579746126	0.237054853448471	0.180582562741581	0.0306914313278123	0.0743822774456729	0.0523333333333333	0.191666666666667	0.310833333333333	0.45	0.432660738640609	0.371532213534158
449	2.30101761734061e-12	1.32567642754356e-11	5.3576961460746e-11	1.26613812355063e-10	0.774533378606606	0.318537554755084	0.0791500514950622	0.701489581575356	6.93600211539037e-09	2.54768668299475e-10	0.129445509501329	1.39576282798689e-08	6.6916162185842e-09	2.17902698402643e-08	5.06579025296666e-08	1.64561575841873e-07	60.4786962119761	72.7094950169994	78.5027909376149	78.5848446188174	0.0820536812025239	5.87534960181802	18.1061484068414	0.146926911776063	33.5526721597798	39.9938119611106	2.29914171878227	67.2102703125067	0.05375	0.23525	0.37175	0.46475	0.367478671803736	0.5483986302994	0.391729405615051	0.489159329749883	0.378567804927882	0.379338438806173	-0.00315795730917739	0.221994923979304	0.0356763511951649	0.0535024688446697	0.128579934103858	0.052	0.187166666666667	0.310666666666667	0.449333333333333	0.459784824010364	0.404846876010103
450	2.4082844097905e-16	2.56594130745337e-15	3.45516307070331e-14	7.2130242979459e-14	0.444562235555274	0.485208132893083	0.115964192807888	0.701489581575356	6.75198415009344e-15	2.98784531382798e-09	0.00726728566509303	1.33820593315952e-13	1.31708500541473e-13	7.86259029401579e-13	2.31358817581541e-12	9.73636683200572e-12	79.3357711721983	91.6103762772764	95.4862314862985	96.0707099632564	0.584478476957884	4.46033368598	16.7349387910581	0.146926911776063	60.6691554682402	35.1917636788039	7.20568869698218	94.6447281861289	0.05375	0.2415	0.3705	0.481	0.441974631211731	0.460629858815305	0.39956837012499	0.477056352152046	0.395641589483477	0.359047469759278	0.00863609397582146	0.16137879733199	0.0315654693247523	-0.015212070442269	-0.00612891621474376	0.052	0.177166666666667	0.313166666666667	0.453666666666667	0.368972184495383	0.426005577900323
451	6.73810616063927e-14	4.9756884825817e-11	6.85809724508018e-10	1.44148829650699e-09	0.600957089123543	0.69906118096541	0.931847658307122	0.0932566861611452	8.8926920665031e-13	8.71697980656565e-09	0.000242772269960873	5.36452857754546e-12	4.05667814224908e-11	2.15021009518456e-10	7.42079225344708e-12	2.83100258077134e-11	67.7606712455017	69.7405714644847	72.4730139004023	72.7465687005606	0.273554800158308	3.00599723607593	4.98589745505888	2.81723910190885	51.0744802663066	33.1082116811431	13.4671850372324	86.0561787629048	0.05575	0.245	0.371	0.4805	0.453554338471347	0.386886894760169	0.387138997541565	0.472761326617848	0.404846520769095	0.38127891063665	-0.0146335378125333	-0.0634848960458272	0.0824782576673943	0.00932780385004067	-0.0147819578044386	0.0481666666666667	0.185333333333333	0.315333333333333	0.443166666666667	0.388363481855098	0.439003898010794
452	2.8538267412262e-10	7.85693303940691e-12	8.40046833090151e-11	1.75852739571102e-10	0.550640774654306	0.560771037016634	0.00412169258600873	0.0500199955894216	7.33873527903969e-06	1.50992159270677e-09	0.81875887140056	9.60540579177482e-09	5.39729918178126e-09	2.53841552767239e-08	7.12851362348041e-08	1.96906925674681e-07	50.4893047381775	73.8797868102556	77.4451269712954	77.8012974674566	0.356170496161212	3.921510657201	27.3119927292792	3.84078840730672	20.1028469738612	36.5214924233205	0.0525058669300051	68.1280480275636	0.05725	0.22975	0.37975	0.4675	0.387717647748969	0.471968739648422	0.261956143779101	0.494744808736777	0.421699085240964	0.392983407240756	-0.0838231485060866	0.00617857323139137	-0.022700952518687	0.0412149491812733	-0.0143359522363177	0.0483333333333333	0.1925	0.321	0.465166666666667	0.363742109599887	0.360118122078067
453	6.94174475762625e-13	1.34402191793652e-10	6.87011710375334e-10	1.61244317560163e-09	0.935564711688132	0.418892758248768	0.573803450403987	0.686354371751848	1.93434438317254e-11	6.50760732629285e-09	0.0132957727542351	7.85865247971656e-10	3.69267574478705e-10	2.18921612008229e-10	3.6088001701136e-09	2.51095521113905e-09	62.9531440574792	67.5000023637185	72.4688421251412	72.4753781425825	0.00653601744124899	4.97537577886396	9.52223408510326	0.163060397261233	45.0361099696675	33.6766828635973	6.12932361650383	74.2110004562653	0.04825	0.24175	0.36975	0.469	0.398668983119909	0.449198257632116	0.434033243477077	0.470014734319947	0.394329829701385	0.388812606214999	-0.0433182908329007	0.148496899270716	0.104269255530573	0.0066194018681233	0.000181465371293718	0.0465	0.185833333333333	0.313666666666667	0.443833333333333	0.432099503536821	0.477770564259984
454	3.77110618023481e-12	4.71810385244383e-11	3.57695572476793e-10	8.22898698778751e-10	0.778203783828956	0.515423082966927	0.199463397047774	0.0061342882743262	8.0353421651765e-11	8.80628324390699e-08	0.45593163122403	2.46579141817962e-10	5.82933981551265e-10	3.10356472094589e-09	7.80272102184656e-09	2.65921262130164e-08	59.4577097032234	69.8601789924796	74.0207122949214	74.1000449771818	0.0793326822604286	4.23986598470219	14.6423352739585	7.51042537650937	42.2491866827786	28.6201105158507	0.555863717161628	76.9934711868689	0.0595	0.239	0.3575	0.46275	0.453382575535118	0.372205395926864	0.288327176175432	0.464369281231278	0.365286279246984	0.353099500580851	-0.0157823790576724	-0.0272421377643983	0.105825694814863	0.0339202781947494	0.0907580712766811	0.047	0.185	0.306166666666667	0.455166666666667	0.390834472647945	0.442894913620103
455	3.88841677645216e-12	1.55982053305349e-10	3.13930104152173e-09	7.16122924709579e-09	0.900416164548627	0.890925961854201	0.580158265928222	0.257381546686195	5.77317283249852e-10	3.03829228902686e-09	0.0755971908792255	7.66986122507807e-12	1.39050382915208e-08	1.20191556859047e-08	1.10392854447104e-07	3.50507438585825e-08	59.3943803285947	67.1634638246978	68.8316717313573	68.847330660974	0.0156589296166203	1.68386683627614	9.45295033237926	1.28278665257403	38.3966393404553	35.1591579335127	3.15710376337847	85.2171269581883	0.0555	0.234	0.37325	0.47225	0.388431948875196	0.468155082188001	0.34279637855065	0.457933584138541	0.35827444952254	0.387008360196125	-0.0295820332031811	-0.0659702347845251	0.00448788315307015	-0.0192340135365733	-0.0465731387997166	0.0503333333333333	0.182833333333333	0.315833333333333	0.454166666666667	0.359764939088286	0.351465560383824
456	2.96003251633052e-13	1.03363295214405e-12	7.43718607021158e-11	1.76286639530239e-10	0.800854154227266	1	0.287861103033154	0.646642356913363	1.76760858856833e-11	5.61942852290029e-09	0.00237875589640842	1.0070284580173e-10	2.11198409385831e-10	8.95733241782567e-10	1.26774965298244e-10	4.87381524660655e-10	64.7112652145443	78.3981959411394	77.7317880026603	77.7954139390422	0.0636259363818681	-0.602782002097229	13.0841487244979	0.210159578326056	45.2126365483255	33.9621633722854	9.23158540228906	79.1301188928622	0.058	0.24425	0.3745	0.47825	0.469599467493417	0.531420150186356	0.504322063252018	0.461639744675214	0.380094047784522	0.376910807182119	0.169048667388189	0.159051126613174	0.210855435690303	-0.00311584704444513	-0.000148066722715447	0.0558333333333333	0.188	0.318	0.447333333333333	0.408131687704627	0.325954888504355
457	7.7853505585995e-15	5.53352953898557e-16	3.86760261429269e-14	8.76335038304138e-14	0.530849520086787	0.98496432535735	0.0154050812806493	0.0732311455123225	1.0298280395609e-12	1.65568434121002e-08	0.915134737280589	5.68257284938719e-13	4.69870664783531e-11	2.6527315753659e-10	4.92448787352647e-10	1.69827529394462e-09	72.2003073446976	94.9593644628985	95.2290775388974	95.6218426333362	0.392765094438801	0.66247817043768	23.4215352886386	3.20906890519927	50.7864386846668	31.8614773949448	0.011355924367308	91.2952673762797	0.05825	0.2365	0.36975	0.45625	0.38164790199454	0.482458130813405	0.368567068083598	0.516972116346485	0.379850700454012	0.398167143102158	-0.0397853486612404	-0.0960366678088957	0.0979640920646771	0.0101496586176872	-0.0800214260554034	0.05	0.177833333333333	0.315166666666667	0.455166666666667	0.339145149931074	0.376979804618134
458	2.73211686845119e-10	8.4423473069606e-09	9.88746436716918e-08	8.007414687139e-08	0.116912467081237	0.437378162734521	0.341409391215235	0.0306401707653854	1.58996897254466e-08	6.50643725889664e-08	0.371852385588677	3.46030347211444e-07	1.15320216262053e-07	5.2384923203986e-07	9.0583503882375e-07	2.6534668556352e-06	50.5799227626412	58.0546380140586	60.4232616441586	62.881464645121	2.45820300096238	4.82682663106243	12.3015418824798	4.67301061752414	31.9401459463479	29.2063870283382	0.797464965393374	59.1996846210281	0.05675	0.2315	0.3705	0.46375	0.466875936490995	0.433138489707214	0.334600825638093	0.456190143846472	0.407935887187488	0.389729674099921	0.0351532420828937	-0.000805389506403479	0.145233729926541	0.0713063813578318	0.12937686792154	0.047	0.184833333333333	0.318166666666667	0.454666666666667	0.343127186682404	0.485117001357016
459	6.40098483834888e-07	2.65473286811991e-05	0.000227140307038591	0.000364771281576635	0.58303863341331	0.884441726791906	0.852430799222388	0.841460791425352	1.99006254579894e-06	0.000243338404557778	0.755749045177241	0.000137926041269746	1.32967247872535e-05	4.5597881921675e-05	3.22307025187735e-05	7.85289294807976e-05	34.321831161571	38.8892710548607	40.3230755945187	40.6244235049599	0.301347910441109	1.73515245009912	6.30259234338882	0.0400101221675868	22.6046125596167	13.4628148474822	0.0967632042757032	43.3698164881948	0.05275	0.2335	0.36	0.4625	0.4249692222505	0.429782961145363	0.400423815932296	0.462994477480377	0.364581509707546	0.396644234112417	0.0288930555069933	0.0270313991405916	0.0122066373701079	-0.00257730935869068	-0.016488254132851	0.0536666666666667	0.193833333333333	0.3245	0.465666666666667	0.406746733893597	0.37474739259504
460	7.26036814299087e-08	5.99481549676938e-06	9.85556727712056e-05	0.000180357501336365	0.982867405749816	0.999923380823266	0.977735193503592	0.11589358863794	1.9396218792658e-07	3.62676842607393e-06	0.22224445336609	4.67983131395017e-06	2.30523079014725e-06	6.480126964389e-06	3.24364670359182e-05	6.45691595860953e-05	38.9131070077783	42.5456002323335	42.6189240565582	42.61938519666	0.000461140101833735	0.0737849643264781	3.7062781888817	2.47195643278428	27.0923680027063	21.4526373528388	1.48981959138837	52.4934821405165	0.0565	0.232	0.3605	0.46625	0.458412288490023	0.453398379131443	0.403125448941824	0.465840046558436	0.404427106048582	0.385453909721811	0.123004908987265	0.0596633839238191	0.0491190719867968	0.0166333731656447	0.0567343219328163	0.0493333333333333	0.188833333333333	0.315833333333333	0.453833333333333	0.42941681325618	0.412378223417036
461	1.48070719648494e-17	5.2314299199577e-14	2.06298095336379e-12	3.64492020571502e-12	0.351821711599372	0.853740353642733	0.998781463623275	0.237705043966796	1.14795181836601e-12	1.53423689717795e-13	6.70624266806744e-05	3.11195048711212e-13	9.81391626618679e-13	3.42149309273893e-12	1.93658780824794e-12	8.02621466835647e-12	85.0495133335426	84.9950710430639	86.0948438404812	86.9617195040992	0.866875663617975	1.96664846103522	1.9122061705566	1.39415278337765	50.5733173520512	54.5257571140901	15.8919762541009	92.6922663452291	0.0545	0.236	0.37275	0.4745	0.459613348716328	0.393012139793028	0.380241628195895	0.430846076432016	0.411376286558201	0.361862945293606	-0.00403509669002277	0.0406032267841796	-0.00778556206808163	-0.0232263795669687	-0.0460796815338863	0.0491666666666667	0.1775	0.301666666666667	0.434	0.398279375589594	0.417492045755001
462	1.00789010133637e-17	1.96771007195639e-15	8.255761458353e-14	2.05521808172224e-13	0.693343017785757	0.917388951073214	0.7296833311406	0.142095547671279	1.13091485510609e-16	9.04530196414234e-10	0.0175843812013236	1.84564505826727e-14	3.33883346190947e-15	2.06568595215615e-14	1.48802752378643e-14	6.70614116556966e-14	85.8368425903827	92.1906538926996	93.4973753793602	93.6528655448419	0.155490165481751	1.46221165214229	7.81602295445919	2.1551177712463	68.7268355631768	37.5205909063498	5.63708884621883	99.2047833731661	0.05725	0.24625	0.37275	0.45775	0.432235514919565	0.394320976490882	0.363814245103101	0.4755926908758	0.384034177799605	0.353129480504161	-0.0201090016232222	-0.0100327672433844	-0.0120563543164463	0.0661429992637211	0.00104767816189438	0.0505	0.1775	0.3135	0.433666666666667	0.353978202118185	0.437508817788533
463	6.46272052916658e-15	1.07814754433089e-12	4.53010651914124e-12	1.13627169989528e-11	0.883064537322318	0.307343622706061	0.385828658128864	0.375708310244863	1.67167971885239e-12	2.24386741590941e-10	0.0058144995133264	1.13286658930087e-10	3.64092901088526e-11	1.8806729396686e-10	8.1907597690457e-10	2.86961797996929e-09	72.5829824285393	78.3045624996594	84.2713863904137	84.2930205337543	0.0216341433406342	5.98845803409495	11.7100381052151	0.784697520577538	49.8357749055085	40.2418739423138	7.60691137375215	78.8497966218585	0.0585	0.2435	0.37925	0.48125	0.491599833278026	0.43545840683205	0.390392503586637	0.427716236410037	0.420102358031259	0.381156015765309	0.0655185207933314	0.211739046009182	-0.0153452752738244	0.0478077281962121	-0.00389984148272844	0.0543333333333333	0.184666666666667	0.317666666666667	0.453166666666667	0.367942662874786	0.40208488535449
464	1.15328658597748e-15	1.08953312252672e-12	1.22166811982264e-11	2.98550756565445e-11	0.82050136202093	0.588458957545102	0.880494259222961	0.0780225926804395	3.56684168892388e-09	2.32135545604075e-13	2.26740711589054e-05	7.16343555655987e-10	1.58855050506107e-12	9.50761475868649e-12	3.85185552298437e-11	1.56182285407144e-10	76.1225852929783	78.2812326702551	81.9627615468198	82.0142452385408	0.0514836917209323	3.73301256828563	5.89165994556242	3.10561845571556	34.8468609881511	53.7120463889587	17.950366871084	72.3692263959676	0.0565	0.23675	0.3815	0.495	0.460836516598384	0.399059297898033	0.395436778998739	0.429745959163373	0.374791396830167	0.400494915073692	-0.00215855753708033	0.00764338169010928	0.0554921209079766	-0.0311972555719815	0.188186348145989	0.0485	0.187666666666667	0.3105	0.451833333333333	0.373925569336388	0.426835536304476
[truncated: 537 more rows]
[truncated: 440 more columns]
