# Supplementary material for: Powerful testing via hierarchical linkage disequilibrium in haplotype association studies
Source: Biom J. 2019 Jan 28;61(3):747–68. doi: 10.1002/bimj.201800053 (PMC6637384; doi:10.1002/bimj.201800053)
Supplement: Supplementary file 1 — Supporting Information [file BIMJ-61-747-s001.zip › reproducibility/simulation/intermediate_results/9.txt]

1	0.413792819096341	0.680960793135088	0.503508657017658	0.452370637966507	0.193248059547375	0.184620154983083	0.439592824624884	0.800658734437936	0.243357422339226	0.24941866936327	0.274152082777458	0.552344737387093	0.576272880691069	0.61731185708351	1	0.774142157435268	3.94286960357567	7.46475169301993	13.2940896864748	14.9867697100199	1.69268002354511	7.52201801699994	11.0439001064442	0.0637535577020572	1.36103941952933	1.32655692434128	1.19585312642084	12.6739210274513	0.04575	0.18025	0.30875	0.43525	-0.181459854892346	0.0592802731491433	0.0324072628392821	-0.0341796916942048	0.0323816657711076	0.0121384110898569	0.263897354173159	-0.0739774585358562	-0.0436421035062958	0.0761901082371934	0.10409313005274	0.0468333333333333	0.1895	0.319666666666667	0.446333333333333	-0.173701201108875	-0.00920145640518514
2	0.892789548346602	0.296929712398158	0.383390697717187	0.37192911283314	0.26746011780056	0.503182044696608	0.18048715756095	0.970140609636821	0.957945581036693	0.598695131122833	0.361919410616834	0.562939957139215	1	0.386557222469311	1	0.450309979803989	1.10932709823828	11.8251402014648	14.9236943450669	16.1534214419007	1.22972709683381	4.3282812404359	15.0440943436624	0.00140114979740247	0.00278064544363588	0.276968435118761	0.831222007700489	13.5103683405736	0.05	0.18375	0.32	0.44075	0.0138028229520365	0.00736816389292373	0.0791091356914086	-0.0773657478219429	0.0414601627938035	-0.028637269200725	0.119149427139977	0.0171982784307307	0.126061804896036	0.0662121674142747	0.0760990144838232	0.0501666666666667	0.183333333333333	0.315	0.45	0.0562050313961735	0.039715784790214
3	0.284988343814412	0.713966857145216	0.813871218956617	0.862862303038711	0.921993314627583	0.827869808377805	0.962039197971468	0.366854333478926	0.544521324797893	0.0890928870934048	0.354509272970844	0.896485290979528	0.313609431929938	0.579651043502419	0.0443686002947395	0.0855869443489693	5.02258136960154	7.12108107979293	9.26257312683447	9.27216207079618	0.00958894396171672	2.15108099100325	4.24958070119465	0.814292071097952	0.367224005780372	2.89068772908831	0.857250472145097	8.6210189394754	0.0475	0.17725	0.327	0.45325	0.00206534763652497	0.0381009393030707	-0.0942682191858214	0.0107906378688293	0.0506697689167879	0.00999647115422822	-0.182083487721883	0.162093329259141	-0.00189176247557694	0.0401050293195431	-0.295322883012261	0.0515	0.182	0.310833333333333	0.462666666666667	0.0188425590499191	0.0326303571120812
4	0.982800292365318	0.929683653224944	0.944051433035556	0.805580396520644	0.0622932515547838	0.319864098838791	0.546151723162098	0.776477883998076	1	0.575034511686099	0.921595524359823	0.968735367312667	1	1	0.59290085888915	0.701121015774288	0.39603437223559	4.35934834403452	6.74624875729205	10.221500272899	3.47525151560694	5.86215192886448	9.8254659006634	0.0806059763845042	0	0.314331131348808	0.00968730697968567	5.90890917234079	0.04825	0.1735	0.316	0.452	-0.133961510899712	0.098577982754806	-0.117341617027436	0.014107913374147	0.016596586184509	0.0139631873047413	-0.0634142208776361	0.136117521886479	-0.0221725043161997	0.00145384499261371	0.135275209874144	0.0495	0.1735	0.321333333333333	0.453	0.00599962181456047	0.0474538423049688
5	0.919640802853311	0.981737430014746	0.778209770117263	0.731947509209957	0.219225867431189	0.140405132608334	0.498877355036511	0.607479714385195	0.548321019607009	0.654546331390302	0.748987097850542	0.922013384660258	1	1	1	1	0.933947325327608	2.98660950198246	9.7782470208258	11.2876784388864	1.50943141806056	8.3010689369039	10.3537311135588	0.26386129916591	0.360333602453466	0.200216275366984	0.102384156212793	7.3120199158289	0.0535	0.18675	0.31475	0.44925	-0.049162738924365	-0.0795232514118755	-0.0118404926597716	0.023198305908778	-0.00174363793212201	0.00200152051586779	-0.051382568781522	0.149863088812347	-0.129484296915615	0.0511918697422773	0.446506282665812	0.0511666666666667	0.182	0.319	0.4525	-0.123028248299108	-0.132074935357594
6	0.565554810601507	0.549061204379418	0.261266765373828	0.145765843912423	0.0505754000612895	0.0361087654871338	0.086988211032722	0.284272074208474	0.294627391740245	0.389131466809837	0.902212681883144	0.147635413512491	0.659174276928948	0.1893273934174	0.309490154459477	0.1124331058685	2.95398730302259	8.82215214198368	16.905167312485	20.7274464219809	3.82227910949587	11.9052942799972	17.7734591189583	1.14655213067817	1.09835502232454	0.741654283903699	0.0150962177303882	20.6721467500587	0.049	0.191	0.3195	0.46075	-0.25206261801799	-0.0578410979310086	-0.0698453853648758	-0.00450596083242142	0.0072502132560821	-0.037096755131503	-0.268326426596442	0.0716282287818454	-0.0871054603979255	0.0614788043156255	0.403724441527297	0.0538333333333333	0.182666666666667	0.311333333333333	0.4595	0.0189345928174493	-0.0353972781147349
7	0.437576214763109	0.15338602422539	0.0960658665385325	0.129831936932125	0.971620786312524	0.238117329992772	0.0952359851805087	0.309850077429796	0.542054866122614	0.161205597084741	0.537990111468528	0.0385943018363937	0.61394932559045	0.234889685608728	0.212486042701461	0.102560726492681	3.77315018785885	14.4512391200187	21.2224692864984	21.2237349078569	0.00126562135847053	6.77249578783812	17.450584719998	1.03131472109999	0.371744559453873	1.96288042367632	0.379277590445781	25.9459821549639	0.052	0.1825	0.3265	0.45025	0.0355092495826061	-0.0723228791284607	-0.0603680769797713	-0.0476010137699919	-0.0294402033957905	0.0319862556810494	0.0359979627021613	0.14476930962718	-0.0618689120381422	0.0303906037980799	0.120029678599277	0.0475	0.187333333333333	0.313166666666667	0.444	0.0458088993517228	0.0395986711358381
8	0.240651836636921	0.525406739003618	0.65878264045933	0.720444663283454	0.751051444423817	0.795267633970902	0.876305841954412	0.279997879077446	0.503091814687135	0.0520700906500761	0.843803720435798	0.669105996886292	0.29788634150485	0.556393494261111	0.850996906224329	1	5.48952431332145	9.07070605153422	11.3445415150418	11.4451911422366	0.100649627194798	2.37448509070236	5.95566682891513	1.16710017249807	0.448408265052421	3.77351536072274	0.0388209925531555	12.1307567844137	0.0495	0.1845	0.3195	0.449	-0.0692846274882463	-0.193818666698337	-0.0664048460552593	-0.00759947428076717	-0.013149436627427	0.0300614147864004	0.0975995448726416	0.0518417816157109	-0.00278861730881333	-0.107644741996937	-0.328195710634406	0.0448333333333333	0.189833333333333	0.301166666666667	0.447	-0.0600277914761398	-0.000170751083560937
9	0.273705328755389	0.223582433872652	0.38067705459625	0.297347116435259	0.120963492140046	0.497959016690321	0.346402717680005	0.0790257108614934	0.425541767934738	0.272125483087711	0.67626900089048	0.525623673159703	0.297857767338582	0.408699723726627	0.554467460283714	0.677809930636755	5.13518970293808	13.0015989075182	14.9631690222959	17.3679701984365	2.40480117614061	4.36637129091832	12.2327804954984	3.08482612821172	0.634960002431399	1.20600139817907	0.174356178340531	13.9987534535687	0.044	0.17675	0.3195	0.46525	-0.164203770049883	-0.0396965969877378	0.0437284361072828	0.0210060929669412	0.02133426331676	0.0342524519279648	0.0931072056524644	0.142032190162881	-0.0170604415851003	-0.0473419043844621	0.346007325869715	0.0516666666666667	0.183	0.33	0.461	-0.101006017928167	0.0370880384595071
10	0.202744027269117	0.309174748318136	0.326608211664253	0.354560617008642	0.425143754334635	0.444289257791606	0.488673719373343	0.211159267358627	0.318403531071839	0.79311734835653	0.0696777512716436	0.0270147888912531	0.378049677272893	0.129897082906668	0.401697961142155	0.376358955979646	5.95223335855553	11.649838585101	15.7861406604788	16.4221934768211	0.636052816342271	4.77235489172017	10.4699601182656	1.56346041554025	0.995493008149424	0.0687827910260239	3.29059539893933	27.2173193000055	0.049	0.18975	0.32	0.45875	0.0239814927701153	0.0771117873284794	0.076210052943705	-0.00774404425523201	-0.0292815468128691	-0.0224909153152159	-0.265620073679511	0.1019303071461	-0.0967924805527819	-0.0743597739401792	-0.17858805462337	0.0546666666666667	0.181833333333333	0.3225	0.440333333333333	-0.0107554161618512	0.0189764573795961
11	0.512954728047195	0.674188039545143	0.824623094013523	0.830068241494411	0.39153131457141	0.80640729117676	0.833588686905262	0.395833827809568	0.199870858680943	0.427951950512402	0.582722751933638	0.104473536625072	0.626553034587004	0.276685769862153	0.956595244148344	0.702193075337733	3.27467523406085	7.53465476090059	9.09951762760465	9.83369861830579	0.734180990701134	2.2990438574052	6.55902338424494	0.720945851750457	1.64331780908833	0.628375139402124	0.301853527829735	22.1286950860557	0.04725	0.19475	0.3085	0.45075	0.0209783100445745	0.0358835451893505	0.0366670453488409	-0.0138039413594836	0.0113720277280889	-0.023796917779908	0.18223232987144	-8.62230793773488e-05	0.0309071834869478	0.0475853562208138	0.0235092278780179	0.051	0.1845	0.316	0.456333333333333	-0.114371600484318	-0.0175413037911265
12	0.128340880197675	0.493439343902403	0.158899642565885	0.177214483618725	0.401693662726397	0.063412627106714	0.312200767979695	0.970904259160317	0.016247916208281	0.284775123675812	0.69330957667565	0.024715763287972	0.112249310870672	0.244736522187217	0.148842012947236	0.256945497437542	7.14660121158522	9.41265370632755	19.1606896057856	19.8639400078246	0.703250402038975	10.451286301497	12.7173387962393	0.00133036646730034	5.77584394212136	1.14415946754161	0.155525894013408	27.5282379730362	0.053	0.194	0.31375	0.4465	0.0168105448604715	0.0308156016603544	0.00291860306564284	-0.0142321452716861	-0.0735702041490404	0.00812285449527893	-0.033914545894777	0.0638987614371627	0.100083137561129	-0.082380013237581	-0.255146803251099	0.0528333333333333	0.175	0.303666666666667	0.4425	0.0211284251505241	0.0214801060502931
13	0.874386726818876	0.597027035111166	0.254692803511422	0.191191935518571	0.114530359654667	0.0476941308604696	0.0749609776930705	0.863060008585216	0.586654892329081	0.363851480955111	0.780323281504257	0.86257616585031	1	1	0.953928245711166	1	1.2224620269335	8.325996179512	17.0279246630962	19.5184929987736	2.49056833567738	11.1924968192616	18.2960309718401	0.029749427119441	0.295598693935972	0.824555918032274	0.0777839649817906	8.48474509414862	0.04725	0.19	0.3275	0.4535	0.0267150367912897	-0.0468139653460172	-0.0666484778461145	0.006071738247713	0.0634114960179591	-0.0119421732374352	0.0477757165183084	-0.0710192833631739	0.216222210491702	-0.0128516617445657	-0.0308522113593548	0.048	0.185666666666667	0.318833333333333	0.450666666666667	-0.0649333404818749	-0.0851998326359074
14	0.907032408358433	0.536217239640585	0.669489474163364	0.700189158590724	0.475599612758942	0.736631406570275	0.468685495803888	0.772498418585751	0.743107700017196	0.73745432345669	0.398666960273687	0.99911531900918	1	1	1	1	1.01814394364192	8.95670583027822	11.209699577601	11.7186360478008	0.508936470199842	2.7619302175226	10.7004921041589	0.0835836723149441	0.107413990132045	0.112376726152434	0.712343386754583	3.41246991076676	0.04775	0.18375	0.309	0.45325	-0.173701875655494	-0.135888729370962	-0.0412638030653011	-0.0533437983336146	0.00214367114274701	0.00263842628612491	-0.131547143860131	-0.0422407030740645	-0.321194531345815	0.0252791310025364	0.162300675536497	0.0465	0.181166666666667	0.312166666666667	0.461833333333333	-0.129506480355039	-0.0125691047340571
15	0.317218048956166	0.850772287820241	0.675058218564768	0.695184106457025	0.421467139087858	0.284893479741894	0.793776181557586	0.265894525131975	0.427007800167442	0.106530167452081	0.5993871239054	0.567562147508049	0.469045931183331	0.760254033304872	0.961457355685108	1	4.72030428763537	5.56006638879626	11.1393199403974	11.7855406080198	0.646220667622401	6.22547421922354	7.06523632038443	1.23780488828379	0.630947984269369	2.60495520656877	0.275921246911821	13.4502688350868	0.045	0.17275	0.3255	0.452	-0.00306083994203081	-0.0612748683222512	-0.0413166832022485	0.0194630035268669	-0.0298985266546469	-0.00427282934302842	-0.190198501231736	-0.000897884290069698	0.138659778048638	0.088852682386803	-0.340009424043439	0.0498333333333333	0.166666666666667	0.310166666666667	0.446666666666667	-0.01672436845192	-0.0295405069125263
16	0.41446354500465	0.18807890950751	0.255035527128417	0.262508073082555	0.321822288132401	0.503953045492551	0.229417067021948	0.065279523829088	0.848083345324489	0.847066012623473	0.50136897337297	0.0478952059815427	0.362063707201962	0.157321960117196	0.206387429398723	0.114589288038414	3.93798628855438	13.6803187522164	17.0214699617572	18.0029962189365	0.981526257179212	4.32267746672005	14.0650099303821	3.39789883291814	0.0366969610913657	0.0371962599274411	0.452037477876729	23.8405150530294	0.04425	0.1785	0.317	0.458	0.0578053705511085	-0.0554123092983708	0.030571413368527	0.00750040768155913	0.0697356822819621	0.0221901548306463	-0.0233848242804376	-0.0518030471288507	-0.0726264242978416	0.0739403517918083	-0.149871186665132	0.0523333333333333	0.18	0.318833333333333	0.451166666666667	-0.11535880706993	-0.0211141724446348
17	0.426061174851556	0.697142184108164	0.844366684176695	0.850479253665324	0.401888931868155	0.821700340137661	0.896482338732837	0.0541625270029125	0.7765301785214	0.978940292831336	0.818109989036185	0.300896430223451	0.287107075803055	0.431433074150074	0.301723884364284	0.358375388598316	3.85445672972128	7.29697988597763	8.78832530407817	9.49099248393759	0.702667179859418	2.19401259795995	5.63653575421631	3.70768302259603	0.080567234857881	0.000696827697538538	0.0528892151596665	17.3061178734449	0.04375	0.18625	0.31375	0.447	0.0520073608161114	0.000780796696708057	-0.066814012733886	0.002449032430266	-0.00303792866554095	0.0288235339396142	0.0503333509963436	-0.11045330588183	-0.0344806265876483	-0.0318589999774391	-0.0474142394495025	0.0521666666666667	0.184	0.3135	0.444666666666667	0.0211839445744893	-0.062426146677885
18	0.574736029508929	0.229311350832596	0.464862709917224	0.5036995425978	0.483301944501824	0.925474239018026	0.411217983220825	0.304210262092581	0.513832386694267	0.705455560686825	0.271249842916349	0.223409283633919	0.95080132857402	0.633434139929133	1	1	2.89977171467763	12.9000957822791	13.7980467453235	14.289450150718	0.491403405394522	1.38935436843894	11.3896784360404	1.05564632383266	0.426254839901958	0.142858593322671	1.21041552968563	18.7899786672565	0.05275	0.1815	0.31675	0.4535	-0.138311542324512	0.0635741615249503	-0.163953397829365	0.0061277022233637	0.0195422017661393	-0.0219183183547413	0.0349237934668303	0.169606355731003	0.0459465820991749	0.0405784294418665	0.19471127753783	0.0481666666666667	0.186666666666667	0.313166666666667	0.442333333333333	0.0597863408587622	0.00753080195931596
19	0.532191416133851	0.670325586184834	0.842254167818106	0.870392189732506	0.576551236710472	0.906063822694786	0.874758677615535	0.311232954580097	0.154893780331517	0.839358267918686	0.954206750235609	0.670571204277532	0.425818019213281	0.0933153932606658	0.958942329880227	0.258687053114175	3.15523523616139	7.57445097005984	8.822438208721	9.13428154597932	0.311843337258324	1.55983057591948	5.97904630981793	1.02543634446602	2.02338240353129	0.0410931276383053	0.00329761599095946	12.1114905430541	0.0475	0.1815	0.31275	0.45125	-0.18804019771051	0.0274029724736352	0.0504595213772316	0.0379502775642118	-0.00794197962123087	-0.0133294354600689	-0.223771055375645	0.0367234093205174	0.00848093420865565	0.0303988091653631	-0.0602116491272698	0.052	0.192833333333333	0.310833333333333	0.451833333333333	-0.0525946883450804	0.00474538837563324
20	0.781365850980768	0.966450040202044	0.497492950739034	0.567336223976175	0.77516448944048	0.0771205103746916	0.386467718270453	0.681742905549562	0.41456141004814	0.489224727719408	0.516906484678761	0.905044979415157	1	1	1	1	1.75137310887658	3.51897858215671	13.371622627019	13.4532049120753	0.0815822850563563	9.9342263299186	11.7018318031987	0.168170478938919	0.665681176422368	0.478230928860285	0.420061247217745	8.43757403836216	0.0515	0.172	0.32325	0.44775	0.0267765093361279	-0.0388911994425223	0.077023565596012	0.014195985729752	0.0103907979832996	-0.0102440935851907	-0.532133448444671	0.165815477620636	-0.134138880415682	-0.0563360882360486	-0.0816365785618425	0.0496666666666667	0.178333333333333	0.316666666666667	0.454333333333333	0.0239169330020151	0.0325522183918489
21	0.977537729059075	0.63242150343673	0.683314286817979	0.701933413318091	0.416332493602328	0.588615212958004	0.423534575303134	0.680195997997565	0.735238771008477	0.692039224337516	0.921523758399054	0.89970623467687	1	1	1	1	0.457132279014331	7.96330370991927	11.0346184621958	11.6952629880761	0.660644525880343	3.73195927815686	11.2381307090618	0.169905284558354	0.114355637859262	0.156886655406197	0.00970510676779668	8.55301805685693	0.049	0.184	0.31525	0.4485	0.0246062520067425	-0.142255450927435	-0.08994941799805	-0.0604355326644255	-0.00936592552125092	-0.00273781989443756	-0.126681907091182	-0.0204303372625091	-0.19819755151159	-0.0259975243709359	0.0700941853408941	0.0508333333333333	0.181333333333333	0.3115	0.4475	-0.0055485025273336	0.0571101610230823
22	0.499326438092802	0.645987309884906	0.735762027282614	0.747311079605749	0.396525991144688	0.661518716268608	0.738733684981438	0.0893663922127461	0.88264285584592	0.519694340538373	0.960736515128199	0.62815023868156	0.457049918828994	0.786942993892008	0.170283891421519	0.287092049470703	3.36099539616407	7.82437194685917	10.3554460351224	11.0742820250816	0.718835989959189	3.24991007822246	7.71328662891756	2.88574986700314	0.0217915949961025	0.414499869073552	0.00242352971326909	11.7278247065166	0.0475	0.183	0.30775	0.451	-0.280992305910989	0.0115949859932761	0.0413022993642929	-0.0500423477969257	0.0220650859699664	0.0160085228772646	0.0320211622893936	-0.0388374355560282	-0.13495812199422	-0.00220562680916973	0.172594715882187	0.0551666666666667	0.184166666666667	0.313833333333333	0.4505	-0.26180397020375	-0.133622199804322
23	0.0183752851270882	0.0594297545691019	0.0417620448274109	0.0588874324762785	0.823736624655808	0.249042999096792	0.326154034119661	0.627348857438126	0.190405550480186	0.986056845800705	0.0016056909122147	0.0060245867953005	0.0143379634425064	0.0131721086882296	0.00393361032248609	0.00914482655829391	11.8660966081807	17.7444900156624	24.3321628460617	24.3817766651846	0.0496138191228965	6.63728664952214	12.5156800570039	0.235673085553572	1.71447685286148	0.000305412037050701	9.95321094660903	32.2114533157093	0.0515	0.18125	0.322	0.47525	0.0335526468963522	0.0119392772441859	0.0564161872734762	0.0336532705066713	-0.0335417893167755	-0.0296075335861869	0.0357067637290974	0.183822252225635	0.04768965709914	-0.00719483793853669	-0.0171745422850875	0.0493333333333333	0.191666666666667	0.321833333333333	0.443166666666667	0.017832100325542	0.0186039813655289
24	0.717387934939433	0.580309445132269	0.531334190517591	0.606981987755331	0.984424409408925	0.487771508847076	0.456810756624277	0.263953533783611	0.858436197266732	0.360954614149114	0.993451493883374	0.429875070078153	1	1	1	1	2.09991536320013	8.49802868266124	12.9389771216956	12.9393582437624	0.000381122066755779	4.44132956110116	10.8394428805623	1.2479021501681	0.0318141355528496	0.83456920657045	6.7361865148996e-05	15.3022162849105	0.048	0.18675	0.311	0.44925	-0.107542589862178	0.0626520278067326	-0.0261398425857822	0.00520341813629581	0.0301516094188595	0.00603240013604736	-0.226053682693036	-0.106560113833616	-0.101348875961275	0.0784892958972762	-0.160584274552081	0.053	0.185333333333333	0.319666666666667	0.449166666666667	0.0118336687237744	-0.0654586846716523
25	0.480395353530715	0.593091834111848	0.8240752767702	0.850091004728575	0.532413722107749	0.951297756772078	0.872412902759233	0.398125488439161	0.332290431837918	0.661626089228048	0.194865714398614	0.823645439039377	0.786812992489887	1	0.311320143559347	0.496117234206591	3.48347564358119	8.36642853933881	9.10792600949935	9.49770856466057	0.389782555161219	1.13128002532176	6.01423292107938	0.713980659216759	0.939951045425914	0.191554341256051	1.68044212850691	9.93761823664595	0.0455	0.188	0.322	0.444	-0.152454052245425	-0.146826485956848	0.0414115284354041	-0.00885565857499872	-0.00564987838097875	0.00297154644411939	0.15798619129202	0.0273483694102805	-0.0273478958617148	0.0198120405901231	0.128602357944727	0.0491666666666667	0.180333333333333	0.317833333333333	0.457166666666667	0.0363881911761917	-0.0294420578696826
26	0.106285622898036	0.170305778175704	0.136417476843157	0.154676897015586	0.415144127583893	0.268382617291988	0.303715018852454	0.210529636511877	0.638040057467763	0.021668001939086	0.445462728882059	0.242733832763924	0.109513933606465	0.218574945380857	0.234502776957825	0.35975746303906	7.62586328014004	14.0592582118406	19.8047773920407	20.4687979092196	0.664020517178869	6.40953969737893	12.8429346290795	1.56778046815498	0.221314629132394	5.27224892991035	0.58217070664432	18.3896692196126	0.05325	0.18975	0.298	0.45525	-0.0845418142608221	0.0503514224904661	-0.154362051923994	-0.0273416543461847	0.0277168264471544	-0.0362396764709241	0.316598027378139	-0.110479572410601	0.026799659576915	-0.0284756805898985	-0.113467359914482	0.0476666666666667	0.186	0.319666666666667	0.4475	0.00345936968558464	-0.0812055325881765
27	0.0960325760264403	0.31718108029768	0.635367982021587	0.705861626497409	0.945039144401638	0.999818090021408	0.976383349496155	0.233594129976809	0.233437509917383	0.0528076533389049	0.25651356276493	0.716221776692539	0.152962773848411	0.244569909537687	0.490431499991294	0.597122934094298	7.8810861395541	11.5377774230365	11.6377596123784	11.6425120301574	0.00475241777894553	0.104734607120918	3.76142589060328	1.41884180736906	1.41979280161286	3.7499955077983	1.28747627317534	11.5025861396561	0.04625	0.1745	0.3035	0.435	-0.00875432468337602	0.0143810634900246	-0.0556094388198673	0.00238648847744458	0.00854524699808312	-0.0210019423073827	-0.00880027002167252	0.0911860280672721	-0.0581817077916885	0.0351086316679249	0.0827258181935892	0.0515	0.183833333333333	0.321833333333333	0.4465	0.0245626968420496	0.0885518681153687
28	0.713851217707725	0.959243195283229	0.974596680913939	0.750879140019647	0.0204150246831097	0.198724588765403	0.630661057441538	0.84214919846075	0.999998923893769	0.186304949543016	0.554760535869612	0.793863139067927	0.706045122195725	1	1	1	2.11917086735775	3.71619216533145	5.64811766119965	11.0241697730162	5.37605211181653	7.30797760768473	8.90499890565843	0.039658793532908	1.81898940354586e-12	1.74659826828247	0.348857586890517	10.3998521074596	0.05325	0.189	0.31325	0.4485	-0.105746843204292	0.0976195112715117	-0.0474061625759897	-0.0667817226633015	0.0310106564995877	0.00727825379700827	-0.0863080430802111	0.00107491195841712	-0.00502852056014966	-0.0203698540728377	0.104586920884398	0.0541666666666667	0.189	0.325833333333333	0.4545	-0.137169344126218	0.0643587205212926
29	0.0246518473043052	0.0769834155015806	0.0832991294235905	0.0930501387888672	0.365014618134972	0.334964164888885	0.408624539059114	0.724628273960807	0.00113603635002613	0.738790373660933	0.532624230123627	0.526745110167716	0.0100552434407248	0.0181615372807359	0.0455436519319369	0.0619445512229035	11.1763613541334	16.8834337932785	21.7776893210903	22.5982557132156	0.820566392125329	5.71482191993709	11.4218943590822	0.124101209424225	10.5915834944772	0.111192659973312	0.389382375500645	13.9839716135475	0.05025	0.20125	0.3185	0.444	-0.0111563960139163	0.00717976183508338	-0.0363415239777956	0.0229662608997251	-0.0487258654175222	-0.0258975867520182	-0.11577324973818	-0.322310885856702	-0.0402511670981791	0.0130460236725068	0.0125607479781821	0.0518333333333333	0.175333333333333	0.315333333333333	0.450333333333333	0.0213271417697436	-0.143470164517702
30	0.636427488871167	0.577863248565811	0.715798512935902	0.779195033557663	0.985722388305998	0.835931666378387	0.706863193355706	0.376821417821861	0.454808335810757	0.958129993045925	0.268498622521361	0.811271744034881	1	0.601657622421319	0.794341990219557	0.486124322053702	2.54594762610213	8.52326734983944	10.6173697316772	10.6176899729981	0.000320241320878267	2.09442262315861	8.07174234689592	0.781046028798755	0.558640968487452	0.00275628983581555	1.2244012942665	10.133307372501	0.054	0.18125	0.3205	0.46225	0.0161075365712152	-0.0899532777201148	0.104640283282929	0.003324767003656	0.0150441208464563	-0.017903481867829	-0.114374272092197	0.00327096821095684	0.116347155923553	-0.0566588437613341	-0.18188624515562	0.05	0.187166666666667	0.32	0.451	-0.16295782096751	-0.0625015901253403
31	0.103548104274448	8.42766738005141e-05	9.0943087180734e-05	0.000105638877973367	0.25909826346827	0.150048349760118	0.000144081896051826	0.189389268098878	0.188059782930194	0.344046117126061	0.0818996482798662	0.00439573587747786	0.275569681564686	0.110739625276599	0.416744573998736	0.300648435653269	7.69167900100729	35.9969822009807	42.8377034623991	44.1112721455793	1.2735686831802	8.11428994459857	36.419593144572	1.72236215041539	1.73275231423213	0.895296180580772	3.02679497724785	33.2057216881511	0.05	0.186	0.30325	0.4405	-0.112904579292644	0.167579879685173	0.0884607465660159	-0.0249145098441767	0.0823116764141874	-0.0380344595849378	-0.0760176200283498	-0.226169215824803	-0.153581918238052	0.0727953046403102	0.0132615502329974	0.0443333333333333	0.175666666666667	0.312166666666667	0.458166666666667	-0.0155671449632496	-0.169045706072773
32	0.0353082521181225	0.183333571984624	0.335558622403982	0.302242269145078	0.200569300987992	0.622748878348226	0.802418667098718	0.620982008632845	0.307850673387465	0.325878950479013	0.00465927670551134	0.164010630143595	0.021361429989737	0.0273202953150506	0.087692671646568	0.0877204415958442	10.3240954297216	13.778566679779	15.6445645890199	17.2827887029634	1.63822411394358	3.50422202318441	6.95869327324181	0.244489767715095	1.03987444967606	0.965205024087481	8.00715942506395	19.0246201514719	0.05125	0.18075	0.33325	0.46825	-0.109403245666743	0.0123032799412872	0.0918186565541244	0.00219951413079359	0.0193867516511704	0.0209086856600936	0.0759655857517938	0.218565259298917	-0.0507889379860911	-0.012493282623188	-0.0849488264798493	0.0535	0.188833333333333	0.323833333333333	0.4395	-0.14214387626767	0.0417046025950212
33	0.0587578697522356	0.00483243196047778	0.00841846034880899	0.0130849460611125	0.969900798333279	0.492390272315032	0.0378089598581416	0.590321966942898	0.0100491040860051	0.368750642059442	0.237143833189483	0.00321515238123612	0.0606067446653656	0.0122227713884298	0.18419743844654	0.0415548983730741	9.09543320335797	25.2839854189588	29.6897959319758	29.6912196891353	0.00142375715950038	4.40723427017656	20.5957864857774	0.289841736720518	6.62617123827295	0.807870317223205	1.39749265612591	34.1775629723465	0.05225	0.17075	0.3165	0.4545	0.0652681256011111	-0.00224781804342621	-0.12623078131405	-0.0609161548926088	-0.0690256178026417	-0.00765727191545452	-0.0820372459742752	0.0973880961810994	0.125594410934819	-0.0676531166880433	0.0988658055057124	0.0498333333333333	0.191	0.308	0.4425	-0.159503575323699	-0.066152349665248
34	0.946955202451755	0.937022359452759	0.97893034733989	0.98718388726913	0.813236676568744	0.938375717476871	0.942738945506985	0.924644250911575	0.736495733005035	0.626145385524585	0.538457701660391	0.858457507739073	1	0.920392919794917	1	0.844042104659985	0.734908806320163	4.2170963870376	5.42743360649911	5.48324889082141	0.055815284322307	1.26615250378381	4.74834008450125	0.00894637313467683	0.113230570617816	0.237324265885036	0.378405726900382	8.55501500955411	0.04875	0.1835	0.30375	0.44925	0.00764893559674021	0.00566155236814133	0.0409158756226362	-0.0805142690013238	0.00309339364339409	0.0316099523506337	-0.0480458077472605	-0.199524375850106	-0.0109817543929503	-0.0348641880734464	0.0552082457378241	0.0491666666666667	0.186166666666667	0.308333333333333	0.4555	-0.107780930819455	0.00510679714096064
35	0.766244003835183	0.790450523235992	0.709531750279695	0.727504820139982	0.420079243303202	0.408601624522473	0.574497692443437	0.326207820198671	0.442776620019633	0.667801525646117	0.799369857772901	0.923135243285115	0.900141281437815	0.881784114092313	1	1	1.83406723510416	6.28872544431943	10.6986326691185	11.3487261958217	0.650093526703131	5.06000075150223	9.5146589607175	0.963893654145522	0.589076068054055	0.184184515434026	0.0645986832587369	8.01610912916109	0.0515	0.18825	0.32125	0.45325	-0.303757372715594	0.00589040319670673	-0.0253977031743641	-0.0367771921317311	-0.0243298609313271	-0.0144842146468077	0.033802263885251	-0.20804999262201	-0.143049328142007	0.0124915013969582	0.255401862919794	0.0471666666666667	0.182166666666667	0.317166666666667	0.455833333333333	-0.107718630185831	-0.0195894733539282
36	0.467127556743865	0.894789379390938	0.588653685400181	0.66163946532733	0.924817967897488	0.200412809459873	0.653474557437879	0.253267150532363	0.269727147327773	0.431763841972849	0.506358850866405	0.217589014580613	0.56864501414569	0.885793131154431	0.120690391927874	0.212826667179923	3.57125056956284	4.94549092472153	12.2198309207015	12.2287359708644	0.00890505016286625	7.28324504614284	8.65748540130153	1.30519127396428	1.21813409672905	0.618074159117896	0.441584133715878	18.9154906509714	0.05275	0.176	0.30525	0.44775	-0.138310806365095	0.010843994532775	0.013084965844436	0.00430739279542566	-0.00701869531248158	0.00340688952378978	-0.0156703328179367	0.258020880265412	-0.170491613380439	0.034209933998011	0.160629107329704	0.0476666666666667	0.184666666666667	0.312666666666667	0.4545	-0.0722171342543549	0.0537896395466599
37	0.126760070297657	0.0292729678421161	0.0255131611596145	0.0275914233218824	0.295699355125437	0.210056925505235	0.0458251938199271	0.909010613799171	0.0656621361864652	0.15601986302608	0.215101313850474	0.120284719798561	0.331838424165513	0.611002721536133	0.690730444791324	0.957808844097931	7.17831025789928	19.9978565698184	26.0496613434589	27.1431507739835	1.09348943052464	7.14529420416511	19.9648405160842	0.0130614242721094	3.38826180208162	2.01238513845783	1.53675600543465	21.5455774967579	0.048	0.19825	0.31925	0.44125	-0.027936400450514	0.0972074578038551	-0.0911035564849238	-0.131013131866133	0.0521286466083217	0.00212151522021852	-0.0580033456754301	-0.182600424775883	0.108362730420711	-0.045333178584336	0.130909716900998	0.0485	0.1835	0.305833333333333	0.453833333333333	-0.0636465459235368	-0.0786267891433755
38	0.645259454839069	0.584058736666391	0.395402060465039	0.469387505706439	0.966663545075605	0.278732617434357	0.344712533418813	0.439277417138142	0.28049532110122	0.778140299087365	0.415210947512503	0.743383690962404	0.830912209557323	1	1	1	2.49651773495862	8.45938120008213	14.7507561432576	14.752502815958	0.00174667270039208	6.29312161587586	12.2559850809994	0.598169189227065	1.16468842078939	0.0793793246848509	0.663830310764752	11.1291899031869	0.045	0.19125	0.3115	0.44175	-0.186623256476181	-0.054763754710357	0.0346497169518281	-0.0557991111338339	0.00482616300446725	0.00945896125216994	0.0226400128302932	-0.162090101438001	0.0072902113840337	0.0784590946142656	-0.170485025195932	0.0483333333333333	0.182666666666667	0.314166666666667	0.4335	0.0169856512763087	-0.0231424713019066
39	0.772693472096074	0.922914884592967	0.940736683149052	0.955365295043883	0.622891526744439	0.761748289861709	0.916740086840632	0.346559964273174	0.991641006813488	0.337409052939991	0.96070397869343	0.989601679439198	1	1	0.809788625649128	0.941999273029717	1.79884603418031	4.48343896742153	6.83909340404352	7.08091781010444	0.241824406060914	2.5974788426829	5.28207177592412	0.886013274272045	0.000109759901533835	0.920251089735757	0.00242755123872485	5.26820520648723	0.04525	0.18675	0.31825	0.447	-0.0533086289414747	-0.0104747056129232	0.0109197122786298	-0.0199058270185295	-0.0326565531830026	-0.00179596249477312	0.0516239429814775	-0.215080253458834	-0.0690663302684419	0.00387346325265922	-0.154543812959624	0.0493333333333333	0.186666666666667	0.309166666666667	0.4465	-0.257965545746741	-0.0930239735368259
40	0.333545381016644	0.091861143737932	0.0449879111636122	0.0495540062698033	0.326415831455423	0.119551401088559	0.0395094060896897	0.462966835438512	0.14267319623524	0.772858885783553	0.183945476543803	0.263332769155716	0.517878901262046	0.430604924763678	1	0.720498742611238	4.5767352554758	16.2811840319191	24.0660334445347	25.0290985560569	0.963065111522155	8.74791452413774	20.4523633005811	0.538712410994322	2.14888794284343	0.083311538262933	1.76545567390349	17.987320090509	0.05125	0.18975	0.31925	0.4455	0.000609615649757524	0.0254734151167629	-0.0692638959055292	-0.0466916570657135	0.0186882955207085	0.00719744984505543	0.0927918349361707	0.197266321196764	-0.27536976863388	0.0289767720614029	-0.240707712439189	0.048	0.178166666666667	0.322	0.459	-0.00608431726191964	-0.191255325698043
41	0.479592671794296	0.675087739125023	0.287551652663151	0.287176711246286	0.291390178665619	0.0745986067457672	0.229735186683359	0.249003137127802	0.567837793739425	0.170028999330086	0.967254829343047	0.946601362944168	0.759670804860694	1	1	1	3.48873898114107	7.52537797691912	16.434748315769	17.5479354755007	1.11318715973175	10.0225574985816	14.0591964943596	1.32888801666923	0.326313744280924	1.88268759388666	0.00168522668536752	7.36864741653721	0.0515	0.1845	0.31475	0.44775	-0.105429243645495	-0.012934275715229	-0.0133960968305416	-0.0787068987536822	-0.0315777876816589	0.0133508972674988	-0.0630027370732123	-0.0316656583003629	0.092334611474707	0.11486147157281	-0.206407137156511	0.0568333333333333	0.18	0.327833333333333	0.447333333333333	-0.10394394277679	0.0576190329753285
42	0.213926778552958	0.0909660015128183	0.179158886101946	0.220502505764293	0.645064503969311	0.770843172505917	0.290457667191182	0.68595585704516	0.799152199603419	0.105183907053032	0.0859868010382073	0.0260460834930493	0.111601778263148	0.226923746719294	0.408328852158223	0.58964654178015	5.80833110451931	16.3148960808467	18.6401771737219	18.8523566318036	0.212179458081664	2.53746055095689	13.0440255272842	0.163498378521126	0.0647419879405788	2.62512974372839	2.94794562310017	27.3452474244708	0.04625	0.18	0.321	0.45425	0.0243882424788708	-0.12437523631507	-0.119430801801337	-0.0654091652196081	-0.0430046741217049	0.00676851843578607	0.0423987374989827	0.0286687150952915	0.0121521285325784	-0.100119993985046	0.123377671042611	0.048	0.182	0.305666666666667	0.436833333333333	0.00672642878910246	0.0698519890507485
43	0.151405043186005	0.239515271421057	0.534117197578365	0.601336070995049	0.741610517321997	0.997854639751447	0.85320550151207	0.0819886505118303	0.483807164700634	0.092869999405248	0.62843233083163	0.224601626815968	0.33550258033422	0.144652486670722	0.372433316699014	0.168326553122601	6.72069729468058	12.724000056347	12.9037363169627	13.0124524880448	0.108716171082051	0.288452431697806	6.29175519336422	3.025033049988	0.490269380250538	2.82390866505739	0.23419263312644	18.7645642281363	0.045	0.17675	0.3285	0.44975	-0.182770551712707	0.0816724234984873	0.0509209414807476	-0.100121819503043	0.0232108830993129	-0.0100844162362587	-0.13414168450513	0.0775348204587395	-0.0438419103040083	-0.0303283203996666	0.0177409864017747	0.0526666666666667	0.171333333333333	0.3125	0.454666666666667	0.0261777446575991	0.0379979429871955
44	0.414464400445886	0.443697008080274	0.557620150461194	0.530644202145961	0.249706086888277	0.553875310894343	0.530867908196323	0.838638719595752	0.859011827838871	0.0784213451194691	0.366922641647904	0.298962284186744	0.274036662687446	0.371864618650413	0.465127457909766	0.534057440068019	3.93798006413999	9.96354973415873	12.607688793425	13.9326361186977	1.32494732527266	3.96908638453897	9.99465605455771	0.0414672239262472	0.0315532015974895	3.09731895911318	0.814059948297654	17.3397640281342	0.05175	0.18875	0.3225	0.4475	-0.104201911310234	-0.0263260696538711	0.00321335243266607	0.00491375296764855	-0.0617286378683805	-0.0472289438603671	-0.00774238667396243	-0.112765010954882	0.00552229827673374	-0.0123135860441391	0.0263145439082987	0.0508333333333333	0.187333333333333	0.305833333333333	0.456666666666667	-0.0899088295101355	0.00811343208109833
45	0.186283260794587	0.465112602572324	0.409598472643129	0.479998473958639	0.809361301425435	0.430079098677848	0.67428654737516	0.662735843682654	0.0533722576600373	0.154924661729586	0.582962433607276	0.474717187417362	0.278349244866033	0.245860041670609	0.421803171265107	0.375301575658452	6.17743687290204	9.72310841183935	14.5498795556414	14.60808115502	0.0582015993786626	4.8849727431807	8.43064428211801	0.190217274106089	3.73222484462531	2.02307960856342	0.301469829588314	14.6798134574524	0.04975	0.19125	0.309	0.46025	-0.0278102782423649	0.00370238599831844	0.0689870409250952	0.00874891921237163	0.0167216787874975	-0.0226323844937956	0.207614579121823	0.0664465313572529	-0.0724064509013258	0.0874648604466181	-0.0890713629041755	0.0478333333333333	0.176	0.3225	0.454666666666667	-0.0497377931685568	-0.00602625824791233
46	0.44562163016562	0.750318819277065	0.887271158352022	0.921795795193335	0.920615996933988	0.933335684460562	0.959182804085097	0.149734331470347	0.594118984056786	0.377412553129274	0.440736278599556	0.235705815637457	0.599900222672764	0.647897360713412	0.30613388477384	0.230688486296337	3.71725242971297	6.73374915407476	8.03925015191635	8.04918183089467	0.00993167897831881	1.31543267681991	4.3319294011817	2.07495524974775	0.283957502140765	0.779113000369762	0.594364657372353	17.3956541531805	0.04675	0.18575	0.31725	0.457	0.00829213752655212	0.00528935687508698	-0.0053889694938499	0.012373093894709	0.0159959790114435	0.0407263379272381	0.00663008284499979	0.0688895322059313	-0.0555008938686413	-0.0326978047435889	-0.130904388616382	0.0531666666666667	0.19	0.325666666666667	0.449166666666667	0.0208638942985643	0.0609459001075857
47	0.531577616267853	0.732518819011693	0.740871099146662	0.772674295104371	0.514333037070571	0.5803319576371	0.752627401405405	0.214797534065487	0.62931987484248	0.425688809325816	0.397915813102325	0.142955802271769	0.816548803859057	1	0.30802607822302	0.452745766247016	3.15900536011759	6.92486281069432	10.2875699656797	10.7128117088796	0.425241743199877	3.78794889818528	7.55380634876201	1.53879313466314	0.232984184678571	0.634556663861076	0.71461552931396	20.8116522867305	0.05425	0.17375	0.303	0.44475	-0.0186664352517837	-0.133113174371489	0.120254877800277	0.00292728519103637	-0.0359038898355614	0.00440292512907456	0.0452589124907113	-0.237933278785625	-0.163935899768711	0.0129544400572855	-0.127409520494805	0.0486666666666667	0.1775	0.3105	0.453333333333333	0.000707941424643528	0.0016587682869544
48	0.818717374710307	0.964509744987156	0.52900201636137	0.543371101785619	0.37195663502077	0.0699951789568058	0.347256459569257	0.938695648688223	0.809592303382808	0.270402322910897	0.604623207335985	0.948078020827129	0.944324610978267	1	1	1	1.54457465843734	3.57445124650258	12.9685437744847	13.7656611223429	0.797117347858148	10.1912098758403	12.2210864639055	0.00591505018019234	0.0580578760054777	1.21470491704895	0.268079161021888	7.32240415196383	0.0475	0.18775	0.30575	0.44025	0.00860229915855304	0.0068797770876859	0.0315273308061701	-0.0157383278203205	-0.0200466531623242	0.000835258197811953	0.0268163767972853	-0.156826972375278	-0.0380121250417474	-0.0161720431292982	-0.0732145144452278	0.0471666666666667	0.185833333333333	0.316166666666667	0.4455	0.00611749723923529	0.0440609664272007
49	0.888844289188983	0.840861158146946	0.92918335617077	0.927696296143402	0.383038225797941	0.818792979668132	0.817636572117438	0.925360681513781	0.630462844524728	0.352239335139199	0.895445905381266	0.253157570146161	1	0.194711126322717	1	0.528560958083064	1.13397885754239	5.68672030760354	7.13991801430529	7.90084613454383	0.760928120238532	2.21412582694029	6.76686727700144	0.00877657369073859	0.231433630675383	0.865373415890645	0.0172702736672363	17.0569143626553	0.04975	0.17525	0.312	0.445	0.00685954597824863	-0.081947897616358	0.0402658311172669	-0.0489887243460946	-0.0126392862914686	0.0370022524703075	0.0455174148825905	-0.277221436040879	-0.036649519880907	-0.00859236523352568	0.0484371076718954	0.0501666666666667	0.179	0.320833333333333	0.446333333333333	0.016669404859434	-0.0576884798684991
50	0.786500618514255	0.961569667502033	0.879113116840509	0.412368539723655	0.00666368080575981	0.0362139817223553	0.242557568022651	0.639121925505707	0.61332266023849	0.503847230055366	0.366755792459841	0.466688064163075	1	1	0.233447932406977	0.379294741430024	1.72319180288468	3.65505075448164	8.19148809410399	15.5529441368853	7.36145604278136	11.8978933824037	13.8297523340007	0.219892388050084	0.255364762961108	0.446823638734713	0.81462703606303	14.7894387555887	0.04875	0.1865	0.3175	0.4555	0.0102915860988786	-0.030885125383499	-0.0430495614686078	0.0258296858621807	-0.0141518403535164	0.00652913284032895	-0.0282557059222604	0.12191027127086	0.0791161942105246	0.0497572850679627	0.610553647222174	0.0508333333333333	0.1825	0.311166666666667	0.446333333333333	0.00135383220972267	0.000432078534571686
51	0.547117590768082	0.395688908200166	0.588733020785105	0.616920294601728	0.441719633418213	0.808392182861456	0.553340054836557	0.111103108214335	0.513294476444729	0.854438816056189	0.843917432609028	0.589673245192864	0.461859865006527	0.259768643422159	0.154166265658704	0.247458733467849	3.06433394564374	10.5251397051179	12.2188420970197	12.810653190536	0.591811093516299	2.28551348541805	9.74631924489222	2.53845991891103	0.427345251131555	0.0336567697286227	0.0387637533349334	12.2071239448395	0.05375	0.19425	0.32125	0.4505	0.0302219833011776	0.0338179856133203	0.145106263231463	0.0140112446397466	0.00927829656252297	0.00581709866282847	-0.0883583386405032	-0.0289829091301022	-0.0528477295670208	-0.0326699843571228	-0.159922082295141	0.0466666666666667	0.189	0.323	0.4525	-0.149670428777373	0.045164341251369
52	0.272778842014788	0.624737910309785	0.594829325230201	0.620167327282588	0.428937572182974	0.45014650459518	0.746539288234993	0.181721373269718	0.367395446220958	0.853282032518019	0.112758596365544	0.620389091540131	0.545191163409687	0.595940187747882	0.278330037122931	0.29227969374058	5.14460988980136	8.0419631129771	12.1428819550783	12.7685803580825	0.625698403004208	4.72661724510544	7.62397046828119	1.78348987421941	0.812454922050165	0.0342000044711313	2.51512633546918	12.7657063365688	0.05275	0.18475	0.31175	0.43525	0.000116414149078505	-0.148679924024426	0.0181444059446866	-0.00167477599025169	-0.0362209150114343	0.0074452181597409	0.023334724279631	0.0557313301746884	0.0872154643286583	0.00419183396626515	0.432838588726211	0.0468333333333333	0.177666666666667	0.3135	0.451333333333333	0.0133189980210236	-0.0805220219240825
53	0.707646379823404	0.894762962692177	0.896354546224304	0.928757191564997	0.91763223064801	0.711158682156339	0.891351130204713	0.970688337896081	0.444010165597937	0.538896470139113	0.274803443472249	0.722944825855731	0.917477527329162	0.968874476294112	1	1	2.15297900416044	4.94589296991762	7.86272115123575	7.87341617234051	0.0106950211047661	2.92752320242289	5.72043716818007	0.00135019411663961	0.585896892262099	0.377588861150798	1.19261137364811	11.4111052463078	0.052	0.183	0.3195	0.44125	-0.054229461449678	-0.0369437975179563	0.0449164383159806	0.0283597546540054	0.0097919699075646	-0.0246724069082557	-0.321309491406828	-0.00284999419608	0.0808812452381551	0.0131389531648089	0.169478096787389	0.0521666666666667	0.177	0.313666666666667	0.452333333333333	-0.0433246948346181	0.00846954912198097
54	0.424232237041709	0.73397373543768	0.864945317455143	0.8862588204306	0.534563304956318	0.860071493837007	0.932990543513401	0.111103108214335	0.26766580945265	0.798659084099004	0.850319222024379	1	0.294925146463798	0.361461255378553	0.500295443925013	0.523572954110095	3.86751733474375	6.90935565120162	8.44385769256041	8.82956725302211	0.385709560461692	1.92021160182048	4.96204991827835	2.53845991891103	1.22867019486148	0.0650672773663246	0.0356118933905236	-82.1274194630644	0.05375	0.18775	0.31275	0.44975	-0.00907533615372072	-0.0333232357494266	-0.1002846421536	0.00801168404642036	0.0126747393668952	0.000517645002300145	-0.187711460354662	-0.0274246799266961	0.0716881729656717	0.00619049410679449	-0.0972464555389194	0.0466666666666667	0.179	0.315166666666667	0.451666666666667	-0.0023992671680067	0.0248052843947891
55	0.476481734644943	0.807638367150531	0.671183684294289	0.731629298626379	0.747370990449831	0.391732093652425	0.732612254463238	0.170397146679552	0.227551020244669	0.799328703508321	0.700010438999973	0.222352638263001	0.390674417950264	0.387460321535091	0.601283018433812	0.537662435440731	3.50919412988151	6.09008926337992	11.188306830365	11.2920602983068	0.103753467941715	5.20197103492683	7.78286616842524	1.87944582523232	1.45610408501125	0.0646257659918774	0.148461002527256	18.8125842104652	0.0545	0.17275	0.31675	0.45725	-0.07061073240211	-0.102105809515974	0.0534024075174478	-0.01315170131293	0.0374269759908903	-0.0126752230497678	0.01142443010548	0.0664615520169543	0.188726835845363	-0.0975666348613752	0.0169889906583258	0.0483333333333333	0.182166666666667	0.319166666666667	0.453333333333333	-0.1103272712423	-0.146495409128419
56	0.986899753885316	0.412883816281551	0.0482302496273979	0.0664404937558367	0.74466459188121	0.0183496557120147	0.0146307863842279	0.6137711163772	0.842760544120362	0.971976053841162	0.824509437937796	0.170042110399409	1	1	1	1	0.342614417459117	10.3199709903347	23.8153212718244	23.9213903575219	0.106069085697527	13.6014193671872	23.5787759400628	0.254719855125586	0.0393481433675333	0.00123411917229532	0.0491725307801971	20.04949768825	0.053	0.18925	0.316	0.44725	0.0225683726185295	0.0207385564010605	-0.0402416068396606	0.0266230027312581	0.0464232999396993	-0.00940144020992412	0.0970949784036339	-0.0994019723764999	-0.161624395984867	-0.0362489553989027	-0.209331949174539	0.0553333333333333	0.187666666666667	0.315666666666667	0.445	0.00257890363995016	-0.0267302274710353
57	0.0871720338333297	0.0816127589122292	0.10421113347929	0.140025345726504	0.982779514297529	0.518875405395146	0.308094649932067	0.0559855550125137	0.0392382803595904	0.780233213970943	0.837424799569577	0.0346551286119266	0.0372913773734918	0.0738085520484184	0.132444730710372	0.199932719100435	8.12308622420096	16.6857695872168	20.90044174988	20.900907634219	0.00046588433906436	4.21513804700226	12.7778214100181	3.65248695028095	4.25052146006237	0.0778494425121607	0.0421023491053347	26.3340062037049	0.0455	0.17375	0.326	0.45025	-0.0513148777253057	0.0298845220376034	0.110486074534539	-0.0245763831276865	-0.00613231044580837	-0.0308918862953766	-0.311269273073084	-0.282957957938243	0.0582356864157619	0.0420953048989889	-0.270966168696702	0.054	0.19	0.323333333333333	0.448166666666667	-0.106563958201716	0.0330494981714961
58	0.671574220340945	0.445465303922253	0.627837262881812	0.689326119386337	0.716544085619716	0.860090839969559	0.574652891163249	0.544764190443583	0.808239419380715	0.163662207457613	0.986909226088182	0.835506085894015	0.753748697098449	0.829896991448783	1	1	2.35059010171972	9.94348705475568	11.7317277502589	11.863555846423	0.131828096164099	1.92006879166729	9.51296574470325	0.366780923830447	0.0589022800631938	1.94005826926696	0.000269208949248423	9.74433837137656	0.05075	0.18225	0.3195	0.4515	0.00604554001192601	0.0299667768427093	-0.17079869117631	0.00621783743634354	0.0471460900185163	-0.00871353361968643	-0.0806379233715967	0.0764777355152333	0.118406465371664	-0.0238637750841262	-0.346671429154922	0.0535	0.184166666666667	0.332833333333333	0.451333333333333	-0.204986703720464	0.0287504860655131
59	0.390242634156079	0.251627020736493	0.15777973491629	0.203311731638721	0.835085600106323	0.242944545330259	0.177243743153926	0.0562118839263759	0.907294238236605	0.867108219131885	0.538298848906769	0.22751264236022	0.316736436507706	0.0164197302923616	0.643314658930277	0.0563737625402164	4.11822183753975	12.522178169158	19.1909711452172	19.2343115635958	0.0433404183786479	6.71213339443784	15.1160897260561	3.64576768097731	0.0135610939923936	0.0280002566669282	0.37870176686738	18.7029298223441	0.05575	0.18125	0.31175	0.44725	0.0524750024561512	0.0161576174274448	0.0751401206601112	0.0139889459286279	0.0043512988637254	0.0250517789734499	0.0171093891760941	-0.0057485164090584	0.0541572631294833	-0.0916305777100462	-0.140995851025714	0.0471666666666667	0.182166666666667	0.313333333333333	0.4535	-0.146521318425165	-0.0301444786174529
60	0.849080589600119	0.729913297688111	0.88113413086789	0.636690639189883	0.0359413497732491	0.346935472712314	0.428114153229771	0.71456680155807	0.592955195953608	0.366284508589209	0.705785111384556	0.829306994974196	1	1	0.280019149588609	0.403692745561088	1.3718035396596	6.95258727807959	8.15428495244123	12.5541701581024	4.39988520566112	5.60158288002276	11.1823666184428	0.133758194141592	0.285752776087975	0.816230774751602	0.142523477143186	9.02715664663362	0.0535	0.18875	0.31275	0.4515	0.0322899469557002	-0.148356935094011	-0.0271080808702661	0.00745225506639478	-0.043677429499217	-0.031579311175885	0.0384688595513177	-0.127212053933281	-0.0818854627209212	-0.0631959710975659	-0.530749996619958	0.0518333333333333	0.1845	0.321333333333333	0.447666666666667	0.0142592417128113	0.0382304437318302
61	0.446923944607522	0.72630853322887	0.34982859498624	0.366065330964868	0.365234672322587	0.0994067254635185	0.324794217266064	0.634238769717513	0.809801523939166	0.0762137174822114	0.604366210329259	0.646012046768701	0.37014258030581	0.562149857593404	0.474185863255197	0.619735183824691	3.70827204763918	6.99084950268298	15.4235382027764	16.2433517963436	0.819813593567233	9.25250229366065	12.5350797487044	0.226356391922309	0.0579278666773462	3.14384980206523	0.268460716812115	11.5046995458234	0.04725	0.18625	0.3255	0.43725	0.0182002950296693	-0.00844709854606022	0.0597826463634552	0.0288561504918171	-0.0422158024387971	0.00914488908257042	0.00169756463402108	0.13668220433234	-0.174097252499951	-0.0471424102121327	-0.121107448151012	0.0493333333333333	0.188166666666667	0.308666666666667	0.4425	-0.0304572576367237	-0.0696700567664238
62	0.69103253873052	0.591593686265432	0.581154073639996	0.52228786607075	0.188485021080004	0.340620774667643	0.37893649310204	0.65126134203882	0.159656564782564	0.909101381185723	0.856688911034932	0.0436399289786642	0.648977616596451	0.711362713424479	1	1	2.24372540747572	8.38183051961823	12.3133500853	14.0427698096391	1.7294197243391	5.66093929002091	11.7990444021634	0.20431358770702	1.97747593214626	0.0130352646883694	0.0326129756886075	25.4981899567996	0.0505	0.173	0.31525	0.4475	0.0182978774761478	-0.042074597713107	-0.0154226648689715	0.0080990857724937	-0.0538131181329992	0.0124908618837362	0.0110421600783332	-0.183519386783716	0.0208442264085169	-0.0794516844762406	-0.238188680373854	0.0485	0.184	0.316333333333333	0.449333333333333	0.014539614654515	-0.0874760372012172
63	0.211244362855948	0.123217901518404	0.290801758915106	0.267728891021314	0.216762057535726	0.753058254520452	0.35899402756059	0.286552904875957	0.0447077706398921	0.46457996747187	0.973805596272362	0.154854888919989	0.144299816315267	0.0401805025402045	0.503275632803981	0.151152962981906	5.84223201333953	15.2497601062641	16.3786458031464	17.9043251514013	1.52567934825493	2.65456504513713	12.0620931380618	1.13574652847956	4.02962903168918	0.534837923387386	0.00107818424839934	20.4637547690172	0.05275	0.17675	0.31575	0.4485	0.0904037192586187	0.00952812413990137	0.0976759835565661	0.00776270607092564	0.00489985234140462	0.000781723154151621	0.0788093040122791	0.00440844681935494	-0.00337489953089551	-0.0537580609731336	-0.147261453468746	0.048	0.192666666666667	0.308833333333333	0.448166666666667	-0.0989054536377305	-0.111787154068307
64	0.943047116208187	0.45195054620701	0.461033323044841	0.521769379871608	0.654083671746353	0.523889669244835	0.275145390365088	0.48984767803963	1	0.634523666966522	0.786696746372624	0.849934375360924	1	1	0.393855493745191	0.363836523014457	0.765234820712067	9.87023938205675	13.8488273599942	14.0496176869565	0.200790326962306	4.17937830489973	13.2843828662444	0.476860840689824	0	0.225976111976706	0.0732257316176401	9.5004156464744	0.04875	0.1845	0.3155	0.45525	0.0127311770104568	-0.106003782927644	0.0586046949661277	0.00625749486394045	0.00752562040867636	0.0414125649335867	0.00222931356647806	0.123905685391663	0.0980395745917999	0.027403714949649	0.232636625816549	0.0518333333333333	0.1845	0.311	0.4525	-0.00661689082618445	-0.152212082632222
65	0.408343904214126	0.751536458410292	0.80474612359872	0.839732357525585	0.599315756649016	0.707170062527035	0.893153725617039	0.173369438487291	0.381907962228262	0.698345281383312	0.271449269378449	0.604494302281622	0.540585692705904	0.784479800900129	0.694666326919179	0.809271618536615	3.98276113119937	6.72055633609853	9.3979281145148	9.67395724397647	0.276029129461676	2.95340090787795	5.69119611277711	1.85356408545204	0.764551252039382	0.150198976867614	1.20940864745353	12.9715654403829	0.04725	0.18775	0.3105	0.4555	-0.0136621130955443	-0.0116439190255057	0.0768638372498371	-0.0093617944159128	0.0169049396513253	-0.0136801977208643	-0.0597693111701038	0.13019779358349	-0.052963772939803	-0.0275558220159218	0.145230871315851	0.0533333333333333	0.180833333333333	0.314166666666667	0.444333333333333	0.0157579125736946	-0.00530777355600884
66	0.850281082353362	0.946920980567575	0.94766797234136	0.796158096141363	0.0536267775018473	0.273118898537018	0.621855893954004	0.282052409396319	0.856337531365027	0.693038104044066	0.895586776350666	0.915641068047049	1	1	1	1	1.3648475546579	4.00942107089213	6.6409633463918	10.3652422870146	3.72427894062275	6.35582121612242	9.00039473235665	1.15717395427419	0.0327748578874889	0.15581611133166	0.0172234988822311	8.19702008816873	0.0485	0.17825	0.31925	0.453	-0.21921991217484	-0.1119465702394	0.038790569489316	-0.046692109958382	-0.0526150148077973	-0.0198637441608826	0.0562110705638153	0.125111501939744	0.181639199105157	0.0409740801018964	-0.437160628895045	0.0533333333333333	0.179666666666667	0.3155	0.451666666666667	-0.130343429000586	-0.00951106645675571
67	0.714874229504152	0.836500345253468	0.691691933309577	0.749194633042658	0.729063224477358	0.379637209797266	0.627960888471297	0.699960292798757	0.17319935353882	0.804995145165799	0.875984934239647	0.590804285199061	0.736719445207952	0.955642940658217	1	1	2.1136001226987	5.741415058641	10.92788225408	11.0478557616589	0.119973507578834	5.30644070301787	8.93425563896017	0.148513171931427	1.85503132542181	0.0609535303756275	0.024355037658097	13.1488193985937	0.048	0.1925	0.31	0.44475	0.0260564848488985	-0.00873659528430965	0.0432352769646697	0.0231401139917635	0.0527090602862535	0.00509796983861323	0.0647498413619337	0.134457023784274	-0.0300783748839941	-0.0527823221335296	0.312022831172329	0.0463333333333333	0.181666666666667	0.312333333333333	0.446333333333333	-0.18815970351189	0.000896410016759975
68	0.258686016862361	0.365677752264269	0.412372156446137	0.336617503288622	0.138283690651846	0.32494382135777	0.409047322048506	0.939886039141542	0.284449331052004	0.222008090721428	0.104074181330516	0.620468642391782	0.257864956811832	0.37842045675472	0.74019414642091	0.845366853886037	5.29136867516354	10.8960008209033	14.5110490302613	16.7080037159831	2.19695468572172	5.81200289507979	11.4166350408195	0.00568713516940988	1.14570842892681	1.49134372245862	2.64197362527739	12.7646753546279	0.0495	0.18575	0.30925	0.4395	-0.184295642493896	0.0494938065996137	-0.0232265338919087	-0.00336254475657277	0.0610954683142214	0.0394501472129233	-0.333096217441444	-0.218150085806871	0.0638173849028966	-0.0756736979817182	-0.250091446092637	0.0491666666666667	0.177333333333333	0.320833333333333	0.456	-0.178030244606653	-0.0596540284085715
69	0.451202210172526	0.446233320140672	0.448903512766923	0.52460126614008	0.970224867526216	0.538319679967951	0.5006759434313	0.821257774548598	0.123793874109811	0.435919403168832	0.425897730648725	0.815773916145785	0.57296553859348	0.950280820987659	0.525046222818573	0.771323419700419	3.67890015999728	9.9347855754022	14.0108435069997	14.0122367566946	0.00139324969495647	4.07745118129242	10.3333365966973	0.0510432551764097	2.36865240846419	0.60700053200344	0.633983947063825	10.062756119384	0.05	0.171	0.31575	0.44425	0.0048453689024018	-0.160736840940935	0.0193424106348962	-0.0646909186528168	-0.00613950755573702	-0.0126203966205811	-0.0716132605506313	0.113520776581916	-0.120234480846478	-0.0902478269752771	-0.111292890120053	0.049	0.183	0.323166666666667	0.452333333333333	-0.0706614713127671	-0.0527436162150132
70	0.346834440485368	0.175149377518621	0.384241578930475	0.444332360118345	0.665142343462533	0.949974519719428	0.474358038206246	0.787369394142056	0.0866211020344173	0.528881806115089	0.304343090507394	0.247565095291922	0.43925819097662	0.131343940798179	0.618292285172894	0.215472622567181	4.46402568889607	13.9529318833374	14.9113482379398	15.0986852017741	0.187336963834241	1.14575331843662	10.634659512878	0.0727532806686213	2.93607276635521	0.396539558272707	1.05506656384568	17.1635866520635	0.0465	0.175	0.324	0.44925	-0.0783500986312054	0.0376838215724119	0.0042903584487637	0.0405856184969971	-0.0651265169050206	-0.00552492947064271	-0.213412740575258	0.137811184657565	-0.00664853721738842	0.0117958838488608	0.32816915100964	0.0476666666666667	0.1885	0.318	0.438833333333333	0.0434696799573977	-0.131387663543165
71	0.552516382558992	0.748824466396538	0.821531768946492	0.714993636310313	0.123495680658582	0.444676389253552	0.669089104883229	0.68890533478282	0.466591294514062	0.427343807107855	0.191763924404102	0.550698306900977	0.6162037731685	0.991550207349979	0.642023731978529	0.634664708781996	3.03180925022025	6.74991778374533	9.14682030398399	11.5192377228232	2.37241741883918	4.76931993907783	8.48742847260291	0.16027295856793	0.530037023356272	0.630031370827055	1.70401357507581	13.6698899378038	0.04725	0.18025	0.315	0.44075	0.0189314882750232	0.0344586637279488	0.0349958140937121	0.0099099164682469	0.010463793692479	-0.00421708004985113	-0.290801674477126	0.192990378006979	-0.00897227978628677	-0.00153684044965913	-0.256161722240026	0.049	0.186	0.3075	0.454	-0.14052589595339	-0.07084890558328
72	0.701994572739841	0.597816620699857	0.548855610192498	0.620120236358432	0.820643955056461	0.486425234617463	0.478622999470092	0.880479169568616	0.398238703656362	0.395109445039526	0.397915813102325	0.692343389639279	0.994208764405617	1	0.989556266609145	1	2.18380900456395	8.31788753042201	12.7177901257237	12.7691906376058	0.0514005118820933	4.45130310718378	10.5853816330418	0.0226086740244682	0.713638059038203	0.723159629691509	0.71461552931396	11.8234103751045	0.05	0.1865	0.32225	0.44475	-0.115282865924903	-0.0845530120096252	0.0814847852332469	-0.0640417695464961	-0.00536940927989593	-0.0405984726179894	0.00628732889875535	-0.0169195931414161	0.064744925350149	0.021932955747091	0.0650946661562516	0.0493333333333333	0.179833333333333	0.314166666666667	0.453333333333333	-0.0982654124535317	0.00986984917286023
73	0.61625875122213	0.794188699193237	0.647622035133558	0.708715635862037	0.729531776607846	0.373759089652717	0.62703964431607	0.832357195198697	0.58827331474905	0.161986472449824	0.560263429875781	0.39966315604666	0.642118280612051	0.980795376546758	0.624625444049984	0.870473623213801	2.65984800693695	6.2460060868616	11.4845426880784	11.6040846720789	0.119541984000534	5.3580785852173	8.94423666514194	0.044808149468281	0.293048901301518	1.95558323323166	0.339248315896839	15.7381716483759	0.04675	0.17825	0.32125	0.45475	-0.159987170607429	0.00731202913055835	-0.0239869469729612	0.00196025368911728	0.0431090454398941	0.000922366926716617	-0.130868229045368	-0.315774223236971	-0.0779888749297796	-0.109844054205602	0.0763073762311859	0.0476666666666667	0.1825	0.308	0.448833333333333	0.00344982521145594	-0.0123311852368773
74	0.607607034403514	0.121823219877012	0.264645961126949	0.281947378781186	0.371329439915203	0.798660649850769	0.185588152103383	0.678882765487441	0.254350905254865	0.286755059028556	0.82468548180959	0.208705427495	0.957517579092069	0.817442637814536	0.362976184331008	0.439110995891298	2.70919232618326	15.2905293164149	16.8429096913969	17.6421204653816	0.799210773984669	2.35159114896669	14.9329281391983	0.171386210701257	1.29924649814348	1.13479407662271	0.0490722962331347	17.9578911881427	0.0505	0.188	0.33875	0.44975	-0.262697262863673	-0.108561397821141	0.0373240569875272	-0.026459266157434	0.0478082547881944	0.0383344022890771	0.16057247496095	-0.0954968822654604	-0.00937510271707936	0.0191672956075294	-0.24650261264849	0.0486666666666667	0.179	0.3285	0.452	0.0155542837808798	-0.0825764780670828
75	0.0470585894022945	0.0266609697214149	0.0853899349345087	0.116418308127992	0.996904205183997	0.924751232975554	0.360074995247328	0.0115051306815815	0.0986167794225593	0.611310294413827	0.610427058676594	0.12036696927316	0.0211864678979841	0.0353942315925394	0.112197553831797	0.138236972238953	9.63435391089297	20.2859748162591	21.6819514817544	21.6819665362564	1.50545020005666e-05	1.39599171999726	12.0476126253634	6.38557773917046	2.7277718826299	0.258271293383586	0.259553519785186	21.5427159391709	0.042	0.19175	0.316	0.4465	0.0205225123967689	-0.0770043180288541	-0.240125566881703	-0.0510551771655586	-0.0130288287164149	-0.0165977151525774	0.128489235698549	0.000598621810038792	0.036342295620528	-0.0450935920502268	-0.358919646740431	0.053	0.178666666666667	0.320833333333333	0.441333333333333	-0.0671659180667482	-0.0296450920233723
76	0.112437712737757	0.453529837688299	0.586156902137864	0.655226927101198	0.803849949530694	0.782482395694385	0.939159107769563	0.245404385023514	0.840641461396272	0.978884944487559	0.0141461259247004	0.500458540606664	0.0996379645762498	0.109252620491954	0.265642713913592	0.245087926175632	7.48353077172214	9.85247935868392	12.2509551282565	12.3126416252417	0.0616864969852031	2.46016226655775	4.82911085351952	1.34927795684007	0.0404303679424629	0.000700496120771277	6.01981544793671	14.332729343505	0.044	0.18275	0.31075	0.46375	-0.160553900589869	-0.030932543485818	0.0887914484497637	0.0175579011557559	-0.00591292001302948	-0.00597773452938258	-0.0554979020413759	-0.140690636822734	-0.075151299042921	-0.00180546538727145	-0.0519540946617257	0.049	0.181166666666667	0.3105	0.438833333333333	-0.00494163444239015	-0.0141006199254731
77	0.975224086982308	0.324998488981655	0.510009142173713	0.566488821098998	0.614563309552638	0.844416416614272	0.294492876976927	0.681774850527277	0.590239007561802	0.909166302494921	0.92160935843193	0.651361339473751	1	0.0838138230631178	1	0.233075755194453	0.482056720917171	11.4301877461985	13.2106358362362	13.464218966561	0.253583130324841	2.03403122036252	12.9821622456438	0.16813476331663	0.289971167259864	0.0130165703594685	0.00968387767352397	12.3631249883339	0.04675	0.18525	0.31725	0.454	0.0154704367888918	0.00528935687508698	-0.140145725992267	-0.106713329662401	0.0360392771568551	0.0301171818699897	-0.158146054660409	-0.0180577515785507	0.0157122259935051	0.00154906969095374	0.412115535063145	0.045	0.181	0.316166666666667	0.453	-0.0382646111997228	0.0684243026013522
78	0.259479364385315	0.672173069854756	0.858412019425694	0.786755022257589	0.162550968061636	0.707586865680028	0.919877361066559	0.178827369772461	0.690535947980438	0.914947858525695	0.0662166259361844	0.81358552174057	0.370457307311099	0.338585117879154	0.142695184924483	0.214669825210061	5.28292772098212	7.55542152053386	8.5557855259176	10.5061185562154	1.95033303029777	2.95069703568151	5.22319083523325	1.80734234446163	0.158505783125293	0.0114061831773142	3.37440150403017	10.0971386892568	0.04575	0.185	0.3005	0.4635	0.00767857696342961	-0.0362226388937162	-0.0686257101741398	0.0263403922566421	0.0226873492154873	-0.000236168204989817	-0.257369916343158	0.228457897766262	0.00627353565418559	0.00750949722935677	-0.182901955185124	0.0516666666666667	0.188166666666667	0.3015	0.444833333333333	0.0225362372462795	-0.11196838542241
79	0.0797020586648328	0.112103408271291	0.164643994846287	0.183138164832345	0.400421638334171	0.531031181966162	0.412865381504113	0.513263046061231	0.143514713907298	0.0212814614727782	0.479922667248748	0.213429231566246	0.107335832937315	0.213519593108124	0.372008414759754	0.531848245102141	8.34578344591864	15.5862978764999	19.0079945341204	19.7150542742602	0.707059740139812	4.1287563977603	11.3692708283415	0.427409025919587	2.13986292968548	5.30359466346999	0.499039033144072	19.0067265296789	0.04875	0.19075	0.30775	0.4415	-0.0859318101382143	0.0295488822679133	0.00833273082359659	-0.0460512752773453	0.0355122522415949	0.0152917790570279	-0.4391086656938	0.00431706974765425	-0.00166047626649038	0.0543790014523277	-0.404802209857215	0.0516666666666667	0.179166666666667	0.329666666666667	0.448666666666667	-0.153790731580826	-0.0801934702218442
80	0.735911587564578	0.16823863663517	0.0379248708022937	0.0540182265765879	0.855797654036527	0.0598747964393474	0.0194280914900562	0.354706519284346	0.711026295437867	0.348880204239416	0.730359557976214	0.0652175612899487	1	1	0.723007290100912	0.998089513660835	1.99916980831767	14.105386862655	24.6740580039623	24.707082392415	0.033024388452759	10.60169552976	22.7079125840974	0.856547987246813	0.13725401838019	0.877525928171963	0.118781746481545	23.9926997269418	0.05575	0.18025	0.304	0.452	-0.0795138111970412	0.0464509760032954	-0.0475987749792346	-0.0418845749734892	0.0205165962815503	0.0185692179131989	-0.252188576682891	-0.141724456212937	0.0923970017137446	-0.0764367184690695	0.0649392575479249	0.0515	0.183166666666667	0.312833333333333	0.4485	-0.0635818751853554	-0.120659727656383
81	0.740821882564574	0.948637391596538	0.903490359415468	0.921985183031023	0.567757476169244	0.538906127215963	0.868513675685633	0.486596064808232	0.635947951445806	0.264095339570536	0.986888427871637	0.713306182849068	1	0.994445091754647	0.175159124729087	0.205436072228784	1.9724738019795	3.97118775507988	7.71807690356218	8.04452605326514	0.326449149702967	4.07333829818526	6.07205225128564	0.484044385683774	0.224080852782208	1.24716133859874	0.000270065127551788	10.6497384288213	0.05125	0.18675	0.30875	0.444	0.00430218429341236	0.0402883435363322	0.0085979574222157	0.00457871155351519	-0.0231121916656944	-0.00608034243256669	-0.16842833986969	-0.415420982388341	-0.0574229614952552	0.0116135207781503	0.0872098343041431	0.0481666666666667	0.183	0.319333333333333	0.443833333333333	0.00472760780171883	0.0443006403463356
82	0.724671441894427	0.491806970058205	0.663137933685616	0.698505231997213	0.501665361669805	0.804674079951754	0.55929947114708	0.509243430836384	0.706741259529013	0.819123909746699	0.227763789161045	0.742310341164196	0.938511324152956	1	1	1	2.06028656900162	9.43033660393849	11.2897607856721	11.7411724016201	0.451411615948018	2.31083579768165	9.68088583261851	0.435621389558492	0.141553724644837	0.0522908536950126	1.45477197743639	11.1441517979304	0.04775	0.1895	0.313	0.45725	-0.0882598483777678	-0.0130995862137133	-0.0038507630874089	-0.0305607107876473	0.0641771896464668	-0.0113269697243767	0.136659485157492	-0.078998783602477	-0.0588846089692945	-0.0107361960584541	-0.273330092019369	0.0506666666666667	0.1865	0.315166666666667	0.445	0.0174046336776008	0.0153315447714147
83	0.0539653237765619	0.163920684152247	0.113697990391494	0.150862948419621	0.870057839527178	0.27144341448293	0.420488303219788	0.622385749400223	0.850572723881205	0.840506929187611	0.00273176731828324	0.0579843095498168	0.0217017902350105	0.013888031972348	0.0583699879296275	0.0331314980731301	9.30259805153764	14.2032569608418	20.5512340576824	20.5779941158762	0.0267600581937586	6.37473715503438	11.2753960643386	0.242528617607149	0.0354899337653478	0.0404995897097251	8.97848714766951	24.4402663408105	0.05	0.188	0.31925	0.43225	0.00246583151870927	0.0378457369895103	0.0576869526350354	-0.0253001767572837	0.00456267026839772	0.0358939653614067	-0.218474321191114	0.259107934381802	0.0218807298509681	0.00267365939179154	-0.120901219007697	0.0478333333333333	0.1865	0.321166666666667	0.462666666666667	0.0148715666897205	0.00423754397406055
84	0.129011736189721	0.0557198293539179	0.05973147988342	0.0587660647407503	0.244165690177533	0.26623591659702	0.10051854499313	0.821369910957629	0.00807381026603262	0.824979284683348	0.869592330979182	0.224701363152569	0.0588790222199349	0.123144847196267	0.0262485206168536	0.0489461028732112	7.13325338168215	17.9554484359251	23.0332096698403	24.3895905646641	1.35638089482381	6.43414212873904	17.256337182982	0.0509781307368939	7.01702865672632	0.0489052518514654	0.026953868667988	17.6187264372258	0.049	0.174	0.30875	0.4475	0.079671481623792	-0.124165142292501	-0.0993159293756478	0.0397407833911936	0.0352010514235659	0.0385859722364527	-0.00988778049008834	0.0678552046694112	-0.0142869834894592	0.0541121258171931	0.27845786579725	0.05	0.195	0.306666666666667	0.449166666666667	0.0351986215648156	-0.0434984438947646
85	0.188464327207475	0.098733339280738	0.22418600871918	0.211001827553717	0.231566890360835	0.695507216433594	0.298984846600077	0.134116997251243	0.805127907776071	0.0508415005512639	0.882728824499634	0.51788978583013	0.29919810863781	0.479410932533514	0.332270309949154	0.462020935704699	6.1466000459186	16.0315310271762	17.6293685493583	19.0605796348827	1.43121108552441	3.0290486077065	12.9139795889641	2.24419143448176	0.0608688581560273	3.81348708079895	0.0217594478217507	14.1009135990251	0.04525	0.17675	0.32925	0.458	-0.0622610230246406	-0.060313626185515	-0.0229102307360778	0.0426461709409569	-0.011768631411009	0.03055332764286	-0.113937383299528	0.165063643657801	0.0996994513452649	-0.00402611752407031	0.135343284528081	0.0518333333333333	0.174833333333333	0.310666666666667	0.4565	0.006342609015581	0.0577606325273352
86	0.888364028757257	0.975129421448417	0.994971668817181	0.601119616216197	0.00279571698224029	0.0819341113288323	0.37286094148306	0.956357662223583	0.907782192445972	0.301229588569018	0.837382145229895	0.542985539794477	1	1	0.806777589603128	1	1.13696372602135	3.24243078884319	4.07904144110944	13.0152547511461	8.93621331003669	9.77282396230294	11.8782910251248	0.00299481049387396	0.0134180742570607	1.06874280735246	0.042124757406782	12.7917194038862	0.05275	0.18375	0.3135	0.44675	0.024549550728549	-0.0324728374403899	0.0234589540277254	-0.0061778290694019	0.0335379627556366	-0.0253747169453452	0.0663196956562428	-0.0211624115252113	0.0368330609114033	-0.0381767593391569	-0.5599358714395	0.053	0.184666666666667	0.323333333333333	0.448833333333333	-0.012330584395733	-0.0177034043174115
87	0.40690556040495	0.669195117932975	0.698028776063663	0.76182069214533	0.881362304140128	0.656451366390921	0.809058888331738	0.0965135088761635	0.619475290931141	0.783529564477442	0.332757471140592	0.591097478340476	0.430666413434268	0.761458454054021	0.102848228092262	0.184585565320974	3.99335750254249	7.5860899727777	10.8467774715609	10.8690507882566	0.0222733166956459	3.28296081547887	6.87569328571408	2.7622318251988	0.246605733438628	0.0754723655209091	0.938136795912214	13.145022116406	0.04875	0.18475	0.30425	0.454	-0.167275133700675	0.0712848477347309	0.00441440266879149	0.0158740601295189	-0.00450855998608028	-0.0425801602400079	0.0368325134912603	-0.119814239883397	-0.0106320472126918	0.0456237790377111	-0.00200494494110957	0.0563333333333333	0.180833333333333	0.306833333333333	0.444166666666667	-0.0674355082656038	0.0396754028914317
88	0.17676495616533	0.359775041074292	0.385719343682044	0.442431468374014	0.627595351607029	0.527436799748295	0.639484145130183	0.942058823066806	0.914638945069429	0.69494372630076	0.0131392594093284	0.35674019700133	0.0874084233067995	0.198038865374319	0.0668110125764535	0.125913957593163	6.31591718113486	10.9710868969996	14.8899414527768	15.1252772236621	0.235335770885285	4.1541903266625	8.80936004252726	0.00528273696909309	0.0114895078822883	0.153785506863642	6.15026254795885	16.3880591352611	0.0535	0.1765	0.32325	0.4335	0.0126498679577447	0.0609248592134756	-0.0837407374928143	0.00583036801130943	0.00237224667179999	0.00612232794274248	0.172027955394279	0.207687579302146	0.00986847538449756	-0.0220861453332922	-0.150960236108483	0.0531666666666667	0.175666666666667	0.327	0.458666666666667	-0.125589645001452	-0.0605213938826045
89	0.526592970115256	0.106598475680107	0.0960630966807248	0.127582581100705	0.783945757970795	0.354229513156995	0.0791073697238113	0.795716751058834	0.560349697839085	0.351117744907803	0.170563768986985	0.243375038671959	0.50485427125817	0.537507328967494	0.85781358214104	0.760547517000445	3.18971982701623	15.7637343396782	21.2225826910435	21.2977577481579	0.075175057114393	5.5340234084797	18.1080379211417	0.0670262888879734	0.339099104772686	0.869413438231277	1.87798125300469	18.376787287195	0.052	0.17925	0.29875	0.44275	-0.088085009009949	-0.195368887567254	0.042338946518616	-0.0149408546211624	-0.0486643064427077	0.00737894172999075	0.00707189342911852	-0.140775512026834	0.0818950880256726	-0.119136062258362	-0.296097274955042	0.0508333333333333	0.183833333333333	0.3075	0.456666666666667	0.0559604678938649	0.0389066547515709
90	0.155936806259657	0.0175424781007553	0.052709934227692	0.0709340538070105	0.674689928535695	0.83309524649547	0.107143492583079	0.255587647466365	0.227654679000463	0.219998813049816	0.118429628558477	0.0718323499569667	0.272628176413221	0.51348919983319	0.151956096058191	0.261353255095125	6.64405906631873	21.5544483137783	23.4927162563617	23.6688812315988	0.176164975237043	2.11443291782052	17.0248221652801	1.29250052061798	1.45545490936456	1.50437897156553	2.43796695807032	23.6200872610016	0.04975	0.187	0.30425	0.435	0.0234055558047947	-0.207212871069633	-0.202909152492419	0.0104328797086397	0.0535159874326375	0.00234777059123874	0.117718852226346	0.01280833058214	0.0736329305788725	-0.0418060483529295	0.0392203926732696	0.0448333333333333	0.1775	0.315833333333333	0.450833333333333	-0.0156568095094062	0.0382779011976946
91	0.158793508203939	0.148996776665401	0.0843964991329542	0.11511546513688	0.968194844039862	0.208298305693649	0.176533680910334	0.311870507792128	0.487214947164479	0.556394270677054	0.0278356121908917	0.427065819570192	0.158229463196652	0.229752474854753	0.335036747073087	0.385600856654724	6.59678298509971	14.5587353698793	21.7271850763427	21.7287748857416	0.00158980939886533	7.1700395158623	15.1319919006419	1.02273765897235	0.48267100166413	0.345985877567728	4.83822002626221	15.3421218986048	0.04575	0.1815	0.31925	0.4375	0.0252688837125524	-0.0414729840006767	-0.0507417006295184	0.00249005375226141	0.0523594669630694	-0.04776477953846	0.139670219223271	0.222254796309027	-0.226646679806698	0.000636947943096326	-0.135106352110621	0.0501666666666667	0.187	0.313666666666667	0.459833333333333	0.0192772253095952	-0.046765814447414
92	0.863552566847916	0.602196206835833	0.810135675270801	0.779994579828562	0.256480359717643	0.801404571100339	0.592490361283443	0.350169862789385	0.580811388111627	0.895376284725716	0.74908265958799	0.340596202501281	1	1	1	1	1.28714619050152	8.27293331935653	9.31830131061724	10.6059573649181	1.2876560543009	2.33302404556161	9.31881117441662	0.87284149226025	0.304924753376326	0.0172934143283783	0.102303501736969	16.6438611075762	0.0525	0.178	0.31725	0.45475	-0.0101685718232839	-0.099390772271055	0.0917219408826439	0.00230025218565182	0.0160165324233013	-0.00188287112722043	-0.0582199826827643	-0.00113947529862907	-0.0510563979983892	-0.0096168448381562	-0.181893544489488	0.0483333333333333	0.182333333333333	0.3185	0.4515	-0.148972511600856	0.0437020573615956
93	0.116515346067403	0.319368867735463	0.256164060707657	0.277334449550257	0.394207584530801	0.285517030595527	0.500700678600421	0.0388843012037615	0.12191453842134	0.833643819546602	0.420823535430702	0.206843054230705	0.0697483004090004	0.130369146490819	0.118528566264621	0.190361214608701	7.39312664379395	11.5074896363803	17.0002589725409	17.7261829517593	0.725923979218351	6.21869331537891	10.3330563079653	4.26591505930583	2.39255101822528	0.0441128372003732	0.648014242866338	19.1539309818843	0.04225	0.1945	0.319	0.441	0.0156426012434554	0.0529068397946683	0.026160208494854	-0.0289256334504569	-0.0206867226062887	0.0158194853733478	0.0851369741899586	-0.0394145468670547	0.101479582777417	0.0503535120633448	-0.00603717349663132	0.0511666666666667	0.182166666666667	0.321	0.449166666666667	0.0162231011659023	-0.0664365770044643
94	0.327889123832373	0.191535120121378	0.28719801345353	0.353274465692009	0.968956624377634	0.725807250714518	0.377586958635641	0.0829650446864801	0.328614146837871	0.827384568663382	0.421102640486873	0.121693633187042	0.278967535923454	0.276622911178478	0.0954803723763245	0.157579279416115	4.62581060970115	13.6100027940192	16.4408783715626	16.4423928984397	0.00151452687714482	2.83239010442048	11.8165822887386	3.00583839208184	0.954351426766152	0.0475489288892277	0.647235938544327	21.4967823838865	0.04425	0.1865	0.32525	0.4525	0.0485404644439463	-0.0620008113889927	0.0196987725749084	-0.09743261313608	0.0133067226388356	-0.0114026455440847	0.0592817557019001	0.0612013237058555	-0.0710481190729548	-0.0262667073527126	0.00375696377013204	0.0518333333333333	0.194333333333333	0.323166666666667	0.444333333333333	-0.0403334981483254	-0.0149754026271644
95	0.383936757728967	0.304503390680103	0.324934265645273	0.378280807580202	0.621328705824419	0.501468770135512	0.371941069615318	0.268271378678431	0.137043089143994	0.867923761662741	0.425885956325294	0.381361177684326	0.366939425256825	0.667525224254731	0.201891947820096	0.306017583699286	4.16653454015614	11.7161392131384	15.8128856541807	16.0568901417573	0.244004487576603	4.34075092861895	11.8903556016012	1.2255644790057	2.21085061568556	0.0276544661628577	0.634016212825372	16.0103943907536	0.0455	0.1865	0.32075	0.45275	0.0274002960473631	0.0374197254932253	0.0361234893155813	0.021139511407841	-0.0792167890838782	0.00302191665382117	0.0597505350522942	0.0628422460114619	-0.0931793169506988	-0.123818637266763	0.117370810610266	0.0503333333333333	0.174833333333333	0.319166666666667	0.444666666666667	-0.0719505611473673	-0.11817040422223
96	0.821223412191682	0.649747799621976	0.71901580127703	0.765784731175201	0.626533027468518	0.695908243470936	0.595901688260577	0.940453941027849	0.609330126508944	0.306560631663934	0.651792483970254	0.904931161267767	1	0.865553679631017	1	1	1.5305111090056	7.78582859932794	10.5754843776667	10.8122760151018	0.23679163743509	3.02644741577387	9.28176490609621	0.00557998985368613	0.26115154944091	1.0454357058552	0.203647718883076	8.44007268117719	0.0505	0.18675	0.3065	0.44825	0.044285522612721	0.00777655012406761	-0.0281099974825967	0.00587700344455222	0.0173649190737554	-0.0519392897358508	-0.0105305751283281	0.0377860802878476	0.053612317702334	-0.0382234835953711	-0.0601418217101229	0.0501666666666667	0.190833333333333	0.316166666666667	0.452833333333333	0.0022979880857538	-0.0753017706676362
97	0.236766191487806	0.0681218361141997	0.21093741410532	0.178183100279873	0.164768213190915	0.769538959093099	0.216550668076084	0.0860186574805682	0.295125259188996	0.279774719101442	0.565629461218497	0.0153237135031555	0.246629352023544	0.383432532139525	0.402530394087062	0.495140235226415	5.53389404807967	17.2932465971171	17.9094221235137	19.8393328409002	1.92991071738652	2.54608624378307	14.3054387928205	2.94734707622911	1.09609240952705	1.1681838780969	0.330050316806592	29.1631661425948	0.05575	0.1915	0.30975	0.4525	0.0293590941290264	-0.087935463310455	-0.167554110375739	0.0108564493593987	-0.027759176456663	0.0270429007904598	-0.0730359906808583	0.00179571180284584	0.12159136238747	-0.00448107372848041	0.304137670245172	0.048	0.183166666666667	0.32	0.446666666666667	-0.146961173484396	-0.110224923283282
98	0.0312735921780728	0.0515258984699163	0.126449782498107	0.10547756366764	0.160336650606712	0.566859272560852	0.404257746841296	0.404719757704838	0.00932288583460686	0.11575740091115	0.480113448308307	0.190135047102316	0.0480451009791535	0.0127960696007672	0.0679353867177592	0.0168643512476441	10.613147570577	18.209810647837	20.1184888033604	22.0895369542413	1.97104815088096	3.87972630640434	11.4763893836644	0.694258249667655	6.75990242122316	2.47380488684212	0.498605606100682	19.5439200166536	0.05325	0.1975	0.32325	0.4435	0.0113243850020736	-0.0269068312674157	0.0888644530517503	-0.0758242417114195	0.0150917090128495	0.0285465951503305	-0.142371939106249	-0.0887427571866547	-0.0939506123865362	0.0809556290273471	0.150781052483058	0.0495	0.176833333333333	0.308333333333333	0.450666666666667	0.0469425331122248	0.0215554059850036
99	0.394286249438288	0.252121684964054	0.201091606954741	0.254845855226122	0.876706750176776	0.343240143537146	0.229540466450546	0.497606488778392	0.568085385965039	0.0729485688641246	0.805258828272706	0.292525168111666	0.385073874038495	0.665351459841764	0.146699252760323	0.245824792038007	4.08755486528389	12.5140910909831	18.126238954741	18.1503090267652	0.0240700720241875	5.63621793578204	14.0627541614813	0.460037412793554	0.325896568989265	3.21539530531118	0.0607854219215369	17.4527794253579	0.051	0.18	0.30025	0.4445	-0.182999662493641	0.0122538660559445	-0.029525720535159	-0.0100769615735674	0.0548888321045654	0.00472978940973959	-0.565741074318857	0.188870123400588	0.0179470665167705	-0.0614426904826478	-0.261386294231894	0.048	0.1845	0.317166666666667	0.442	0.024963906347702	0.0287549040995525
100	0.355697709463333	0.216815210585431	0.183801809972154	0.232956703888605	0.803796510590798	0.361790037224782	0.22220727478038	0.0806093803197262	0.899065854428012	0.293711351303915	0.640444701291256	0.571036972126871	0.450003675780727	0.667025008954205	0.374024911143092	0.55149021304049	4.39076016348554	13.1241108372851	18.5274713300605	18.5891921434668	0.0617208134062821	5.46508130618167	14.1984319799813	3.05257225129981	0.0160887642996386	1.10253088375975	0.218161038435937	12.4396914922389	0.05625	0.183	0.31575	0.46025	-0.0528287753014582	0.038707805299263	0.011888127987452	0.00173880107064676	0.063518122707729	-0.0022393915956185	-0.0336920944670145	0.277399940846672	-0.078787923919875	0.0470899009618594	-0.00363674364883813	0.0483333333333333	0.182	0.305833333333333	0.4555	-0.204258578005015	-0.143114406067388
101	0.149606905552717	0.245118443579565	0.362680075766084	0.360636748783586	0.294638165781441	0.59371687016545	0.568912522714116	0.0376593496236634	0.941215983585428	0.122083757259827	0.908451775913033	0.0581012928698481	0.22522994024635	0.384396234940573	0.431108631385747	0.586034317351037	6.7516866257065	12.6297044424864	15.2290272438622	16.3273332505632	1.09830600670102	3.69762880807684	9.57564662485674	4.32034213612724	0.00543782603199361	2.39038245958545	0.0132230692870507	24.4326448102093	0.0425	0.18375	0.33025	0.445	-0.263709694454454	0.00754395845775222	0.0248772947226624	0.00664292160106033	-0.0430203070738427	0.0124870018285325	0.073335655614927	0.0720112779931199	-0.133066540016655	0.0250610613382577	-0.212419799623414	0.0515	0.184333333333333	0.3155	0.446166666666667	-0.174845901409281	-0.00502375765344031
102	0.323325533163304	0.525815089570076	0.703689771766895	0.658843369502141	0.222011617738418	0.669342544947208	0.748672476550696	0.292279077379608	0.743766664393308	0.283390838047824	0.133646594235187	0.552197575347597	0.364735485830861	0.657567225518673	0.428846611498817	0.646797244454844	4.66590976731823	9.06638635234413	10.7740266637193	12.2653476287378	1.49132096501853	3.19896127639367	7.59943786141957	1.10909354151499	0.106843606181428	1.15075652690757	2.2496272240387	12.6757702532878	0.056	0.18225	0.32975	0.46475	0.0173370250589374	-0.0929109895341498	-0.010614149166215	0.0135416743866393	0.0133033665382477	-0.00654078140916975	-0.266227812661019	-0.123617055681913	0.0672152047086787	0.00168625422921944	-0.0575220600089488	0.0511666666666667	0.184833333333333	0.3195	0.4495	-0.0659797658461058	-0.214979407489703
103	0.745417795528196	0.986473182694441	0.84048844285305	0.885188916384924	0.999718224512304	0.297726350265383	0.806858818531549	0.66738802307422	0.701063525148376	0.57050637868826	0.257734847291734	0.672088675050758	0.888604307967049	0.508856959949999	0.15749165625849	0.239896317177368	1.94748258844629	2.76254177217925	8.85079108786158	8.85079121257877	1.24717189464718e-07	6.08824944039952	6.90330862413248	0.184672639597011	0.147367858218786	0.321835968383311	1.28088339638816	12.0915227152975	0.04925	0.18	0.32625	0.447	0.0219172072675911	-0.113152727552061	0.0178164013027213	-0.0166034243663691	0.0154708302777734	0.00923554173629759	0.0639769146347064	-0.170611849316004	-0.167945986045633	-0.0607442339760892	0.00537631480306608	0.0511666666666667	0.177	0.320833333333333	0.4585	0.0421969234124679	-0.0557997649897475
104	0.544217626930575	0.70009746022704	0.230004286326077	0.289285709165005	0.996297672340215	0.0686076809278776	0.210188161624487	0.0947547184362453	0.8578497116433	0.634904466474753	0.947731826804291	0.648633502228082	0.494611949769388	0.517124552995669	0.343228456361553	0.29519966153437	3.08188050764147	7.26620242407807	17.5102528871575	17.5102744185788	2.1531421225518e-05	10.2440719945007	14.4283939109373	2.79168206713348	0.0320811304864037	0.22546843390046	0.00429750578041421	11.4718746020305	0.05625	0.18475	0.312	0.458	-0.0136836177600139	-0.00286201039062331	-0.126638526920165	0.0205378831922219	0.0163189462634386	0.00207385208670151	-0.0256105331592826	-0.223180074386284	0.0937784309028525	-0.0592828082906644	-0.107571564750008	0.0486666666666667	0.183333333333333	0.3165	0.457333333333333	-0.0286390017141037	0.0730495208824745
105	0.533762072930658	0.685360486401524	0.466558847483367	0.344970083403961	0.0943669770242524	0.103053774535333	0.266257808740652	0.350414422143044	0.696423179539819	0.451347663283463	0.21836378165705	0.398776105389647	0.695289834133556	0.842535169966083	1	1	3.14559965852095	7.4192489715424	13.77560847922	16.5738631861968	2.79825470697688	9.15461421465443	13.4282635276759	0.87195582489403	0.15221961044881	0.567265302412125	1.51509168306256	15.7512138411279	0.05475	0.18525	0.323	0.4435	0.0584537646421797	0.0355195453619072	0.0318112719973014	-0.0014460842277148	0.0299869288509391	0.0361421472032503	0.0170175692454874	0.295973332496444	-0.0654293739567645	0.00154819690666379	0.00989646562013264	0.0505	0.182166666666667	0.315833333333333	0.456	-0.0035641845002582	-0.0281863169568134
106	0.642965863531267	0.893463447683273	0.845148813810061	0.792189200363971	0.199045965281019	0.362419177470551	0.720837325705618	0.262743082685886	0.646164790869795	0.371039274654762	0.593693416329159	0.732204707835357	0.968872949868153	1	0.774989846288746	0.859745316368725	2.50933017499483	4.9656096010367	8.77564151155821	10.4250022136985	1.64936070214026	5.45939261266176	7.91567203870363	1.25424588665646	0.210769697432625	0.800180947666377	0.284613145287949	10.4024902842373	0.0495	0.17975	0.313	0.44625	-0.157080458704982	-0.128685256210532	-0.00404126226557279	-0.0535294791361573	-0.0213501130221999	0.0047526715426484	-0.320683357920408	0.118474322173648	0.0285006588419164	-0.037407881215078	0.554496736861021	0.0446666666666667	0.176166666666667	0.3215	0.451666666666667	0.0126255457234361	-0.0250935281781985
107	0.610872893726403	0.0103362527002896	0.0415310204100336	0.0590223681854515	0.88429099686172	0.939005845639625	0.0269509534575929	0.284267559583233	0.83227144537864	0.420898666644851	0.362482491311473	0.116852040672886	0.960953518553423	0.975081419552001	0.786546915441844	1	2.69052920945978	23.1132309475215	24.3519264194983	24.3731059292404	0.0211795097420691	1.25987498171889	21.6825767197806	1.1465736279597	0.0448546919360524	0.647804658325185	0.829274180325228	21.666480351131	0.05225	0.1825	0.30375	0.45625	-0.0823932167229326	0.0997717092279274	0.0496520980002094	-0.0664628366132498	-0.0662520403730842	-0.00965395552467337	0.0217662829436341	-0.179605118094837	-0.0276248900123669	-0.0318923964820542	-0.340757648235713	0.0475	0.180833333333333	0.311333333333333	0.447	0.0105482741456795	-0.0645789687929911
108	0.876394246693386	0.910924731859402	0.611601106376588	0.647605904314279	0.489292802154345	0.172207486665751	0.426517586662678	0.410727711272862	0.595816416225909	0.673093538015445	0.780128585966804	0.408087395353564	1	1	0.347556476890819	0.447250380230506	1.21033419627929	4.68961653685983	11.9340258879238	12.4121069556422	0.478081067718449	7.7224904187824	11.2017727593629	0.676693282364795	0.281352027686808	0.178004779629191	0.0779255425331939	15.6150350666246	0.04975	0.183	0.317	0.446	0.0158796992363439	-0.0647251185201086	0.0385292653043332	0.00391344967172025	0.0160971417926668	-0.00976048723592464	0.157106669627294	0.0245889231300149	-0.0505805958765732	0.0589361853411038	0.0349662351883274	0.0461666666666667	0.178833333333333	0.313	0.448833333333333	0.0196146796177575	0.0541200095084641
109	0.085880929089576	0.43493614401271	0.642582407776638	0.711838870250237	0.904745230682183	0.913255987723137	0.984282854957072	0.0758015390050632	0.0300059855409198	0.593451029395157	0.81827859808019	0.567006070609886	0.0406700350900148	0.0846024043885608	0.0607388865878939	0.104155417626945	8.16026084512123	10.0635441827762	11.5476095337945	11.5619302419	0.0143207081055152	1.49838605912373	3.40166939677874	3.15269789731974	4.70894929291535	0.284987008482858	0.0527894627593923	13.4574958097582	0.045	0.17275	0.32275	0.449	0.0329357932241855	0.00743851638151798	0.0320705555587619	0.0191737841810102	-0.0330489905943552	0.0159429215420549	-0.0147325643792054	0.0885324593689084	0.0636826178367244	0.0556075831280725	-0.111300394174998	0.0528333333333333	0.189833333333333	0.317666666666667	0.451333333333333	0.00320819787252828	0.0476231130446488
110	0.696034936834302	0.688789625934729	0.556303640191097	0.533783810465881	0.260300683339661	0.259906629142009	0.388561251092725	0.636797355359139	0.59777580267509	0.192632586443376	0.908500739800256	0.671084018340858	0.86220984350268	1	1	1	2.21636167156248	7.38372802428057	12.6242071127999	13.8913642176558	1.26715710485587	6.50763619337522	11.6750025460933	0.222955220855511	0.278363569297653	1.69736768623443	0.0132088661230227	11.189565764855	0.05025	0.1855	0.32775	0.4475	0.0654422619300498	-0.043684875558631	-0.010525334130852	0.0136612115910913	-0.0151814750290264	0.00873565298451767	-0.0991289243883282	0.109442572546437	0.224151648617035	0.0692952047613095	0.387966311395345	0.0481666666666667	0.181333333333333	0.315333333333333	0.448666666666667	0.0236449453062712	-0.0563092455421745
111	0.146058338157851	0.0432640819745136	0.107966093854204	0.0789286954648287	0.114344176512123	0.482448571685521	0.125619483480831	0.409580441739794	0.0448484425629844	0.148519785848714	0.921595524359823	0.257341335584761	0.194888244844148	0.217577890384811	0.084905743023591	0.0946738537596959	6.81385343557486	18.7714070362781	20.7591364067994	23.2522656220171	2.49312921521778	4.48085858573904	16.4384121864423	0.680018244571784	4.02432953916104	2.08738826821173	0.00968730697968567	18.1019954352182	0.048	0.1915	0.32675	0.452	0.0337020884114723	0.118087571814544	-0.0436208003722579	0.0440418213145359	-0.0150920440594839	-0.0317796658337997	-0.0415328365890624	-0.00046020229800959	-0.00359731415233004	-0.000788682755568581	0.192178985069886	0.0516666666666667	0.175666666666667	0.313	0.453	0.00995307712732694	-0.0827562441028356
112	0.984452715627983	0.425237375195604	0.170131205113837	0.2028151230678	0.537787101359816	0.106294896662629	0.063458970620251	0.737651872222836	0.742978507803081	0.847002497074841	0.736683707274452	0.346022416247253	1	0.747301407578194	1	1	0.375249055847235	10.1754543246789	18.8660431399258	19.2456996916662	0.379656551740482	9.07024536698736	18.870450635819	0.112201210438343	0.107526013003735	0.0372275489062304	0.113062852966323	16.5571009027545	0.0515	0.18075	0.3165	0.45125	-0.0868625507093895	0.0198868466383165	-0.0963699774762854	-0.0560605362906115	-0.0314088288408579	-0.0180180409301886	0.0168250007442043	-0.166375185509362	0.115024267699137	0.0374718413222728	0.0613133505176958	0.05	0.183333333333333	0.318333333333333	0.454666666666667	0.0367272969483902	0.0660068283053486
113	0.972686297270509	0.717794476521825	0.902006964310122	0.820084986958626	0.133969369670507	0.71328871166132	0.577107588164907	0.783805465776769	0.932878330345011	0.57455340864378	0.736676760738704	0.813711723865349	1	1	1	1	0.508316864565131	7.08081140150171	7.74861695074651	9.99451201298507	2.24589506223856	2.91370061148336	9.48619514841994	0.0752752045473244	0.00709368353091122	0.315122970694574	0.113069048462421	10.0951605223675	0.05325	0.184	0.3145	0.45475	-0.00490250362457818	-0.134195634650768	-0.00887648810772495	-0.0106643023401414	-0.0976965471585835	0.00717934661271317	0.0182401865476839	0.0502670563333866	-0.0518506290612359	-0.00803483981283211	0.218627139206429	0.052	0.184666666666667	0.319833333333333	0.451333333333333	0.0486815252770046	-0.00789901975922189
114	0.521016277537163	0.922268466531847	0.838411607730156	0.863879956753521	0.54311537593923	0.446022533210007	0.871391268124504	0.908105409516129	0.941506228013576	0.189191223966117	0.22767026034157	0.851576227076654	0.399261083235328	0.716581056909141	0.473859729789373	0.708336916135612	3.22429232587456	4.49497390625766	8.88395769111958	9.25375389407418	0.369796202954603	4.75877998781652	6.02946156819962	0.0133237621134867	0.00538416413291998	1.72390450763305	1.4553573600333	9.47197135320761	0.047	0.18675	0.3265	0.45625	0.00582914977732881	-0.0388080418640226	0.0902414544333368	-0.0200681448394974	-0.00535332482168575	-0.0165651611441684	-0.187660279357993	-0.22488657240446	0.018057913299263	0.0482701981307974	-0.446798650309734	0.0475	0.186166666666667	0.314	0.444	-0.0199305134465974	-0.038983926201901
115	0.112823577766626	0.0819644902541438	0.169138137791711	0.186564477696692	0.389926372906352	0.706234014168336	0.352047944033955	0.35285559743968	0.0321689764863723	0.252907984991787	0.430554624503732	0.374026677114343	0.141188825742136	0.175795150195323	0.451477095518799	0.439635773333681	7.47484664895455	16.6711602531359	18.8914616574984	19.6306332591776	0.739171601679118	2.95947300604166	12.155786610223	0.863161071941704	4.58946912917963	1.30716833165934	0.621326911230426	16.1214436523581	0.04675	0.172	0.32	0.4515	-0.160554169271891	-0.0140393308789874	-0.0524922227760915	0.0231885146462229	0.0380596362462236	-0.0483282137743921	-0.222437596843719	0.127511888068056	0.0309059320663135	-0.0585426144795248	0.157832992750181	0.0428333333333333	0.188833333333333	0.309166666666667	0.4435	0.0310236517672923	0.0706502675038363
116	0.441732894376549	0.752222933033587	0.901132800592786	0.830034707038382	0.150443252151236	0.681316751515802	0.867287636426886	1	0.449975842275933	0.745895865733245	0.0792090011419681	0.541143031285944	0.43064996157206	0.738989729325139	0.064009525157386	0.115662870926148	3.74417962775624	6.71311125718057	7.76649490253476	9.83424567285692	2.06775077032216	3.12113441567635	6.09006604510068	-4.54747350886464e-13	0.570712712702516	0.105012096040809	3.08105766534209	13.7948326601885	0.0505	0.17625	0.32075	0.462	-0.129276144542418	0.0379792090263704	0.0154113619583359	-0.0403881446801608	0.0113105445690273	0.0061629424545739	-0.134646394698961	-0.123627655878632	-0.214313408955846	-0.0427835764449801	0.254010452493478	0.0505	0.182166666666667	0.317666666666667	0.444166666666667	-0.0941466419938098	0.0955247853930937
117	0.409448021991206	0.348762431888488	0.251262076960019	0.303237880940969	0.677728416560995	0.291678992933132	0.274736576579944	0.0524846347478263	0.678299959141244	0.860484848457252	0.967194865502124	1	0.281127054810217	0.311591260125149	0.746735050913073	0.72058069449026	3.97464594832127	11.1132594392766	17.0928795953587	17.2655737802561	0.172694184897409	6.1523143409795	13.2909278319348	3.76025305814073	0.172045850824361	0.0308905249494273	0.00169140788602817	-0.941998122114022	0.05625	0.19	0.316	0.43975	-0.0409355972032045	-0.113905835075662	0.0400780670061198	0.0131501455958763	-0.0185829858953397	-0.0842620729390037	0.0752768953902065	0.0607684103216774	-0.062512148274171	0.00833972822361174	0.116890524702083	0.0475	0.193333333333333	0.314333333333333	0.439333333333333	-0.00181828273337266	-0.0958218238030414
118	0.167936999443374	0.581399545052824	0.431766103601315	0.465162143062889	0.451326747231953	0.275995224822872	0.680750647265089	0.0758074878231315	0.183239619065379	0.241762051246608	0.599547728427624	0.210072911058479	0.170391213525142	0.35230932329191	0.06954215947421	0.130925903404305	6.45048638560547	8.48678762390045	14.2430363737221	14.8103541156379	0.567317741915758	6.32356649173744	8.35986773003242	3.15256982858045	1.77115163721464	1.37029007394813	0.27567856693895	19.0813105323242	0.0605	0.17	0.31925	0.4485	-0.100633287583459	-0.00334849235836773	-0.0233613611735126	-0.0602901517303537	3.66399908639482e-05	-0.0361834022159757	-0.0889524206944723	-0.195768937766617	0.0118993793293388	0.0433099719001114	0.225027794408026	0.0521666666666667	0.180333333333333	0.308166666666667	0.453833333333333	-0.0256047515426522	0.0163661669417587
119	0.734436205698712	0.102979041444335	0.136124860791457	0.176232957000833	0.783814619461381	0.548808682018615	0.0843643089851366	0.665904746223083	0.346104660801754	0.403564593844293	0.617101028366371	0.172269641824994	1	0.032929783833803	0.9370007964143	0.0913958107075361	2.0071908312384	15.8847633566329	19.8137136558216	19.8889823238351	0.0752686680134502	4.00421896720218	17.8817914925967	0.186429894156845	0.8876878051924	0.697679269274886	0.249963146443406	17.6253499227505	0.04875	0.1805	0.31875	0.45375	-0.261312347651284	-0.0990317467006117	-0.0167209301316884	-0.0179792673910992	0.0466246589864102	-0.0752568497438954	-0.139723568516674	0.484296608648642	-0.123413012718847	0.0195077864538997	-0.305485277102404	0.0506666666666667	0.173166666666667	0.310833333333333	0.458833333333333	0.0252878501889207	-0.0475684476401946
120	0.28086419259989	0.401520143856226	0.208183657858987	0.247067411730404	0.563432207072416	0.164810293413904	0.277943100059237	0.315782160135458	0.0938548462511521	0.296181151696944	0.663655959567412	0.320366244936756	0.291969606686404	0.499693138866091	0.245240510642652	0.369642315272125	5.06329779775842	10.455010282305	17.9692781027043	18.3030743796189	0.333796276914654	7.84806409731391	13.2397765818605	1.00633626131366	2.8069810598372	1.09130993548752	0.189112913527424	16.9749142889342	0.0485	0.174	0.312	0.44825	0.0327218225431299	0.0559803724228728	-0.0110351891281521	-0.101992578915861	-0.0512083791778732	-0.00966410859061515	0.0227732261907457	-0.153555531095089	0.107184904164614	-0.116348040796648	-0.185980143375048	0.053	0.187166666666667	0.302166666666667	0.452666666666667	-0.109529355580551	0.0221112268810453
121	0.953296714423117	0.450286098406551	0.678489662769645	0.379816985964636	0.0262751653171222	0.292393725868274	0.167038304936071	0.769192053494549	0.776484725933543	0.971816768144587	0.470586064425353	0.785898871379897	1	1	0.808085596651593	1	0.683922416312271	9.88898944085668	11.0958578006394	16.0336771792354	4.93781937859603	6.14468773837871	15.3497547629231	0.0861022736653467	0.0806009070784057	0.00124819415214006	0.520599499832315	9.66988041983371	0.053	0.18375	0.3095	0.4505	0.0233742259121202	0.0777682146223759	-0.141417706326779	0.00892012770809647	0.0244634089699909	-0.0228254032802464	-0.296663615226774	-0.0237567554393288	0.0247142874391457	0.0849003960223145	0.509583024365359	0.0516666666666667	0.186	0.309166666666667	0.457833333333333	0.0330378809652178	-0.0609523689333869
122	0.846903840640687	0.330506133838991	0.368335348313521	0.268242269029759	0.0972546821457298	0.257220138202906	0.12321815429096	0.391251187930534	0.5844207946577	0.697456702359419	0.688053498604292	0.283720755321166	1	1	0.325394237412185	0.513684262982226	1.38438815619884	11.3554187712216	15.144698645403	17.8946944743802	2.74999582897726	6.53927570315864	16.5103063181814	0.735049939266901	0.299142024874527	0.151131174978218	0.161200656812071	15.3886754178407	0.0485	0.1825	0.307	0.46025	-0.124418905438139	-0.126882179037234	0.0927464662023788	0.0373391553922279	0.0152611977779204	-0.0162652654949581	0.13424956586503	0.0455477114024038	0.138306685010229	-0.000111774433818362	-0.28254567377386	0.0523333333333333	0.186833333333333	0.310666666666667	0.456166666666667	-0.267042762768836	-0.0568964020863622
123	0.634189258388686	0.164994513644115	0.0517182231859422	0.0707544209958287	0.732594348894254	0.0907080337302403	0.0321470357234225	0.112812715162626	0.923451490063564	0.861177914369249	0.967293708356294	0.321273478221629	0.562381684362588	0.894338683041878	0.00368723123494028	0.00845269866876062	2.55851530758082	14.1787223168794	23.561960418956	23.6787032589418	0.116742839985818	9.49998094206239	21.120187951361	2.51436992779099	0.00923270817293087	0.0305812390488427	0.00168122501054313	16.9597961206532	0.0455	0.17825	0.322	0.45325	-0.136916158215438	0.00320883468468291	0.145807980831403	-0.0504758138761083	0.00470138057422926	0.0130839897789727	0.279856810061373	-0.023481155857645	0.227012842340742	-0.000412819278085644	0.309257239685131	0.0525	0.1775	0.320333333333333	0.453666666666667	-0.052096296764327	0.00512220788782348
124	0.862196734974831	0.396813408684576	0.400625460517049	0.47459739754543	0.943492788633612	0.52522671423037	0.268829166462481	0.450584541289502	0.98300395597204	0.818500852664589	0.416664125334729	0.995974449665778	1	0.776537724653243	0.538124177412112	0.787983988426209	1.295156683198	10.5115702812327	14.6764198044548	14.6814438629954	0.00502405854058452	4.16987358176266	13.3862871797974	0.569181018880954	0.000453817528978107	0.052658124055597	0.65970495284455	4.42545136811943	0.05375	0.179	0.309	0.44675	0.0709140060264489	-0.0968549582363096	-0.000528317655037692	-0.00562313078200462	0.0230345378242642	-0.00574934793518931	0.122319232573223	0.0625302324904344	0.041379832517783	0.020622231258434	0.052875350214903	0.0503333333333333	0.178833333333333	0.311166666666667	0.455	-0.0371783777309312	0.0722308767041151
125	0.756474479737829	0.0346957333736853	0.080866117109576	0.108912601106494	0.797030575063443	0.778149283653408	0.0443820446058	0.762667866056487	0.231388687874929	0.881028772982172	0.554642895265327	0.199927271457601	0.926406704380364	0.803688064213745	0.727408474071134	0.518338201140421	1.88731701175857	19.4688892035047	21.8917513974811	21.9578991119197	0.0661477144385572	2.48900990841503	20.0705821001611	0.0911914793246069	1.43230464077351	0.0223996691565844	0.349064988336977	19.3123444311834	0.0485	0.1725	0.31225	0.447	-0.0736387152724022	0.123097480339186	0.00262173232675311	0.0517307033770922	-0.0240773427803645	0.0313979291989518	0.190597696987876	0.0260524228672576	-0.0438629659525731	0.0403430664098777	0.197307816158077	0.0498333333333333	0.181833333333333	0.313666666666667	0.453	-0.153918861638481	-0.0403554093395552
126	0.976961196897719	0.39052354588029	0.484237231179661	0.53600634581653	0.572453551923773	0.657759624263409	0.268064376596939	0.777870220119441	0.847054204516887	0.616787574799552	0.767766861349377	0.802809573965999	1	0.495546414307008	1	0.690267453807164	0.463439052400645	10.5877572228637	13.5435864355968	13.8621808920798	0.31859445648297	3.27442366921605	13.3987418396791	0.079577917867482	0.037202075794994	0.250408517118558	0.0872004316370294	10.2640545783725	0.05025	0.177	0.31375	0.4505	0.0267356043136296	0.0212831804525769	-0.0171079384664428	0.00589694475661735	0.0309456622698734	-0.0572844471887144	-0.0918661885230639	-0.0191330804863802	0.114127584818343	0.00468859961776816	0.181848557147366	0.049	0.1755	0.3185	0.4535	-0.16661970324576	0.0666759991569577
127	0.821498105050405	0.99371384649076	0.998074353030382	0.997574589362497	0.426604873916525	0.88011563768987	0.995677209567161	0.849194484561753	0.315537529672886	0.607071902945292	0.628331680956419	0.555366960378786	1	0.284863749052931	0.755609858788213	0.30479067998955	1.52896774412511	2.27955427328561	3.41634461312788	4.0483931977069	0.632048584579024	1.76883892442129	2.51942545358179	0.036155617895929	1.00735418556724	0.264460876944213	0.234329917975629	13.6089866178438	0.048	0.182	0.3025	0.44825	0.0131035122417843	-0.0186058779973069	0.037152097692748	-0.019180100025793	-0.0346914273892752	0.00541852183071254	-0.0735113049508719	0.0119587109586805	0.00285479931724299	-0.0324715389362655	-0.112950331667321	0.0488333333333333	0.174166666666667	0.307333333333333	0.453166666666667	0.00814273912811989	-0.0893803045638941
128	0.290051330745401	0.444754928841514	0.291172880434525	0.226292630775945	0.124767919604502	0.118289987690889	0.246823660188473	0.535355722747158	0.833755536433861	0.0622908783790938	0.28893782766771	0.43338923263863	0.199960916176823	0.182806778770975	0.495986179695373	0.399811097175991	4.97326847671502	9.95154206285952	16.3722663524313	18.7286901926564	2.35642384022503	8.77714812979684	13.7554217159413	0.38421557388665	0.0440527314949577	3.47531454788987	1.12456398710856	14.220867786704	0.04825	0.185	0.305	0.43625	0.0209614246402235	0.120295445669974	-0.0617144409206554	0.0122430410866093	-0.0273389800498162	-0.0192134227080618	-0.0779724435611888	0.101537086475878	-0.0209088165153379	-0.0271872069440179	0.122852491393361	0.051	0.186666666666667	0.322666666666667	0.447	-0.107144155189332	0.0447043941541772
129	0.628235215361237	0.807411831863657	0.805482904430522	0.760877324798805	0.221377384736356	0.442072139968667	0.687070658048412	0.885456666089439	0.757427541810334	0.353049198846117	0.202969946429869	0.675639057102727	0.568326872478123	0.615898226755133	0.662656057040263	0.676326202176385	2.59203229394188	6.09274605882092	9.38709512242349	10.8825153297439	1.49542020732042	4.78976927092299	8.29048303580203	0.0207519790092192	0.0953948923324788	0.862467143404501	1.62087412476285	12.0447453481271	0.054	0.18025	0.314	0.43875	0.0399080155229136	-0.0711261193367729	0.0183938643339001	-0.0194212545923626	0.011518716670499	0.0211787255185184	-0.250210084506336	0.00651071501778167	-0.176607742332261	0.0202746410082449	-0.00296193438014661	0.0546666666666667	0.177833333333333	0.322833333333333	0.451666666666667	0.00619797910201409	-0.0272913536352604
130	0.714368595384398	0.548827788641817	0.688496951641441	0.703978552449285	0.40306330341515	0.724139807360206	0.571125808084647	0.674296828288056	0.676908444175054	0.206275224537068	0.67544577876058	0.391953874909325	0.842181716980982	0.940989458741408	0.386772400549013	0.468190721149502	2.1163534139996	8.82458952545858	10.9686508705199	11.6678191564351	0.699168285915221	2.84322963097657	9.55146574243554	0.176616970769373	0.173626825817337	1.59737770389074	0.175297794625294	14.8001118261797	0.047	0.17925	0.323	0.45025	-0.139448705924683	-0.0283956805135458	0.0227534768890968	-0.0629916710781199	-0.0583437016531266	0.000376940895587168	-0.163908453048775	0.146653623129053	0.0209095101832992	0.0424969731852697	-0.277107028106438	0.0488333333333333	0.176	0.311	0.446	-0.224329355419452	-0.0781699203202835
131	0.962185965800251	0.565268331856804	0.368567509583539	0.408915579873957	0.49680910636122	0.224426763166348	0.182719719190893	0.756904097283059	0.898865510804903	0.494487411633695	0.863279924758303	0.673844625728749	1	1	1	1	0.60786271518009	8.65354539123655	15.1412526056956	15.6029986056601	0.461745999964478	6.94945321442356	14.99513589048	0.0958204590288005	0.0161530420300551	0.466747233322167	0.0296530034611351	12.0683980868789	0.046	0.181	0.3225	0.45475	0.0444380852805005	-0.0731347561099689	0.013216738870963	0.0214068998945919	-0.00681929021346127	0.000525944184612882	-0.364976587390354	0.0771879938332066	0.0184065918426413	-0.048105498448697	-0.0209987414601009	0.0473333333333333	0.182	0.316	0.453	-0.110046260953582	0.0527969020559195
132	0.533608509912068	0.865153291817524	0.686864081360425	0.716906751212242	0.477819934579339	0.2943792047255	0.681946825759841	0.428625034830669	0.4713400010151	0.511372069535771	0.208635785114411	0.709127527862564	0.719855785100894	0.91903576613274	1	1	3.14654098157916	5.36971189254109	10.9894562810587	11.4932911693759	0.503834888317215	6.12357927683479	8.34675018779672	0.626546180991227	0.518832800828022	0.431258494354552	1.58086747401103	11.5985315405068	0.04875	0.1845	0.32275	0.45025	0.0064319659374905	0.00807313892714979	0.00187733091493235	-0.0133918336421181	0.0165519030748395	-0.00737087661646552	0.000699055694213996	0.098931921680969	-0.0932285975813936	-0.0577412450675511	0.101005927800622	0.0453333333333333	0.178833333333333	0.3165	0.4375	0.0463680568904509	-0.0591042659852548
133	0.801805532504042	0.302545333558944	0.228823778182972	0.227759661245943	0.28074369728324	0.224114959308954	0.106144075511476	0.284814466817727	0.941277557839996	0.481826399563668	0.967268447062917	0.555833845527149	1	0.890799238552962	0.00082471242548709	0.00202043453018662	1.63878203730565	11.7441381340832	17.53424012092	18.6977263576046	1.16348623668455	6.95358822352136	17.0589443202989	1.1439725649625	0.0054264195059659	0.494726642386013	0.00168382452102378	12.6301032743084	0.0505	0.18425	0.311	0.44975	-0.140221848915263	-0.0767574169940714	0.0463212934057931	0.0212368255774441	-0.0134571212601117	0.000746524702905495	-0.271489631730849	-0.27227261467127	-0.0979003379830964	0.0176585369264902	0.0502236882629309	0.0458333333333333	0.184833333333333	0.317666666666667	0.449333333333333	0.0141281697155531	0.0140859158612629
134	0.719859383352692	0.396118624859935	0.27238124159623	0.334122404222677	0.830157256202414	0.284614621796919	0.19849959853219	0.450293640560815	0.593741205266252	0.410569441257507	0.455413215255989	0.728222129663611	1	0.876495264298621	1	1	2.08646499818133	10.519951681963	16.7024520439227	16.7484622448246	0.0460102009019465	6.22851056286163	14.6619972466433	0.569912620985633	0.284539471731478	0.677151160332869	0.557144116972268	10.4549578407208	0.051	0.18525	0.3155	0.44825	-0.126777633405004	0.0188837012800178	-0.0704763162435869	-0.00336895404378273	-0.0215216899139127	-0.0453965417387332	-0.079218923940122	0.241139343017012	-0.175701474532593	0.0632429327588602	0.223647120085407	0.0476666666666667	0.1895	0.323333333333333	0.455833333333333	-0.00363821613809956	-0.113277961377781
135	0.864800937312833	0.744525650142037	0.849206456592836	0.824747902880155	0.271224393729328	0.680936517845321	0.655069550846676	0.622853536608761	0.425541767934738	0.5605376648825	0.811765259860704	0.392229546187989	1	0.670067380310728	1	0.72772189115595	1.27975486023934	6.79629694754112	8.70935643686244	9.91990052332403	1.2105440864616	3.12360357578291	8.6401456630847	0.241877256890803	0.634960002431399	0.338774144678609	0.0567151128816477	15.8479330839252	0.05425	0.17675	0.314	0.44525	0.0259983604231739	0.0393981908675371	-0.18235834418771	0.0185723387680875	0.0030806548976834	-0.0433189622854441	-0.00175654328015646	-0.254522540532466	0.0396195461784927	-0.00959023107748448	0.0764257036983671	0.052	0.183	0.3085	0.447666666666667	0.00747222706784974	-0.0857332530785909
136	0.204736399497738	0.163374680531813	0.202858782456925	0.257762085475321	0.932649019106142	0.567096915854324	0.351163899406153	0.612844907904538	0.0993208611757394	0.739213036842426	0.0990982886958966	0.434798000057327	0.430780860656231	0.25498308011828	0.667790735823926	0.585398572415941	5.92608907058457	14.2157825185204	18.0867395510068	18.0938819021248	0.00714235111809103	3.87809938360442	12.1677928315403	0.256052927009023	2.71641501998965	0.110819528172215	2.71999559837786	15.2325722447394	0.04875	0.19275	0.3205	0.44175	-0.0155982590149947	0.0792824681129101	-0.106135014748786	-0.0287423457600709	0.0427813305237801	-0.0570641204432497	-0.0396177462881906	-0.160205679586651	0.00569254004524092	0.0544122669612484	-0.173958996236796	0.051	0.179666666666667	0.317333333333333	0.4585	0.00408101296308493	-0.0113714077829873
137	0.67558732290899	0.789356682989163	0.825229385532778	0.859572384514783	0.623474121961487	0.695355167746879	0.798862741042199	0.552322489458241	0.783311598464708	0.26093158898033	0.425981461572829	0.568340112383411	0.776539212249214	1	1	1	2.32848787808325	6.30117853407864	9.09019857396197	9.33121338739875	0.241014813436777	3.0300348533201	7.0027255093155	0.353172919505141	0.0756283216414886	1.26380761883229	0.633754533753745	13.4401595885641	0.0495	0.181	0.3215	0.45375	-0.302417877325408	0.0248928237270988	-0.00935871215486305	-0.046266210587633	0.00628341701412457	0.00212228080096903	0.111920800622358	0.0500894547614198	0.0488189120617012	0.0765511017332769	-0.0978975155930469	0.0521666666666667	0.183166666666667	0.310833333333333	0.445666666666667	-0.127875452519014	-0.116035785778052
138	0.23719701947002	0.0691515600725493	0.173082539697403	0.214495216504086	0.661228319951669	0.883827553874457	0.264673138880209	0.0504275194981024	0.866742411515671	0.439244424898977	0.316406391939959	0.816739712166484	0.278361047557007	0.506084098659445	0.558033827633344	0.776475325419367	5.52894342748186	17.2432616311198	18.7911864147027	18.9832213595218	0.19203494481917	1.73995972840203	13.45427793204	3.82718628441125	0.0281560768544296	0.59825545322019	1.00374346188983	10.047527294946	0.045	0.1855	0.311	0.452	0.00416748121228996	-0.178283542109795	0.0571661254375345	0.0180813746868694	0.00397427556496642	0.0201006095641361	0.0748744832053637	0.143497968504105	-0.0933845765755908	-0.0226564933942818	0.054424198578868	0.0536666666666667	0.186833333333333	0.318333333333333	0.441833333333333	-0.202146988723286	0.034181743996464
139	0.518394156969548	0.39880986026046	0.12219898142859	0.160583547131239	0.831400397335959	0.0806100133111015	0.106019035438155	0.395747738992428	0.511144904318399	0.179017306125351	0.571138763423564	0.342434579622711	0.714947555553562	0.952692069251949	1	1	3.24062658726325	10.487532970059	20.2585305403336	20.3038594423997	0.0453289020661032	9.81632647234073	17.0632328551364	0.721208640944042	0.431722597350017	1.80576323848436	0.320780844611363	15.5373694328355	0.045	0.1785	0.3305	0.45175	0.0532208294261794	0.00423041862625678	-0.114559749205375	5.51902226938349e-05	0.00115085930466744	0.021768489270722	-0.0234274056155847	-0.269518282041587	-0.110639610458916	-0.114804312844371	0.114080776340864	0.0486666666666667	0.183666666666667	0.317666666666667	0.446	0.0225265997577786	-0.094413909916497
140	0.333749597467788	0.322303190753408	0.387274553706792	0.4067938414168	0.38133348548609	0.525663065961227	0.438343491155585	0.0780225926804395	0.68648073564125	0.276366266015635	0.718045588295342	0.721418010549403	0.38769460369645	0.389430902725581	0.739377023747158	0.429928240292504	4.57497606514517	11.4670849105023	14.867460720583	15.6338593197215	0.766398599138483	4.16677440921922	11.0588832545764	3.10561845571556	0.162921661694782	1.18487256450317	0.130373023723223	11.4319305276805	0.0565	0.1785	0.33175	0.448	0.0143399985044695	0.03328932334656	-0.0518143278540609	0.0149437694254529	0.00793647785211156	-0.0226833224830025	0.015864713245151	0.0202468680855247	0.142811168048094	0.0151357769657977	-0.0286196845001942	0.0485	0.181666666666667	0.321333333333333	0.451666666666667	0.0173623928816814	-0.0161286821387007
141	0.728268912790058	0.679770323896703	0.453208364565163	0.309083503090417	0.0730959924787873	0.0845684477071146	0.176867739455932	0.730249409069951	0.264936436048967	0.524024013445873	0.59355605674829	0.540750255482207	1	0.836627037074738	0.600781441718227	0.767330899337411	2.040722481579	7.47705078928266	13.9531351346741	17.1652266076198	3.21209147294576	9.68817581833719	15.1245041260408	0.118882751130968	1.24277748172426	0.405966244812589	0.284824973163268	13.7999776885277	0.0485	0.17575	0.304	0.45025	0.00567603128520553	-0.101323894028136	0.0623551618955013	0.0169477199087204	0.00898955058948285	-0.0265114185223789	-0.0992448609205718	-0.0641215008684946	-0.00722204224273782	0.0852935313872527	-0.331303982082602	0.047	0.1845	0.31	0.444833333333333	-0.135106914992016	0.0492394856591336
142	0.898182126200008	0.717297676963454	0.496817581588398	0.559039039022088	0.670689761102327	0.262693385196102	0.328247776068377	0.924318621857336	0.695062955105214	0.411845030056786	0.634300795147561	0.379378564538689	1	1	1	1	1.07522961533687	7.08604397549789	13.3803460576601	13.5611424079179	0.180796350257879	6.47509843242005	12.4859127925811	0.00902409224909206	0.15365896919684	0.673468233297172	0.226273567190219	16.0402968896843	0.04875	0.17975	0.30625	0.4555	-0.144119106072492	-0.0790171885236023	-0.0317930052263379	-0.0190617579010029	0.0523440080311776	0.0239962506447422	-0.016577267899831	0.368818272875936	0.00104318936976719	0.0595340482342625	-0.167143961168799	0.0483333333333333	0.182833333333333	0.314	0.450666666666667	-0.000413805060962776	0.0349145914769642
143	0.651159647928194	0.86514531254809	0.97396553479275	0.954191180982521	0.229587437629142	0.882330702763423	0.946599431079246	0.226631321620438	0.595816416225909	0.556211268729741	0.533446589322595	0.674142663935015	0.832808594424739	1	0.928339416325488	1	2.46363212962024	5.36981991965877	5.67804554229951	7.12146103857958	1.44341549628007	1.75164111892082	4.65782890895935	1.46187942230426	0.281352027686808	0.346306755762271	0.387821789759982	12.0644710999753	0.0495	0.183	0.31275	0.4545	-0.089252252076784	-0.047243999897008	0.00934175748204313	0.0259691486252032	0.0132879034858272	0.019654661121157	0.113775641860889	0.0315673316435299	-0.100573480644512	-0.00968253536192747	0.032378271498686	0.055	0.178833333333333	0.318333333333333	0.460833333333333	-0.118869515226821	-0.0195161130523892
144	0.403370237514768	0.368344992843241	0.391328770110089	0.397998786457533	0.328811998262695	0.42816388773745	0.383257614144897	0.544764190443583	0.449329338546165	0.390618537788358	0.129508241508065	0.806909783563492	0.424696467906456	0.66603334992692	0.980608152881801	1	4.01952232613985	10.8623169648636	14.8090839077777	15.7626548855987	0.953570977821073	4.90033792073518	11.7431325594589	0.366780923830447	0.57234307914041	0.737015694619913	2.29838923521129	9.36606888242822	0.05075	0.1885	0.3145	0.44925	-0.137614274930014	0.0155102858457523	0.0518817847572632	-0.0722396236705616	0.0463790209836166	-0.0303374156868016	-0.193187897210519	-0.0530688314162708	-0.117780297030742	-0.0163363071166669	0.192929076748274	0.0535	0.1825	0.322666666666667	0.464666666666667	-0.0952941455458488	0.00195079787527803
145	0.00846065811162272	0.0839813574057439	0.0514078218724846	0.0513879873877781	0.252408664511133	0.140190370934996	0.423943965513325	0.0846823938354934	0.0136221577816354	0.389937942829332	0.0445016659739576	0.137770894250579	0.0216365510670411	0.0351878906863478	0.10034443495239	0.126579493532737	13.660666814525	16.5884424101241	23.5838773485593	24.8937999762638	1.30992262770451	8.30535756613972	11.2331331617388	2.9726621539985	6.08646222518291	0.739135519488627	4.03742534152116	20.9706124188156	0.0565	0.19625	0.3215	0.44225	0.0145713063046267	0.00872754038045112	0.0242144633021175	0.0218011286928101	0.00190428526834409	0.00734244352638618	0.095883363255492	-0.253452029772791	-0.176599052539478	-0.0343736453128473	-0.0954227066266939	0.0486666666666667	0.176666666666667	0.313333333333333	0.462666666666667	0.0266742913884358	0.0374625881055974
146	0.130605143177855	0.547912956175976	0.365905527143141	0.437671357851909	0.915537767371277	0.272930597438953	0.705194283302912	0.885247839587333	0.0106957621696724	0.454659690482142	0.830930901144443	0.328963743866553	0.0825041126526561	0.176275636530883	0.173973723225571	0.287133408352111	7.10180435075745	8.83414511053707	15.1808395887419	15.1920875049764	0.0112479162344243	6.35794239443931	8.09028315421892	0.0208282427811355	6.51517790064827	0.559009289494497	0.0455855832424277	16.8326981274379	0.0545	0.2025	0.31025	0.4455	-0.00328680257762645	-0.112863705625481	-0.104204127932036	-0.0290665887452458	-0.0106742406916748	-0.00697848826344571	-0.402070416132142	0.0621675292990403	0.016931088814097	-0.0629877097221101	-0.25211283797127	0.0538333333333333	0.182	0.317333333333333	0.447666666666667	-0.0814201366828094	-0.0829099155207264
147	0.362007032329752	0.613865103616238	0.0550625693209565	0.0760317341275726	0.797524829702287	0.00936328088054563	0.0600369355615984	0.333622019596263	0.50115447199624	0.492816482742373	0.123543084031989	0.391113145575125	0.480840647810606	0.825323862123699	0.878235032174416	1	4.33948352545849	8.15330610120145	23.332986837042	23.3988056352609	0.0658187982189702	15.2454995340595	19.0593221098025	0.934787340579533	0.452490817826401	0.470371126071768	2.37181822664388	15.8645104153113	0.05525	0.188	0.311	0.468	-0.157602581359699	-0.0106178087192179	0.00484871523983482	0.0272665161583612	-0.0367618620497664	0.0269051421548466	0.0201194388906769	-0.429413997901151	0.171756828518195	-0.0380410399131395	-0.0845304586955986	0.0508333333333333	0.182666666666667	0.3175	0.452333333333333	-0.228189614455478	-0.00865084718139154
148	0.121226801547764	0.0439866212757402	0.0859324243359923	0.0977313158733474	0.388772988458004	0.596094378611158	0.177607328855155	0.885740432076278	0.579474248622183	0.0152839762214206	0.285678398144609	0.237943932342538	0.0561323012496697	0.0847513792141785	0.12229824680332	0.148669937341434	7.29225161515933	18.7185503759392	21.6574421659461	22.4002184366836	0.742776270737522	3.68166806074441	15.1079668215243	0.0206485760372743	0.307085372793154	5.88343494194487	1.1398766280181	17.3512212647499	0.055	0.181	0.29875	0.452	0.0231991381788321	-0.163190770845417	-0.0748311382727745	-0.126211634853777	0.0321257107850062	-0.00953502543756187	0.00867752749750669	-0.116535586331083	0.0810367206617058	0.0267403122616274	-0.29316191471088	0.0543333333333333	0.176666666666667	0.321666666666667	0.441166666666667	-0.0971189589763945	0.0096496470439426
149	0.995367586464522	0.978346534151655	0.886145707145776	0.294705842405014	0.00222532711528859	0.0138682538714448	0.10166525510419	0.871028508331027	0.925054904234572	0.685739268248963	0.986913017423903	0.115285176416339	1	1	1	1	0.198971431629616	3.12426224974479	8.06058738330466	17.4143124644033	9.35372508109867	14.2900502146585	17.2153410327737	0.0263582376301201	0.00884884444712952	0.163736703694667	0.000269053021838772	21.722652567216	0.05375	0.18825	0.316	0.453	0.0316516879068959	-0.0874237506734681	-0.0348767330274019	0.011766101378309	-0.000300225119136081	-0.00803689829983555	0.131978590918613	-0.207649857174587	-0.178084360512196	0.0250456632904564	-0.487302529378458	0.0545	0.1875	0.312166666666667	0.452833333333333	0.0138636267327837	-0.000786804180104108
150	0.366442808831716	0.544369806253157	0.453591502709418	0.498189179452561	0.519404816870865	0.358835959899351	0.525067209272707	0.709525391295415	0.208623381548744	0.444346829931164	0.151686519601729	0.718178509290725	0.541708068149501	0.51302574021537	0.044473034834025	0.0777150096510527	4.30385349762219	8.87119506899762	13.9480103688766	14.3630853556169	0.415074986740365	5.49189028661931	10.0592318579947	0.138751466927715	1.58095364885412	0.585031587428603	2.05520819598132	11.4760185986382	0.0515	0.192	0.31075	0.45175	0.0207191737106092	0.0632854563756874	-0.0328672394218101	0.0101129627452819	-0.0344459050757679	0.0212268775580579	-0.0235991262375275	-0.341474961734815	0.00566526956711918	-0.0301639752031165	-0.552339775025358	0.0498333333333333	0.182	0.318	0.466333333333333	-0.0811927770541305	-0.0849941713207197
151	0.811644641733276	0.929698383948932	0.973304586838819	0.980316264211558	0.612220918225893	0.900432674343388	0.95739360833065	0.327657562714857	0.694257153167533	0.766037005756127	0.527484886957629	0.344901471409081	1	1	1	1	1.58411304985202	4.35907130267879	5.70886114927271	5.96581463597249	0.256953486699786	1.60674333329371	4.38170158612047	0.958133606289266	0.154515337515477	0.0885435143682116	0.39923444383021	14.420636939168	0.04525	0.18175	0.3215	0.44675	0.000697250411017955	-0.209507641641899	0.00138061845839428	-0.0672893841452513	-0.027042766204616	-0.0165552803571424	-0.479294614584012	-0.0953423002259733	0.071044199821995	-0.0520943780477243	-0.224384392090235	0.0495	0.178666666666667	0.318666666666667	0.453166666666667	-0.114278527916304	-0.0702006687231159
152	0.752309640190363	0.61120367336427	0.826957096858324	0.802560601502463	0.272463840407938	0.836939560866808	0.680932240905513	0.808189638664574	0.883431235426155	0.17977328895139	0.882203204569235	0.964365287876081	0.810559491315339	1	0.754971020470678	0.987600745239109	1.9099896728585	8.18057503423188	9.06356594891258	10.2678664369378	1.20430048802518	2.08729140270589	8.35787676407926	0.0589334738765501	0.0214976960178319	1.79949723210484	0.0219563775899587	6.74411142963444	0.04975	0.1875	0.3035	0.4355	-0.061979313517757	-0.139040769456012	-0.0538245835365947	0.0141207490257704	-0.0386549783422409	-0.0183430230386113	0.101049875190523	0.200388357446361	0.104096017223463	0.00224202904381812	0.256369664038618	0.0508333333333333	0.186333333333333	0.316166666666667	0.437	-0.0674230397452028	0.0314787800021571
153	0.523220399556009	0.471337276666774	0.377553032276646	0.274442078345227	0.0960119812341191	0.149470412022172	0.203101742606064	1	1	0.237883405134217	0.171098077215629	0.456255542420802	0.413596699357728	0.51002433770679	0.782170869451847	0.812494967459302	3.21060104304343	9.65419694490265	15.0088053674626	17.7793751178033	2.77056975034066	8.12517817290063	14.5687740747599	-4.54747350886464e-13	-1.81898940354586e-12	1.39309332406629	1.87329586220221	14.9329795027509	0.0505	0.178	0.31525	0.46425	0.0364039066304013	0.0239786898726083	0.0574853444674173	-0.0154232644196406	0.0169119673334756	-0.0553840798741464	0.0473919820007744	-0.0922935103988708	0.0441647925055101	0.140313542213412	-0.343085873742497	0.0505	0.178	0.3265	0.450333333333333	-0.0173186719335015	-0.0093980689604795
154	0.881298569413271	0.894876864992741	0.39593381265751	0.390270342677241	0.286950000388121	0.0527270858578246	0.196815144661566	0.897176983317628	0.711905763516613	0.617801521793199	0.375992571700588	0.715911251366437	1	0.616702585507667	0.314409560025968	0.207151122871946	1.18050026254059	4.94415909345844	14.7431651524748	15.8770415678591	1.13387641538429	10.9328824744007	14.6965413053185	0.0166999602097349	0.136380866742911	0.248969639958887	0.783763571380405	11.5067980533917	0.05125	0.18175	0.32225	0.4605	0.0580711444782797	-0.106871434691625	-0.00427757420629628	-0.0481427231725278	-0.047154710629849	-0.022895455648926	-0.397784736326639	-0.0366732066089777	-0.164887919615561	0.0302429469480801	-0.177738378766799	0.0518333333333333	0.184666666666667	0.3175	0.4515	0.0259031763643235	0.00121313197173681
155	0.880395681218715	0.963857490618605	0.60184612098453	0.528790970320335	0.16790703060587	0.0655458045661688	0.30855530615836	0.303702979769451	0.866878772898334	0.812903801955681	0.818366006392817	0.735681882660332	1	1	1	1	1.18601539667725	3.59267669353721	12.0554933303792	13.9570245173163	1.90153118693706	10.3643478237791	12.7710091206391	1.05786348920901	0.028097940104999	0.0560181849959918	0.0527377893104131	11.2361446592707	0.04775	0.186	0.31925	0.4515	0.0352015187930472	-0.0160201999969712	0.0836457704976958	-0.00641303660978021	-0.00568628958951077	-0.0183435639091537	0.11237974597286	-0.251860792897233	-0.115143945915215	-0.00938741166001385	-0.435629925748362	0.0523333333333333	0.187333333333333	0.317	0.453833333333333	-0.0649884289736341	-0.0154532769775515
156	0.456134024460155	0.867928322204677	0.890745643382452	0.924771441978618	0.959453004919646	0.754779587264305	0.959252687457032	0.277587636425999	0.809205259597149	0.344436449586539	0.227173949550704	0.775799073914761	0.608159344127399	0.82049783615838	0.824078337081879	0.979448009348882	3.64528376815724	5.33196655168285	7.97265728071943	7.97524198782048	0.0025847071010503	2.64327543613763	4.32995821966324	1.1788627611063	0.0582987909238	0.893848788300602	1.45846853843432	10.6673522956457	0.04575	0.18675	0.3245	0.45125	0.0525764546893377	0.0535247012886233	-0.0312088466024265	-0.0222773831933523	0.00223065543333847	-0.00978889312343586	0.0139755925137056	0.105897339526561	0.0888675917094698	0.0827435305897727	0.0779684823192988	0.0505	0.184833333333333	0.3155	0.439	0.012136105395573	0.0260625506662327
157	0.306160076855513	0.760809202164851	0.467157405333635	0.517405142480555	0.560042418726301	0.186814780461295	0.595482923169003	0.114669903645002	0.498154447022623	0.331447205586638	0.332340830506469	0.221420495284878	0.438918232830855	0.414616366665509	0.138672700656087	0.101745280748944	4.82101724688255	6.61952613320318	13.7676978931995	14.1073286758401	0.339630782640597	7.48780254263693	9.28631142895756	2.48865196868201	0.458865957098169	0.943235246457334	0.939755104353026	18.8325919324049	0.04725	0.179	0.32525	0.45	-0.113240764832498	-0.0890076591402356	-0.0829048234153861	-0.0209468473318821	0.00457220537496605	-0.0298259707999005	-0.29804390611338	0.264580895165951	-0.230152183643944	0.0151482711897412	-0.309264354869296	0.0543333333333333	0.184333333333333	0.316	0.440166666666667	-0.0681075193781062	0.0133912836802385
158	0.710513271258658	0.707495187169354	0.614404402684737	0.678963262001899	0.749735120312018	0.439261777283909	0.542704312822195	0.767136435277118	0.249790541615478	0.97189130812957	0.411823427667598	0.342418115320709	0.971170162881081	0.734653306689892	1	1	2.13735371107759	7.18894413947419	11.8991154667747	12.0008692249539	0.101753758179257	4.81192508547974	9.86351551387634	0.0876886097321403	1.32447479261828	0.00124159761980991	0.673530464591749	16.6146391700217	0.052	0.1825	0.3125	0.454	0.0649058580374481	0.0909254055561974	-0.0575362295810654	-0.0882041061194701	0.0340580768222129	-0.01499413730332	-0.0383741257906844	-0.0437383444861859	0.172768486982693	0.0800500931931586	0.176520418881294	0.0506666666666667	0.191666666666667	0.312166666666667	0.445666666666667	0.0151883715467831	0.0387653867424211
159	0.293185663030348	0.226354273673043	0.249791109925368	0.300229076244056	0.657326119575477	0.498082417401867	0.336153581524354	0.0753711294111995	0.857104265771499	0.359271976649105	0.379614692129691	0.616155568402364	0.399161138727657	0.215880098119475	0.34824429882349	0.356769189574765	4.9431010914559	12.9522423693998	17.1209231917019	17.3177111281766	0.19678793647472	4.36546875877684	12.3746100367207	3.16199271733331	0.0324221535629476	0.840436446833337	0.771949310943455	12.8205599779948	0.04175	0.18075	0.31825	0.44225	-0.0392657109787539	-0.20975134512475	-0.119917570685261	-0.0177970985725546	0.00558769527511051	0.0084726643373206	0.134664706791747	-0.381562622693288	0.15359439796739	0.0583246089331442	0.107325518041572	0.0493333333333333	0.182166666666667	0.327	0.451166666666667	-0.425095808453142	-0.0495107098475243
160	0.963302857312204	0.585755019763531	0.713506364306408	0.745219721988271	0.499305725108201	0.75197837470635	0.485551896832141	0.82770761286035	0.782027472147924	0.951192991367288	0.491019482117788	0.973205064249963	1	1	1	1	0.597844979864021	8.44190951962082	10.6471410830854	11.103552861925	0.456411778839538	2.66164334230416	10.505707882061	0.0473682885740345	0.076550639274501	0.00374650645608199	0.474291483533307	6.35220143895239	0.053	0.1805	0.32075	0.451	0.00423428183468364	-0.029393325724856	0.0634668565506622	-0.0629544238456953	-0.0418534098487788	0.0132983454533957	0.131203910427696	0.0384307012359007	-0.0500059692049217	0.0476937327574102	-0.041390557233659	0.054	0.178333333333333	0.321333333333333	0.458	-0.0827308812317474	-0.173971601066921
161	0.791066911696829	0.811263360417216	0.867707375158187	0.845499954449929	0.277199780567676	0.618991341171242	0.724150691782599	0.471182540228059	0.568085385965039	0.965387903141757	0.358236571635151	0.991628739470704	1	1	1	1	1.69807699030207	6.04742285569955	8.39574023777823	9.57650784902216	1.18076761124394	3.52908499332261	7.87843085872009	0.519201401657028	0.325896568989265	0.00188299104411271	0.844065664528898	5.05744821222375	0.04975	0.18	0.33075	0.447	0.0501246265269245	-0.0124490459571116	-0.0331845498956172	0.00802304859804885	-0.0212406726890191	-0.00570049667471158	-0.0409475088140874	0.00809089627294062	0.137243539594111	0.0124134537491198	0.142983835372385	0.053	0.1845	0.330333333333333	0.456333333333333	-0.0455218012355251	0.0279479771143615
162	0.112243601787324	0.330493190348375	0.300445800555695	0.226525344052111	0.11318509133015	0.194666685382691	0.423720658071343	0.391251187930534	0.0802347735232499	0.517295233507205	0.0669670287569032	0.484454054496005	0.282294721068593	0.481137092321374	0.522771574030803	0.709760735806355	7.4879098216843	11.3555935157056	16.2145925405857	18.7237686553417	2.50917611475597	7.36817513963615	11.2358588336574	0.735049939266901	3.06013964452904	0.41928259321503	3.355840197828	14.5477838167469	0.0485	0.19425	0.3235	0.43525	-0.177374148082935	-0.0439649926384091	-0.0407244052264435	0.00884850123023015	-0.0153466601762106	-0.000380724037392784	-0.0738428735388387	-0.363728553485643	0.114477284417691	0.0635276956027917	0.352410497546651	0.0523333333333333	0.180333333333333	0.317333333333333	0.453833333333333	-0.0286915225903523	0.0669704068102756
163	0.772850276206451	0.863536537030533	0.929008120302571	0.610671398144846	0.016513607936889	0.186026909443205	0.435455509855343	0.806108862446835	0.564054193394579	0.397914119082455	0.397818200062725	0.899992806652826	0.982441540094778	0.978499090483875	0.945642474680986	1	1.79798890098027	5.39154234839953	7.14424414878158	12.8915878710613	5.74734372227977	7.50004552266182	11.0935989700811	0.0602451672898496	0.332733033446857	0.714620660559376	0.714911254161052	7.04164252963571	0.04975	0.18375	0.3085	0.44375	-0.0428178378542607	-0.0552536363529991	-0.11672139759949	0.0201517447893411	0.0240951050445382	-0.00471496005627197	-0.0640476118817489	0.233448882701748	0.0441593178081919	0.0252891019825884	-0.322222332810606	0.0486666666666667	0.188333333333333	0.3165	0.452333333333333	-0.199919281619708	-0.112709361743215
164	0.260213955073964	0.314829700562322	0.283313862267519	0.347706231403395	0.882625199066142	0.420799194532011	0.422136935400537	0.21155067165095	0.492402634233595	0.101688661922439	0.455097969830351	0.611611953402406	0.395948707287509	0.271427086002152	0.893642960670901	0.606610285784492	5.27513161080424	11.5704875879019	16.508544312499	16.5303425130842	0.0217982005851809	4.9598549251823	11.2552109022799	1.56078258442858	0.471271860968045	2.6788574655493	0.557923841730371	11.9338908137989	0.046	0.18575	0.32825	0.44475	-0.122243801243676	-0.0231485382251167	-0.0101884345988226	0.00623841796809484	0.00375895182051915	-0.00676256786703119	0.0626323823834286	0.163739628815393	-0.0304230859615458	-0.106078143540101	-0.208407261280271	0.0515	0.180333333333333	0.312666666666667	0.452333333333333	-0.120651802364258	-0.0270566689031851
165	0.0529047618537363	0.0119088903150933	0.0106514081657057	0.00884822679186447	0.153422858811927	0.14164324719069	0.0274372827481355	0.339271027076895	0.0723595656837996	0.629208688825554	0.0294229227792349	0.0563484933630956	0.154870300040647	0.237156782674666	0.147367639462167	0.121874668711065	9.3508072189652	22.7002152722052	28.9387890301441	30.9766738083053	2.03788477816124	8.27645853610011	21.6258665893401	0.913183969125384	3.22866699117731	0.233135360398592	4.74269630394338	24.5482922136758	0.05225	0.1805	0.31875	0.45525	0.0308076272520648	-0.0243000541674417	-0.0856352440319783	-0.104900896104355	0.0592585710425897	-0.0524621005511677	-0.0948702050625039	0.0708160141126309	-0.291436416477472	-0.0492806238407696	0.190120275834528	0.048	0.194833333333333	0.314166666666667	0.433166666666667	-0.269335133451418	-0.0163591526188168
166	0.635448203539956	0.528924569251755	0.613827195057808	0.654002424082208	0.515773377345555	0.654590112142186	0.550532985888501	0.732791587233471	0.633434776365638	0.142058389568955	0.805330963231884	0.796540510612889	0.662791302432134	0.871627719276125	0.905844609775774	1	2.55144421911973	9.03352866633941	11.9063039967587	12.3286406887419	0.422336691983219	3.29511202240246	9.77719646962214	0.116563836794739	0.227431675435582	2.15551948869324	0.0607394759172166	10.3594604067581	0.0495	0.17925	0.30725	0.4435	-0.0983769256913456	0.00847541912955673	0.137833563353636	0.00543977042130872	0.0551450245117729	0.0145310485319285	0.0378440875954433	-0.000216799352669849	-0.0506909925870902	0.0134585642376026	0.0147936914971477	0.048	0.183	0.321166666666667	0.446	0.0225093024430652	-0.0810351636482657
167	0.990499660763553	0.62624594976297	0.85066371905474	0.867983592052518	0.482384831504435	0.949371738026458	0.632082157806227	0.827607893123432	0.91565604441251	0.652001225780898	0.869270133546141	0.370687711123595	1	1	1	1	0.289215614422574	8.0265245085393	8.68534797233588	9.17881494166068	0.4934669693248	1.15229043312138	8.8895993272381	0.0474240115772773	0.0112163181966025	0.203386386683633	0.0270884333713184	16.1723939316863	0.054	0.182	0.30575	0.4385	0.0208592535920365	0.0330739717387102	0.0765294059982572	0.026542724581947	0.0386015785363573	-0.00612589905679272	-0.0523899101967621	0.120495029736618	0.0323955938850716	-0.0344568606870538	0.0405880309608699	0.053	0.181166666666667	0.31	0.436833333333333	0.0206906367124314	-0.0870339505967655
168	0.59471720180966	0.53197467300713	0.784338174188297	0.824261197884363	0.627299908157996	0.968283270901469	0.787270445287485	0.725842569384235	0.354574702974565	0.194447203725499	0.755224388316825	0.795096895960328	0.809421751620006	0.556246712433672	0.113932951317593	0.18695850671065	2.78330956147693	9.00135830408544	9.69198824843625	9.92772835410142	0.235740105665172	0.926370050015976	7.14441879262449	0.122963247161351	0.857017386520965	1.68359682603113	0.097193097393756	10.3812648221571	0.05075	0.18325	0.3245	0.4495	-0.00537316309814395	-0.0588039017224837	0.00672473809757237	-0.0372226869175995	-0.00752299198238819	-0.00589517298451016	-0.170291730176749	-0.0987407603903713	-0.0693740879444394	0.0196284639070863	-0.0788749513971164	0.0523333333333333	0.176	0.312166666666667	0.452666666666667	0.010575001768937	0.00915161652135111
169	0.305083026775691	0.424882378285272	0.577932097752828	0.630831400495365	0.598863396151112	0.783901065686714	0.731162637082208	0.248702392571513	0.345015830988289	0.122792077880046	0.694180961158169	0.226180828850111	0.557413680870842	0.281374442638768	0.9121350554126	0.643146912501382	4.83098646998405	10.179575661401	12.3535599955794	12.6302735633217	0.276713567742263	2.45069790192065	7.79928709333763	1.33057813752066	0.891704467658201	2.38134128375168	0.154596452955957	17.588275221786	0.0535	0.19	0.31	0.462	-0.0654226061410335	-0.050360573510076	-0.0593582314964905	0.00840959471073156	-0.054461878228398	-0.0224918769903143	-0.121345393258946	-0.0271287262701423	-0.0224787620019813	-0.0439581948872807	-0.10718139032337	0.0483333333333333	0.1825	0.324666666666667	0.458	-0.149749840109915	0.0298370431062729
170	0.610694333860028	0.983676038268558	0.892269950204503	0.924503728615317	0.843690344924759	0.405983200041447	0.916290163364678	0.508790270610843	0.932878330345011	0.134449908618841	0.986876638094205	0.827379342768737	0.647850730427808	0.891220981855198	0.29495815006739	0.413278408849033	2.69154844729928	2.90019901988126	7.94308644452394	7.98196455050493	0.0388781059809844	5.08176553062367	5.29041610320564	0.43655426548321	0.00709368353091122	2.2403573077554	0.000270551068751956	9.87741187470175	0.05075	0.184	0.31225	0.44	-0.0362009323263876	0.0115370678287323	-0.0595531094842608	0.0280210032156065	0.0100930677498099	-0.011932646381414	-0.265767748459353	0.139897190976624	0.0623390920972169	-0.0228070829704052	0.0304685629911513	0.0478333333333333	0.184666666666667	0.3265	0.440166666666667	-0.0754802183355696	0.0222327637914782
171	0.358843952051409	0.522519815456106	0.351913653771133	0.413946164326824	0.709832072809538	0.266695069335765	0.429542031208109	0.820523277148009	0.396521460190684	0.75903827134526	0.0625962912372501	0.89117388563586	0.351452297621445	0.201427384896983	0.69655043309154	0.414294569818338	4.36510122833715	9.10127679077414	15.3916984455136	15.5301431852349	0.138444739721308	6.42886639446078	11.1650419568978	0.051470903210884	0.718849783994301	0.0940918530704948	3.46722363812114	8.73066226105769	0.0485	0.19075	0.31675	0.46225	-0.027166557347045	0.00415479245832229	-0.107905479441434	0.0102225331922286	-0.0218324741312327	0.0268969915638348	0.0921919860988692	0.026783719404937	-0.207058188073094	-0.0193924785887508	0.00569435770005082	0.0495	0.184	0.319666666666667	0.443333333333333	0.0179587464053425	-0.00991358139095795
172	0.0182142456232209	0.0814220006900071	0.150048269966245	0.14211130111228	0.231381762084944	0.528945425688662	0.626456534569942	0.00953010795114811	0.0324047016678266	0.543298518767683	0.538559872404919	0.064361937403647	0.00732566436603768	0.0119297176644646	0.041708028902497	0.0498251196970831	11.8866664278539	16.6937161159221	19.4048733469608	20.8372205089618	1.43234716200095	4.14350439303962	8.95055408110784	6.72068382864609	4.57695755476743	0.369460445062941	0.378215404538423	24.0432928355802	0.05675	0.18825	0.30925	0.45725	0.0177335831107563	0.0242206274036701	0.00165782688794177	0.0271756950143089	-0.003818355386638	-0.0329290814618195	0.00849965804059484	9.51421272644155e-05	-0.177918712822931	0.0142700926617483	0.191686116534003	0.0451666666666667	0.1715	0.315	0.451	0.0557646142797387	-0.144861298053755
173	0.477542288405511	0.123292065047468	0.0733933046219925	0.054727075863076	0.121616672963607	0.0937675345803442	0.0317910357286018	0.595394211113938	0.0875261327615227	0.619923673926931	0.811443758529948	0.12088606842877	0.401807068139002	0.0695942953378364	0.272164407203485	0.0491236058816843	3.50221065994265	15.247603198557	22.2617700385817	24.6581463543844	2.39637631580263	9.41054315582733	21.1559356944417	0.281998653103983	2.91929434323902	0.245974857634792	0.0569127356229728	20.3026028741642	0.05375	0.17925	0.32975	0.43775	0.0592818330781447	0.0423650780413837	-0.0543591862769276	-0.0314135238311443	0.0549112945709353	0.0021507165450468	-0.0505772667265066	0.156829856253063	0.0867257450065699	0.0261492820557986	0.238294604778273	0.0513333333333333	0.192833333333333	0.325	0.440166666666667	-0.191799858587591	0.0187428951362486
174	0.81528175115219	0.993963242226757	0.996888190243464	0.996552160909165	0.447664152446472	0.842409142654231	0.993718434295343	0.753493527917415	0.582335124190866	0.285611011641238	0.928113534577781	0.933923900214891	1	1	1	1	1.56380788191746	2.25706420387723	3.72889867876074	4.30545793323836	0.576559254477615	2.04839372936112	2.7416500513209	0.0986187489274926	0.302474740465186	1.14019554514562	0.00813938882856746	7.73616665257703	0.05225	0.1845	0.3145	0.45225	0.00844622800798457	-0.0263284798819852	-0.0478402440229756	0.0156146766155996	0.0104875105459642	-0.0245031573553196	-0.0531277335802982	-0.0273253598061801	0.0592658852905267	0.00525108946350944	0.0940041928306039	0.0508333333333333	0.180166666666667	0.324666666666667	0.453166666666667	0.00420544133225435	0.00473949542317489
175	0.000684119637852292	0.00132596396420769	0.00757843590446198	0.011838431059074	0.975502985079741	0.94583006381585	0.467299667164794	0.00134140486835815	0.0851430115597488	0.957899500775767	0.0149968036898157	0.0246227916808929	0.00252952627131077	0.00629528460118526	0.00105214029600759	0.00226021285138695	19.3064840120787	28.8330792217603	30.0221684345815	30.0231113716436	0.00094293706206372	1.19003214988334	10.7166273595649	10.2846634173693	2.96388740690782	0.00278674811852397	5.9168433435716	27.5413624280907	0.061	0.1785	0.314	0.4305	-0.0127218856134317	0.121784230981279	0.0572690990451145	0.0302265896850618	-0.00773657506075768	-0.029052834239262	-0.334942650656721	0.00917545566526826	0.0689146019163151	-0.0537503386033063	-0.140407275326609	0.0463333333333333	0.192166666666667	0.3135	0.455166666666667	-0.00790764741334266	-0.0476687411794439
176	0.126763741985696	0.464672211467076	0.577025521692083	0.554243534170638	0.261886697601781	0.564537915249263	0.842056584578207	0.350414422143044	0.164604867983813	0.691398851871176	0.039145506551202	0.43872636978127	0.229275814190799	0.405472152331115	0.119963697016279	0.211636437573	7.17823618693365	9.72799965884042	12.3648780282383	13.6236340103569	1.2587559821186	3.89563435151649	6.44539782342326	0.87195582489403	1.93140449485327	0.157575202338194	4.25454181584973	14.148241175464	0.05475	0.1785	0.31275	0.45475	-0.0790929950971328	-0.0510011626242544	0.00343147559200973	-0.0506294063826672	-0.0144672844710645	0.0162842882451766	-0.101491207759887	0.141969738422578	-0.174775508811063	-0.0301637815881733	0.0171593936286978	0.0505	0.1895	0.309	0.433833333333333	0.00644163558368021	-0.0921383612236996
177	0.881028953167805	0.80827253278691	0.571813671275392	0.605232356760079	0.465755852926951	0.229767851335599	0.380415788806003	0.775771049662614	0.352394519292038	0.680912619373286	0.80546857000975	0.946449496026055	1	1	0.762730331357737	0.937055482431116	1.18214826652547	6.08264589992905	12.4299831443859	12.9620102832268	0.532027138840931	6.8793643832978	11.7798620167014	0.0811306103869356	0.864815816863484	0.169100323522798	0.0606518790627888	7.37335709453865	0.04925	0.1865	0.31825	0.4495	-0.265123143040659	-0.0589417951639341	0.0318019633344764	0.0050853706678307	0.0381479450885581	0.00968406776651371	0.0511048782576806	0.107706279327564	-0.141380052008051	0.00688875844288053	0.149667991456841	0.048	0.179166666666667	0.322166666666667	0.447	0.00169312103985639	-0.116246425528794
178	0.485236510786006	0.609102071857489	0.778313681545625	0.722438745778818	0.200158193646514	0.666740234893288	0.716332285443559	0.237459170681389	0.440514884383978	0.234919455007178	0.767788553551259	0.631874157882261	0.738164120359495	0.689298053480877	0.269256100688769	0.331618160322846	3.45185529370065	8.20211371912592	9.77679157839884	11.4180113434413	1.64121976504248	3.2158976243154	7.96615604974068	1.3956148441639	0.594940780203615	1.41082519185329	0.0871836603837437	12.6167363037793	0.0455	0.1925	0.3165	0.451	-0.343515946374869	-0.0104704844735339	-0.0862903195521175	-0.0562292827473837	0.00409245650527981	-0.0104684759936583	0.0886959428003162	-0.229775436609895	0.0238366541728266	-0.0594498472142894	0.346920587794556	0.0506666666666667	0.186333333333333	0.327833333333333	0.454	-0.0290374730394242	-0.076864884575928
179	0.355926072225094	0.41078814875316	0.396573129202704	0.447486671892686	0.571234710007012	0.45229339139371	0.471673303520166	0.253304495938483	0.172699868999655	0.275385928523693	0.915121853730792	0.83166841207642	0.408972759283411	0.716808482741793	0.509535500605004	0.712116107586075	4.38889173461939	10.3447183274839	14.7340457246828	15.0546666838782	0.320620959195367	4.70994835639431	10.6657749492588	1.3049859008911	1.85934973434996	1.18972056676466	0.0113593856422085	9.80753834223975	0.051	0.17675	0.3085	0.45425	-0.0293152328219193	0.0288265475026602	-0.0287986255375986	-0.0234362654103011	0.0255015646020093	0.00217811577861801	0.073480173203635	-0.121133460808718	-0.258904083407521	0.0438264620838129	0.086799856136811	0.046	0.1875	0.318833333333333	0.455333333333333	0.0189357341439078	0.0159869597908468
180	0.402750995863663	0.7132017142466	0.771731843037731	0.789201528680358	0.438127551117624	0.64763501010981	0.842043535948817	0.132216369633232	0.319222274471686	0.367025026369101	0.973797266407102	0.772495280869154	0.397418598467563	0.468704667344773	0.273638845392214	0.406405037614031	4.02412303689925	7.12911885416543	9.86851630476303	10.4696978938809	0.601181589117914	3.34057903971552	6.44557485698169	2.26628657227047	0.992130270922644	0.813712139957715	0.00107887033300358	10.7154092958659	0.04475	0.1855	0.32375	0.447	-0.0965092181529333	-0.0854285873354085	0.0705731216619143	0.0134972453814299	0.000789792915131683	0.0127558475511632	-0.0106879603555281	0.14917813272677	-0.0895916162742193	-0.117729266939579	-0.291790240245857	0.0513333333333333	0.177666666666667	0.315166666666667	0.446666666666667	-0.122829869463239	0.00440448519912806
181	0.317242640488081	0.168638767172254	0.0628037935862233	0.0804426527955387	0.565400822994143	0.105872481373194	0.071555370757379	0.807298210634837	0.0308910225715976	0.99301311567113	0.960736775265849	0.357614594852214	0.176861355670784	0.0556582327821384	0.601270672962918	0.208799103840773	4.72008355689468	14.0964219205343	22.8470899999957	23.1775287964556	0.33043879645993	9.08110687592125	18.4574452395609	0.0594935452918435	4.65900862929084	7.66828216001159e-05	0.00242349757354532	16.374399048356	0.04925	0.173	0.31925	0.4505	0.0608805938642868	0.0157346261016402	0.0577371277903499	-0.0494456594351081	-0.0312438304419731	-0.0422383059859836	0.00419306067609791	-0.069705533199412	0.0262813602538772	0.119861291487272	-0.246812863167537	0.0503333333333333	0.19	0.319333333333333	0.451	-0.111189873988323	0.0173086869330502
182	0.171717618125596	0.434973343238601	0.640154802679682	0.632613800866038	0.310353247427285	0.76985222653585	0.858637659837077	0.477337087739805	0.737285817217491	0.051972713030404	0.151652953712436	0.717443412986257	0.10760666292123	0.203736987068569	0.0279797853232145	0.0498564173873487	6.39209346965799	10.0631174532973	11.5779605618809	12.6071324469376	1.02917188505671	2.5440149936403	6.21503897727962	0.504941023079937	0.112526559112666	3.77664691981045	2.05554529167057	11.4860048174438	0.0485	0.185	0.32425	0.45125	-0.024811975540553	-0.0143815296898674	0.0700429817201796	0.0221245763420296	-0.0207195370445214	-0.0278196986922022	-0.231925138692717	-0.0497426193871594	0.0121474375071548	-0.00933596758537073	0.194867680232382	0.0516666666666667	0.187666666666667	0.305833333333333	0.465833333333333	0.0151751597658922	0.0241117192914864
183	0.736797320391612	0.962016378851518	0.784955045032031	0.795285946307529	0.404416227402606	0.241077651931729	0.678543155892412	0.760415722488107	0.637348908483476	0.456758068312639	0.285524850853707	0.53477943589559	0.875478392060389	1	1	1	1.99435445793642	3.64305440031603	9.68325704665767	10.378412821221	0.695155774563318	6.73535842090496	8.38405836328457	0.0929853028214893	0.222226157005935	0.55382729098892	1.14060345359758	11.9131342564246	0.0475	0.18875	0.31575	0.439	-0.051940003825779	0.0231170077582989	-0.088822016230512	0.0282760277859614	-0.0405635553681536	0.0219358451641304	-0.0831224720571201	0.0526430869570469	0.242106598453651	-0.0797657980003128	0.0188568902170943	0.0488333333333333	0.185	0.322833333333333	0.449833333333333	-0.0591308821051961	0.00711854689817763
184	0.320271937654577	0.227781712834916	0.42603815678923	0.476966534242407	0.567048798968786	0.886088460081178	0.534328823166722	0.807913741020395	0.120115502305734	0.230370750410914	0.397497346766766	0.492797495070094	0.58372840522727	0.522624153240219	0.336763331770189	0.479112729764265	4.69299960767967	12.9270054872031	14.3215811759364	14.6492266829155	0.327645506979025	1.72222119571234	9.9562270752358	0.0591065166308908	2.41581421578485	1.43857083530202	0.715884038962031	14.4353844581937	0.05075	0.179	0.305	0.44975	0.0519764184857738	-0.047096841315336	-0.0251681903717283	-0.00631935348104949	0.0303898316846369	0.00641287372260043	-0.238557141828194	-0.11917080079732	-0.0787665547667463	-0.00019889736440029	0.0788022935615387	0.0496666666666667	0.191333333333333	0.316333333333333	0.441166666666667	-0.140622506569045	-0.0664855407038373
185	0.280790745883902	0.56431034546983	0.60186952362352	0.611617580974553	0.363974411807373	0.518774987348691	0.729746576281479	0.0548215534386897	0.658210483033368	0.719488821518581	0.29654963890058	0.502785396742149	0.283957810555564	0.531541324885916	0.477107769559272	0.702712180504376	5.06402747026004	8.66347928691539	12.0552019137394	12.8793353486035	0.824133434864052	4.2158560616881	7.81530787834345	3.68750532897729	0.195704669917177	0.128983016174971	1.08964608221686	14.3016486649208	0.045	0.186	0.32075	0.44825	-0.0442155136556321	-0.0127325370818502	0.0333892976711646	-0.0110557720596713	-0.0134740519704824	0.0182160324106161	-0.000869250594294412	0.0140275753261414	-0.190981979906638	-0.00697290992571532	0.0329934801859681	0.0535	0.1825	0.317333333333333	0.437666666666667	-0.180637283648637	-0.00848424048486392
186	0.720107707690174	0.888648304419672	0.86210030777799	0.887217870623946	0.573092362878369	0.582569347179207	0.820870078238531	0.954704491063052	0.23681319437106	0.416975844404955	0.882578825902394	0.790061502378909	0.988169100248667	1	0.254459323207662	0.349157040499904	2.08511375896342	5.03765735885827	8.49291578750126	8.81045150949649	0.317535721995228	3.77279415063822	6.72533775053307	0.00322624326236109	1.39946484017491	0.658822807306933	0.0218155541497254	10.4568576114466	0.04875	0.1965	0.3065	0.4495	0.0107511774319002	0.0312908686926293	-0.0759107304153652	0.0185291713515787	0.0131569487739369	0.0102427369762139	0.129330537414312	-0.0560711526307002	0.0794254251693105	-0.0166357395748607	0.0503886850190381	0.049	0.187	0.314166666666667	0.451	0.00428162301672612	0.0428380967302921
187	0.941426059871153	0.678247811297153	0.652583315930194	0.70368567386091	0.617509927691665	0.523945763757639	0.452172827318827	0.563506281730237	0.607601091764138	0.813360449603049	0.730170217797885	0.0381466124070304	1	1	0.669210698597989	0.921942107579965	0.777596665757301	7.49277263855765	11.4223690194631	11.6717519256417	0.249382906178653	4.17897928708408	10.8941552598844	0.333669532660679	0.263683012217371	0.0557399387289479	0.118955397842001	25.9882261576786	0.0555	0.18875	0.32225	0.4485	0.050513296310042	0.0163724647166568	-0.0559323402609836	-0.001241064278446	-0.0372447644246448	0.00546291940569953	0.0327442338147046	-0.00580445645534788	0.0799452455466942	-0.00617351422123623	-0.137407655541921	0.0528333333333333	0.184666666666667	0.32	0.445	-0.14588329348981	-0.0141974456665793
188	0.777795021324297	0.968623716283035	0.880750090228796	0.904464852363725	0.590918256174946	0.416382990353973	0.824423929099497	0.590321966942898	0.244567524954042	0.930199167245845	0.724304328584478	0.637359490018528	0.881306189217677	1	0.647656896376694	0.899220114703055	1.77093738066469	3.45441021565784	8.16137945300579	8.45029197458643	0.288912521580642	4.99588175892859	6.67935459392174	0.289841736720518	1.35407187878263	0.00767275377984333	0.124405786524221	12.5454765083875	0.05225	0.187	0.3185	0.45025	-0.0277070303573152	0.010057169470775	-0.0116995813802806	0.00737989086696484	-0.0231038826544035	0.00196491129871114	-0.283861110176243	0.209434583953767	-0.0440890627577011	0.0167181825144149	-0.0326293389958982	0.0498333333333333	0.177833333333333	0.319333333333333	0.453833333333333	0.00743959469255195	-0.067874895829801
189	0.668091114448488	0.80171095149293	0.716530513891808	0.779126284929879	0.917047465416146	0.48532738322565	0.69084989073062	0.984641759019316	0.283988076042447	0.395504812982944	0.474907821501413	0.791485303071077	1	1	1	1	2.3698028646977	6.1592497838792	10.6078501043012	10.6186980740822	0.0108479697810253	4.459448290203	8.2488952093845	0.000370558239865204	1.14790528702906	0.721950625877071	0.510533910777667	10.4355545831569	0.04725	0.19	0.32325	0.44225	-0.0810448697813344	-0.099736106582054	0.0134204782980865	0.0200672412823786	0.0304148764406516	0.0043966799499649	-0.199795758087552	-0.0305190697489945	-0.117567590676913	0.021840192371068	0.155247827875285	0.0471666666666667	0.1815	0.315166666666667	0.4495	-0.00709955651692233	-0.0470191172017563
190	0.867617412770445	0.880006964158321	0.859957250301964	0.894841574053642	0.722902807654006	0.624599988188914	0.76648717711304	0.593987124202825	0.515576329527939	0.624060175138036	0.576593335392686	0.405289829516949	1	0.342710978111273	1	0.47779564062893	1.26302204896638	5.1632821607418	8.52954380774463	8.65527216018381	0.125728352439182	3.49198999944201	7.39225011121744	0.284160545806117	0.422733285118738	0.240202114502608	0.311774470263117	15.6557838383857	0.05075	0.189	0.3175	0.45	-0.218084318069425	0.00395037700511929	0.0416301616822558	-0.0292753202581117	-0.00939054795303046	0.000715825410316406	0.0351184365968694	-0.0152269071640328	-0.15451739731191	-0.0474023304367884	0.0761175701459094	0.0531666666666667	0.183833333333333	0.322166666666667	0.444333333333333	-0.0280132159482918	-0.00750666107656816
191	0.39190930897478	0.177002292818423	0.151420085903328	0.195615651400927	0.828481909898284	0.357909555775234	0.168840617887035	0.552322489458241	0.49036608664863	0.124981075858967	0.328994829905408	0.000619473128923097	0.398475106879354	0.0996178078604167	0.376776066745496	0.126590577896087	4.10555247951561	13.9128874936578	19.3662819957026	19.4132187771975	0.0469367814948782	5.50033128353971	15.3076662976819	0.353172919505141	0.475722888339078	2.35376192708645	0.952850330480942	37.4999175736107	0.0495	0.185	0.32575	0.44675	0.0146739671433647	0.0936532214224695	0.0414742363806858	-0.0583074922195284	-0.0199372514683849	-0.0414094372584341	-0.371575126752173	0.0979329562692887	0.0546804204576794	-0.00847046073484505	-0.196271349661053	0.0521666666666667	0.1905	0.311166666666667	0.456666666666667	-0.0776080288111116	-0.065663064689798
192	0.260056092734696	0.591728651975156	0.782201919533495	0.710886229294295	0.173476139060441	0.670050265129246	0.852759718550124	0.162624687299546	0.766671420178257	0.562399192871591	0.089338531005635	0.152670538434323	0.406400811192961	0.315542056849723	0.223256000009998	0.304028935482676	5.27680539064022	8.38044276181608	9.72215515092103	11.5747996276405	1.85264447671943	3.19435686582437	6.29799423700024	1.94964892614462	0.0880496498375578	0.335567148007613	2.88625212314037	20.5259689059014	0.0555	0.1825	0.3195	0.44025	-0.012713126509863	-0.182284900339025	-0.0893608950421591	-0.00102111793020458	0.0113001398535344	-0.00468631565196844	0.0200141216313733	-0.262533531971176	0.0678745460098339	-0.0248149130524685	0.220246399525352	0.0491666666666667	0.180166666666667	0.314	0.4575	-0.134520180122118	-0.114740305404548
193	0.508580201564433	0.782176452747028	0.797124812461419	0.613896324185639	0.0675831259519291	0.263355739680973	0.571479655409907	0.680195997997565	0.162261755249745	0.417626873347116	0.450232149333218	0.960853377686754	0.691459080271907	1	0.785209785556301	1	3.30222248649807	6.38241738073702	9.50905757278088	12.8498239112596	3.34076633847872	6.46740653052257	9.54760142476152	0.169905284558354	1.95302030775747	0.656983590504751	0.570067363078124	6.88155857728639	0.049	0.183	0.32925	0.4455	0.0195404295225511	0.102442812163094	0.116689941011506	0.00609397145462639	0.0317815812187907	-0.0267839219468326	-0.223400140778143	-0.0160999222628935	-0.0826737766574524	-0.109664092197436	0.149985484757103	0.0508333333333333	0.194166666666667	0.3215	0.453166666666667	0.0519940418100705	0.019038404041653
194	0.954700589226489	0.99902224493959	0.996991499228415	0.997981597933227	0.641898319475281	0.783882383363999	0.986996883319298	0.985153941908672	0.698984415860258	0.536599847689743	0.70589737464231	0.900303633857234	1	1	1	1	0.672298815923568	1.47119702622877	3.70575159174041	3.922019628204	0.216268036463589	2.45082260197523	3.24972081228043	0.000346252017152437	0.149530518536267	0.381878046246129	0.142409420637705	8.54027331789883	0.05075	0.18625	0.313	0.4535	-0.0478462526404342	-0.0557082129568342	0.0535271258135666	-0.0136393841441515	-0.0143970066676378	-0.00139405017553609	0.217308125415519	0.202727992239485	-0.0699094032439319	0.0263746360744202	0.19952328810796	0.0506666666666667	0.189333333333333	0.307166666666667	0.449666666666667	-0.0618078173189046	0.00768341834340384
195	0.43543335324438	0.558301199283665	0.306980873819271	0.199536624882288	0.072920346979256	0.0600159783574062	0.15936206565324	0.926055534936341	0.648666687470722	0.0908173881341244	0.384774906623378	0.204511630045082	0.341638208055192	0.284737505022874	0.191004131112091	0.171905518383704	3.78816244674817	8.72587991484761	16.1053869150419	19.3214155028618	3.21602858781989	10.5955355880142	15.5332530561136	0.00861345580233319	0.207585240181288	2.8598248261751	0.755390525620896	19.2068821159307	0.05075	0.18325	0.304	0.459	0.02895130877694	0.0869544215295063	-0.0555699779192107	0.0160159473198762	0.00139452308947912	-0.0378934735699751	-0.09293863069386	-0.182898067896457	-0.105982895044611	-0.120445298262563	0.129513179357402	0.0511666666666667	0.179666666666667	0.32	0.450166666666667	-0.0209889355673309	-0.0126241161014165
196	0.715132995163408	0.772133745108908	0.617894309495923	0.687604523658594	0.860731388911293	0.369960972276346	0.550801960990535	0.380128074077515	0.883311711711259	0.343264088537178	0.543455909361124	0.687340066973891	1	0.576667517887835	0.716115134795442	0.361333867796923	2.11219116468419	6.49466887408198	11.8556470186377	11.8864273392392	0.0307803206014796	5.39175846515718	9.77423617455497	0.770287669824029	0.021542122012761	0.898202708667668	0.369172065875318	11.889938476826	0.0505	0.187	0.312	0.444	0.0561764123694393	-0.095575016236312	-0.11917900921369	-0.00589649299978822	0.0117529990385239	-0.0200422075016967	0.0456882470982725	0.0675579498822727	-0.159358724534977	0.011925512537213	-0.00114539729445061	0.0545	0.185833333333333	0.321	0.450166666666667	-0.0290779532486102	-0.0187407859288854
197	0.554996696885559	0.839385049823503	0.812474094538937	0.821976827550083	0.409285953723632	0.512754499031451	0.80332573800285	0.248530579376502	0.355931506952083	0.539824860937447	0.480066438704583	0.29796980709055	0.667576812595987	0.718858958691475	1	0.999371392043451	3.01692710349744	5.70530133720604	9.28346904167847	9.9643429662392	0.680873924560728	4.25904162903316	6.94741586274176	1.33154481547581	0.852197185291516	0.375864458330398	0.498712378936034	17.3570841337097	0.05525	0.19	0.316	0.443	-0.0235905368403726	0.00108497853709152	-0.029647307466168	-0.00899526867808169	-0.0465623153325476	0.0384010588699521	0.0402290223826366	-0.104218187043797	0.0628146681969928	-0.0058354010252836	-0.322609190466981	0.05	0.182666666666667	0.321833333333333	0.450166666666667	0.0049086849550293	0.0169384806590911
198	0.983463540367398	0.61537234197443	0.450374732771937	0.506434956557774	0.608822218100402	0.295177709643422	0.240543138482779	0.954806556313953	0.840473029738729	0.562022008954072	0.915029128405636	0.931406199582677	1	1	1	1	0.387799661577446	8.13786616110156	13.9910945804804	14.2529881551818	0.261893574701389	6.11512199408025	13.8651884936044	0.00321170457209519	0.0405170419398928	0.336215305014775	0.0113843128219742	7.80383086425172	0.04925	0.18225	0.3125	0.44975	-0.0251737204240301	0.00323074783715525	-0.0632302910231502	-0.0737899770664658	-0.0392277297532604	-0.0216589228092684	0.0729842247431284	-0.290108737673747	-0.0209194432683185	-0.0525091579094251	-0.0600967732390794	0.049	0.180666666666667	0.318	0.448666666666667	-0.0586677564382885	0.0274698309415156
199	0.0240429148286596	0.23948216220398	0.459652325344923	0.535388551027456	0.955543593248981	0.949976840835943	0.994724403997823	0.448342290893757	0.0187318634077372	0.0714946245418392	0.174929785930897	0.0793589158567801	0.0874318897013196	0.190413990122003	0.332925838465497	0.505864058886551	11.2353123681314	12.7245621641923	13.8671825486163	13.8702902435762	0.00310769495990826	1.14572807938384	2.63497787544475	0.574839297943072	5.52637611774117	3.2483676778611	1.8401805604899	23.2309023825526	0.047	0.176	0.32375	0.43425	0.0058949921759999	-0.0306461790098292	-0.0323280832880602	0.0190568560496012	0.00323388812602856	-0.014856673657944	0.0390615758356892	-0.164396372893591	-0.097392150520072	-0.0379347901998945	0.0431989885595527	0.0503333333333333	0.194666666666667	0.306666666666667	0.448	0.00498588319855463	0.0257168766815251
200	0.772340424127467	0.380213793822931	0.563878445691568	0.633127394535043	0.789582632148105	0.86464804775818	0.460194385230399	0.807298210634837	0.807436164715755	0.772871002129988	0.206570229445567	0.867898772118335	0.859943461345699	1	1	1	1.80077573873859	10.7141981524837	12.5292525478653	12.6004628726223	0.0712103247569758	1.88626472013857	10.7996871338837	0.0594935452918435	0.059406687209048	0.0833023994000541	1.59530220446322	8.39238756089194	0.04925	0.18025	0.32225	0.446	0.021622811582554	0.108732273861559	0.0104270524251589	-0.0703232161100074	-0.035954836613526	0.00434950057173897	-0.235033021773928	-0.00173389737839483	-0.0370509677349111	-0.0125465420455402	-0.105035291503243	0.0503333333333333	0.182166666666667	0.3195	0.458833333333333	0.0363715521258301	0.00736780002344286
201	0.25208001614791	0.149324134083442	0.293538053227958	0.360154623407395	0.955672281596409	0.878126083936548	0.445587150800952	0.0885919989463625	0.586208682081987	0.157451065511174	0.980339074034988	0.179333323842508	0.400493220586157	0.434048468848293	0.246053632753299	0.221616205207339	5.36253044095793	14.5506279719193	16.3317367834388	16.3348264941815	0.00308971074264264	1.78419852226216	10.9722960532235	2.89977352229744	0.296304206343848	1.99853748549867	0.000607317404501373	18.6359017378381	0.053	0.18025	0.32325	0.44525	0.00454178997723349	-0.197422076961096	-0.0783404339899451	-0.103264591189723	-0.0312180467028817	0.036639557344296	0.00355733491836511	-0.0323265465818584	0.0161141052804252	0.0126205801956275	0.238734434603243	0.0455	0.176	0.309833333333333	0.445	-0.167500607813473	-0.0778461264459382
202	0.0134425811560867	0.0189603393394996	0.0225238614121584	0.0325024823806358	0.763639813378657	0.387081486070237	0.234669537794328	0.585036879298489	0.441004212689897	0.177055759479344	0.00179306942438613	0.00431556543291817	0.00544410498721558	0.00279003438368961	0.0291262121664421	0.0132567271111995	12.5935161203815	21.3214433796165	26.4728846091166	26.5633078240789	0.0904232149623567	5.24186444446241	13.9697917036974	0.298162164044243	0.593668021097983	1.82216523043826	9.75016169795163	33.2633080094086	0.05075	0.18	0.325	0.47425	-0.0968813601649452	0.109657007499491	-0.054770070882572	0.0246997691237412	0.0199161245399805	-0.0446477071548758	-0.0739770918889102	0.0511308716978072	0.124666101884493	0.0518680156294669	0.101246978093127	0.0483333333333333	0.174	0.312166666666667	0.4425	0.0356545818401564	0.00737777239208438
203	0.298501895061104	0.268577446237611	0.437602699475708	0.506933996413339	0.773479301841732	0.8498575805878	0.589270625044803	0.0846823938354934	0.900712735758927	0.202986194957722	0.571217821390516	0.634001295264909	0.443535135597647	0.555458627848794	0.0980933621888469	0.178091990887716	4.89254418213386	12.2514954099388	14.1634982118412	14.2463424935195	0.0828442816782626	1.99484708358068	9.35379831138562	2.9726621539985	0.0155653158890345	1.62075751726661	0.320649098573995	11.6548222362791	0.0565	0.191	0.30975	0.45275	0.0428467540017336	-0.0571911674418684	-0.11065174919368	0.01393657798435	0.0145872440509494	0.0177608222571702	0.0436447648875567	-0.200854987732314	0.0242606004704582	-0.0493699579933033	0.0180763551970927	0.0486666666666667	0.19	0.321833333333333	0.447	-0.0446976671890456	-0.127446505302694
204	0.765582113935724	0.768445624782387	0.769711088393546	0.825256595236945	0.901831299605937	0.642199146441995	0.706657335233321	0.707632386120094	0.822968958554207	0.972043462849504	0.200000592743468	0.60699728118843	0.865569482511542	1	0.0114198495459057	0.0214124772169271	1.8376784883003	6.5355215620948	9.89649408073456	9.91170888239867	0.0152148016641149	3.37618732030387	8.07403039409837	0.140653319647299	0.0500542172612768	0.00122818676572933	1.64237008673263	11.9913524398527	0.049	0.17975	0.3185	0.438	-0.0065602692083519	-0.0709007043913856	-0.0331771623988532	-0.0436899203965729	-0.0029299942137287	0.00836323803731696	-0.391585194908486	0.159546151862835	-0.0318824904588771	-0.0486372095859998	-0.36836260507683	0.0506666666666667	0.178	0.318833333333333	0.451	-0.149913960461513	0.00519772077731586
205	0.30411550112281	0.56865915881555	0.699312811762271	0.755524314369664	0.72021338740626	0.800348451121252	0.865333199152874	0.111073823667977	0.169611586776372	0.564969537512516	0.699679513207314	0.213476397530872	0.227414626807233	0.439908018838996	0.439993764975587	0.642612102970334	4.83996682569705	8.61841356508376	10.8303013812838	10.9585897235447	0.12828834226093	2.34017615846096	6.11862289784767	2.53887611322671	1.88637293224201	0.331172422345844	0.148805474378605	19.0056846648951	0.045	0.1885	0.3275	0.45125	-0.0863558611788353	0.0251981087241212	-0.101269679650655	0.000111531369292008	0.0283996900479595	-0.0493076912925551	-0.0680626491000527	-0.151706582874871	0.105910415671297	-0.00742377573669661	0.16121790298549	0.052	0.177666666666667	0.322	0.447333333333333	-0.170155658801019	0.00253424394473119
206	0.552856616531956	0.427302834481432	0.436433859711425	0.471204139583522	0.459011364051544	0.46975589190398	0.386772076746082	0.763768567429505	0.230596546355837	0.853108309282253	0.234560179150143	0.761977577407433	0.931096487475407	1	0.790662804107356	0.839054242877249	3.02976558702358	10.1515112365378	14.1793874417781	14.7276917932395	0.548304351461411	4.57618055670173	11.6979262062159	0.0903217086606674	1.43717800892955	0.0342819747202157	1.41299296289617	10.0028156564718	0.049	0.17575	0.31225	0.46175	-0.129098400808209	0.0133589144674215	-0.0718589460932757	0.00930257297531771	0.0459519925951429	0.0048704064366942	0.104323709004752	-0.1151622186646	-0.118290042588116	0.0572844844167263	0.0353723683009798	0.0503333333333333	0.185166666666667	0.3105	0.449666666666667	0.000337579920518793	-0.0508928533470723
207	0.078490379405206	0.0355866202876505	0.125145964335189	0.140076301017797	0.390199265230543	0.911918795621022	0.326160009788352	0.11612344185065	0.585108240440238	0.0240600293158139	0.420925339125139	0.220951263290683	0.127589453996197	0.276104662863657	0.367781113218439	0.569609526596734	8.38374782178289	19.3893932342617	20.1610217821217	20.8993427442038	0.738320962082071	1.50994950994209	12.5155949224209	2.46884210463031	0.29804880152551	5.09029998923506	0.647730266739018	18.8426871271702	0.04525	0.188	0.3005	0.442	-0.177144998614385	0.0680014861020939	0.0197815999085858	0.0323601944011612	0.0324508238694931	0.0294139904774572	-0.166892638171715	0.111555560744738	0.0790724391955392	-0.0538545315587447	0.218356381556073	0.0521666666666667	0.183666666666667	0.321833333333333	0.450166666666667	0.0607092965172243	-0.0172136545778999
208	0.869672631099305	0.739199898360419	0.794349121029623	0.823029863732941	0.52793623920183	0.685496908775769	0.649862688353244	0.350414422143044	0.889205494446112	0.631739593115023	0.736509211151807	0.237286206791284	1	1	0.454334771619243	0.626584691641961	1.25076030584023	6.85349351941841	9.54912781431631	9.94749013037654	0.398362316060229	3.09399661095813	8.69672982453631	0.87195582489403	0.0194071680743946	0.229709123257635	0.113218540307571	18.5001093589777	0.05475	0.17675	0.32775	0.44775	-0.0958012072270691	-0.122299970387627	0.0326183126025383	-0.0376082713810073	-0.00175580075761555	0.00138087818151527	0.13919917915891	-0.143075043296935	0.0132924806273748	0.0418746028945074	-0.11272933572435	0.0505	0.175666666666667	0.323166666666667	0.451166666666667	-0.0418395559588467	0.0296349708260319
209	0.291197532635219	0.616108673207795	0.626856067400382	0.693626572063923	0.802819031494341	0.596941159304102	0.811563732018253	0.583462005319682	0.536630335534876	0.556226238586277	0.0472410788434451	0.761092258539854	0.228637249671467	0.438286577075103	0.576084669206654	0.811939909616436	4.96220497122704	8.13032403428224	11.7439628793654	11.8063131803283	0.0623503009628621	3.67598914604605	6.84410820910125	0.300671102609158	0.381820887812864	0.346280499885324	3.93678149507832	10.8794491684407	0.054	0.18425	0.31875	0.444	0.0181743677476846	-0.0559208334030801	0.000783525468484592	0.0180972114916023	-0.00374841983247927	-0.010763996217818	-0.0361460466406334	-0.00227493181132566	0.0395052318041261	-0.0263972734317941	-0.136635562511909	0.0515	0.189166666666667	0.313166666666667	0.464166666666667	-0.127498061985756	0.0293569124426259
210	0.611554649010919	0.684562600814429	0.261092827473618	0.302858858491943	0.546438682894357	0.0797596137690433	0.202270749357902	0.411114247763246	0.908356910980304	0.188638747796959	0.57675370284101	0.803625177674513	0.725558950876199	0.510208985944488	0.120112841649461	0.100067819937137	2.68663890555763	7.42750672057446	16.9083871335388	17.2721230601965	0.363735926657682	9.84461633962201	14.5854841546388	0.675576116208504	0.0132506091686082	1.72821712182485	0.311512225052866	10.2515537916834	0.05475	0.18775	0.325	0.452	0.0162033313568934	0.0596909105175096	0.0417469781106902	0.00379882862170881	-0.0130963144207436	0.0300286670471676	0.140944304391223	-0.319908065833108	0.0496921092343571	0.0244765389860886	0.178376623603067	0.051	0.186833333333333	0.3125	0.446333333333333	0.00735470839380944	-0.0378947416117487
211	0.396276609039917	0.147354152757415	0.298119147354021	0.254121371744681	0.166902249829098	0.613612774908118	0.227952665838682	0.319126644708958	0.924352179587847	0.888332836000784	0.0814364134435287	0.464907011806399	0.439498080488688	0.767974096352543	0.299507296708368	0.478157771080856	4.07254773066234	14.5996421755844	16.2538481587471	18.1643974989856	1.9105493402385	3.56475532340119	14.0918497683233	0.992522456126608	0.00901606722436554	0.019716113090908	3.03599886397205	14.8138537290761	0.05125	0.18375	0.316	0.4335	0.0976080249994257	0.0443690553980396	0.0269737846759516	-0.0183419941249761	0.0345300344627701	0.0405912418854117	-0.277300899857611	0.0436640443029058	-0.128012949182117	0.0107277393870142	0.270195807124317	0.0558333333333333	0.183	0.317333333333333	0.451166666666667	-0.0375996102956491	-0.00288748465528768
212	0.167849257270184	0.469532973547616	0.547123897810805	0.618497410325804	0.821958986543487	0.682093545322156	0.849860887266302	0.38595366696882	0.0778845197811952	0.18894632448548	0.361773290250271	0.015771210004412	0.285446569154539	0.246752140792723	0.579539588647612	0.493004109380699	6.45185563893756	9.67412937853805	12.7395830823225	12.7902198184602	0.0506367361376761	3.11609043992212	6.33836417952261	0.751652108706367	3.10850290446251	1.72581437439112	0.831728156041208	27.6618704242796	0.05375	0.1675	0.3125	0.44925	-0.000354840644059826	-0.136759827731384	-0.0474885610830493	0.0187362206457484	0.0352190471470163	0.0354849302223011	0.0319516748812369	-0.254816730147438	0.0331678201804259	0.0617188998159366	-0.313085923784291	0.0498333333333333	0.181166666666667	0.325	0.44	-0.0215753328207448	0.0239165984702865
213	0.526326867237073	0.458083761334381	0.512208885620714	0.583789493054831	0.810925826255153	0.632748390909741	0.526044619780472	0.174423446563809	0.810355732711247	0.299592260676727	0.669403183146069	0.932205098772627	0.773272033403405	0.990753122809984	0.83730779373426	0.993435732936291	3.19136443541356	9.80143252084963	13.1824684218591	13.239700287937	0.0572318660779274	3.43826776708738	10.0483358525235	1.84450845658876	0.0575842271391593	1.07600823393659	0.18230103093083	7.06429046526321	0.0525	0.18975	0.3095	0.4495	0.0126694719457672	0.00693075090109052	0.0225291509470489	-0.0804895095138188	-0.0210011057358625	0.0359650397138776	-0.0161323963635572	0.0870798462068291	0.0946146736209306	0.0985214598657458	0.108972222848663	0.0465	0.187833333333333	0.319333333333333	0.445166666666667	-0.00774020984357279	0.0469028841339015
214	0.0769667242327332	0.0113998932023659	0.0581328482366988	0.018424687587808	0.0200644123722541	0.335279861822699	0.0438888683901651	0.119822268324412	0.0470560169026544	0.163463361545868	0.85667539766811	0.135602486445495	0.0842408697189138	0.129945338834558	0.197601680696352	0.247188001958518	8.43227942621888	22.8279187445805	23.1334337871813	28.5397152889782	5.40628150179691	5.71179654439766	20.1074358627593	2.4196425591208	3.94338443795095	1.94189097935669	0.0326191937056137	21.038539379485	0.055	0.1745	0.31125	0.449	0.0419058927955456	-0.0653533227730618	0.109058449165475	0.00363565872199275	-0.0523152051655863	-0.0321896379721697	-0.0464134889110304	0.248154459727697	0.0043220996746366	-0.0120371186813723	0.803724613112428	0.048	0.190166666666667	0.3245	0.447166666666667	-0.123577185920157	0.0541977890533181
215	0.12140628387406	0.527219730548126	0.632246615245427	0.525288569161456	0.12719169275351	0.421811079269702	0.821695406271533	0.114545583415367	0.823158905667932	0.553996779029725	0.0354945292002746	0.126603423633448	0.184438432010375	0.245498347238042	0.521110773642873	0.56318447224045	7.28848097378068	9.05153583564243	11.6767225367657	14.0031720209445	2.32644948417874	4.95163618530205	6.7146910471638	2.4903591416296	0.0499450573242939	0.350205580461989	4.42122579391435	21.3303164478356	0.046	0.18025	0.33	0.4345	-0.00500909963407043	0.0915086761483705	0.0485545797489568	-0.0711375596785491	0.041025610491941	-0.00966095893019612	-0.0942401663554641	0.116689496014674	-0.0518929664236044	0.0535827190100099	-0.160938968668423	0.053	0.1785	0.324333333333333	0.455833333333333	-0.031049028239105	0.0272779659797512
216	0.769885299257138	0.824794252527967	0.813178950504816	0.722718721683213	0.143384442037394	0.354803775181252	0.56668492461446	0.511839101678777	0.670946668136754	0.986010607979399	0.271033104812899	0.37644011262808	1	0.500169111203378	1	0.855283332973027	1.81418949153885	5.88544239524344	9.27293497734354	11.4141911305996	2.14125615325611	5.5287487353562	9.60000163906079	0.430305460130967	0.180496773828054	0.000307441197946901	1.21151086721329	16.0847723571132	0.0485	0.182	0.318	0.4395	-0.0653697071775285	0.00987845189083004	0.025171781848163	0.00301353667614078	-0.0404909608662245	-0.0161737590544621	0.098915471328605	0.0873203763107648	0.0252059777680979	0.0319890945864017	-0.22878561618333	0.0456666666666667	0.178666666666667	0.317833333333333	0.450666666666667	0.000191311749534961	-0.115800701068974
217	0.903345364661677	0.886877540193486	0.757064227875192	0.810909480451981	0.792542657251894	0.406773903799652	0.612953310463354	0.43081020166812	0.841307284289325	0.833979285031174	0.55998514368377	0.407640861560261	1	0.46166431273901	0.807262096772867	0.455758809419176	1.04210712807981	5.06377057411737	10.0697790328777	10.1389534392001	0.0691744063224178	5.07518286508275	9.09684631112032	0.620638264764693	0.0400886842689943	0.0439324793405831	0.339729945999352	15.6215298219843	0.048	0.18475	0.3215	0.45125	-0.210655279745418	-0.0765898374149803	0.0129079298003242	0.0147817672144117	-0.0103993126346663	-0.0212273937889824	0.128912046772474	0.280138178587082	-0.178657435815898	0.0205631153647956	0.262041654353165	0.0515	0.183166666666667	0.3235	0.445333333333333	-0.0282414117451904	-0.199693673499836
218	0.064326737330473	0.0627803889342471	0.139545373508356	0.172050721059426	0.592341848318934	0.786550751783438	0.433024825497316	0.162391849447141	0.822778100749545	0.71349897246124	0.00913169197363735	0.392340000782993	0.0594253315322641	0.129769024219063	0.143323173848619	0.234718986475277	8.87401801477972	17.5639300069015	19.7102221168243	19.9969239786806	0.286701861856272	2.43299397177907	11.1229059639008	1.95181083628904	0.0501640265920287	0.134807156448005	6.79688768165033	14.7945735943732	0.0525	0.17925	0.3195	0.42625	0.00205945802341535	-0.0908313185218441	-0.0280732781524937	0.020315250002571	-0.00530902410819081	-0.00504627725225034	0.0163126539348639	-0.29765551833007	0.026306750214487	0.0227066015401774	0.0333085260499566	0.0463333333333333	0.1775	0.323	0.452666666666667	-0.088046105265363	0.080811990544422
219	0.556748056677262	0.916267449139411	0.93879162158909	0.953212661777069	0.608306307718311	0.768182576174505	0.965376284475656	0.71456680155807	0.136487376103689	0.902208804665022	0.419450120565955	0.890033899611857	0.603167231148472	0.827876405494212	0.680671434707022	0.849563512172569	3.00644122042286	4.59968915113859	6.89209044309973	7.15473909393768	0.262648650837946	2.55504994279909	4.14829787351482	0.133758194141592	2.21712091666268	0.0150974209118431	0.651855358453759	8.75381292203021	0.0535	0.18	0.316	0.429	0.0483370116301608	0.0367511824331207	0.00158773945565881	-0.0198654022332271	0.0319130280144347	-0.0392012619234675	0.0134491451026768	0.0421343824305822	-0.206383407402209	-0.0415367760049958	0.0122961823440184	0.0518333333333333	0.191833333333333	0.317166666666667	0.437166666666667	0.0132734110388846	0.0534991097303282
220	0.297160003481536	0.533166937811052	0.671420226022049	0.5034357075762	0.0779252520741814	0.379897070129711	0.586149499873779	0.668850131166452	0.182546949233304	0.124449978086973	0.41663645986257	0.809726184555046	0.451801255302828	0.769176745814207	0.322535768533986	0.507665307816486	4.90523413287883	8.98879885108181	11.1853187137021	14.2929701173634	3.10765140366129	5.30417126628163	9.38773598448461	0.182950103294388	1.77676596535275	2.36040372091884	0.65978329173231	9.32438293498658	0.04975	0.1765	0.331	0.45525	0.029760724668028	0.0761139953439473	0.00373830023751475	-0.0799823162170761	-0.00128333999306121	0.0128235063930554	-0.0779020687015517	-0.123837749001833	-0.00549752699687996	-0.0541114402472094	0.252351700567568	0.0516666666666667	0.187	0.316333333333333	0.447	-0.0167336795031354	0.00912693883035957
221	0.776830375415379	0.79628722330095	0.843837576061785	0.86874548062063	0.544160026617303	0.708794761797031	0.766801468419682	0.432986930357108	0.823158905667932	0.908933665995295	0.294060973610189	0.9158107181858	1	0.435466266496388	1	0.635838325849012	1.77621824922244	6.22191217731597	8.79688919852197	9.16477303041756	0.367883831895597	2.94286085310159	7.38855478119513	0.614798123307992	0.0499450573242939	0.0130836217940669	1.10093513149332	8.1930311054332	0.0485	0.18025	0.31425	0.45	0.0316488934932319	0.000266832764511765	-0.0148773303930085	-0.00695161241807277	-0.0229448778663769	0.0135241282219701	-0.0400188612160522	0.0263647653342645	-0.163485729222446	-0.0655703901722862	0.214236894041769	0.052	0.1785	0.313166666666667	0.460666666666667	-0.0842507682108599	-0.0379359637668314
222	0.330988355429798	0.610896647850353	0.727375815921254	0.676259173078405	0.210136540069352	0.570791377111928	0.762608831011481	0.289115095648468	0.193770647137048	0.282613037006816	0.401589711114933	0.818708670694054	0.475362567487164	0.533108024939751	0.661311428528562	0.720306643949765	4.59883649784024	8.18372131328215	10.4660809806446	12.0365663517223	1.57048537107767	3.85284503844014	7.43772985388205	1.12373749497692	1.68871348397806	1.15448120727524	0.703561048720076	9.18971566671489	0.04825	0.17725	0.32775	0.436	0.0112779949883179	-0.193751363132068	-0.0611771679939062	-0.00161444067504954	-0.00687356651383868	-0.0132906340406585	0.0527166597879172	-0.0463954256538757	-0.157675866191038	0.0292717432184006	-0.474013287370771	0.053	0.1875	0.3175	0.4445	-0.0272520488830747	-0.06898509663502
223	0.242260732169483	0.343285713291699	0.59235022850982	0.603086582043537	0.366345330917231	0.875445879315665	0.755679443979065	0.0594098053679399	0.755681928531015	0.501199580947059	0.258392793061519	1	0.317807692662936	0.218032070864471	0.0479783898917517	0.0413496557221498	5.47133430255781	11.1850260554784	12.1737664763423	12.9897901169606	0.816023640618369	1.80476406148227	7.51845581440284	3.55378448206648	0.0968181399875903	0.452395454489306	1.27734756896098	-11.0527462111471	0.06175	0.193	0.32575	0.455	0.0417846595929544	-0.0305792479662209	0.0565597837728939	0.018272815289648	0.0373992078622271	0.00161423404055987	0.0702635756311552	0.145244955575681	-0.0273568713979813	0.0284778076517451	0.0277321128454891	0.0528333333333333	0.1905	0.319333333333333	0.4665	-0.188570983649208	-0.081282455680281
224	0.326924265795318	0.713055047531837	0.790839783023963	0.828509041004346	0.610403948068078	0.7417677346225	0.919790756773684	0.73525786358978	0.212718912838506	0.0995072527842358	0.610665295085097	0.375589331977413	0.444523525680502	0.43253861356379	0.219410594693724	0.362688208161283	4.63425052077946	7.13065912622551	9.59949641754065	9.85908354154526	0.259587124004611	2.72842441531975	5.2248330207658	0.114338502340615	1.55282476673347	2.71342322487544	0.259207269333274	16.0976848916702	0.0505	0.19225	0.327	0.444	0.0561708182464789	0.00696963182470688	0.0473014681860604	0.00684341341013088	0.0200290266813045	0.00996627472899555	-0.0658060515722865	0.0489136590293949	0.0611409226059995	0.0260608967642948	0.114150151446875	0.049	0.182333333333333	0.311333333333333	0.449166666666667	0.0140989157371512	0.0418398952981079
225	0.973873511839029	0.715562200721002	0.779660810489013	0.834121387472551	0.923103537104123	0.751785247611105	0.596888171119683	0.805474348513404	0.542475719949534	0.93028569283981	0.812155856747621	0.565476315904446	1	0.711099013035742	0.474914927121449	0.311607222534632	0.496162202260166	7.10430922178057	9.75790102240717	9.76721811806055	0.00931709565338679	2.66290889627999	9.27105591580039	0.0606482020862131	0.370970531703279	0.00765369459804788	0.05647550660251	13.4773816726417	0.04825	0.183	0.32	0.45875	0.0487062676358233	0.0246988622083515	-0.085151427250074	-0.00956431433215673	0.0206731987307639	0.040122316158029	0.0262652100943486	0.216747691757643	-0.0259964356002025	0.0327521471404256	0.0613375336470684	0.0493333333333333	0.187833333333333	0.320833333333333	0.456333333333333	-0.0467566040589306	0.0101051730821702
226	0.151835884903255	0.36930528154719	0.487160124306621	0.530204090964244	0.510570842999447	0.686390054528599	0.780572074682009	0.0549575182006167	0.501378195601513	0.105999499867675	0.94767155154093	0.429873044387953	0.261844972007613	0.159048499802977	0.457672377837899	0.272161200513069	6.71332195924333	10.8502263131231	13.5055291207027	13.9384261301238	0.43289700942114	3.08819981700071	7.22510417088051	3.68337443610471	0.452017994468406	2.61287402547714	0.00430743744982465	15.3022450166645	0.0585	0.17525	0.33025	0.451	-0.244061978549779	0.0173835348894817	0.0503182176097855	-0.0280876392783537	-0.0226005693092103	0.00307351725216923	-0.129118928438764	-0.319542427873565	0.039713084345002	0.00395175905788096	-0.0212706960224178	0.0496666666666667	0.1805	0.314833333333333	0.451666666666667	-0.0890241917532008	-0.115312411586803
227	0.0939786956223732	0.174034413191798	0.241498803930536	0.229023213387752	0.238420715002756	0.454356148919962	0.465645540395502	0.627403385152659	0.351182708800181	0.124022101354646	0.0325623700455012	0.703928739505123	0.0592266177236331	0.139724956853604	0.163901993593958	0.280843958954613	7.93526007492619	13.9771938059857	17.2812663096192	18.6711738468002	1.38990753718099	4.69398004081449	10.735913771874	0.235598441453476	0.869178955355892	2.36577759023203	4.56864190911801	11.668488106127	0.05575	0.1775	0.32275	0.4535	-0.141043299023731	-0.0413139228918039	0.048149808146603	0.0267221851136894	-0.0745030735637381	0.00218428137631013	-0.0145150672856207	-0.140429166460106	-0.0983073604553394	0.0552861544505126	0.129487567301499	0.0535	0.184833333333333	0.308166666666667	0.431833333333333	0.0178427134566813	0.031862582989653
228	0.0950697180261459	0.0409695909210975	0.023776795622853	0.034778339321711	0.85860476097592	0.194111901049895	0.0724388001875611	0.472726264919293	0.0213052475751067	0.629929742039211	0.162305923157375	0.00225303253693332	0.114824392169579	0.00418645985050909	0.143167897605403	0.00985829968787901	7.90634641071665	18.9447878151768	26.2895393350555	26.3212769457168	0.0317376106613665	7.37648913053999	18.4149305350002	0.515596252087562	5.30164881867677	0.232156044379735	1.95260955955018	35.2663894539428	0.0565	0.1775	0.32125	0.45	-0.326938019659652	-0.0220736197131083	-0.115050794387278	-0.0179214662157305	-0.0610506844643336	-0.0436852910988229	0.0446565404220901	-0.108287598815652	-0.0285882715856803	-0.100542238516414	0.0133739420215976	0.0531666666666667	0.195833333333333	0.316666666666667	0.435833333333333	0.0215555336748876	-0.0199653265791931
229	0.681974457025959	0.667061458348951	0.104590673424739	0.120257599413407	0.416363580128201	0.0160049981936163	0.0566981725544681	0.925399840664285	0.157686435741838	0.629498800601195	0.780538079960855	0.524560377106625	0.733645905055112	0.264482399732162	1	0.637520994805858	2.29338073323743	7.60804759157327	20.8859649985534	21.5465214034921	0.660556404938689	13.9384738119188	19.2531406702547	0.00876733998074997	1.99627385429085	0.23274103251606	0.0776279300644092	14.0127761292858	0.05025	0.17425	0.31975	0.459	-0.200572686435391	0.027280825586915	0.0619861841364364	-0.017346830643416	-0.0216525217651787	0.0273641630491795	0.031784043141213	-0.0496031163884091	0.0499165759273578	0.0885305241364381	0.0966233539084747	0.0498333333333333	0.185333333333333	0.315166666666667	0.456166666666667	-0.13381287571582	0.0476956028161623
230	0.0945911839557373	0.0594308950559578	0.0400126861441205	0.0327003881187483	0.151476938065132	0.117430377899006	0.0682122234875978	0.00946959406507464	0.608151957437443	0.704181974756447	0.40233671820219	0.143153771033184	0.0582141629247089	0.0401035620425506	0.232550107980977	0.142734974048803	7.91898980249971	17.744427012738	24.484344810342	26.5416591767644	2.05731436642236	8.79723216402635	18.6226693742647	6.7320455968802	0.262874821564765	0.144157918413839	0.701331303669576	19.6032697001486	0.0465	0.1755	0.30775	0.443	-0.20352094313706	-0.14399256795653	-0.0533636749269291	-0.00481679845288441	-0.0192440380484434	-0.0336072313361238	0.025302901693689	0.0342516003510355	-0.0257039359962507	-0.135097477654684	-0.0831418387505248	0.0583333333333333	0.1795	0.311333333333333	0.4515	0.0110565265085682	0.0250109738714084
231	0.611007894481955	0.835313395362359	0.887457154035064	0.678050001780987	0.0461196743039739	0.282033328152974	0.592088899454198	0.752415095937047	0.120885085103598	0.971940023422796	0.687636286665877	0.475052392901674	0.565196537034838	0.909132653745018	0.0736899777783486	0.138252952924607	2.68975869994028	5.75620003211952	8.03571309263498	12.0129311557175	3.97721806308255	6.256731123598	9.32317245577724	0.0995127852670521	2.40581587335328	0.00123729593906319	0.161656158777987	14.6752519355182	0.05025	0.18	0.3145	0.44825	-0.00497911552133619	-0.0034057079996682	-0.0898951567418304	0.00721286619009355	-0.0363595908458521	0.00879046257045216	0.103424628619202	0.178492125296498	-0.115368574808148	0.0270196717164284	0.195116073766539	0.0516666666666667	0.192333333333333	0.314166666666667	0.452333333333333	0.0454367656878655	0.0452021649267337
232	0.112176512019346	0.490689518707492	0.706558089687626	0.682564953935221	0.27010994116445	0.774870021173582	0.954337802642133	0.664823106255339	0.211569205925125	0.1230605941446	0.0732999548607907	0.339972041988991	0.118234050821385	0.107444191657958	0.0642560853977066	0.0562899671096304	7.48942497017561	9.44245521006087	10.7370512112757	11.9532398041556	1.21618859287992	2.51078459409473	4.46381483398	0.187717553159018	1.56065592608866	2.37792898696898	3.20753234876065	15.5756082802523	0.053	0.1765	0.3265	0.4545	-0.0378998260001707	-0.0753775478687829	0.0661084838281292	-0.00220979505871923	0.0107055886305058	-0.0245729483340474	-0.167139207192966	0.114552725613264	-0.0263481392062035	0.0212324157895095	-0.027275449413369	0.055	0.186333333333333	0.311833333333333	0.436333333333333	-0.0730080699704639	-0.0185140623906358
233	0.444928507183305	0.882892805332552	0.902148891850045	0.810106138876785	0.120890027879018	0.412274321544487	0.843232498238795	0.337563145504533	0.679227001633907	0.353249826064784	0.195359374905146	0.817642081393043	0.568077206056026	0.604403114059799	0.609561047049301	0.625060884175022	3.72203960749903	5.12182380810555	7.74570604439941	10.1514579297655	2.40575188536604	5.02963412165991	6.42941832226643	0.919664246911907	0.17099728955327	0.86174858029699	1.6767311328058	10.0332677412526	0.054	0.18275	0.3145	0.464	0.0369610166154868	0.0139793584289679	-0.151896619267218	-0.0387296089769707	-0.000551996549300847	0.00784233293509911	0.0833244951341093	0.0891939865606439	0.000547631459459589	-0.0140451043637658	0.130442307869034	0.0496666666666667	0.1795	0.323333333333333	0.450833333333333	0.0266189336595422	0.0180679552098355
234	0.445192158122806	0.241993914477318	0.164248025073442	0.0844294819970375	0.0463729088264174	0.0670582654160511	0.0564799742115763	0.359866434922225	0.816898888190191	0.943843572331762	0.0894415559989028	0.0617362080064496	0.487712979951162	0.151682762588082	0.0584376942472121	0.0233691016878233	3.72021803077951	12.6820845690672	19.0183826353823	22.9863794279809	3.96799679259857	10.3042948589136	19.2661613972014	0.838359296047656	0.053608640890161	0.00496177281456767	2.88439573016876	24.2023338648638	0.046	0.1855	0.3125	0.46025	-0.0624660573809425	0.0909256409312617	-0.114376531819566	0.0139651026936947	0.0436759182107306	-0.0561738832994511	-0.277738552279572	0.123957498940764	-0.0456721042711352	-0.0682727403415148	-0.465225240675211	0.05	0.183666666666667	0.313166666666667	0.443	-0.0925598577227723	-0.0207574045218489
235	0.154949496081611	0.46397923890631	0.613423325008388	0.640221933617861	0.439755104146646	0.735001145593946	0.883332005165923	0.254357554572365	0.092603982167443	0.771741700066804	0.1246074415297	0.521159414293842	0.266477283181496	0.513011288239787	0.547648253792524	0.797818223331634	6.66058145957504	9.73570053341973	11.9113336628579	12.5082549687795	0.596921305921569	2.77255443535978	5.84767350920447	1.29921012058185	2.82851447373287	0.0841565202572383	2.35843123901759	14.0576760169606	0.04425	0.18925	0.31325	0.45475	0.0104724055383769	-0.0440818004604198	0.0778044608171662	-0.00477264688661228	-0.0355886100667035	0.0222350638538889	0.0630931875904269	0.0112311724279918	0.0724111976858968	-0.0316196474537494	-0.185764557308677	0.0491666666666667	0.176	0.316	0.439166666666667	-0.0562449058082061	-0.0559988112989068
236	0.528754348269302	0.339748736062605	0.411769070595571	0.383195818019544	0.226403005561819	0.447013775919982	0.306165969636022	0.788932206898204	0.62967974228403	0.467937716310153	0.120539229780648	0.952473153692264	0.460653908337393	0.724413745846499	0.120250160366657	0.195887548309266	3.17638037379947	11.2317664473812	14.5194808548404	15.9827983740033	1.46331751916296	4.75103192662209	12.8064180002038	0.0716619288455149	0.232495299931543	0.526841683369639	2.41030044385298	7.17959171431134	0.0485	0.1885	0.31725	0.45375	-0.289010588611527	0.0260806491293644	-0.000294818008870154	0.0151395367932216	0.0336684924279596	-0.0535195213575803	0.103007112368234	-0.117526395843995	-0.142591589916288	0.0024211223038411	0.0259323710914599	0.0473333333333333	0.184666666666667	0.324166666666667	0.438	0.0110331843251966	0.0204943582885883
237	0.811327231185709	0.855162324873639	0.846089413943365	0.870503844590097	0.541993008725669	0.603909026102398	0.753274231009769	0.411114247763246	0.686801348521201	0.669040425125609	0.450026706236072	0.843770999740002	1	0.665290552020333	0.171571560045379	0.119052243533334	1.58588246852014	5.50283725559711	8.76034854113823	9.1322069610178	0.371858419879572	3.62936970542069	7.54632449249766	0.675576116208504	0.162569967218587	0.182726616731088	0.570584597908237	9.60589586891738	0.05475	0.179	0.32175	0.4515	-0.234720295675196	0.0372946063381183	-0.00886928484472042	-0.0103021009581562	-0.0162959359660679	-0.00532005331381509	-0.143982303054206	0.171651031754874	-0.0845560951173871	0.0259529500330271	-0.109535587553484	0.051	0.182166666666667	0.325833333333333	0.443833333333333	0.0010272379959921	-0.0171028197843001
238	0.349419488366176	0.646432714536483	0.749251916397113	0.750940598206508	0.357140602051087	0.668645486431466	0.831944887924241	0.276268874878802	0.111569826149134	0.826546227610667	0.435775372672575	0.137004806195892	0.309717985130718	0.0806446873636536	0.632284493761938	0.20419637554265	4.44250460918556	7.81980769058282	10.1753817502467	11.0233046574867	0.84792290723999	3.20349696690391	6.58080004830117	1.18535321923309	2.53184313277598	0.0480193940766185	0.60738164779832	20.9945104046485	0.05425	0.17725	0.31925	0.45575	0.0534094688767292	-0.0473092956622719	0.102474183853001	-0.00596252518631375	0.020389801237312	0.0330959455985814	0.0999162849287223	0.02342270356643	-0.0622680543276598	-0.0837115881514505	-0.184380712113095	0.0493333333333333	0.189833333333333	0.317166666666667	0.447833333333333	0.0200404668469861	0.0401843810886147
239	0.669853102965006	0.00342338722085973	0.00549604238737441	0.00730017913045977	0.449835265258314	0.374445326225021	0.00208492178158278	0.206789386847538	0.744153771595786	0.867594855826183	0.407182868728879	0.00627043813458563	0.852255670841504	0.073715365935627	0.867818213243249	0.178126592358784	2.36008024089824	26.2457218410782	31.0266748901631	31.5977418020411	0.571066911878006	5.35201996096293	29.2376615611429	1.59376259339069	0.106509318906319	0.0277936567272263	0.687011135296416	32.0841529942401	0.054	0.18575	0.31775	0.45425	0.0845790125600503	-0.0529499996163929	0.143217268774885	-0.0469793351467645	-0.0696630671762416	-0.0092852877700081	-0.0742189996472607	0.0408435381262753	-0.0751877874565844	0.0781642720989951	-0.225177039808092	0.0483333333333333	0.183166666666667	0.316166666666667	0.445833333333333	-0.284632489639551	-0.0729471862185403
240	0.138135338240037	0.47117806332781	0.354471043158553	0.0628755901516211	0.00304583593506012	0.0128490104392878	0.102810127330189	0.332285585844923	0.204819049619079	0.107107068005444	0.1922100278495	0.149494702805677	0.222886967855986	0.316901726713763	0.30376185020813	0.366403055520749	6.95779702107393	9.65595442731865	15.352797814754	24.1326038009574	8.77980598620343	14.4766493736388	17.1748067798835	0.939969887874213	1.60767417635725	2.59639542477998	1.7005961828927	20.6177082786662	0.05075	0.18125	0.30475	0.44575	0.0132873291552723	0.0151334052376295	-0.0606233413135448	-0.0359483846716581	0.0120229122817058	-0.00250660969245895	0.00482507630344889	-0.278608496682419	0.113232135141778	0.0327826346175543	-0.571386877659511	0.0465	0.191333333333333	0.32	0.459	0.0426282635263521	-0.00313954195031238
241	0.0375559795448292	0.107991747948413	0.0288681437194165	0.0310649986970859	0.294631501279726	0.0512579076228301	0.121985392896366	0.999999461946885	0.281458895001305	0.79358138909977	0.00287910720063481	0.119891839511272	0.0228221255001328	0.0511930787179867	0.114698413105843	0.180601415563428	10.1765798213819	15.7180916012439	25.6259192133075	26.7242555393459	1.09833632603841	11.006163938102	16.547675717964	4.54747350886464e-13	1.16003204345725	0.0684674437725334	8.88253994705883	21.5592687268308	0.047	0.1875	0.3255	0.43175	0.0245463834979617	-0.150252542802151	0.026500168007148	0.00172964609219494	0.0309430854366208	-0.0162585845375882	-0.0918802179898401	-0.110566093505976	-0.215432573776263	0.0852020776622069	-0.436009962300789	0.047	0.179	0.323	0.462	0.0281686097184906	0.0100137308561222
242	0.47852747966251	0.596087971374459	0.693876288509276	0.72897464808351	0.51267820492152	0.70107773553787	0.728196127515811	0.0659528820250073	0.7574674551513	0.930263360228001	0.993438424558305	0.547260839427468	0.346373342110036	0.560832892685604	0.937418800848602	1	3.49573279049946	8.33564157302317	10.8999626426812	11.3285595984053	0.428596955724061	2.9929180253821	7.8328268079058	3.38097865778445	0.0953624848789332	0.00765861156469327	6.76310173730599e-05	13.7147899631197	0.0565	0.17775	0.3205	0.44025	0.0206123322305026	0.00369120556665052	0.0513968664091701	-0.0652682355945192	-0.0128374392089157	0.0440178480843621	-0.0271235026070057	0.0717275242103686	0.0538481415674882	0.00781316910610821	0.123826491282869	0.0481666666666667	0.180166666666667	0.319666666666667	0.440333333333333	0.0165886526727823	0.0234964063524193
243	0.34538644918781	0.0893834408153663	0.0985107005568336	0.12832852318097	0.698872245321638	0.428470330822826	0.114026725071604	0.454603425580414	0.107760750089297	0.272225422351183	0.921465319582798	0.573790400148389	0.407987937225815	0.289321204295537	0.869218606508672	0.538212424902671	4.476136584286	16.3752153991227	21.1234440325643	21.2730917440786	0.149647711514262	4.89787634495588	16.7969551597926	0.559148754922262	2.58675732872871	1.20549873158961	0.0097196132701356	13.3693807535563	0.052	0.17225	0.32125	0.444	0.0300386605202486	-0.0870903272178226	0.00560323421640649	0.0527289370764397	0.0524087976946125	-0.00794578918482514	0.0925314554244437	-0.07025266349084	0.116193701281963	0.0770841525659237	-0.143370295978325	0.0486666666666667	0.184833333333333	0.310833333333333	0.445	0.0211345105544586	-0.00841023589151044
244	0.665034468677781	0.663644926872099	0.788873831989569	0.820264867663783	0.546251899809148	0.799122759639943	0.748192519106886	0.722146312825654	0.66245951136147	0.154607988836221	0.934590840992022	0.488219758485811	0.71694793521662	1	0.932958406496297	1	2.38668699628033	7.64318178037502	9.62757465035975	9.99164937647583	0.364074726116087	2.34846759610082	7.6049623801955	0.126445502233764	0.190549686685699	2.02618787021856	0.00673552786793152	14.4969732185466	0.04925	0.1925	0.3225	0.449	0.00677486929942068	0.003501972782448	0.0234622594542544	-0.0858557674728171	-0.0339109044630136	-0.0141555148765406	-0.0531312170620171	-0.139104840280946	0.110402393353905	-0.0679355283420133	-0.326085186346673	0.0508333333333333	0.189	0.309	0.449833333333333	-0.0805890608549553	0.0700069843682996
245	0.211952500218585	0.274118668665648	0.258428284578366	0.281291609622283	0.404092846286899	0.359231109548259	0.37726527219878	0.380128074077515	0.049158554157385	0.281023836200429	0.856719429847032	0.545929939838819	0.19043383838061	0.359614271988342	0.139657821103802	0.221162804386893	5.83324569895922	12.1657191095001	16.9579007966458	17.6540138758792	0.696113079233328	5.48829476637911	11.82076817692	0.770287669824029	3.86993059822089	1.16213192592113	0.0325989350676537	13.7321880513265	0.0505	0.179	0.32375	0.4505	-0.0320111104754187	0.0410255469783185	0.00900002682241392	-0.00347440816097102	-0.0544519305717432	0.00646778715004086	0.0751631631186043	0.0471575751386923	-0.170286334978112	0.0136196564167034	-0.0903356285003983	0.0545	0.194666666666667	0.3135	0.448666666666667	0.00511096708571357	-0.151350618989896
246	0.568034714742964	0.84307847827805	0.724268921901427	0.723203986575623	0.34258622108411	0.331424688818933	0.670843711879949	0.356199097927207	0.84097594309991	0.517666635625429	0.207152376102043	0.882664381539255	0.744381965327919	1	0.00325708918208305	0.00700452007164143	2.93929726028	5.65867612174043	10.5068380391604	11.4075673883999	0.900729349239555	5.74889126665948	8.46827012811991	0.851249508997626	0.0402585317533521	0.418539641499592	1.59121677946314	8.9004578559076	0.0495	0.18375	0.318	0.467	0.0100087142748127	0.044708325807204	-0.124001085761196	0.0205058378438151	0.0146843244125172	-0.0303478613822639	0.0946023639297222	-0.183636607937709	-0.0247378566065228	-0.0752842419574657	-0.234600946848547	0.0455	0.182166666666667	0.324166666666667	0.454166666666667	0.0235953379043082	-0.0282259870328378
247	0.599004280764453	0.791278937211939	0.957011170200063	0.965177929049388	0.545570245568547	0.994409726576428	0.971287151427924	0.311870507792128	0.483969202696243	0.840630589008013	0.278321890947007	0.962077575191994	0.946140399216652	1	1	1	2.75857537084084	6.27928011374024	6.34571966419753	6.71103264608246	0.365312981884927	0.431752532342216	3.95245727524161	1.02273765897235	0.489906080667424	0.0404359598978772	1.17526582573009	6.83461217290631	0.04575	0.178	0.32225	0.452	0.00283691161139573	-0.0164809717366941	-0.0328149592521305	0.0197920909927554	0.0260638435732185	-0.00624508085399298	0.0950829606718414	0.00562910686697825	-0.0466667355870439	-0.0150229810874143	-0.103791678975886	0.0501666666666667	0.1835	0.320333333333333	0.441	-0.0766639363358006	0.0321385463923667
248	0.450203508683269	0.763535877298343	0.870170538081359	0.880952423702454	0.445760008263802	0.799753991923042	0.918559358739331	0.080835265282666	0.44948137010365	0.783817862976337	0.902169568379077	0.831831421158622	0.338352759467987	0.571395092079376	0.408227108518065	0.575926739560286	3.68573895782174	6.58961851846107	8.35240678807895	8.93381721703918	0.581410428960226	2.34419869857811	5.24807825921744	3.04802747472922	0.571959354099818	0.0752663519324415	0.0151095994860952	9.80486715817759	0.0425	0.17575	0.30575	0.45675	0.0365617833792074	-0.0188147757348771	0.0038169080663116	-0.0183578899828645	-0.0750499864419619	0.0246671650591475	-0.0349315404608497	0.0488500225358792	0.0334992682130906	0.000936933166945834	0.0227068518160322	0.05	0.181666666666667	0.308333333333333	0.458	0.0101838276547573	-0.0810819587939588
249	0.512540625747519	0.816870781871796	0.481527762694392	0.418995712952568	0.170503971992744	0.0914985193440366	0.350254074629851	0.571071099051539	0.798883649375334	0.260473605809405	0.212154668379339	0.449556408407119	0.476750094542486	0.811042347660117	0.336794322867746	0.524232719227816	3.27727656778006	5.98083551764284	13.5789386998804	15.4574453658424	1.87850666596205	9.47660984819959	12.1801687980624	0.320893632195293	0.0649190326039388	1.26623805789677	1.55666179112268	15.0258552773936	0.0505	0.1815	0.309	0.442	0.0383298657593681	0.0328098494993289	0.0152236267031186	0.0272417656612214	0.0150770714043431	-0.0170373594913343	0.00678586484565474	0.0587820978134984	0.00873430623044401	-0.022692823931001	0.114242481923268	0.048	0.1795	0.319666666666667	0.454666666666667	0.0182160102982421	0.0507123183671613
250	0.468735366868809	0.374389866313642	0.580955646744316	0.654714268340294	0.95272350094851	0.909252068923054	0.644143608743095	0.762840184612808	0.299277313629881	0.182045616628627	0.464782875756915	0.419494615793451	0.607676848307698	0.480841400501363	0.960306078796506	0.99673531705436	3.56052427297982	10.7865247392401	12.3158258108379	12.319340761358	0.00351495052018436	1.53281602211791	8.75881648837822	0.0910550135631638	1.07741163363062	1.78084486069383	0.534352089305685	15.4502856349504	0.05	0.19075	0.3095	0.44975	-0.161207243273677	-0.0791608095161413	-0.021663944928559	0.0168083262164007	-0.00627722390082167	0.0487424211261509	-0.150025712797642	-0.137458154867002	0.0761334948119285	0.0398389412506955	-0.214459297411161	0.0486666666666667	0.1825	0.322166666666667	0.442333333333333	0.0281114668376328	0.0400662722382707
251	0.653224281713983	0.35057577200223	0.222242604828326	0.268198763941661	0.634620865131071	0.235484237074104	0.163085783063215	0.765020139344523	0.211079541646729	0.745440252959988	0.421340097191349	0.323094286740508	0.877195671400045	0.385733416036763	1	0.729103034051733	2.45214887471957	11.0896562057605	17.6696636510387	17.8955101128813	0.225846461842593	6.80585390712076	15.4433612381617	0.089338238964956	1.56400658840721	0.105402535833491	0.646574379934464	15.8423832445381	0.051	0.176	0.31525	0.455	0.0660199616583845	-0.00483861059491639	-0.0627134461001101	0.00220674745861737	0.0434635721165307	-0.00133097108923457	0.0678637134724057	-0.104269985162534	-0.0457601702588186	-0.0149235950434953	-0.100577412292548	0.0496666666666667	0.185833333333333	0.318333333333333	0.446833333333333	-0.0971210139506985	-0.0618098839221213
252	0.381387624972275	0.216617795003753	0.238856258809536	0.298115937703565	0.883868734916261	0.517245340281168	0.282468335288597	0.284814466817727	0.28696494935552	0.269979165686431	0.402429072112951	0.788250924345318	0.634164242017617	0.552169812913566	0.362134762376394	0.296156716321572	4.18623799882334	13.1277289403661	17.3331961084841	17.354531588986	0.0213354805018753	4.22680264861992	13.1682935901626	1.1439725649625	1.13380607775071	1.21685285596141	0.701056054200308	10.4838682441507	0.0505	0.193	0.30475	0.453	0.0307531749550775	-0.0253331650955881	-0.0164391280094868	0.0125354757540007	-0.0135054814471693	0.032673092298084	-0.0333089531897835	-0.175399503862752	-0.0654799204499993	-0.0835969145511574	-0.268963970601068	0.0458333333333333	0.1845	0.315166666666667	0.4445	0.0145335075515381	0.0176652541608417
253	0.37964936400237	0.596484141928419	0.324007269797182	0.277239741736793	0.168057604403982	0.0942618140504939	0.260208135015596	0.0500411866214257	0.991527020358972	0.958131144399181	0.548977139140638	0.650196960168714	0.284022331382488	0.51672304312208	0.294321363852418	0.467288054619879	4.19973218687664	8.33157216598192	15.8277336215833	17.7279186993983	1.90018507781497	9.39634653341636	13.5281865125216	3.84007822205331	0.000112773881483008	0.00275613811209041	0.359152775534312	11.4522858208233	0.04775	0.18025	0.32	0.45125	-0.186691810727996	-0.116512392884276	-0.0369772059997313	0.000571197703356689	-0.0225760164480989	-0.001057836164871	-0.0897248655795919	0.140613678089781	0.119995740947554	-0.0764080866006911	0.355593678244889	0.0566666666666667	0.180333333333333	0.3205	0.445166666666667	-0.0214200918115291	0.0477474757501254
254	0.0955921313560218	0.0161108711657963	0.0633046338660826	0.0868783384190457	0.814125637240661	0.957208781425102	0.183406119784856	0.681018078930148	0.263378904170877	0.599256317788798	0.0136843141065631	0.00219849676123297	0.0877691386520544	0.121987737814449	0.0074177621979667	0.0105925666152992	7.89261151284154	21.8084230716631	22.8175157133228	22.8727910441594	0.0552753308365936	1.06436797249626	14.9801795313178	0.168982052333376	1.25090915742476	0.27611900094962	6.07841957723213	35.340826089539	0.05625	0.17425	0.3165	0.44725	-0.0562774677433122	0.0571413243910356	0.187897209387473	0.00083865535795519	-0.0312090160294622	0.0168357044003001	-0.0199188176194132	0.232006795518229	0.0874293298346687	0.0420835157047788	0.229755237923823	0.0543333333333333	0.183	0.3215	0.472333333333333	0.00879363431795011	-0.0745031945753085
255	0.245566538286079	0.142496714315378	0.0593005141875502	0.034548979636297	0.0699150444454135	0.0403488109900455	0.0343079027656863	0.429785371259167	0.228527629234991	0.176577646885277	0.212560906172724	0.116885850744047	0.353996001621456	0.626172180983788	0.494307389473655	0.726344827456953	5.43428517703433	14.7228749688948	23.0599920442401	26.3450057546579	3.28501371041784	11.6221307857631	20.9107205776236	0.623403385456186	1.45000201468793	1.82619489984791	1.55389803854268	21.6652751942952	0.0515	0.18375	0.31	0.46	-0.101777896025352	-0.185723067644205	-0.0924475974037405	-0.0344345433817901	0.00982610609256253	-0.00947772230213322	-0.245880780091862	-0.0865167121576813	0.00237440857611495	-0.0139780896553485	-0.457083484762648	0.048	0.174333333333333	0.322833333333333	0.447333333333333	-0.0638965935223014	0.0308688724840274
256	0.694449684165345	0.928488124730345	0.892159233259444	0.830209656722378	0.169636877587999	0.363496954339831	0.748070875634934	0.86332946951735	0.36951592722705	0.521854590229822	0.317134839498133	0.814645957959658	0.990261838734044	1	0.47301965456187	0.705547101575192	2.22502904765861	4.38172690830106	7.94524180857843	9.83139115203812	1.88614934345969	5.44966424373706	7.60636210437951	0.029631302486905	0.805291718115768	0.410226450856499	1.00072625378561	9.25095801178137	0.04825	0.1925	0.31375	0.4595	-0.0310382178907153	-0.223810631820709	-0.0528204268639207	-0.0231379672481111	0.00284729682537735	-0.0219860595183496	0.0211788260247479	0.211914887190551	-0.128897672161501	0.0511077652733394	-0.595493081849489	0.0475	0.185333333333333	0.319833333333333	0.449333333333333	-0.0912675988945221	-0.0784634346492101
257	0.957977919249818	0.830240915669047	0.941221008055867	0.957294571748062	0.66539734111988	0.945465872904262	0.847707071132655	0.628880589599487	0.854910056720111	0.645093352096605	0.675074751623384	0.935933732076245	1	1	1	1	0.644626213033916	5.81891314800305	6.82573131695972	7.01276460618101	0.18703328922129	1.19385145817796	6.36813839314709	0.233581817927188	0.0334367599389225	0.212142423244586	0.175723156593449	7.68101239952872	0.05625	0.17375	0.3085	0.44025	-0.155877557447146	0.0423554504884041	-0.0712224897794403	-0.0298948043360306	-0.0195250203495118	0.00684997785306185	0.00160161926168877	-0.151642632121748	-0.0490794960351274	-0.0392156682565098	0.0878291694299287	0.054	0.175166666666667	0.304166666666667	0.4445	0.00467879834170198	-0.00558134028389093
258	0.987684562112933	0.940138155251202	0.91847444778112	0.904238550375987	0.302830783578016	0.506892188812371	0.702186562353307	0.779907066697901	0.771096370652307	0.957864189481305	0.681684638257549	0.704461060622719	1	0.726438965453143	1	1	0.331592236696451	4.1538822506991	7.39355454249744	8.45524132718128	1.06168678468384	4.30135907648219	8.12364909048483	0.0780867943735757	0.0846467209066759	0.00279142913677788	0.168235635257588	11.6613381165061	0.05125	0.192	0.3125	0.4495	0.052160844006645	0.0137401346890642	-0.00158999562094773	-0.0333161726407438	0.0231455331528104	0.0350470099456017	0.0314202875884427	-0.047587849820112	0.0609735003956655	0.0752055547625089	0.360571473738543	0.05	0.189666666666667	0.313	0.453666666666667	0.00452558541958229	-0.0202360122188285
259	0.0566002111663641	0.0686754755488513	0.224542531023236	0.217033676717506	0.253194471606868	0.893737905697206	0.553827044166449	0.138615487474732	0.185295487091786	0.593120407890462	0.0276212881330338	0.0948607516577056	0.149285060679209	0.0914498782985682	0.163755116472084	0.140292943401057	9.18662926348043	17.2662884694073	17.6220044081274	18.9275954711047	1.30559106297733	1.66130700169742	9.7409662076243	2.19326192056906	1.75463197129466	0.285497475240845	4.85155078510979	21.2720755900748	0.05075	0.17575	0.31625	0.455	0.00790987782065928	-0.0342396568417528	0.0238007656808581	-0.0644197129501907	-0.00897528208863708	-0.00796365687817293	-0.149984717480718	0.0930733682340565	-0.0975763294230811	0.0440501735403736	-0.109677157446386	0.0443333333333333	0.186166666666667	0.321333333333333	0.432666666666667	0.0345436932285356	0.0195165354495807
260	0.146041762082776	0.210482160365212	0.223126289658398	0.14187240377379	0.0739466286080993	0.179515197021876	0.231319807786008	0.206193990924463	0.718164498874344	0.915569063477431	0.024544661631301	0.0835754535249199	0.159564101296977	0.29942753634475	0.541899357880896	0.728401423535073	6.81414705237694	13.2414783198401	17.6513088471838	20.844475747821	3.19316690063715	7.60299742798088	14.030328695444	1.59794983645816	0.130258180255623	0.0112395510204806	5.05572848940756	21.7649180820042	0.05225	0.182	0.3085	0.438	-0.00100405013276577	0.0451491130938059	-0.0714559487626307	-0.0471449597593587	0.00766492300650394	-0.0397609774929323	0.0250806788334973	-0.0395268345872202	0.0242314770082344	-0.052739225009674	-0.393301758537253	0.0466666666666667	0.179166666666667	0.3095	0.460833333333333	-0.0631254943600991	-0.00761613582197147
261	0.501038965679787	0.675102833264892	0.889836655800987	0.803254157729543	0.132150683947379	0.741216826117618	0.806549919864895	0.772498418585149	0.628315095813001	0.257698294560207	0.189979770303949	0.799871446343908	0.448289959264823	0.629798621674393	0.239431827426348	0.323687784803638	3.3500663891391	7.52522231855983	7.99018650600192	10.2572430174769	2.26705651147495	2.73202069891704	6.90717662833777	0.0835836723153989	0.234352544615831	1.28108015914768	1.71777448124158	10.3089163447069	0.04775	0.1825	0.31125	0.467	-0.0819818581342275	0.00419172198276545	-0.0694780049119273	0.0055444908176787	0.0644832417296502	-0.00243964165878535	-0.019001112588267	-0.133973895686188	-0.154628188193617	-0.00835406179329616	0.108131455908763	0.0465	0.186333333333333	0.322	0.453666666666667	0.0485114039561407	-0.0315948377257349
262	0.113084314870794	0.0655528865904075	0.0318392209568217	0.0124827234518911	0.0327104127308222	0.0293860850032844	0.0215982177139153	0.416506757044626	0.0208328767544643	0.766228308588362	0.240750643595073	0.0294295634985667	0.104922958952567	0.00804804973806688	0.281898317976104	0.0344496072555909	7.46899420283444	17.4209602659757	25.2868161378938	29.8476882498944	4.56087211200065	12.4267279839187	22.37869404706	0.660150667453308	5.34071917075744	0.0883944349861849	1.37619323526815	25.5594666079708	0.0535	0.1715	0.3195	0.44525	0.00733181607203397	-0.0493351264364197	-0.0554346702739945	-0.000821891178718166	0.00146760041510561	0.0662462483408401	0.0169111379885602	0.271302801051361	-0.0257473901229079	0.00227440638696749	0.36244335136456	0.0498333333333333	0.189666666666667	0.322333333333333	0.457166666666667	-0.0301420343218452	-0.0454250803340016
263	0.507214190544118	0.333251414039844	0.469169938918253	0.535789327563741	0.724842659400473	0.769465474152691	0.481332162098027	0.985368945530756	0.428416548412648	0.508663910830596	0.13560519155329	0.716823145477264	0.527806406987218	0.179371484719815	0.919184568209789	0.37431125212092	3.31085518199689	11.318457248577	13.7411294293997	13.8650293019382	0.123899872538459	2.54657205336116	10.5541741199413	0.000336294538101356	0.627112233252774	0.436814645398044	2.22713385522366	11.4944259855279	0.05225	0.186	0.31525	0.446	-0.279723703367696	0.0427257679938147	-0.00229179357446099	0.00876252465463279	-0.0235678411958194	-0.0131539820576016	0.0451138788855147	-0.00328091174433563	-0.0523480418457103	0.0165129065178525	-0.110584084878821	0.0523333333333333	0.192333333333333	0.309	0.461166666666667	-0.00650424534824829	0.0136993713828451
264	0.0690674317737931	0.238724823544082	0.499374541596094	0.479331801570034	0.259807802530261	0.865529940557993	0.878799356855007	0.00568240828476572	0.433308046266371	0.55587314492243	1	0.557428380143818	0.0314383320633623	0.0801700045297241	0.153595082593244	0.267248815765264	8.69943065918051	12.7374358435773	13.3473394831817	14.6171203000413	1.26978081685957	1.87968445646402	5.91768964086077	7.64835600016886	0.613940345057927	0.346900153739625	0	13.5821219297818	0.0525	0.18475	0.31175	0.4465	0.0304037274047826	-0.0224173084122975	-0.0721673698786519	0.00909616842213774	0.00986823044000528	0.00320843196941574	0.0432934001431513	-0.0864255383271562	-0.0971797261471253	-0.0337383618500569	0.079578692998782	0.0406666666666667	0.191	0.317333333333333	0.4465	0.0475981205264169	0.0694541545082305
265	0.486739180235121	0.824847313366532	0.782613784667543	0.83718385430023	0.990195616167493	0.573892615115141	0.85444131173015	0.599075549438305	0.636801711761999	0.145556727347016	0.367251807207684	0.652739746095937	0.453321546008798	0.627529836730838	0.938917015415211	1	3.44208323713974	5.88479814945458	9.71634738287685	9.71649838475423	0.00015100187738426	3.83170023529965	6.27441514761449	0.276392437218419	0.222949456676361	2.11820840270775	0.812942228703832	12.3451312435555	0.051	0.1775	0.3105	0.461	0.0404697567833365	-0.0527732144658151	0.0177777116112554	0.0174633145852643	-0.0131795566333849	0.00513564856317048	0.127690706737594	-0.0476479669974815	-0.0507249632006384	0.0334917386041059	0.0443520756977863	0.0486666666666667	0.173833333333333	0.324333333333333	0.451833333333333	0.0134380957402647	0.0268335488415193
266	0.976322188333394	0.173396809784297	0.10296512009606	0.103383759002947	0.26871909824504	0.146567928196632	0.0267929495306481	0.969654619286068	0.521315035294191	0.806767449827625	0.973815560351856	0.807151446877504	1	0.46974080948539	0.868286199326451	0.612890598919525	0.470353114440513	13.9911249867728	20.9482847162362	22.17155864292	1.22327392668376	8.18043365614722	21.7012055284795	0.00144715328497114	0.411290873140388	0.0598283477320365	0.00107736384961754	9.36250162786297	0.0485	0.18	0.321	0.45	-0.0836222262291057	-0.068632275839131	-0.152350244925563	-0.0307927561494972	0.0101009289176555	0.00453129702980836	-0.1263676197426	-0.426224538517515	0.0281518907142785	-0.0843635306519703	-0.0311476546119559	0.0483333333333333	0.175	0.323333333333333	0.450333333333333	0.080476942762286	0.0164707814978959
267	0.939727826213379	0.968221332856668	0.878842049999714	0.915598302384055	0.968378931943073	0.44952451347459	0.76517984831867	0.763768567429505	0.476490881700443	0.854082950245082	0.699776343221103	0.93541335071827	1	1	0.380515043679239	0.575520211307011	0.790419532619126	3.46656890142185	8.1964534520157	8.19802490145958	0.00157144944387255	4.73145600003772	7.40760536884045	0.0903217086606674	0.506883970179842	0.033823408302851	0.148704633287707	6.98174431233428	0.049	0.184	0.31825	0.44875	-0.057235628851891	-0.118284982497845	0.0559339671204352	-0.047964674797719	-0.000835046147243012	-0.00218510666003562	0.0433309706075892	-0.144049314976954	0.121473437053234	-0.0275549692795554	-0.342304069984618	0.0503333333333333	0.189666666666667	0.32	0.452666666666667	-0.0572554775442513	-0.0790516799014117
268	0.0969961658969128	0.26824439377946	0.0468181052537047	0.0664184280721797	0.993183631568461	0.0396627089994923	0.138675456805935	0.0885901868534337	0.865055057153229	0.798573879403044	0.0285475540442275	0.0522913915370697	0.183024972953381	0.35618041530522	0.423237453057029	0.63643288189054	7.85604279209656	12.2566916798314	23.922593783318	23.9226667688126	7.29854946257547e-05	11.6659750889812	16.0666239767161	2.89980649352174	0.0288805829186458	0.0651235716086376	4.79469237800913	23.5217970132656	0.045	0.1795	0.31225	0.46525	0.0114434451518348	0.0791074977151895	0.0234199846911012	0.00771377699200663	-0.00315026063607872	-0.0191039508297765	0.30083728353029	-0.19636245892013	0.0310246822389407	0.0341401938597162	0.157654487913445	0.0525	0.180833333333333	0.314666666666667	0.443	-0.0168982201856147	-0.071832954700095
269	0.756268934057503	0.637158827960595	0.768781001054357	0.783333387759235	0.421025708668516	0.754975082884826	0.652474213121495	0.678753680102816	0.251183360236929	0.539315702635818	0.888983377717975	0.275905598957529	0.953875158223184	0.648225525812508	1	1	1.88843630000338	7.91480103301728	9.90934335320344	10.5567937446831	0.647450391479651	2.64199271166581	8.66835744467971	0.171532185969681	1.31670998442678	0.3768095014766	0.0194855675126746	17.7524129013536	0.0485	0.18925	0.3145	0.44625	0.0335989175222462	0.0224498959639707	0.0132877658073387	0.0172038956039948	-0.0260715464654954	0.00232254117634997	0.100491057541534	0.0177114055430837	0.0261307795766316	0.0304798040734041	0.105233053694644	0.0503333333333333	0.180166666666667	0.320333333333333	0.447666666666667	-0.191314619298191	0.045118331736544
270	0.258175402124311	0.693476408507122	0.773144461231953	0.756652965517476	0.295655642066121	0.607187292371324	0.8959230295962	0.684400075725014	0.359687599714912	0.294078082094762	0.0792376323854731	0.41208914480988	0.243827990385375	0.410029188707431	0.277372474877267	0.40181300192386	5.29681318951771	7.33509372398112	9.84890806397743	10.9425954637773	1.09368739979982	3.60750173979613	5.64578227425955	0.165214784264663	0.838983683379411	1.10085710695603	3.08046985301371	15.5569865926768	0.0505	0.186	0.3265	0.4625	-0.0418396018659524	-0.0144520617982727	0.0605536668625935	0.0261144208843966	0.0322513613359586	-0.00501653743710552	-0.019407265139509	-0.082293579079003	-0.0953474748285732	0.0145619911611488	-0.0357739085145451	0.0523333333333333	0.193333333333333	0.3165	0.444666666666667	0.00905452315991047	-0.0742699773354644
271	0.746446502741175	0.736785387113068	0.862964775075962	0.858952527177334	0.352565935795187	0.782067411054319	0.765795726185619	0.380128074077515	0.500876168251215	0.69364663184288	0.460882246868398	0.662179837757301	1	0.456389720806942	1	0.841885300253869	1.94188777457748	6.87933362751937	8.47806223035877	9.34226251242217	0.864200282063393	2.46292888490279	7.40037473784469	0.770287669824029	0.453079493501718	0.155166000722602	0.543751212178904	12.2216556052082	0.0505	0.182	0.32175	0.4545	0.0014193188147272	-0.107585051442783	-0.117736885598768	0.0136958678383382	-0.0147550515617949	-0.00675369630548302	0.0778429794432498	-0.109775924157941	-0.0742523909326357	0.0280350933218041	-0.114514440065247	0.0545	0.187333333333333	0.318	0.462	0.0517112683482074	0.0404346351273052
272	0.28614736669582	0.525154293908538	0.713951644262703	0.738960715481661	0.458578111694298	0.832681047331252	0.861123083796524	0.467056274480231	0.810732208646179	0.358550029344475	0.0614222627543204	0.782518159453811	0.222725583562154	0.265384284789457	0.375054562212653	0.388752101230679	5.01122804522311	9.07337706964609	10.6413620561216	11.1907250002259	0.549362944104359	2.11734793057985	6.17949695500283	0.528931859234945	0.0573514082279871	0.8429654370957	3.49855870580541	10.56882347038	0.04875	0.19075	0.3145	0.4415	0.0494510140898944	-0.103163007600326	-0.117241652187069	0.026832315213335	0.0237536094291798	-0.002526459895974	0.0117839860578905	-0.132166024753939	-0.0969589077372706	0.00676243991489598	-0.12167553575395	0.052	0.188833333333333	0.305833333333333	0.4605	0.0477455788801783	-0.0148981013606
273	0.0594322071638812	0.132935970462929	0.236335644590023	0.293871049570305	0.830363911406067	0.783567372458684	0.680608031024187	0.507192838225573	0.458312778445716	0.248745313809064	0.00907776536807738	0.00294743876193355	0.0391162778290309	0.0397534751648848	0.151692158249333	0.127279429283801	9.06758469873603	14.9760909830147	17.383119369857	17.4290159458324	0.0458965759753482	2.45292496281763	8.36143124709633	0.439854193733481	0.550012030680591	1.33033677611274	6.8074629120747	34.4452884998994	0.04725	0.1845	0.31875	0.437	0.00733080115448363	0.0213945175374194	0.088391328626881	0.0154401550627867	0.0228485251937017	0.00672169385201296	-0.0283654509316099	0.0599326421378021	0.069550358147811	-0.0373175926489436	-0.0872585152133998	0.0501666666666667	0.178666666666667	0.307833333333333	0.4635	0.0130378631641567	0.0352158126173921
274	0.227444492470434	0.684641061319463	0.728344766127453	0.775486974021579	0.640141195721459	0.6622401801305	0.929757731833051	0.762840184612808	0.883903802624625	0.11726798300169	0.0764786784674281	0.797366906683398	0.124385774383973	0.267143570580673	0.106488378606788	0.160353779445863	5.64297853296011	7.42669480757468	10.4533452672767	10.6719028196967	0.218557552419952	3.24520801212202	5.02892428673658	0.0910550135631638	0.0213225053030328	2.45343516534922	3.13818909602378	9.50555273934971	0.05	0.1895	0.3215	0.4435	0.0191377903654345	0.0420162231829323	-0.0642461318116544	-0.0151716482747654	-0.0332275756300142	-0.0128603454733886	0.0342726724204933	-0.274682464505095	0.00375665528155947	-0.053785361805084	0.0867497154299674	0.0486666666666667	0.188333333333333	0.306666666666667	0.4615	-0.0180634643160644	-0.050787398611992
275	0.245084780464223	0.117879339305573	0.230996363658001	0.290384930811869	0.981234176150389	0.837586952696888	0.35981746209413	0.731784024002113	0.190814520362652	0.0557761792901888	0.967277942943923	0.188174420589344	0.320228014403473	0.413170911996944	0.207934213930285	0.253884227118185	5.43965741209831	15.4080125049368	17.490164243558	17.4907175111584	0.000553267600480467	2.08270500622166	12.0510600990601	0.117479858556635	1.7113175034483	3.65872862146716	0.00168284711253364	19.5913782947975	0.0475	0.1705	0.33225	0.45075	0.0736350570960797	0.0541593417502289	0.0800792951355749	-0.0467572098644398	0.00424066415787791	0.0410260166392948	-0.0188123084351164	0.0294070832029317	0.00723705928006862	0.0619752070231894	-0.142819302804379	0.049	0.180666666666667	0.314	0.451166666666667	0.00782392147280462	-0.0142574751986844
276	0.452062222834903	0.470467585809253	0.540590252169405	0.463957853620946	0.156786906040101	0.396303860204604	0.430464889787486	0.616167479949045	0.318027952581043	0.293480795298708	0.25651356276493	0.610152582984169	0.595138469891853	0.855790805379668	0.1489642785286	0.18104921151221	3.67301960069744	9.66380029293941	12.8219341265576	14.8268798476201	2.00494572106254	5.16307955468073	11.1538602469227	0.25129104016969	0.997039382844378	1.10358452169567	1.28747627317534	11.9520634187115	0.04975	0.176	0.325	0.435	-0.0292388609342812	-0.165062246609528	0.0305511697279563	0.00674337576278906	-0.0236440386972687	0.0251682798462474	-0.464118153163855	-0.135326990337708	0.0166201838071006	-0.0768169439983091	0.433948634259263	0.052	0.183833333333333	0.315	0.4465	-0.250302098020883	-0.0130261390408724
277	0.400430279718428	0.187556120722025	0.291726763053806	0.323014924350922	0.451016632642753	0.663069117000764	0.300613069287596	0.196846426670251	0.831295292744848	0.359659744745787	0.231061291548099	0.346762163910633	0.626503316926126	0.876837459315462	1	1	4.04141256694129	13.6910445527174	16.3627553956176	16.9308510846167	0.568095688999165	3.23980653189938	12.8894385176754	1.66561852111317	0.0453862986323657	0.839080975018078	1.43431638717448	16.5453357378737	0.05325	0.178	0.31925	0.4585	0.017622715119363	-0.117670195795233	0.0376134124213265	0.00143180210404055	0.0714491544621652	0.0542214865566708	0.0784147425894097	0.0982974951066664	-0.0936207818763798	-0.00840078504525743	0.228166643006031	0.0475	0.179666666666667	0.328	0.446333333333333	-0.160240070123882	-0.0586239078103123
278	0.444913686541423	0.219321956167994	0.23697346659731	0.286331678026566	0.66073919205389	0.481934766563616	0.241920512488639	0.954922297752456	0.151287707443542	0.247843314026029	0.593616749106771	0.781987734999759	0.712782750391764	0.612291810736179	1	1	3.72214202679606	13.0783893563566	17.3704502543769	17.5630771708602	0.192626916483277	4.48468781450356	13.8409351440641	0.00319525763006823	2.05921885791395	1.33541979784786	0.284731364490654	9.7251738352859	0.04925	0.18075	0.3255	0.44525	-0.213663490970997	-0.0798919579074844	0.0758056724467403	0.0341508727982831	0.0450692965497367	-0.00984534431375406	-0.222980333333279	-0.0575707126655476	0.109346782302879	0.0588666593355965	-0.126161695860077	0.0495	0.192166666666667	0.3145	0.450666666666667	0.00801634640685487	0.081484153283246
279	0.368356407063085	0.530064328140671	0.721066376307109	0.653033477158578	0.180613464740069	0.650812417680754	0.708574617844457	0.136626064087148	0.864932659871259	0.179992072169842	0.604866552963054	0.0339094259572659	0.658661492835685	0.00890110476792686	0.668712815989334	0.018671552615862	4.28858710169879	9.02150044484006	10.5487267364006	12.3412957711989	1.79256903479836	3.31979532635887	8.05270866950013	2.21555337840482	0.0289335054476396	1.79768951703045	0.267718190121741	26.4119356228474	0.05025	0.1805	0.32525	0.44325	-0.228233598819323	-0.00574262984387317	-0.0234918114239193	0.0414108260954457	-0.0250746368359799	0.0184052070786573	0.0527853660936139	0.144781131137606	0.060758796065686	-0.0516063090261416	-0.283204751790848	0.0438333333333333	0.179166666666667	0.3125	0.4485	-0.0450193169030906	0.0377013742799003
280	0.0020553754128449	0.00855614828481739	0.0084036540820983	0.00888217519898384	0.259980535055939	0.198972159467087	0.227424097527456	0.00116551212982194	0.608939968347568	0.0251569362354037	0.304716942034661	0.00253556171711258	0.00760257823820861	0.0199478006617632	0.048740391029215	0.039864369993874	16.8626687049982	23.6598988235564	29.6953775880756	30.9642382113161	1.26886062324047	7.30433938775968	14.1015695063179	10.5442324597539	0.261721430033504	5.01305079734266	1.05343655871911	33.3837011284823	0.057	0.1765	0.3095	0.45275	0.0413217491960929	0.002756490385423	0.0542711277777112	0.00513048240820181	-0.0207980996748756	-0.0276788485177951	0.0281066670318865	-0.0686976942222236	0.0967603510898833	-0.0237856218062102	0.0752896915871026	0.0426666666666667	0.1805	0.330833333333333	0.442333333333333	-0.00450550626659569	-0.0318027523956159
281	0.216168962479636	0.556565337944908	0.420497137966869	0.115078527347282	0.00677351138848387	0.0235086851809579	0.143003736543861	0.781362071017121	0.276115725394818	0.0363045962147283	0.652047375358349	0.521338622667181	0.200252905262011	0.370647563861815	0.47913696053468	0.669400767881313	5.78028024249943	8.74393520088051	14.3980413815225	21.7301084111605	7.33206702963798	12.98617321028	15.949828168661	0.0770309279714638	1.18610948928654	4.3827398015128	0.203328637440791	13.0659336195897	0.045	0.17775	0.3035	0.45725	-0.0936095919041635	0.0428501556140721	-0.0644644975119522	0.0145634828243345	-0.0126413506974868	-0.057840910303715	-0.00799255713728037	-0.175789964552925	-0.0976414811832022	-0.0212093421483494	-0.291131079634443	0.0438333333333333	0.186333333333333	0.323333333333333	0.452666666666667	-0.0817454048541771	0.0784807947561044
282	0.6210578897164	0.391527180780318	0.236045715417874	0.274945320392321	0.536958256322695	0.206569531577792	0.17628890394268	0.537543804936912	0.39834982040359	0.223951090500293	0.869494631642189	0.74503598631872	0.944087583525634	1	0.989864232854966	1	2.63260727193847	10.5755532891199	17.3888864827823	17.7700929602215	0.381206477439264	7.19453967110167	15.137485688283	0.380111059961564	0.71330194600705	1.47887200821788	0.0269946361240727	11.1061209313366	0.05175	0.1795	0.31425	0.444	-0.111866072776907	0.0419325042538934	0.000783432430686758	-0.0914221559394083	0.0280783602021882	0.0384621648374282	-0.421442870897813	0.0986689703438392	0.18538572712412	-0.0238415874955202	-0.163813048686806	0.049	0.186166666666667	0.325833333333333	0.445666666666667	-0.19611696815596	0.0666080651348029
283	0.501831633982785	0.659672510574213	0.399766368723668	0.373874371488215	0.230925592548333	0.133606972385075	0.308032139358868	0.142081072796475	0.340435234703342	0.902208804665022	0.640416066619415	0.127156894724326	0.438210949424415	0.41327028671043	1	0.900890791403986	3.34501588298008	7.68399646058242	14.688611019963	16.1237622422777	1.43515122231474	8.43976578169531	12.7787463592977	2.15527424554148	0.90879164328544	0.0150974209118431	0.218198429383847	21.3118871698127	0.053	0.1855	0.316	0.45975	0.0154781812772317	-0.0297311425405743	-0.0663576660402269	0.0128611763932987	-0.0209262218353093	-0.0260359377489489	-0.0942535981975428	-0.0976662145424798	0.0516744770573115	-0.0448170723085858	-0.547319552983124	0.0465	0.178	0.317166666666667	0.455	-0.25496329040638	0.0236955602003417
284	0.0465436353896864	0.283495060223358	0.126955867175739	0.0271317836951211	0.00770806286594844	0.00962514555071229	0.0928543935470257	0.672766124031506	0.126719350602044	0.0309706893282974	0.113930327055538	0.154913800527335	0.0605030469152202	0.073452300860387	0.0996627347045258	0.0977508846164168	9.66092219776328	12.0233762741191	20.1020772795382	27.2021545526804	7.10007727314223	15.1787782785614	17.5412323549172	0.17838350828788	2.33224075743965	4.65458660250988	2.49883806762773	20.4620866160024	0.0465	0.194	0.3285	0.46925	-0.0854707358833587	-0.0507543658492616	0.00728831670181886	-0.0506693116285146	0.0190845057784602	-0.00583423902315197	0.229488452272396	0.000559750993641457	-0.120420130403107	0.0755108290284819	0.501473260613506	0.0483333333333333	0.181833333333333	0.308	0.453166666666667	-0.0518090637030978	-0.0819534084833301
285	0.441874794089981	0.579495709941949	0.687776708277062	0.731598662460318	0.57483966261749	0.732927758348384	0.753018082107215	0.200388610700773	0.899384139021968	0.168842866301614	0.640016894938695	0.678831113397201	0.707237818188664	0.704379196876185	0.205038754506258	0.286563939634319	3.74319408999872	8.50642229135701	10.9778304188803	11.2924820912231	0.314651672342734	2.78605979986605	7.54928800122434	1.63953987570767	0.0159869144245022	1.89318727454338	0.2187200714543	11.0915288926183	0.0525	0.1845	0.304	0.44825	-0.251520858411513	-0.0445047680824326	-0.0651659136769336	0.0265752040681723	0.0274884037592299	0.0133067935786577	-0.444973626023873	0.0329229110671978	-0.0365245656530859	0.0417139939131911	-0.159318837933546	0.0468333333333333	0.1835	0.317	0.453	0.0019040433554353	-0.0233183552894081
286	0.268984573124436	0.0725824426068629	0.141600803056105	0.179621502723062	0.694783404264376	0.742813137521561	0.200586944708507	0.0479798336204985	0.468450791211969	0.439314180061992	0.967243859594262	0.334943236020197	0.21430700737635	0.178453202054492	0.651465795371384	0.490792567247793	5.18347449752036	17.0813841225608	19.6490267078043	19.8029824593614	0.153955751557078	2.72159833680053	14.619507961841	3.91069212790489	0.525627928956965	0.598073077826484	0.00168635662339511	16.7351321402295	0.04675	0.1815	0.319	0.44575	0.111461461093617	0.0812698488756579	0.0255451528805616	-0.0155197814275035	-0.0204295461110823	0.0427221801101615	0.000643733453240487	-0.170439060170518	0.0148073372612603	-0.06673176856918	0.00279824303540757	0.0556666666666667	0.175833333333333	0.311666666666667	0.446166666666667	-0.0975407604531247	-0.0201432728299469
287	0.476664525758115	0.240800453492022	0.217258293538863	0.26557043006473	0.679457896654984	0.386980994680674	0.209749990968684	0.658152566792722	0.966432088885767	0.338729955903073	0.120563794542323	0.349082726260116	0.372265562509334	0.624836152506781	0.134287163355385	0.219135402676081	3.50798975062207	12.7022261882012	17.7742197014159	17.9449564134993	0.170736712083453	5.24273022529815	14.4369666628772	0.195775502748802	0.00177102569432463	0.915232226374428	2.40998145231242	16.5085245895905	0.04625	0.1845	0.31175	0.43725	0.0189984122710944	0.018263027279611	0.164340662685723	0.00576584554165052	0.00315310730240549	0.00249271814601626	0.0361483577996783	0.204772155108001	0.047635045644398	0.00298932937650734	-0.0132803953736417	0.0481666666666667	0.184833333333333	0.320833333333333	0.453	0.0534104334587445	-0.0832626389092229
288	0.275300447042348	0.140557282187341	0.0171010483716536	0.0246624382766418	0.706949801534348	0.0257069779275051	0.0213364342387526	0.107887406820482	0.496123983830229	0.592990129747353	0.181706121950763	0.0665151827700775	0.458202864998206	0.439166604971104	0.936665010946581	0.714299846016831	5.11903429065569	14.7730613742388	27.3944173876953	27.5357601051364	0.141342717441148	12.7626987308977	22.4167258144807	2.58489728481027	0.463217743083078	0.285698780911844	1.78361442133428	22.6326940117291	0.04525	0.1825	0.32125	0.45125	-0.000988911157649511	0.104634067057395	0.013327413563733	0.009036517979043	-0.0285540222578971	0.0342290735255589	0.294708161360485	0.0160214284643439	-0.0463879662720651	-0.0753663733098902	0.127583005474364	0.0523333333333333	0.177166666666667	0.316166666666667	0.464833333333333	-0.227043076398045	-0.0329941812595208
289	0.758573033965257	0.624237204941895	0.557922402056832	0.523792313159545	0.233566032310449	0.308578805308718	0.352694136548254	0.333094310008806	0.606481152759525	0.425326450551912	0.869683424111334	0.53292482610547	1	0.561262336388193	1	1	1.87588723447698	8.04708922725695	12.6038973618633	14.0229097210395	1.41901235917612	5.97582049378252	12.1470224865625	0.936830426795495	0.265330943886511	0.635551002056673	0.0269158863138728	13.9026505165875	0.053	0.18725	0.31475	0.451	-0.0931310436785436	0.0363228097701969	-0.0691687848683628	0.00242046160194497	0.0102163341782473	0.0422239654045512	0.110745967796956	-0.277281685744589	0.00152721520785874	-0.0323349798283002	0.310349438301362	0.0486666666666667	0.183166666666667	0.322333333333333	0.452666666666667	0.0315258890785942	0.0145476742722778
290	0.118493394696438	0.00542123703450724	0.0139420613657524	0.0189651108182954	0.540402539441601	0.626287166361852	0.032442027110267	0.559439325506471	0.581526851787421	0.371039274654762	0.0157213078465273	0.0213162772320192	0.0701570062313962	0.0565801310683405	0.216314465898758	0.154801892090181	7.35032368316024	24.960314986638	28.0663711813177	28.4411653927382	0.374794211420522	3.48085040610022	21.0908417095779	0.340675923817344	0.303772755865793	0.800180947666377	5.83377999419463	28.040599093786	0.0475	0.1835	0.313	0.458	0.0588823601810524	-0.243309876482224	-0.0691873311638758	-0.112053415591772	0.00962220007336088	0.0111761606137222	-0.292509750836276	0.0714734556157639	-0.161704632707021	0.00905890107952462	-0.0195659321850513	0.045	0.179166666666667	0.3215	0.4335	-0.131791621293789	0.0829614647343642
291	0.42468126056041	0.72589450352871	0.695232390910243	0.700871102114872	0.363172820353266	0.451736894907909	0.727100342850684	0.1163887455755	0.445124627510753	0.37698486791714	0.844147257513629	0.638412402230375	0.442611227312915	0.755754915954382	0.962385412802695	1	3.86430700782512	6.99523731384397	10.8826097077399	11.7095015753803	0.82689186764037	4.7142642615363	7.84519456755515	2.46525590121428	0.583036340278341	0.780511116039634	0.0386482004450954	12.5317880856968	0.054	0.18425	0.3135	0.461	-0.0703021945333131	0.0288877645491582	-0.00579776060401885	0.0236078697717457	-0.00224012876450308	-0.0122811788950936	0.16545888390677	-0.172089816000135	0.161837486734483	-0.0224495334974928	0.186907719187045	0.047	0.190333333333333	0.305166666666667	0.459	-0.142984349372017	-0.0936222559413494
292	0.370879277585238	0.317916494351004	0.328749160775603	0.374943123119369	0.551047151378868	0.46926179535683	0.375869956458339	0.137808812222046	0.489611304995724	0.263769985792399	0.599497965623543	0.490066955533238	0.535510370486942	0.749597398836738	0.72299037903701	0.876073907501482	4.26855456436169	11.5275806730788	15.7520587355393	16.1075033114976	0.355444575958245	4.57992263841879	11.8389487471359	2.20225721239149	0.477380366786747	1.24886176287509	0.275753745998372	14.4720979072829	0.05325	0.18275	0.31925	0.4535	0.023404205240531	-0.0882299095799672	-0.00614684408200704	-0.027292800739963	-0.0407653143573768	0.0342097156441339	0.120759772945364	0.0956705116846572	0.0854104897748866	0.0161598506438943	0.18573518206367	0.0466666666666667	0.177333333333333	0.308666666666667	0.448166666666667	-0.0937176470624473	-0.109059196047751
293	0.725897127322731	0.656119456153782	0.635125341815235	0.579006838322524	0.197479901924752	0.349120863436071	0.422719886079229	0.426374570475639	1	0.699474042284044	0.260843448685046	0.130736961148121	0.98159931377081	0.537025790451541	0.647492722152067	0.420700353133385	2.05362039712054	7.72047325908352	11.6407892181596	13.3017036678575	1.66091444969788	5.58123040877399	11.248083270737	0.632678365808715	0	0.149019586790018	1.26427495364987	19.9811461625319	0.047	0.1765	0.319	0.44325	-0.186296902965809	0.031442054302672	0.00639159350015876	0.0286743836187001	0.000170551949202249	-0.0452270174749139	-0.0974639464696494	-0.0900901650314852	0.0169629543541096	0.0549633109335136	-0.245305966799406	0.0505	0.1765	0.315333333333333	0.454666666666667	-0.252051444825811	0.00218895347696144
294	0.64100778079993	0.384424891655252	0.310974023397835	0.378512911308247	0.905884636078903	0.370038549023681	0.259913366221129	0.411114247763246	0.521261305322324	0.268979310396624	0.645530017013494	0.0824081425080033	0.9875212096156	0.974034701191918	1	1	2.52028158504254	10.6623115379189	16.039401006703	16.0533795735828	0.013978566879814	5.39106803566392	13.5330979885402	0.675576116208504	0.411396977026016	1.22194485749242	0.211582317060675	23.0822955916946	0.05475	0.18225	0.3115	0.443	0.0563238668633894	-0.120463359548158	0.0408477513357917	-0.0488188853794095	0.0518285650284947	-0.0398052874760577	0.17875868090086	-0.0913342300127178	-0.108775715743191	0.0149415902670338	-0.00548401026603017	0.051	0.187333333333333	0.322	0.447666666666667	0.0147723296910597	-0.0865816608743497
295	0.561506209117294	0.577849840836245	0.333470437843665	0.396629063853671	0.74537461708559	0.202049526723231	0.306274995637754	0.473207167129661	0.941091956855318	0.417181531916183	0.183650434524804	0.759270673975698	0.602636325241338	0.967701721502389	0.399812275750698	0.611558344732115	2.97804503307998	8.52340573736001	15.6773844143827	15.7828432632232	0.105458848840499	7.25943752586318	12.8047982301432	0.514477060403806	0.00546083832705335	0.658241260456634	1.76783344645082	10.9054063677858	0.05025	0.18275	0.307	0.4565	-0.156068461312907	-0.15731883092351	0.0388325934482266	0.00509833443608247	0.025909137979034	-0.00283592867084655	0.00550013989270258	-0.223042736764114	0.112388414405732	0.0124514156353091	0.320064574741286	0.0535	0.183333333333333	0.314666666666667	0.443	0.0463676559659926	-0.0693815030735106
296	0.0987896553801843	0.00739861248758711	0.0169466128574109	0.0203824662164515	0.380189410931259	0.532618585524064	0.0403380405651248	0.502481151709708	0.612774605878618	0.063065768813603	0.0551146064670028	0.00185979651803873	0.0555102566627042	0.00339565349798682	0.227196465689312	0.0177801820500486	7.81004390093585	24.0769996446979	27.4244623570412	28.1945517124623	0.770089355421078	4.11755206776434	20.3845078115264	0.449692217268876	0.256154289625556	3.45486804051507	3.67861523587453	34.3067573094846	0.049	0.1815	0.32175	0.446	0.0649728097861554	-0.0644290579711917	-0.0161914961194129	-0.023926166752239	0.0303583859726397	-0.0139259295161154	-0.129759746109404	0.204561203680572	-0.0183133901396478	0.047137652002237	-0.168463726172951	0.052	0.1855	0.304166666666667	0.4655	-0.360702821417906	-0.0832464730806189
297	0.064087873296534	0.289196484495843	0.278441576605024	0.286050589451666	0.323733973579615	0.343937151692109	0.650943808941478	0.129603750878095	0.161977529165671	0.320963569235699	0.0583124194701191	0.232925402753457	0.202220827420942	0.102832529314061	0.435828100637777	0.317470143242808	8.88313446054235	11.9384567770685	16.594319157186	17.5681204505818	0.973801293395809	5.62966367351328	8.68498599003942	2.29724435993194	1.95566657991003	0.985015987522274	3.58474346470939	18.5898405351915	0.05375	0.18375	0.31075	0.44625	-0.0634418072266609	-0.101937409315234	-0.030671162390861	0.0525066637776565	-0.00606973926382911	-0.026465816448779	-0.143540195550641	-0.054416393447189	-0.122476736563365	0.0589756936002842	0.201947897017746	0.047	0.172833333333333	0.320166666666667	0.4655	-0.117751163617278	-0.136102095553689
298	0.0837038348875271	0.1304835581226	0.17147938086039	0.199329163765962	0.481919680447815	0.509468699055066	0.434750895661978	0.723396329307298	0.881705569478306	0.00447624894288167	0.92167955108891	0.104003552800213	0.0343804988948917	0.0812762660429285	0.0908075668715546	0.156943018231572	8.22415217261732	15.0435109947794	18.8317223055783	19.3262383643014	0.494516058723093	4.28272736952204	11.1020861916841	0.125261735895492	0.0221436580686714	8.07975530718613	0.00966648717258067	22.1471341550027	0.04975	0.1805	0.29925	0.458	0.0556790886912896	0.0175642924847958	-0.0564272152156402	-0.0188033256279112	-0.0413697265074472	0.0181386461089176	0.0733061732077705	0.153796307244853	-0.0525700970504655	0.0587893074271766	0.225404685530436	0.0513333333333333	0.179333333333333	0.326166666666667	0.459	-0.076681840444608	0.00743687276851282
299	0.569773502166451	0.420232022637535	0.456124349817642	0.396583639576432	0.17155115654311	0.352518216953885	0.302941848570812	0.255626051843336	0.459485589153749	0.31083663730444	0.767273016262349	0.0698133565973738	0.778443692567485	0.0331034426576189	1	0.12158274854573	2.92901786792208	10.2337335868069	13.9141774654418	15.7835133876069	1.86933592216519	5.54977980080002	12.8544955196849	1.29229168300299	0.547147458459222	1.02711754049778	0.0875827208310511	23.7305179164699	0.0515	0.1795	0.30675	0.4435	-0.215736924447653	0.0056689539713888	0.127699033617472	-0.0238314574585794	-0.0201963790374064	0.00853142494391416	0.0607621388254464	-0.0763934648195275	0.0592203706422149	0.0296713579484737	-0.247781137061715	0.0465	0.185333333333333	0.316333333333333	0.4405	0.0408801567227904	0.00912707375680528
300	0.62241295063567	0.47242392108196	0.743149696236074	0.752944462031063	0.390339103051897	0.929400526407041	0.679814573450076	0.693330535312264	0.169157508811298	0.461212609387046	0.862920552344179	0.258354246399147	0.710965357067365	0.0605623983053186	0.631790101154853	0.141530906339245	2.62493195190473	9.64220902876696	10.257174862003	10.9950602618846	0.737885399881634	1.35285123311769	8.37012830997992	0.15550350122021	1.8903938248568	0.542950257575285	0.0298106561149325	18.0824786359809	0.044	0.188	0.32825	0.44225	-0.183983584955318	-0.0652924353239784	0.0220497843892809	-0.0115226052566773	-0.0257703653845753	-0.0114847220696164	0.0512262931833551	-0.0810503289764606	-0.135744733373284	0.0082728470611153	0.326163297193026	0.0456666666666667	0.177166666666667	0.335333333333333	0.4405	0.0596831535385803	0.000647156402528977
301	0.978879680448766	0.583895507634727	0.540833157020503	0.46131161785071	0.152768893309825	0.269026735608646	0.210563215584995	0.730249409069951	0.598547388301656	0.853361902964238	0.947591865139745	0.347004641726595	1	0.713213419004413	1	0.793645189292037	0.44218493704102	8.4610628882001	12.8188687508227	14.8632519317616	2.04438318093889	6.40218904356152	14.4210669947206	0.118882751130968	0.277192341487535	0.0341623521380825	0.00432058519982093	16.5414825261159	0.0485	0.1865	0.31425	0.4445	-0.0879165179974036	-0.130658912218417	-0.223032323114131	0.01090423660766	-0.0108411717500758	0.0104021559670447	-0.2353925620886	-0.0831858405402627	0.0322470422379854	0.0683365846917064	0.356606907087184	0.047	0.182333333333333	0.3125	0.443833333333333	-0.124821562171478	-0.0127682222023275
302	0.941729426380516	0.941534004050495	0.934690518581548	0.944286325887411	0.507610745706072	0.651608903286524	0.825585052376921	0.781884557276277	0.906591238312492	0.503941187700293	0.639876501707905	0.96230779058565	1	1	1	1	0.775292466321844	4.12495509281871	7.00055467520724	7.43954384136305	0.438989166155807	3.31458874854434	6.6642513750412	0.0766536593241653	0.0137684950095718	0.446626828605076	0.218903719349328	6.82567201364621	0.05225	0.17775	0.311	0.45125	0.0340577756811843	0.0347026796815351	-0.0457318318640641	-0.0683772093624823	0.0414081039925096	0.0302308014992868	0.0517579950666571	-0.178730018580812	-0.106177765789526	0.0416569225446478	0.148513166576516	0.051	0.178666666666667	0.317333333333333	0.4465	0.0331491915649315	-0.062862021920161
303	0.827026876975115	0.635716366213234	0.484997889569564	0.560103866441478	0.907151320721558	0.345211422131877	0.359937445234317	0.854039263183231	0.933603607541219	0.684982661498966	0.257823897090533	0.581872259644808	0.948750260110467	0.913792988038685	0.223172148220853	0.256862256571891	1.49782383852289	7.92957055604347	13.5336744645829	13.5472775933013	0.0136031287183869	5.61770703725779	12.0494537547784	0.0338438946291717	0.00694085818395251	0.164570827884745	1.28040418700584	13.2645510471007	0.0515	0.19	0.309	0.448	-0.00358017646062113	-0.104523523984219	0.050214615688235	-0.0674442538995527	-0.00727155309334148	-0.0283860830737009	-0.0973832796251543	-0.131817972630445	0.0494591348624884	0.0533127629615889	-0.00844667169989518	0.0523333333333333	0.189333333333333	0.312833333333333	0.4595	0.00215999477907994	0.0313634738674961
304	0.0101736665340648	0.160072923952715	0.218082257944283	0.264490638516509	0.647902181003878	0.597372004070866	0.943607701674074	0.034622255973828	0.00495027064828762	0.361466995852294	0.954202253017318	0.108200830744341	0.0033624688620349	0.0102547382433809	0.0235094463023814	0.0484126819212795	13.2370739215403	14.2922673637804	17.7568129900465	17.9653681986601	0.208555208613689	3.67310083487973	4.72829427711986	4.46370838292569	7.89751691819583	0.83279004961696	0.00329826443339698	21.9848858430256	0.04525	0.171	0.3215	0.45075	-0.030725324254626	-0.020476987491304	0.014225562591093	-0.0041216987096316	-0.0626575459373517	0.0202815469767369	0.077674087448286	0.00640461169122693	0.00675034784746984	-0.104846044879492	-0.108651003161088	0.0546666666666667	0.193166666666667	0.312833333333333	0.451333333333333	0.00620350432773208	-0.0351648572454699
305	0.683715920230523	0.0266778027597189	0.0792250213088373	0.10740627346221	0.832358114565397	0.884951895885336	0.0491637265286519	0.938695648688223	0.923784526769651	0.723735660305623	0.144284510508278	0.17098167718076	0.645173006757574	0.853329254451004	0.681599062791849	0.935478487785003	2.2838227132961	20.2840354665168	21.9703806386169	22.0151882892169	0.0448076505999779	1.7311528227001	19.7313655759208	0.00591505018019234	0.00915230113787402	0.124941470307022	2.13165911060423	20.0248449555369	0.0475	0.18025	0.307	0.4445	0.0176709154329383	0.0962411386567278	-0.289567398844467	0.00130704330901553	0.0736835344086752	-0.00520246565359343	0.271217923886735	-0.107180297671176	-0.0383421926394154	-0.0394239354926465	-0.169232491593458	0.0471666666666667	0.1795	0.310333333333333	0.459333333333333	0.00519174838291168	0.00602399627995502
306	0.627320978715461	0.575834205002098	0.709958666761475	0.0411061262839437	0.000106166297748978	0.00418373909344632	0.017000633737651	0.866930795324015	0.38109606938365	0.23239214405862	0.571920916400354	0.527849173221071	0.825108309923913	1	1	1	2.59719002930069	8.54421684281988	10.6931097669803	25.7168658935188	15.0237561265385	17.172649050699	23.1196758642182	0.028075776975129	0.767163209333376	1.42616004998126	0.31947899799161	13.9694262887345	0.05025	0.174	0.31	0.46275	0.00618460582602835	-0.165471298969987	0.0554397486431806	0.00674658783491363	0.026537908805568	0.0242969207890468	0.017800122939667	0.0449872403045327	0.129312087075761	-0.039505754658809	-0.657158620348396	0.051	0.180833333333333	0.321333333333333	0.457	0.00265686938682301	-0.0643574587358077
307	0.166507244467422	0.142432598365221	0.224354042734556	0.222860674224536	0.278210862686372	0.538358239123556	0.339440744313908	0.133650515766142	0.203168759007677	0.867594855826183	0.0986421045150156	0.128310217483305	0.316849867676336	0.577103783608943	0.225686722838154	0.367181224119872	6.47287935628265	14.7245249170082	17.625896646925	18.8017056059034	1.17580895897845	4.07718068889517	12.3288262496208	2.24958182004184	1.61944810226487	0.0277936567272263	2.72736185578106	21.273695642311	0.0535	0.19025	0.31775	0.45325	0.0131778243314126	0.0205508748267063	0.0684045330572847	0.0446774989368497	0.0217991776705502	0.0113958566903987	-0.0953339045857397	-0.0231924177573216	0.135337614253159	0.0106608168526862	-0.121384881310174	0.0468333333333333	0.180166666666667	0.316166666666667	0.4365	0.045021943953477	-0.065766832979565
308	0.772002287574688	0.704787921563397	0.853339531114413	0.887000818659751	0.67674699597755	0.901547800211827	0.798097774292614	0.64311911812631	0.485448155346967	0.453056067529337	0.46044225100235	0.14589423293229	1	0.748479238852456	1	0.903750438039724	1.8026237467202	7.21725471435639	8.64097456558375	8.81478537076327	0.173810805179528	1.59753065640689	7.01216162404307	0.214685973262021	0.48659942921222	0.562994887377499	0.544819385697338	20.7236305718559	0.05225	0.19275	0.31375	0.449	-0.00707063058006613	-0.100238687705322	0.0621535418684585	0.0342002614533653	-0.00916891381670084	0.0151913103808379	0.0998012295283964	0.0396712009521341	0.0576840620788088	0.00161958875282471	0.0195765831087157	0.0501666666666667	0.187166666666667	0.306666666666667	0.4565	0.0272314056267508	0.0416741514248433
309	0.027448661695583	0.134958635980769	0.17909955508783	0.221732036594422	0.667732502553367	0.563227583436801	0.7219325446486	0.70356942028451	0.0187144757347203	0.143664081155827	0.0777998734379458	0.0389001952335408	0.114985901112515	0.232519944413873	0.0561265233659167	0.0987124625907853	10.9225252333345	14.92127128008	18.6416321078796	18.8258980492756	0.184265941396006	3.9046267691956	7.90337281594111	0.144785250050973	5.52800090780875	2.13826723659076	3.11027395402562	25.9173719937927	0.0475	0.1915	0.305	0.46175	0.00400763608626507	-0.102667961402412	-0.0425526788526375	0.00633281394894217	0.0225468192185378	-0.0219056231738227	-0.126674382248192	0.108394649005456	-0.0577343443380411	0.000712459812499288	0.136673148075068	0.0491666666666667	0.173	0.318833333333333	0.443833333333333	-0.137854293982971	-0.0537559282760256
310	0.229696295597979	0.679949278171714	0.298446591405093	0.172071783991974	0.0528687153552178	0.028303875454956	0.212669778032968	0.808796022798663	0.179834834229085	0.0559195065513742	0.947694478030393	0.481784795303497	0.309579732982163	0.502081916891017	0.351093621757881	0.489354948306604	5.61627505700744	7.47520229982183	16.2483113009002	19.9963752320473	3.74806393114704	12.5211729322255	14.3801001750398	0.0585540940928695	1.79898845193384	3.65445323468884	0.00430365845204506	14.5838832197906	0.05125	0.17725	0.308	0.454	-0.284474943302013	0.0483641972327282	0.00830872958087761	-0.0566564086548829	-0.00277263117376913	-0.0131177649561691	-0.18509392089455	-0.412935035003926	0.0863796202860342	0.0354785825258895	0.34205766536784	0.0501666666666667	0.187833333333333	0.326166666666667	0.453333333333333	-0.133333615259565	-0.001797086647363
311	0.17542732926539	0.242931507782126	0.320181565586271	0.374817733581404	0.63895306641347	0.632014870311566	0.550869114085954	0.393544927278792	0.858439424851447	0.499368617507114	0.024008143815477	0.327127482561557	0.122329590570423	0.256204839956286	0.16112839513178	0.266558878986998	6.33591238907684	12.6663135071576	15.889295537585	16.1094095420631	0.220114004478091	3.44309603490547	9.77349715298624	0.727960938179876	0.0318126693946397	0.456277987279464	5.09404401199572	15.7778615811871	0.04675	0.18525	0.31375	0.46175	0.0286044911363617	-0.130767227956552	-0.0156143262073309	-0.0364928430046947	-0.0472286833832753	-0.000865549105901844	-0.232127909983388	0.272618577082981	0.0679865362609057	-0.0332775454710026	-0.271103616656749	0.0505	0.186666666666667	0.320166666666667	0.438833333333333	-0.11598439187463	0.0436504947579221
312	0.614783221435869	0.696862993768235	0.624308012483495	0.539414958143239	0.153033904442396	0.259059014736044	0.430847085986311	0.985614642924521	0.672930398810186	0.139843044271769	0.576637619430235	0.440127148794278	0.580011144573425	0.430431077053568	0.269295772282763	0.211060860043651	2.66824176778027	7.2998850972217	11.7757287195782	13.8174747139565	2.04174599437829	6.51758961673477	11.1492329461762	0.000325093458741321	0.178193427911538	2.1796854069853	0.31170203912734	15.1575797007558	0.05425	0.185	0.32975	0.4445	-0.0534364874058595	-0.0357186061778518	-0.0150963383920128	0.0140937095231207	0.0147660124504125	-0.0158416118615844	0.0220523537186429	0.144864873284715	0.0334327200555621	0.036990195416334	0.306608559926907	0.0541666666666667	0.181666666666667	0.315666666666667	0.450166666666667	0.0374456222880971	0.0512966092314862
313	0.844297768738213	0.561627037563591	0.324308018152166	0.375318101893341	0.597428839788292	0.19185788177968	0.196530768636668	0.52617314128874	0.630095569647831	0.606235750076091	0.486084900701942	0.699966268773837	1	1	0.262223541629506	0.427763386919051	1.39940876908076	8.69132430366153	15.8229135277797	16.1018047981779	0.278891270398162	7.41048049451638	14.7023960290971	0.401776656012316	0.231931180760512	0.265692908746132	0.485180912932265	10.8219109372647	0.049	0.185	0.32475	0.46125	0.0171522685248767	0.0253080749981346	0.138223070047802	0.0113630980536657	-0.0536959781415254	-0.0169726328413935	-0.188997549997448	0.167057528313056	-0.0325908184429136	0.0666986934276936	0.0351394600878369	0.0518333333333333	0.188833333333333	0.319833333333333	0.454166666666667	-0.0805035046299587	-0.00470920228660213
314	0.859326507417637	0.194277820620986	0.313095523600846	0.292587776071915	0.228992802886125	0.564374877330353	0.136026362776174	0.654339489485425	0.530840319886444	0.441238298308114	0.686992255657311	0.886012310637966	1	1	0.706555930819184	0.962905037574364	1.31205747160129	13.5549196700376	16.0045658684612	17.4516723946435	1.44710652618232	3.8967527246059	16.1396149230422	0.200472795496808	0.392782683728001	0.593059924489353	0.162360762549724	8.06310904791709	0.0515	0.1855	0.324	0.44275	-0.214934828387748	-0.146000880162002	0.102732369182466	-0.0474655365803823	-0.0381039461262811	0.00581005808685235	0.162066643637964	0.209204424100203	0.0622462864594724	0.014428549485854	0.278059150678514	0.0495	0.1905	0.316666666666667	0.438666666666667	-0.0455594035296849	0.118014302063632
315	0.318189023534354	0.594059460808881	0.0269411135664965	0.0273081827730683	0.251310476428063	0.0020736932337718	0.020989509785741	0.0568410565047178	0.561185622832394	0.825964606031112	0.416524057459419	0.362703610018836	0.275263809052969	0.469364302514929	0.706791746982275	0.898217218403623	4.71159957618511	8.35648345135996	25.8633988129804	27.1794027710421	1.31600395806163	18.8229193196821	22.467803194857	3.62723852838462	0.33765554337333	0.0483472182440892	0.660101655219478	16.2952744268573	0.05825	0.18025	0.31525	0.44525	0.0261826881157614	-0.00617317583355362	-0.0457080181349571	-0.010096560056669	-0.0281035743402068	0.0122075438508553	-0.109682112102628	-0.38606862879696	0.108322503730066	0.0961354117245893	-0.347070689212367	0.0495	0.184833333333333	0.313166666666667	0.4535	-0.0163138562418222	0.0489755907230016
316	0.852082501074487	0.863034946399838	0.842723062770276	0.734800614213342	0.118772008561101	0.321085999146863	0.539952226444324	0.48449996953607	0.96629023870483	0.780147371943715	0.365846336161986	0.918671563425704	1	1	1	1	1.35438841365976	5.39829171424208	8.81488467710733	11.2483245716212	2.43343989451387	5.85003285737912	9.89393615796143	0.488717471324435	0.00178603413769451	0.0779118758091499	0.817724409476796	8.12504624008999	0.05075	0.1825	0.3255	0.437	-0.0282737284144689	-0.00116051847987566	-0.165837064338304	0.0190432403778126	0.0364387372786865	0.0013996945337893	-0.0148052655092354	0.0537155501485463	-0.0458846533414432	-0.00891048061294651	0.312490588752041	0.0476666666666667	0.182833333333333	0.322833333333333	0.446166666666667	-0.12029772979055	-0.068562913962097
317	0.20803860094213	0.356318006057465	0.174159888225373	0.184400756390229	0.337555643852676	0.123044906713615	0.244226725724089	0.650110159397788	0.0215427727323515	0.692542582502632	0.651767194193895	0.460874319220138	0.12852621216938	0.0949507209904728	0.146902272070799	0.102269015258117	5.8832492224974	11.0154186770742	18.7641115775405	19.6838043852622	0.919692807721731	8.668385708188	13.8005551627648	0.205761270036419	5.28234030886779	0.156346654213849	0.203679393878701	14.869270484677	0.048	0.19125	0.31325	0.45275	0.0855114343285747	0.00649204385676201	-0.0682069704118774	0.0140148053711827	0.027803639707396	-0.00406444259848921	-0.320158932211776	-0.138842964740145	0.0947383729246467	0.0830666415287483	0.336606577676692	0.05	0.173166666666667	0.317	0.448166666666667	-0.037543113021768	-0.0851679212681512
318	0.845224944199219	0.921119628763506	0.224798610656079	0.220568537560947	0.266589344759094	0.0136125467577386	0.0950693561050487	0.640003282911362	0.807028813946347	0.436894777170539	0.470245004922952	0.935181608034172	1	1	1	1	1.39407044588006	4.51534725238162	17.6167202926445	18.8509329155786	1.23421262293414	14.335585663197	17.4568624696985	0.21873787318782	0.0596633555687731	0.604424668421416	0.521400204799647	7.70177488469011	0.05125	0.17925	0.32625	0.4465	-0.156378582739182	0.0587728465755247	-0.00581190126878447	0.00430168563110986	0.0122447122870841	0.0128993195309314	0.0685390014308421	0.294331613484209	0.174942843942615	-0.0242152464149739	0.297966250858594	0.0491666666666667	0.181166666666667	0.318833333333333	0.453833333333333	0.00645926787394938	0.114187277080063
319	0.379337285572883	0.311490878709252	0.421115355986919	0.494411006713517	0.87628881552812	0.731323941793943	0.511463543682499	0.0562118839263759	0.983278905379471	0.466873851504498	0.921586987434972	0.442261842102205	0.330803939553904	0.415511757411718	0.10541981347406	0.114457458665852	4.20215991741861	11.6172198468994	14.3894866963819	14.4137215554438	0.0242348590618349	2.79650170854438	10.2115616380252	3.64576768097731	0.000439251114585204	0.529365231792326	0.00968942349027202	14.1003514909189	0.05575	0.1865	0.32175	0.4525	-0.0382186228174029	-0.0243948986118548	0.049887833411358	0.0355051372391735	0.0353283141037521	-0.0229710457566432	-0.335570257223588	-0.0020351626625716	0.0568561276565716	-0.00755034113603745	0.0209041500805886	0.0471666666666667	0.186666666666667	0.314833333333333	0.4515	0.0137696960430252	-0.023546766166484
320	0.144353093384352	0.333759745837864	0.550425641061882	0.535660211702755	0.279672500158025	0.768176681014763	0.797258134463615	0.043875895018919	0.792089810063259	0.381173538574112	0.173177227727798	0.195044889262324	0.251471829821113	0.461695037738058	0.472403575707007	0.668886913970269	6.84421974440193	11.31163520884	12.6980434584402	13.8667240946015	1.1686806361613	2.55508888576151	7.0225043501996	4.06133131920342	0.0694838301769778	0.766913641971769	1.85522231585128	19.4266987618221	0.05425	0.18475	0.30325	0.458	-0.0521560579391823	0.0542012335435968	-0.0843838237686156	0.0172936632058075	-0.0516031322543724	-0.0496082531066071	0.142152885814465	0.0473177803254661	-0.0286180168489502	-0.0241736209079356	0.0259778839847526	0.0453333333333333	0.182666666666667	0.3115	0.444166666666667	0.0104121994185723	-0.0794078754858603
321	0.41124361751846	0.661421605458096	0.73728122143203	0.796917908704681	0.891960069260371	0.747995905148709	0.845951897936563	0.329904648282156	0.772510555141154	0.0868002832878448	0.934671788803958	0.147094468494718	0.454827589959951	0.787803037709178	0.265662182754518	0.374360249018356	3.96148327630362	7.66602983984194	10.3353019124406	10.3537501911196	0.0184482786789886	2.68772035127768	6.39226691481599	0.949272095801462	0.0835745020231116	2.93273588947341	0.00671882956885383	20.6880888962534	0.05025	0.17775	0.30725	0.4555	0.00770198485367559	0.00891024289150225	-0.049769870442196	-0.0204059177295681	-0.0644235797013762	-0.0211101590612691	-0.0321428535758687	0.136553246222276	0.00817296301893611	0.0322447826799033	0.089674651304584	0.046	0.1755	0.3235	0.456333333333333	0.0200395567045998	-0.0256083435270959
322	0.668137675315154	0.0677597808936777	0.169453503752287	0.214966883474399	0.764849536607637	0.893668464235013	0.120169692605744	0.311870507792128	0.297007242779788	0.598848977294136	0.980387278277076	0.710095886449538	0.718375151512487	0.278792956288406	1	0.617177227185316	2.36954584842169	17.3109821766848	18.8833767972828	18.9728487484681	0.08947195118526	1.66186657178332	16.6033029000464	1.02273765897235	1.08758352337645	0.276735401803307	0.000604342440055916	10.6913341977921	0.04575	0.175	0.3205	0.45775	0.052811200309856	-0.0452109251977125	0.0325557337447645	0.0139827593559623	0.00941838193679681	0.0664077690344285	0.0124187933753034	0.0935493573119277	0.00801738799321857	-0.0257920889973243	0.140887646954733	0.0501666666666667	0.183166666666667	0.3155	0.4575	-0.111244142940929	-0.010169169321552
323	0.217800245363914	0.757870979531171	0.67155806456152	0.707740276487704	0.510203468429406	0.420095668643116	0.882720591487223	0.153593469218576	0.299045163709404	0.99301311567113	0.112023333983788	0.149762344829995	0.407540375053766	0.503643055156649	0.852089218183187	0.984742580712108	5.7600325907988	6.65165011619683	11.1835773165585	11.617227099101	0.433649782542489	4.96557698290417	5.8571945083022	2.03619459912488	1.07844730752731	7.66828216001159e-05	2.52544275067339	20.6099168788235	0.05175	0.1955	0.31925	0.4685	0.00319459006661733	-0.0618124309185418	-0.0616600238748153	0.0175664305892896	-0.0392195589638909	0.0216926518477362	-0.0606078713077241	-0.0749353851597743	-0.247312513724552	-0.0136630134622239	0.0787970610715751	0.0455	0.187166666666667	0.319333333333333	0.452333333333333	-0.0410301231597307	0.00979577688836057
324	0.175812547104557	0.100898041514129	0.208353051408889	0.263548216047413	0.894305089789489	0.84536862706644	0.390275876782227	0.426953210450875	0.483183832835857	0.02239716882773	0.902111667514948	0.331575492595462	0.150757049571209	0.288911688437858	0.0976360360473879	0.164410860996339	6.33014001844276	15.956029572917	17.9655789580938	17.9832304057345	0.0176514476406737	2.02720083281747	11.6530903872917	0.631097005445554	0.491668802476852	5.2146644420809	0.0151275804746547	16.7899507295625	0.04475	0.18425	0.3135	0.45475	-0.0903679445703603	-0.0911704859584735	0.0471170864422175	0.027570549699167	0.0344517135090418	0.0113250869030666	-0.119597358920481	-0.00726330246489875	-0.119322455172699	0.0142201045038559	-0.178563995055802	0.0481666666666667	0.189833333333333	0.335333333333333	0.4535	0.0347550303036802	0.0212958709267457
325	0.222717552134436	0.554162296717513	0.534434226384332	0.490767427666644	0.211234007231435	0.337170848450499	0.64376925789324	0.426374570475639	0.126802264613435	0.0977055015017949	0.980400027358062	0.354090212888197	0.469850874755333	0.294045615490106	0.495711939330015	0.355906599361971	5.699794776403	8.76895302704361	12.8997246156796	14.4626732365796	1.56294862089999	5.69372020953597	8.76287846017658	0.632678365808715	2.33122243289654	2.74260288816731	0.000603556842179387	15.3585801542607	0.047	0.19075	0.3335	0.46175	-0.163437967941543	0.0263457380917437	-0.0208499449103829	-0.00967073956283871	0.011407105091977	-0.0421764815268149	-0.334539007529433	-0.125852325413688	-0.0576398762031639	0.0289826914949583	-0.565045124530278	0.0505	0.178666666666667	0.317666666666667	0.4615	-0.0394560255485794	-0.096120840290796
326	0.488134845407473	0.654081612569848	0.832408963274242	0.868770765275016	0.66664738380272	0.921789418829879	0.890678765395945	0.750135227041014	0.299420315996971	0.135827170532103	0.850273064831067	0.756397419332108	0.650793949718105	0.915104159889278	0.348648003334174	0.49205452708831	3.43302492799558	7.74138334234158	8.97875746721547	9.16430631725962	0.185548850044142	1.42292297491804	5.73128138926404	0.10141744743305	1.07677418163257	2.22460750618302	0.0356341229089594	10.0788334523215	0.05075	0.187	0.3095	0.45025	-0.0253240432795195	0.0226444989352754	0.00536967152040806	0.0164511052314297	-0.0290415865655511	-0.00968476050224582	-0.118288396552125	0.0350240501363542	0.0927253842509049	0.0292892201808923	0.419260424972512	0.0493333333333333	0.195333333333333	0.323666666666667	0.448333333333333	-0.169819258252507	0.0359590915054466
327	0.648565988945131	0.93384846921211	0.991317845454934	0.994745363353055	0.73990705176045	0.996294324193545	0.997830182890074	0.955235714101762	0.205591486712067	0.526229309842531	0.500728283852923	0.508173166137122	0.90581320100155	0.890449138239612	0.556193244426047	0.594326036142004	2.4780753981031	4.27969754046353	4.53221716357803	4.6424255180973	0.110208354519273	0.362727977633767	2.1643501199942	0.00315093356994112	1.60220162876612	0.401667567532058	0.453392528890618	14.2298489291187	0.05025	0.1705	0.31	0.4505	0.0163568065631363	-0.0691712781527048	-0.0502725695418534	-0.0445701560406424	0.00204535691279289	0.00349291730830669	-0.122941994082783	-0.183977775589498	0.125508543597371	0.021356001726457	0.234107024235036	0.05	0.180333333333333	0.316	0.443666666666667	0.0117939525403291	0.0204596547291984
328	0.496679371836246	0.280319453483243	0.561735874311939	0.411064471756453	0.0824601416135531	0.623293634906829	0.349247254727557	0.33145233520791	0.9833132679534	0.279802177528844	0.260892019540677	0.372522693166989	0.583598173351913	0.849853878549945	1	1	3.37793620709999	12.0712025086395	12.5560901974241	15.5718237049805	3.01573350755643	3.50062119634094	12.1938874978805	0.943215233940919	0.000437447346484987	1.16805047613343	1.26401739852918	16.1443620949239	0.05475	0.1875	0.32075	0.44375	-0.220705502110883	-0.0746540159740392	-0.084204826405816	0.0145999291887911	-0.0354838324243783	-0.0146220821613983	-0.0710055223412513	0.0490908968380352	0.107979236901797	-0.0926367241081445	-0.211733083581676	0.0503333333333333	0.187666666666667	0.3105	0.455166666666667	-0.0472164601742287	-0.00822225765582545
329	0.251963616822596	0.236836610427293	0.461834945064873	0.468876026376988	0.337130744376984	0.850550830514172	0.585417720097428	0.129603750878095	0.914827920252522	0.491496155997808	0.111388982328854	0.929860432502664	0.458402534978916	0.697644947558895	0.362317262720112	0.511387010573974	5.36379863501497	12.7696677522181	13.8381831186998	14.7594950240964	0.921311905396578	1.98982727187831	9.39569638908142	2.29724435993194	0.0114384982771298	0.473249230744841	2.53440338308792	7.84462908682455	0.05375	0.1775	0.3075	0.4415	0.0330201450086389	0.0261020520078687	0.0506311664123667	0.00340716558377359	-0.0525170717579357	0.0261544023614172	-0.0216577359736866	0.0976323560349811	0.00719628261767011	-0.00266786785263214	0.119035802716465	0.047	0.176666666666667	0.314	0.457666666666667	-0.156967213809241	-0.0852385828332426
330	0.200737886550816	0.384506900799942	0.404668841068869	0.465199155786642	0.662396868815163	0.528233936187243	0.637483156809456	0.504648636224484	0.266136778354344	0.040307100934331	0.718178531101037	0.395178401785164	0.211605480025139	0.223553565573008	0.623434559841914	0.553003510446381	5.97878962440154	10.6613044155019	14.6192213872346	14.8098464774957	0.190625090261165	4.14854206199379	8.8310568530942	0.445146970615042	1.23655109671563	4.20491051605859	0.130244631747701	15.8042638662823	0.04975	0.18625	0.31325	0.4505	0.0243039610885537	0.0121511447670592	-0.12994881946228	-0.0744252852120621	-0.0137560921351609	-0.0345229211276956	0.0595989984353951	-0.0666375452566662	0.0700328103371976	-0.0242077638557915	0.061391151841718	0.0468333333333333	0.1775	0.332833333333333	0.454166666666667	-0.0777518757883575	0.0238671445273178
331	0.796957107421395	0.538277016610833	0.204172570432858	0.223665722394389	0.393870039192287	0.0796154816668736	0.104407197380217	0.954258483395914	0.581120001973564	0.276819392163882	0.657080484280436	0.999984122514373	1	1	1	1	1.66559679275815	8.93506555227941	18.0575434034399	18.784504356001	0.726960952561058	9.84943880372157	17.1189075632428	0.00329016131809112	0.304427492708783	1.18263904721789	0.197089452840373	1.82113972204369	0.04775	0.183	0.312	0.444	-0.227535525677683	0.0715860420544391	-0.0448457252147239	0.0290239054506401	-0.00617372336353081	-0.0633503199834369	0.133470072833289	-0.0175161057223714	0.126800520949525	0.0714820263371738	-0.0977265575674127	0.048	0.178666666666667	0.322333333333333	0.4395	-0.261505560684104	-0.0305114503260139
332	0.161706948797999	0.0776593314757926	0.190065692156508	0.177655518131068	0.224739464862632	0.700171560402262	0.273960850489528	0.0394042327057764	0.64971463025879	0.705814963348791	0.168000231112614	0.319465163662157	0.210208729709936	0.398157087676326	0.0835823439330218	0.0612457364869261	6.54935682980431	16.8539274049836	18.3788742960605	19.8527228120802	1.47384851601964	2.99879540709662	13.3033659822759	4.24335471750783	0.206260094619211	0.142493143244792	1.90069782414503	16.9899564750758	0.053	0.18475	0.31825	0.4425	0.0163877629311208	-0.0514188302465129	0.128524238064523	-0.039080545807142	-0.0948422947771403	-0.0289309634223972	0.0255675946771355	0.0562626796151413	0.0539374066298656	-0.00144306870773737	0.212442291348291	0.044	0.181166666666667	0.314666666666667	0.4565	0.037805454165174	-0.109191425319827
333	0.443091531549138	0.594209037432858	0.822548041988119	0.432035147279751	0.013213450640094	0.226912013603374	0.399442026979121	0.757090289920639	0.704824920706458	0.389038620404943	0.0971726885407984	0.823824431419888	0.345727231043256	0.631584833506757	0.745502963624411	1	3.73475273283839	8.35494632017799	9.13130839405494	15.2716135801384	6.14030518608342	6.91666725996038	11.5368608473	0.0956689632616872	0.14350113783803	0.741944738338134	2.75134444894502	9.93474494395013	0.0475	0.183	0.30775	0.438	-0.0509121461256027	0.0344001974503615	-0.0026465161356443	-0.0500423477969257	0.00822586487585716	0.0113062520069064	0.0688030786500541	-0.0394104353528748	-0.103896178199634	-0.0229368555332518	-0.560474349418142	0.0461666666666667	0.186	0.299666666666667	0.454833333333333	0.0242915949846107	0.0154257549540643
334	0.834399018517663	0.703111483961132	0.685745913008316	0.622823482824319	0.188352180807709	0.358012979265769	0.420266662024468	0.43094938997584	0.409163106473373	0.874119155747602	0.755360094089152	0.848838312882588	1	0.484591376565641	0.446501564776636	0.212854310465686	1.45603903137817	7.23476377881889	11.0036920565617	12.7341519089823	1.73045985242061	5.49938813016342	11.2781128776041	0.620263485480336	0.681231143398691	0.0250995903625153	0.0970818026344205	9.51932169225646	0.04925	0.1785	0.3125	0.4525	0.0607731320144949	0.0105975428713915	-0.0913510920487946	0.0119839978255985	-0.00952945879355848	-0.00819471332175967	0.0786970986641	-0.25362561399621	0.060764664582647	-0.00816220913721644	-0.000392517029201929	0.0458333333333333	0.185	0.314	0.455666666666667	0.0139253305581262	0.0140615769118058
335	0.0219172071994851	0.0635154302431753	0.205415538945768	0.208573372284177	0.297610797578531	0.90252349746016	0.743237883935262	0.00129326780292072	0.763485130249555	0.826861431449164	0.317223505916799	0.000206217414394791	0.00987201977766069	0.0271853822560255	0.0409286997612421	0.0788795244903937	11.4530897008954	17.5254822091374	18.0300520794772	19.1149214286415	1.08486934916436	1.58943921950413	7.66183172774618	10.3521099291856	0.0905452452698228	0.04784222143644	1.00035962032234	42.2426621544814	0.062	0.19275	0.31925	0.4605	0.00098902154873005	-0.128517723376145	-0.0193111825810928	0.0397562870224137	0.0407539190980224	0.0129785421238422	0.0403257791658853	-0.0761280792205827	0.143814711271108	0.0285612492542006	-0.161333806933786	0.0471666666666667	0.190333333333333	0.321333333333333	0.450333333333333	0.000592114835756855	-0.0103104532152457
336	0.186825131789952	0.198556995052418	0.361127123015026	0.397787743533689	0.473650412776488	0.806918336484353	0.567049215497454	0.183770248568005	0.0679918414193764	0.641672187908358	0.320649752534026	0.312216481724606	0.16029438782082	0.0716843176261564	0.424523364901092	0.168147300431278	6.16974563512485	13.4702002007834	15.2523159847478	15.765763120784	0.51344713603612	2.29556292000052	9.5960174856591	1.76686731941891	3.33084724777655	0.216561861388982	0.986294369822645	16.0189813075289	0.0455	0.17575	0.31375	0.44375	0.0667415692421336	-0.176924213895584	0.120880280383168	0.0154093177106821	0.0257005670339205	0.000138277519191222	-0.0630524726020119	0.084549479987888	0.058295114018303	0.0134031022119811	-0.0842814307872887	0.0513333333333333	0.190166666666667	0.318166666666667	0.453833333333333	-0.0780627231688709	-0.0815842319449091
337	0.509249796622935	0.59952168815888	0.633930276753536	0.308947447825157	0.0188881716407791	0.114481181075315	0.24029595172847	0.467195690884318	0.404208030713339	0.731783288059958	0.162729492484051	0.467361066716497	0.716697197909868	0.248894833782472	1	0.468494310724897	3.29799625230226	8.30038158454408	11.6557087587571	17.1675482423234	5.51183948356629	8.86716665777931	13.8695519900211	0.528600837994873	0.695771970860733	0.117480529099339	1.94867695780886	14.7802225233006	0.05225	0.1855	0.31675	0.4545	0.0659661179452842	0.0476197895607626	0.00885447966100924	-0.0384339698453203	-0.0274131284323164	-0.0171231897495495	0.0111915297376195	-0.0191365593391824	0.0753793816558044	0.0783820124967891	-0.170577065949484	0.049	0.192166666666667	0.3135	0.440333333333333	-0.0264933769747686	0.0437663369639906
338	0.951664878189967	0.79870260497722	0.92603264738366	0.950498878146392	0.867129527731299	0.958376402584716	0.834457878086368	0.674496409646808	0.791224363013931	0.685610537613205	0.594283370447719	0.772422069503974	1	1	0.755599354485828	1	0.69727227994008	6.19407714538102	7.21675393230544	7.24474512601591	0.0279911937104771	1.0506679806349	6.54747284607583	0.17638740248367	0.0700772324325953	0.163878449166077	0.283704503133777	10.7164714224981	0.05175	0.18275	0.3155	0.45475	0.0187456503389317	0.018987804173667	-0.00139629019665007	-0.0244068028422273	-0.00128931413876686	-0.0364227799644813	0.0669114325879147	-0.0859604409143092	-0.0603850921896338	0.0602612791699918	-0.350059307379306	0.0536666666666667	0.180666666666667	0.311666666666667	0.460166666666667	-0.0201927447975394	-0.0135206550649121
339	0.596097590372773	0.811186801987817	0.749595748267123	0.796944028026676	0.669148847812685	0.506385697606292	0.750531005170424	0.513263046061231	0.128680220057346	0.979103118978738	0.805682245398357	0.874575962233031	0.501314545030969	0.715817085370458	0.50735748880516	0.681749095900023	2.77533613928244	6.04832696801896	10.170755484738	10.3533548390624	0.182599354324338	4.30502787104342	7.57801869977993	0.427409025919587	2.30835437244241	0.000686091651004972	0.0605159918031859	8.27386155976906	0.04875	0.17375	0.32275	0.4525	0.0379813086010024	-0.094308511049321	0.0445940144994427	-0.0415280567250855	0.009230917189788	0.0308639050904537	0.0201136947452542	-0.162246006015586	-0.0490800848159693	-0.0412192342354198	-0.112432362131027	0.0516666666666667	0.185666666666667	0.323	0.455	-0.0270473714348198	-0.0312639121364323
340	0.516982804241562	0.649758117902105	0.755090790350017	0.75607758580398	0.35536717107131	0.67456026979385	0.739783613965384	0.242036637634674	0.345096160761951	0.86089316916277	0.32807101814866	0.645587312939649	0.654971570072745	0.941257095000382	0.951610913678217	1	3.24943964255363	7.78572281515517	10.0965532428745	10.9507522342756	0.854198991401063	3.1650294191204	7.70131259172194	1.36869261463926	0.891407547476774	0.0307081146311248	0.956497074465005	12.4384115733674	0.0465	0.18475	0.3195	0.43775	-0.0396785960498423	-0.00718765879180126	0.0246562926972975	0.00574615966396528	-0.044814462322144	-0.0097316890416925	0.0179131564925011	0.146760412488448	-0.0150566165268066	0.05726093985337	-0.150959299864109	0.0516666666666667	0.177333333333333	0.317833333333333	0.447666666666667	0.0393191444575204	-0.0155134748714928
341	0.656379182423033	0.159732747652797	0.0381776188983201	0.046184972199758	0.424019477412417	0.0515881256068645	0.0185252462508182	0.863060008585216	0.742041967260096	0.132982842027373	0.831261148121048	0.879593321426331	0.628818669938264	0.739590606546795	0.653237712010829	0.820276049844052	2.43462504367926	14.3002210305567	24.6505951032159	25.289743130139	0.639148026923067	10.9895220995822	22.8551180864597	0.029749427119441	0.108340023874916	2.25733376018616	0.0454049528398173	8.96012149171583	0.04725	0.18175	0.33	0.458	-0.155770146575497	-0.0380007064207176	0.00427576643428285	0.0330144995892735	-0.041956181975462	0.00900142679313895	-0.090873651309564	-0.291436215710021	-0.176470515484301	0.0154043690366487	0.00380726330656149	0.048	0.179166666666667	0.315666666666667	0.455833333333333	-0.321708229118015	-0.0100340126603269
342	0.775986348186319	0.0910722184503411	0.178726132873058	0.229208123553624	0.897793702972214	0.797946391199514	0.111279234329112	0.537283648694537	0.65493183714434	0.287938281046531	0.77981286084297	0.805836377547388	1	1	1	1	1.78083735934342	16.3108806677992	18.6507979550806	18.6672970853979	0.0164991303172428	2.35641641759867	16.8864597260545	0.380597479694188	0.199738706696735	1.12923637049244	0.0781554246586893	10.2175565407771	0.055	0.1775	0.32125	0.4425	0.0107707954026456	0.0423685956842911	-0.106332377088195	-0.00476959498172668	0.065228363779509	0.000523504279734898	-0.08671355847749	0.0117825262304956	0.0915338221276017	0.00158072539671607	0.228893468278577	0.0521666666666667	0.181	0.311166666666667	0.439666666666667	-0.205704460651334	-0.00406770195966327
343	0.398045455824639	0.914506317141204	0.759846356980065	0.814670489785904	0.826228912365469	0.36340904651425	0.871969118047969	0.878990264402311	0.192761627848218	0.778513331599378	0.135494754474239	0.00360412852224069	0.63579088135097	0.402567334183492	0.960505116902296	0.700546270139418	4.05925871466025	4.62965687608084	10.0319157077611	10.0801138079405	0.0481981001794338	5.45045693185966	6.02085509328026	0.023179867485851	1.6963834126218	0.0791054685232666	2.22839246749209	32.3222683131039	0.048	0.191	0.3135	0.4445	-0.181927294905725	0.0288873991715624	0.0155260973868266	0.00283335434438716	0.026862305130216	0.0137767914970496	-0.313950648926763	0.0507179369672296	0.0744032109592522	0.0192078289747473	-0.306624613174643	0.0486666666666667	0.180666666666667	0.316166666666667	0.459666666666667	-0.128040702057778	-0.00347621195949605
344	0.724859208110127	0.0915348448017687	0.141475037020511	0.167153351607994	0.491508964961194	0.573770472385596	0.0800456462634142	0.650110159397788	0.821560928636905	0.459493259245385	0.267397944361267	0.666298872145429	0.812219615968424	0.684003575081831	1	1	2.0592653188578	16.2934393308169	19.6527501867167	20.125971433823	0.473221247106267	3.83253210300609	18.0667061149652	0.205761270036419	0.0508672957366798	0.547128762467764	1.23004676101118	12.1676312696619	0.048	0.17425	0.3165	0.45075	0.0160313075270025	-0.0290916018630588	0.127602625648302	0.036503761771107	-0.0769552500042945	-0.0397093008616231	0.0448094835720515	0.139256282418575	-0.227290232717398	0.0373739426387372	0.143408716048579	0.05	0.176	0.3095	0.4395	-0.0909102534263186	-0.0630059561484823
345	0.773487509579157	0.0438102594698338	0.0755623881771367	0.103518461810857	0.902094263987472	0.633266003934528	0.0404957879395622	0.7229262610938	0.98313817156346	0.227417028027736	0.651487324038578	0.305563916524445	0.890158272642498	0.208077566198009	0.591552547055401	0.177989630923385	1.79450518617523	18.7313782855781	22.1511068652762	22.1662398525004	0.0151329872242059	3.43486156692234	20.3717346663252	0.125706155500666	0.000446677287982311	1.45694375466155	0.204030124272322	17.2254966774509	0.05125	0.1825	0.31825	0.44375	0.0393052891254762	-0.172308551272711	-0.0655970047494342	0.0134114021119924	0.0100045255336901	0.0326132728354837	-0.186581335779138	-0.141790509152993	-0.0536490477734329	-0.0230059773622766	-0.0593825758959975	0.0496666666666667	0.182666666666667	0.306833333333333	0.448333333333333	-0.081473836736435	0.0269290959529141
346	0.477227076019939	0.871487347062457	0.893342764315911	0.900382875132783	0.432373353215592	0.660653384014393	0.929494373011795	0.306587223222654	0.898743001262668	0.378204712873558	0.209133805889907	0.329401646359753	0.613709830225068	0.243066429932098	0.175894709462041	0.163977161303983	3.50428515791282	5.28302870703192	7.92213979395456	8.53857962149777	0.616439827543218	3.25555091446586	5.03429446358496	1.04532076578562	0.0161924118347088	0.776529288779784	1.57741243145028	16.8255163423371	0.0465	0.1815	0.3075	0.45525	0.0213021509095106	-0.1257787205852	0.121629713894945	-0.0235049968647226	0.00882069571232831	-0.0177975307913153	-0.0842394740770637	-0.116564982006769	-0.00338773412239623	0.0375684126168014	0.162614353810235	0.051	0.1805	0.315833333333333	0.4425	0.0150067092365384	-0.0894440688924508
347	0.646485579909656	0.523442237869787	0.2562160313886	0.2814767374176	0.419623067613734	0.127993701381165	0.175245211510597	0.354847645837963	0.797428629327934	0.659995578541258	0.240841605889628	0.934119406385867	0.939090502218418	0.852732049435802	0.84262853854226	1	2.4896750771004	9.09150282436167	16.99928376772	17.6506544028598	0.651370635139756	8.55915157849813	15.1609793257594	0.85604569863699	0.0658827490860858	0.193528964258803	1.37566109289037	7.73084702977851	0.05125	0.176	0.3115	0.44625	-0.196211848284912	0.0718521292305089	0.0398144073478245	0.0117839576633878	-0.0450576527059337	-0.00902729411683392	0.105603416491951	0.249494379326486	0.121223515574263	-0.106300773018488	0.29440399545824	0.0555	0.178	0.315666666666667	0.458166666666667	0.0209176371904752	0.0433804673770328
348	0.646164639235089	0.385079226161714	0.444917642184637	0.51780449477902	0.846343747759319	0.631306068151173	0.393614767063581	0.548314591273608	0.622271034663821	0.381815143813915	0.289632962778871	0.395375810070763	0.780880419462915	1	0.84977366808448	1	2.49146570946323	10.6542794306588	14.0644895878213	14.1020424540402	0.0375528662189026	3.44776302338141	11.610576744577	0.360345184649304	0.242688515958434	0.764849462102575	1.12132668891536	15.8013465299871	0.04525	0.1785	0.30475	0.44275	0.0181004869424536	-0.129780765308273	0.0383037669772869	-0.0118970914455262	0.0323631002846595	-0.00501699117225558	0.0283481211492867	0.0127069787691703	0.143765511721191	0.0719170479743645	0.272817102472223	0.0478333333333333	0.174666666666667	0.313	0.4535	-0.162168998657365	0.0465112896639754
349	0.4030725420385	0.177843441452337	0.104269070213089	0.128200886067354	0.538098731822049	0.19371278165047	0.100539886904032	0.0781206128521787	0.792516497773262	0.674893690881541	0.411617868745222	0.267575516128292	0.416718082996468	0.732765137423488	0.973581205578702	1	4.02173341703747	13.8948208875008	20.8982289882406	21.2773039230015	0.379074934760865	7.38248303550063	17.255570505964	3.10357407189849	0.0691922606183653	0.17593095270604	0.674122871274449	17.9072048417926	0.04475	0.18575	0.324	0.443	-0.0676498092157098	2.52858169576976e-05	0.0672124335867467	-0.0196539274387766	0.0527803318146897	0.00813437772035951	0.102381603411233	-0.310617726972433	-0.0756712356666952	-0.0596057399501975	0.169889543531258	0.0525	0.183666666666667	0.32	0.451333333333333	0.0355535816951596	0.0476240544627146
350	0.0570631527918026	0.0506474285909029	0.141659045759704	0.169943909019828	0.52463234474408	0.87781144185969	0.452922533908853	0.535355722747158	0.254953078262752	0.0076430957590021	0.533614990375085	0.415875028508569	0.047505020740385	0.0735239849898309	0.0375763218706969	0.0504655205258412	9.16678682071506	18.265460300121	19.6473032651775	20.0520805095002	0.404777244322759	1.78662020937918	10.8852936887852	0.38421557388665	1.29595682821491	7.11524969851234	0.38750275259008	15.5023232569162	0.04825	0.179	0.296	0.457	0.110151670081452	0.0137719501542299	-0.0363058791304622	-0.0563200078796296	-0.0159439377665272	0.0200736696763328	-0.207986815290317	-0.0845438077171339	0.0729705085650144	0.0262537039412217	0.0908914509392321	0.051	0.188	0.321166666666667	0.463333333333333	-0.0613295611479494	0.0227561685859147
351	0.135571776457365	0.0912735304071487	0.232920137497856	0.112468425375621	0.0364940810366314	0.355542296784109	0.190921655587065	0.020888678185497	0.775843943699186	0.296049805433685	0.516284191017263	0.0347172500973803	0.130313831933753	0.280006733892017	0.141165189775866	0.16903252672514	7.00599461305683	16.303281544635	17.4513890454546	21.8252561992558	4.37386715380126	5.52197465462086	14.819261586199	5.3360562681346	0.0810764211328205	1.09190365341965	0.421309822244439	26.3275831255908	0.04275	0.18475	0.31075	0.44775	0.024440933416869	-0.190793583660155	0.036376986758821	-0.059411629790754	0.00762715754683123	0.0195885473073036	-0.0498885788955473	-0.20917970140438	-0.0907135823340593	-0.00165934383453564	0.273696041787026	0.0528333333333333	0.1825	0.320666666666667	0.441166666666667	0.0159970283757724	0.0991448076148057
352	0.0699689510855707	0.00540967702380753	0.00991940618075036	0.0153039539262721	0.984864498898169	0.520831702997797	0.0389372167474055	0.14373163845455	0.0907518621995839	0.0859329359635263	0.357745788649183	0.079268530199709	0.167601439548861	0.143185410306535	0.360946525494211	0.299205201209435	8.66752029937925	24.9663381833016	29.1671430827992	29.1675029693215	0.000359886522346642	4.20116478601994	20.4999826699423	2.13754613390211	2.86098586318622	2.94895823358092	0.845790958535872	23.235382282842	0.0465	0.17825	0.31	0.442	0.0578702820228711	-0.115488992344067	0.0846612955092806	0.00197128294667111	0.0398295392891143	0.0157818719269073	-0.242297359247289	-0.0895096741619578	0.127882342285739	0.0855867449772296	0.201229576570582	0.053	0.191666666666667	0.326333333333333	0.451333333333333	-0.146852731151381	0.0430753506873266
353	0.0229281063148204	0.00805977546086125	0.0159870852244201	0.0236109978188314	0.791104080248557	0.570404386202205	0.128965902656444	0.00333431049026454	0.500432619066543	0.726128291537943	0.14153706327163	0.0651984517233192	0.0218888466184515	0.0577805832759627	0.0603706720449122	0.115270890720869	11.3470852338214	23.8317308632249	27.6170580131584	27.68721793234	0.0701599191816058	3.85548706911504	16.3401326985186	8.61486205066558	0.454018850727152	0.122696341495612	2.16116805068486	23.9938232934541	0.06025	0.17425	0.3175	0.43825	0.0301831123781154	-0.137466023980358	-0.100515523202431	0.0204130766245088	-0.0113301733218617	0.00201031458995212	0.147262255254645	-0.0515059945666512	0.00894451455272297	-0.0436770303920708	-0.162209215985558	0.0468333333333333	0.1795	0.320833333333333	0.453166666666667	0.00243419660522188	0.0830467707583982
354	0.350236640554145	0.373948082969704	0.527183769611828	0.540240034205552	0.366632980292295	0.697731176973088	0.587694434228799	0.130179097550958	0.638603137085338	0.712120610039714	0.183410809607053	0.121474993904658	0.539856785109655	0.328369372778836	0.748407517482688	0.743450742219448	4.43572806527663	10.7920386939222	12.9916176194965	13.8066622990809	0.815044679584389	3.0146236051587	9.37093423380429	2.29036748730778	0.220573697313739	0.136168044469741	1.76976786962769	20.2827845529437	0.043	0.176	0.3135	0.4395	0.0192496744723949	-0.0912741698235096	-0.00786035243461034	-0.0213239092836191	-0.00455271544316741	0.00834720877902518	0.0726303493953194	-0.0933371789360743	0.124042906485591	0.0786593218726959	0.104010198301641	0.0495	0.179666666666667	0.317	0.453	-0.325352885210258	0.00911330156138907
355	0.402834538133311	0.471828332324942	0.104479262939922	0.0964877069762438	0.2113992374988	0.0252939731744776	0.0721552531914842	0.0764684920952881	0.859295659832157	0.347014167572519	0.928159861619303	0.274418515159232	0.406894041617496	0.701587869470948	0.454143257793382	0.662968790340036	4.0235020416003	9.64877807367884	20.8902098941762	22.4520278329437	1.56181793876749	12.8032497592649	18.4285257913434	3.13840633074051	0.0314249482325977	0.884345757936899	0.00812887293068343	17.7798100179289	0.05475	0.18975	0.31025	0.45675	0.0363179764427308	-0.161092299132239	-0.0502801622513071	-0.0190391243202871	0.0492902582887321	-0.026170625415735	-0.36355051522114	0.0739717055932472	0.0401095260269303	-0.0642442010175298	-0.238676802060904	0.0468333333333333	0.188333333333333	0.319166666666667	0.455833333333333	-0.0929995513354805	0.022532081726509
356	0.185398884526793	0.00575322399280043	0.0341783710499948	0.0186377799405248	0.0628349054405041	0.59215173310355	0.0220750766405019	0.358959888671265	0.135107975258598	0.0801814222749857	0.921610335791823	0.239317173189999	0.437393944136763	0.0358512217492448	0.441941145173944	0.0489852120764428	6.19003270639223	24.7923914997373	25.0396089756323	28.5005405285337	3.46093155290146	3.70814902879647	22.3105078221415	0.841528836311682	2.23280952078494	3.06122048527322	0.0096836354205152	18.4587245349812	0.05225	0.1655	0.30575	0.453	0.0138193927497796	-0.0141297253109438	-0.049415501903561	-0.0612958102342742	0.047250209427465	-0.0560040042025415	-0.14411867015514	-0.05221342555745	-0.0976284066664536	-0.00197604391720094	-0.682297465025535	0.0481666666666667	0.177	0.322333333333333	0.454	-0.13984353091345	0.0349778658286406
357	0.22431341846833	0.667739688645961	0.832720704559516	0.837104617282621	0.388400264307471	0.832766472848099	0.968812563541613	0.131413106627429	0.245796338078648	0.17110507265582	0.81794703478804	0.198469975535129	0.32513328215853	0.514008753121063	0.475664291882872	0.664964859980731	5.68049590085866	7.60106926413573	8.9738717270593	9.71781614010251	0.743944413043209	2.11674687596678	4.03732023924385	2.27573151843626	1.34703952764357	1.87323463012399	0.0529857162837288	18.1853272864198	0.05425	0.18275	0.324	0.443	0.00193715105292621	-0.203506030136413	0.0402833087072065	-0.012009171860845	-0.0272703130529782	-0.00369637353952396	-0.313116336417048	0.222668347142684	0.125464366455216	0.0193783045773649	-0.113588245151573	0.0475	0.192	0.311	0.440666666666667	0.0229269656621558	-0.131286912157444
358	0.853068677512514	0.616003941634255	0.785615913272526	0.839221936289396	0.926073297164728	0.907097969637543	0.683122522611981	0.352571891077947	0.655979037508344	0.738252564172889	0.681830448152371	0.95364481183537	1	1	0.716304187389919	0.951909319143537	1.34865159308538	8.1313967551614	9.67389297422051	9.68250228054239	0.00860930632188683	1.55110552538099	8.33385068745702	0.864178904745131	0.198444874449706	0.111668451949299	0.168072613758341	7.14009830453307	0.05525	0.179	0.316	0.4565	-0.140533198822316	0.0143258206834771	-0.098001107356378	-0.0144092667926114	-0.0454583658029711	0.0334491192700871	-0.178196878844329	0.00329636812764464	0.072850226367386	0.0474611854015826	-0.0828068973761304	0.051	0.1825	0.312833333333333	0.452333333333333	0.00861505412314619	-0.101600798949975
359	0.170751851713138	0.629300913794521	0.793093744995153	0.738741492451025	0.202176176528827	0.669410868365851	0.94104720592371	0.850078008492817	0.0473508638930385	0.187517358054965	0.397818200062725	0.58415282649753	0.274661575113324	0.327775611025405	0.376291387828618	0.395338141299819	6.40689882607694	7.99525017875567	9.56718288297998	11.193766916098	1.62658403311798	3.19851673734229	4.78686809002102	0.0357281422666347	3.93287728374344	1.73701604554844	0.714911254161052	13.2349914868439	0.0495	0.1655	0.322	0.44375	-0.0234680629469973	0.0241765703958711	-0.00981571548520584	-0.000784150318841636	0.00336062759962962	0.0145855923501235	0.00790971391442283	-0.00839460656711534	0.000788577758886467	0.0116308460262857	-0.396779498213419	0.0486666666666667	0.180833333333333	0.3095	0.452333333333333	0.0175433342706866	-0.0152056620821813
360	0.397669382103105	0.642041211321002	0.279688254051112	0.31224754091974	0.462787884097003	0.099622538472759	0.290112910622379	0.2945303632413	0.592572294091655	0.302364660757931	0.206570229445567	0.616045313952448	0.51680061878969	0.858599204596657	0.0451574969866285	0.0858414811506508	4.0620803346028	7.86479984482139	16.5722752526635	17.1114188023203	0.539143549656728	9.24661895749887	13.0493384677175	1.09879654900715	0.286345035836348	1.06373588247152	1.59530220446322	12.8219882321726	0.044	0.18825	0.31675	0.446	0.0690892835373909	-0.138996568544979	0.0359213214619315	0.0204020764779072	0.0027855075703	0.0184035132265391	-0.1285973194052	0.264421991699225	0.0768166215795183	-0.0338582708266386	0.165892924489363	0.0485	0.184	0.307	0.458833333333333	0.00192192169547002	-0.00377146128575959
361	0.928494251981125	0.388676585220907	0.0579787239191179	0.0372467877593695	0.0868784547191838	0.00855239065870968	0.00851518485633157	0.684400075725014	0.822342085157668	0.506876285543631	0.639630107507405	0.351805383082858	1	0.465664332754533	0.835891147094884	0.340475299435043	0.872346169679076	10.6102634990239	23.1432252133818	26.0745076587264	2.93128244534455	15.4642441597025	25.2021614890473	0.165214784264663	0.0504153606634645	0.440510243057361	0.219226253884699	16.4655177037102	0.0505	0.17625	0.326	0.44275	0.0444582882617645	0.0304475067089894	-0.060762451202264	0.040353894727063	-0.0036468235298699	-0.0127137865454569	-0.172884005093889	0.279356160915329	0.100859337291936	0.00299987336395524	-0.161255665209898	0.0523333333333333	0.178	0.319666666666667	0.4475	-0.0875350376355558	-0.073475807428599
362	0.0762550971850558	0.409395282295558	0.62878587317547	0.697805881307748	0.861076003012233	0.925478076510472	0.986220138449656	0.0399448629214523	0.735154399893391	0.978912783607421	0.0454852915393578	0.162038251575807	0.224232431429285	0.338605327712209	0.511609067113489	0.743280808989756	8.45525762064062	10.3612048649666	11.7198973191989	11.7505239363818	0.0306266171828611	1.38931907141523	3.29526631574117	4.22022502698974	0.11443137774404	0.000698649771948112	4.00055472067106	19.0767241372964	0.0455	0.181	0.31225	0.445	0.00037923864282823	0.0732544367715947	-0.0863240225308998	-0.0180140551040058	0.00701805776796989	0.000263595435341274	0.0575413246054321	0.0746415721032507	-0.117529596525771	0.0596396995255817	0.0473576692518969	0.0546666666666667	0.183666666666667	0.312	0.465333333333333	-0.0870264356967163	0.0073737447089536
363	0.780660108379302	0.62598965629189	0.265240438430292	0.170234700470153	0.0730812733268399	0.0345789066443465	0.0751083456159847	0.821257774548598	0.635237988671447	0.649093919659406	0.260987690878829	0.180775173821802	0.971630482571053	0.864286136634728	0.813674247738902	1	1.75524189042335	8.0291482874818	16.8320147122213	20.0444357268789	3.21242101465759	12.0152874393971	18.2891938364555	0.0510432551764097	0.225024360075622	0.207044377775674	1.26351025887925	18.6006862191724	0.05	0.18575	0.3225	0.44475	-0.0578773006850454	0.00368903302310846	0.00945512626808595	-0.0401550700267104	-0.0467392800792293	0.0213236397626525	-0.0825122829107619	-0.266107831513746	0.114014705296128	0.0527627326843344	0.31183528933525	0.049	0.182	0.318166666666667	0.456166666666667	-0.00949645069788279	-0.0912983494616726
364	0.0294607648545756	0.0515496290977634	0.0845223900480393	0.0415423305115273	0.0466784045916338	0.187962282527077	0.186028939794767	0.746623951218865	0.832448010945443	0.0847394822168922	0.0060661536990092	0.147885627049666	0.00986814862787853	0.0213141397893814	0.0511770003854144	0.0789448722185893	10.7549337684686	18.2083193373037	21.7214275689257	25.6783704351838	3.95694286625803	7.47005109788006	14.9234366667151	0.104389820622146	0.0447588848874148	2.97157182488809	7.53054550143861	20.6647886536057	0.04925	0.183	0.3055	0.44525	-0.140116124649791	0.0278939018250579	0.0666520420673043	0.0577801798876252	-0.0212320378056329	-0.0148659355881947	-0.225188087641997	-0.188930874675162	0.0497933696985909	0.0135353091650641	-0.219459385349173	0.0478333333333333	0.181333333333333	0.321833333333333	0.473166666666667	0.0423994612311348	-0.0580986017865639
365	0.875686880030911	0.616711626330862	0.681840666811013	0.610026942496306	0.174180202926693	0.443852058294596	0.387755407638876	0.790436342732966	0.54044846252476	0.407164666103362	0.760817451017987	0.161961315057811	1	0.75609942395302	1	1	1.21461295482004	8.12414841945429	11.0533401244393	12.8999328346181	1.84659271017881	4.7757844151638	11.685319879798	0.0706198952893828	0.374709221174271	0.687064456831649	0.0926639289045852	19.0787667803514	0.048	0.17775	0.307	0.44025	-0.150260516760212	-0.0838770991245019	-0.112735618636868	-0.00126890488537653	0.0275623843216607	-0.00485519031238977	-0.00136123422307439	0.022945453992434	0.0684454546681419	-0.0594724192525764	-0.703914825831589	0.0491666666666667	0.173	0.314833333333333	0.437166666666667	-0.216232883791241	-0.0309592639320353
366	0.27122872967045	0.243547851952774	0.186743133274212	0.223929080682661	0.57060369410433	0.294441756222845	0.25482921678719	0.0750866000202748	0.378442079131641	0.384718561863253	0.485344705627167	0.457129666289187	0.283420423770496	0.536805262220918	0.637110772347637	0.863284504848939	5.16043179728149	12.6559710185611	18.4572136788993	18.7788871290177	0.321673450118396	6.12291611045657	13.6184553317362	3.16816858036645	0.775756577868378	0.755569629664024	0.486830181122059	14.9209023496575	0.05425	0.1715	0.31175	0.44475	-0.140151035014092	-0.0243881199397148	-0.0260082875775889	0.0109032461190662	-0.0756892269638793	0.0453319320629106	0.0466818160119475	-0.043711975229057	-0.10815416619895	-0.0479479794543421	-0.176668836129938	0.0463333333333333	0.178333333333333	0.32	0.451833333333333	-0.072131548682486	0.0583998978006266
367	0.936560372515724	0.888694162231655	0.575079153583699	0.222917028871296	0.0113395320916488	0.0171834304991983	0.0818945628232916	0.603652429375935	0.499069449484518	0.812261813250294	0.908595934413505	0.56257870806014	1	0.838149926459067	0.960428779098772	1	0.81400740621757	5.03697844168346	12.389183671643	18.8005000051635	6.41131633352052	13.76352156348	17.9864925989459	0.269522252647221	0.456914665373915	0.0564106014408026	0.0131812747458753	13.5150682159163	0.05375	0.18	0.31275	0.454	-0.224809941711165	-0.0482193901425963	0.0544235665136372	0.0036788773538286	0.0155675303683466	0.0117795100824389	0.0522554979041886	-0.205251755498919	-0.110744639693949	-0.032143767403274	0.404754700624384	0.0561666666666667	0.185333333333333	0.315	0.452833333333333	0.00926194852363129	-0.0203021420922776
368	0.188817698942877	0.372692168273663	0.510804881124522	0.572928077871694	0.671259995375425	0.765487677837728	0.779416646112782	0.0887455251276646	0.187603106855525	0.403945297744237	0.398654473018622	0.438490835825831	0.208475782197013	0.311547349891465	0.198754111383007	0.269757637133344	6.14163400443795	10.8077354627967	13.2004423506805	13.38057415394	0.180131803259428	2.57283869114326	7.23894014950201	2.89698274843067	1.73634106282225	0.696550238228156	0.712381108767659	15.1805630281661	0.05425	0.1745	0.31125	0.46225	0.0398259766068309	0.023132364457238	0.0830544529919146	-0.0380057920355263	0.0382235456964714	0.00372849073925524	0.0920273876170576	0.0795679939043307	0.000801464570240308	0.0138376271874547	-0.0292553859718069	0.0466666666666667	0.184833333333333	0.319166666666667	0.453666666666667	-0.0338913102166237	-0.0712424062210137
369	0.843150234395146	0.953540307368638	0.987142182089778	0.992421094526137	0.800872198344094	0.953477617866715	0.981098284532114	0.895738499980492	0.439585054758952	0.475444845580159	0.605765020608282	0.836153772324497	1	1	1	1	1.40600738634384	3.85764763309999	4.90108495223831	4.96469911154418	0.063614159305871	1.10705147844419	3.55869172520033	0.0171731927471228	0.597365295010604	0.509293520704887	0.266388101204939	9.73360643050202	0.04975	0.1915	0.31575	0.45625	-0.107811864946411	0.0452901838082512	-0.129897279256052	-0.044933603921765	0.00123046247382478	-0.00564298412245056	0.115994927459235	0.0347580178640569	-0.0940779276934078	-0.0756257596821261	-0.203705596996903	0.0503333333333333	0.185333333333333	0.309	0.4615	0.000138547189373779	0.00804635114112387
370	0.0745832376509288	0.0552851453666101	0.0676335318730886	0.0575128628861763	0.167970543459275	0.26140303174535	0.142582240488736	0.0353221054956783	0.769740612063136	0.141368750111163	0.181194813060155	0.250680355161365	0.217177875666684	0.0635119970480013	0.338493934814525	0.149111190072638	8.51004816002387	17.9809909260366	22.5701567321375	24.471119954258	1.90096322212048	6.49012902822142	15.9610717942342	4.42953617631747	0.0856816051636997	2.16299671636261	1.78779695109552	18.2317012456728	0.043	0.189	0.30525	0.45925	0.0465390262217795	-0.0476893842065418	-0.0378763863037622	0.0309158281096329	0.0190862665374414	0.0291573298554278	0.0323847065689614	0.202577459796733	-0.0820770945323771	-0.0373124942020944	0.187955525867252	0.0521666666666667	0.186666666666667	0.319166666666667	0.445666666666667	-0.0928805140601471	0.0708488834308906
371	0.662279363916291	0.0481235254127881	0.116050321619408	0.146770772401188	0.632120678978017	0.811060577841737	0.0749675485361229	0.554304685297064	0.428350601313543	0.902809056306385	0.243579352099017	0.410007809462564	1	1	0.85890635419045	1	2.40192528178159	18.430372598501	20.4684552200051	20.6976511462781	0.229195926272951	2.2672785477771	18.2957258644965	0.349661718855714	0.627291369890372	0.014911729744199	1.35975843035339	15.5871430806856	0.04675	0.18625	0.3235	0.453	-0.167355802637645	-0.206540689771409	0.0126013841765615	-0.0249181253116711	-0.0547882003136263	-0.00373931925274738	0.145166445404032	-0.120893454309807	-0.183999073607536	0.0291205576140462	-0.0927018582130049	0.0493333333333333	0.18	0.324666666666667	0.441166666666667	0.0400480605465599	0.109554421595696
372	0.496001747284544	0.868535110756644	0.371551220048515	0.310084832895458	0.152097597488364	0.037273378551235	0.246220220134101	0.265000123545165	0.317392501325012	0.75891849550217	0.32148464100494	0.439277474484608	0.632887297786479	0.710123858049404	1	1	3.38228230796085	5.32366570570593	15.0970734175207	17.1481600764382	2.05108665891748	11.8244943707323	13.7658777684774	1.24244624262701	0.999661200450646	0.0941884111962281	0.982896949599308	14.1407648145852	0.05175	0.18875	0.31925	0.46375	-0.155391071193044	-0.137484765906558	-0.0103882612199058	0.00382678035175598	0.0218980693970561	-0.0104918522202921	0.169372965504227	-0.229528982265034	0.0386256211261484	0.0283642825841549	-0.435962076735513	0.0468333333333333	0.180833333333333	0.316333333333333	0.453666666666667	-0.193121237765097	-0.122527192526895
373	0.399044973380435	0.798152712069927	0.808274634286399	0.852562977532051	0.741393832649627	0.660833038455679	0.91008937809872	0.270624854096452	0.326010324587336	0.160583098227597	0.97383646296918	0.58771507551084	0.685925806923496	0.822681394655136	0.887402528448448	0.93370610348123	4.05176929466688	6.20042400710372	9.34589835332008	9.45480370734003	0.108905354019953	3.25437970023631	5.40303441267315	1.21357703752938	0.964680958981262	1.96872653272112	0.00107564383506542	13.1888345627185	0.046	0.17875	0.3105	0.4545	0.0404361820365999	0.0147248670528404	0.0335800862958643	0.0506991951652166	0.0257080521996848	0.00224174939357524	0.0947383965411011	0.0103986694879189	0.163129337591727	-0.00559620862951886	0.0560510320144874	0.0508333333333333	0.1865	0.323833333333333	0.454166666666667	0.0125788383663684	-0.0887729383033338
374	0.370253540399752	0.321066076006273	0.203182965503658	0.258471265877931	0.978811170389518	0.252449501977932	0.243873918956454	0.969707329115119	0.0725566681112163	0.336777190012627	0.699832468241695	0.112976176304741	0.397244379496666	0.712329319292809	0.86871811102805	1	4.2735131995214	11.4840894027802	18.0795219483189	18.0802273490845	0.000705400765582453	6.59613794630422	13.806714149563	0.00144212783470721	3.22421293115258	0.922661226202763	0.148646201323572	20.576922919391	0.0485	0.19325	0.31675	0.44975	-0.0130844316182178	0.0117007170713575	-0.0487471165242047	0.017337177468477	0.0313530272345584	-0.033070642711775	-0.11741360900938	0.0746813710659173	-0.232975149221169	0.0659291199981083	-0.105200374530046	0.0486666666666667	0.179	0.307666666666667	0.453666666666667	-0.0242445244308624	0.000798287773587789
375	0.416473668720246	0.639629391146981	0.644155627280225	0.660835960789871	0.399002534519052	0.500233107014663	0.68475987698166	0.142081072796475	0.775381095981119	0.205695368875747	0.724173218090419	0.561518348959585	0.663829098521675	0.789573868000205	1	1	3.92338631409802	7.88950182555709	11.5279308631143	12.2392611735777	0.711330310463381	4.3497593480206	8.31587485947966	2.15527424554148	0.0814208334977593	1.60146749753767	0.124529177413933	13.5288660059067	0.053	0.18375	0.3215	0.44775	0.0118219386158533	0.0406278729397618	0.0604329449669521	-0.0266614821519402	0.00715377415960078	-0.0204868274166502	0.00292081501755066	-0.0409879856529673	0.107533130510855	-0.0368091128709764	-0.133370624360372	0.0465	0.1815	0.3095	0.451333333333333	-0.170592711956331	0.0344913737410214
376	0.149238480144855	0.511237068470334	0.529889641020111	0.47227491600655	0.185149566876674	0.358848949950714	0.717328548471558	0.722146312825654	0.0755087660519689	0.357154940301502	0.110050647416033	0.803981727217266	0.338520040684495	0.620303340621543	0.0394402677676382	0.0770765267275336	6.75807802221243	9.22131234371773	12.957286918856	14.7130843854757	1.7557974666197	5.49177204175794	7.95500636326324	0.126445502233764	3.15901422377283	0.847872339163587	2.55349385321824	10.2460823640582	0.04925	0.19825	0.32225	0.46625	0.037640209796959	-0.133643654607646	0.0584744386485618	-0.0530105505617539	0.0171552314027789	-0.0366055114336549	-0.0125558702289629	0.0196784941217259	0.0512382612154091	0.0166949722849813	0.113689267764909	0.0508333333333333	0.184	0.3135	0.45	0.0356708130987428	-0.17379746737105
377	0.0684556196934789	0.22333480571326	0.213196794487535	0.0654163841387437	0.0133639851295062	0.0518780044267797	0.170913126826469	0.0627678788963239	0.0429315364912117	0.405354938354224	0.560436276814159	0.0922945656824647	0.0405957161364551	0.0177233118220322	0.0573420699046925	0.0315205566311654	8.72131196809642	13.0060311209527	17.860749770538	23.9810268565343	6.12027708599635	10.9749957355816	15.2597148884379	3.46269641979552	4.09809593431237	0.692383225747108	0.33894939990023	22.6310129218048	0.053	0.18975	0.32325	0.45075	-0.179648147884908	-0.022313047193807	0.0638930401740909	-0.0258587859770581	-0.0178685984904171	-0.00314185637198274	-0.00406068396718246	-0.122934469609734	0.0432251678058251	-0.0133267488409056	-0.546363293592556	0.0448333333333333	0.173833333333333	0.315333333333333	0.456666666666667	-0.0162793829516868	0.000952081129900403
378	0.603127220225305	0.23526847082144	0.0993909486521622	0.133442795149799	0.891006179639662	0.139933402932254	0.0733361526661622	0.526087045123135	0.211079541646729	0.515017344743389	0.588243833796154	0.155100938171846	0.741723598311759	0.0613671481467184	0.468939171475658	0.0344368317912861	2.73486728627176	12.796584220021	21.0883034419167	21.1070809757584	0.018777533841785	8.3104967557374	18.3722136894867	0.401943909096644	1.56400658840721	0.423859781554711	0.293095220224131	20.4567909515936	0.052	0.176	0.3105	0.455	0.00229001730292992	-0.0864591290731899	-0.00674219924254413	-0.0210189231833914	0.0304291958831095	0.0559729184216417	-0.220792366025736	0.034072999890575	-0.161311420413059	-0.034047083915952	-0.100059098971144	0.0491666666666667	0.185833333333333	0.316666666666667	0.4495	0.029908165460143	0.037640555314574
379	0.448151053304555	0.603339132940753	0.514859261726649	0.58897229633842	0.876960170899914	0.426795919270122	0.578343721876006	0.383239224128051	0.373361629061092	0.347426118632956	0.257430354817448	0.0830957364547096	0.688815203104466	0.431013387272725	1	0.761007390908617	3.6998272273413	8.2612074648423	13.1485778456044	13.1725482769834	0.0239704313789844	4.91134081214113	9.47272104964213	0.760285393873346	0.792445678567674	0.882835919765057	1.28252352759955	23.0494425853282	0.0555	0.185	0.31125	0.456	0.0106676190652615	-0.00142714705362006	-0.0516956288699047	0.0464636396401168	0.0088433620421808	-0.0488395176201962	0.0466230864737789	-0.0975393993432359	0.0664139597901697	0.00137857235214114	-0.0999272289124337	0.0515	0.178	0.320166666666667	0.4445	-0.0182185829951076	0.0288793455106124
380	0.558517299195385	0.66892158151943	0.607940936560792	0.408378772074176	0.0567060356040502	0.155033166585697	0.319236151741615	0.124860312378963	0.50315228798486	0.751724769250564	0.711880784933916	0.90586410477087	0.497948875283367	0.495642037375903	0.656114530546364	0.572969365681729	2.9958669220141	7.58890567211347	11.9796024548559	15.6107989475786	3.63119649272267	8.02189327546512	12.6149320255645	2.35526941175158	0.448281261325974	0.100087405493468	0.136405622235543	7.66866038702629	0.04525	0.18275	0.3135	0.45125	-0.0326019811258897	0.0423180007687492	-0.167444505952996	0.0116365237995324	-0.0147267787448101	0.00455217789095909	-0.200458829858705	0.0630966018191489	0.135407853237216	0.0223760952936801	-0.359599541721111	0.052	0.1775	0.3165	0.4475	-0.151320713240843	-0.00757729258754133
381	0.0268158825497697	0.0266276245377653	0.0597067617824804	0.0461933253886332	0.133240683799748	0.415970967498405	0.216239606951122	0.0207663035426108	0.26917907212965	0.0379273646191784	0.843690769567005	0.143910405806746	0.0797989727686818	0.0686721361855612	0.320313868483783	0.230978545640373	10.9776911427616	20.2898199114206	23.0347411394396	25.2890761174203	2.25433497798076	4.9992562059997	14.3113849746587	5.34629912687205	1.2209256356382	4.30827667331323	0.038877891984157	20.78289753834	0.04425	0.18925	0.32975	0.4435	0.0453133082250603	0.0137655099258258	-0.0318349724800988	-0.0425496600387807	-0.0438627381036137	-0.00678637206110656	0.0730743721774144	-0.0972109490883312	-0.180012146525773	0.00442276249879335	-0.383295379672108	0.0545	0.1805	0.31	0.4455	-0.22065531084284	-0.0430895045682611
382	0.855736254553343	0.38936398244238	0.364523550010822	0.432980364428929	0.811646458678773	0.459238769983547	0.237162905381678	0.675937584673954	0.768576778035604	0.316144517574194	0.786696746372624	0.557848391291528	1	0.837289197080836	0.412402023441676	0.624806599124574	1.33309342666325	10.6018799098019	15.2014561266697	15.2582442228013	0.0567880961316405	4.65636431299936	13.925150796138	0.174734899941541	0.0865754363439919	1.00483036272999	0.0732257316176401	13.5766502086798	0.0495	0.184	0.3195	0.45525	-0.204010802317288	-0.00412834174076845	-0.0792134411845649	-0.0601732594825466	0.0322524137852391	-0.0254686465382578	-0.0606980764172269	0.0893004105925815	0.0357157380255003	0.0166493996362836	0.219266694764938	0.0476666666666667	0.186333333333333	0.31	0.4525	0.00304995503068892	-0.0751193526302391
383	0.683785902389931	0.120422263870332	0.22847524022586	0.149411959127563	0.0793200172389331	0.381725505009452	0.0740900824294549	0.64311911812631	0.941200887743606	0.615725685175738	0.18084225764461	0.160313965674739	0.710104350779019	0.266677820015805	0.659565129440197	0.301707236088089	2.28343873598351	15.3318848026611	17.5413395929208	20.620119323321	3.07877973040013	5.2882345206599	18.3366805873375	0.214685973262021	0.00544062434892112	0.251920990733197	1.79068883608488	20.3112811504283	0.05225	0.18425	0.31025	0.45525	0.067391412093305	0.0288426653950387	-0.0646186472746268	-0.12095954742673	-0.0283878706069621	0.0266676687172916	-0.123632790232982	-0.100917619883619	0.0662055408011853	0.00114005204769534	-0.0885700692817916	0.0501666666666667	0.183666666666667	0.315	0.441666666666667	0.00698787326110112	0.0105974351697208
384	0.0929463238624321	0.199874435092944	0.383326848896413	0.349512417272626	0.209178503528308	0.691149717523592	0.664378096281191	0.567304735976808	0.00725535922027434	0.52732993017761	0.699689931649456	0.10584969310051	0.0468880488076227	0.0161703028289684	0.167783967894886	0.0589369523733221	7.96291033095622	13.4444087321826	14.9246213798833	16.5017241956375	1.57710281575419	3.05731546345487	8.53881386468129	0.327213110509092	7.20863650040155	0.399534167612728	0.148794622478817	22.0751033091647	0.0495	0.18825	0.3195	0.44725	0.0480709825870914	0.0945574930570838	-0.0627549125864325	0.0339751044731911	-0.0706273254591024	-0.00800601463946456	0.122901225437958	-0.106325148547316	0.000272513006537825	-0.00869749096333802	-0.36535480014941	0.047	0.167333333333333	0.3135	0.451166666666667	-0.109944700659133	0.0340294333558927
385	0.278155340273024	0.448865846657265	0.654826163998497	0.557654824324985	0.139366391769969	0.59721449963558	0.668958408988462	0.13213314055662	0.202067338647764	0.965009914676722	0.260940100186958	0.393680506531375	0.294701496149156	0.425934279966683	0.547436339143143	0.608954831919524	5.09031675828737	9.9050152054624	11.3942306943063	13.579171834921	2.18494114061468	3.67415662945859	8.48885507663363	2.26726221981335	1.62736900501295	0.0019243693241151	1.26376250132307	15.8264247223705	0.04725	0.1745	0.31725	0.44425	0.0257585416422114	0.0312883718699959	-0.0114700865257459	-0.00651006672336051	0.00235523513991845	0.0244350422662412	-0.111137209264903	0.0332439479181225	0.0301894185309986	0.0333301456141782	0.259496532508352	0.054	0.1845	0.316833333333333	0.455666666666667	0.046242170244686	-0.103771181827509
386	0.328408702950194	0.4993568372017	0.229645689433221	0.226297558496045	0.271123053800996	0.094839525514377	0.227112257933016	0.0931900932001866	0.698099984912147	0.234296246399806	0.6046647108981	0.599616840310323	0.462393655511282	0.615048509083385	0.757853892662139	0.839840233211846	4.62127405356296	9.34874587478407	17.5175297847018	18.7285859403637	1.21105615566194	9.37984006557963	14.1073118868007	2.81838555014838	0.150455983053689	1.41458802062334	0.268017574191617	13.0347101354648	0.05825	0.18475	0.298	0.44075	-0.0243335651937175	-0.0206626293636548	-0.0165049800018927	-0.060040398491128	-0.0421001749777853	0.0234588025305426	0.0170118034420924	0.0650593486218539	0.1760638190485	0.136500854570808	-0.227093205710624	0.0505	0.187833333333333	0.309166666666667	0.446	0.0125581206585412	0.00631813823378788
387	0.261294062998414	0.439439541855711	0.197745222720867	0.187656444284651	0.23635351985914	0.0876576779603834	0.214733066668982	0.196350165255714	0.127598245791245	0.292335044220807	0.681598623359118	0.868536053059304	0.268858649466285	0.508925826798692	0.615765337594851	0.869290778119962	5.26370272695931	10.0120179329388	18.2017674685048	19.6039797124395	1.40221224393463	9.59196177950071	14.3402769854802	1.66931607768083	2.3214839635566	1.10883633124104	0.168331846769433	9.16863696855971	0.0485	0.19175	0.3115	0.4525	-0.0322584161720258	0.00426137450225446	-0.0545237074631411	0.00774479612247453	-0.000175784764232683	0.0222468013355221	0.0604028212200139	-0.28428491374691	0.150849488621899	0.04726575656754	-0.11546792140929	0.0543333333333333	0.179666666666667	0.3215	0.448333333333333	0.00160375388832669	0.023483816403079
388	0.142832143891843	0.367600548449425	0.638945444547913	0.67565760415519	0.501658265740346	0.947460303515392	0.922503674755716	0.984941272013988	0.38574122986371	0.287008919154735	0.0260487176636469	0.106429371849686	0.0993921055729451	0.209252231926587	0.223950084812154	0.355563423787675	6.8715822865779	10.8717032661152	11.5930741685152	12.0445007610761	0.451426592560892	1.17279749496083	5.17291847449815	0.000356244382146542	0.752324648608919	1.13359921876145	4.95278211341065	22.0527044741141	0.04925	0.1785	0.30825	0.45875	0.0113423284187452	-0.143698789821599	-0.0594700901537789	-0.0912691577341954	-0.0413717596131811	0.00803348528112221	0.00503865809996894	-0.218113644310057	-0.065112105261988	-0.0172809242280312	0.246388691843911	0.0491666666666667	0.185333333333333	0.318333333333333	0.436166666666667	0.0762735695852435	-0.0203228076038382
389	0.364183608657083	0.726919598313123	0.695468973155744	0.749593999479511	0.686715619153491	0.541114024131283	0.821261795238941	0.677085736807761	0.0648777684724915	0.41004074570447	0.973838169493918	0.576532551305597	0.320847380888442	0.444656013219988	0.154442542449277	0.205356368479817	4.32195773342391	6.98437100450246	10.8795807810384	11.0422447453238	0.162663964285457	4.05787374082138	6.72028701189993	0.173424922531012	3.40808313437083	0.678682570325691	0.00107550347092911	12.3710332436185	0.05475	0.194	0.3225	0.4545	-0.105588937035399	-0.0796716542047751	-0.00536056850037849	-0.0329888114291648	0.0408767609310934	-0.0278247941729758	0.120531096369882	-0.116721632587234	-0.086974693121471	-0.0214250156477624	-0.418901776637095	0.0528333333333333	0.179333333333333	0.314666666666667	0.454833333333333	-0.0501163240143658	0.0241485142766672
390	0.169756834031293	0.190070009447302	0.207625615124956	0.15863163986278	0.123185739254923	0.242460843831052	0.23657806046692	0.0127745631291111	0.882519618996151	0.73077065348891	0.736861051333015	0.605464240138843	0.0851437802629148	0.19435003471349	0.133155524009415	0.232908846055097	6.42223186798219	13.6396854293052	17.9814805106653	20.3578219780466	2.37634146738128	6.71813654874131	13.9355901100644	6.20006486278135	0.0218377205565048	0.118405202973008	0.112904746818458	12.959008199503	0.04425	0.1825	0.31225	0.45875	-0.0712714196773804	-0.203884727542702	-0.125602912712113	-0.0392499245246626	-0.023565646203062	0.0103860959688318	0.090306527010365	0.0784804540052649	-0.249037383580312	0.005975034311339	0.306379080573558	0.0553333333333333	0.183666666666667	0.309	0.455333333333333	-0.130834552263162	0.0192364611367615
391	0.634312496769132	0.385899731246743	0.225166439883107	0.281421764024131	0.836643484758083	0.220088096357433	0.178241572614324	0.645269365764891	0.342906419319868	0.853779800322101	0.241446523098103	0.459615843805205	0.998148631910126	1	1	1	2.55782287724287	10.6442188822984	17.6091380419966	17.6516518376011	0.0425137956044637	7.00743295530265	15.0938289603582	0.211916544140877	0.899535022404962	0.0339656975938851	1.37212844917121	14.8866036538776	0.0465	0.17475	0.31575	0.46625	0.0748886717081876	-0.0975469104546234	0.053156067416794	-0.0666372121485799	0.024361750602393	-0.0371509338157799	-0.590414403400036	0.232151381003038	0.167853086651247	0.00815492249399241	-0.19330932634747	0.0485	0.182166666666667	0.3175	0.454333333333333	-0.169976938468826	-0.112464142470358
392	0.0371223219985144	0.300415201072233	0.0316498618269843	0.0414038934539224	0.536001270227311	0.0161531537735219	0.161303250024145	0.69113830196301	0.281526854851474	0.0223106861801732	0.0598170212999112	0.235302423243654	0.0258636585459519	0.065599454649509	0.119452530904461	0.209875720071925	10.2043669452978	11.7747402337554	25.3075465808215	25.6905480347559	0.383001453934412	13.9158078010005	15.4861810894581	0.157855852649845	1.159704394453	5.22139191932911	3.54245065479699	18.5407800232702	0.055	0.1785	0.33125	0.43275	-0.0323243964370312	0.0756319286634368	0.0384231690660666	0.00731370842157269	0.0173231701851495	0.0207631048532001	0.354436634912214	0.0154363426569572	0.0487228118802452	0.114713760485024	0.185645113093041	0.0531666666666667	0.187	0.3095	0.451833333333333	-0.178577826390224	0.0420986643213605
393	0.252584264670093	0.110425388117778	0.0441060316604406	0.0557434206178914	0.501423988251448	0.11110024768043	0.0570555324059572	0.0242175726922334	0.974737916159388	0.669201302880107	0.736313768862082	0.297245712263713	0.155210898023411	0.324765459474152	0.472159096101829	0.704968480947814	5.35704236722086	15.6395729154974	24.1370337741391	24.5889550334614	0.451921259322262	8.94938211796398	19.2319126662405	5.07898288712704	0.00100277472301968	0.182537803388186	0.113393057634312	17.3697443876582	0.057	0.18325	0.32675	0.44775	-0.0904775670345957	-0.0335460011398489	0.0946092560882462	0.0699082606489679	-0.0402052015388725	-0.0276802564660508	0.169269553288012	-0.0783513447079552	0.0487422426523518	-0.142124901813967	-0.189802135461598	0.0468333333333333	0.183	0.322666666666667	0.444333333333333	-0.0665674004170084	0.0227707086877025
394	0.987401344814808	0.0564153167248209	0.132603049711733	0.109860619742452	0.157334476452197	0.548375351955078	0.0277789491989887	0.828924318450301	0.824463544589505	0.915937840586573	0.634457415701237	0.27556015720153	1	0.989512289277402	1	1	0.33560456608393	17.9149532903393	19.9225239715815	21.9221841568797	1.99966018529813	4.00723086654034	21.5865795907957	0.0466911600246931	0.0491986788238137	0.0111412166625087	0.226064508977288	17.7587681394049	0.04475	0.18375	0.3135	0.458	-0.179109411251351	0.0315867495871339	0.0104928254584446	0.056636168471926	0.00343901971179587	-0.0180017974296942	-0.234968733374411	0.0963235857405269	0.081537384186342	-0.00985678971694213	-0.341097119481971	0.0456666666666667	0.182	0.3145	0.453166666666667	0.0585885581156518	-0.0600322913321159
395	0.933611783131623	0.445786204264145	0.180414886763665	0.224706325788839	0.695805599280106	0.116357501205209	0.083296361125012	0.687223550944174	0.792184973528899	0.819428117358388	0.455900669144122	0.815452037298459	1	1	1	1	0.835606456777896	9.93985041575797	18.6094651841413	18.7623373362221	0.152872152080818	8.82248692046414	17.9267308794442	0.162107508444024	0.0694187450917525	0.0521120252979017	0.55594012390975	9.23885171576156	0.0535	0.18275	0.315	0.45425	-0.232917914218899	0.133640493815105	0.0238777714351822	-0.027197901803193	0.0198953350710855	0.00966337361916172	0.248774552688389	-0.10728878376023	0.00531033198441765	0.0466665337691134	-0.119480768106048	0.0516666666666667	0.184833333333333	0.317166666666667	0.461833333333333	-0.197203259636134	-0.0846316043417282
396	0.465292198851483	0.697605662583779	0.780997102105532	0.835508235939615	0.942618863736107	0.783683997131033	0.862424106558712	0.298585951455239	0.194715055787459	0.62153888772625	0.469826159190285	0.97512607982617	0.470717797729644	0.813633253819895	0.834675083412967	1	3.58352594399912	7.29215610225947	9.73912184535584	9.74430277771899	0.00518093236314598	2.45214667545952	6.16077683371986	1.08049900744572	1.68157686633458	0.243710583026768	0.52238480973574	5.62262033378154	0.0485	0.17825	0.309	0.442	-0.21921991217484	0.0078729911789636	0.00232794185381925	-0.00143864002571898	-0.0226720586733955	0.0140467119820995	0.0803250499757368	0.154071637760934	-0.0548958246908453	0.0181854070524405	0.00767233651795399	0.0531666666666667	0.1885	0.313666666666667	0.449333333333333	-0.0853406667518532	-0.140526959603261
397	0.648447383081171	0.578855728944771	0.494596137177167	0.559932803533772	0.707846541151459	0.411444423864263	0.437353720504721	0.178827369772461	0.659612729916155	0.751058116529286	0.554404973127843	0.598620716276391	0.732945604665952	0.970706232542713	1	1	2.47873635436554	8.51302511240647	13.4090672672828	13.5495046904834	0.140437423200638	5.03647957807698	11.0707683361179	1.80734234446163	0.193994363504316	0.100644047530295	0.349484701398978	13.04760651407	0.04575	0.17325	0.3135	0.4505	-0.211486041458793	-0.0761810897355295	0.0751576280696185	0.0162810656950881	-0.00701981535843834	-0.00520149566901322	0.202993487672221	-0.0378097231579693	0.0330199298004407	-0.0216143995105314	-0.236656071109403	0.0516666666666667	0.176666666666667	0.3105	0.4445	-0.123555962864524	-0.00266243851293775
398	0.553233908854034	0.861963133063019	0.817623934617668	0.858557796088581	0.705156115568062	0.558578411730824	0.851054308116011	0.142769517785967	0.405995462138355	0.674583682939552	0.824702475617542	0.871860818523173	0.488287108608471	0.837326516214942	0.646863726453457	0.916175223610257	3.02750015723723	5.41267732190317	9.20612277397595	9.34928625951579	0.143163485539844	3.93660893761262	6.32178610227857	2.14785189331087	0.69049677023213	0.176287071642946	0.0490626261034777	9.10692059868865	0.056	0.1945	0.3185	0.45025	0.00791995142481605	0.0042994653918701	0.0498777052808667	-0.03143434834074	-0.0179520761772477	0.0290879796087021	-0.500860990717789	0.0375009106685712	0.0406684274761454	0.0229256122686996	-0.314666147385543	0.0493333333333333	0.187833333333333	0.3225	0.4525	0.043260152514528	-0.046724082967608
399	0.840030469028677	0.185985640763206	0.387169624750732	0.150063119444197	0.0166566186643665	0.229891023049389	0.0579846803113671	0.237635157342885	0.867815772331685	0.944348067805808	0.980359886017557	0.199723726213472	0.991198503114038	0.027072978239784	0.580686507520108	0.029930730246842	1.42390089852415	13.7234099788038	14.8689759445406	20.6011743003837	5.73219835584314	6.87776432157989	19.1772734018596	1.39456817052496	0.027700126869604	0.00487287828764238	0.000606032079303986	19.3170692074647	0.05275	0.1895	0.324	0.45025	-0.274704929978639	0.0605379309719944	-0.0526776598644181	-0.104221252337234	0.0233007635489231	-0.0471870350794683	0.119969730927503	-0.128483788809045	-0.113831706029116	0.00824879958256662	-0.747602220513818	0.0475	0.190833333333333	0.323333333333333	0.45	0.0199849800989201	-0.0450383472635933
400	0.303527734971317	0.314614347312492	0.0765479074865962	0.076352788349105	0.257789657200461	0.037503143460013	0.069930039970603	0.57507416820432	0.0532180007120897	0.43358462528161	0.735812244463082	6.20971015540442e-05	0.253565716522242	0.394341374773848	0.598785590594894	0.671099031130131	4.8454339124437	11.5734916307774	22.1017405912207	23.3823290113432	1.28058842012251	11.8088373805658	18.5368950988995	0.314265919765603	3.7370601768489	0.613202310021734	0.113841571339435	45.5754124935086	0.05525	0.19625	0.30975	0.43575	0.00916984589980762	0.0560168029031991	-0.023894092742949	0.0181852742344883	0.00662907682121916	-0.0609250770468875	0.167823589662661	-0.327104688238192	0.0865108880477088	-0.0448814857720558	-0.1730070811583	0.0526666666666667	0.180833333333333	0.317166666666667	0.439166666666667	-0.194987674934368	0.02211765762033
401	0.632366818227518	0.646862911195994	0.555030369867088	0.608827037584522	0.599811553282087	0.403790028593543	0.49949641141094	0.257160857140528	0.746933135419653	0.361970212507503	0.559901964592267	0.844479837014694	1	1	0.724702733932851	0.996596135866231	2.56876105774427	7.81539904943929	12.6401893162038	12.9154695286197	0.275280212415964	5.10007047918043	10.3467084708755	1.28397716097106	0.104126186770372	0.831046100420281	0.339873992963476	9.5938659115358	0.0465	0.19125	0.3135	0.45025	0.00949009769370144	-0.0739320118218112	-0.116386941131355	0.00413778265206949	-0.0273921662898343	0.0237555683323243	-0.540272695888673	0.20508887447464	-0.0917357025095837	-0.00124800692154517	-0.272457238024494	0.0515	0.188666666666667	0.322166666666667	0.444333333333333	-0.00511467939517279	0.06420833750164
402	0.379043935331175	0.322875524619556	0.481406100139317	0.538630982948949	0.619036627885077	0.796152860121096	0.564554794115021	0.522862419294047	0.469261806833084	0.356065047246029	0.120354850818896	0.101685028352818	0.38327777599663	0.673195957557747	0.024549035507101	0.0492661326567314	4.20444336600485	11.4592327937644	13.5805278084663	13.8277517167589	0.247223908292654	2.36851892299455	9.62330835075409	0.408243431372284	0.523713703149042	0.851724128882779	2.41269704110346	22.2391413806261	0.05125	0.18925	0.31025	0.43475	0.0252890298840694	0.0310985376196986	-0.0799252387692324	-0.00791647537509591	-0.00032405636573703	-0.0158022238200389	-0.218621857694295	-0.0196526255028516	0.0750798927497091	0.0101189576251433	-0.170301282684877	0.0541666666666667	0.1835	0.319	0.4505	-0.128066816563076	0.064716405393785
403	0.680177534192659	0.532609145363854	0.475896234225466	0.549306054034866	0.850723830504153	0.454431741977185	0.411609854438686	0.347257506695104	0.823158905667932	0.922900641713517	0.247143950734429	0.58635589507316	1	0.983897470726124	0.358927302664773	0.390551983663302	2.30324927434413	8.99467361417919	13.6526520057232	13.688069345204	0.0354173394807731	4.69339573102479	11.3848200708599	0.883453604173155	0.0499450573242939	0.00936648181777855	1.33937651633278	13.2064437945033	0.04975	0.18025	0.31325	0.45525	-0.247285982196337	-0.117677195104821	0.0129627734097177	0.00231542194349077	-0.0494759891123679	0.0140229563537099	-0.026765835309522	-0.0628184508726326	-0.0368020458464509	-0.0798142954669859	-0.133331707145	0.0456666666666667	0.1785	0.314166666666667	0.4435	0.0315087951690038	0.00488883999976482
404	0.528442612774643	0.245200347933879	0.311527838826163	0.372269297056391	0.731284068011726	0.620380123840492	0.2952955654085	0.733041556750774	0.544024884224888	0.305669156398275	0.194865714398614	0.920228147228529	0.520906448547271	0.88361339699097	0.901930135562185	1	3.17830228483945	12.6283381409448	16.0302926216827	16.1482285005404	0.117935878857679	3.51989035959559	12.969926215701	0.116337197844587	0.36813084588357	1.0492965367157	1.68044212850691	8.08746687035947	0.048	0.18175	0.32475	0.444	0.0579468938343201	0.0435727024015701	-0.0498190091591358	0.0242646204513572	-0.0427044422633966	-0.0117019279462573	0.00402227258321857	-0.226592881670385	0.0129540574231823	-0.0134727424711595	0.0882747982951632	0.0495	0.177	0.315	0.457166666666667	-0.143990525425641	-0.112804330261771
405	0.0223233907423088	0.123945908182482	0.242586003045035	0.134254267500917	0.0506079421812722	0.320828204889512	0.560175197817789	0.681357238496115	0.127658057099347	0.00489495153815594	0.329310460689736	0.397988919184699	0.0224501007697861	0.0414270280388765	0.085657289151712	0.118960863693767	11.4099383087159	15.2286350648792	17.260020514339	21.0812218027204	3.82120128838142	5.85258673784119	9.67128349400446	0.168602018180536	2.32075493144475	7.91784603382075	0.951607494531345	14.7138778084445	0.04475	0.1885	0.29675	0.45025	-0.0219595271879	0.0149498096637665	0.156555535178291	0.0174650407242561	-0.0132049188708156	-0.017656016340687	-0.147843638156185	0.157962711533251	0.00335731419047378	-0.0569233132130115	-0.432939499396654	0.0465	0.1765	0.323333333333333	0.460166666666667	0.00764958400975417	-0.0023308936887541
406	0.278319844666578	0.715605990787436	0.81736464372033	0.858613674551739	0.710023030458562	0.814390960917488	0.961697769847877	0.733041556750774	0.277041477560195	0.0881031134902654	0.357540306703	0.463221683918226	0.29816796828051	0.425522770900836	0.53924931185537	0.636304707613199	5.08866961130116	7.10384860807972	9.21003860883502	9.34829255763907	0.138253948804049	2.24444394955935	4.25962294633791	0.116337197844587	1.18154603810581	2.90869544919042	0.846514273822322	14.8369901406435	0.048	0.1925	0.30025	0.45	-0.0800980847108301	-0.0632820521016559	0.0151511879902343	0.00706661404169501	0.0129868368589368	-0.0026637981831561	0.095075382606552	0.117392110244669	0.146451637598273	0.022496700302131	0.173770377247194	0.0495	0.183833333333333	0.316333333333333	0.440666666666667	-0.0842266999083147	0.0248805661054618
407	0.8817540318222	0.375956885413215	0.211968693961022	0.240018441269509	0.455335616921211	0.174928051123934	0.100228255681348	0.306476169422698	0.983324272024744	0.74538013460211	0.889215759820425	0.71002480570553	1	1	1	1	1.17771414652088	10.7669981419604	17.8871575714365	18.4444935405409	0.557335969104315	7.6774953985805	17.26677939402	1.0458008734613	0.000436870503108366	0.105454114387612	0.0194035486510984	10.6922539789359	0.05325	0.188	0.31825	0.45725	-0.100990131066767	0.0359214932674355	0.109043874247388	0.0344638876001089	-0.0286658318212981	0.0375102499506931	-0.401997396252319	0.0392256487158064	-0.148852094175348	0.0199537583925945	-0.211242860370785	0.0486666666666667	0.187833333333333	0.315166666666667	0.458666666666667	-0.0519193767755106	-0.0980965120469895
408	0.526666165602189	0.228245933500742	0.255194038177854	0.280266731504897	0.41863199519101	0.446657581885437	0.207390398983275	0.398545418043217	0.410482750103168	0.211309318048651	0.651415777796109	0.269825390021478	0.824791479776429	0.0263427896806251	0.557335492698141	0.0972522698028418	3.18926754189306	12.918824248758	17.018486713976	17.6726390957192	0.654152381743188	4.75381484696118	14.4833715538261	0.712710619218797	0.677402069486561	1.56243313375307	0.204119843590888	16.7485519239802	0.0495	0.18075	0.3195	0.44275	-0.0220278417045637	-0.0831571899838448	0.0121037726414198	0.00610078229173113	-0.0503108592120284	0.0367234128159941	-0.0366241285038733	0.00297684940835598	0.0195625985280453	0.082666517102634	-0.0316748044966355	0.0458333333333333	0.174333333333333	0.307666666666667	0.447333333333333	-0.269956080135891	0.0178147912830925
409	0.948056046461617	0.863000347911071	0.668628213603373	0.710696057036611	0.550289390514101	0.289225309236766	0.455817063505888	0.954922297752456	0.932158523434555	0.812514834655085	0.416571228411986	0.174384199280368	1	1	1	1	0.726223840480088	5.39875686396408	11.2205684809815	11.5773674726661	0.356798991684627	6.178610608702	10.851143632186	0.00319525763006823	0.00724701343460765	0.0562557690427639	0.659968034822668	19.9364480632588	0.04925	0.179	0.31675	0.44575	0.0416557076049156	-0.0705099009113608	-0.0206358823128097	-0.00790880584272617	-0.0286800193188749	-0.0172765274811191	-0.114879211173381	0.00224524625000944	0.0964225793308437	-0.00674883604722919	-0.21941993504603	0.0495	0.179666666666667	0.3145	0.454	-0.00676872966690516	-0.015059854764271
410	0.304079164066976	0.583030967531907	0.514066535979634	0.589594485406537	0.939399243203291	0.454286591080451	0.684003137833115	0.0587121326314947	0.923501856802912	0.687731650207843	0.290067984277354	0.712809649105624	0.331810539630527	0.5784079336331	0.677009009005211	0.903911292120552	4.84030455932225	8.46997121535969	13.158709176103	13.1644889701201	0.00577979401714401	4.69451775476045	8.3241844107979	3.573395773632	0.00922052505302418	0.16155197734588	1.11930579063301	11.5488052229512	0.04175	0.17775	0.324	0.45875	0.00230225556226107	-0.0389628153006825	-0.073249803192901	-0.010263382553845	-0.0250648972684725	0.00920933494763054	-0.242960271500867	0.08967047426072	-0.103406245123191	-0.0494428195563189	0.0650913496533908	0.0498333333333333	0.1785	0.320166666666667	0.448	0.0025624325806014	0.0456124944933094
411	0.271204846413533	0.723698467269865	0.849531153534032	0.848648294358002	0.365596785261343	0.775876708119172	0.958110519497091	0.0939498017324211	0.461847568849502	0.7316651338143	0.209507291429488	0.447161872773394	0.37394383454248	0.672179982569982	0.339974187386867	0.490276459944676	5.1606761725634	7.01848758140113	8.70401649908308	9.52259268314083	0.818576184057747	2.5041051017397	4.36191651057743	2.80535917861562	0.541413372004172	0.117588211309339	1.57482774181699	14.0342586708087	0.05025	0.182	0.31275	0.44575	-0.289262661843476	-0.0137265118959501	0.0126047666105261	-0.00300463650360267	-0.0385255979439706	-0.00650169976895985	0.00331959523714242	-0.197627414230962	-0.103732906232756	-0.00634405006744518	0.141244885794593	0.058	0.187833333333333	0.316	0.4585	-0.158585635977904	0.0169376652773562
412	0.84002433201415	0.822890111390253	0.877109084726845	0.897727725733483	0.544717880870544	0.748195228392339	0.785071860928389	0.789946273342393	0.672930398810186	0.673356804389689	0.316027945908571	0.507579226671879	1	1	1	1	1.42393603287928	5.9085128236984	8.22806360352115	8.59492898591998	0.366865382398828	2.68641616222158	7.1709929530407	0.070958507310479	0.178193427911538	0.177700596083014	1.00531456891258	13.2417929210587	0.049	0.185	0.318	0.4485	0.0108932115374807	-0.11755145570088	0.0563617891554378	0.036993635346845	-0.0207453044734135	0.0178298802687303	0.0135110430951324	-0.0467035528781181	0.0641351135911791	0.0211390537422047	-0.333658885299692	0.0478333333333333	0.181666666666667	0.314	0.438333333333333	-0.00265775050319097	-0.0568017672119073
413	0.444515096689301	0.241552459356722	0.217704166420415	0.24255653373385	0.427927669854007	0.336124869932105	0.198189561354165	0.0988404989904397	0.367058226626206	0.901873640602666	0.634145959384781	0.61445104756145	0.336646567901462	0.415718416932701	0.278291613929469	0.289167445498305	3.72489742650214	12.6895261160244	17.7647942825861	18.3932354804419	0.628441197855864	5.70370936441759	14.6683380539398	2.72415371201623	0.813599385210182	0.0152016132542485	0.226480359529887	12.8426390948657	0.046	0.19	0.312	0.448	-0.113273650419333	0.0046781465856009	0.0449554648161735	0.0399148351171238	-0.0425110161672029	0.0158163857145297	-0.255464917401658	-0.148325237355128	0.0694451882603271	-0.0630651478108328	0.17187907685344	0.0533333333333333	0.182833333333333	0.313166666666667	0.452833333333333	-0.162490167031337	-0.0320583476401508
414	0.566176008386482	0.408648676348885	0.647971016866053	0.698190649195857	0.606565090395436	0.926993331287465	0.640801311528833	0.459035921710525	0.940697024842635	0.958129993045925	0.12328693084071	0.443295318454416	0.608401434098356	0.839864043877083	0.269816015460086	0.192884690698329	2.95030429703911	10.3700547541812	11.4801722895572	11.7453794984831	0.265207208925858	1.37532474430191	8.79507520144398	0.548244395532038	0.00553444069009856	0.00275628983581555	2.37505911640255	15.1131864949312	0.0495	0.18025	0.3205	0.464	0.0388814255957979	-0.101767160977487	-0.0639196125092079	-0.000363223324277789	-0.0793479843146468	-0.0249684761883893	0.0574798724008424	-0.065190305155118	-0.0348765983033786	-0.0208384588147026	-0.401975146183617	0.0528333333333333	0.179666666666667	0.32	0.448333333333333	-0.0167573327279375	-0.0141974456665793
415	0.0876627811218272	0.0846819842990698	0.208327837596257	0.258714796023402	0.740811092957749	0.911282716755329	0.533407267812694	0.861410572352531	0.1405510800386	0.845821084319579	0.0155486386773182	0.108590308306144	0.103746904652026	0.207271819610317	0.321509137718738	0.468247720766046	8.10909173728578	16.5601175516422	17.9661294227408	18.0755444598253	0.109415037084545	1.51542690818314	9.96645272253954	0.0304777732008006	2.17191537135659	0.0378120235945971	5.8532129030591	21.970100407818	0.0585	0.18725	0.3095	0.44025	0.00622456045892611	-0.0886843093630354	-0.0584134879738692	0.00615741872772457	-0.0234945342844452	-0.00371950536962003	0.0962734750642395	-0.122378331399481	0.0494526450868615	0.0172648050874327	0.0677999611614571	0.0576666666666667	0.175666666666667	0.307666666666667	0.464833333333333	-0.160919211406029	-0.0136644365213168
416	0.214809432285702	0.1764569987514	0.219545296104352	0.27559307932579	0.857728871455054	0.573624630256605	0.366589091471198	0.212710073529135	0.464871041489414	0.511407251707177	0.0669670287569032	0.439303074491744	0.305931424447069	0.544895976510142	0.64251560028665	0.876607828659628	5.79725788765791	13.9246367471205	17.7260259383984	17.7581622239013	0.0321362855029292	3.83352547678078	11.9609043362434	1.55288478339298	0.534141094965889	0.431186648434959	3.355840197828	15.1691497642924	0.04475	0.1915	0.3075	0.43525	-0.18315034593938	0.0319146080598056	0.119595290345437	-0.0193116956476529	0.0314360988726749	-0.0268201755640558	0.150539579412638	-0.272049626487966	0.107290257229475	-0.0193551415150367	-0.054860777092147	0.0501666666666667	0.185666666666667	0.301333333333333	0.453833333333333	0.0249411275692007	-0.00773448986307704
417	0.763806730090479	0.498933195800925	0.318487133676715	0.340854203298161	0.395159331787338	0.200196352275324	0.192201738515084	0.429299364479134	0.700266488954309	0.445316801489329	0.485159432666346	0.776435154834266	1	1	1	1	1.84736212906137	9.353311204497	15.9167103375366	16.6397173214355	0.723006983898813	7.28640611693845	14.7923551923741	0.624718182420111	0.148194786010208	0.582544196560775	0.487243648856747	10.658070995582	0.04525	0.19175	0.31325	0.44275	-0.106803270761577	0.0507002382665959	0.0283858859876729	-0.0551969792445276	0.0454050049099845	0.000315140414856531	-0.0309146742664598	0.116586397893162	-0.166684014778093	-0.0340429570604342	0.108488632523674	0.0486666666666667	0.188666666666667	0.3205	0.449833333333333	0.0333785755862076	-0.0490058641806249
418	0.411640458774922	0.324348577441121	0.503072286060989	0.578663061292817	0.935948382466895	0.867212219455499	0.589842535439414	0.467137963164053	0.917025013388871	0.137543188168346	0.267810314166425	0.889020165827546	0.359331470402904	0.434944749741572	0.778365984850352	0.797088956661637	3.95858000182488	11.4390659511264	13.2997037973473	13.3061620436638	0.00645824631646974	1.86709609253739	9.3475820418389	0.528737883723352	0.0108538641179621	2.20523213002525	1.22792829409264	8.7742910129613	0.0495	0.189	0.30775	0.44275	0.0471908052127775	0.0369856310866908	0.0121037726414198	0.0312349405163313	0.024428509257749	0.0363893337560653	0.0811784868271816	-0.0814651946577242	0.032199114230561	0.00665722902686223	0.0777240214908701	0.0463333333333333	0.189833333333333	0.321833333333333	0.454	0.0276378903552793	-0.061136000481827
419	0.118911780922151	0.444771790551312	0.583218147800128	0.650340529332011	0.765652401988874	0.787731290994417	0.929455302364287	0.0435545143688881	0.459750491224856	0.099406214654481	0.87602001048685	0.73371214072836	0.207449297135082	0.417296525375402	0.11198982525131	0.196792706270418	7.34135508573672	9.95135079274041	12.2876016315204	12.3764452755786	0.0888436440582154	2.42509448283818	5.03509018984187	4.07374868564011	0.546502040824635	2.71504424047998	0.0243411502033268	10.3825761148516	0.04275	0.186	0.30375	0.44775	-0.213993270411993	-0.0373606198038652	0.036376986758821	-0.0884442838319907	-0.0243792446983293	0.00891783349053913	-0.37285396095042	0.186073966464084	-0.113421886861156	0.00103100315248573	-0.0795855788495132	0.0515	0.180166666666667	0.319333333333333	0.446166666666667	-0.119838340594385	-0.0878971214660137
420	0.0822682432218125	0.278935131728542	0.264597136704336	0.0377024244401487	0.00243769364866798	0.0160053944642469	0.0872344130873732	0.0124318370324071	0.306712196902785	0.758644109748065	0.349235074384872	0.27904879688174	0.0555461775973982	0.121554827683912	0.152993777519139	0.237217810475294	8.26714356537559	12.0921722444764	16.8438052544952	26.0305851621597	9.18677990766446	13.9384129176833	17.7634415967841	6.24821718085695	1.04478074924009	0.0944098134350497	0.876234585153725	17.6948325606036	0.0565	0.18825	0.31475	0.442	0.0188210497257472	0.00559592901459205	-0.0189410518405231	0.00580123028433335	0.014693555654392	0.0348865028298352	0.16636820084756	-0.114395957443776	-0.0188412902169643	-0.0234377750456841	-0.261386900948236	0.0453333333333333	0.180166666666667	0.317666666666667	0.4515	0.0179132012886418	0.0409358161041233
421	0.0994571722125759	0.126791129136139	0.199604296166249	0.0970680748287988	0.0388345410078242	0.200586815020648	0.199840792089553	0.599036820778372	0.0857404170817886	0.71534234865599	0.036846968095685	0.299709024800179	0.21334906775763	0.180996235284783	0.319522807201638	0.2471516086039	7.79312270241644	15.1470731312947	18.1596884140599	22.4277791851346	4.26809077107464	7.28070605383982	14.6346564827181	0.27645104195517	2.95258302124057	0.132999260616998	4.35747099551008	17.3267570757137	0.0485	0.194	0.328	0.432	-0.0168993157633187	-0.0570800520828376	0.0380428732485895	0.00859105039948339	0.0335052480313745	-0.00491383683435321	0.0927724075741282	-0.0864196946244413	-0.00590661530244037	0.0196641415043431	0.238197261306276	0.0508333333333333	0.180333333333333	0.3315	0.453166666666667	-0.127300640716537	0.102474191404309
422	0.32690200989968	0.102202053629751	0.101542288785247	0.0522696059415053	0.0504402193377671	0.112336409153193	0.0427261181578379	0.151983886174595	0.849680344818907	0.212639832019318	0.345724439779389	0.470542363225234	0.575486879841719	0.636200598672758	0.445758840263966	0.673283475444613	4.63444543894002	15.9112246498844	21.0035216533797	24.8302859177056	3.8267642643259	8.91906126782123	20.1958404787656	2.05222548480515	0.0359202180916327	1.55336181062739	0.889088483518208	13.7230370179439	0.046	0.1835	0.31475	0.44925	-0.555724718813375	0.0482740670434369	0.0132031099940839	0.00787988331801828	-0.00225927698579863	0.0265135313680697	-0.16951816748752	0.00622484910598705	0.0288593871748498	0.0735416754086159	0.999948736199566	0.0523333333333333	0.185	0.303	0.458833333333333	-0.173696940734089	-0.0750678588148792
423	0.00778924935166265	0.0551208100837209	0.0951340258350113	0.12759014204243	0.84802108135814	0.652798878762291	0.761779099198622	0.0721661039320759	0.00194872352863379	0.377150558486158	0.506257346816504	0.0537773543400359	0.00327866165857757	0.000161370357623502	0.013780108374136	0.000977190591786646	13.8500757687216	17.9906947944983	21.260779716722	21.2975071359833	0.0367274192612967	3.30681234148506	7.44743136726174	3.23305145072345	9.59721834507764	0.779969203924338	0.441795017675759	24.7238411526627	0.04475	0.2005	0.305	0.45375	-0.303418890262176	-0.0108836600041604	-0.0766064057045162	0.00250007410547453	-0.00251367641283967	0.0201326153122704	0.139519150483117	0.130080923639574	-0.181251124754688	-0.0178732003204045	0.0187822605356097	0.0526666666666667	0.175833333333333	0.313333333333333	0.447	0.00553637883077146	-0.030429246953483
424	0.753551279515114	0.933464521868023	0.981596894534083	0.951565088545266	0.164292629697609	0.711914995818719	0.915417096719329	0.221691148595491	0.739166537972216	0.581212809973646	0.967218386610792	0.576882081475433	0.897121584107212	1	0.879735431778101	1	1.90323181731947	4.28715518901299	5.27550606563454	7.20977067231433	1.93426460667979	2.92261548330134	5.30653885499487	1.49339050199751	0.110860543791205	0.304278057359625	0.00168898192896449	13.3292629504107	0.04675	0.1915	0.32225	0.44275	-0.0784971745782801	0.00584055229732074	0.0403631569772761	0.0157291894523673	0.046498310972719	0.00597978301136943	-0.0140878458975005	0.0994070735563396	-0.054752306582617	-0.100910952984913	0.316940665753249	0.0521666666666667	0.188833333333333	0.317	0.442333333333333	0.00353081673658337	-0.0526224537487584
425	0.476874009215891	0.755110381195134	0.876690464103669	0.671520801240837	0.0493522333616329	0.367103957184479	0.659459560208534	0.653221064041195	0.0870168192104783	0.895563903615433	0.560362549526726	0.65304413230459	0.425091506085092	0.752428499945163	0.575184551296609	0.829969878910917	3.50660988335585	6.68173704738001	8.23566512492107	12.0989968883587	3.8633317634376	5.41725984097866	8.59238700500282	0.201863256418619	2.92871329730224	0.0172310891557572	0.339076879949062	12.3411566313993	0.049	0.17275	0.32075	0.44975	0.0132059965042534	-0.156958801645587	0.0171438837357976	-0.0525199898048736	-0.0282255962476633	-0.00349693433624446	-0.0293803092847128	-0.129378266866167	-0.0546909665761425	0.0650033424590724	-0.713583775161691	0.051	0.186166666666667	0.3195	0.455666666666667	-0.104746131627703	-0.0282996288416295
426	0.993306484280114	0.922052076428333	0.970443544148489	0.972482252939102	0.458027709144529	0.864351596009437	0.863415029138048	0.775771049662614	0.744669592503414	0.813420512678312	0.993460812400145	0.961293224169131	1	1	0.951438270431614	1	0.240833166419179	4.49882368117687	5.83658744943386	6.38729750929633	0.550710059862467	1.88847382811946	6.14646434287715	0.0811306103869356	0.106064781064561	0.0557033952954953	6.71702855470357e-05	6.86480431841658	0.04925	0.18675	0.32025	0.45675	0.0200337639331102	0.0142720685822264	0.0375534497028902	-0.0594601291478694	-0.00351079555404091	0.0170853088387147	-0.197828574774218	0.00179710709925015	0.0429901945696719	0.00322218771964982	0.167850926859667	0.048	0.184166666666667	0.3225	0.456666666666667	0.00832915443635801	-0.03101240628816
427	0.0355395946775869	0.0524925345880015	0.0872564117630711	0.0865256695945215	0.255901127383793	0.448502544278743	0.321626670745152	0.088381010580104	0.92403013207816	0.223043932153099	0.0165274008745537	0.327819105253436	0.0481636748512355	0.105910049631937	0.0425936731364881	0.0780394516150259	10.3085018174388	18.1495625826356	21.5981812778336	22.8889782684782	1.29079699064459	4.73941568584269	12.5804764510394	2.9036173984382	0.00909323054111155	1.48467867731415	5.74587711725326	15.7668473090353	0.05175	0.18175	0.32425	0.4355	-0.0696979779246836	0.0420484813061108	0.118535896010095	0.0107126301769333	-0.065090497131837	-0.0191989226246625	-0.211979024169479	0.0167400115298876	-0.104185763591112	-0.0342956006926706	0.00487529620169084	0.0443333333333333	0.181	0.312666666666667	0.459833333333333	-0.376879878282086	0.009997898631645
428	0.95710444550726	0.968459078346948	0.607770538351538	0.501539467825023	0.126368234667422	0.0542507103870413	0.252016855872996	0.558305023802866	0.775797852612471	0.634019864278976	0.927978723362697	0.644898281387703	1	1	1	1	0.652078472754511	3.45939675357658	11.9817241857381	14.3182854703773	2.33656128463917	10.8588887168007	13.6662069976228	0.342647470150041	0.0811106828623451	0.226648852609287	0.00817002897019847	12.4473868510045	0.054	0.18225	0.309	0.44425	-0.288718350905782	0.00171496679004448	-0.0204002321972536	0.0213018673457902	-0.00264548555925742	-0.0129062644088935	0.145365713490585	-0.169159130809995	-0.131220498906543	-0.00275298203743304	0.191111953893011	0.0513333333333333	0.1845	0.3135	0.443333333333333	-0.0849281670469835	0.0257511609886071
429	0.898214098654869	0.875546505707381	0.797683698523486	0.844375461033031	0.758316089225483	0.497573951006408	0.666047543032163	0.714241159577544	0.504074343240031	0.667931306530852	0.582071809078519	0.928723338453086	1	0.898030445642504	1	1	1.07502598760766	5.22645051156724	9.50096406134253	9.59563892832375	0.0946748669812223	4.36918841675651	8.52061294071609	0.134077590117613	0.446348019280776	0.184031471711933	0.302897204028341	7.87429524339981	0.04625	0.18375	0.32175	0.44825	0.0397949434608631	0.0835084592695629	0.0496891816835399	0.0150884235853551	0.00871988811474509	0.024068730089737	0.0747394661243524	-0.0539189399859003	-0.0236996652540212	-0.0057526501511522	-0.0856060570635739	0.0478333333333333	0.1785	0.317666666666667	0.442666666666667	0.0202510387056146	-0.0128388356179252
430	0.387744336377128	0.185232668623278	0.340298954029653	0.411108446814689	0.979437489035239	0.871844335789707	0.407660637359485	0.320256397183448	0.530354143063911	0.171597167958366	0.345255638341976	0.538384357193764	0.514894943204644	0.864953594675079	0.845644037455837	1	4.13729053254065	13.7390054662246	15.5705222736215	15.5711865798658	0.000664306244289037	1.83218111364113	11.4338960473251	0.987899092957377	0.393712955677984	1.86893445185888	0.890818353014765	12.849785687937	0.05225	0.18225	0.3115	0.44425	-0.238642016336477	0.047933313725376	-0.00913412603252349	0.0157741743989818	0.0200953172520532	0.0252007502162016	0.0708366716056937	-0.0877441829621409	-0.0807356048308574	-0.00107381082664584	-0.150490731055363	0.0478333333333333	0.177333333333333	0.3245	0.453833333333333	0.025854262090488	-0.0336286882630616
431	0.421220057397264	0.417138394760269	0.307015267189867	0.370432533460044	0.789191073675168	0.315437558903582	0.342448516483602	0.0935334555564051	0.557654709419864	0.408650751022868	0.805553271502085	0.412773436869843	0.424549294051534	0.50662256686805	0.896825758695601	0.950732263024669	3.88911782060313	10.2699396446042	16.1048162059815	16.1762982148866	0.07148200890515	5.90635857028246	12.2871803942835	2.81248382623926	0.34378123731949	0.682722685211047	0.0605979936553922	14.5054420818554	0.04325	0.1895	0.319	0.449	0.0158046190554744	0.0408675620718353	-0.00870469345375455	-0.00332625942974107	-0.021556862509681	-0.0365015716264126	-0.25263444250825	-0.0831088650625491	-0.109175806232709	-0.0873559602518076	-0.160724737004408	0.0505	0.184833333333333	0.311166666666667	0.4515	-0.214357176654412	-0.130301022229376
432	0.112148747951458	0.530104764354453	0.591877521875535	0.641001732379317	0.57253815178636	0.626865122355314	0.930775736754817	0.0675953206839654	0.42388640758358	0.0642032309729111	0.736449351981956	0.407430143163394	0.264485286279172	0.512668277900186	0.500453116257554	0.741222398632662	7.49005223726272	9.02107386012358	12.1796561793453	12.4981102906386	0.318454111293249	3.477036430515	5.00805805337586	3.34046945805812	0.639515192289764	3.42533461781204	0.113271974780218	15.6245959131334	0.05375	0.188	0.32675	0.45025	-0.0846149651687213	0.0397283636812011	0.0185776891066813	0.0123977594288922	-0.0460581683772115	-0.0195223460321432	0.0635032374828288	-0.0144322284853102	-0.0676084968671479	0.0259816679279697	-0.19105525634313	0.0456666666666667	0.181666666666667	0.309166666666667	0.446833333333333	0.00101139810512514	0.00680616652458608
433	0.600517907123913	0.802395229740303	0.841809428507628	0.807562970797339	0.243311048990912	0.543729068456088	0.762326018759716	0.837114602578428	0.148738624801301	0.474666630465645	0.774027423125544	0.537693331082154	0.700685127876427	1	1	1	2.74986269777582	6.15130274921103	8.82959312921594	10.1909003978144	1.36130726859847	4.03959764860338	7.44103770003858	0.0422654516701186	2.08513959895026	0.511091742961071	0.0824326563488285	12.8585158038415	0.04975	0.17775	0.31375	0.45025	-0.123608270470346	0.040758065118082	-0.0848306803985461	0.0059924281887177	0.00990661413123722	-0.0124806287317841	-0.171324229533277	-0.0624698976598607	0.127593032039862	-0.0168863019626487	0.374002619345612	0.0506666666666667	0.189166666666667	0.307	0.453166666666667	-0.113147627148457	0.0269179431114592
434	0.563542535949799	0.789293861360932	0.461293737822175	0.387952390859844	0.15059526477882	0.0870808607009339	0.296892769127241	0.619717429566535	0.847919424342791	0.159125367881701	0.41236064305166	0.534635690702456	0.49012929106416	0.452432415266584	0.808408069477062	0.674480947437953	2.96593292556645	6.30189310590504	13.8453686461871	15.9115795715843	2.06621092539717	9.60968646567926	12.9456466460178	0.246264918810539	0.0367771758010349	1.98251822801649	0.671984302907731	13.8801752955801	0.05325	0.178	0.31375	0.46	0.000472055937123972	0.00799980296416001	0.0349408846284495	-0.0196639838816249	0.0142528882915604	-0.00399464948602329	-0.0754032623507806	-0.18864190610096	0.100650515008962	-0.000494999392523928	-0.386782744829818	0.051	0.1795	0.327166666666667	0.451666666666667	-0.0532943645511866	-0.0211083282490322
435	0.569360312595198	0.856346384249493	0.837509414267092	0.876557006403522	0.72900634143651	0.618693638818028	0.867505387182062	0.128774204993381	0.900211242657493	0.453376274532773	0.863313873968617	0.807152609593669	0.628872800246223	0.456035854264263	0.850808597777913	0.634813484350256	2.93145904669655	5.48727463183604	8.89830547339807	9.01833142795658	0.120025954558514	3.53105679612054	6.08687238126004	2.30721968664102	0.0157237804578472	0.562197287163144	0.0296381325715629	9.36248446037859	0.05625	0.1885	0.3285	0.45425	0.0141587743612278	-0.0529363334238823	-0.0216055425791853	0.00852952418809836	0.0109246985498622	-0.0165755771401099	-0.230100067812457	-0.112362816088075	0.0882147102392717	-0.0621125107472656	-0.077257242479842	0.0493333333333333	0.1875	0.321333333333333	0.456	-0.0270264411375731	-0.0117221243495238
436	0.692222287414556	0.753647493656789	0.606339906972297	0.669124563813646	0.717423274833947	0.365363269186709	0.540009836885121	0.528099527474028	0.180991220279925	0.9021674908731	0.824768662543066	0.670094233335872	0.680098308645995	0.843696606496687	1	1	2.23721380151983	6.69764433927776	11.9995377433224	12.1305127288215	0.130974985499051	5.43286838954373	9.89329892730166	0.398047129872793	1.78946615395216	0.015110244463358	0.049024972728148	12.1177637880915	0.0495	0.17125	0.3155	0.45225	0.0249367064130492	0.0334061189399246	0.0779487764688861	-0.00517738327931582	0.0058867210183026	0.0148430232829255	-0.291870431868435	0.013361108431777	-0.0441084679916737	0.0807603146243149	0.0126881970699997	0.0523333333333333	0.181666666666667	0.316666666666667	0.4545	-0.000764838923261294	0.0119663397169738
437	0.516299513664831	0.425199737449924	0.150165834680041	0.19556599924377	0.909798201162511	0.0999210987732779	0.135269800191996	0.291856103968486	0.608706274530335	0.214211059909595	0.593894353978124	0.289412402731828	0.800333179128923	0.933359045618311	0.998153953172572	0.99086706657503	3.25371175095643	10.1758911940124	19.4015549234755	19.4143902460564	0.0128353225809406	9.23849905204406	16.1606784951	1.11103946289222	0.262063147889421	1.54273570477926	0.28430345337074	17.5080178276957	0.052	0.19025	0.327	0.45475	-0.241870775846662	-0.0884365676632271	-0.0485192701353236	-0.0234883668160127	0.0143038606623676	0.00727297219226776	0.260578722825408	-0.00598349580538319	-0.184103104975712	-0.0919693196429023	0.0354011832176854	0.0473333333333333	0.186166666666667	0.315166666666667	0.449333333333333	0.0438099975076986	-0.0727024993746175
438	0.238719609526564	0.0109726398178564	0.0294235435660386	0.0428525524159264	0.945232211360243	0.757482168663005	0.0446139348685455	0.0687243708879778	0.282981747488105	0.356065047246029	0.605013645180906	0.0563647201118425	0.227559994392794	0.303565825073806	0.0159337784485375	0.0330413068442543	5.51150980351667	22.9393593358618	25.5601729771006	25.5648920123786	0.00471903527795803	2.62553267651674	20.0533822088619	3.31322805576065	1.15271393671173	0.851724128882779	0.267500147845567	24.5472070645068	0.0425	0.189	0.31025	0.45075	-0.0974179577575333	0.0789367023960568	-0.243100829367418	-0.00660435309032335	0.022233092619532	0.00530978152768319	-0.157391231461264	0.107914851439471	-0.193578015568464	0.00342911318955547	0.00323905471469474	0.0503333333333333	0.1805	0.319	0.4455	0.00197769491664784	-0.107293030337799
439	0.421540974087202	0.625595955155124	0.695866419522352	0.726206578479111	0.483026406874937	0.648742075249571	0.759013037354451	0.0605076523230941	0.577449477492352	0.847687388462828	0.843943307395733	0.420698098955976	0.29790976094285	0.528880217350124	0.828167130022728	1	3.88681112245831	8.03317878847884	10.8744912709371	11.3665139759614	0.492022705024283	3.33333518748259	7.47970285350311	3.52341501997626	0.31037611555621	0.0368908777618344	0.0387507348877989	15.4330311970918	0.0565	0.18275	0.322	0.4535	-0.128362373714854	-0.106781200738415	-0.0731004085863862	-0.0143693547257863	-0.0437814368324135	0.0183333626554943	0.000745253215936682	-0.221924070407704	-0.0645418104908277	-0.0475679363469829	-0.154766413221962	0.048	0.187166666666667	0.323833333333333	0.4515	-0.0909634845267842	0.0294411830489005
440	0.304219874918342	0.489318837749052	0.544866255289769	0.579610661954239	0.468353512049678	0.573182451413821	0.672069742450565	0.881825606559059	0.785809256011839	0.209638530321321	0.0729151511091292	0.577510838546329	0.184885907035851	0.115726170568024	0.249698665310661	0.145154009105505	4.83899691279657	9.45733539950015	12.7680154500631	13.2938733431438	0.525857893080683	3.83653794364363	8.45487643034721	0.0220984088036857	0.0738515944030951	1.5739208040286	3.21614520875119	13.3211066773698	0.0505	0.189	0.31075	0.47175	-0.00466546871579249	-0.0282205226966093	0.0253603268502269	0.0116701410266037	-0.0186305992383157	-0.000660676837754505	-0.236027283877936	0.145622162128793	-0.0540012908500123	0.0111650504470411	0.00616584095331525	0.0511666666666667	0.186833333333333	0.322666666666667	0.4535	-0.0585454518759064	0.0382075716969942
441	0.693410624593997	0.733787147941123	0.856089271492809	0.895998627754098	0.84906490624681	0.886390083005845	0.845352533949402	0.957296740513516	0.578633584636401	0.532308297970721	0.221132143947619	0.819690987497636	0.777253113394143	0.408493829427005	0.822938318215731	0.474303201220262	2.23071216399694	6.91134544010129	8.59497285293764	8.63119138622278	0.0362185332851368	1.7198459461215	6.40047922222584	0.00286719293126225	0.308448869016502	0.389983075767304	1.49700904094243	8.35554069141702	0.05525	0.18425	0.31725	0.44025	-0.165015467589893	-0.0729153369760188	-0.0441432044162753	0.0262172354121366	0.0158423916505176	-0.0012074943693835	0.146280865118577	-0.0370232945992367	-0.00794680745231029	-0.0152896188185974	0.157142675018367	0.0555	0.188666666666667	0.311333333333333	0.452666666666667	-0.108650561621973	0.00578271284065064
442	0.122631616390866	0.0925816480922829	0.0640084889374278	0.0611832977571972	0.226885455974486	0.157212475951359	0.108655766040324	0.0185870750610196	0.635593768600374	0.474075282945509	0.308736523174612	0.004141557004056	0.114542059034222	0.23622699991785	0.0470284625719986	0.0901021831205888	7.26287551353744	16.2542574626568	22.7763008026595	24.2365815514204	1.46028074876085	7.98232408876356	16.9737060378829	5.53995364300363	0.22455124179578	0.512461374151826	1.03607311610358	33.3918875365512	0.0525	0.18625	0.31225	0.443	0.046152345474369	-0.0544925665357367	-0.0110722244944724	0.0202654620177797	-0.106172570132687	-0.00235289072971971	-0.17554027267125	-0.0952628480303738	0.141006546393162	0.0650765430769846	0.53461051048499	0.0423333333333333	0.1825	0.3055	0.453333333333333	0.0320203903515192	0.0362703463457583
443	0.143292805987054	0.245316343196063	0.429678427848763	0.490992874010344	0.664557877545387	0.87170497645236	0.748938541265271	0.07187422983924	0.0625124512525488	0.861457002444252	0.779863757722092	0.171045443808372	0.0704010186028045	0.0601167043818082	0.235474225923921	0.164833912097283	6.86326674134034	12.6264037311776	14.2716067676374	14.4596408709986	0.188034103361133	1.83323713982099	7.59637412965822	3.2396901535767	3.46944050778438	0.0304571467968344	0.0781183415328996	20.0231756803817	0.04675	0.17675	0.3245	0.4435	0.0256392710812168	0.0342108642187022	-0.0474305365433064	0.0137852600466275	-0.0017657067286879	0.0143102934143615	0.0385872572682377	0.0615578403802544	0.0531666597417628	0.0515581427807223	-0.0208876761666486	0.0548333333333333	0.1915	0.322833333333333	0.440666666666667	-0.269898299250039	0.0618795286632429
444	0.789775217614932	0.634608998189074	0.800513683746165	0.837089168557723	0.611342280229669	0.879038495156795	0.71214903563203	0.297647604065376	0.692987489660589	0.603657717494656	0.646249698387474	0.92479542593075	1	1	0.59848496521553	0.85932356497664	1.7051868171402	7.94090834983945	9.4598480934219	9.71807302676461	0.258224933342717	1.77716467692517	8.01288620962441	1.08470405979733	0.15587025512832	0.269514378374879	0.210661144763435	7.97463903071278	0.05525	0.17975	0.31625	0.459	-0.194438480374783	0.0205643694301941	0.0130559678090106	0.0378872244180836	0.0462142675921372	0.0122229476889583	0.0637054420653416	-0.12291112342882	-0.0714667494387653	0.0230078594968936	-0.0998992957884048	0.0505	0.176666666666667	0.311333333333333	0.454333333333333	0.00188660221759602	0.0415470069843569
445	0.621546367494833	0.659015216504171	0.72071721004801	0.783550018148361	0.98600087485711	0.7211206949561	0.720117083912063	0.543380996744926	0.269513161561654	0.322824085281581	0.837204704370278	0.9171073131926	0.916558408787509	0.708929213266589	1	1	2.62983962936414	7.69074641786574	10.5532864058478	10.553594275043	0.000307869195239618	2.86284785717726	7.92375464567886	0.369309305419392	1.21922315744814	0.977470550771613	0.0422180419973301	7.42450281757698	0.05	0.18025	0.305	0.44175	0.0423807346757345	-0.0491945298489092	-0.0265978108599515	-0.0541378954273079	0.0335409681712698	-0.0184272321467631	0.0973991994374631	-0.0647885629383362	-0.139611761949111	-0.0765453387249829	0.180504244883815	0.0473333333333333	0.189	0.314333333333333	0.443833333333333	-0.031244130103067	-0.148668265915265
446	0.524057582261154	0.483300414225884	0.458834120656222	0.534170905937233	0.927797754965527	0.498364918898727	0.470373244499773	0.865680049265638	0.76468208586358	0.113645045496835	0.445988893294149	0.347315438439855	0.433292615498098	0.57033280077101	0.421972100532795	0.62148696066044	3.20540999904188	9.52287639249698	13.8780682110155	13.8862794620582	0.00821125104266685	4.36340306956117	10.6808694630163	0.0286111237655859	0.0896032989294326	2.50278671671003	0.58082560164803	16.5365459825213	0.04925	0.176	0.323	0.45325	0.0389862939539747	-0.0570653669325687	-0.0592615918073307	-0.0720726336818449	0.0569188810666431	0.00623016473777837	-0.0675338216888196	0.0120616311126954	-0.182985734689272	-0.00471325001922425	0.102392431178744	0.05	0.178333333333333	0.308	0.461	0.0101424951580996	-0.10172333023859
447	0.42395752235183	0.489111876178632	0.515344209242999	0.277742218230432	0.0324165356674662	0.142520841016423	0.241448692622854	0.134116997251243	0.674836799788299	0.236520411059929	0.811952592113812	0.835572223926281	0.586305882744387	0.814369187206554	0.0555977858608908	0.0936888161750424	3.86948265520186	9.45958366546256	13.1423822473371	17.7187141961622	4.5763319488251	8.25913053069962	13.8492315409603	2.24419143448176	0.175996274132558	1.40121401290708	0.0566001296137983	9.74324337003218	0.04525	0.17275	0.31175	0.45275	-0.136497958419053	0.0527674290115867	0.0106230838392151	-0.0483788740355909	0.00304047338485608	0.0196535291468701	-0.00895502958250007	0.174798170103026	0.10558792733208	-0.0993934129040127	-0.424424646648347	0.0518333333333333	0.176	0.323	0.450333333333333	-0.0682564221406713	-0.0244206166818853
448	0.911565918654281	0.769421725555639	0.552964807467196	0.491219229257444	0.180869338234161	0.160030657029598	0.263821584019286	0.565552557970783	0.891989650329954	0.432209922538758	0.882728824499634	0.503823053091703	1	1	1	1	0.988293056900147	6.52472790270258	12.6661302745415	14.4565967470626	1.79046647252108	7.93186884436	13.4683036901624	0.330180949342321	0.0184381155650044	0.616877704112994	0.0217594478217507	14.2878025221563	0.04975	0.18875	0.3275	0.458	-0.0948129626943508	-0.0179929401799399	-0.0783677642255169	-0.0617269766644317	0.0127317407065694	0.00425340172074381	-0.212163782223282	-0.17146428446406	-0.373236930857561	0.0685839613030448	0.279953277952938	0.0523333333333333	0.187666666666667	0.32	0.4565	-0.0496833700994391	0.00243575920357604
449	0.683260375993122	0.874446168510163	0.769889375813051	0.782409289366669	0.410829235177514	0.377111363010952	0.687650580780852	0.763768567429505	0.808040020803116	0.520247727418313	0.18633517600672	0.667984718441195	0.701461963902334	0.588481826015955	0.317707286250323	0.351387265045296	2.28632241264131	5.24187045260624	9.89402901646099	10.570428725041	0.676399708579993	5.32855827243475	8.28410631239967	0.0903217086606674	0.0590272807239671	0.413402174626754	1.74635849441802	11.2286865562768	0.049	0.18175	0.31575	0.44175	-0.15784937370147	-0.0466674428071849	0.022094066545039	-0.0328756624727205	0.00948069783183593	0.00435383562898591	0.159749484696012	0.0694582608427496	0.0631770693742727	-0.0184605595083526	0.316715152108053	0.0503333333333333	0.183666666666667	0.309666666666667	0.455166666666667	-0.170684158169452	-0.112468591984319
450	0.344307253567979	0.645778079975881	0.521784853704219	0.181048550930063	0.00960411065257893	0.0356104613082064	0.169949451340204	0.230378306724351	0.376905569609849	0.300829134474404	0.275102342428674	0.876426898176989	0.639613745935905	0.40968306112552	0.445767856661654	0.673140474833494	4.48518935350148	7.82651593616174	13.0602524107962	19.7671419176404	6.70688950684416	11.9406259814787	15.2819525641389	1.43852419744053	0.780770589828535	1.07051506205789	1.1911270121218	9.02080901740182	0.04875	0.1885	0.323	0.44425	0.0647255210138727	-0.0156413185417865	0.00342575930024178	0.0322296949093977	-0.0357086549106053	0.0348417346479862	-0.240384138128636	-0.0179937895467782	0.06390997291401	0.0114284550650226	-0.313236870972057	0.0541666666666667	0.1815	0.313166666666667	0.455333333333333	0.0150701068948972	-0.0764326254645281
451	0.313312649507569	0.076873512830372	0.0416090703473763	0.0512658867967326	0.455295785403386	0.155442721783214	0.0433632096463533	0.969998414148921	0.0529861636942932	0.425898352852613	0.543449220237407	0.0802947671092799	0.302570842198959	0.303785548855115	0.772423212065554	0.671609176105826	4.75553839538043	16.8882531905983	24.3452383560943	24.9026728235986	0.557434467504208	8.01441963300022	20.1471344282181	0.00141453290871141	3.7443553155008	0.633982242045022	0.369184318897169	23.1847753164655	0.0495	0.16925	0.3035	0.4505	-0.253986366270039	0.00657688313300403	-0.0358448295228969	-0.0363481227891142	0.0403371407143795	-0.0455601631720951	-0.0503698163248017	-0.302177287676635	-0.0900739489304586	-0.0730496475550224	0.12155885045379	0.0496666666666667	0.184333333333333	0.311	0.444333333333333	0.0167361864511842	-0.0504898557790346
452	0.605530318107503	0.803046733054254	0.712269457138313	0.744962582441846	0.505215545319602	0.420360872548916	0.678360127778755	0.470977440648947	0.682079383593476	0.604587141556086	0.186005757529705	0.772213313182341	0.742550036410919	1	1	1	2.7210836520826	6.14372752556665	10.6631830821061	11.1071467384827	0.443963656376582	4.96341921291605	8.3860630864001	0.519681818657318	0.167794506911378	0.268132686052923	1.74897407411845	10.719499331614	0.047	0.18375	0.31925	0.43825	0.00948210882707303	-0.033630498297056	-0.0775579482558382	0.00867623758712239	-0.00966877657489442	-0.00293872521539168	-0.205409228242151	0.0716551637921274	-0.141662128747496	0.0557182005233649	-0.198687598353095	0.0501666666666667	0.187	0.314333333333333	0.451666666666667	0.0110888481189888	0.0551658536044102
453	0.463800091841783	0.715610488439831	0.394053599852222	0.349976759454539	0.189133967554868	0.0944632822393442	0.299855151078339	0.323303017502369	0.438249544525999	0.673225428859797	0.18093206851963	0.421852122299929	0.740327981621652	0.778173019610222	0.795113285434844	0.884779438087902	3.59353015017405	7.10380129795521	14.7700301476725	16.4943809156757	1.72435076800321	9.3905796177205	12.9008507655017	0.975537487557631	0.600861418510249	0.177852351855108	1.78995153088545	14.37929950924	0.055	0.1835	0.3175	0.44175	-0.0339498901619392	-0.0121710075554611	0.014777887023586	-0.0474068320966151	-0.0685910460558492	0.00843112190467192	-0.225428171351307	0.0292364997376027	0.0163294227374919	0.0223033266792584	0.160843292178516	0.0505	0.189666666666667	0.3135	0.455333333333333	-0.164768394816232	0.00964590849530503
454	0.0885540935630787	0.0397479542361771	0.0825832708473564	0.0934787565496474	0.380579954674927	0.617493380385367	0.206756257183919	0.248702392571513	0.173641986892512	0.0394284540839909	0.398706785835829	0.0993779777923932	0.165077934731156	0.188009795119561	0.13086112951261	0.077052681990074	8.08386157741916	19.0407646279855	21.8109464882436	22.5797741963615	0.768827708117897	3.53900956837606	14.4959126189424	1.33057813752066	1.85121639314275	4.24231135257651	0.712223091484702	22.3324726656484	0.0535	0.18925	0.32875	0.45375	0.014401734351226	-0.090280359632683	-0.124639266098811	0.00617860105090716	-0.062573816082858	-0.0112133190214133	-0.00776397791055126	0.0344768136856341	0.0584306164054562	0.0752211193961721	-0.173317617139853	0.0483333333333333	0.1785	0.309166666666667	0.462333333333333	0.00938190367631387	0.051622947076941
455	0.871467083443792	0.296060385335573	0.430055611052298	0.499805400042216	0.784161070357389	0.775939719113684	0.286746829103007	0.409975233311513	0.600821515405254	0.930088718698748	0.604866552963054	0.109718465848114	1	1	1	1	1.2400174226641	11.8377747516643	14.2664401254588	14.3414616214577	0.0750214959989535	2.50368686979346	13.1014441987936	0.678872534543643	0.273758641511449	0.00769711722387001	0.267718190121741	20.694608585172	0.052	0.1895	0.3175	0.44325	-0.238879034688455	-0.0611767698103256	0.0587342683303854	-0.0484814518641902	-0.0148279634947482	-0.00874320518880014	0.0845494434730222	-0.0228684965855034	-0.115211794355998	-0.0301892088243901	0.192667667808275	0.0483333333333333	0.185333333333333	0.316666666666667	0.4485	0.00107257672891526	0.061395615882069
456	0.730215824174021	0.465247568587792	0.521599818794502	0.502520352406984	0.264974654835076	0.468779601856887	0.343327738389895	0.402537545741881	0.254852948416442	0.993021776688425	0.850148133538629	0.71725926283802	0.747846890193978	1	1	1	2.03013632044167	9.72160982307832	13.0626080309958	14.3051867246759	1.24257869368012	4.58357690159755	12.2750504042342	0.700732879232419	1.2965031736021	7.64928208809579e-05	0.035694326432349	11.4885054500022	0.04875	0.1885	0.32075	0.44425	0.0268087903775885	0.0336522397669588	0.0218895247476141	0.0276401273632329	-0.0267540997210275	0.00564810201983698	0.0501533971125006	-0.0122929383568363	0.090371053181691	-0.050271693817284	-0.191716166691822	0.0525	0.1795	0.320833333333333	0.446166666666667	-0.168768131175028	-0.0105153561739465
457	0.286267222786941	0.262673410346691	0.546082513190407	0.573127939497111	0.429090266021657	0.95980506528701	0.680015749483423	0.0760585694375496	0.182079264577281	0.792755326880572	0.986899903327774	0.515900576039829	0.165696388898667	0.261067687434544	0.439760506157164	0.537178494848776	5.01005619036005	12.3443153332046	12.7526951370819	13.3779796872986	0.625284550216747	1.03366435409407	8.3679234969386	3.14717426180778	1.7805706902509	0.0690293470324832	0.000269592561380705	14.1272544998109	0.043	0.176	0.3205	0.448	-0.0420189242634588	-0.147418549950636	0.0836635037814295	0.0237797676790886	0.0504424061518018	0.00800377228965055	-0.281691836321254	0.0556943341193222	0.049849065147821	-0.0216580955318523	-0.204944605594119	0.0506666666666667	0.1865	0.318	0.447833333333333	-0.012277620895073	0.0257068936295411
458	0.818304554723512	0.448189232075935	0.504255600524707	0.420586767531971	0.142556620333274	0.355543051283766	0.239267782514509	0.695904249734936	0.393572717042745	0.47951301806236	0.705489602759159	0.937842312059484	1	1	1	1	1.54688852341496	9.91265863877925	13.2844834739954	15.434626378119	2.15014290412364	5.52196773933974	13.887737854704	0.152767809031047	0.727875415461313	0.499970651235344	0.142823955517088	7.62764354966855	0.04975	0.18775	0.305	0.4425	-0.0632280738147055	0.00220599237767689	0.0355617026370499	0.00564603597734062	-0.0280325359615043	-0.0312027666551447	-0.264621008849111	-0.111918007322494	0.0785694340905629	0.0321062944164965	-0.452587790803445	0.0515	0.181	0.311666666666667	0.446333333333333	-0.106010732562981	-0.190076716218879
459	0.168035769162358	0.49647169451199	0.60216252535848	0.62509548908068	0.418992434114459	0.650043090792962	0.855766571412026	0.0828652210887749	0.352675869124191	0.923478046610239	0.10730452644167	0.811296009434646	0.283356989817048	0.503926671517786	0.610226008079599	0.845298572029473	6.44894581622066	9.37986734222068	12.0515533848811	12.704692951258	0.653139566376922	3.32482560903736	6.25574713503738	3.00778957398325	0.863805740458702	0.00922628344596887	2.59347724421241	10.1329290225479	0.0475	0.19225	0.32225	0.4355	0.0161101513789943	0.0448348670310067	0.0583315460370577	0.0157317038072644	0.000243541214528377	0.00775175328815107	-0.0757958265088091	0.0388396854057933	0.0432771172261268	0.0236771823467141	0.188855377679267	0.0553333333333333	0.184833333333333	0.323166666666667	0.451833333333333	0.0134515254186368	0.00315339414880705
460	0.81732582607558	0.386731813655349	0.339147046005995	0.346640417177481	0.327485756787676	0.314752632068366	0.182730537533607	0.244245586711225	0.889812134193161	0.88108001540508	0.687644833065064	0.393919586595712	1	1	0.744365724011993	1	1.55237119685626	10.6340292024179	15.5884565622837	16.5472710135364	0.958814451252692	5.9132418111185	14.9948998166801	1.35592142562746	0.0191938662137545	0.0223802331038314	0.16164682053568	15.822884678205	0.0525	0.17925	0.31275	0.45275	-0.017069660841829	0.00914921492812748	0.0602263264238571	-0.108124645356414	0.0238847399409409	0.0154973506875222	0.0553073037008628	-0.134435607674083	0.234023283128495	0.0536757617066131	0.402892813209399	0.0473333333333333	0.178166666666667	0.314166666666667	0.448666666666667	0.00172650089674857	0.0142698254279033
461	0.79303742495524	0.87297962068931	0.709697552820915	0.60560416571094	0.132693324253745	0.173873033937072	0.420930776029985	0.760415722488107	0.297311058129664	0.699231519326165	0.549018012738349	0.984734236273714	1	1	1	1	1.68722205573431	5.26232572767913	10.6964879476582	12.9571966428994	2.26070869524119	7.69487091522024	11.2699745871651	0.0929853028214893	1.08621638739714	0.149272537148136	0.359079301944803	5.67288770220966	0.0475	0.184	0.318	0.44525	-0.0274614000420193	-0.0896971522858144	0.0133058581347281	0.00988458942744934	-0.0204484090556093	0.0235652426119405	-0.004972287597247	-0.0714856866534137	-0.183698816778762	-0.0218625152816237	0.257949960917662	0.0488333333333333	0.175833333333333	0.314333333333333	0.451333333333333	0.0309630302303101	0.0244116119598206
462	0.47510593045064	0.434186203169692	0.468898238447687	0.544500434002451	0.937388543987087	0.596531958259285	0.509592729309411	0.4427561427533	0.42385865081769	0.508152828967672	0.172679044078373	0.634109784609169	0.627543254412394	1	0.0748256196444979	0.136958084326004	3.51826910016098	10.0721510888616	13.744713660104	13.750884160545	0.00617050044093048	3.67873307168338	10.232615060384	0.589128958756646	0.639591800358176	0.437868931174307	1.85953009285367	11.6534679437581	0.04825	0.18175	0.323	0.4525	-0.144766010782229	0.0892591366570911	-0.141214763945133	0.0491294660826622	-0.0424762844802903	0.0104188194335634	0.0601275361601408	0.0176077560062379	-0.0287167238835923	0.0411990732142768	-0.103257227551285	0.0516666666666667	0.1755	0.329333333333333	0.438666666666667	-0.0625888679118752	0.0428477522635182
463	0.228558192593826	0.296541404299892	0.426691027652821	0.501760626562372	0.958346728070859	0.778819923785974	0.650888332635129	0.787902166637498	0.116009854363646	0.0784123872000825	0.980342398631009	0.292129112751281	0.421982469606526	0.741951106497098	1	1	5.62974275666784	11.8307805661898	14.3126036238682	14.3153314264637	0.00272780259547289	2.48455086027388	8.68558866979583	0.0723802385314229	2.47038027325652	3.09750490690385	0.000607111989666009	16.3558540308735	0.048	0.18	0.31675	0.44575	-0.0162050033513494	0.108130451005785	0.0415049626922388	-0.000277808979800844	0.050251257016543	-0.0119647592538103	0.0328809822359794	0.122126196711307	0.061610254334839	-0.0540224854622695	-0.0842679726720144	0.0468333333333333	0.1925	0.300166666666667	0.446	-0.112632451192912	0.0134833443774321
464	0.836151984811194	0.922217923989463	0.970313518000135	0.981962089858349	0.885987397551608	0.92790220243483	0.9561073208366	0.455238330258824	0.493771726915078	0.812980671158995	0.543405972589856	0.934221995022424	1	1	0.593395907164804	0.792213141460929	1.44605643155955	4.495873620559	5.8421898731176	5.86274867063912	0.0205587975215167	1.36687505008013	4.41669223907957	0.557576570824494	0.468296883427683	0.0559712955582654	0.369263545913782	7.72805178389051	0.05125	0.18725	0.31975	0.45	-0.0621669109377841	-0.191444311687341	-0.0243745278069064	-0.0396553707229309	-0.00606686620410057	-0.0061479674008142	0.0119155131372943	0.262054023616473	-0.0849137283854094	0.0298728251704809	-0.0733000964432954	0.0546666666666667	0.181833333333333	0.3175	0.443833333333333	-0.0442690196034779	-0.00134721325719477
465	0.73310975350554	0.703292812606769	0.909140322058041	0.938774404079327	0.96512874483065	0.996156917331234	0.899463722568231	0.842179570015623	0.252394672221638	0.705653090974692	0.475366464837436	0.810732628153084	1	0.558005383659475	0.610700881527645	0.311424124567993	2.01440228158754	7.23287073368556	7.5993004737029	7.60121178616828	0.00191131246538134	0.36834105248272	5.58680950458074	0.0396433305068058	1.30999990686905	0.142657673139183	0.50947441849712	9.30942600887213	0.05425	0.17225	0.31375	0.44725	0.0368707377822165	-0.00124706738847806	0.032885829650771	-0.0377909130887548	0.00222707103737842	-0.0183316768561079	-0.250766216379277	0.109995145688273	-0.03515270549552	-0.0165908916503584	-0.219101246933352	0.0533333333333333	0.181166666666667	0.317333333333333	0.4545	-0.0512940637965117	-0.0546241786916357
466	0.778448471257217	0.93947210328126	0.969208298516883	0.969192697101196	0.419984747813217	0.795641585460033	0.941696624699054	0.628351962179009	0.246279316356817	0.738334514427394	0.773820456769562	0.768568343220107	0.900646191078047	1	1	1	1.76735910482239	4.16754962596315	5.88915706098487	6.53951496720401	0.650357906219142	2.37196534124087	4.77215586238162	0.234302250712062	1.34428724709323	0.111595878874141	0.0825879524727497	10.7722126535965	0.0495	0.18325	0.313	0.44875	0.0106147806504975	0.0295912633343163	-0.0883893376198391	-0.0323648605337569	0.0372691971645358	-0.00680774366773104	0.145166145726769	0.122018353669236	0.0520250478941589	-0.00613607382829026	-0.138302180479938	0.0516666666666667	0.1925	0.316166666666667	0.445833333333333	0.0412460999468089	-0.0307226226492535
467	0.67487609766148	0.562405393708517	0.659416940678844	0.723096095138748	0.787771748689391	0.742170274631306	0.614818336484194	0.306587223222654	0.377867336208921	0.861234181689942	0.500615447898885	0.901081340002257	0.807006627810764	1	0.0488449809865978	0.0938853500884635	2.33240239392035	8.68324408122135	11.3365688824269	11.4090403432856	0.072471460858651	2.72579626206425	9.07663794936525	1.04532076578562	0.777628745361653	0.0305561997192854	0.453631480912009	7.76754463271204	0.0465	0.182	0.3225	0.442	-0.0251844776472062	-0.0330960296803016	-0.148549792990783	0.0126018788273959	0.0251381729091649	0.0122529256754871	-0.053975458503092	-0.0653442877674426	-0.00488816877912727	0.0584625992702424	-0.243862190323838	0.051	0.189	0.320833333333333	0.448833333333333	0.000673900824423637	0.0568988756450127
468	0.796257707820386	0.529863299279365	0.145609144591969	0.00109675992019857	2.33711371483406e-05	3.03857615796836e-05	0.000185860577730145	0.83860607523416	0.702423028104622	0.745587653379033	0.247942767714205	0.0448934303929648	0.956788037964196	0.529269647851246	1	0.727263960748389	1.66945878542174	9.02362136614101	19.5317418622362	37.4244785090996	17.8927366468633	28.4008571429586	35.7550197236778	0.0414842377322202	0.145963489965652	0.105276132635481	1.33485823829506	25.3941990602082	0.05075	0.179	0.31925	0.46425	-0.146884020622616	0.0303215997481119	-0.0238062649143472	0.0418986806338885	0.0432624199553245	-0.058785551444186	0.119930655482501	0.072209699256201	0.0114386349750762	-0.0929705247639995	0.35160592738406	0.0516666666666667	0.182	0.316166666666667	0.4525	-0.0783530380299409	-0.0409133380805171
469	0.975968724550225	0.99566851500623	0.849821032721128	0.880207795499607	0.617777503496879	0.230811779881583	0.670309538078455	0.817784027463496	0.677556360096645	0.75719116525616	0.692966280610366	0.345005183108886	1	1	0.922097047496283	1	0.474144361643994	2.08242223658453	8.69924460558104	8.94824826966214	0.249003664081101	6.86582603307761	8.47410390801815	0.053082341506979	0.172889638599372	0.0955869408207946	0.155892946348104	15.4976292685258	0.048	0.17675	0.31075	0.4415	0.00673454373635137	0.00252428414226255	0.0487757700730483	-0.0304840232252699	-0.00685827289296475	0.0118340896002755	0.0568387759679091	-0.016875660725828	0.0473095397449721	-0.0403339781467818	-0.28706366735987	0.047	0.18	0.307833333333333	0.4375	0.00537921219123164	-0.0899545817774725
470	0.264594917456708	0.362426516985922	0.547669967405572	0.57715916045774	0.4412771534509	0.793199780301818	0.70462129410114	0.180123631864707	0.172309854125688	0.777791025410613	0.221582808742572	0.124662860153449	0.322041634241523	0.54172827095225	0.795494541779676	1	5.22902424691711	10.9372648841018	12.7327095293003	13.3256685657616	0.592959036461252	2.38840368165984	8.09664431884448	1.79660371672435	1.86273169652486	0.0796362017317733	1.49409095250849	21.395462233222	0.057	0.1915	0.3125	0.45825	0.00725901742909497	-0.0315728310836542	0.0770626258029733	-0.0182921455327095	-0.0285569576725862	0.00175509436564273	0.0195301432565442	0.135209431201173	-0.0190881240215176	0.0400380926327199	-0.372113380169044	0.0508333333333333	0.180666666666667	0.309833333333333	0.445833333333333	0.0155817741916798	0.0118613842020024
471	0.564765233063464	0.0324762635391554	0.0782589608804529	0.104462565538309	0.73811156222295	0.783454271087751	0.0581016123852774	0.187945239478553	0.349102823444844	0.67276599301323	0.724354853251924	0.790768751202723	0.540020876991002	0.895167271950858	0.438636416985231	0.659901421126041	2.95867177635955	19.6754450473018	22.0173313393389	22.1291247204354	0.111793381096504	2.45367967313359	19.1704529440758	1.73365149038045	0.876715626756777	0.178383659935207	0.124358255035986	10.4462826274541	0.04225	0.18075	0.3115	0.45125	-0.181577341639183	-0.316165026154891	0.0295260393752296	0.0276929503414962	0.0144832105024432	-0.00581305908202389	-0.0674471872929946	-0.0847801152993145	0.00207217889813841	-0.0738306895170116	0.0622646543752173	0.0478333333333333	0.188166666666667	0.3155	0.454833333333333	-0.0185888008505053	0.0837629282568162
472	0.347919763907187	0.250831905454999	0.420029074702962	0.433810866593209	0.358829392325069	0.744388650741853	0.460889717505327	0.82209330713809	0.213523516448329	0.169359225675128	0.299719709773125	0.425017889877312	0.462671631402731	0.803383478558437	0.87979771028331	1	4.45497459441685	12.5352020111168	14.4045223328358	15.2465083279167	0.841985995080904	2.71130631679989	10.7915337334998	0.0505590603011115	1.54737408246729	1.8886060812074	1.07544086200869	14.3356238508011	0.0505	0.189	0.29825	0.4315	-0.0308361311294131	-0.153491931527535	-0.0248191286792725	-0.112995034946272	-0.0129209595018964	-0.011229333686735	-0.125130090543155	0.122637629121592	-0.145677081852214	-0.0232405579157606	-0.314767545254074	0.0495	0.179166666666667	0.311166666666667	0.442	-0.154336292812893	0.076159877986483
473	0.982235720976714	0.313457398221631	0.329990626724223	0.398248921165262	0.870412185717812	0.525304959723294	0.166770721898937	0.618117139194362	0.810355732711247	0.764684443614363	0.91517849790397	0.00619831411052742	1	0.763206351778674	0.290283200324352	0.228154685213224	0.402937194739934	11.5896542566625	15.7323589930602	15.7589720035394	0.0266130104791955	4.16931774687691	15.3560348087994	0.248522808618418	0.0575842271391593	0.0896014487898356	0.0113441716875968	32.1210008650135	0.05275	0.18975	0.3145	0.45925	0.0290113506571804	0.0113454307992665	0.0359086076367533	0.0178741872183943	0.00835524850386874	0.0547759430559123	0.0681052526369329	0.187169776806717	0.0154074761520405	-0.0331230327142346	0.166731278329416	0.0505	0.187833333333333	0.311666666666667	0.458166666666667	-0.156616690434098	0.0410836100916767
474	0.057241732131376	0.189909838701068	0.223289337658952	0.0637603689556288	0.011212706982992	0.0637761984059725	0.186186641482821	0.0221680181463572	0.896822549498935	0.0522817726951505	0.622364856939483	0.635117991479756	0.150949048120787	0.236724261584389	0.540004899500222	0.638705696212769	9.15917356922	13.6429414956219	17.6479281056672	24.0792187874467	6.4312906817795	10.4362772918248	14.9200452182267	5.23254932047939	0.0168159377262782	3.76672921836507	0.24255773427285	11.6408809922373	0.04375	0.173	0.3115	0.446	0.0188277681766759	0.0704373098759583	-0.0518739214340884	-0.0397201748292125	0.0739876185432883	-0.0282655956915799	-0.0328376962119424	-0.213545754438209	-0.00569223365985981	0.0327941873912232	0.126824931651204	0.0538333333333333	0.172	0.33	0.451	-0.136014949871328	0.0157713858665155
475	0.408376299100986	0.5458600724317	0.64116049116314	0.709199145808518	0.857640387403169	0.739693405561581	0.747316112020161	0.132200189362587	0.778706770632056	0.202600858008867	0.98690039309892	0.0606700543670581	0.588812351417383	0.970307988797427	0.655691305028071	0.926358230203587	3.9825227977999	8.8556036111986	11.5653890935646	11.5975657968011	0.0321767032364733	2.74196218560246	7.61504299900116	2.2664761907572	0.0789636592380702	1.62352585106419	0.000269572401521145	24.2686174196842	0.05725	0.18875	0.30875	0.448	0.0364726037130122	0.00817450116808629	0.0348787591618736	-0.0647996392113898	-0.0243470287723593	0.00692365042529465	-0.0551630652304865	0.082225553817576	-0.262242848081001	0.0326820329329754	0.0401511565179233	0.0503333333333333	0.191	0.320833333333333	0.448166666666667	0.0135669619075677	-0.0917580899809188
476	0.382851374421036	0.764222826526377	0.916893367513476	0.944384803974539	0.932158796017218	0.973427886526199	0.986796349617807	0.648092507547587	0.831295292744848	0.0537282208914598	0.651824699709114	0.512520469416984	0.276574295078917	0.46700470196407	0.117323461306659	0.184324581675284	4.17491162224178	6.58206867305853	7.42931929910264	7.43656625416043	0.00724695505778072	0.854497581101896	3.26165463191865	0.208313476218791	0.0453862986323657	3.72112308635405	0.203607373536215	14.1720774054631	0.0495	0.178	0.30275	0.44875	-0.120419132771869	0.0293822627270222	-0.0208362242584773	-0.0304297399810147	-0.057952357249238	0.0143261700230762	0.0573717326281236	-0.131484021008361	0.0386540983630732	0.00934275204657786	-0.319998342574918	0.0475	0.179666666666667	0.321	0.453333333333333	-0.140717382630384	0.00266162806266137
477	0.86151654470711	0.359361259912841	0.0998854616311824	0.134648032936211	0.994846533993696	0.0726606959530191	0.0486030442346787	0.762667866056487	0.653437739519636	0.660133152891619	0.369956556114768	0.0797484441661844	1	0.0694424425196901	0.322784499214969	0.0317128685542167	1.29916877999494	10.9763790236175	21.0686780214382	21.06871973956	4.17181217926554e-05	10.0923407159426	19.7695509595651	0.0911914793246069	0.201593427878834	0.193361888759682	0.803810409086509	23.2116460806887	0.0485	0.19025	0.312	0.43475	-0.268474574730324	-0.00872331162635722	-0.122633654078769	-0.0523584751217953	0.0305827846589234	0.00770023462061077	-0.481906191618845	0.156167562686243	0.105146574550847	0.0249304735262511	-0.0275755235422591	0.0498333333333333	0.186666666666667	0.316166666666667	0.443833333333333	0.050111361773603	-0.0691171821681048
478	0.250102770034682	0.476128608300773	0.434141926250348	0.50570689860326	0.81947152244003	0.458601815272349	0.633102155507903	0.804247956264479	0.55886338626277	0.0927187608156393	0.139874215328418	0.322349400051108	0.163897084226602	0.268422822812567	0.201576238290337	0.279007250745484	5.38414176047809	9.60143002706172	14.2106005769965	14.2626871128959	0.0520865358994342	4.66125708583422	8.87854535241786	0.0614312311181493	0.341676018451835	2.82652544068333	2.17934240493923	15.8543549180251	0.04875	0.191	0.32175	0.461	-0.00658052357055536	0.00195712541954436	0.0485639664409047	0.0215615673883351	0.0140775317386276	0.00532367748548868	0.0204434065589527	0.0366804754051764	-0.190042494620416	-0.0334395938599931	-0.065308035471725	0.0476666666666667	0.186333333333333	0.305833333333333	0.446	-0.118056860611853	0.0631227657761594
479	0.492464623520639	0.886542048425636	0.846468881168391	0.34318114289233	0.00508695930801063	0.0417664971001737	0.280619731530409	0.405082976828938	0.24496491444473	0.738143724755876	0.252887039347203	0.687868793425866	0.740709795091851	0.347998057397393	0.207583249262764	0.165079531636867	3.40503149941651	5.06869574133452	8.75416663587384	16.6024284318555	7.84826179598167	11.533732690521	13.197396932439	0.693185518055998	1.35179295496164	0.111764877932728	1.30728373530656	11.8829181063599	0.047	0.19075	0.3155	0.43325	0.0140485167387067	0.00533303388810077	-0.00554083791492346	0.0330658827774195	0.0241182645052124	-0.0269998367972651	0.122397593259165	-0.170020140665789	-0.00632035720630888	-0.00225508333963616	0.377180084965158	0.0506666666666667	0.200166666666667	0.312333333333333	0.444833333333333	0.0499659990505711	-0.031057161788558
480	0.631176721796329	0.604457965133915	0.0869214456892663	0.11767099005055	0.876200316815092	0.0200047046332683	0.0599911783548329	0.48781364269578	0.270676751723648	0.470670937235598	0.60502123604508	0.635754852124569	0.842257674339643	1	0.161636656028017	0.277880428292861	2.57545804214169	8.24973090759886	21.6131004775816	21.6373703045829	0.0242698270012625	13.387639396984	19.0619122624412	0.481345166010669	1.21331416575595	0.520400389414135	0.26748889857663	12.5663311699493	0.0455	0.19075	0.3175	0.44525	0.0765912644559077	0.082256082004107	0.0491571183874574	-0.00105527813562423	0.0549707441379662	-0.000813469948244821	-0.335020774222993	0.234440488055485	0.253481932858988	0.0311070844034673	-0.0288086625209205	0.0485	0.182	0.310666666666667	0.4505	0.0127725689229366	0.0528240119422532
481	0.00863550146323875	0.0977981986659352	0.155702618344095	0.0922473023895242	0.0657732096020794	0.254761103053013	0.620109653144352	0.537363305736361	0.000690530887187812	0.450969651179565	0.300255277488426	0.0412179097913518	0.00468711321496563	0.00790218851803555	0.00845552128483164	0.0109245448409795	13.6137574582972	16.0645937989975	19.2475942126621	22.6330695834549	3.38547537079285	6.56847578445741	9.01931212515774	0.38044849760081	11.5145623099816	0.568213618638765	1.07306003699523	25.7069659397245	0.052	0.16275	0.322	0.436	-0.202430307322217	-0.089215258426528	0.0367567768789254	0.0235276344658017	0.014064162173389	0.0171133420405534	-0.0316178833681024	0.158353649726708	-0.0918923893429961	0.0115779751223944	-0.295623352265334	0.0548333333333333	0.189166666666667	0.314833333333333	0.4465	-0.0198517499172196	0.00629885339431241
[truncated: 520 more rows]
[truncated: 440 more columns]
