# Supplementary material for: Powerful testing via hierarchical linkage disequilibrium in haplotype association studies
Source: Biom J. 2019 Jan 28;61(3):747–68. doi: 10.1002/bimj.201800053 (PMC6637384; doi:10.1002/bimj.201800053)
Supplement: Supplementary file 1 — Supporting Information [file BIMJ-61-747-s001.zip › reproducibility/simulation/intermediate_results/19.txt]

1	1.11610331579996e-15	1.11966003243299e-14	4.28964178586467e-13	2.81922910777019e-13	0.0735106948839008	0.474875958655126	0.11607916906794	5.97837199325241e-11	6.52327619350918e-08	6.58360877932145e-08	0.774300547996531	3.71266901284627e-12	2.15507847559499e-12	1.15114793255754e-12	9.41609309773616e-12	8.87094266720927e-12	76.1898512756816	88.3835936892647	89.7183016184863	92.9211376204257	3.20283600193943	4.53754393116105	16.7312863447441	42.827567282623	29.2013789934699	29.1835413343742	0.0822279606272787	86.9186036775007	0.082	0.23425	0.36875	0.46025	0.514247946825176	0.473556361339865	0.333490259790989	0.465747375654435	0.363324610699361	0.402110333154811	0.0766777693307922	0.0764626034676628	0.199144828253546	0.0291793831920125	0.171324072654621	0.0493333333333333	0.189333333333333	0.3165	0.457333333333333	0.445733695394964	0.362387523074571
2	1	1	1	1	0.628213068504844	1	0.0026839195439997	9.51956358976645e-06	9.82043707086118e-09	4.59538509749826e-07	0.013373828487617	3.23624835053936e-12	1.69506923211819e-09	2.88306234265956e-11	7.13024311270777e-09	3.20616659479588e-10	-Inf	-Inf	-Inf	-Inf	0.234491767238069	-3.4780648047381	28.5297181129572	19.605482593236	32.8764773782823	25.4265973683232	6.11897555165524	87.2400428036269	0.072	0.23275	0.35675	0.474	0.556504421850515	0.530387329010539	0.405897436224956	0.450637793281989	0.39351875227414	0.367182087398032	0.211722841947108	0.135950217170429	0.245263328033073	0.0531076133537969	0.999958992306093	0.0505	0.185333333333333	0.308333333333333	0.448833333333333	0.424737875898411	0.303358670598932
3	2.97494772065429e-15	5.33570786401295e-13	2.59800555905466e-11	2.1473899039721e-11	0.107343851632744	0.711126709776407	0.65730270201986	2.34143968298385e-07	1.883639085581e-10	3.65227688009886e-07	0.549929061970373	8.20665380487829e-12	9.98114579582535e-12	1.72503859501301e-12	6.14534556896305e-11	2.08011531142018e-11	74.1769226250617	79.8650496506452	80.1998835426639	82.7927803151179	2.59289677245397	2.92773066447262	8.61585769005615	26.7284875406658	40.5837788386452	25.8698592120163	0.357444266324819	85.0581990828976	0.07775	0.2355	0.3615	0.45775	0.495304348638049	0.471227789810768	0.44851008513369	0.474617107202262	0.375495308927641	0.371256187154227	0.176568721906841	0.153066034431796	0.0765522414023586	0.0330353496046604	-0.0331758409447922	0.052	0.182833333333333	0.3125	0.463833333333333	0.376364525844434	0.41724168778643
4	1	1	1	1	0.49203375866266	0.291805585311166	0.0427148120922533	3.23256706816636e-11	8.26087690598831e-15	1.32506491701418e-08	0.0129968879516795	9.73961112041252e-19	2.19550495736728e-18	1.0824497048949e-17	8.7040071992409e-17	3.0795983923624e-16	-Inf	-Inf	-Inf	-Inf	0.472075781886815	6.15096244320739	20.1967107967794	44.0307541627944	60.2721312897411	32.2942261495318	6.16953345352522	121.485653622168	0.07825	0.24725	0.36475	0.46925	0.550110735466787	0.471918559645564	0.422117520830062	0.44610403415322	0.409424972470878	0.402092421562828	0.131621757171805	0.0886178671862783	0.18946168114875	0.0370117717148604	0.999958992306093	0.046	0.1825	0.31	0.444	0.401675351324094	0.380384064408095
5	2.92209792272759e-20	2.40011416402105e-18	7.92049527752273e-18	2.14621410746133e-17	0.669818400269181	0.168066034930763	0.114812908001511	2.87836785806445e-10	2.09181899760598e-16	2.16721972394791e-08	0.00560994682987341	1.52713793105511e-15	2.56387985021892e-19	4.19621251847053e-19	7.66993805927246e-18	1.21625104632604e-17	97.778409350125	106.757895069866	114.368277476664	114.550092096906	0.181814620242221	7.79219702703995	16.7716827467812	39.7554466309812	67.5141360772686	31.3386498841082	7.67151072865636	104.898823358227	0.07625	0.23675	0.366	0.473	0.463020123503137	0.441503595400722	0.51474886624509	0.465353940838936	0.424925561888726	0.37397640546346	0.0909703402052516	0.137098771011054	0.165685274007491	-0.00457907319779057	-0.0118820451945848	0.0458333333333333	0.169666666666667	0.312	0.444833333333333	0.364986900453484	0.49788504886046
6	2.10915685867198e-13	1.63872099416513e-12	1.01447942174408e-10	2.09003912676718e-10	0.533315201376789	0.999998638654623	0.365235605502652	3.02850853774538e-06	4.36529951607366e-13	0.000317285731607086	0.0242444709002248	4.4636330305799e-10	1.47884622154434e-13	4.36795277176703e-14	2.42106614817937e-12	7.14691137364964e-13	65.4099260636576	77.3741760909179	77.0006985417567	77.388769373596	0.388070831839286	0.0145932826781063	11.9788433099384	21.798410957329	52.4715345490313	12.9654880909075	5.07705829526094	75.5713461520266	0.07525	0.23175	0.34325	0.47075	0.502706321882207	0.423304071162821	0.334620675371575	0.425090840780157	0.415018684179477	0.376606199695687	0.00345847370792303	-0.00202332692546893	0.017983275224758	0.0410406657728671	-0.0520859035036791	0.0521666666666667	0.172666666666667	0.308833333333333	0.447833333333333	0.331932366203484	0.422183494897349
7	1.10049415249337e-16	9.93690150395699e-19	3.1880297347176e-17	3.65257184500073e-17	0.147887477404319	0.454552976227966	0.000654960901326703	3.84514546294629e-13	1.27826846997759e-10	4.09572112179464e-05	0.00795746715436055	5.15005337478554e-16	1.35578192943221e-16	1.40025543255238e-16	6.61983252436013e-16	1.23248531878973e-15	80.9411731974542	108.660161179796	111.258713327959	113.352619937999	2.09390661003999	4.69245875820343	32.4114467405452	52.7207127773745	41.3414883399128	16.8265066825206	7.04302160228144	107.369164064407	0.0795	0.22775	0.34725	0.475	0.478794422594254	0.571254196184209	0.317174653680992	0.477007047276991	0.385296293897351	0.397994563923369	0.261448360873286	0.192258713159909	0.0700462695958393	0.107684209876257	0.266874862184664	0.0443333333333333	0.175333333333333	0.308	0.448	0.402811907770527	0.38611075526399
8	2.58734747400225e-09	7.85714162916604e-09	2.87884985433885e-07	6.06976471827095e-07	0.952801709751818	1	0.373213317218036	2.98136079783676e-06	1.89082255253556e-07	0.00060111761773758	0.00272691233291911	2.05320330052508e-07	7.2975071468075e-09	1.6930747245102e-08	1.80738605000502e-09	6.04270516217229e-09	45.8970799770468	58.220269023026	57.7672507729221	57.7707540900228	0.0035033171006944	-0.449514933003229	11.873674112976	21.8285161947806	27.1416279600617	11.772513281916	8.98173746148132	60.5190417918224	0.0705	0.227	0.3505	0.479	0.509123573890475	0.437627582072282	0.285346577084111	0.416688307649456	0.403894229291504	0.426371366598769	0.104156807856863	-0.0263277729487381	0.0111608012449447	0.013934483132811	0.011897701426269	0.0481666666666667	0.184166666666667	0.3175	0.4485	0.389260600695359	0.38147392264788
9	2.86468061924147e-06	4.38418808357976e-08	4.43697731522557e-07	9.19150582985507e-07	0.872782653292042	0.780523945807204	0.00752063854101383	3.47718927502873e-05	0.00663727283984603	3.55570082109133e-05	0.100646481778436	3.0428541628368e-09	0.000101511191991027	0.000171369869737233	0.000245063752423778	0.000606303016467306	31.1413782180825	54.2364518348186	56.6840234153206	56.7096634125774	0.0256399972568033	2.47321157775878	25.5682851944948	17.1373420767222	7.36859618438029	17.0949348924132	2.69526931234032	70.9347884853915	0.07225	0.212	0.3565	0.4575	0.47304938813218	0.440793543965831	0.445074227263125	0.514388439028744	0.356586843224111	0.387290117566197	0.142014136895374	0.108180515726176	0.0898627285178879	0.0568541407922105	-0.000350452468753676	0.052	0.189833333333333	0.316666666666667	0.440833333333333	0.481736955528698	0.357415072684031
10	7.83689045959591e-14	3.1947135967494e-12	8.63149063206998e-11	2.02055027511545e-10	0.766324909187461	0.903484228413256	0.528592537974262	2.56339486913142e-06	2.72885496140817e-10	7.32256176607595e-09	0.0446824011716262	7.70790844891227e-12	1.78452074551365e-11	2.69348568207812e-11	9.98523744999575e-11	8.75661409675179e-11	67.4496067964574	75.8881244164804	77.3812486199604	77.4695678275166	0.0883192075561965	1.58144341103616	10.0199610310592	22.1184106852716	39.8596295824991	33.4471868013716	4.03058663672709	85.2055031071911	0.07325	0.23775	0.364	0.46875	0.458208202327125	0.479467735204828	0.460367955860018	0.457708022327491	0.396305115328408	0.378157555309842	0.0422968743696709	0.162108989635879	0.134543189243653	-0.0125361109905101	0.0197635751822701	0.0503333333333333	0.185333333333333	0.308333333333333	0.448333333333333	0.386246791070708	0.377645103153344
11	5.08315198230145e-09	5.42793318082446e-09	8.35846272996085e-08	1.79921331048273e-07	0.907934349840378	0.878706147739411	0.128112805645346	0.000104038295832404	7.40871882927504e-07	2.06280543319762e-06	0.0173040544502558	1.11649001637221e-07	2.29273522162919e-07	2.09361693970296e-07	3.67684894190149e-06	1.86850419144679e-06	44.4867070397231	59.0719593196191	60.8383144159016	60.8516880498646	0.0133736339630559	1.77972873024555	16.3649810101415	15.0619713135884	24.5057816820972	22.5356418381689	5.66526987399266	62.0499896834138	0.068	0.23125	0.35525	0.48375	0.411762802505963	0.395570206227255	0.323472429970039	0.431565956388436	0.392715830532904	0.400214545258593	0.0403395948834839	-0.0244819953836959	0.0120722730528391	0.0416952002656683	0.134094937533376	0.0495	0.190166666666667	0.309666666666667	0.4595	0.509385776564631	0.336682922218635
12	1.87996632632341e-12	6.23455425512696e-11	4.89335477597108e-10	2.48169788298889e-10	0.0543561316789699	0.170843261890578	0.138118336604429	1.48198530662672e-09	2.0501264935294e-07	3.18129636849628e-06	0.00958767640285958	1.46949172161902e-09	3.71209566656792e-11	2.04041257678049e-10	3.27384649718571e-10	1.2616715079887e-09	60.8962120196957	69.2328010271813	73.2763607388988	76.9780892109557	3.70172847205686	7.74528818377439	16.08187719126	36.5578946842288	26.9852623617535	21.7039855894145	6.70994347074338	72.700026423237	0.0805	0.22525	0.35525	0.47	0.470857425770491	0.426795055761872	0.373032513533814	0.435358567353104	0.390619836062167	0.45160847473687	0.0387176130154961	0.0468838481264942	0.0102960075943027	0.116971503122356	-0.0417635125650852	0.0503333333333333	0.182666666666667	0.3105	0.443666666666667	0.432818821882761	0.366085845502571
13	5.01535662216393e-09	1.3689538517755e-08	7.38539780644933e-09	1.37066642750529e-08	0.485031728170857	0.0667466646511449	0.0192270707484089	6.58815450138737e-08	2.12488582376987e-05	0.000216652095667514	0.3982729257285	2.66119325819015e-07	1.46835199983399e-08	5.49456495877192e-08	2.75898727107352e-07	7.2634438784462e-07	44.5147679581423	56.9383309914192	66.7673651040823	67.2548938989567	0.487528794874379	10.3165629075374	22.7401259408143	29.1822040089291	18.0739519069248	13.6808536764729	0.713534527472802	59.864332842969	0.078	0.21675	0.35225	0.45775	0.463922940909147	0.495293585313155	0.515333805078503	0.476494238034418	0.432064428586618	0.426709304662861	0.250075937725478	0.116825107576738	0.272515023876286	0.103791506113112	0.0663585960842309	0.0511666666666667	0.182166666666667	0.316666666666667	0.449166666666667	0.442397233564745	0.427968845149987
14	7.39371012762951e-10	4.21468984956929e-10	1.87885364657029e-08	3.20841297074474e-08	0.417768554975979	0.99855640738571	0.118741113158801	3.43965167469554e-07	4.85794585744422e-06	4.65435045004671e-05	0.743062233776035	4.40781977365945e-11	1.29723188798384e-08	4.88427785497454e-09	1.18263765627137e-07	5.77954738305136e-08	48.5084286389174	64.9113447548152	64.4994180966969	65.1560019878525	0.656583891155606	0.244657233037287	16.6475733489351	25.9856466749661	20.8924935001432	16.5839395022085	0.10745340664289	81.0920392474274	0.07575	0.22925	0.35675	0.459	0.460457037511003	0.415090975240454	0.396063761020063	0.462583866887865	0.35295835795557	0.380840510210888	0.129113203500175	0.0238139566383475	-0.0316599335586494	-0.0129908142845656	-0.0201642716658306	0.0506666666666667	0.191333333333333	0.3175	0.455666666666667	0.381692675371584	0.315581017009528
15	2.59132446174826e-08	5.31325576215376e-09	5.37376840559861e-08	9.44667542536266e-08	0.461764289635573	0.646615018318183	0.0295332948729024	0.00092233454816671	1.35850388210433e-08	0.000256713614921017	0.0582436005364474	6.59353943478337e-08	4.16502169087908e-08	1.49163924444496e-08	2.02214330165679e-07	7.21060846359309e-08	41.07669305952	59.1210760242029	61.9267167833168	62.468331536882	0.541614753565227	3.34725551267911	21.391638477362	10.9773252462592	32.2458005063836	13.362443489139	3.58670554368655	63.3662126789966	0.06475	0.233	0.35525	0.46525	0.541914356796558	0.425103348384261	0.314094971359706	0.479119894461617	0.382011965307456	0.382802496529388	0.0313402704662966	0.0848036574945669	-0.0465411968249897	0.0797435537780891	-0.0348514863858891	0.0491666666666667	0.186	0.32	0.446	0.38367392547887	0.436672825784986
16	1.42372939866419e-08	8.7869169521308e-07	2.43033982504128e-06	4.45200723925059e-06	0.616888817026805	0.363198680571404	0.504306664294601	1.16403851706296e-05	7.53629846862104e-07	8.63671360456245e-05	0.0410609450811777	9.49947745386057e-06	5.64038957286863e-08	2.68800806796059e-07	7.39936467161556e-07	2.13981681188555e-06	42.3319173962009	47.1718113774623	52.3739011955258	52.6241658083818	0.250264612855972	5.45235443091951	10.2922484121809	19.2213561643948	24.4728854855039	15.4135420557304	4.1734979044395	50.6290306318467	0.07	0.22225	0.35275	0.46225	0.453542666888789	0.420615258476953	0.362434647533094	0.429950650756159	0.33900490094516	0.392438449054522	0.0707029972601138	0.033361463718842	0.00024463883629489	0.00186264481398495	0.00523897994306127	0.049	0.181833333333333	0.315	0.4415	0.393026190496057	0.399161544462568
17	2.85216042655957e-09	3.19141290513383e-08	8.4315645859239e-07	6.65125068077835e-07	0.116017375999287	0.767177477678378	0.375514814308156	8.24572098376724e-07	1.44978496543521e-06	4.16851068309303e-05	0.00638677979947615	1.49457091354484e-07	9.73668281037142e-09	1.39149164856566e-09	5.51974394688833e-08	7.82255460684359e-09	45.6936816684174	54.9755764954825	55.0669857778776	57.537264143939	2.47027836606139	2.56168764845643	11.8435824755215	24.2995760263766	23.2134671867825	16.7930768351853	7.43780334445182	61.3182438621289	0.07425	0.226	0.357	0.47625	0.464917202678867	0.523477568366511	0.434274606185092	0.485610043015266	0.381170695899117	0.36891943179243	0.209680156339937	0.0554519297328935	0.146763231928015	0.0214848989971247	0.0306609832125397	0.0501666666666667	0.186333333333333	0.3175	0.4485	0.3752824096112	0.440186593216954
18	6.90595784162921e-09	1.21517319434908e-08	2.57666077748129e-08	3.95387431812862e-08	0.34024090166307	0.19095085462056	0.0355908052140089	1.18260402681554e-05	1.4060630631959e-06	1.01062379697059e-05	0.00837329853360382	2.74464589419362e-08	1.10536239668971e-07	4.58718583590904e-08	3.79944766869392e-07	2.21531585530252e-07	43.8460462494622	57.2138216441017	63.7285545447667	64.6380779624014	0.909523417634773	7.42425631829974	20.7920317129392	19.1911498047875	23.2723585399253	19.4912345468729	6.95184175815302	65.542429294148	0.0745	0.22175	0.35425	0.477	0.482556762842265	0.433553390660517	0.45460099941322	0.471000550890112	0.359785859778969	0.386045152442558	0.109260400201864	0.0761428053578499	0.160818436759043	0.0922407757218683	-0.00351083191550775	0.0528333333333333	0.182333333333333	0.311833333333333	0.450166666666667	0.371142799731595	0.399489701535603
19	1.06855695737292e-09	7.18665641292618e-09	1.4300216699867e-08	2.94899402673312e-08	0.654208148072036	0.22522255286934	0.0907390013196572	9.96224724151507e-06	1.91562576330814e-08	0.000136849563711963	0.450655431772529	2.09382372706557e-07	3.38460530304839e-09	4.78254240790547e-10	1.4886792295834e-08	4.63889389146484e-09	47.7412898520779	58.4258283857998	65.1641143604575	65.3647501446176	0.200635784160113	6.93892175881774	17.6234602925397	19.5186463119298	31.5782561185842	14.545024504343	0.569002844267743	60.4696528209003	0.068	0.2305	0.352	0.4585	0.498355250434802	0.455345938894607	0.321072419362509	0.469416210294977	0.415135564953738	0.408471238364963	0.150713001839072	0.128954367715456	-0.0128079037399993	0.032073305971731	0.064245075516783	0.0471666666666667	0.184166666666667	0.315333333333333	0.450833333333333	0.436938925711211	0.396144580512314
20	6.38494552428914e-07	6.18190422232858e-07	1.44797786397311e-06	2.9371547213807e-06	0.905911269472175	0.336501399686255	0.0545638388020998	0.00101692439293129	8.34228974720152e-07	0.00038116621177054	0.294114265183116	2.43354467600655e-05	9.76001000268123e-07	2.16164508653136e-06	3.12196006229854e-06	7.42318068293643e-06	34.3271413399561	48.009520944579	53.6956610860725	53.7096317056348	0.0139706195623148	5.70011076105584	19.3824903656787	10.7964952572584	24.2771488736307	12.622328597954	1.10069211037808	48.118472165881	0.06575	0.22675	0.34775	0.462	0.45417240596836	0.510330088248701	0.420466214748848	0.460775171510268	0.372914163425916	0.373301538838721	0.0548883087712566	0.165489659035571	0.109084876743233	0.0196016797863158	-0.0109950271862523	0.0501666666666667	0.186166666666667	0.313666666666667	0.451333333333333	0.383580202458225	0.370726221526885
21	1.36613919397209e-09	4.47637833059186e-08	1.0147508151891e-06	2.08484816297558e-06	0.971953366497316	0.995007165341918	0.768359444328949	4.42696620169029e-05	1.63993849802454e-09	0.000262174670552839	0.0629253164659601	4.27346103351598e-07	1.6224000747827e-09	6.40521095880616e-11	8.04085333608634e-10	2.06464274382088e-10	47.229235324834	54.1879586149007	54.5982137367173	54.5994498557338	0.00123611901653931	0.411491240833129	7.37021453089983	16.6789432368887	36.3604938517492	13.3229693955309	3.45855412801575	58.6640483504795	0.07525	0.23275	0.354	0.46925	0.523683797066116	0.465146431306166	0.436647407756564	0.444667355672765	0.421199869678736	0.399903252408664	0.13637235478338	0.165183095743921	0.0392929523423704	0.0186446390578268	-0.0327614488504225	0.0548333333333333	0.183	0.318833333333333	0.450333333333333	0.393587765570266	0.451161777763913
22	2.28105296039909e-07	3.47913006964094e-08	6.53173108562712e-07	1.00793935371475e-06	0.382789916255332	0.889109140356164	0.0457385387573865	3.26675662917432e-06	4.32160584637732e-06	0.0574493761507386	0.0437336755635298	4.04620944638006e-06	7.27618452065762e-08	1.25312253161875e-07	6.70473964362954e-07	1.09148530437794e-06	36.5020453503384	54.7748116674775	55.7114263686381	56.4731491614366	0.761722792798537	1.69833749395912	19.9711038110981	21.6531349909119	21.1166335943635	3.60952933991939	4.06681448882409	52.8741682217886	0.071	0.2225	0.347	0.4665	0.442953948302107	0.493129493636543	0.432378201724578	0.456273767970622	0.349229770312798	0.372051201165277	0.150979705676891	0.0427002672268148	0.221274518671073	0.0501130653871547	0.00872406320679681	0.0486666666666667	0.184833333333333	0.328666666666667	0.446	0.424439102890864	0.403147298257422
23	1.60090356008399e-12	7.44272109000744e-11	2.89243415506355e-10	6.32489484940304e-10	0.647369698400473	0.316068849946043	0.261565450894778	0.000236195744618269	2.36692305668175e-10	2.05707537414034e-07	4.46529376173645e-05	1.98428424967856e-09	7.27018528516005e-10	2.75485396342951e-09	1.51633479606404e-08	3.62541921199307e-08	61.2281094242207	68.8337074131996	74.5244996568072	74.7337320681399	0.209232411332778	5.90002465494035	13.5056226439192	13.5187177596381	40.1375738067363	26.9787219252958	16.662590570897	71.9727190706154	0.07175	0.233	0.361	0.479	0.432146065885198	0.481985975056332	0.33792631531102	0.447580221182078	0.419240526709183	0.400527498488497	0.0125061961919587	0.0348660160606915	-0.0441929376070241	0.0437924630153995	-0.0509544151894443	0.0536666666666667	0.180833333333333	0.311	0.4375	0.427535360381083	0.396000200450837
24	1.63385048941132e-20	5.21487679818612e-18	2.22192619775827e-17	4.37273481146856e-17	0.347886644954609	0.163821936489353	0.233978864966273	2.97802400781184e-07	2.18590546793648e-16	1.87775640278223e-10	5.70356745556448e-06	7.40260486851657e-18	1.26515078144697e-17	8.08446276564275e-17	3.82194826671217e-16	1.630506871842e-15	98.9647737358609	105.081777828018	112.065843094038	112.946994015721	0.881150921683002	7.86521618770348	13.9822202798605	26.2639079719247	67.4273938997794	40.5898907489791	20.5851888807156	116.94272981009	0.0765	0.2465	0.36925	0.487	0.401484493538412	0.487071096625984	0.41393338349972	0.451706609954183	0.391091550273282	0.394225186966814	-0.0721541640543451	-0.0439595048081037	0.0395567522748547	0.0228853173272611	-0.106029815896774	0.0511666666666667	0.178333333333333	0.307833333333333	0.440833333333333	0.385523851384255	0.383516629473082
25	4.49145256469487e-12	1.70356154734899e-11	7.88200907338991e-11	1.4858416577004e-10	0.435433818487017	0.300834016762022	0.0591983467958919	7.17891894044625e-06	9.56696347993824e-10	2.38471476326763e-07	0.00270999451278425	2.36598157281835e-13	1.43304119355598e-10	5.66851277158637e-12	1.50954877672205e-10	2.0963290376303e-11	59.0962981034027	72.1476449622642	77.5950871740861	78.2033733694843	0.60828619539825	6.05572840722016	19.1070752660817	20.1449592169283	37.4112307946252	26.6931008162846	8.99310968633472	93.32699706651	0.0735	0.2355	0.35675	0.475	0.528393628954031	0.397192890397809	0.365091087635657	0.458695416010426	0.365087323691812	0.412687101908996	0.157880693788427	0.0160656461160932	0.129140756140251	0.0331207236677857	0.0969182428342907	0.0515	0.184833333333333	0.307166666666667	0.4445	0.37273335917183	0.416114067807041
26	6.90561515240081e-15	1.15481547494738e-12	1.03230826179864e-11	2.20078944458034e-11	0.537937850493469	0.468881393629551	0.504679632558702	3.21198752366846e-08	5.46592912385306e-09	1.13765981213997e-09	0.117672528101662	1.19792266770122e-10	1.21095022207055e-11	2.89876396778717e-11	1.69704969230171e-10	3.88094750268472e-10	72.4467570868073	78.1519854445214	82.3554156120226	82.7347907336807	0.379375121658086	4.5828052891593	10.2880336468734	30.575044339671	34.0160515449188	37.0733850358029	2.44802918789537	78.7167989794815	0.07275	0.2245	0.36125	0.46825	0.472663129718479	0.467386849645225	0.386071537976446	0.452587132973255	0.336151728089227	0.371411014705463	0.076597158050206	0.0959933818153372	0.0293699681716785	-0.00633948919959133	-0.0104560511728046	0.0463333333333333	0.177	0.302833333333333	0.452333333333333	0.388095842412401	0.41695462152821
27	4.89550705691966e-06	1.33473498994253e-07	8.00683786797546e-07	1.12950719046512e-06	0.321432195338184	0.473405621609467	0.00609878779558723	0.00103653461339624	7.04325943361981e-05	3.81262985594578e-05	0.127299081481634	3.95467164505495e-08	5.13137451754426e-05	8.74105015149047e-06	2.52676569165009e-05	3.01383791417185e-05	29.9995337019209	51.6320980106029	55.1976012072992	56.1807112324241	0.983110025124915	4.54861322182114	26.1811775305032	10.761140997397	15.7991916175142	16.962458411821	2.32513615491735	64.6375776327039	0.0695	0.21975	0.356	0.4635	0.511300046247387	0.553158086521948	0.389872317918195	0.475334692068015	0.357492837612466	0.367789033484547	0.217693012188843	0.100084820756362	0.29089984302161	0.0785032332556493	0.188413247327464	0.0535	0.187166666666667	0.316333333333333	0.448	0.417444763336486	0.366622099444055
28	2.73230053632084e-08	6.07713945723306e-08	6.74301390306081e-07	1.31778417733366e-06	0.69572565180071	0.804887184698858	0.190955387830011	7.51001221869944e-05	2.94787501982637e-07	4.37173692861403e-05	0.0208751482941263	1.04444832047522e-06	1.22045147591132e-07	2.82703426983183e-07	1.68553763199645e-06	3.28859982781967e-06	40.9655778012384	53.4747414742596	55.6311717929057	55.7841285359391	0.152956743033428	2.30938706167944	14.8185507347007	15.677809536709	26.2835592337815	16.7027591859514	5.33718567372853	56.3818181585871	0.0715	0.23025	0.35775	0.472	0.468520341715408	0.510032931408481	0.404009457215064	0.472537617702256	0.387200873264121	0.397807538082153	0.134121070481637	0.157512682947404	0.119194582475649	0.0107365955403064	0.00556555249589571	0.0521666666666667	0.187833333333333	0.318333333333333	0.4485	0.409932356813532	0.423503524982875
29	2.77728459020439e-08	4.27021439752126e-08	2.62479313088273e-07	6.50656773938208e-08	0.0201212822225117	0.105083959015505	0.0209882621976021	9.0667441795322e-06	0.000147747894106268	9.83547217158258e-06	0.75564706029083	2.94798830928701e-08	2.82367738343589e-06	1.53317237763833e-08	8.03013993112769e-09	1.05775801152263e-09	40.9313231647175	54.2978230950976	57.9979701583798	63.3993114584373	5.40134130005754	9.10148836333974	22.4679882937198	19.6986068023452	14.4006934264435	19.5431120436988	0.09684668677437	65.3655943515327	0.0685	0.22	0.3605	0.463	0.494645575121526	0.480660988376903	0.347564846205546	0.440277373816388	0.394790059382626	0.367222536822269	0.0941757116684958	0.170669816624492	-0.00522402154163976	-0.0138013849956007	0.0725704295500001	0.0475	0.188833333333333	0.317833333333333	0.459833333333333	0.398743397415724	0.418767988773432
30	9.28761220804658e-10	1.26090378690005e-07	2.5547396382342e-06	4.84931081106995e-06	0.694514290747835	0.986366983514353	0.957932697063607	1.38704026722992e-06	2.62199498369161e-07	3.09058556025215e-05	0.0111063374286571	1.28314596253428e-06	4.05799195193634e-09	1.73621543465392e-08	5.55105679577226e-08	1.59769807503161e-07	48.0334271663378	51.7657250470947	52.2460287673384	52.4002705327584	0.154241765420011	0.634545485663693	4.36684336642065	23.2985570260953	26.5098373462188	17.3612794849269	6.44822296956772	55.8527029530031	0.0755	0.229	0.3575	0.474	0.476058786950498	0.386711086776102	0.370494044047687	0.405293449970698	0.38981455257679	0.367180236342789	-0.0154801381006105	0.07496369936032	0.0803258262942416	0.00194970232045008	-0.0079009663117291	0.0516666666666667	0.1865	0.317333333333333	0.448166666666667	0.436920980728936	0.385711999176719
31	2.62232104894827e-08	1.35137815256962e-06	1.87287962549182e-05	1.84071622901301e-05	0.179798684521573	0.742261092739225	0.729679107812786	0.000215540984324931	4.12652562424249e-08	7.05737283915654e-05	0.027432669915109	6.10158649633453e-07	3.59417701044543e-08	2.4420197076866e-08	3.44246007970807e-08	4.90159727876145e-08	41.0517534014216	46.1426208356133	47.0685368366539	48.8678241052185	1.79928726856451	2.72520326960512	7.81607070379687	13.6905094758886	30.0890600001494	15.7954041167341	4.86337198646834	57.7574152815406	0.069	0.227	0.35425	0.46725	0.503178656886454	0.534281588197948	0.360726079823996	0.474707605832818	0.402570255384559	0.402577139571362	0.216866704361992	0.0782493698367887	0.174057107845311	0.0697895840072218	-0.0134756498130835	0.0511666666666667	0.182	0.316	0.444833333333333	0.482324209351898	0.442805091779708
32	3.90467024011457e-15	2.67738965185502e-14	1.90794705250994e-12	2.1517490248428e-12	0.166019781524441	0.885708935289218	0.202750248792996	1.46006291765133e-06	8.01713564897304e-15	0.0106660075859468	0.000864298645751158	2.00911023708127e-12	4.94845876852023e-15	1.08188516951912e-16	3.67634047295871e-14	2.03965298133319e-15	73.6183086231977	86.4689372714201	86.2756230841187	88.194144216257	1.91852113213827	1.72520694483683	14.5758355930593	23.1998819433038	60.3310827761434	6.52013217615968	11.0978069722532	88.3543199387673	0.07425	0.24075	0.34725	0.48375	0.52993263985739	0.468706511651704	0.360852432836874	0.403430361308745	0.38650687252509	0.393370664578057	0.225901433957976	0.0424952213186323	0.0666332260653705	-0.00257026591398492	-0.00856072517414127	0.0506666666666667	0.176666666666667	0.322666666666667	0.449833333333333	0.39670789561738	0.315233244121214
33	9.5911845816563e-12	2.4614224744396e-11	7.8700804215966e-11	4.53663317618951e-11	0.0642111005395885	0.0841480303584535	0.0150294356651731	2.38759817714271e-09	1.21983850752069e-06	8.13532077918299e-06	0.0607400100559072	6.73909742885675e-11	6.85762442630429e-11	1.03530570053201e-11	3.64891235445976e-10	9.42911637519879e-11	57.5269162307959	71.322264121256	77.5986518060599	81.0237840446935	3.42513223863352	9.70151992343744	23.4968678138976	35.6285717343899	23.5456665313195	19.9057984331612	3.51706254541205	80.0849987978561	0.07675	0.2245	0.3535	0.47175	0.386757691563077	0.46089405119813	0.352555277049938	0.474641661525454	0.407634863561468	0.422979741532623	0.0224588857614553	0.1110747117155	-0.0058228428868714	0.0802665628512638	0.149894455839313	0.0476666666666667	0.184666666666667	0.310666666666667	0.452666666666667	0.348158118700868	0.3963913447907
34	4.65738791018916e-13	1.29382741134754e-12	4.19082920245764e-11	2.45536333122154e-11	0.0653203437240816	0.469670565592641	0.0667005751569309	2.89424459254428e-08	6.41829158672717e-08	5.52867718065365e-08	0.0263669635943807	1.51435748564994e-13	8.42794711815096e-11	1.02433624151734e-10	8.91308741224185e-11	1.74459002052287e-10	63.7765348668836	77.8994623069593	79.0794211029788	82.4762889172998	3.39686781432101	4.5768266103405	18.6997540504162	30.7771597444553	29.2328160165725	29.5219583605885	4.93179185854206	94.3590159786377	0.07675	0.23175	0.3675	0.46975	0.427604764194596	0.49015642092669	0.440974336383447	0.459349985796412	0.412053834218266	0.420113801345902	0.0463455585546676	0.051196308090492	0.166336413487981	0.0873811730455429	-0.0361327124451008	0.0495	0.187	0.315	0.447166666666667	0.391206031555488	0.380669903785728
35	1.28024960824998e-09	1.12125980651827e-09	6.70164181116233e-09	9.79132300163199e-09	0.299009262555968	0.369417114308478	0.0364306963238958	1.08229154163229e-07	6.38124615576516e-06	5.63277659000652e-05	0.00876651885391947	1.18875169270091e-08	7.15671853312825e-09	2.78140633747767e-08	2.07467580435395e-08	7.39588174493131e-08	47.3645940783754	62.6844309494336	67.0024251344948	68.0810326976134	1.07860756311857	5.39660174817982	20.716438619238	28.2209076886938	20.3703019573968	16.222279273421	6.86978518766227	67.6048714572853	0.0765	0.23125	0.357	0.475	0.489894381876689	0.374871103969798	0.402432873850601	0.460300859047088	0.353419567912774	0.415765266744535	-0.0517289312471087	0.0225876812670298	0.0437316557261135	0.0476295810562676	-0.0724843098872571	0.0503333333333333	0.193666666666667	0.318166666666667	0.448333333333333	0.425080745643469	0.358958870379041
36	5.43674086803368e-11	7.19324560947784e-13	1.3999936501313e-11	5.1485096419626e-12	0.033743135055497	0.22439971513361	0.000703110144387037	6.21949904479048e-09	9.59779231369939e-07	2.98728555215361e-05	0.0105433008430281	9.11197624298975e-10	2.03947330154746e-10	1.75053208500415e-11	4.80565096063717e-10	1.53331874329682e-10	53.9325096920584	79.2027458929588	81.6448855043564	86.1525576143758	4.50767211001948	6.94981172141706	32.2200479223175	33.7647714683399	24.0071639510352	17.4258944387948	6.54071428047246	73.8543280289819	0.079	0.2335	0.355	0.47	0.508718755152689	0.533921345407836	0.385008965163886	0.463837389405212	0.420222823169317	0.402075064503994	0.220940380634781	0.149762043307592	0.0855805895066033	0.118920520582128	0.0876009383816254	0.0501666666666667	0.192666666666667	0.314833333333333	0.444	0.370389356430833	0.355109296594899
37	4.35747882736377e-10	4.21274494195954e-10	2.1286698536252e-08	4.72160983820291e-08	0.960561549015047	1	0.202126318017858	3.59252667759175e-08	1.22895000113134e-06	8.15025789771587e-05	0.198484134496611	2.80600521219871e-09	4.72584096574535e-10	1.33953517999864e-13	1.22779378812956e-10	2.68522602531153e-13	49.6090128702781	64.9123928409026	64.1949615954436	64.197406790423	0.0024451949793729	-0.714986050479638	14.5883939201449	30.3578364945715	23.5313482827496	15.5231135565282	1.65349334357052	71.1317539442908	0.07675	0.22825	0.357	0.46775	0.535741355107273	0.417420516707089	0.41250233370451	0.446406468105587	0.419683777039868	0.39872917783438	0.16618164125084	0.146553590143338	0.0705343927469572	0.0525432037921826	0.0161114757383262	0.0496666666666667	0.188166666666667	0.319	0.454666666666667	0.35104213657173	0.472744624877742
38	3.54340723764258e-08	1.17142706987562e-06	1.03996063201524e-05	2.00282582220642e-05	0.867158285328783	0.827035202144709	0.693331922258506	5.86071709382851e-07	8.36680910003462e-06	0.000632736808110255	0.00851083917691636	4.96923346941613e-07	5.59544528273618e-08	3.95760197670275e-08	1.74872039633452e-07	1.86753307613225e-07	40.4201359114377	46.4847659497173	48.6136965187179	48.6416754836609	0.0279789649430313	2.15690953394369	8.22153957222326	24.9575303562133	19.8521610909829	11.6771117761054	6.92269976014904	58.2804789602491	0.074	0.21525	0.34575	0.47075	0.513515583557453	0.535246491003587	0.393591400833653	0.458559707915506	0.433823269806292	0.41389560171684	0.220922060804552	0.158840096413245	0.120886678410882	0.0292667745519783	0.0096446491415874	0.0496666666666667	0.179166666666667	0.313	0.444	0.460360552510751	0.467580547775511
39	2.0841170426417e-14	4.2125719095434e-13	2.03019236227189e-11	4.47918403344379e-11	0.598527726977203	0.98481724132831	0.453507690196416	2.69215725703151e-08	7.99700690271629e-11	7.51545213258194e-07	0.121827246105916	1.36653861767247e-13	1.57408017410629e-13	1.76952668360271e-13	1.80885515607729e-12	9.50532600722047e-13	70.1756018002634	80.3886558600789	80.7767614874247	81.0539836346434	0.277222147218708	0.665327774564503	10.87838183438	30.9176250564269	42.2585392520323	24.4782223330294	2.39367098414368	94.596331050232	0.07825	0.22725	0.34925	0.47275	0.421175574242079	0.420663027267076	0.418283640643377	0.452277434729894	0.390746137822616	0.375488558265721	0.0439593410618584	0.0964737876781025	0.0186177007480152	0.0287935011129778	-0.0126746209912228	0.0506666666666667	0.174333333333333	0.302	0.457	0.354588855958744	0.401482904716806
40	1.33172528108659e-08	5.52342072266465e-09	2.80913676832462e-08	2.90804801505899e-08	0.170109192851193	0.272082506178674	0.0180957114463975	3.3959543214223e-05	6.85026423912549e-07	0.000383127075132437	0.000659072915412632	7.4853644183592e-08	8.62215082497179e-08	3.54045728818544e-07	7.83277607880619e-07	2.40245363985236e-06	42.4718283518596	59.031842696364	63.5173726937064	65.3993534473848	1.88198075367836	6.36751075102075	22.9275250955252	17.1822456099371	24.6567992485034	12.6127370998802	11.6012560489216	63.0497819710456	0.0715	0.226	0.3515	0.482	0.471439125947027	0.498573148997885	0.358762046637718	0.466091870573665	0.393520602141953	0.399982651741825	0.233653479782295	0.00568417410229961	0.0421508567512846	0.0941725859771905	0.107681468572255	0.0513333333333333	0.185166666666667	0.317333333333333	0.447333333333333	0.374423901612002	0.405497822958832
41	2.72389890223739e-12	1.20886002687053e-12	7.2157270376508e-11	1.2981077116851e-10	0.395322232487783	0.993008920603289	0.0728491563806911	5.6084891491845e-07	2.10880309421542e-07	3.91583966900356e-06	0.445988893294149	6.43173214130158e-11	1.70293928730664e-09	1.56369657593568e-09	1.40500089075962e-08	8.58412626189327e-09	60.1300798205921	78.0503835314157	77.8029095259772	78.5254182520148	0.722508726037631	0.475034720599069	18.3953384314227	25.0423477842705	26.9307195543843	21.3056094207986	0.58082560164803	80.1958421100958	0.07525	0.2225	0.36	0.45325	0.482987038400803	0.522423968906283	0.386292556838714	0.457519016870659	0.373218371624891	0.400499626838102	0.166655270376908	0.19268576334938	0.0623347277688072	0.0336471438003844	0.0376467310503203	0.0506666666666667	0.180166666666667	0.3155	0.461	0.370058132889733	0.332017447061389
42	5.6627142616307e-14	2.31166579328669e-15	1.73517732002035e-14	2.65842700685957e-14	0.251976500588386	0.258119743773038	0.00144822800488659	9.61854602352736e-05	1.57937549459842e-10	2.34709652624066e-10	0.000473594788294041	4.16235223383719e-13	1.7226994446185e-10	1.82509550738443e-12	2.82920471402388e-10	1.12081965135773e-11	68.1186594695464	91.8385376784645	97.0548764540872	98.3671883483039	1.31231189421669	6.52865066983941	30.2485288787575	15.2101419013798	40.9280548942879	40.154006279412	12.2168636465121	92.0179511730014	0.0735	0.235	0.36525	0.48425	0.515345236114234	0.394480453813595	0.426234303010197	0.483796643351273	0.414198403560483	0.400144964103283	0.158997085438706	0.0835047043668062	-0.0480970949107232	0.0646908650974786	-0.0625342748201845	0.0541666666666667	0.182166666666667	0.304333333333333	0.448666666666667	0.367935940793667	0.469241159051125
43	1.38730980274069e-09	1.57156362651111e-08	1.84645178409705e-07	3.72524061001418e-07	0.710056619153911	0.792422976509645	0.377675781712641	1.68236383888966e-06	1.05948623378212e-05	1.12449175138713e-06	0.00999275223729724	3.9954828133695e-08	8.5465856297255e-08	2.10414637125448e-09	2.05204656750072e-07	8.04749286486459e-09	47.1971768375006	56.6189778416374	58.8743832945547	59.012603699477	0.138220404922322	2.39362585783965	11.8154268619764	22.9274020104431	19.4010530562537	23.7022810855269	6.63618818255236	64.6121008899749	0.0695	0.21875	0.36575	0.4655	0.484297359081961	0.489567975843944	0.353944256204393	0.450431420705672	0.371382514800668	0.366994322118859	0.116321117456684	0.0790729312302508	0.0778751375238207	-0.0220540165374416	0.012547840158029	0.0468333333333333	0.182833333333333	0.318666666666667	0.439333333333333	0.351112823356328	0.482905494607333
44	1.0710709924197e-11	2.45614251348845e-13	7.960969860506e-12	7.49100165639278e-12	0.128382798177994	0.594845199186129	0.00326701552782189	3.22964729591125e-06	1.38200276421647e-08	3.78820478579019e-07	0.35011451880496	7.67385806315847e-11	7.41606661109672e-10	2.31314234886421e-09	1.21684083249117e-08	2.79364454855572e-08	57.2984250264635	81.5824999908	82.9605998483967	85.2725511043245	2.31195125592785	3.69005111352453	27.974126077861	21.6750498582614	32.212478977679	25.7993272976018	0.873042036359038	79.7764293048599	0.073	0.23225	0.36575	0.4615	0.460247426417523	0.492442566304748	0.40855620948066	0.497638725051792	0.376338870497274	0.378041400297212	0.134652345648247	0.180055856606418	0.00627632042892938	0.0419928061983129	0.0958563729556514	0.0503333333333333	0.185333333333333	0.316666666666667	0.452	0.435026568914498	0.4524446376273
45	2.13790787936307e-18	5.06422330177934e-17	5.18560615193217e-17	7.78444933340091e-17	0.224440971550793	0.0425415021483235	0.0198791346594308	2.0346145621052e-13	7.02769455656057e-09	5.40311598600295e-09	0.0867344923652414	3.40736660571529e-16	2.67170087815816e-16	7.96825068433592e-16	5.18986762912888e-15	1.26541640759577e-14	89.0090310251617	100.159180384559	110.170035928575	111.645783943997	1.47574801542214	11.4866035594387	22.6367529188356	53.9710889803528	33.527127628482	34.0385413274162	2.93396024102367	108.30595584516	0.07975	0.2365	0.37075	0.46625	0.421075318261548	0.466946929948008	0.365710523309036	0.465788392939122	0.382095096188414	0.407492981754218	0.143612680480009	0.0138262524468936	0.0370445284212064	0.0340836892942349	0.0134626936321558	0.0441666666666667	0.188333333333333	0.314333333333333	0.448833333333333	0.363062265795792	0.455162483994032
46	8.06419559233483e-09	5.70173708168024e-08	1.12716104787617e-06	2.27783168525825e-06	0.845228175829664	0.980325881941922	0.456061669365547	0.000321583166855429	3.02625845490201e-08	0.00277760329020278	0.605241991840273	1.81736484128188e-08	3.56509079887216e-08	1.53533583582455e-08	4.2275985440474e-07	2.13478348003175e-07	43.5217498411585	53.6236199004561	54.3319050231948	54.3700121543006	0.0381071311057894	0.746392253844533	10.8482623131422	12.9403017701743	30.6906110689615	8.94808685237513	0.267161880998174	66.5603728526422	0.07	0.22275	0.34725	0.44825	0.51291833223773	0.430963301740403	0.39155305520845	0.458393243019105	0.353154114111165	0.404995245022996	0.159872709821495	0.0479961559795905	0.025308910301583	-0.00931668526717633	-0.0117158093613517	0.0525	0.177666666666667	0.3185	0.4535	0.390043823592207	0.431678161152218
47	6.4463177789959e-10	1.52863934297599e-10	4.29285159239408e-09	9.55759466297358e-09	0.802879868724785	0.967924121556404	0.0551529134996954	9.22796521475158e-08	4.37483400961506e-07	0.000106126800636405	0.0924879798113591	3.59932583345336e-09	1.10552182322309e-09	4.41057088663234e-09	1.45145705819511e-08	4.58362633931364e-08	48.7939435907829	67.2091138756587	68.0779735944816	68.1402846178244	0.0623110233427724	0.931170742165705	19.3463410270415	28.5295431496179	25.5214877092512	15.0244583786516	2.83052743691769	70.5261967051723	0.07625	0.22925	0.35175	0.45875	0.485296883780349	0.438569388615676	0.418464730864331	0.48355124139976	0.363330223549368	0.419598058665459	0.122353357570835	0.0857749484454653	0.094755972386599	0.0567884191229627	-0.00361169929263671	0.05	0.1875	0.3145	0.441666666666667	0.446152935662921	0.362999138800282
48	4.69310975034167e-09	6.34656705248694e-09	7.79980852532273e-08	1.31554546157095e-07	0.42750839517521	0.711318891289228	0.108317802689465	1.98998744983684e-05	1.84276520791864e-07	6.73718585840852e-05	0.70003609694207	1.07560502220401e-08	3.07115161546014e-08	5.32740122135616e-09	1.80543426674609e-11	2.69236464393546e-11	44.653544268047	58.712136916467	61.0090377700617	61.6386205474628	0.629582777401083	2.92648363099579	16.9850762794158	18.1988520302311	27.1914003134425	15.8832638719414	0.148434313457983	67.850466484601	0.0735	0.2265	0.3535	0.45775	0.485527405349657	0.484402388399907	0.366470350228385	0.480987815240274	0.37103610531941	0.350508254259105	0.121731002309806	0.07714500074759	0.0616519416830765	0.0465316984082058	-0.0446158388363489	0.0525	0.183666666666667	0.315166666666667	0.453833333333333	0.397227256788374	0.369563693734205
49	1.02595700828689e-09	1.79708046639903e-07	2.00057395495224e-06	2.949783779826e-06	0.363177912319401	0.736042856767604	0.88174060500936	2.47030003641075e-06	2.30251561572385e-06	1.83515761062439e-06	0.104917841097809	1.27235170850024e-07	3.80286999038287e-08	8.73231754302678e-08	1.59351477962518e-07	2.88276234143852e-07	47.8260619859211	50.9327001704951	52.8715921276162	53.6984664462361	0.826874318619957	2.76576627574104	5.87240446031501	22.1894303314903	22.324488669663	22.7603222206308	2.62915039969448	61.7223828482179	0.0705	0.21625	0.361	0.4705	0.429906442787221	0.456161029008117	0.3905755093493	0.457250316831892	0.379942632898317	0.369610780248316	0.110653524088471	0.0125313998576305	0.00801709898931791	0.00705425417559959	0.02879651065127	0.048	0.178	0.315	0.454	0.425520779651944	0.411997252138812
50	3.15444933518005e-11	5.14985444461063e-11	8.91842505420378e-10	1.82039193736511e-09	0.562769582354444	0.77370875648566	0.104363408564415	2.38759817714271e-09	8.34991476595753e-08	0.000875530095488145	0.0822570108633901	8.74248455954509e-09	2.06416798768237e-11	2.07670003708286e-13	4.52382878993639e-11	2.22272289762693e-12	55.0611984970383	69.6631445284365	71.8466973875184	72.1816288666741	0.334931479155784	2.51848433823761	17.1204303696359	35.6285717343899	28.7231602211905	11.0738646917998	3.01973293965602	68.3588016712101	0.07675	0.2205	0.35325	0.4655	0.490213527332469	0.446005415291075	0.347938095341443	0.446049450891695	0.393338633841826	0.37372294004522	0.143901448455707	0.0563948315696089	0.0703727387063263	0.0846100503759212	0.0774162475460908	0.0476666666666667	0.177	0.321166666666667	0.447833333333333	0.362727327969476	0.495225293477193
51	6.69183142367344e-08	5.80708545528345e-07	4.25196110897715e-06	7.14280537452281e-06	0.504172228959632	0.665479694777163	0.341679992043429	8.22555957129605e-07	9.86920272341358e-06	0.000638400061127841	0.166022678464976	1.96692898957989e-05	6.57628906270222e-08	7.31595939514757e-09	3.59038545719039e-07	4.70044306281249e-08	39.0845565377167	48.1582509643194	50.9362127114728	51.3823558518561	0.446143140383356	3.22410488753667	12.2977993141394	24.304291540685	19.5365717621225	11.6605342141338	1.91849488330263	48.6901614697626	0.07325	0.22725	0.357	0.46425	0.518572156162831	0.511683327281231	0.394814002820774	0.481595863670715	0.416831635823985	0.405269327248223	0.20828316423992	0.166962867380647	0.0810294994507983	0.0590532920293032	-0.00469083644106032	0.0493333333333333	0.190666666666667	0.324	0.450166666666667	0.382224804057418	0.465257089296838
52	3.49131009575898e-09	2.00257288419264e-08	5.41195087988311e-07	1.10784824869837e-06	0.831050507410312	0.999378202197688	0.446707469095452	4.37846941443037e-06	1.49803875886453e-07	0.00138176848745463	0.837772484711317	1.88559070171686e-07	6.43626870470651e-09	7.37528208610763e-10	8.7444388390941e-09	2.38129488204718e-09	45.271498291535	56.0575539204729	56.1849430488801	56.2304631695151	0.0455201206350466	0.172909249042277	10.9589648779802	21.0915838439341	27.5919117588001	10.2299708285245	0.0419199256721186	60.7336168496652	0.07425	0.23025	0.34875	0.46225	0.466334843584541	0.503673304119992	0.31127305388046	0.426461714336796	0.418493324101286	0.370809265380866	0.131549309593027	-0.00677605290928419	0.0908887193791867	0.0456911508203103	0.04020985242473	0.0516666666666667	0.186833333333333	0.318	0.460166666666667	0.385142410114384	0.380382338031141
53	1.79247333427139e-08	1.44004109568581e-07	2.21121265742011e-06	4.26905598428868e-06	0.730936420131187	0.93694660846803	0.452983232163656	9.0214062275695e-07	5.37632698367662e-07	0.00366271829107863	0.104540074809278	1.58962844299302e-06	4.77975770533592e-09	1.8799768505596e-09	1.64744699922459e-08	1.07220401295737e-08	41.8493961902423	51.453681865285	52.6157191624006	52.7339727203216	0.11825355792098	1.28029085503658	10.8845765300794	24.1264198774124	25.1238683456158	8.44389049235906	2.63487824896583	55.3006434627598	0.07775	0.2255	0.34625	0.464	0.46857262761733	0.522899236865135	0.376119199574946	0.399673744216479	0.360881559311449	0.412682482450268	0.172434672775737	0.147546877213747	0.0993277336644053	0.0196868732308399	0.0227274832248106	0.0531666666666667	0.184333333333333	0.318333333333333	0.4475	0.400455816700943	0.434341433161967
54	1.16418855436328e-08	3.45238238739551e-08	9.12629581450466e-08	1.69323171752103e-07	0.535889863866168	0.286160886468436	0.0759336920382591	3.27837832316046e-07	9.46277563680833e-05	1.8402208909193e-05	0.0642915466599811	9.89007205213712e-09	1.34857793388531e-07	6.14888092171491e-07	3.5675002772084e-08	1.18181631646511e-07	42.7533511329748	54.7927667217373	60.6212599947394	61.0044707875568	0.383210792817408	6.2117040658195	18.251119654582	26.078359965094	15.2409769588266	18.3478960383527	3.42306494724289	68.0564196460372	0.076	0.2165	0.3595	0.474	0.424811946136839	0.517253455534456	0.443403752488448	0.475365812089933	0.431428666641996	0.390529775675679	0.170761767985201	0.218148634232204	0.168284571432312	0.100405210117859	0.19023917141469	0.0508333333333333	0.184666666666667	0.318166666666667	0.455166666666667	0.420934841507898	0.384495924309926
55	4.04257034902703e-10	3.44989758615125e-11	1.57237271536859e-09	1.52105706659395e-09	0.144876912506325	0.841836252353795	0.0185469238810868	7.67301275060927e-08	3.1200528199537e-06	5.39598782279642e-06	0.0675021822825797	3.33239016772734e-10	3.5785398105234e-09	9.99960031421538e-09	3.9225117760198e-08	3.04376457913997e-08	49.7650775563234	70.5640991698383	70.4912039457777	72.6165832414772	2.12537929569953	2.0524840716389	22.8515056851538	28.8868993631922	21.7412770196152	20.6913262834569	3.34273836260218	76.2723748043965	0.0705	0.22325	0.359	0.46475	0.529777750836375	0.507642746672995	0.284497998949866	0.500360038051649	0.359812186155789	0.391120750819383	0.189863817610045	0.0448551358361276	0.140366024816245	0.0911330833312284	0.0816697897835449	0.0451666666666667	0.185	0.315166666666667	0.446166666666667	0.429515794007912	0.455800154999336
56	4.2799835221227e-11	2.07935370076547e-11	1.8096019668278e-10	1.87642143122324e-10	0.156093404505184	0.311545287926193	0.0164661458550511	8.50650173943862e-09	6.456905185116e-06	3.82330461311497e-06	0.329080359829644	9.34992430987278e-10	6.52592909331835e-10	1.00800635841403e-10	1.38514571869701e-08	1.31189128124388e-09	54.4286327713853	71.7007184897593	75.6346791888063	77.6463492623006	2.01167007349432	5.94563077254134	23.2177164909153	33.1557371498457	20.3477474842457	21.351455075519	0.952513389214801	73.7921572415048	0.07375	0.2175	0.3535	0.45825	0.506127415731486	0.50188035561857	0.411823963315339	0.487958215113294	0.380472529096252	0.395592049548672	0.223225986777244	0.0498633103816865	0.234880510149907	0.0659396581370955	0.170991380703068	0.0461666666666667	0.180833333333333	0.309166666666667	0.448333333333333	0.3521638956249	0.4251590668781
57	3.54323564359837e-06	8.05717028669517e-07	7.80730751109374e-06	1.49711612565964e-05	0.808942978680738	0.843386073742763	0.0660903200530606	0.00126467558557244	3.25393929754729e-06	0.0014764182095293	0.571333412963804	1.61309170574638e-05	4.70345474860732e-06	7.71955317531478e-06	3.16258489430475e-05	3.24033928797524e-05	30.6887053184837	47.3786106144253	49.3615578794634	49.4200202269058	0.0584623474424006	2.04140961248049	18.7313149084221	10.3933850894991	21.6606758831731	10.1078160278157	0.320456535477206	49.2208384679917	0.06525	0.2255	0.34225	0.45425	0.525088007652801	0.516538499172925	0.354130231916579	0.443794598313113	0.40479456252247	0.378964306101608	0.159140263894329	0.132078710788541	0.236742930749312	0.0784038462967187	0.125006715646335	0.05	0.187166666666667	0.311833333333333	0.4485	0.39717038425907	0.389683035145179
58	1.81660211494056e-11	2.66731607194185e-11	9.25859464676399e-10	2.16344432204781e-09	0.939580587052608	0.987013681451188	0.158327127588552	1.90183795624167e-08	4.53387810382216e-05	8.35368466624359e-08	0.00532541090762205	1.39299615604824e-10	4.73159344110455e-09	7.43583334852162e-10	4.04414378903495e-09	1.55563901166747e-09	56.2045698551228	71.141945515039	71.7573656607055	71.7631108489368	0.00574518823123071	0.621165333897807	15.5585409938139	31.5922836318068	16.6336777928391	28.722286057664	7.76548114796606	78.3572441803889	0.0755	0.22275	0.3595	0.472	0.441904806888868	0.524369990367061	0.492026936319198	0.472563382075689	0.430346897183949	0.382302042677704	0.113709193573629	0.200378482310929	0.193561829400998	0.0751579162785015	-0.0128671039384036	0.0481666666666667	0.189166666666667	0.308	0.443666666666667	0.385467673009386	0.354964993737028
59	NA	1	1	1	0.464152348168762	1	1	1.95270462272856e-07	6.83895232873727e-08	7.82740564376985e-05	0.026997780762245	9.70656373436142e-12	4.22715498117647e-10	3.51321438145047e-12	2.70503322396658e-09	9.66926112302655e-12	NA	-Inf	-Inf	-Inf	0.53586290506064	-1.66259012959199	-Inf	27.079372850626	29.109818148112	15.5995296637757	4.89095293554055	84.6636208939248	0.0745	0.23075	0.35075	0.4725	0.581210933127255	0.462468899078442	0.351137612743948	0.397586486490967	0.377679726948731	0.386559580877516	0.126873217706021	0.0825880230391005	0.156708588665083	-0.000138585904199373	0.999958992306093	0.0491666666666667	0.186166666666667	0.312833333333333	0.45	0.371045173180059	0.363639610041719
60	7.24909367207456e-09	1.25315708729926e-08	1.31777313149075e-07	1.85521039699163e-07	0.302649561030431	0.603538802073008	0.106994573578941	2.98728844587355e-06	1.33227573993129e-06	7.6916867575762e-05	0.00342182822907706	6.11196089317783e-08	1.86307564209567e-08	4.11934943281644e-09	4.03471819306124e-08	1.66761457348649e-08	43.7446333753032	57.1426806586605	59.7120395983438	60.77452256174	1.06248296339618	3.63184190307948	17.0298891864368	21.8247050653426	23.3760415719444	15.6326043916197	8.56768044019009	63.5552120026441	0.0695	0.21825	0.35525	0.47075	0.521448702940705	0.492301440532089	0.408694634097163	0.481226325176499	0.396154379208137	0.397661303634526	0.217285086554928	0.184842930002277	0.0672630798664998	0.0519144783478153	0.0106332793946727	0.0473333333333333	0.179	0.317166666666667	0.441	0.408155245127329	0.376049025679952
61	1.3452593732031e-12	1.3107396037401e-12	1.91588802800925e-11	4.70151973165962e-11	0.869585982807116	0.689415028407739	0.0550640857300631	4.74871422888279e-08	8.80268940500406e-08	3.76863528173533e-06	0.882710559331067	1.1809073448267e-14	9.76550740041737e-11	1.58279496804696e-12	2.61091348065372e-11	1.3633740903611e-12	61.5874050299826	77.8706045755025	80.9122182361607	80.9391747527989	0.0269565166381653	3.06857017729635	19.3517697228162	29.8167502173919	28.620900923328	21.3790666678397	0.021766275882328	100.228396748196	0.0695	0.22675	0.36025	0.4555	0.511527082628351	0.5558130318164	0.431844706397951	0.470919921994528	0.437078492669707	0.380601499723432	0.249326392919305	0.269864287621695	0.176195958236226	0.0508690592288544	0.139652737444475	0.044	0.182833333333333	0.315666666666667	0.457	0.378840200738055	0.468626134878788
62	3.36285382797879e-10	4.97975806022595e-11	1.4779974926159e-09	7.65441809342485e-10	0.0565755270694288	0.475120721966256	0.0122105609384713	2.54704519435733e-06	1.47661290594857e-07	2.25211894918074e-06	0.069036954889872	1.97711825878408e-09	4.99915917370935e-09	3.27220363459267e-09	3.75063020465648e-09	1.78915949546504e-09	50.1479991933375	69.7387316909007	70.6394032606186	74.2744349615823	3.63503170096374	4.53570327068155	24.1264357682448	22.1306941551738	27.6197766719943	22.3669893346942	3.30577068017556	71.9814890780483	0.07425	0.22775	0.36025	0.471	0.507300709028017	0.478962349874434	0.408071982331984	0.478390408467985	0.38787022629534	0.403115581674194	0.200375345531569	0.0705254791240062	0.0650768605457036	0.0260258808164575	-0.010887891418364	0.0511666666666667	0.1845	0.314666666666667	0.4525	0.400859180356258	0.291822267644745
63	4.34766716932959e-15	2.71297842019551e-15	1.86959006877384e-14	3.14257174638022e-14	0.294773102878658	0.261047207626788	0.010479132747927	4.40924678609522e-11	1.65717948475565e-09	1.89224577580885e-06	0.00382309102282687	5.98254045614231e-15	2.21943933822136e-14	2.741151297249e-16	1.62800864900561e-14	7.45009107175762e-16	73.3975285862398	91.4885277473804	96.8851199556011	97.9828122712643	1.09769231566315	6.49428452388383	24.5852836850245	43.4232205795506	36.3401106725887	22.7014545603506	8.36598613722344	101.784376344676	0.075	0.23	0.36025	0.47425	0.536778080027471	0.468541666357104	0.391354675654137	0.458012154450115	0.388044178627061	0.390189569735347	0.200685061672499	0.125642768561939	0.162370746880823	0.0519624560292029	-0.00302544207870723	0.0436666666666667	0.1805	0.314333333333333	0.444833333333333	0.366584606610559	0.382115264898604
64	1	1	1	1	0.870730223968174	0.91055039896107	0.0539177352849574	0.00481444970944918	1.30355207043632e-05	0.0188836490949222	0.283733924702011	8.94706464496906e-05	5.00313324458149e-05	6.49515886420424e-07	4.97154209446468e-05	4.74049134158755e-06	-Inf	-Inf	-Inf	-Inf	0.026481384098588	1.5217148996162	19.4225460315138	7.94785155697718	19.0053097319105	5.51225833080389	1.14911768744787	44.5708455676496	0.06825	0.223	0.35	0.47275	0.547431727450121	0.481543288468923	0.409475479202412	0.454990536886144	0.389766329839354	0.367344668638701	0.179391324502288	0.0690027804792628	0.165153580813391	0.0283304042396055	0.999958992306093	0.0545	0.187166666666667	0.327333333333333	0.461833333333333	0.39803569924569	0.427161052073182
65	1.45492046449783e-13	1.7338851121743e-12	1.24936480834907e-10	2.67606430733038e-10	0.591474534198734	1	0.47540986507434	1.09944224960147e-06	6.16490001320498e-12	3.66368730515329e-06	0.0797466818877505	8.86553224663729e-13	7.03588100238136e-13	3.30055693442015e-13	3.06165083977147e-12	2.34696068428944e-12	66.1751766245798	77.2486418676999	76.5096186479786	76.7976660380373	0.288047390058637	-0.450975829662639	10.6224894134575	23.7456387410348	47.2764327439909	21.4332172688173	3.07005687149467	90.2612541589426	0.07375	0.236	0.356	0.4725	0.503078880185229	0.463102356547385	0.408790409724158	0.417691531028941	0.423645150127027	0.374307714544698	0.132233109316548	0.0600804553876266	0.195562443111407	0.0693024221918835	0.011306511511513	0.05	0.179333333333333	0.3115	0.454666666666667	0.394800999917949	0.399658952694794
66	5.76909758677628e-14	3.15564286250891e-12	3.11515916387885e-12	7.1706591446928e-12	0.627855762265801	0.0920761998824737	0.0994514633258449	2.6208695781853e-08	2.31109442790356e-09	2.97128151188147e-08	0.0415541591747365	5.55990489115345e-12	9.5509098459937e-12	5.5307396063338e-11	2.13580021101656e-10	8.02056669695492e-10	68.0803415414339	75.9155448908787	85.1402128795526	85.3751926158729	0.234979736320383	9.45964772499428	17.2948510744391	30.9697096387199	35.6920142016024	30.7261854161934	4.15327175745369	85.9722805835114	0.0795	0.233	0.3665	0.47675	0.430103487685346	0.493677663743335	0.344939851565502	0.469869973313365	0.399186578240426	0.410756447241092	0.0171583462700551	-0.00163398534213114	-0.0473729383514485	-0.00879646587862068	-0.0809213789922489	0.0516666666666667	0.183666666666667	0.313	0.456	0.42702095430726	0.384891037132595
67	3.05661414416283e-18	3.49982321970708e-18	2.63972934868923e-18	4.76203371090099e-18	0.290467473068496	0.0349363862337949	0.00179488067277223	8.66156416032469e-11	3.10323093552734e-12	3.76310680130708e-09	0.00151611916834829	1.98384634552248e-16	1.16698447828357e-15	3.50117984937981e-15	3.38850617652341e-14	7.18816774809472e-14	88.277939616717	105.943430705956	116.815154033917	117.932607393275	1.11745335935848	11.9891766873188	29.6546677765582	42.1024266549393	48.6222836074448	34.742577664174	10.0589219525937	109.531071040294	0.08	0.23425	0.367	0.47475	0.502139374775437	0.447092012212947	0.315815763667988	0.477340283816385	0.355908328956564	0.403426377509322	0.0303675261035054	0.0716201278217852	0.07897564080854	0.0765884337132792	0.17194701360078	0.048	0.177	0.310166666666667	0.4425	0.421999816935901	0.37082517157467
68	5.34473218907187e-05	0.00143443578695045	0.000664623576453322	0.00114419042776362	0.989408045796733	0.12263461276928	0.332216318012719	4.85023359190262e-05	0.0104295593723792	0.00134876670647686	0.189434790253314	0.000518196431941627	0.00017368276608689	0.000174902831282901	0.000511227757451728	0.000528711399159007	24.8693026298788	28.6215109214609	37.2989539810005	37.2991302181981	0.000176237197592854	8.67761929673725	12.4298275883193	16.5057665790482	6.56001318136441	10.27456498635	1.72200789184171	39.6155701917193	0.07475	0.21575	0.3495	0.46	0.488233605318165	0.403583040586944	0.349697254687651	0.399688171491819	0.388444013308837	0.364179373108504	0.0692499600294054	-0.0190075356967723	0.060407261227902	0.0152315607840988	-0.00211588915840117	0.0545	0.194666666666667	0.318666666666667	0.446666666666667	0.411415976090811	0.416498855078043
69	4.41565086245522e-16	1.70437995340689e-16	4.7125764267195e-14	1.12828671400076e-13	0.609769627095391	1	0.10947522603157	1.26885422178121e-07	4.91413746599362e-14	4.41287095523248e-07	0.00296078394650371	1.0320031791281e-13	6.33342441518377e-15	9.96102070510787e-19	6.79221447052361e-15	4.79708367567397e-18	78.0924821137014	97.5231283156754	94.7782335651355	95.0387441003404	0.260510535204958	-2.48438421533501	16.946261986639	27.9131360197207	56.7638653506947	25.5047851388426	8.83147861623729	95.2446226393523	0.0735	0.23275	0.3665	0.48025	0.543384885171552	0.4630851653732	0.430647303004528	0.487951251545011	0.386226022733818	0.393668678430127	0.160106291046041	0.17401936504481	0.231710939646223	0.0509738860374007	0.158586891410549	0.048	0.171333333333333	0.317666666666667	0.45	0.354720197956932	0.374086948183979
70	1	1	1	1	0.268050093747033	0.692752841876188	0.000816129047714704	0.000202216358168144	5.28509174934993e-06	8.76365774177602e-06	0.0414193669717853	1.8859970885582e-11	1.7912627154234e-06	7.89647684586443e-09	1.87896841768059e-05	6.19644335171814e-08	-Inf	-Inf	-Inf	-Inf	1.22669834390399	3.04691540624481	31.8166736623389	13.8103761757038	20.7310895986229	19.7635844265969	4.15877428700514	83.0990924669788	0.071	0.22375	0.353	0.47225	0.496515201916695	0.521080669575262	0.446213151545047	0.487103370284835	0.366984313750537	0.394783758152947	0.191281620267904	0.0316931192228876	0.23653920494818	0.0727868932156763	0.999958992306093	0.0528333333333333	0.186333333333333	0.310333333333333	0.4515	0.391313223665487	0.332189008133264
71	1.99256910684547e-10	1.47101499484048e-09	1.24424370211408e-08	1.84094894361795e-08	0.311063496399685	0.484721872693556	0.169491277677449	6.0163107204326e-06	2.83586936306349e-07	5.82906091284991e-06	0.934683230812979	4.44948474052389e-09	1.34697473128328e-08	4.15672912155604e-08	2.60889276368988e-07	5.02286664610696e-07	51.2360286649782	62.0646443971636	65.5024348876977	66.5285897400827	1.02615485238493	4.46394534291903	15.2925610751045	20.4830041671285	26.3583724912041	20.543525610643	0.00671647093986394	70.0096311082856	0.06875	0.23175	0.36125	0.4565	0.484087135913378	0.4477989763458	0.371089977978021	0.503479407896653	0.41249214901807	0.364629372710436	0.153155395371734	0.0963972431261382	0.0179131632975457	0.122626155897845	-0.00944041783410922	0.0473333333333333	0.189166666666667	0.3175	0.457333333333333	0.487562697799111	0.355109357504567
72	7.07294641692165e-09	2.4617516344833e-08	3.68789810846699e-07	7.59795264453233e-07	0.82392151249436	0.899000824143175	0.267919526830076	4.42696620169029e-05	2.02731295985297e-07	1.14621474323259e-05	0.0281662836482323	6.34307829192218e-06	5.71886539098676e-08	1.18738175640384e-07	3.47601795739154e-07	6.55591640676253e-07	43.7960800251385	55.5786646208799	57.1476755661788	57.1971836232187	0.0495080570399296	1.61851900233887	13.4011035980802	16.6789432368887	27.0068922485789	19.2508143789746	4.81786063298205	51.6950930445827	0.07525	0.22725	0.3545	0.473	0.497003969333035	0.397823277529645	0.344387593075452	0.447826920140229	0.348710883842058	0.415216070943262	0.0790294227592219	0.0553722217982043	-0.00574894630375965	0.0143958504986293	-0.0233822757935183	0.0548333333333333	0.1845	0.312333333333333	0.450666666666667	0.411105880098924	0.372357258024307
73	2.59516232215914e-20	6.71117602805233e-19	3.49049254357632e-17	1.00557758796348e-16	0.914281185717076	0.905856035017818	0.29026507635196	2.65540867459092e-12	2.50344711490889e-14	8.18522152820927e-08	0.13562845560206	2.77340515664053e-18	6.64377307419006e-19	8.56264551179073e-19	1.14559939702062e-17	3.26091487918912e-18	98.0205628114636	109.505976333021	111.055969367539	111.067555758898	0.0115863913597423	1.56157942587743	13.0469929474348	48.9279413690992	58.0904023815147	28.7617403925378	2.22686886937845	119.144270695906	0.08	0.235	0.3675	0.4625	0.464850039219709	0.451592248719585	0.325595416600651	0.468504872307576	0.368636914247344	0.388710108191621	0.0234949990830505	-0.0300824286451382	0.00302948591717017	0.0405833883831579	-0.0415738530308569	0.0458333333333333	0.172666666666667	0.315666666666667	0.447333333333333	0.380266966620271	0.388921445791011
74	2.50637987891197e-09	4.41705481293816e-08	2.80404412600893e-08	5.40078787586324e-08	0.55903062939082	0.0859694119677002	0.0839358877211888	3.70389851142503e-08	3.5284583179831e-06	0.000509552457082323	0.13164890981512	8.29110561794350e-10	1.79919449422496e-09	8.69079437732503e-09	3.40100036592436e-08	1.15277821220101e-07	45.9634364054582	54.2190483310987	63.5218102455401	63.8631956506579	0.341385405117762	9.64414731955912	17.8997592451997	30.298617279881	21.5053340826889	12.0803787248624	2.27295222465364	74.0819208812245	0.072	0.22375	0.35025	0.4665	0.494562082822611	0.444247698860864	0.43376556954707	0.463480076370917	0.419871069922115	0.397942883249834	0.101753300678187	0.109599108515679	0.101218136461358	0.0244451861068114	-0.0214100672743335	0.0458333333333333	0.185666666666667	0.316833333333333	0.451166666666667	0.432887959545773	0.409163438966768
75	1.22502720660654e-08	3.42466947273705e-09	7.27408402384392e-08	1.554386149718e-07	0.844489652706109	0.955019334175161	0.0692038744178851	4.27035235058418e-08	8.47456024348977e-06	0.00796674577324124	0.241168789014708	1.84851001018884e-07	6.7095287414361e-09	2.92563243762831e-08	2.82286590192171e-08	8.55488779026449e-08	42.6467018982003	60.1300162877596	61.1811484960417	61.2196248769978	0.0384763809561264	1.0896085892382	18.5729229787976	30.0226221496359	19.827700601556	7.04093438977361	1.37374904421813	60.7836335361958	0.07125	0.20825	0.34975	0.46275	0.472617543323312	0.449617547236306	0.3926259110411	0.473837211776008	0.39445741447392	0.409269810631752	0.101007713036326	0.0481655250775271	-0.0127324862556586	0.0451417959435904	-0.0531435893957419	0.0453333333333333	0.172666666666667	0.324166666666667	0.450833333333333	0.422309604569142	0.325456137669724
76	1.42386907098637e-14	2.41247096036781e-12	1.40495665939758e-10	1.48134311123377e-10	0.159602192870197	0.889286813480541	0.77836826856045	4.16396707970021e-09	3.47243685890186e-11	3.01599209381194e-06	0.0413707753470798	5.19341818412799e-12	5.58524666266011e-14	2.38019177584395e-13	5.08121161243752e-15	2.35504238710931e-14	70.9591313952042	76.5136795697181	76.2326143192404	78.2106054893011	1.9779911700607	1.69692591958301	7.25147409409692	34.5455297810067	43.8906503256494	21.8063569854257	4.16076252392122	86.1321939875194	0.08225	0.23825	0.36225	0.47075	0.461309088435331	0.389954232754513	0.345304714718664	0.443888883495585	0.387367140522763	0.388439445792341	-0.0353500029123842	0.017735780992196	0.00165845591765848	0.036716123398794	-0.028014336848002	0.0525	0.183333333333333	0.317166666666667	0.45	0.444120181298344	0.400255699553311
77	1.07667622309081e-13	1.01308743293804e-12	8.62780303677032e-12	1.0076708173162e-11	0.179436594880291	0.293507832447031	0.0868236105799397	8.27236177058827e-05	1.48483819660086e-11	6.8482167814903e-09	0.00492436585002287	3.68226025906831e-13	2.10047898692848e-11	6.68176401164942e-11	6.6085298666041e-11	2.41632687772833e-10	66.7954354014582	78.4427764688808	82.7733214886612	84.5756056594983	1.80228417083708	6.13282919061749	17.78017025804	15.4950037851986	45.554056933197	33.5774471078785	7.90700765197107	92.3021950019396	0.0735	0.23325	0.3655	0.47075	0.454350699454932	0.533637373549927	0.415164934851114	0.462826822731912	0.374235115687819	0.380953623958346	0.247837359985791	0.0460981591726241	0.120750319085913	0.0432995705351832	0.00676684398081896	0.054	0.177833333333333	0.309666666666667	0.442166666666667	0.414375031139137	0.396425466238771
78	2.02560231745514e-12	8.25581802940658e-12	5.83652095562874e-11	7.43698520504285e-11	0.213245119423665	0.298336533996053	0.0591673160375341	1.45483176012027e-06	4.48490572519442e-10	1.69935881656486e-06	0.201582667272543	5.51802057510159e-12	3.40837869336781e-11	1.79485537581986e-11	4.00219471418977e-10	2.60568573809948e-10	60.7420783333218	73.7690894015032	78.3016749678645	79.8509322514437	1.54925728357921	6.08184284994059	19.1088539181219	23.2067843804771	38.8894820392761	22.908081482632	1.63087065319814	85.9900166089767	0.07525	0.2305	0.35425	0.471	0.503514640778419	0.475228908923955	0.371984184914787	0.44742538312067	0.393121821482705	0.379669227578235	0.0859788553327927	0.132473709733799	0.157047817377259	0.0897778469553731	0.134801558549248	0.0515	0.179333333333333	0.308333333333333	0.458	0.388767522971857	0.335597302150059
79	7.17918199339839e-10	1.91893166031424e-11	1.08482576659878e-10	2.61884587007852e-10	0.934654761075953	0.419721953480876	0.00293276232521576	4.18072877864347e-05	1.19722679737624e-07	1.63036178684045e-06	0.49637282600788	1.38694299780214e-11	4.39266599936002e-08	7.39268187630834e-09	5.9438497193209e-07	9.75617342057301e-08	48.5697434879403	71.8807705919389	76.8426674462826	76.8493897866792	0.00672234039666364	4.96861919474031	28.279646298739	16.7875230404161	28.025575127891	22.9877594460722	0.462682797695379	83.8236512383935	0.07125	0.2185	0.36175	0.46075	0.52857351657698	0.565709163533734	0.43389278098233	0.469372147742774	0.371963176774602	0.38357169517603	0.294883254161085	0.242867348022011	0.25395368334656	0.0868112003150576	0.173588436247555	0.0513333333333333	0.175666666666667	0.3155	0.453833333333333	0.361940279056933	0.388121743092601
80	9.32811445247388e-09	7.88949793330186e-07	1.27019649715819e-06	1.97456595689602e-06	0.398944628834566	0.19849043378662	0.400539462593688	9.25309242094045e-05	5.45184768962991e-07	0.000745853401701202	0.516865015355712	5.78630718324474e-07	1.12743136892068e-07	3.32153226609617e-07	1.24662105036925e-06	2.82642550860536e-06	43.2171232084438	47.4287460386404	54.0286632710195	54.7401683068019	0.711505035782466	7.31142226816155	11.5230450983581	15.2833006330557	25.0969692570106	11.3713576617811	0.420144369763875	57.8927168384215	0.0695	0.219	0.353	0.44725	0.428878929602553	0.449603165918879	0.381777584800117	0.444236496090405	0.353594231363496	0.360661949368645	0.0532601919656028	0.0559388107078006	0.0455128647454826	0.00539085907194236	-0.0166470124245248	0.0506666666666667	0.178333333333333	0.3205	0.453833333333333	0.36746029726072	0.375511165368623
81	1.17504543416833e-08	1.71898729275772e-08	1.97045922389626e-07	4.13282975154867e-07	0.848701153977039	0.800717589605707	0.140570054264087	3.54259952551501e-05	2.58962762976576e-06	4.45154259501964e-06	0.0171682038385219	3.23986499780412e-07	4.72237140377194e-07	1.75309951287361e-06	4.09593528637892e-06	1.21315537527057e-05	42.7339174870576	56.4113719273373	58.7126536286378	58.7490490808996	0.036395452261786	2.33767715356225	16.0151315938419	17.10194559105	22.0988653655713	21.0598684587439	5.67909675955889	59.3664772617212	0.0695	0.2225	0.3575	0.47475	0.467932577247546	0.389750521524998	0.404193849517035	0.468368085874208	0.39889908962382	0.412866733385862	0.00883287155018404	0.10959023165779	0.110935878202746	0.0646967326613378	0.158165128637721	0.0496666666666667	0.184	0.313333333333333	0.4505	0.465386699486664	0.364700258976571
82	2.94966662734461e-08	2.41827562103523e-08	8.11193977785049e-08	6.62811142939717e-08	0.118203646538133	0.171568314039018	0.0204542022605733	0.00037632540625749	4.12909781295008e-07	1.49148486122552e-05	0.37639444973679	4.1008487767106e-07	4.94501301896185e-07	1.06926836385908e-06	1.64832889766523e-06	4.3303225077066e-06	40.8049922903811	55.6200236952427	60.9122127178853	63.3531756227458	2.4409629048605	7.73315192750306	22.5481833323647	12.6462219849564	25.6330344305879	18.7483994344366	0.782444880978801	58.768778076027	0.0715	0.22125	0.35325	0.4655	0.555507201327427	0.437728525587778	0.313142444150491	0.447925799261148	0.363688391139389	0.361807884438755	0.209522141507682	-0.0176288239044876	0.0974916363855355	-0.0209710117084167	0.0861791659343122	0.054	0.18	0.311666666666667	0.4565	0.416591539539537	0.394683784498463
83	1.89262798118641e-12	4.94363515081691e-10	1.22075140221476e-09	2.35832235694998e-09	0.499038004229894	0.220278145427679	0.471179818020194	3.46877411020997e-07	6.76359052601181e-10	0.000494597319350779	0.954205655299949	2.9159563992475e-11	8.80620672373711e-12	4.37029296692778e-11	1.64192737937141e-10	4.93916102596651e-10	60.8823461290012	64.5489756095631	71.0968670336661	71.5538486572041	0.456981623538013	7.00487304764101	10.6715025282028	25.969370237056	38.0876783865333	12.1359249429734	0.00329777386104979	82.0699806651231	0.0715	0.22225	0.34725	0.45175	0.415561694087328	0.442934391719219	0.362254356099392	0.433028393562486	0.411152659810553	0.372314800226973	0.144838023200288	-0.0454084405987656	-0.0344531071936499	0.042530204527769	-0.0190442619362707	0.0471666666666667	0.172333333333333	0.313833333333333	0.451166666666667	0.359603183109523	0.407777184257502
84	8.75112149756476e-11	7.85489948630845e-11	1.60429997045363e-09	9.42966132697759e-10	0.068084288412007	0.40866575844621	0.035210505594664	5.32532544832297e-07	1.09727137068772e-08	3.11766669861349e-05	0.0120556619131326	1.01237913662258e-08	2.84992874333682e-10	1.03229627648693e-09	5.86372782491988e-09	1.02590015951111e-08	52.9448747695351	68.7122059430767	70.4430623148146	73.771674813157	3.32861249834241	5.05946887008031	20.8268000436219	25.1422493222753	32.6608155430931	17.3446990339162	6.30266470096467	67.9991235452629	0.0745	0.2315	0.3525	0.465	0.489129150717071	0.419543863396574	0.322600913384368	0.481307048650585	0.382335354833696	0.367675249538996	0.0774078220636183	0.0115823050308488	0.0283096695124437	0.0608418604724478	0.0357634702354107	0.05	0.184333333333333	0.3125	0.4395	0.411524352262175	0.418173729647003
85	6.46460950548555e-14	1.71004927025697e-12	5.22604098697834e-11	4.3356343202041e-11	0.108912404708622	0.570954181749517	0.275096004858297	3.43983393990757e-14	1.23943704955763e-05	0.00223621362833509	0.486158727183741	4.00480704995869e-15	2.2065521632775e-14	7.00519437709035e-16	6.11884084246432e-16	1.06518137943007e-16	67.8459883272953	77.2794276876375	78.5612293440208	81.1311614713559	2.56993212733505	3.85173378371837	13.2851731440605	57.4653656268929	19.1015574019639	9.34478109221527	0.485016644142888	102.701155567439	0.08325	0.21775	0.34925	0.46225	0.48944262244685	0.464697087999196	0.357807796532086	0.465422239405635	0.410734691695933	0.412966328418475	0.176947192533946	0.110647854950512	0.109346147354701	0.0978226824854726	0.116769970310352	0.0458333333333333	0.182166666666667	0.319833333333333	0.455166666666667	0.381963367870954	0.49744857809755
86	3.68886061669527e-16	7.4113011547666e-18	1.7923596212096e-16	2.3787835457084e-16	0.188251110543728	0.441004010005303	0.00124765155675368	1.96690445848511e-10	6.0149838089607e-10	1.08457286798165e-07	0.187344591940802	1.16468582395941e-17	2.02368556460345e-14	1.98175171690975e-16	9.99790433555845e-15	2.84731121140162e-16	78.4613471652192	104.321885571881	107.388812931662	109.120064727838	1.73125179617637	4.79817915595777	30.6587175626191	40.4992607671056	38.3165663738891	28.2168320393448	1.73837708733663	115.924771698918	0.081	0.2365	0.36475	0.46875	0.498750768478337	0.368389135171234	0.349323199977171	0.434206933877857	0.357302575181524	0.412973232990697	-0.0537130013521967	0.0708205727393111	0.076180906901573	0.0538815136881993	0.144658460224463	0.0493333333333333	0.185166666666667	0.3135	0.455333333333333	0.328332727398235	0.399613123945482
87	5.44182381799752e-18	1.23384622201483e-18	4.45617433297614e-17	9.46410840068792e-17	0.404424963031137	0.698274892357003	0.0122914601839568	3.11018451660184e-08	1.23078448213654e-13	4.01845516913391e-10	0.000107230978313064	2.29898709900009e-16	5.94857361743137e-15	2.72643371691563e-14	2.71046973677993e-14	1.17795874101651e-13	87.098014557836	108.193451992876	110.509419129332	111.204549059315	0.695129929983523	3.01109706643911	24.1065345014795	30.6375340128307	54.9588736051028	39.1038755179561	15.0049247032348	109.197323994796	0.0775	0.244	0.37575	0.48325	0.487980823897136	0.514268398468373	0.475647847038758	0.486268013555491	0.39129930745852	0.421893225687934	0.145258600477826	0.144625624514351	0.166577327804369	0.0609865695305239	-0.0270145398693012	0.0501666666666667	0.182333333333333	0.315166666666667	0.443833333333333	0.418977220915795	0.36934811695482
88	7.02270007231184e-10	1.05327447391949e-09	2.55466479746642e-08	5.65319685185239e-08	0.99748230928126	0.968577762003379	0.176449407016252	1.8503294987268e-06	1.82873158970971e-07	8.35667235675471e-06	0.0585765626666661	1.48985592494854e-08	2.23688926963987e-09	3.0565795787515e-09	1.13994962045856e-08	1.96452477911951e-08	48.6156329182777	62.8271012717596	63.7495056194966	63.7495155764409	9.95694426819682e-06	0.922414304681297	15.1338826581632	22.7445000761518	27.2061803530923	19.8544784778369	3.57723532421733	67.0497685070538	0.069	0.22525	0.36325	0.47325	0.518298642378074	0.482197639828728	0.380954542854354	0.477088559590036	0.380539391565149	0.397678814139734	0.210316927780843	0.199277613025794	0.0236037246707023	-0.00618592336455221	0.0892369454695821	0.0465	0.1825	0.320166666666667	0.454	0.394966848765328	0.435855974906314
89	1.28778291734256e-09	3.53515442391693e-09	8.47209074892394e-08	1.79393047625624e-07	0.816054989814706	0.976909812935889	0.261498977014669	1.60891734672758e-05	1.99772107489343e-07	3.87166644811942e-06	0.00329415593510635	2.72323984607966e-08	2.05435719917117e-08	1.59251406123399e-08	1.4894702616203e-07	1.63244583806104e-07	47.3523645269815	60.0571560877652	60.8049772810409	60.8590902475044	0.0541129664634354	0.801934159739176	13.5067257205228	18.603892082243	27.0353151416257	21.3273574542491	8.6369326385593	65.5617952988116	0.07375	0.22475	0.35675	0.4645	0.519006020982322	0.457212124960735	0.335341448721771	0.438009833162653	0.364381287848492	0.415040684699323	0.0968115807528931	0.0838779625803011	0.0431820436895234	0.00875256058866903	-0.007181194567142	0.0525	0.182166666666667	0.312333333333333	0.434666666666667	0.39833282221702	0.459879191121314
90	1.42823329074427e-07	3.142165148167e-07	7.66294948915806e-07	1.55340864454884e-06	0.820221632961774	0.331751019073028	0.0846212187657415	7.42400354574457e-05	0.000186988583508541	1.24835838913967e-06	0.0839848904533389	9.80921874703056e-08	1.16377248135905e-05	8.13272619890042e-06	1.01128269601049e-05	1.62342316163099e-05	37.4890682634723	49.6143848836364	55.3084763624793	55.3601234360394	0.0516470735601615	5.74573855240305	17.8710551725671	15.6995957495847	13.9575158652569	23.5012006446086	2.98604826831433	62.374114516902	0.06725	0.2225	0.35675	0.47075	0.488419395763137	0.52030676678367	0.402961459573276	0.489948836940714	0.399195772560332	0.392250792997748	0.18848849811623	0.138073207638735	0.0722912503662277	0.0190545788503297	0.0108210460179603	0.0485	0.191666666666667	0.310166666666667	0.453166666666667	0.430332164598024	0.422132923751904
91	1.76808963666974e-10	1.73165534473609e-09	2.78999726225362e-09	5.44151776602094e-09	0.525429519529566	0.166047991642505	0.0807909921895413	3.00383968104624e-07	7.62740082891799e-08	2.20264895570159e-05	0.0343274022696969	6.62362939761869e-10	5.74301386978345e-10	9.79059408897695e-11	9.90162714166748e-10	5.28846348192595e-10	51.4843877614985	61.6918514135759	69.1153408094178	69.5185636586175	0.403222849199665	7.82671224504156	18.034175897119	26.2472390262692	28.89844787127	18.0055238248024	4.47832230222775	74.6226837525202	0.0785	0.221	0.3555	0.464	0.464429874440874	0.436664790292431	0.340492849020766	0.457649859418726	0.339427284416849	0.399104259218175	0.101907123861506	-0.0108884231935315	0.189835293307333	0.0656535660021139	0.139123347701523	0.0528333333333333	0.177333333333333	0.314666666666667	0.4425	0.409484383689778	0.355587225593816
92	3.48097511550419e-11	3.2383532786037e-12	2.67608216417457e-10	9.38292665869829e-11	0.0321664304199216	0.632416688565774	0.0109956856449781	4.39221432305199e-07	5.58450431411043e-09	2.92589311422634e-05	0.142363880229866	4.2402366047659e-12	1.165397158531e-10	2.62479286991271e-10	2.93607994946381e-10	7.42934374092721e-10	54.8570325984765	75.857889799845	74.7087359648358	79.2983407532593	4.58960478842346	3.44045095341426	24.4413081547827	25.5138377740195	33.9742933308771	17.4653684232435	2.15222032103156	86.6074350203939	0.0815	0.23175	0.3535	0.46475	0.452972044299626	0.520787578639583	0.358147059773709	0.422652284252415	0.385304733885305	0.363152743089748	0.106531161045829	0.0576559926393389	0.0606811054058125	0.0261933702771033	-0.0522657348000189	0.0556666666666667	0.183666666666667	0.313333333333333	0.449833333333333	0.416846203400983	0.324159275629795
93	1.33659199296343e-11	1.22485358387568e-10	2.18052293731123e-09	1.95211022594923e-09	0.128957817949589	0.506719649702335	0.174740991404803	2.18671239855357e-07	8.03565472785291e-09	1.49148486122552e-05	0.0160153279929367	7.19677629532673e-11	1.03035961348375e-10	4.18898579178913e-10	2.3628802854329e-10	8.92316206867735e-10	56.8399744363414	67.709735459699	69.7073385277545	72.0123441030591	2.30500557530468	4.30260864336014	15.1723696667177	26.8606038782154	33.2664635658093	18.7483994344366	5.80119042290789	79.9289346488643	0.07175	0.2305	0.35325	0.4725	0.433990844165574	0.418148215051727	0.392316658511226	0.424775697640478	0.401674602411716	0.401631945311152	0.0248487338202171	0.0995529203446856	-0.0475075926833335	0.00842200124450785	-0.0677838635868652	0.047	0.183	0.311666666666667	0.448	0.414047334070864	0.433296452057198
94	2.15283553182061e-07	1.16672991002064e-06	1.39462191737418e-05	2.44116419773394e-05	0.606536153497138	0.899346505015233	0.403491595920506	9.25309242094045e-05	3.30628443847593e-06	0.000104845707908911	0.0530092456631254	1.18910190048677e-07	4.29017465283409e-07	4.37634352704757e-07	2.57200742640112e-06	3.15459591901192e-06	36.6240769655415	46.4943788946402	47.8448105735806	48.1100604351232	0.265249861542543	1.61568154048291	11.4859834695817	15.2833006330557	21.6300649460172	15.0473797769719	3.74362748943531	61.8920802053471	0.0695	0.21975	0.35075	0.4655	0.423720296948515	0.451509272568141	0.380859468335265	0.484833985359271	0.401908036161736	0.378592781952704	0.115714073788214	0.0750563707198901	0.0195418028972088	0.0764110832874673	0.0496563195765286	0.0506666666666667	0.181833333333333	0.3135	0.445833333333333	0.392880852574277	0.343546949619287
95	1.08508107116569e-12	4.0454910140594e-11	4.27315892050611e-10	1.00126483852912e-09	0.865928906120646	0.635398380008596	0.394781302137382	4.14898793309667e-08	2.8614039647075e-07	1.4448359660386e-08	0.0236527844692228	6.60390389452932e-09	2.83652927722514e-10	1.53616379156609e-09	3.82520500342963e-09	1.30167376783604e-08	62.0311787270839	70.2061130802613	73.5984458416206	73.6269500348208	0.0285041932002059	3.42083695455949	11.5957713077369	30.0785325433117	26.3410594386605	32.1260944935239	5.11991431963725	69.0455056960958	0.076	0.2285	0.3705	0.4675	0.411602364401519	0.456551430998512	0.376090635990273	0.473375215922378	0.371289701561848	0.348688660381324	0.107047309973686	0.0782168566213071	0.111566688446639	0.106641023819655	0.10108992147034	0.0491666666666667	0.186166666666667	0.315666666666667	0.4445	0.487663042174102	0.415482277576537
96	2.56955923477792e-07	8.49620497479466e-07	7.82643644987941e-07	1.29301030686101e-06	0.44716624831225	0.126993820327362	0.0514099733679212	8.08742368526685e-06	0.00178210815891496	7.61101797817022e-06	0.0476731827919222	5.75101661888897e-08	9.51157774648712e-06	2.7773397540701e-05	1.60911740079485e-05	2.69877526932334e-05	36.2507547653659	47.2520789829796	55.2551651418398	55.832989806564	0.577824664724176	8.58091082358442	19.5822350411981	19.9170876743055	9.76143434588448	20.0331761125726	3.92146980551479	63.7068065608034	0.071	0.21	0.3545	0.45475	0.447311680451439	0.563619592812451	0.39942691234181	0.444890523544849	0.397396098051284	0.375301610270262	0.224284025129249	0.152129465966947	0.192160143915541	0.0619297372786013	0.0649636390918116	0.0495	0.184666666666667	0.3115	0.434666666666667	0.430114713572176	0.427817545584245
97	1.94560263594162e-11	2.43822615775307e-10	2.35596394370433e-09	4.51480245978029e-09	0.501139070737448	0.575390086321618	0.237922209398975	1.24323668178473e-08	1.73500240325614e-05	4.19449009895084e-07	0.00121106271221214	6.65203992242413e-12	4.8369761454079e-09	7.86676657490969e-09	1.75124261950516e-08	2.09578720355834e-08	56.0624732616561	66.152591774633	69.5215760042556	69.9740993847154	0.452523380459752	3.82150761008234	13.9116261230592	32.4180910535179	18.4600849987801	25.6027140806164	10.4733901992731	85.5514561013466	0.08225	0.223	0.36625	0.47675	0.503213747134484	0.477226860634723	0.407494395623305	0.469312317673243	0.408664679058995	0.397312363590001	0.0715133893763916	0.112501771399039	0.0679140162589238	-0.00478969930318578	-0.0427618676126327	0.0533333333333333	0.187666666666667	0.317333333333333	0.443833333333333	0.446039203877588	0.395766912763424
98	1.9423915346742e-12	2.93900746293902e-11	1.32883797398155e-10	3.00187196743805e-10	0.690527372446734	0.347269600786685	0.152881391349937	1.64128280318344e-08	2.34472142760631e-07	2.27770219299553e-07	0.0167590781072586	2.21134337094924e-09	1.08013271620267e-10	1.40096271720898e-10	1.28491592413301e-12	4.50520447807952e-12	60.8287329429004	70.9241459734621	76.3640958568431	76.5226109040013	0.158515047158289	5.59846493053919	15.693877961101	31.8784466397738	26.7257811258769	26.7818188725014	5.72142974754024	71.7099909690562	0.069	0.22125	0.366	0.473	0.437034533155353	0.451389422964771	0.415614672839361	0.470672439467509	0.378215984329797	0.385639767086803	-0.00461839330140058	0.109348896745498	0.157176522541238	0.0417258334773402	-0.0189341239471628	0.0428333333333333	0.179166666666667	0.316	0.448666666666667	0.388492763861477	0.482330177605815
99	NA	1	1	1	0.170705538237396	0.773242493163113	1	0.0072561644233601	1.81899853211282e-08	0.00079787792908789	0.0528056466487144	7.62879831993709e-07	1.91258557424172e-07	7.32828991030093e-09	1.08370207884807e-06	5.08478654671621e-08	NA	-Inf	-Inf	-Inf	1.87673642630398	2.5215742886212	-Inf	7.20843732631693	31.6787696265765	11.2461627870089	3.75005902561315	57.1868212829814	0.0635	0.23275	0.3465	0.461	0.599752363546233	0.548167178724138	0.47409970837494	0.457602830756652	0.432046958458163	0.429752475148427	0.290962884429312	0.242313381099305	0.179179918778111	0.0694426789462425	0.999958992306093	0.0508333333333333	0.186166666666667	0.314333333333333	0.441333333333333	0.407781422151718	0.40227800078954
100	8.08296994447675e-13	2.66728271616025e-10	4.07740445311132e-09	9.09736996915041e-09	0.807788310501856	0.804485776681777	0.897343869504465	1.14873628778365e-05	6.64132759053021e-11	1.06491809103093e-05	0.850317914281967	4.33430251366536e-10	1.31265803913994e-11	7.22427140564564e-11	3.04631986996907e-10	1.06215108498403e-09	62.6390363234386	65.9491634132137	68.2020938048372	68.2612790802159	0.0591852753786952	2.31211566700222	5.62224275677727	19.2466190781106	42.6218522274175	19.3912869690666	0.0356125231064652	75.641925290031	0.07375	0.23025	0.355	0.45175	0.418694755276246	0.453432593713077	0.381707576970024	0.446183225344106	0.390029163755718	0.380878518216599	0.0262361935673563	0.0598207571758346	0.0645528375256681	-0.0138266367749534	-0.00161289772145366	0.0521666666666667	0.176833333333333	0.312666666666667	0.449833333333333	0.378990805963014	0.391080961577609
101	9.09303746541634e-12	2.90498207729832e-10	1.15418103104198e-08	1.83208911733299e-08	0.354992719400837	0.977992567411228	0.630827988181803	3.87539784755117e-07	1.81466404516085e-10	0.000251692503332214	0.161024385033738	6.68216478177412e-08	1.07689294994654e-11	1.94941878308829e-11	4.11587346647284e-11	1.04115446017835e-10	57.6372920237627	65.7556799569429	65.6849524276477	66.5404820746626	0.855529647014919	0.784802117719664	8.90319005089987	25.7554069421058	40.6566738622023	13.3994916379652	1.96457959204599	63.3329265717996	0.06875	0.235	0.344	0.46375	0.515134969513136	0.423491709637205	0.396488623402744	0.451874777931371	0.349312571327492	0.409117708332918	0.0857258738346343	-0.000700815322454025	0.0950600474161781	-0.00167445256405311	-0.0410763885650491	0.045	0.182333333333333	0.309	0.4495	0.447388477161537	0.431835016274075
102	3.05836723094633e-15	3.59581331901748e-15	9.69540906849937e-14	2.29596034389645e-13	0.605472887385047	0.772832824488424	0.056308699050973	7.54059955043269e-07	2.42817628293962e-11	1.90664014896815e-09	7.90917909075824e-05	3.25053306496884e-13	1.92158951239933e-12	4.50169902924619e-12	1.28332371890472e-11	3.59534729072913e-11	74.1201213234453	90.8722466636391	93.1297149855236	93.3965350995204	0.266820113996801	2.52428843588132	19.2764137760751	24.4717862125244	44.5909000296397	36.0668390093324	15.5798788539887	92.5912957767341	0.0685	0.2365	0.374	0.484	0.541104159645509	0.539421150911986	0.349303501023268	0.495098879469133	0.399761805276197	0.393737206755002	0.265792414135784	0.14673965529621	0.0482210110028777	-1.35711765444743e-05	0.0119274396598906	0.0453333333333333	0.181333333333333	0.315833333333333	0.443833333333333	0.429668293160507	0.430379805399349
103	1.24703856084845e-15	7.62116784286375e-15	5.79286383964895e-13	1.34395410406583e-12	0.606396780430612	0.999943629385076	0.27229385609769	0.00014164725473995	8.16847076789895e-14	2.9341403924013e-09	0.00965388961639368	4.88588238810298e-13	2.81587179301893e-13	1.45391778002086e-14	3.61155626362296e-15	2.38782192490592e-15	75.9621624755237	89.2271613622797	89.0268870576401	89.2923424140827	0.265455356442544	0.0651810518029379	13.330179938559	14.4801107986459	55.764711582091	35.2270866344916	6.69767168512772	91.6460246171212	0.068	0.2415	0.36775	0.4755	0.471689715155225	0.517380965021446	0.376166668437805	0.458050196212269	0.417762358042833	0.415453507032078	0.184640745052149	-0.00818700199701745	0.186046408387152	0.0382927755047316	0.101610112407436	0.0498333333333333	0.179666666666667	0.3105	0.449166666666667	0.351760604042806	0.379126487287644
104	5.45171836675174e-09	3.55391010854244e-10	6.14211662620352e-09	1.3915043179592e-08	0.94614802907991	0.860185396040847	0.0183921663700331	6.02339482466689e-06	1.01484926401651e-06	2.04674346777183e-05	0.362482491311473	5.29825404293085e-11	6.49237686313102e-08	2.84106228253225e-08	5.90007899929801e-09	1.11072812608074e-08	44.3404040792011	65.2984152517238	67.2132236678008	67.2177859625663	0.00456229476549197	1.91937071084249	22.8773818833652	20.4807517800346	23.8997502538423	18.1452963726606	0.829274180325228	80.6558684441834	0.0735	0.2205	0.3615	0.45625	0.524371653783066	0.451318890924295	0.386979837290247	0.477942331384185	0.389063636928568	0.339926418890428	0.158922752017516	0.126153288202982	0.0137404077231246	0.0172877625013777	-0.011059395255473	0.0513333333333333	0.180666666666667	0.320333333333333	0.447	0.429374754208774	0.407649981238406
105	1.70952669096787e-09	6.21187085944725e-08	1.4681758057968e-06	2.97507573481005e-06	0.899871734877309	0.998438984348604	0.805960363601455	5.01219636584429e-05	1.1076597792046e-06	4.76436853768404e-06	0.915231985031577	6.63805564789667e-06	2.34652262230481e-07	6.25139813407195e-07	2.59094461615791e-06	5.70707878194814e-06	46.7616943309622	53.4235272159422	53.6604155317982	53.6762470545655	0.0158315227672574	0.252719838623307	6.91455272360326	16.4434916341852	23.7313069499123	20.9297528259394	0.0113298151427443	51.5754424281573	0.072	0.2295	0.3565	0.46325	0.504309297949446	0.471207048919681	0.527764781590027	0.443080626031169	0.419564799033453	0.383338760982864	0.193740259154971	0.273423851904404	0.208068038817886	0.0348928377912142	0.0506846382481658	0.0521666666666667	0.189166666666667	0.3125	0.462166666666667	0.444423339343107	0.391228541392411
106	1.31413249027427e-09	7.27106502720249e-10	3.46373371462028e-08	7.53788236298742e-08	0.867865163723321	1	0.151761916533678	1.88578088844201e-05	1.10273663670547e-06	4.76211403800538e-07	0.121931179396392	1.38180378212506e-08	9.08455650690733e-08	5.55763959587918e-08	1.26964213683323e-07	1.41463192386318e-07	47.3101434417622	63.6714946048232	63.0046524070422	63.0323316451395	0.0276792380973347	-0.639162959683745	15.7221882033773	18.3013035207032	23.7398803027118	25.3578463666217	2.39233761434843	67.2349915256127	0.072	0.227	0.36325	0.47475	0.469938525054688	0.50377285431835	0.398441331318341	0.470742247198174	0.435976279753724	0.364515875677123	0.187342257479263	0.142493161519344	0.0576898818112057	0.0648970398312833	0.020213415012259	0.0511666666666667	0.186833333333333	0.314666666666667	0.459	0.419168577258463	0.348855340723952
107	1.87662064836391e-09	5.10311880975111e-09	1.33616087998493e-07	2.49676254815158e-07	0.555356288448743	0.976286735618951	0.264428598800018	4.86342956978502e-06	7.57711046024293e-06	2.08976729582919e-06	0.549801269870732	1.10634163085603e-09	9.57358094859017e-08	2.90443684944458e-07	5.09811161405244e-09	1.80396769419735e-08	46.5671883824762	59.2138779242014	59.6776821957756	60.0254907412746	0.347808545498992	0.811612817073183	13.4583023587984	20.8903324682715	20.0417146349973	22.5106961495931	0.35767330591807	73.3860671891052	0.07275	0.219	0.3635	0.46225	0.471978493462306	0.460109563666918	0.309852949650557	0.47809542769919	0.382261742805802	0.359252867962696	0.0958415937441699	0.0620832232023553	-0.0185783159465878	-0.000969599865322485	-0.00198943246512948	0.0505	0.1825	0.317666666666667	0.456166666666667	0.422694686687471	0.376051650442755
108	2.24888158876471e-08	1.36106252656531e-08	2.85907105174656e-08	5.79550871500988e-08	0.64416285021982	0.241032880934989	0.0220525289162472	5.40878491710327e-05	5.17860144317277e-06	3.03246983898178e-06	0.00802500460344148	3.09257724886774e-08	1.31984719961517e-06	9.88953682141265e-07	4.49453459024946e-06	5.94384898228738e-06	41.3739176543168	56.9517012814031	63.4742795479397	63.687618513417	0.213338965477305	6.73591723201389	22.3137008591002	16.2991625808509	20.7700693097977	21.7959029996891	7.02788569026416	65.2470632488014	0.075	0.2195	0.36	0.4825	0.496069692945982	0.510423468755565	0.330126787084216	0.457223631137772	0.374959011501445	0.39748131047237	0.167793050326206	0.159058824260007	0.141951911362263	0.130340473732448	0.185882784011067	0.0548333333333333	0.182333333333333	0.315	0.4555	0.427535624192181	0.409841011407341
109	8.59662394067761e-09	2.07807416505193e-08	3.68396200897765e-07	4.44595065721844e-07	0.234535752027695	0.762619590306141	0.174602732611429	3.87379339059068e-06	6.08151380588362e-05	5.48244269735889e-06	0.623191263544466	1.85310213868431e-07	3.97132858781979e-07	3.00565396201349e-08	1.7257532556123e-06	1.29475222434737e-07	43.3879934057622	55.9717490952171	57.1503504603606	58.5634909555592	1.4131404951986	2.59174186034215	15.175497549797	21.3263045924923	16.0770962063089	20.6608915707184	0.241407671912384	60.777385788435	0.073	0.2165	0.36	0.4645	0.484206445071026	0.486300566106056	0.354092378367864	0.467738898985169	0.441490154753418	0.404763009708344	0.0929061276557542	0.169741856807939	-0.0206198700897895	0.106314068568847	-0.0162557017017179	0.0505	0.183833333333333	0.316166666666667	0.4595	0.361096050898107	0.406370795457745
110	2.19177591744939e-09	1.75754725524978e-07	2.40366912373208e-06	3.90582102605229e-06	0.452534983606979	0.851714179878229	0.821041886609857	7.44473220438234e-07	9.76943961136805e-06	6.71091053674893e-06	0.371520126902661	4.49057566771673e-07	6.28321026010267e-08	2.27296172743612e-07	4.5549751780588e-07	1.41561253876052e-06	46.2433281218473	50.9850620801008	52.4021563934002	52.9664511335795	0.564294740179321	1.98138905347878	6.72312301173224	24.496438503139	19.5559810697323	20.2739211920361	0.798573784382825	58.5381037336665	0.07275	0.22175	0.357	0.45975	0.470112156858539	0.497629020964231	0.414804067364706	0.4582228317341	0.382311627715439	0.383007151427045	0.160641034304055	0.148518083375127	0.12411865206567	0.0239553823866917	-6.74355016838708e-05	0.0488333333333333	0.1855	0.313666666666667	0.450666666666667	0.413363182891119	0.42314999823743
111	1	1	1	1	0.586002644217822	0.294479285115071	0.0188009822544505	9.94732298694754e-11	2.83111137220122e-12	2.2720081044514e-08	0.0553047814218949	4.89449428853465e-15	1.13222829118654e-15	1.76870284503285e-15	1.34360193349516e-15	4.95495515755408e-15	-Inf	-Inf	-Inf	-Inf	0.296630345081212	6.12251828572334	22.8094610016415	41.8317833141837	48.8022756454811	31.2469786473375	3.67287283774749	102.243044202204	0.07925	0.23325	0.3595	0.4715	0.522757273326688	0.502556724845922	0.474747726448912	0.461165890470447	0.375374956981885	0.403935909634159	0.217798224085577	0.164503319069894	0.199820405666717	0.0149974238945494	0.999958992306093	0.0475	0.176	0.305833333333333	0.452	0.429399267187657	0.383333503278532
112	9.82937934322467e-11	5.72879001674466e-10	1.18629230335493e-08	1.09887834372647e-08	0.139849445492614	0.610714742659546	0.178223486972775	1.99250955363771e-06	5.40913238807179e-09	0.00131028084460088	0.95428677390544	1.75320767375149e-09	2.75126787327834e-10	1.25760386686913e-10	8.8862414577573e-11	1.10174199327519e-10	52.7036883709807	64.213903497126	65.6183049560204	67.7979199178444	2.17961496182397	3.5840164207184	15.0942315468637	22.6022516173089	34.0363758904186	10.3279862867857	0.00328608827658172	72.2727203777558	0.0765	0.22925	0.361	0.46125	0.465742950243572	0.457900732703943	0.363097842317155	0.445372043006502	0.368471800635159	0.384288411785739	0.141297723357196	0.0912672441792175	0.06751451282394	0.0578935275172962	-1.38777878078145e-16	0.0528333333333333	0.181333333333333	0.329833333333333	0.461833333333333	0.406590759328755	0.322175581277245
113	3.35399823845963e-15	4.30664406192249e-14	1.84648497712383e-12	3.76702063647069e-12	0.465264217447796	0.917499846446009	0.296343574334959	7.10450899467916e-08	7.40475643137089e-13	6.29795941269592e-07	0.0437524418475849	1.21349027889964e-11	2.55696445192382e-14	3.64435519770519e-16	1.67299904679385e-13	6.20669243015369e-15	73.9305914577271	85.4233447990409	86.3513754864834	86.884576427823	0.533200941339601	1.46123162878212	12.9539849700959	29.0360160417022	51.4339318923176	24.8188188040513	4.06608989450433	84.1382657577635	0.07975	0.24725	0.371	0.467	0.525247126269849	0.456775154185543	0.364818132536058	0.463091736561978	0.320869583542604	0.370402604377908	0.0877568206528185	0.0800720351981763	0.0237153906828001	-0.0114954173172788	-0.0172175495419867	0.0526666666666667	0.187166666666667	0.322666666666667	0.4465	0.37709609159955	0.444041218141862
114	9.11959408671546e-06	4.1138751012337e-05	0.00039845923964126	0.000648791686844357	0.644327239889897	0.948143293566595	0.504175728092834	2.42370114909811e-05	0.000331713207872361	0.0026149402871844	0.290246959972753	7.08129713886146e-05	7.34199111114499e-06	2.09543737687279e-05	9.61711548818385e-05	0.000178086525810618	28.6704772417797	37.798697576065	38.7510782978061	38.964205576005	0.213127278198954	1.16550799994002	10.2937283342253	17.8235088551319	12.8822499597882	9.05837671349764	1.11847547768593	45.2150344931387	0.06975	0.2195	0.35475	0.46075	0.444335221549567	0.505624132272257	0.4084455231962	0.461634813253721	0.376935765894799	0.397542787597264	0.0898616749941949	0.0888440850351824	0.141999120175149	0.0106795838843968	-0.0154736412226006	0.0495	0.19	0.325666666666667	0.45	0.388951234550992	0.445785024899018
115	1.51654940717753e-11	6.71072175497092e-10	4.00586679406214e-09	6.41631680592488e-09	0.350620587370132	0.384756731775702	0.324623027465791	5.89459799524868e-05	1.73342724296666e-10	1.16626672071679e-06	0.032507200939612	1.10362693029697e-09	1.77211047770734e-10	8.86598113718678e-10	1.77825725852485e-09	4.95893386331923e-09	56.5784357049852	63.8540269486693	68.2447516221291	69.1159614768258	0.871209854696644	5.26193452815642	12.5375257718406	16.1362165160781	40.746171401468	23.6320841002962	4.57154681311658	73.3919992158332	0.07025	0.24	0.3555	0.47125	0.484937325279935	0.492005194946336	0.380808689778531	0.456946071683836	0.408984268470044	0.396186105304956	0.0864979753173829	0.0522583240457978	0.100084273393152	0.00349837833405443	-0.0221623265062514	0.0508333333333333	0.186833333333333	0.308833333333333	0.4495	0.431487712799047	0.392805724012806
116	3.64696801179588e-11	1.590311707074e-09	6.51075861106754e-08	1.36471393307014e-07	0.761444550417816	1	0.816134807955594	7.6249837400711e-09	2.62354504466159e-08	0.00173136691461507	0.0918892796050671	7.86875987640668e-09	6.07416302825616e-12	1.78349334573942e-11	1.08862783843792e-11	3.67173950492637e-11	54.7604655106625	61.8864796473645	61.4543604325445	61.5465239105615	0.092163478017028	-0.339955736802949	6.78605839989905	33.3684792465019	30.9677293749137	9.81454938489514	2.84096035469156	68.6167189644538	0.07675	0.236	0.36225	0.477	0.458517975985466	0.4637094126584	0.464397498823851	0.448549675649532	0.388313732774494	0.356062008330641	0.118979450381684	0.110473369535755	0.136873237879555	0.0478737088350401	0.0180936604237206	0.0485	0.189666666666667	0.331833333333333	0.459833333333333	0.414775526691005	0.367407163406365
117	2.02725536103058e-14	1.08869513172862e-12	7.90350622833343e-11	1.88242500607181e-10	0.822987954956984	1	0.765298123822216	9.08746337033433e-09	2.99303528808291e-10	7.63464900027937e-08	0.0243560564162877	1.4617355703753e-11	9.40526525227563e-13	8.09595296560707e-14	4.66755245197347e-13	1.60780200969248e-13	70.2325028080595	78.2829414657826	77.5886767214979	77.6387200161626	0.050043294664647	-0.64422144962009	7.40621720810304	33.0272834891903	39.6791519746894	28.8966080857881	5.06909783817537	83.6999117165157	0.0805	0.23525	0.3735	0.47575	0.51673489144332	0.484466323963485	0.372080021729068	0.463985341876101	0.357422734465828	0.406305928084416	0.148081579271727	0.0445901043286525	0.114070945594336	-0.000135103712594136	0.0799242135565382	0.0516666666666667	0.183166666666667	0.321333333333333	0.452833333333333	0.419473392505497	0.401100145816239
118	2.2601024132828e-07	1.36114744625384e-08	2.07280928721164e-07	4.39799594260274e-07	0.946711711046302	0.896432096455857	0.0238399739448196	9.64494787761414e-06	0.000357406915725832	9.72287270963159e-05	0.915149672360902	2.44834849424125e-07	4.32730385172308e-06	6.43156253199157e-06	1.41374940249519e-05	2.5792048500982e-05	36.5215102723523	56.9515569920986	58.5865877179967	58.5910548616739	0.00446714367717505	1.63949786957528	22.0695445893216	19.5804824620791	12.742671008984	15.1897699396031	0.0113519125989114	60.0749465099182	0.06625	0.213	0.3535	0.45725	0.419815701068756	0.573920596489758	0.381216819203601	0.473509545081871	0.379362212778216	0.352409478196364	0.27108132227262	-0.0464771672457125	0.116082169920787	0.0237769352277058	-0.0340020986934159	0.0456666666666667	0.184	0.316	0.456166666666667	0.405145309844607	0.375722979139197
119	1.24139368302212e-12	5.85168036166625e-12	1.54458945719924e-10	3.70146004310963e-10	0.913804984745231	0.915079790361304	0.218556065290004	0.000127124064934363	2.9336290834212e-11	7.81942667197692e-08	0.00553939395973909	8.37799428790421e-09	3.24567034227394e-11	6.92133666613476e-11	7.49870635558297e-10	1.19524329605563e-09	61.7533210532201	74.5380758582978	76.0088654779975	76.0205814659785	0.011715987981006	1.48250560768065	14.2672604127583	14.6839522432392	44.2206982678053	28.8502881517161	7.69435052196241	68.4631409762366	0.06775	0.2335	0.35875	0.465	0.547474929197514	0.522379866944098	0.455136097794859	0.462371620048747	0.40363204270161	0.391714111487198	0.224935659355917	0.268577062590233	0.20404119270197	0.0586697098639831	0.165419208908411	0.0495	0.178833333333333	0.307166666666667	0.436833333333333	0.401349818523211	0.421679522141887
120	1.21561097128392e-12	2.53735531539574e-10	5.44173967255489e-09	1.23636797748631e-08	0.958994806166607	0.919208308301787	0.891889711962347	2.09079178600346e-05	1.01469292912391e-12	0.00105577950128829	0.225309595507731	2.35952047997819e-10	7.31133244659418e-13	1.69849670261646e-12	1.29305526964474e-11	2.6104195879431e-11	61.7966557999825	66.0623134408015	67.5057385851833	67.5083820907821	0.00264350559882587	1.44606864998059	5.71172629079956	18.1047502775882	50.8154988280912	10.7270970297013	1.47022881382509	77.0988411174904	0.07675	0.238	0.35325	0.4655	0.452824645033002	0.410728388871759	0.317467996590096	0.434774971096317	0.404534173240883	0.394905082330146	-0.069671210560248	-0.0315787682629058	-0.0287959166854687	0.0621628623576694	-0.0860270267694501	0.0553333333333333	0.179166666666667	0.321666666666667	0.453166666666667	0.354168110506547	0.360591648267531
121	2.79231682265203e-10	2.22056051736378e-09	1.39505489243719e-07	1.9543995942017e-07	0.300354133150404	1	0.520634931196177	9.0825664128918e-06	4.97815295220015e-07	2.14991488475955e-07	0.010644437529466	4.27841753189822e-09	4.59849657191045e-08	5.88912434340157e-08	2.97249623087886e-09	8.53753877067712e-09	50.5346085159981	61.1229350329959	59.5707089197749	60.6433300993376	1.0726211795627	-0.479604933658266	10.1087215833395	19.6952748911754	25.2722667854596	26.8934028866443	6.52373256080318	70.1052008032183	0.07225	0.2285	0.37025	0.46025	0.475270083074834	0.510990180954315	0.352526194681041	0.461425826532447	0.393920845304025	0.367009861313973	0.0866048397426652	0.169608044903209	0.0808090738339649	0.0963699501089204	0.146912832759599	0.0506666666666667	0.187	0.32	0.434333333333333	0.449730148202565	0.351784823399192
122	8.38130852644126e-12	4.66741096333639e-10	1.11579643153524e-08	6.84060656890605e-09	0.0739855570548023	0.50987803409957	0.430500061063905	3.57653573501323e-08	1.08074480765083e-07	3.39971726937194e-06	0.00135183392286815	2.7175455553506e-09	1.8311040526917e-10	3.73979114110164e-10	1.91668606810169e-09	3.65079570472905e-09	57.8059500799936	64.6796123087552	65.7670779801992	68.9593844172196	3.19230643702031	4.27977210846439	11.1534343372259	30.366489958049	28.223675869518	21.5766157175676	10.2703740593242	71.2095831104911	0.071	0.223	0.34925	0.47425	0.451656207188989	0.491376960913347	0.43071958231555	0.447011738979208	0.358175329825474	0.391405198226824	0.228463608138589	0.0913561567318297	0.105576105830058	-0.00144989765211828	-0.0320499992280083	0.045	0.179666666666667	0.304833333333333	0.441666666666667	0.413066226365866	0.408610460767706
123	4.75681046997842e-08	8.12732200466801e-11	5.74316894839621e-09	1.22227855092317e-08	0.688210662185077	1	0.00355421082650753	1.39055657622487e-06	7.49887776858146e-05	0.000230596474993471	0.00196493548785788	1.97744874290659e-10	2.466297610142e-07	1.02489123700099e-07	1.08627806582773e-06	6.5993375259099e-07	39.8017907365575	68.6353389240248	67.375514048741	67.536543311624	0.161029262882948	-1.09879561240086	27.7347525750665	23.2936872688178	15.6806157362989	13.5637455688302	9.58200647730519	77.521084484002	0.0705	0.2175	0.3485	0.479	0.469767991079372	0.52645793377265	0.387437972801674	0.507771258514668	0.395508970301813	0.413444598105898	0.123459720710006	0.0811705564815368	0.0970353638963172	0.0617533224900816	-0.0297146560243036	0.0475	0.185166666666667	0.313166666666667	0.4475	0.379905311802648	0.376750502943043
124	4.09084019281992e-08	1.92305925776052e-08	1.75738962053925e-07	3.73052854007317e-07	0.913908776475058	0.721937832756777	0.0630883012895068	1.66753403293734e-07	8.5249457031185e-06	0.0425880603047982	0.421861128949315	2.80159231796331e-09	1.24693548722285e-08	6.17827968974989e-08	1.03419919712427e-07	3.43687796515657e-07	40.1185425450822	56.1514661422625	58.9973175174673	59.0090051967054	0.0116876792380936	2.8575390544429	18.8904626516232	27.384605983626	19.8163695852145	4.1116790939559	0.645124726621361	71.1355784195328	0.07425	0.22075	0.343	0.461	0.390763385792489	0.559274579622069	0.487766248932234	0.469084641859687	0.443191514243813	0.407714196149116	0.140844600731114	0.15990503756561	0.194539700872222	0.0702440429351631	-0.0162125320590683	0.0488333333333333	0.184333333333333	0.3235	0.452833333333333	0.439307714880692	0.43998123895976
125	0.00914360753929897	0.00710294273278746	0.0248870062698344	0.0311241401402419	0.445091583723081	0.772880766235123	0.278245748109417	0.0320343457079013	0.00778686709236491	0.0161952143417544	0.941247662150864	0.00197234838734339	0.015845421290041	0.0221912546845388	0.0441143977361834	0.0581758464707056	13.4825308827858	24.1935303213031	26.1343801720795	26.717501168263	0.583120996183425	2.52397084695986	13.2349702854772	4.59665792619671	7.08184784776677	5.78155424736724	0.00543195612772251	35.6697019868872	0.067	0.223	0.3475	0.46125	0.428529662577393	0.531090242246485	0.328199505349848	0.465662532982424	0.377822014558903	0.38306959786671	0.194561128722445	0.0441723941899548	0.0307368526665255	0.0319922230926284	0.0682999015896169	0.0565	0.200833333333333	0.324333333333333	0.462	0.409413876283565	0.428062031488299
126	1.99294698062229e-10	2.02845561348361e-11	1.05887545238759e-09	8.94981472926982e-10	0.116719945664717	0.829264169678264	0.0197180364090689	2.11896275964201e-07	9.96092593158676e-07	2.97009450265851e-06	0.0492784919483303	1.9895546996806e-12	2.18729749943766e-09	8.16743386054983e-10	5.31265435581934e-09	2.76393746528088e-09	51.2356346139786	71.7563002605966	71.4368369976146	73.8976285997342	2.46079160211957	2.14132833913754	22.6619939857555	26.9214303540193	23.935664209841	21.8357807635966	3.86584097406558	88.3771578714284	0.073	0.2295	0.35625	0.47	0.466614936517241	0.531864901728477	0.48953621420778	0.47373908326385	0.362856143661093	0.365780727670524	0.21297789782422	0.162360590193505	0.229061209080201	-0.00384011782884501	0.00329357415206325	0.048	0.189	0.311333333333333	0.45	0.35350732832848	0.37480087464008
127	1.6560482957194e-08	2.70021187837785e-08	3.81769890538225e-07	4.55132257579777e-07	0.229665725030518	0.678418150877335	0.123936685394821	0.000404105273157353	9.17088399512747e-09	0.000850286634972669	0.403749904629686	4.20682708967034e-09	1.43271693318834e-08	1.69567012795307e-08	7.45514323012868e-08	1.07065389981052e-07	42.0152720175538	55.3639822758778	57.0610123630613	58.5039427696756	1.44293040661432	3.13996049379784	16.4886707521218	12.513115076571	33.0095172945967	11.1281214341525	0.697129510215746	70.1463270912972	0.0695	0.23575	0.3535	0.469	0.496395692548497	0.432455975337873	0.329364469198944	0.47182685350684	0.382910193138102	0.404663475684136	0.0586370567103379	0.106274647724065	-0.0152827009095716	0.112139708741202	-0.0223662871598471	0.0523333333333333	0.188	0.321333333333333	0.4605	0.423456900327837	0.375886610012579
128	9.11067895734774e-13	2.01397516161819e-12	1.78229365156521e-10	4.16234176712335e-10	0.793597298205794	1	0.271246945775974	1.22711684046671e-09	1.05970718504725e-09	0.000733959279407175	0.218560233325275	2.05874278588927e-11	6.08636816514994e-13	1.10442797660968e-14	1.54345425606162e-11	2.02017839713867e-13	62.3920024621984	76.9155189712983	75.6706253920202	75.7390820381988	0.0684566461786744	-1.17643693309947	13.3470795760004	36.9257947948245	37.2117979242412	11.401219028814	1.51379948185058	82.8922914855393	0.07775	0.23025	0.35475	0.459	0.540497392695719	0.511651575929004	0.453217866616991	0.449760360786069	0.393896048354073	0.379955180166113	0.296409364618045	0.183422764492718	0.11458315371189	0.0681011532550106	0.0730012234689495	0.048	0.180166666666667	0.322166666666667	0.4465	0.394355243332475	0.410903115866394
129	1.29855405131228e-13	5.64335785741439e-15	1.2946193956823e-14	3.19889816895997e-14	0.638215188408434	0.153149987725777	0.000906143942636976	7.36369449829113e-10	3.3644847473937e-08	6.94910403090737e-07	0.0312903996744168	2.91865160848024e-12	1.47880270956283e-12	4.20622568403831e-12	6.85442984214886e-12	2.09261142833655e-11	66.4094368642182	89.8855008490209	97.7209016927809	97.9419857122411	0.22108401946025	8.05648486322025	31.532548848023	37.9218225196764	30.4850547040569	24.6291919908326	4.63695912519142	87.4816739578102	0.07525	0.2235	0.3615	0.47475	0.478002387759246	0.484879931245307	0.424412271384411	0.456926297017726	0.454811243138348	0.394352048646801	0.133217318979995	0.285150261826189	0.0725803974816265	0.0344191939049745	-0.00470377646669026	0.0456666666666667	0.1785	0.313666666666667	0.452833333333333	0.404673366425317	0.351258969183669
130	3.63226143211182e-14	7.41561490264308e-13	1.4021916563278e-11	3.22104885408391e-11	0.660082980877537	0.746204762815571	0.306464056700206	6.81249164988613e-10	1.24955039590915e-08	2.91055275110615e-07	0.00270776340113421	1.69860063645951e-10	1.80808203772703e-12	1.07357744993466e-11	2.9061287230303e-11	1.11754593078203e-10	69.0326568189848	79.1352115708796	81.6412243337036	81.8346471432815	0.193422809577896	2.69943557240185	12.8019903242966	38.0736221792622	32.4082471947368	26.3081670374795	8.99461482570405	77.884065977186	0.077	0.2255	0.355	0.4745	0.417300878065054	0.486559146553229	0.338924271507079	0.453418832828208	0.42193962059907	0.378197162659238	0.088142168430421	0.0170308932498934	-0.0284075230435017	0.0304979879965147	-0.0535816082974903	0.047	0.179	0.305833333333333	0.444	0.399625142458068	0.39722061351306
131	1	1	1	1	0.0960712847563727	0.180396937845414	0.0228378460472848	2.59501214434048e-10	8.24092638312161e-11	4.54914238992814e-07	0.00302192092205063	3.42824611186319e-14	2.79874760167314e-14	4.8268518915029e-14	2.66232543508734e-13	5.83999778242789e-13	-Inf	-Inf	-Inf	-Inf	2.76958135546738	7.58886827632523	22.2042420117868	39.9578602198626	42.1997806002873	25.4461089580545	8.79418574131341	97.7828324537339	0.074	0.23475	0.35625	0.476	0.474663763649639	0.55917868182803	0.426187350633104	0.472273984006266	0.374036500547761	0.429502509199235	0.292115885886083	0.00962260277958992	0.1667868551178	0.000179539752702604	0.999958992306093	0.044	0.181166666666667	0.307833333333333	0.445833333333333	0.412504996623101	0.425377328926008
132	1.80616254306882e-10	4.74920571094486e-09	3.14266674375564e-08	3.79544780462948e-08	0.221185121527857	0.373495236424089	0.27420752017071	4.37759932904507e-05	3.62354716931004e-10	0.000146354700904236	0.0222935036898131	1.51986748290154e-08	2.69813603259173e-10	9.61797821154607e-11	7.7199853995492e-10	1.81684436801905e-10	51.4401222262604	59.3791201095228	63.2428647064808	64.739530344923	1.49666563844221	5.3604102354002	13.2994081186625	16.7002168964027	39.3058464757341	14.4185350252519	5.22273176061753	67.000685236852	0.071	0.23225	0.35475	0.47275	0.481766528408567	0.437909555876079	0.358897002099631	0.432782903161306	0.395695013453746	0.378487651878164	0.0720361378743959	0.139527750291003	-0.0139052396630438	0.051284546033909	0.0957588421106016	0.0511666666666667	0.180666666666667	0.318166666666667	0.4495	0.387759972768639	0.412384689342785
133	8.60379789594593e-08	2.32890702562755e-08	9.7398242480279e-07	1.99994906125526e-06	0.943410434096981	1	0.135614257903053	0.000729014928242571	1.08092497055221e-07	0.000251354660012528	0.0642323707088514	6.79262085168075e-07	1.68041690274237e-07	4.40006042778482e-07	1.35316697335699e-06	2.39628743594249e-06	38.556028562336	55.7074123274579	54.7020660400958	54.7071047782374	0.00503873814159306	-1.00030754922045	16.1510762159014	11.4137764436873	28.2233532288101	13.4020110894307	3.42458537272068	57.4835507907635	0.06925	0.2295	0.35325	0.4725	0.433060587004273	0.514385489956066	0.431956591827593	0.45933927124919	0.430054421993782	0.408338353619817	0.112714008618737	0.157032846775867	0.0853263790612147	0.0321030091371058	0.00916210735832796	0.0528333333333333	0.185666666666667	0.318	0.453666666666667	0.337578368541915	0.403310457160601
134	1.3472743865824e-14	2.88786887583668e-12	2.61589402280984e-11	6.10742829427753e-11	0.713470129487266	0.52021748142607	0.599213098284926	2.71993594428433e-09	1.01139024026221e-11	3.82990176989918e-05	0.309027591624997	8.21355284462789e-12	2.324204476759e-14	3.88533336370845e-14	1.95624645379158e-13	4.55371010857845e-13	71.0728344368763	76.1131091138523	80.183822534178	80.3186580884721	0.134835554294114	4.20554897461989	9.24582365159586	35.3747257027599	46.3062847991732	16.9538773928707	1.03482718287523	85.0562245568884	0.07975	0.23225	0.35925	0.457	0.51818116557437	0.456952132877453	0.359197152415957	0.447310015346832	0.37754237472957	0.370755361753921	0.0799322499115142	0.094384587664754	0.155838628755017	0.0378180144062853	0.0283602918318814	0.0501666666666667	0.1765	0.3195	0.446666666666667	0.402921338915229	0.492262290079938
135	1.01251170624457e-07	4.29764395752149e-07	5.45810627972526e-06	5.94320285625771e-06	0.209400263259648	0.700991860636815	0.252796933877768	3.47178089312314e-05	1.59414687608505e-06	0.00044846948244895	0.605234850868169	3.90576335165068e-08	2.45332319877865e-07	1.00107689669458e-08	2.54364974996253e-06	5.98251178090093e-08	38.213430859083	48.8728787961227	50.2907859332554	51.8663538006804	1.57556786742498	2.99347500455769	13.6529229415974	17.1402986950479	23.0309449183624	12.3185894019844	0.267172455342006	64.6684545899686	0.074	0.221	0.354	0.45375	0.50992204072426	0.414267381936026	0.412454557195849	0.458907758699964	0.34560979174409	0.37556446886006	0.114577758789862	0.0531744781139861	0.0975683895499	0.0534173535601772	-0.0143940655649533	0.0535	0.181833333333333	0.320166666666667	0.4485	0.379342606067185	0.390541754904603
136	1.18003572231064e-09	1.84930114493953e-09	9.37386532749215e-08	1.89088200156237e-07	0.67883687070315	1	0.280957263263111	1.36074080656033e-08	8.19410867747537e-06	0.000593000628676163	0.699984486651486	5.07491031523545e-09	1.40895641510375e-09	1.00659681973113e-10	1.43959860696322e-08	7.66721540083872e-10	47.534486123157	61.541549856418	60.5551210076737	60.7265591098185	0.171438102144748	-0.814990746599506	13.1920729866615	32.242603772007	19.892033114058	11.7978217543987	0.148488000637371	69.6888238980509	0.07725	0.221	0.3425	0.45675	0.501496983673928	0.537318684529838	0.37450399171129	0.416744347029289	0.381555800318472	0.388653610286072	0.177193454869764	0.0486245060089953	0.111795763865725	0.0554279800540565	-0.0361616052356962	0.0493333333333333	0.1845	0.309666666666667	0.452833333333333	0.386895474604131	0.422517713034455
137	9.04559223909379e-13	1.35575584541107e-10	4.83749887860305e-09	1.09356984221747e-08	0.887711270254756	0.997052331669344	0.910090957998767	2.49004146918259e-08	2.39469612323114e-08	3.22361622474017e-07	0.0317070610498417	1.20176901714065e-09	4.35136634360136e-11	2.23673509854107e-10	9.71283871852383e-10	3.37993871342668e-09	62.4068013464057	67.4803620813254	67.7898699236466	67.8098076052411	0.0199376815944561	0.329445523915638	5.40300625883538	31.069098572988	31.1448844152819	26.1108848380354	4.61426606034001	73.1862407115065	0.07525	0.226	0.36225	0.4665	0.437700025752381	0.494692863266374	0.389734378935392	0.436258927017906	0.411135124293045	0.389430278790684	0.0445129491929224	0.123802047734187	0.0561421772728277	-0.0023635664532248	-0.00512778841178737	0.0481666666666667	0.180333333333333	0.313	0.444666666666667	0.396328183550825	0.430840293077689
138	1.23791901148365e-10	1.19393357617368e-08	6.28697958637979e-08	6.53873961073314e-08	0.174188867050474	0.293543950668064	0.429776862683192	4.13265477390994e-08	7.80265973163414e-08	0.00263854520021003	0.0026208031614631	1.27635890082023e-07	1.5967742692373e-10	1.00471116585637e-10	2.00889662489929e-09	1.45973440235607e-09	52.2248215227592	57.2545716738241	61.5404986096182	63.3870170229784	1.84651841336017	6.1324453491543	11.1621955002192	30.0861817541818	28.8544457859061	9.04194674906648	9.05428190641214	61.7144944393867	0.07375	0.2235	0.352	0.47125	0.489252940995253	0.440279050061956	0.41018734870646	0.451082716344111	0.390743005416465	0.407641050946832	0.0163658178923077	0.063413915936837	0.137655963061614	0.0857109471073073	0.0160448625874153	0.0473333333333333	0.179666666666667	0.323	0.440666666666667	0.41195338344202	0.427869037431227
139	1.78639501696276e-12	5.52993384449099e-11	5.17753098458397e-10	8.80598398318306e-10	0.372723234296802	0.48878514000479	0.297593647333436	3.02050826853278e-05	6.07848757856017e-08	2.23278209990931e-10	0.0358357788725492	3.663774092555e-10	4.68736789032155e-09	1.88972973854939e-08	1.58869751058996e-08	5.63268660895615e-08	61.0016711096978	69.5028608527573	73.1421264981545	73.9366918141604	0.794565316005901	4.43383096140315	12.9350207044627	17.4048715830577	29.338220855685	40.2515492581042	4.40490222837252	76.0451201282381	0.07125	0.22225	0.3655	0.4665	0.4405760435655	0.485711118517693	0.467285959035085	0.505383365991736	0.384337242830017	0.396139822937362	0.149599465685367	0.212128877247663	0.155182672645588	0.074200114679149	0.073815046260058	0.051	0.178166666666667	0.3045	0.445166666666667	0.40752878240816	0.389164028179158
140	5.9972450166458e-13	4.68840681075819e-13	1.94237653090539e-12	4.94937089086977e-12	0.917244255872907	0.297233573962018	0.0177319238435716	3.506285838036e-08	2.79160189269149e-07	1.05836164145202e-08	0.00139935471082614	3.09416589114846e-12	2.50232997917628e-10	1.52234690187285e-10	2.5857961629408e-10	4.03192338834918e-10	63.2549205656032	80.1516091198428	86.2342436706385	86.2450400462185	0.0107963755799574	6.09343092637573	22.9901194806152	30.4049704648232	26.388760465723	32.7309928175928	10.2066455715503	87.3450814758374	0.07575	0.228	0.362	0.4775	0.474190026594036	0.498224949982742	0.406260584061027	0.503312995449696	0.37463974914169	0.411827226879403	0.151316391888414	0.149761454073329	0.144039500154703	0.0931836277442934	0.0718580231970574	0.0488333333333333	0.185666666666667	0.307	0.445	0.396478624212865	0.399157812820086
141	1	1	1	1	0.99275778235428	0.64015268618451	0.00508319600381492	1.36548059047686e-05	3.24253896600015e-10	3.6032069140187e-05	0.882805311727962	2.71976349880721e-12	9.84174971867046e-11	1.66781816145911e-12	1.0958795837576e-09	3.22436091897844e-11	-Inf	-Inf	-Inf	-Inf	8.23900845716707e-05	3.38961090664088	26.7092159997192	18.9167557564315	39.5227852082771	17.0697296480594	0.021730866519647	87.6467096182979	0.071	0.23075	0.3575	0.462	0.56516465424289	0.479365677819789	0.391337335145128	0.470512825091036	0.373715524571639	0.390391682255868	0.226407954223882	0.129983734335127	0.118385040142588	0.0364277837900769	0.999958992306093	0.05	0.179166666666667	0.317666666666667	0.4605	0.370558413431408	0.37469751303998
142	2.28839357407816e-14	7.96743769450883e-13	1.95290560231771e-13	3.58976186723609e-13	0.360674946487216	0.0200243230810632	0.0216035144649183	2.3722727043358e-10	2.63224882773433e-10	0.00025657120632104	0.403749904629686	3.52102794457633e-14	3.35619491016539e-14	9.53413128380773e-14	2.02896000842557e-13	5.89281414885269e-13	69.9832551409418	78.9759752753234	91.5256423511673	92.3611841253805	0.835541774213198	13.3852088500571	22.3779289844388	40.1331635565939	39.9300310463441	13.3634841477106	0.697129510215746	97.7214429331573	0.08	0.23725	0.3585	0.469	0.475598226791976	0.483631318283923	0.446783492139028	0.453014840026832	0.40466804574539	0.403773984944227	0.123174341014157	0.0388509446253561	0.0779737738694993	-0.0297719702536664	-0.0368867042781894	0.0486666666666667	0.184833333333333	0.323166666666667	0.4605	0.403433217844156	0.362466524856691
143	3.38748300968558e-11	4.31817821523839e-10	8.24832665430655e-09	1.63756174958391e-08	0.573258673951097	0.854542887229748	0.37093383357101	0.000101982355994617	4.95320256340919e-10	3.82037781863342e-06	0.309560521275059	2.51375045293878e-08	2.53246178324431e-10	1.01032354387376e-10	1.54177526437743e-09	5.79874898255808e-10	54.9134673384615	64.8562594577961	66.4997931989419	66.8170536658436	0.317260466901644	1.96079420804745	11.9035863273821	15.0996470198597	38.6956162323149	21.3529232319033	1.03254989911875	65.7597062373134	0.06725	0.2395	0.3585	0.463	0.481866835594465	0.524805349362689	0.280053942924426	0.443516400681453	0.383808342900102	0.390959964638094	0.101392872898411	-0.00441461120130901	-0.00271322368584191	-0.00489472822084048	-0.0259090235584237	0.0488333333333333	0.187666666666667	0.314	0.452666666666667	0.369784087883488	0.417896584782231
144	NA	1	1	1	0.268517907604748	0.422673267602349	1	5.20797165680941e-07	3.54835677043374e-09	2.41596235078598e-05	0.362575870171839	3.07489032657148e-10	6.70781407332983e-11	3.60657253079963e-10	7.55904436822537e-10	2.87073702391157e-09	NA	-Inf	-Inf	-Inf	1.22430263696151	4.94464380033605	-Inf	25.1852228919361	34.8569772114333	17.8295941751348	0.828951565068564	76.4650494030888	0.0715	0.22675	0.351	0.45725	0.452848847371964	0.49895945984206	0.458871420064407	0.42917942861195	0.390588514363398	0.345172862845418	0.250228394433071	0.212147240322755	-0.0155684273281737	-0.00571294279070788	0.999958992306093	0.0475	0.1785	0.3105	0.448	0.402035289037085	0.353718139565397
145	7.56581297125522e-15	3.5004562706105e-12	8.39888808487901e-12	2.09865941738986e-11	0.91635714207714	0.208830035015434	0.47840758640502	2.29613173407984e-10	6.92570944155419e-10	5.5959174100144e-06	0.0701030801406252	2.66009561745777e-11	1.92289566071742e-14	3.56841199776791e-14	1.2997145498031e-13	2.77630617463326e-13	72.2590994597995	75.6844267619526	82.8359356651563	82.8469656058587	0.0110299407024286	7.16253884390608	10.5878661460592	40.1968927023881	38.0414625986523	20.6216680464131	3.28060505757639	82.2870614006189	0.07175	0.229	0.351	0.46675	0.421536552081472	0.43626229165027	0.418460850423793	0.443229924388338	0.39606140764186	0.378915366651969	-0.00347315878601492	0.217645155484589	0.114681185448049	0.095404814787267	0.318269881432467	0.0421666666666667	0.1785	0.3075	0.448333333333333	0.345649401687084	0.492015567788121
146	3.74924728717815e-05	0.00138050809073455	0.00676449689416526	0.0103833513334187	0.783586903742317	0.8850903670298	0.93956207241115	0.000500118382791152	8.34494356431188e-05	0.0022536400964431	0.212603820888399	0.00544865122847591	4.7096307629484e-05	0.000178530947171638	0.000367750072929954	0.00093225814492172	25.6345823178417	28.7246762944051	30.3793111513805	30.4547425190394	0.0754313676588936	1.73006622463436	4.82016020119772	12.1152236943735	15.4784917394518	9.3305556324558	1.5536064435455	32.5300990531173	0.073	0.221	0.34275	0.4605	0.454858733923524	0.510212193313062	0.358880754352671	0.40964113108032	0.377257851720029	0.403776733592824	0.103697513786088	0.0924174899085553	0.0962279584596671	0.0438533990263914	0.0509179522199935	0.0556666666666667	0.188666666666667	0.3135	0.447833333333333	0.479667765989835	0.459211021027175
147	1.82027271661167e-12	1.63375768854113e-12	8.5335495567454e-11	1.67596344098107e-10	0.476018948503195	0.990778916492849	0.109266846195491	4.21347163516259e-06	1.67681787900533e-10	9.33190550979636e-07	0.00960035373928906	1.48091206811838e-10	3.13265647877505e-11	1.76324799023688e-10	3.21997184905083e-10	1.23210821304237e-09	60.962865432477	77.3809212688793	77.408119403095	77.9160894075321	0.507970004437084	0.535168138652807	16.9532239750552	21.1651953563105	40.8110554314662	24.061258045027	6.70758717881108	78.211299604909	0.07725	0.2285	0.373	0.471	0.387572288531491	0.540630624485561	0.424934829120575	0.455579445978279	0.360926443089788	0.369043344506063	0.139416987415697	0.0857134950486016	0.142464933638189	0.0525471717816282	-0.0196999354246938	0.0541666666666667	0.176333333333333	0.325333333333333	0.444666666666667	0.368676711955813	0.366072859601967
148	1.31009122441902e-12	3.49595623612627e-11	5.96288341633836e-10	3.75932266834791e-10	0.0746689460745324	0.363560825797055	0.214680944205938	3.62798101054403e-07	1.90883249960107e-10	7.73288800374776e-06	0.0811088979046161	9.31148255190034e-11	3.47337696235744e-12	1.83571940569835e-11	1.29821901393783e-11	5.06299373449405e-11	61.6421048827615	70.5342958559049	72.8061045739596	75.9833842423832	3.17727966842358	5.44908838647825	14.3412793596217	25.8827428954892	40.5578180740795	20.0027992291471	3.04254032985227	79.3165240657774	0.0765	0.23475	0.3555	0.47125	0.453368341210409	0.396603012354831	0.474664400957975	0.451416492771062	0.389729269365476	0.401504717375005	0.00610346938963476	0.0209964330495994	0.216209527677118	0.0568171194875345	-0.0391014886204191	0.0513333333333333	0.182166666666667	0.3125	0.4535	0.420388171277542	0.409676104081248
149	1.22804693866521e-14	1.85151107923168e-13	3.67337429248483e-12	9.31229941581305e-12	0.95505404157239	0.768343615495546	0.26203935143901	6.22904116471204e-08	8.11207380871192e-12	8.15002440518337e-07	0.00718711171024862	3.92625274583504e-11	3.74782039465356e-13	1.13550431581424e-12	2.58767423246748e-12	9.48908505910309e-12	71.2633593606224	82.2071378297405	84.757947320024	84.7611239083053	0.00317658828134881	2.55398607856478	13.4977645476829	29.2908100159493	46.738471828703	24.3220619598997	7.22560073715431	81.366081979296	0.075	0.234	0.36775	0.472	0.499581846014856	0.462239748796798	0.368697932778913	0.474471440694674	0.328228026850055	0.385858794795743	0.0847846360735715	0.053586815419548	0.141796247569703	-0.0159564572407209	0.121397890064262	0.0486666666666667	0.177833333333333	0.32	0.444666666666667	0.387685396463357	0.385577594647654
150	4.32020524438131e-13	3.79762829048629e-13	7.57954559184276e-12	1.19303243710075e-12	0.0108174857818863	0.111007908165393	0.0073432803088597	0.00103895476618173	1.49418170648013e-12	9.60608061258261e-07	0.279956591100899	7.10096641941564e-12	8.21042931621777e-12	4.55499463035252e-11	1.77008902304647e-10	6.11666005456434e-10	63.9315462865416	80.6182730287182	83.0748758712434	89.569932378261	6.49505650701758	8.95165934954275	25.6383860917194	10.7568247962463	50.0560266828452	24.0055019656356	1.1673005922803	85.3981269401926	0.07025	0.2355	0.3595	0.471	0.441396889232093	0.516630746257209	0.434894132857311	0.462998438031169	0.371894196273471	0.428143243197007	0.172093679424747	-0.0103157980507114	0.168192564795483	0.014147521820054	-0.0457350117291212	0.0541666666666667	0.177333333333333	0.312333333333333	0.46	0.405310336050321	0.472015391170038
151	3.60228801801663e-05	0.000639054833024115	0.00306296000338953	0.00490802280632619	0.832977157877643	0.837308974914233	0.787718824376838	0.000336214051799107	0.000381134139105581	0.00956901551912813	0.705643563960777	8.46319584901132e-05	7.60429588376441e-05	8.44138094738659e-05	7.57984207069405e-06	1.99503586231754e-05	25.7207830020416	30.7750961565835	32.8152986372443	32.8597710401009	0.044472402856627	2.08467488351744	7.13898803805932	12.8570284926036	12.6224858937021	6.71341771725383	0.142667359941697	44.7242872981529	0.0665	0.2155	0.3415	0.445	0.477644627601708	0.457648704152464	0.383601170534386	0.457393812333216	0.39382880847165	0.382696986096734	0.128469390947322	0.182714763220693	0.129242410276387	0.0864009566426101	0.102283985829366	0.0495	0.1865	0.316666666666667	0.448833333333333	0.428830294831837	0.418567544697531
152	4.93288017088818e-09	7.26939012864584e-07	9.03806417487593e-07	3.07210421089491e-07	0.031789948447174	0.0365082094913153	0.184719082085594	0.0019480571697123	8.15784614189691e-10	0.000455958890402661	0.0354226512546389	4.46973816921267e-07	6.71990959417968e-09	1.20357682209428e-08	6.25639944681534e-08	1.22003364773041e-07	44.5494203545968	47.6238092842395	54.8913259769761	59.5011147675177	4.60978879054164	11.8773054832782	14.9516944129209	9.59784633924301	37.7220201995424	12.2876770811235	4.42468498331982	58.5499270172567	0.06725	0.22475	0.349	0.4555	0.48693406873223	0.434652421219109	0.330937601615044	0.427578791619719	0.387142352653453	0.415879759125156	0.0912203175492308	-0.0249160334741602	0.0623210066662753	0.0818854556722533	0.0572414926017805	0.0523333333333333	0.174833333333333	0.315333333333333	0.434166666666667	0.444235622818798	0.372053208059321
153	1.21658041060977e-10	2.35736218088064e-10	5.10080515791922e-10	8.03939024822695e-10	0.322549031295501	0.160291942506882	0.0251971336756557	1.79323671207318e-09	1.08378816588526e-06	0.00103431017996343	0.11216368552737	1.01720164737452e-11	4.06658337836721e-11	2.95333015371116e-12	7.72980259174858e-12	1.20793601768149e-12	52.2609283702041	66.2289846458225	73.1776330274442	74.1562154607454	0.978582433301199	7.92723081492295	21.8952870905414	36.1863340512073	23.773239983344	10.7651171433445	2.52346774013677	84.5534635706484	0.0795	0.22075	0.362	0.471	0.426957525235715	0.492319955887973	0.447144405091504	0.465699381451879	0.443372169365031	0.430805990322253	0.0775607875659403	0.150441668866636	0.104020673786681	0.0253496812189172	-0.0352553303874679	0.0496666666666667	0.181	0.330166666666667	0.454833333333333	0.373110128901469	0.408842997198106
154	8.37354157537295e-10	1.71968147608095e-08	9.85207594179939e-08	2.12108632805165e-07	0.944153037312719	0.545592984552104	0.349694571197191	6.172551696829e-07	2.27920871669593e-06	2.39459523354198e-06	0.0502054312367996	4.84647091588294e-07	1.06735961907292e-08	2.19534826445257e-08	1.64036246577195e-08	1.29335886448514e-08	48.2492446855613	56.4104368330809	60.4321269645006	60.4370341123577	0.0049071478570113	4.02659727927676	12.1877894267964	24.8575904750624	22.3440266978996	22.2491920495631	3.83458456660992	58.3441332592733	0.07475	0.22075	0.3665	0.46925	0.46349549555691	0.514310433493826	0.413967417139622	0.501233293130191	0.406810995056313	0.377961956081022	0.21790798341157	0.198069271610061	-0.0153185045806939	-0.00530521182867235	-0.0141934812671564	0.0503333333333333	0.182166666666667	0.320833333333333	0.449333333333333	0.380524186027162	0.400308251105042
155	1.78178799008973e-14	1.79729830746046e-12	3.44753850772473e-11	3.41865943107671e-11	0.141964323375524	0.476541682331655	0.427008072223974	1.25021546613386e-07	5.61180121399659e-13	1.48029512348183e-05	0.117642601526038	8.15860620394792e-10	2.44260390775346e-14	8.33850701210306e-15	8.94245645840595e-15	7.12247140666148e-15	70.4979706866798	77.1687489897959	79.5372407355972	81.693777705259	2.15653696966183	4.52502871546312	11.1958070185792	27.9417704099142	51.9782783487699	18.7627608262301	2.44842839575722	74.1207446750959	0.07575	0.24	0.35275	0.46775	0.539683795271848	0.500296931289304	0.435741857565976	0.43187276879403	0.391346933619176	0.390155540613131	0.162996011094634	0.162567575306729	0.179114585760971	0.0450786170298343	-0.0118930281408676	0.0498333333333333	0.180333333333333	0.311166666666667	0.451833333333333	0.404279132016907	0.461070404853482
156	1.75073762477681e-08	5.41938784173363e-07	5.55222145200422e-06	6.98730869792117e-06	0.274553786972246	0.681813045867949	0.572028971497369	2.44787565948629e-08	0.000130141195088927	0.00970888083784894	0.00881293509465296	2.92856241597864e-07	1.59533956706368e-08	6.84449071840611e-09	1.83824103125749e-07	9.53562458100088e-08	41.8987651088755	48.3224566171775	50.2465156292965	51.4403683759156	1.19385274661909	3.11791175873805	9.54160326704005	31.1022493374594	14.6397394951891	6.68754512783016	6.86034866294722	59.6222201194031	0.073	0.2215	0.344	0.46175	0.480892836952906	0.462289423586728	0.357392046610386	0.420169724346725	0.402379258462838	0.41401191929829	0.0743265433336914	-0.0168111732891652	0.150337264510153	0.00351833784954664	-0.00124300875084708	0.0463333333333333	0.19	0.319166666666667	0.435166666666667	0.404920454360329	0.376560186480952
157	2.63701793296998e-08	1.27713457842581e-07	1.62887455332098e-06	2.62128999634557e-06	0.434969642829473	0.810696145420608	0.295590498634046	8.37673605379252e-06	1.19621027235938e-06	0.000157203038026435	0.0208432690396476	8.07935719914734e-06	5.66682071532122e-08	3.2977158829865e-08	5.19464224206823e-09	2.94206165983081e-09	41.0400309824618	51.7356949544555	53.3959498237018	54.0054670448371	0.60951722113532	2.26977209038159	12.9654360623754	19.849894394818	23.5833027540393	14.2839083478993	5.33984978760054	51.057252915358	0.07175	0.21825	0.358	0.4705	0.460681988618117	0.46812478840461	0.401189060155289	0.47543574713491	0.379134926696709	0.389384134388299	0.111142623242167	0.145397499469157	0.141347175937782	0.0301002757987486	-0.013517984402112	0.0501666666666667	0.178833333333333	0.3215	0.447	0.397178913878245	0.378150049591452
158	8.7504727223933e-12	2.23851172104679e-10	1.0525112628554e-08	2.01627932378134e-08	0.529455082661982	1	0.659909886758059	6.1169270103451e-07	1.2355865585126e-09	1.52525833412634e-05	0.421565558473156	1.76691287911072e-09	6.58053108148679e-11	3.27820820547606e-12	3.66404748721236e-10	4.63411666565789e-11	57.7167577838991	66.3461359132634	65.9088054627209	66.3042427636174	0.395437300896447	-0.0418931496460573	8.58748497971828	24.8750412057161	36.9123837722436	18.7057003702212	0.645946756119884	72.2538599697595	0.08075	0.2315	0.35475	0.4575	0.520586344732133	0.438602021468963	0.372254449152958	0.449384383728796	0.363008490473183	0.369980122216719	0.110208947104137	0.022818790341345	0.146572426382168	0.0168407548824317	0.000578892727400924	0.0553333333333333	0.1815	0.313166666666667	0.449333333333333	0.378101497737534	0.377273575511231
159	1.38185450730083e-10	4.0747822500726e-10	1.79696382971299e-09	3.04620302545004e-09	0.383085415208651	0.311694456916906	0.0622570657869842	5.0102242518704e-11	6.7888347878683e-05	0.0387199219536102	0.82489543302458	5.32020382535621e-12	5.07616214025776e-11	1.1408187057687e-10	3.89472652909982e-10	4.42898325311803e-10	51.9963889594001	64.9879954425633	70.1713369050631	70.9321140861794	0.760777181116282	5.94411864361609	18.9357251267793	43.1732010944497	15.8688108404713	4.27311350991113	0.048952896035189	86.0756357092959	0.07875	0.21575	0.34575	0.45875	0.461610954009756	0.485657675351679	0.384149035808036	0.438577474468026	0.37059022843734	0.369454127475574	0.127973607402202	0.0670838202262731	0.0392931952799015	-0.0107802505891038	0.00779435564801039	0.0466666666666667	0.183333333333333	0.325833333333333	0.4565	0.396516510023258	0.369595956625957
160	3.81915228018458e-15	1.17237588368116e-14	1.30602001129203e-13	3.44300958072333e-13	0.919563206572917	0.524463268475283	0.0648901261457312	2.99618249677788e-10	5.07624014428215e-09	3.90942917327924e-08	0.0339328575331234	1.10114010216449e-11	4.78478616069313e-13	2.91796694394193e-13	6.818777750582e-12	1.25096846634115e-12	73.6638011815812	88.2826534948254	92.4477549104849	92.457952667246	0.0101977567610447	4.17529917242064	18.7941514856648	39.6770994586641	34.1599735950003	30.1938712208757	4.49808383072559	84.3669259653244	0.07875	0.23225	0.361	0.47375	0.487283841645904	0.438586642351761	0.336438910625726	0.450847360315142	0.347505858281932	0.378875756175551	0.0928142759998911	0.110330249683945	-0.0252965903270345	0.0641689365874175	0.00946581662529575	0.0478333333333333	0.184	0.308166666666667	0.452166666666667	0.368039921658643	0.400670962959066
161	3.79449559085192e-15	1.49869018525923e-14	1.48197799263415e-12	3.13623610036697e-12	0.500618055097155	1	0.253770810491905	2.50303034706136e-09	6.89119964220241e-10	2.45574200576401e-08	0.00183782308636313	1.21081328757946e-12	7.45728699846166e-13	1.52876457961185e-12	4.35503618030883e-12	9.571199758804e-12	73.6771068433445	87.7437099322633	86.8598616329255	87.3134875915566	0.453625958631164	-0.430222340706678	13.6363807482121	35.5365997911076	38.05120902001	31.0960216267395	9.70485015567101	89.5354643552843	0.0765	0.23175	0.367	0.4725	0.472548862571493	0.488894298843795	0.498189260075482	0.456371357013347	0.425345191736289	0.404679135913651	0.189260930416492	0.202729716479949	0.102446954887915	0.0160823830986784	-0.00462539258362772	0.0475	0.181	0.313166666666667	0.440833333333333	0.408778455513605	0.315454193298482
162	2.29505520347052e-13	9.92624190437707e-13	7.89973045706696e-12	4.99430644066651e-12	0.0716295927591322	0.171411777297585	0.0334952230685759	3.29555263529647e-07	2.66953460450666e-10	2.53713435100876e-07	0.10842462031358	1.62862409239987e-10	9.99952730928448e-12	4.244117113018e-11	1.49565126651242e-11	6.07997637167257e-11	65.2358164392208	78.4880835839358	82.9785751329619	86.2238518812956	3.24527674833371	7.73576829735975	20.9880354420748	26.0682717224618	39.9025573057206	26.5733966393291	2.57703448936081	77.9844709368601	0.077	0.2365	0.362	0.4695	0.455671529844797	0.521621898709739	0.443050848740464	0.449930001455179	0.404210000302877	0.424605522353366	0.0816174918798169	0.17125975735141	0.164050380378197	0.0465649344221746	0.109280455287485	0.0516666666666667	0.184166666666667	0.312333333333333	0.453166666666667	0.438531583583519	0.357344448226182
163	2.65564229990724e-17	6.91336831195391e-16	2.05065287814178e-14	3.81305436656623e-14	0.35276119940303	0.690083685133303	0.250932067117641	5.21556918062937e-05	1.93440966611494e-11	4.78089900913824e-13	0.265069168889244	2.08402224086965e-14	7.9486249426773e-12	2.7822067590459e-11	5.74359332733234e-11	2.10960771974964e-10	83.8535106671552	94.4740091570566	96.6747413018529	97.5382409147351	0.863499612882151	3.0642317576785	13.6847302475799	16.3680995761724	45.0360438805765	52.2929411346031	1.24208724915115	98.9260756138251	0.0735	0.22775	0.373	0.4635	0.524310545938684	0.517208797356008	0.359681467103529	0.469534338659974	0.369830369167255	0.364122880176321	0.162211751145692	0.130247845511847	0.0794252042991338	0.00743189519730068	-0.00138784221109161	0.0535	0.173166666666667	0.303333333333333	0.452166666666667	0.4348448150295	0.387381523105207
164	2.14349218863161e-07	8.01769098074914e-06	3.82778534117319e-05	6.66525257139663e-05	0.645937680101199	0.616634044731153	0.645136500168954	7.34482691438655e-06	0.000409018271002411	2.38217559135301e-05	0.144411564730025	1.38020833837765e-06	4.63362595451095e-06	1.23158157467181e-05	4.17910581047564e-06	1.19084690574535e-05	36.6332508694177	41.8365862892024	45.1702324511425	45.3812926718456	0.211060220703075	3.5447063826432	8.74804180242791	20.1012600741092	12.4905385189231	17.8563934826889	2.13030981672091	55.664922365276	0.06475	0.212	0.3555	0.462	0.436525361206565	0.490789988685086	0.375646648533614	0.44927103698804	0.362164029142341	0.385654718921609	0.109864013287654	0.119914210134413	-0.00929737774119552	-0.00801207093794719	-0.0283489486839477	0.0441666666666667	0.183333333333333	0.314833333333333	0.447166666666667	0.454754494815334	0.377649997858724
165	4.78203747825295e-12	2.56452180776016e-12	1.33934803044334e-10	3.19628025281647e-10	0.869972489223532	1	0.0964366661838154	0.000536286978305879	4.23525042397139e-13	0.000806874603488031	0.00825666528320027	4.3994680048647e-11	3.38637520165899e-12	2.66644001943836e-12	4.58311871468253e-11	3.95576112101654e-11	58.9666690703161	76.3775881149413	76.3455023061397	76.3722978454389	0.0267955392992008	-0.0052902695024386	17.4056287751228	11.9850623442726	52.5309313848666	11.2253521918792	6.97694029117338	81.0965329052731	0.07025	0.22675	0.341	0.4665	0.507535393201572	0.465381441773887	0.466373582316042	0.44456316614575	0.400686220921725	0.421456303319696	0.176018570166033	0.163460245755692	0.168470740581944	0.0532190916271741	-0.00156498599259024	0.0533333333333333	0.168166666666667	0.309	0.439666666666667	0.376388145705993	0.34425128835613
166	1.01627052229207e-09	5.16258706112388e-08	9.33986859134167e-07	1.23595902613475e-06	0.285460105369409	0.836033309689921	0.704022109835028	2.86486928493145e-07	3.73733335018482e-08	0.00215770584380584	0.0430672945580502	3.88236338264112e-07	3.9677945566151e-10	3.48971656717118e-10	4.98869969142667e-09	4.66523591790956e-09	47.8458277549798	53.8554176753023	54.8082115563448	55.9491216353417	1.14091007899697	2.09370396003942	8.10329388036189	26.3387218136741	30.2811869620255	9.41029436429199	4.09275870676174	58.9077757871436	0.0725	0.22425	0.35225	0.47175	0.519919788111833	0.494269828138202	0.334185263939429	0.433747215429295	0.404864833516421	0.395412572608312	0.149709503989816	0.109590556626347	0.0819347368151116	-0.00131768000104582	0.0371764605298759	0.0478333333333333	0.179333333333333	0.322666666666667	0.451166666666667	0.405585361161261	0.485581763238137
167	2.19695794989369e-08	5.20717569643415e-09	7.02020250530755e-08	1.38688607093637e-07	0.626138019331695	0.800580518877744	0.0442130288630503	8.6548683139391e-05	9.89486457990128e-08	0.000239367122401024	0.384904184675915	1.6010823677645e-07	5.44027092842201e-08	4.30085334861761e-09	7.56018970393426e-09	5.12253589725255e-09	41.4228934202984	59.167458248834	61.2687290566391	61.506063451001	0.237334394361824	2.33860520216695	20.0831700307026	15.4095739820359	28.3944485114389	13.4936891873058	0.754979728104445	61.1452126365755	0.07325	0.22675	0.34875	0.4605	0.49684552644453	0.460217867116315	0.342091960382716	0.453183229963521	0.348093159767078	0.359564519920551	0.0656144425745565	0.0533847623678411	0.235982944175953	0.0427483191487298	0.177797780090908	0.0538333333333333	0.183	0.3135	0.451666666666667	0.374741849488123	0.445314330876341
168	6.96976430208852e-10	2.44392167363143e-11	1.25207925641347e-09	2.1598039363175e-09	0.39258654325617	0.994495543767818	0.016911583887226	2.2337262817114e-06	2.78110005736178e-07	4.12434821923125e-06	0.0407480014788272	1.95161819519491e-09	6.33059571178911e-09	1.25191986296374e-08	2.06288371664219e-08	4.41203844266409e-08	48.6313880862435	71.3382779169187	71.0362799811192	71.7671956569611	0.73091567584197	0.42891774004238	23.1358075707176	22.3827383561802	26.3960404638674	21.2061692353618	4.18646412053204	72.0129551028549	0.073	0.2325	0.358	0.477	0.460071658358348	0.519889862284103	0.502346289616482	0.482463243374085	0.424327394865233	0.395146274879925	0.198091397054933	0.186265935800602	0.0985899199406916	0.049903274894121	-0.041234775079057	0.05	0.189833333333333	0.313666666666667	0.456166666666667	0.419872269865852	0.344346125134908
169	4.19854103546222e-07	7.45436219410535e-07	5.52516161850411e-06	1.04329041765108e-05	0.727427553236686	0.728219183616061	0.174984141254371	6.92675198872823e-05	3.88184426930748e-05	3.05273004376688e-05	0.144695938917093	1.45797789915714e-07	3.99404697489022e-06	6.40822092085203e-07	4.94013434963196e-07	3.77409064462104e-07	35.2137810584027	47.5639500052785	50.2591679257603	50.3806546728811	0.121486747120798	2.81670466760261	15.1668736144784	15.8307525810942	16.9283038318154	17.3847029275421	2.12729465097982	61.3805209135831	0.06675	0.22075	0.351	0.466	0.49535751020845	0.457541090878258	0.382802310108808	0.469520253933993	0.416780230545834	0.39045718443626	0.0671401800889842	0.0871114545156879	-0.0110085661232348	0.0375019492623667	-0.0726151668214456	0.048	0.187	0.311	0.451166666666667	0.397806474147091	0.435559291633963
170	1.38721119178245e-16	5.20943299770851e-14	1.48743911304544e-12	2.67499017278657e-12	0.361073131097834	0.748997257023846	0.781090177004129	7.41132381858029e-14	2.78195237631236e-10	0.00145115114470322	0.0292586395120282	2.61717026215631e-12	1.09843617962906e-16	2.94176695782216e-16	1.80494188805678e-16	6.06894364638951e-16	80.4666251608505	85.0043501390974	86.8513601835948	87.6855175509772	0.834157367382431	2.68116741187987	7.21889239012671	55.9559462596535	39.8219901911416	10.1396322068413	4.75233071512594	87.7366019118151	0.08225	0.23425	0.351	0.469	0.484003624035255	0.423932355168785	0.301668962659533	0.426078624952357	0.391017669528085	0.405788209080268	0.0303955001998381	-0.0384148022473684	0.0304066027639812	0.0466693996365386	-0.0144130956761237	0.0455	0.182166666666667	0.320333333333333	0.446833333333333	0.422220507857463	0.347885924127101
171	6.63388774267816e-10	8.42355200511886e-10	3.06078727236367e-08	6.73558475549899e-08	0.940380651676487	1	0.202600517401821	0.000188690323298908	4.4448839324261e-08	3.44006881679159e-07	0.0649745959913929	5.48718979123371e-09	5.46208170434938e-08	1.78178081300595e-07	6.74925475895517e-07	1.23482042639785e-06	48.7342270043664	63.3364373905861	63.3074798434463	63.3130736031235	0.00559375967714004	-0.0233637874625856	14.5788465987571	13.9404848689819	29.9449484072702	25.9854125618203	3.40562246050285	69.4981549971572	0.06725	0.22	0.35625	0.46275	0.513853644774709	0.491824365480074	0.432605827614367	0.479257811062949	0.426781404481913	0.404375202729463	0.234155051987768	0.134560261670804	0.150510347450314	0.0648168611856232	0.0403108241115062	0.0495	0.175666666666667	0.307333333333333	0.444	0.436337284112896	0.363221640848461
172	2.0513020984034e-11	1.3243491847938e-10	5.32453479368148e-10	2.04006159770698e-10	0.0365540234092914	0.0777297964990143	0.0286022701743829	2.22824803008301e-05	4.56584050237136e-10	3.98006999808242e-06	0.00623952686819511	1.74100552662822e-09	2.20052728892143e-10	8.40446038715291e-10	4.55562639082722e-09	1.04933154880198e-08	55.9528890057409	67.5333169642618	73.0755349697065	77.4466053538854	4.37107038417889	9.91328838962363	21.4937163481445	17.983527831263	38.8545687353962	21.2744218617572	7.47979230508099	72.2896359867889	0.072	0.2345	0.361	0.4775	0.487461164188195	0.402258352847359	0.348764192098869	0.462779295748274	0.351168508199509	0.351888764192587	-0.0149980895285645	0.1309742204441	-0.065469623307322	-0.0131969052745915	-0.00657521229075804	0.0513333333333333	0.183	0.3165	0.449666666666667	0.431718897435096	0.410971059677844
173	1.78846905039791e-08	1.44393890649636e-09	9.42069117607807e-09	1.59978766767415e-08	0.403856998826867	0.444916032246218	0.00905407728915388	0.00239134376439201	1.69397748028086e-09	0.00137067266022517	0.0663642646256021	2.28775282395786e-07	7.8600847767143e-09	8.52074386039641e-11	4.37577929133388e-08	1.137314595916e-09	41.8540828239202	62.1070813244733	66.1777114532961	66.8745234162197	0.696811962923675	4.76744209174649	25.0204405922996	9.22192199782148	36.2973073004141	10.2448427820018	3.37073194534969	60.2462188950539	0.0675	0.2265	0.34075	0.4665	0.525961371981856	0.46067068118103	0.382146013737481	0.44750708468943	0.428976155528004	0.390785891691557	0.172343729663529	0.166213691475156	0.216661755526294	0.00742261456453815	0.0940391085979552	0.0528333333333333	0.177333333333333	0.310166666666667	0.447833333333333	0.32895101044346	0.451261473511966
174	6.78258466682459e-11	8.59042158242493e-11	4.48806559000195e-10	7.42868806728089e-10	0.352434493389795	0.322489558966379	0.0347125054834254	2.08466425924621e-07	2.31988208477566e-08	2.32470674029124e-05	0.0688056838555462	8.56570197299607e-11	1.82602508558341e-10	6.36992714971759e-10	3.81833750864045e-10	1.39947059274379e-09	53.473678480841	68.5103767391847	73.481860551321	74.3465327897648	0.864672238443745	5.83615605058003	20.8728543089237	26.9529713416696	31.2064982311258	17.9028667392813	3.31128467000417	79.5150748797794	0.072	0.23275	0.36225	0.466	0.488630681054733	0.52089117445098	0.479824190481819	0.437488999817192	0.39455812517898	0.33701937356762	0.235558019449031	0.243790292668864	0.249528023972161	0.00561408349749003	0.226145759853211	0.0471666666666667	0.1865	0.321333333333333	0.4475	0.470067577741463	0.380412751772551
175	6.81248491579084e-14	2.17763777477682e-13	1.90189507217064e-11	4.71773754626917e-11	0.967478224708001	1	0.280901906424935	2.22601607086568e-08	8.05318437153402e-07	6.8995686832834e-10	0.000282749255626123	2.25523809042465e-11	6.30130943994461e-10	3.14028758250161e-09	8.02963423678101e-09	2.71461485036247e-08	67.7380669983395	81.848584655083	80.9293505307214	80.9310128291036	0.00166229838214349	-0.917571825979394	13.1929458307641	31.2866806721004	24.3450877135656	38.0488409146546	13.1813482545731	82.677085921435	0.0735	0.2225	0.36325	0.47725	0.479386101241029	0.513912495229255	0.414400933149761	0.474154792797015	0.389578550636338	0.400968685949474	0.231597760636511	0.156096753312857	0.108889603027587	-0.00992022328550092	0.0947365338185315	0.0466666666666667	0.182166666666667	0.304	0.440333333333333	0.41046327970137	0.394479180592531
176	3.87403554469273e-13	4.32747005052251e-14	5.18322973949061e-12	9.67864003324854e-12	0.398834003183795	1	0.038769893372675	4.78768962764028e-05	5.29484586625186e-12	2.26264641456087e-07	0.0480263287083166	3.47447220975465e-11	1.6982725888669e-11	1.92120427742462e-11	5.29677620296904e-11	7.37977947438771e-11	64.1563668455346	85.4127264042399	83.9585567370959	84.6703956781785	0.711838941082533	-0.742330726061482	20.5140288326438	16.5303762348112	47.5746613517858	26.7946349136055	3.90906433979035	81.6554565737679	0.07225	0.23175	0.35875	0.46225	0.50904248776546	0.525142502690324	0.375853045158855	0.473452116874524	0.418245099079782	0.36113573167136	0.186601075024133	0.222818455560629	0.0517252709929074	0.0565822359568974	0.0443156677615939	0.0523333333333333	0.175333333333333	0.309	0.442166666666667	0.409125861527736	0.354765153151779
177	1.2665856950276e-10	1.68769944653017e-09	1.73286917584706e-08	3.63075747471082e-08	0.69566225476833	0.684739443655839	0.315284650102379	2.92060156070532e-08	4.10028514380967e-05	0.000113688225600752	0.455900669144122	2.97156851886553e-09	8.82811847577171e-09	2.09204852418274e-08	8.08596999695200e-10	2.92148772007988e-09	52.1772811021001	61.7506308230804	64.6965201758358	64.8495440172774	0.153023841441609	3.09891319419694	12.6722629151773	30.7595683021	16.8243930912558	14.894595507436	0.55594012390975	70.9924211980632	0.07325	0.22525	0.3545	0.45425	0.44933500703486	0.450130592741818	0.337119256651031	0.485896148812625	0.381768370130374	0.404295866628987	0.0666253842858976	-0.00201740060062964	-0.0146972819803568	0.072470998697514	-0.0367366429289809	0.0466666666666667	0.191333333333333	0.317333333333333	0.461833333333333	0.434694956919866	0.414055687358171
178	3.50657506701609e-10	9.79721146562033e-11	3.17418098557476e-09	6.27669977480849e-09	0.545934043423351	0.966044373433176	0.0591685781532269	4.63876073780874e-06	4.38109723700827e-09	0.000117036998727063	0.00623560527083749	5.86669714589092e-10	3.36024860540835e-10	2.40460073336349e-10	8.98586279181033e-13	2.32302127088734e-12	50.0609585280763	68.2138482831579	68.8050883169999	69.1697400866615	0.364651769661577	0.955891803503619	19.1087815585852	20.9809370617704	34.4465897448026	14.8398372107786	7.48092432299018	74.914616316614	0.073	0.227	0.357	0.477	0.51264455850745	0.48869729129095	0.345203491255556	0.469035498949874	0.385118501957475	0.353287153340767	0.173291990334069	0.0267609372541639	0.0732748269089021	0.0403697377044002	-0.0436541664945387	0.0506666666666667	0.179	0.319833333333333	0.449166666666667	0.394993295322537	0.414803451717761
179	4.22059966122928e-10	2.13900795144788e-09	1.6052528521688e-09	1.6266111678656e-09	0.156001804802189	0.0467218069286096	0.0189884045991829	8.8418309666712e-05	1.0715602113204e-09	7.8050261635372e-05	0.140545349655693	4.26539564477904e-09	9.10869444185698e-10	1.4723684723549e-09	3.83227876942251e-09	8.20206479320944e-09	49.6754174302769	61.2085828382405	70.4416401805138	72.4542009628203	2.01256078230654	11.2456181245798	22.7787835325435	15.3691900317735	37.1901069953419	15.6049436338399	2.17197808043238	70.1126303616748	0.06975	0.23425	0.3595	0.471	0.452349402020338	0.423601342471167	0.302138854598375	0.446816504115864	0.384680287694941	0.390042488635642	0.108806120432639	-0.0304619646476088	0.130890087819694	0.00547811842635655	0.241885898940704	0.0508333333333333	0.183833333333333	0.321333333333333	0.456	0.393413237065724	0.396127393078809
180	1.14785347367002e-12	3.71743028293188e-13	1.93056886752942e-12	4.81550367973183e-12	0.804979202583151	0.342436386750543	0.0111697021126082	8.69446336417994e-09	1.3208127880567e-10	0.0101760977373364	0.0330670875540849	5.84006570705763e-12	5.100242244237e-13	9.98957195255697e-13	1.72060165854096e-12	4.68215805695345e-12	61.9150709344758	80.6655271540003	86.2483519464004	86.3093156487012	0.0609637023007963	5.64378849470086	24.3942447142254	33.113240624778	41.2774885727758	6.6038066963265	4.54230236597687	85.8569594848106	0.07725	0.23725	0.3525	0.4675	0.482386228843533	0.470204553347086	0.440861407192933	0.485741063115558	0.354901875557649	0.346062308769109	0.220683265436464	0.124252572975906	0.103334172066258	0.0702919533779175	0.0625863707355937	0.049	0.184	0.327666666666667	0.445833333333333	0.412264957206042	0.504214856448199
181	3.68289009732225e-08	4.21336425061237e-08	3.30970998931997e-06	6.62218843181901e-06	0.986485550022388	1	0.423164467150997	6.83251291295203e-06	6.71903870362343e-07	0.000903825638380913	0.0854040915270193	8.45256622740006e-06	2.57898197963741e-08	1.21746717218899e-08	1.73221298970984e-07	9.6000619817616e-08	40.3390932320835	54.3290459793425	51.5814571839001	51.5817441021427	0.000286918242636602	-2.74730187719979	11.2426508700592	20.2395648626343	24.6940759162717	11.0148966810812	2.95893660985712	50.9379395647809	0.07	0.221	0.34975	0.4695	0.486501042825715	0.478221868570565	0.474900142846038	0.434587499121016	0.407202707913191	0.419267358040371	0.0759792766364072	0.135747202587418	0.206821483791663	0.037191211437556	-0.00962337188158596	0.0485	0.1805	0.317833333333333	0.452	0.366808665514642	0.415640633290919
182	1.83561525155512e-11	8.81033203098913e-10	1.00638360738409e-08	1.08844767008088e-08	0.179255072373009	0.468304655381779	0.391433482222674	9.11987530391304e-09	4.88070825565369e-07	2.85725207243185e-06	0.106384318708922	4.56465052540632e-09	2.16202083278853e-10	3.53873183631633e-11	6.42366140511561e-10	2.47118184043005e-10	56.1830048589472	63.2341539283225	66.0175432209435	67.8213324285462	1.80378920760268	4.58717850022367	11.6383275695989	33.0203613514268	25.3103970492502	21.9101062712471	2.60712729693114	69.947324531333	0.077	0.2235	0.3565	0.46525	0.473141096597144	0.535802668802363	0.380711972738742	0.438562384063746	0.372479420601189	0.404633125667345	0.14811358206741	0.20976597924951	0.090802266649181	0.0572779689246476	-0.00151114113673941	0.0488333333333333	0.182333333333333	0.3115	0.448833333333333	0.394769316949023	0.519141842412744
183	1.81572578075575e-07	8.82625800177746e-07	6.70443685042406e-06	8.33293088529216e-06	0.269728958099883	0.576426407493951	0.233412931403724	0.000105007272064863	9.31852898260464e-05	2.6908697391695e-06	0.0158112638827779	4.92256723739311e-06	1.17648677968978e-05	1.23716601538443e-05	1.00896465503899e-05	1.00134140528244e-05	36.9831873247022	47.161151696142	49.7574871787801	50.9756120643578	1.21812488557771	3.8144603682158	13.9924247396557	15.0444735746714	15.269989811959	22.0252510442006	5.82374291843917	52.3609700701881	0.0705	0.22625	0.36575	0.48275	0.523360832863697	0.513593208432982	0.36243429236035	0.449485910065571	0.412534046407328	0.3921320622735	0.107197506683248	0.0675967309328187	0.0477656305962384	0.0173500373381197	-0.0565148813496099	0.0516666666666667	0.193833333333333	0.320333333333333	0.458166666666667	0.455804369369024	0.416214667221675
184	8.22870868461064e-11	1.44334582246924e-10	1.06090539212654e-09	2.13278757578096e-09	0.545487442492484	0.485409850559264	0.0662100844722892	4.42440148919756e-06	7.20153477021923e-08	2.69975911845296e-06	0.416682475106831	1.21838752561793e-11	2.69865081254355e-09	9.5231782333203e-12	2.51813314729597e-09	5.80095572365345e-11	53.0726250252992	67.3388895198659	71.4322619984669	71.7977255913793	0.36546359291242	4.45883607151336	18.7251005660801	21.0715868950711	29.0097386845373	22.0189207253152	0.659652997001103	84.1287843405992	0.07325	0.22	0.36075	0.45575	0.488034423782536	0.46076200842307	0.391724196530701	0.440058625234468	0.386149105066028	0.38754230264067	0.204128038461804	0.0510787965935222	0.0111992087213085	-0.0132165755031153	-0.0234014372463629	0.0508333333333333	0.176333333333333	0.3155	0.4475	0.32727964203741	0.37252570790403
185	1.06689085341335e-14	4.61202961421864e-14	2.85536166681494e-13	7.39393213108064e-13	0.86319021330861	0.367811920545752	0.0587843890023103	8.43174311093629e-11	1.27038028526455e-10	0.000563794394494782	0.186981344390187	6.84018704027689e-15	1.21522035246975e-14	2.7303592620288e-15	3.8586015061742e-13	5.6862120694692e-14	71.5525922775196	85.2725372257191	90.6537720496635	90.6834643682232	0.0296923185596825	5.41092714250408	19.1308720907036	42.1550152131204	41.3535886093305	11.8918716623593	1.7412434983562	101.478101904689	0.07875	0.23125	0.3575	0.46375	0.487951047987266	0.46143200777396	0.390247666207517	0.439706826472812	0.383108787110363	0.355804986415987	0.0192004979127131	0.030704807776234	0.0980813041986736	0.00767207449006542	-0.0333530622112951	0.047	0.1785	0.324166666666667	0.450333333333333	0.348191487917258	0.428063653783914
186	4.92746135883812e-10	5.66639041578391e-09	2.80084444927586e-08	8.85447809930541e-09	0.028410133030441	0.0957306451122367	0.0615547097999224	0.000898818888895844	2.55803389856912e-10	0.00763016258590382	0.743021426453637	1.30016463878309e-10	1.10245512074615e-09	1.83045708927691e-10	3.71113428593496e-09	1.48545160856232e-09	49.3532147404185	58.9730488539572	63.5246024233566	68.3276079961142	4.80300557275768	9.35455914215709	18.9743932556958	11.025193647758	39.9858947111443	7.1182858459124	0.107488790969001	78.521644737731	0.06725	0.23875	0.35125	0.4545	0.492143955355262	0.490010715086984	0.352607154069807	0.448002523763936	0.355036542400662	0.375029363811506	0.0877551904177754	0.126013657608369	0.0125717055235665	0.0189445800522028	-0.054036992074524	0.0513333333333333	0.186166666666667	0.3255	0.457833333333333	0.365676314097214	0.422361079053068
187	1.63368316875927e-12	6.86365137358909e-12	9.26693769231951e-11	2.23237671845843e-10	0.895235208540989	0.69235770661878	0.13946693975435	1.32238743593654e-06	7.09198529084215e-12	0.000374889377699012	0.0532318983042243	8.87758220313565e-10	3.29200205163084e-12	2.26741655925364e-12	6.49942979728607e-11	3.96668022974802e-11	61.1862470487686	74.1818101471799	77.213948502962	77.2312888568194	0.0173403538574348	3.04947870963952	16.0450418080509	23.3903720808203	47.0018466107958	12.6533696263359	3.73662393551967	73.9171677457724	0.07575	0.23675	0.356	0.471	0.511362759164114	0.436260243331935	0.369891098873349	0.416257470696481	0.347266559570093	0.393337322525026	0.0960596792757841	-0.0060366837531851	-0.00337453800253461	-0.0181234492567293	-0.0529303465964692	0.0518333333333333	0.180166666666667	0.321666666666667	0.451333333333333	0.395992932410237	0.355337750405037
188	3.00942980282983e-06	3.16902268533355e-06	5.11396379749368e-05	9.49269290445347e-05	0.907711344607763	0.997341844648417	0.269781186896482	0.00115031384157589	6.7441047192309e-07	0.0158371427184915	0.0529435200886262	1.35147516846192e-06	8.12595232442479e-07	2.20609938098131e-06	9.88911115917683e-07	2.71219358321949e-06	31.0364483995581	44.0917910702192	44.3938284819742	44.4072672741022	0.0134387921279995	0.315476203883009	13.3708188745441	10.5684942989528	24.6868994425604	5.8208663185469	3.74570084707375	55.719115922765	0.06425	0.228	0.343	0.464	0.485916235616621	0.538043303050801	0.353924510694644	0.432542948724239	0.369934133733191	0.385366622941505	0.224426280009177	0.154885053983264	0.220234013422439	0.0552968155926695	0.256911285706897	0.049	0.187	0.319833333333333	0.444333333333333	0.414279826366644	0.384906013262966
189	1.04174431612288e-09	4.9207895251019e-10	6.95413858662536e-09	1.42246694322733e-08	0.616587655958802	0.760734217366445	0.0547763215022354	1.01104186824803e-05	4.20744191975222e-07	2.05036396624492e-05	0.889260703760317	5.74470108159161e-11	2.64810446820455e-08	5.50092717978893e-09	3.06908179689991e-07	4.36403401408168e-08	47.7942429918839	64.5595010334	66.9129608877047	67.1636537185404	0.25069283083576	2.60415268514043	19.3694107266565	19.4904445278207	25.5967649819831	18.1419308247805	0.0193877061155945	80.463957123191	0.07075	0.23075	0.35325	0.46125	0.480949955087068	0.426311062061452	0.311336978159837	0.470641865573596	0.362522842918632	0.3878576593866	0.0286344784503309	-0.0109399681920023	-0.00633806328694619	0.078329414575609	-0.0457665777344529	0.0495	0.188833333333333	0.312333333333333	0.459833333333333	0.377364498234692	0.397769928300672
190	1.78555502111345e-13	4.84017828167099e-14	6.01238617831561e-13	1.02540604751756e-12	0.321866599386005	0.446334540036046	0.0120377295966831	3.0365154658255e-08	2.23885084961084e-10	2.86852543209048e-06	0.00193555886438772	1.67580598017595e-12	1.51063563898131e-12	2.30835833526726e-12	6.6097888264631e-13	1.84966287532532e-12	65.7532029189242	85.1662359789625	88.9412294518625	89.9225759663459	0.981346514483448	4.7563399873834	24.1693730474217	30.6840457054714	40.2462464837572	21.9025496703707	9.60966559004737	88.7777101011522	0.0765	0.2215	0.35425	0.4705	0.471061014082465	0.493925059397557	0.444523373834845	0.505362529977194	0.405292897675384	0.397578966282527	0.130996208379946	0.120491863929886	0.127453976201829	0.0315108709924673	-0.0111868360930181	0.0493333333333333	0.170333333333333	0.309333333333333	0.439	0.421778153015841	0.417906711938313
191	6.74177758378043e-16	1.24051735885469e-15	3.70711368192077e-14	5.63221155994631e-14	0.251511925263784	0.632140379969376	0.0540184515195445	6.42927543816163e-12	3.58155554301537e-09	5.05771535863059e-07	0.123543084031989	5.27082718298087e-14	1.25702024466727e-14	4.32831443785533e-14	1.49431710889632e-13	4.40953600324987e-13	77.2243487315573	93.1983526283584	95.3257364401215	96.6406224124585	1.31488597233692	3.44226978410006	19.4162736809012	47.1941283299357	34.8388460083406	25.241684739698	2.37181822664388	96.7933099042364	0.08125	0.224	0.364	0.468	0.468656560395638	0.448489740827193	0.346456336912337	0.475305291583637	0.393717845892307	0.395814865833262	0.0978868966649393	0.0266617780660754	0.0539790399414834	0.0864508224655552	-0.00441712957387457	0.0473333333333333	0.176	0.3155	0.452333333333333	0.350472162456252	0.475302486288191
192	1.03420893718225e-05	3.26880701214393e-06	5.65182317747105e-05	7.57175571108733e-05	0.341150023487453	0.961424245885831	0.119317652430359	0.000481236111003929	8.09717611507464e-05	0.000947210562846001	0.0185209193613642	5.32050526175878e-05	2.45901612101994e-05	2.12612067077491e-05	7.33575362518733e-05	9.84645312572886e-05	28.4012504020866	44.0168488138224	44.1247982743225	45.0309031613797	0.906104887057154	1.01405434755725	16.6296527592931	12.1870040249551	15.535465999912	10.9280124921261	5.54619379885116	45.9981992821186	0.0685	0.22	0.3515	0.46325	0.447868855042739	0.487868436252303	0.374455334444112	0.455042611749979	0.402974374707614	0.352044575440946	0.129165229723692	0.146465222156487	-0.0026952252652523	0.0225452654853434	0.0658767039664013	0.0516666666666667	0.187666666666667	0.319666666666667	0.439333333333333	0.380536512959008	0.407306884056801
193	8.48332382557175e-16	1.24566339321529e-14	7.73577446503412e-13	4.25876162651926e-13	0.0576289906194473	0.576313749060749	0.172996858756572	4.3528496725101e-08	1.97039750822553e-14	1.09785404098147e-05	0.0374874963897944	2.43694790178523e-14	6.83752308882338e-16	1.11213792979947e-15	7.28129056616202e-15	1.06630031116843e-14	76.7528529577176	88.1496013580181	88.3604890531642	91.9648275741565	3.60433852099231	3.8152262161384	15.211974616439	29.9855186974892	58.561448675584	19.3331209049175	4.32812603701313	98.5669517917773	0.07575	0.2405	0.357	0.472	0.500294832605077	0.563729985110455	0.368697911449714	0.466507251125385	0.399534047931003	0.391238863487601	0.270112987044322	0.124896101320529	0.0664527015768518	0.0541440536910236	-0.036451977483031	0.049	0.177333333333333	0.314666666666667	0.450833333333333	0.400489596755821	0.414350383151333
194	1.9442144495006e-14	1.08113716518003e-14	9.38198927812671e-14	2.23715232483339e-13	0.615883082375091	0.416345668332116	0.0168992044342408	5.44356762544792e-10	1.86262019081239e-10	5.05040374962129e-05	0.258410122118283	4.55338868150308e-14	2.59670538156755e-14	1.63411995506458e-15	6.20368075216625e-14	1.25967145354939e-14	70.3185330800261	88.4604022097774	93.2048930940218	93.4565895405394	0.251696446517599	4.99618733076204	23.1380564605133	38.5113682444389	40.6057053054228	16.4290958952315	1.27725459230896	97.1300707797603	0.0795	0.2335	0.35725	0.4675	0.495394870790616	0.481394257948779	0.314981204581888	0.448646503817873	0.38072990170232	0.370524817225836	0.135280991672579	0.0567299806259796	0.185961435922625	0.0512736449288489	0.135538201380806	0.0488333333333333	0.181	0.318166666666667	0.456	0.312407356241728	0.409336733223808
195	2.39973482951704e-18	1.59965720014107e-17	3.89216331304872e-17	6.44251102157257e-17	0.261536838951485	0.093583442893283	0.0160292200531781	1.22581871563493e-10	4.76141015951257e-13	1.58940637474156e-08	0.0642121105739149	1.51213020858532e-15	1.27130485571145e-16	6.62886225032918e-16	3.35661535738389e-15	1.40541854825349e-14	88.7727712281558	102.657029638824	110.8122740857	112.072877840677	1.26060375497764	9.41584820185381	23.3001066125216	41.4233898757984	52.3009625836839	31.9408334071759	3.42510626581316	104.921303038303	0.0795	0.24075	0.36375	0.472	0.511288924687043	0.481038623622021	0.332966147916405	0.445101189416519	0.380493042734953	0.388217914018016	0.111282784739197	0.0750694486731283	-0.0316646343157917	-0.0211531815068919	-0.0437956603353735	0.0478333333333333	0.180833333333333	0.309333333333333	0.453166666666667	0.383256971127845	0.414788853572642
196	8.39880027006158e-11	5.09990096121627e-09	3.31206683974714e-09	6.79127006981328e-09	0.60044692676471	0.0822740679896344	0.143112720568758	1.86861675007981e-08	1.76010444211823e-07	0.000497086479062497	0.501560443696527	2.65178850963998e-09	1.78030957674387e-10	6.59387156550802e-10	2.58240941987211e-09	7.96636660934670e-09	53.0301628439411	59.2153283623556	68.7027659284577	68.9770882841767	0.27432235571905	9.76175992182107	15.9469254402356	31.6265052514864	27.2801348267949	12.1265631061742	0.451633091750409	71.2690856240276	0.07675	0.217	0.34775	0.4605	0.430068242736804	0.500600427096766	0.408308433560592	0.461276480885965	0.402076803958762	0.404353906460941	0.0591528770391162	-0.0503764153064451	0.244635913898086	0.00820333780940638	-0.0143789085950073	0.0491666666666667	0.174833333333333	0.314333333333333	0.453666666666667	0.404332064061691	0.391906765585819
197	9.54890968258154e-16	2.44998877534155e-13	7.68920419655129e-12	4.2111150061621e-12	0.0584040942743687	0.411559213876424	0.520202962852065	7.16606572596578e-13	9.21104103802873e-09	6.2436896340574e-06	0.042892184706008	3.4953353268246e-12	1.80237570036706e-15	1.16303026020971e-15	1.02936611898514e-15	1.5144210205035e-15	76.510027364995	81.5880471429773	83.0414457389197	86.6235793050218	3.58213356610213	5.03553216204455	10.1135519400268	51.49825797434	33.0010226294216	20.4120048346085	4.09964633890377	87.0598123739825	0.081	0.23375	0.36575	0.46675	0.440107120846912	0.489042853717779	0.369125051009887	0.431708746314845	0.390284483217239	0.359102259755681	0.124560906588963	-0.00869090503098619	0.0563892680580767	-0.00666564984051184	-0.0434508412976123	0.0458333333333333	0.186166666666667	0.322	0.446166666666667	0.387840119364442	0.404662423164502
198	3.3256789123355e-14	2.04921942598384e-14	9.58970540519593e-13	1.32008740548089e-12	0.225489180866212	0.809562257381246	0.0437220846393891	7.04108797435855e-09	2.25773242647909e-11	0.000107841578771692	0.371891715819923	1.67757566995698e-12	6.14642107165224e-14	8.13615653706746e-17	2.31814139146081e-15	3.64679379859359e-17	69.2141228753389	87.0565833111978	87.8650164716164	89.3341073913543	1.46909091973794	2.27752408015658	20.1199845160154	33.5234243306004	44.7333975714373	14.9942094993548	0.797333803566289	88.7752475464247	0.07475	0.23125	0.35925	0.46425	0.525787307280302	0.48847489533298	0.388232712658061	0.461778952651003	0.398673851733411	0.368734604200056	0.146188770557709	0.077695033403028	0.0955166920825675	0.0214971966081118	-0.0452545795047965	0.0468333333333333	0.1765	0.321833333333333	0.455166666666667	0.334496742046781	0.412267198332591
199	3.23981573761863e-11	2.60553351369525e-12	2.89108255236982e-10	2.74637201197949e-10	0.1371197922537	0.995511123837253	0.0265525740174059	7.14288836128536e-07	1.42317376268647e-10	0.0101703676961688	0.0607400100559072	4.62738787662923e-12	3.36343003891207e-12	5.47794952035676e-12	5.90184812097451e-11	7.8941455074734e-11	55.0058526519206	76.3422576628654	74.5256075234793	76.7355949090415	2.20998738556227	0.393337246176088	21.729742257121	24.5761899543586	41.1315910624053	6.60480962172551	3.51706254541205	86.4027104949253	0.075	0.23	0.34775	0.47175	0.519468604228778	0.499168795618086	0.413157350646022	0.453403494824574	0.368307441847545	0.380785917134736	0.241352337307277	0.201199052805692	0.110439880223337	0.04905060239748	0.189909936646644	0.0506666666666667	0.1775	0.323	0.452666666666667	0.376102248455755	0.358630087227797
200	3.51997586836711e-15	8.66871470274726e-15	4.37776041054442e-13	1.03201888418361e-12	0.627051543283264	0.965510873292597	0.138324229743668	4.71848654454935e-06	1.16803297166044e-09	1.47069949627122e-11	0.00980919497015721	2.11341761196408e-13	7.06639922332197e-11	8.8218672967457e-11	1.23406476087494e-09	1.44741833003157e-09	73.8313743951585	88.9448190228431	89.6715281963188	89.9076085383349	0.236080342016066	0.96278951549175	16.0762341431764	20.9482906814183	37.0220098753798	45.5727973153498	6.66922289761169	93.5882559926762	0.071	0.2365	0.37875	0.46925	0.469658052172266	0.433201614015562	0.442710032215244	0.469118478150998	0.396525934276018	0.409272457992703	0.0495916830298197	0.130112612596491	0.0411430290573646	0.00687942821572612	-0.0048956110084866	0.049	0.186	0.313333333333333	0.443	0.385738680206494	0.380822120258112
201	1	1	1	1	0.57225858439188	0.69094759872773	0.162559326586888	2.82280044726764e-05	4.42584582229763e-10	3.38774992406679e-05	0.231365935415915	1.27038031911297e-09	3.19637651291851e-10	7.16602370616572e-11	1.68455894670173e-09	6.00730188335678e-10	-Inf	-Inf	-Inf	-Inf	0.318918049102649	3.05862675064418	15.4559679095619	17.5335657683399	38.9153594678155	17.1868405687837	1.43244433637483	73.0520816231595	0.0725	0.23125	0.35575	0.462	0.555936570326676	0.40054128699526	0.423145742238742	0.442904498909008	0.375069462810324	0.365190460964636	0.157761746217876	0.0805674037888237	0.134756135970505	0.0318161098825732	0.999958992306093	0.052	0.18	0.315833333333333	0.449833333333333	0.398076197095787	0.358197671485397
202	1.70113611992409e-15	5.4740787085015e-14	5.15916017082323e-14	1.27218265638691e-13	0.662893375169078	0.0791113846013497	0.0536879397830517	4.5516585418772e-10	1.3386473622966e-11	4.00004881715112e-05	0.305968399810041	1.16316832388318e-12	3.97068373563335e-15	1.38137015592961e-14	1.74495676579955e-14	6.4161126638547e-14	75.3246924435589	84.8952200995991	94.5715612735585	94.7615892005197	0.190027926961193	9.86636910092056	19.4368967569608	38.8606414907454	45.7570787250243	16.8713659489913	1.04799893842755	89.6289914694023	0.0765	0.23725	0.35675	0.46675	0.477311956929551	0.481797365581759	0.411673365587058	0.443043782888621	0.399276990605544	0.424414608709943	0.122002359075073	0.04083848962788	0.134966933915976	0.0798059973743584	0.0239776759771051	0.0463333333333333	0.181333333333333	0.317166666666667	0.456333333333333	0.380457432955342	0.367851240910237
203	4.28444507305834e-17	1.18708332031768e-14	4.20418891033309e-13	4.87193703036757e-13	0.169419054659628	0.638971930727337	0.642310165637096	5.22817330513393e-06	3.26344632150207e-12	1.46402285868728e-11	0.178870361945341	1.07141554132878e-14	6.26667988039422e-13	2.19554085983161e-13	7.81705602499023e-12	2.75907412152912e-12	82.8739511795575	88.2552990619588	89.7645834215145	91.6526597296543	1.88807630813972	3.39736066769547	8.77870855009678	20.7518249146233	48.5235599457301	45.5817097486288	1.8069847435363	100.451244570795	0.07425	0.229	0.36775	0.4635	0.449741098645983	0.504734356232021	0.303392013954613	0.461272986115205	0.375304280441589	0.395587825233524	0.0987411789257034	0.0892570796412128	-0.0259021212167841	-0.00778831779054752	0.0127558252407863	0.0518333333333333	0.172333333333333	0.302833333333333	0.449833333333333	0.417279172758191	0.372750593568147
204	5.75279049211609e-08	1.98098727390705e-08	2.87400111772084e-08	6.14819489796427e-08	0.778729393036071	0.188757128777076	0.0121633252604904	0.000295933044626121	4.65147161988946e-06	1.21470426818895e-05	0.718183129265921	1.0022467212008e-06	2.10574854646493e-06	7.73188509681232e-07	8.60306030703349e-07	8.22352117327796e-07	39.4023734651855	56.0826767478793	63.461539823882	63.5404869077029	0.0789470838208217	7.45781015982357	24.1381134425174	13.09596165313	20.9756946129346	19.1400286112621	0.130240192263955	56.4876836809378	0.07525	0.2145	0.353	0.4545	0.479755976494006	0.501917175390543	0.43359063525739	0.479396672746691	0.391081150436407	0.383319269579127	0.191075444421105	0.0448605652271997	0.202264759697127	0.0682341427358558	-0.0112181480166498	0.057	0.1775	0.311	0.450833333333333	0.409872327293908	0.337971415157279
205	1.46346471459678e-09	4.74856966862074e-08	1.57238603174565e-08	2.6024522241582e-08	0.389403846686284	0.0403253747339228	0.0688975760989128	1.14727876780443e-05	2.78768516584539e-08	0.000741954177527364	0.914984549722156	3.8527647078761e-09	6.16594312290468e-09	2.3694099760709e-08	3.87575434506535e-08	8.9598965469652e-08	47.085761901857	54.0503656354776	64.9331796106781	65.6739823709358	0.740802760257793	11.6236167354582	18.5882204690788	19.2490429447325	30.8499555153958	11.3810937106282	0.0113963066633005	70.3605169708765	0.06725	0.2265	0.34225	0.44725	0.485772838484909	0.389606590986115	0.421612680423316	0.421052541781129	0.382981767648133	0.37890025892483	0.0693653563867634	0.0392380731502448	0.295409082292839	0.00842506539531263	0.1106008819509	0.0466666666666667	0.181	0.31	0.446166666666667	0.507228829614346	0.389234325686473
206	9.07694046043745e-05	0.000324825324509915	0.000859777338192954	0.00145493834781907	0.875934476813353	0.543660725039699	0.302483394631296	0.00415051749635442	0.000162955436613349	0.000638400061127841	0.0186430762189873	0.00063650069418628	0.000351273879608468	6.27728261243007e-06	0.000204378007201068	4.0740336010036e-06	23.7228409009622	32.5441262229069	36.5598259408653	36.5842009628395	0.0243750219742651	4.04007473993261	12.8613600618773	8.216762831079	14.2162702530695	11.6605342141338	5.53468922098546	39.0198093456744	0.06775	0.2205	0.357	0.46875	0.564497174750178	0.500725237895554	0.402652704237617	0.490412259435278	0.442966687351716	0.422635645520713	0.220923230630429	0.135535317165316	0.0963804266801839	0.0542176706283505	-0.0254237946825318	0.0538333333333333	0.1895	0.324	0.444833333333333	0.434664058691027	0.455009131878526
207	5.44794002979837e-12	1.76772060479095e-13	7.28834149168264e-12	1.35535260206439e-11	0.398820760404016	0.905036297808949	0.00857674129757307	1.96030158241663e-08	6.46662120504745e-10	0.00149854416710225	0.0242325357196786	6.30900020089837e-13	3.34000393193527e-12	5.76675961906449e-13	7.65256153522828e-12	3.53379594542181e-12	58.6970633840974	82.3094579257595	83.1660440919441	83.8779230131622	0.711878921218158	1.56846508740273	25.1808596290648	31.5334885509828	38.1752882803285	10.0804046998092	5.07791199498934	91.0523181882209	0.0765	0.23275	0.355	0.47025	0.52295456532982	0.473070120431357	0.420121086551231	0.46044514998735	0.389702276871342	0.383184995981769	0.12458882479121	0.183021318230169	0.144483787100727	0.0549837277866487	0.047209799142255	0.049	0.181833333333333	0.324333333333333	0.447333333333333	0.380557121847437	0.340540526250207
208	7.14339314743711e-11	1.7280976331655e-11	2.05161702635368e-10	4.88555871543542e-10	0.897419817699036	0.663214228499801	0.0244639120330292	3.41122969830762e-08	1.65850374555342e-05	7.13899464860948e-05	0.456222618927637	4.22332326000169e-11	4.74030456096546e-09	2.32536521313999e-08	2.81248808765831e-09	5.42091374808715e-09	53.3661382647988	72.115593912531	75.3378342515571	75.3544549872531	0.0166207356960513	3.23886107472208	21.9883167224543	30.4582871565472	18.5460290770825	15.7736482794026	0.555146030581454	81.1933378071305	0.07125	0.22575	0.36125	0.45875	0.433516323822727	0.494626202719068	0.397112616136648	0.47988036708083	0.347322609185224	0.367101982947374	0.115057536756606	0.0111649096127491	0.0144145111483971	0.0399231582139866	-0.0388713481438335	0.0451666666666667	0.190166666666667	0.322833333333333	0.466333333333333	0.489656878242541	0.362444443904502
209	2.41140630304748e-07	1.168941553404e-05	4.20389701647133e-05	3.77601315175789e-05	0.15605134340522	0.304456181016373	0.481974834558351	2.6033267820437e-07	0.000103705598714686	0.0506883415613619	0.768149643572984	6.04780144877596e-07	7.92647855326491e-08	1.28104143666375e-08	4.66250747392446e-08	1.5187582126534e-08	36.3847998158963	40.9134244908637	44.9195023909779	46.9315813897992	2.01207899882138	6.01815689893556	10.546781573903	26.5236408161973	15.0680169939533	3.8185415342723	0.0869047423439042	57.7800008633107	0.073	0.2255	0.35175	0.4635	0.416324800866873	0.519234435343122	0.399971706311188	0.454447618542409	0.423461186127991	0.409158091075182	0.131229473230306	0.0484811085713226	0.00414351369268931	0.0529118511687	-0.0435801503446214	0.0481666666666667	0.193333333333333	0.332833333333333	0.4605	0.408046974251058	0.465797856493685
210	1.88395282451258e-07	2.16291169860474e-05	5.90005301101768e-05	0.000100157161455239	0.617162479599391	0.432970495233817	0.769780148056352	0.00398832277859165	9.4604507431263e-08	0.000285101813078155	0.0306074586028514	2.15211832313824e-05	3.52480360065839e-07	1.18230568769779e-06	1.82258519081133e-06	3.50397544693306e-06	36.905419804265	39.3970157708172	44.0090016713802	44.2588775628974	0.249875891517149	4.86186179208016	7.35345775863243	8.28912381662758	28.4813683796019	13.1658212220991	4.67484534151117	48.4487821156677	0.068	0.227	0.35225	0.473	0.4340185987174	0.443793075351767	0.330296824884362	0.425309490191012	0.37933738444977	0.399364510936033	0.00537223326848189	-0.0152727753567478	0.106777031927403	0.0362845571689024	0.0856110901289374	0.054	0.183166666666667	0.317333333333333	0.451	0.433222239555	0.394168877471309
211	1.42802909993962e-09	1.8040610382147e-08	4.02254823928498e-08	7.35719950022688e-08	0.500026876146846	0.236464257501778	0.142771635334918	6.48001664276697e-08	2.08696212905419e-05	0.000136501054048119	0.00110383838680237	1.11318812461772e-09	1.22500218064584e-08	3.01843531732628e-09	4.51928480260899e-08	1.20489900398483e-08	47.1368660055523	56.2994802718531	62.638002804495	63.0928821848356	0.454879380340572	6.79340191298252	15.9560161792833	29.2142709653726	18.108241218868	14.5498288172967	10.6447493870055	73.3711705605286	0.077	0.22425	0.358	0.46125	0.434978572221831	0.539790968085573	0.421455756537782	0.459953436710961	0.364737682643426	0.381721603598424	0.130893054056134	0.155561738005583	0.112087494024104	-0.023614682848163	-0.0115081542041393	0.0503333333333333	0.189166666666667	0.321166666666667	0.428166666666667	0.371087559630508	0.414648883221485
212	1.57024679336327e-11	6.69134939984569e-12	1.12272746288181e-10	2.01514424638984e-10	0.398029574133818	0.66344437117488	0.0336875334388889	8.10717676542855e-08	4.457004227317e-09	0.000115089121888002	0.201307469733506	7.33432836603663e-11	2.9582312245077e-11	1.89750483203605e-12	5.51131883289186e-10	2.27969259639634e-11	56.5063838315036	74.2386074052847	76.7616980641396	77.4759690795836	0.714271015443956	3.23736167429888	20.96958524808	28.7802952138309	34.4131559290327	14.8714934276377	1.63286330864139	79.8839565651832	0.078	0.23625	0.3495	0.467	0.521600787120384	0.453094052959524	0.386643128699143	0.458292926861562	0.390497425947722	0.424275251088689	0.130463611217993	0.0800638259959435	0.133387831703859	0.0643767263359371	0.109113010524947	0.0513333333333333	0.1875	0.3125	0.454	0.360639362188391	0.367181610249995
213	4.66412131352374e-14	1.48571974005626e-14	6.33555389565451e-13	1.6233439544721e-12	0.859626562371249	0.955062143552339	0.0409665187549873	6.42605730742689e-09	1.44267121945616e-09	4.36570769167786e-06	0.921623867917538	6.61862929890252e-13	2.02667095301011e-12	1.20068134098581e-12	2.59460445690278e-11	1.99705635129927e-11	68.5180260557972	87.7627925642591	88.8206372498535	88.8519130153363	0.0312757654828602	1.08912045107718	20.3338869595391	33.7012139642793	36.610303868667	21.097177155305	0.00968028159877576	90.9409748524509	0.074	0.228	0.3615	0.455	0.514232250642863	0.507929397528414	0.361529119289222	0.474507744547903	0.352174150993907	0.35793485390751	0.155539187505583	0.128401654389296	0.147918348115693	0.046493603864396	0.039071545988899	0.0461666666666667	0.1785	0.317166666666667	0.454	0.393554559355691	0.39200018707056
214	1.1111916300158e-09	9.04779665865555e-09	6.03375348705139e-08	8.77884217521286e-08	0.31491573011578	0.446278335005706	0.182868043838895	1.13043221509349e-07	1.92812239120242e-05	6.69786443356147e-05	0.742952227574438	1.45303402266974e-09	1.7570159510742e-08	6.52128414076377e-09	2.24317588242452e-08	1.62089658745762e-08	47.6597612994228	57.8948820267033	61.6417152836366	62.6516614755164	1.00994619187986	4.75677944881318	14.9919001760936	28.136675966005	18.259005292759	15.8943421912845	0.107548808566207	72.7272715792666	0.073	0.218	0.359	0.4565	0.443815950741653	0.476416631655075	0.369898599347168	0.468647749723257	0.37966379658429	0.433661290532789	0.122058121133238	0.0430706245256581	0.0460809437120101	0.0409647439977307	0.107078710371694	0.0475	0.183166666666667	0.3205	0.453166666666667	0.381436455792709	0.401001794904001
215	1.12118054051391e-13	2.36701924868727e-12	3.10614993324805e-11	7.58623011857597e-11	0.881718305404132	0.661858372345329	0.287372998030288	7.68602971731041e-12	1.9396218792658e-07	0.000166724685959145	0.333187999737805	2.65180832330808e-10	1.94327922408617e-13	2.17500215951949e-13	5.18329260738525e-12	4.51088682264527e-12	66.7120014432367	76.556024354999	79.7815817999945	79.8037206548761	0.0221388548816321	3.24769629987713	13.0917192116394	46.8441982933346	27.0923680027063	14.1732422444475	0.936467381299735	76.81945717197	0.08025	0.232	0.3635	0.4585	0.448328933595782	0.451841974437106	0.413189966998991	0.43963987712485	0.343309125433811	0.408133977256986	0.0860593118807861	0.110097856200804	0.118785420139577	-0.0145517884832487	0.050466317011418	0.0466666666666667	0.188833333333333	0.327	0.448666666666667	0.374822013329349	0.389726855025191
216	2.95525181245343e-13	4.69628938312766e-13	2.77240173211959e-12	4.0038443314282e-12	0.248553782646092	0.252634767504918	0.02416334367602	5.97719579704941e-06	5.47454716357609e-10	8.3441735538019e-09	0.120778837121679	5.70596622428641e-13	8.4787048533193e-11	3.58429938093124e-10	1.60075356675672e-09	4.80408700023083e-09	64.7145979071356	80.147887626852	85.4103866484584	86.7418008668537	1.33141421839537	6.59391324000171	22.0272029597181	20.4954888634466	38.5002927686928	33.1932019695942	2.40719203543631	91.2857248464106	0.06975	0.2295	0.365	0.45675	0.497621164859954	0.43553568846832	0.498570407736474	0.50079700539612	0.396438213164764	0.368345802772416	0.134910880454782	0.141905958804586	0.228936780512252	0.0334726029679568	-0.0296519798335723	0.0481666666666667	0.178666666666667	0.3095	0.441	0.422830934323721	0.368596615012082
217	5.18178509437491e-08	1.12474856945484e-08	4.6930399624504e-07	3.06131567549944e-07	0.084986704751455	0.832655238495244	0.0469006117678892	2.13797467161248e-05	2.55782299310547e-07	0.00241800644528148	0.459993709071411	9.74131471380865e-08	4.93481383189203e-08	1.67257204026175e-08	6.14800487757791e-08	4.1590944530695e-08	39.6220269495752	57.3924909073321	56.5431611355161	59.5100204142727	2.9668592787566	2.11752950694063	19.8879934646975	18.062259973628	26.5577068754683	9.20162302780773	0.545909974018286	62.391495914248	0.074	0.2285	0.34425	0.452	0.505195495040487	0.438420019201252	0.389680098606698	0.466092378277986	0.359126369139011	0.401005356911068	0.148761584748623	0.0624804174786576	0.142729695660533	0.0953679282830483	0.171484587561567	0.053	0.186	0.315166666666667	0.4445	0.366433334234402	0.40305596384056
218	2.99982661934985e-13	1.75408523344685e-11	3.96628498448754e-10	9.18629803159974e-10	0.807621384462261	0.882207517637886	0.607955962952051	4.40346350029098e-09	4.38109723700827e-09	1.86720763000538e-06	0.129640009810306	6.64045178472375e-12	4.32950900335957e-12	2.33362507953432e-11	2.1876991373572e-11	7.69219080407892e-11	64.6837310928677	72.0821374942025	73.775447598724	73.8347377743412	0.0592901756172068	1.75260028013872	9.15100668147352	34.4366784455824	34.4465897448026	22.7270507534013	2.29680996863135	85.55554901653	0.076	0.227	0.362	0.46775	0.442527424313544	0.494719575072645	0.406692310610751	0.466600588528257	0.410279242839751	0.381086321261971	0.162390162702316	0.146142378752689	-0.00349554467306478	0.0685795928177859	-0.00151284399249814	0.0475	0.179	0.316	0.452333333333333	0.452956178518502	0.399807996445026
219	3.53053442922336e-13	5.34837919624292e-12	3.15028027847819e-10	4.99759722535157e-10	0.32270681980228	0.989713763885328	0.447280958328846	1.41809809376574e-09	4.68639965563335e-09	0.000337126685836722	0.980396233680181	3.74803703264303e-11	1.86023823531913e-12	4.41367997460174e-12	2.7514654091613e-11	5.71573596509816e-11	64.3478420170213	74.7388606861787	74.3220444002582	75.2999888339618	0.977944433703669	0.561128147783165	10.9521468169405	36.643793355036	34.3154773549977	12.8519558830594	0.000603790555032901	79.3413249029019	0.07825	0.23	0.36225	0.46025	0.47307010866517	0.54412705586696	0.437663621409293	0.45120572233217	0.361629117978542	0.360702839317321	0.177256881514882	0.134646405066552	0.163737280920202	-0.000393288812152452	0.0349933230455536	0.0485	0.181833333333333	0.3275	0.4605	0.420378885044356	0.448143360991765
220	1.79207128924768e-07	9.83399231481299e-06	0.000115328101712892	0.000121219427143125	0.214730016703974	0.792635896429727	0.821398666434271	0.00529307679620269	3.38271310625042e-07	3.68899291302849e-05	0.111298138963499	1.49356578861471e-05	1.03705416242929e-06	4.45029318391314e-06	1.32455041522117e-05	3.87998639705001e-05	37.0108314220633	41.337157799986	42.1901062504476	43.7293526179637	1.53924636751617	2.39219481797772	6.71852119590039	7.7764822280169	26.0178724308971	17.025049081687	2.53569120167776	49.4263543449688	0.0655	0.22175	0.348	0.4575	0.416383036593679	0.4497390170073	0.240177660193155	0.429369450881765	0.364094682597682	0.357761198597931	0.0489794095042494	-0.0410433450892333	-0.0792499427838365	-0.0178279219160754	-0.0104225076518604	0.0521666666666667	0.180166666666667	0.3085	0.441333333333333	0.380370914987776	0.380890995920616
221	1.27462695642248e-13	2.85587447983158e-13	2.14283445419836e-13	4.75921802061279e-13	0.530070960150575	0.0632507614726739	0.00835229794494664	1.74500699901884e-08	5.07624014428215e-09	1.47989443996051e-07	0.194861792764303	5.34817987086399e-13	7.65815242212464e-12	2.4902907166188e-11	4.15365504827524e-11	1.39786710236134e-10	66.447752382097	81.2490012823619	91.3127401494203	91.70699566658	0.394255517159763	10.4579943842182	25.2592432844831	31.7594216167145	34.1599735950003	27.615482770756	1.68047165264943	91.4361206789048	0.07825	0.23225	0.359	0.458	0.475686101838333	0.451746518859668	0.369285250808391	0.472701487515817	0.416105534940332	0.399985713815857	0.127523471308723	0.0342455447044947	-0.0559490266443742	-0.0214125573304467	-0.080650176559352	0.0503333333333333	0.184	0.3085	0.444833333333333	0.440007621172986	0.367919055472438
222	3.40908799386033e-13	6.91635620663781e-13	3.39843391719474e-11	8.31529723946738e-11	0.903322230227596	0.997721184185	0.175040902925012	9.8928311418574e-09	5.98068833855843e-10	1.13030013725579e-05	0.0522570047087469	2.85658070432343e-11	8.04675036846016e-13	2.81081922926181e-12	1.17023726755174e-11	3.08279283546752e-11	64.4200256509212	79.2898091603274	79.5708632321621	79.5856171333216	0.0147539011595654	0.295807972994226	15.1655914824005	32.8621991752971	38.327724703433	19.2775085727717	3.76752173169552	82.118618596425	0.07775	0.2345	0.3645	0.47175	0.466524300662273	0.514282267403297	0.287838018908946	0.419548673387815	0.338050160594285	0.365098457887197	0.0359971684320844	-0.0172517066789631	0.0276111495792346	-0.00312039661879463	-0.0219482312833304	0.0495	0.183333333333333	0.322	0.452	0.447536135463106	0.359379933843275
223	1.69356285340614e-17	1.28083552570248e-15	3.01218667015096e-14	7.77583734423568e-14	0.753592699005901	0.735546272463068	0.43301969585308	4.33779929365366e-13	5.25566658295634e-12	4.65435045004671e-05	0.00937670140116915	6.62482633648712e-14	1.48711041800739e-17	4.65480305665083e-17	5.92270194448221e-16	1.21685052734732e-15	84.7745566925732	93.1285221566359	95.7989878343724	95.8975245915135	0.0985367571411189	2.76900243487762	11.1229678989403	52.483945625454	47.5892210963175	16.5839395022085	6.74963216029573	96.2667316944461	0.08225	0.23675	0.35675	0.47125	0.514137757318464	0.480222296733609	0.425146595814776	0.412295554098916	0.388893586026565	0.402276233188899	0.117989548276405	0.0780088845028729	0.115540434044623	-0.011679252333753	-0.0248579259093781	0.0465	0.179833333333333	0.3175	0.444833333333333	0.379430238132475	0.453844045349359
224	3.00253310798222e-12	6.12602124823429e-12	1.40771757113348e-10	2.92064960868313e-10	0.548329366266323	0.827661910270898	0.118358980155753	0.00431700074078661	1.70770811621019e-08	3.90729274824473e-10	0.398531647215283	3.0326348582893e-10	3.33445646067015e-09	9.90189970694207e-09	1.1555237543636e-08	2.70942889404508e-08	59.9288061417465	74.4357646270219	76.227979552219	76.5882981165269	0.360318564307818	2.152533489505	16.6594919747804	8.14542201430777	31.8013863057622	39.1586452716456	0.712752237161112	76.4981922033409	0.0725	0.2245	0.37475	0.46075	0.506416441713577	0.542254383424234	0.360554255811221	0.471034951850448	0.388746662027284	0.370319330406374	0.264204655089469	0.102823337963059	0.227718461669149	0.0662248073983916	0.133915866970617	0.0581666666666667	0.1785	0.314166666666667	0.452166666666667	0.382646679604518	0.377498144169211
225	6.30423512173595e-11	7.9580947495513e-09	1.27893061413649e-07	1.27422833388231e-07	0.164487329109947	0.619178292624815	0.704925197167965	4.45151763362705e-08	2.82021916407873e-08	8.05725723341104e-05	0.01244718472093	1.85502857813888e-08	1.05749407248026e-10	5.06371783377301e-10	3.40876402603805e-10	1.31131220735665e-09	53.6254147809595	58.190838648421	59.7862051097763	61.7186855358595	1.9324804260832	3.5278468874385	8.0932707549	29.9420567549814	30.8274384959659	15.544809148967	6.24603184187254	66.5098072567451	0.07675	0.233	0.34725	0.47175	0.503137230879537	0.461065955020094	0.383381864551553	0.441139277507501	0.412993921218041	0.396247086992574	0.145296415415938	0.117776733266478	0.166920896888806	0.111121311359429	0.0646636258951412	0.0498333333333333	0.187	0.3095	0.446333333333333	0.477545698950656	0.404238110353949
226	3.76475975452006e-17	4.37939256485158e-15	3.7257940908378e-13	6.57766869310171e-13	0.339309089671606	0.991577575629385	0.729631703860058	1.61432438445693e-09	1.3694979231718e-12	2.13581326481393e-08	0.00343886053598167	1.62493399711668e-13	2.17930476190096e-15	5.96240604457998e-16	3.47865620385944e-15	1.19819447419394e-15	83.1387963486486	90.4407670522487	90.0423629479483	90.9554029941064	0.91304004615813	0.514635941857705	7.8166066454578	36.3911758344402	50.2270098316658	31.3669913188078	8.55864089259194	94.1961269546682	0.075	0.23375	0.36325	0.47375	0.512760336150198	0.450345833997116	0.360265638945801	0.423866147400896	0.418749191800083	0.408873843387126	0.132305153761726	0.0454222304179734	0.162561589109452	0.0404201675265579	0.162179308406931	0.046	0.175666666666667	0.309333333333333	0.444	0.393449271999759	0.380982042606474
227	4.69769713955901e-08	6.51350216448681e-11	1.03447424109554e-09	2.03224257577543e-09	0.515791982102571	0.733763732153927	0.0007386558156559	1.18260402681554e-05	1.71870184846612e-07	0.0252515180922781	0.527539014332491	6.65162811510537e-12	3.16635112231815e-08	3.43740779575686e-10	1.51451706757922e-09	1.04630691134093e-10	39.8280569569761	69.1342078270827	71.4925239768054	71.9148232371444	0.422299260339059	2.78061541006173	32.0867662801684	19.1911498047875	27.3261622753198	5.00655439971524	0.399129785517289	85.5516014294937	0.0745	0.21975	0.343	0.45425	0.475283169197716	0.504561761454711	0.41586165386756	0.487447666608051	0.407980524986622	0.381657286906395	0.163819884358113	0.234334200808007	0.233220199534784	0.065031687225537	0.281871059405589	0.0528333333333333	0.177333333333333	0.3215	0.447833333333333	0.363461242224228	0.363045209488847
228	3.11033751342452e-10	4.94330075402809e-08	8.57849020503282e-07	1.25748828247695e-06	0.34782524332493	0.856287923843127	0.899014246507404	1.33167485523304e-07	2.25529353461897e-07	6.80289919862872e-05	0.0753374127844876	1.90559213643623e-07	4.83617844928529e-10	1.04482106276745e-09	5.48475333716126e-09	1.11943153452833e-08	50.3103328484431	53.9566540870801	55.0233118075048	55.9046872137624	0.881375406257575	1.94803312668228	5.5943543653193	27.8196386973541	26.8009250579562	15.8648943231547	3.16272324534475	60.7070403933782	0.06875	0.226	0.35725	0.46675	0.492619216062793	0.468193455851499	0.359003221540585	0.414839780409681	0.352784217815919	0.367473665815857	0.0841467238411543	0.0529390140344539	0.0421112271969733	0.0153726075853291	0.00277903621562556	0.0441666666666667	0.1835	0.318833333333333	0.448666666666667	0.408427661087792	0.468170340267457
229	2.10772673894847e-13	1.36963838525683e-15	8.83198977533123e-14	1.60307675418574e-13	0.347012699756607	0.940460477792848	0.00242391591972959	2.12658897103186e-10	7.88284179815286e-10	0.00268111446399499	0.112269450393567	9.21748571521757e-15	7.60935718572953e-14	3.33177988996924e-15	9.43539674108922e-13	7.29083797828687e-14	65.4113241076775	92.9821521960839	93.3430793830776	94.2274305250394	0.884351141961815	1.24527832895546	28.8161064173619	40.34675000076	37.7889152057833	9.01269054847398	2.52198122646405	100.795707765976	0.07925	0.23175	0.35025	0.473	0.519564685822687	0.504784565211236	0.431331711513537	0.455441923935645	0.392057852455344	0.412184310591973	0.251028168073912	0.265509698169023	0.108644344842884	0.0565125184244993	0.137021275281562	0.048	0.181166666666667	0.321333333333333	0.456833333333333	0.32576933604077	0.386052469795227
230	2.12191239647366e-07	2.27732829355857e-08	1.67544623613942e-07	3.41748529762762e-07	0.734253210392359	0.627648812774889	0.0202676901582417	2.52739845490024e-06	9.40459926258601e-06	0.00300614840633868	0.171060618948937	6.7020414798378e-07	1.39568846934029e-07	1.03050192835956e-10	7.6112185909033e-07	1.60152879615688e-09	36.6545926165782	55.759377687762	59.1160019586605	59.2312440776223	0.11524211896176	3.47186638986022	22.5766514610441	22.1455597725653	19.6286973740789	8.80373293602315	1.87362378864236	57.517837512277	0.07525	0.22075	0.35025	0.46375	0.50969025299994	0.452905258911166	0.368084678104608	0.456194685773131	0.38966838438186	0.377074670370464	0.203478747912749	-0.00226440685722274	0.127729257249276	0.02255030097981	0.054448994814555	0.052	0.1845	0.321666666666667	0.449833333333333	0.339716305931427	0.381026461852311
231	3.56029685660149e-13	3.21655327072474e-11	5.09800240972943e-10	5.50364981924765e-10	0.169285169040668	0.500646130955734	0.465494918254803	2.56560132526042e-08	4.32343064727151e-11	9.98836635895113e-05	0.0312649291973372	4.84590074935515e-12	2.55164678107658e-13	3.37090190729671e-14	1.6835111844388e-13	7.93315065313953e-14	64.3305307715564	70.7214553640952	73.1789400893176	75.0682022238398	1.88926213452214	4.3467468597446	10.7376714522834	31.0110761850719	43.4616812999975	15.138902931636	4.63835655806906	86.2945659391537	0.0785	0.2365	0.362	0.47375	0.474445327790277	0.515819053731179	0.425083345092614	0.428364501696902	0.421489666002726	0.413392988148065	0.215537653964316	0.0888584571881789	0.078687530521414	0.0290380429518152	-0.0349237277319474	0.0508333333333333	0.182	0.324333333333333	0.451833333333333	0.406789911972961	0.403136354739626
232	1.02488168363845e-07	3.48642968719806e-08	6.69631730086644e-07	1.27233774225658e-06	0.634669304616785	0.95370107776886	0.0891432579843909	1.53460454249088e-06	4.39557592169572e-05	0.000215148299712289	0.268540588469689	2.32444653213266e-07	2.3667124192293e-07	1.0029664256589e-06	2.9691769446778e-07	8.23336174272517e-07	38.1878731652541	54.7699354305369	55.6486930455576	55.8744749122416	0.225781866683974	1.10453948170471	17.6866017469874	23.1041333477369	16.6924424507706	13.6939339894452	1.2241866190634	60.2060599501536	0.073	0.21625	0.3485	0.46275	0.466896538234039	0.505883659393448	0.477304949849959	0.451697329608113	0.462023919551661	0.368436976867827	0.229277430608478	0.226432356206118	0.118702774664347	0.0804418698039289	-0.0126526086178504	0.0496666666666667	0.183	0.313	0.4515	0.400326972053876	0.418726958998001
233	8.46641152283684e-14	2.89188483134473e-12	3.23056364328412e-11	4.18318320414319e-11	0.216655537716905	0.403087807714515	0.237145043032476	7.91431755353749e-08	4.83361431891043e-12	0.00355258399251606	0.831303736481107	3.46416974501786e-12	9.55034244892814e-14	3.18856220986435e-13	1.49782318516879e-12	4.07936495214506e-12	67.2904900801004	76.1100133837826	79.689572662377	81.2159594287587	1.52638676638162	5.10594604497601	13.9254693486582	28.8269254639254	47.7533344410203	8.4994266983631	0.0453816861900123	87.0807752367526	0.07375	0.23075	0.354	0.4595	0.480031247021388	0.443791117331179	0.466921474922524	0.459965958576782	0.382624299051514	0.395050118749154	0.168940263725211	0.192728407955795	0.177617938627384	0.0986798183329417	0.0786880259366213	0.0478333333333333	0.174333333333333	0.325833333333333	0.457333333333333	0.383859602020961	0.42113625847446
234	1.70774540830285e-07	2.15913877560701e-06	1.02116775819331e-05	1.40012978697603e-05	0.332988733721115	0.469082068854779	0.328229475641495	3.90419104215388e-06	2.81130782228201e-06	0.00648178914565199	0.0823630464165778	1.65270140666124e-06	7.13319142881708e-08	1.01811648910846e-07	3.68090996291713e-07	6.89142202066505e-07	37.1124295021364	45.017317529062	48.6613622445802	49.5986019403426	0.937239695762401	4.58128441128065	12.4861724382063	21.3113204575875	21.9412155120281	7.41123284061177	3.01764388210358	55.2001890407524	0.072	0.222	0.34175	0.4675	0.433193603733708	0.493605981654185	0.426181101765599	0.447427515288281	0.439570901150638	0.418895296475012	0.080973656820493	0.16453045420648	0.0163687126041398	0.111826781086481	-0.0230455823450244	0.0496666666666667	0.183666666666667	0.315666666666667	0.449833333333333	0.408058666956615	0.42136434949222
235	2.67584079817157e-11	2.51161790416026e-11	1.12188820635277e-09	2.19924709591398e-09	0.514666926531363	0.993956564413224	0.129623227255381	3.21198752366846e-08	6.46664898505987e-08	0.000114546912633889	0.522634318805832	1.40147697923636e-10	3.81785328751581e-11	1.65456542202951e-11	2.0953445713364e-10	1.12328306519833e-10	55.4022162138353	71.2769552729951	71.2987300098321	71.723297061857	0.42456705202494	0.446341788861901	16.3210808480217	30.575044339671	29.2182721660229	14.8804012116998	0.408691652684865	78.342772150985	0.07275	0.2265	0.35825	0.46	0.471299211063533	0.453822484650493	0.344547134885508	0.45651346930728	0.3091426593205	0.378414758054592	0.206972065994109	0.0231821428032936	-0.0049922533005261	-0.00230662457100392	0.0438615574460176	0.0463333333333333	0.182166666666667	0.321	0.4535	0.393024360714531	0.358985594622356
236	3.59902974488912e-18	9.38643158630351e-16	3.22367941918299e-14	2.87602155083196e-14	0.110844139945082	0.496164900553628	0.508701120757824	9.8588520496542e-14	1.78675360277825e-09	2.20550686403985e-07	0.385554094760456	2.11848328526413e-15	4.22938401355347e-16	2.89478856446996e-15	2.69752277772716e-15	1.1461829377642e-14	87.9438106985835	93.8069613510816	95.6443243643007	98.1864689538415	2.54214458954084	4.37950760275999	10.242658255258	55.3949677343953	36.1933922753506	26.8440644733146	0.752917523372162	104.153441108941	0.0805	0.237	0.36675	0.469	0.474956139752178	0.440939047710502	0.432705513083893	0.458626445252285	0.415956025778058	0.387664495374764	0.0856996658738264	0.0748314697621755	0.0678932854493329	0.0408608229177192	-0.0015374253021954	0.0443333333333333	0.187	0.316666666666667	0.460166666666667	0.472845563967163	0.378326198905199
237	9.49952548774224e-12	5.19563236580571e-10	1.26081530372184e-09	2.89091947648881e-09	0.842167458167331	0.250195159297984	0.261150373935974	0.000111705777485258	3.65823837759495e-08	1.08268710085767e-09	0.0411956109544237	1.24385016859286e-09	1.86938156699166e-08	2.26965824467647e-08	1.10792347271341e-07	1.42160800468859e-07	57.5467889170977	64.4359854167851	71.0196532346818	71.0593027313007	0.0396494966189493	6.62331731451559	13.512513814203	14.9277823332359	30.3226772645376	37.1699623966397	4.16795018865923	73.1030837075642	0.06675	0.227	0.36725	0.46575	0.51061921202293	0.514645586263158	0.411125215948309	0.490023376369899	0.414551133771613	0.401133747028554	0.157994918352855	0.192900693556016	0.0973626474112709	0.0995744591028741	-0.00469267819216445	0.0485	0.181833333333333	0.3085	0.445	0.437179476964892	0.48813817899425
238	1.20201576915369e-15	6.92753961920433e-15	2.05863718531223e-13	5.38457074355231e-13	0.900376949047669	0.851344848633199	0.165637078949951	1.88065280580012e-09	9.85784081016412e-10	5.29735725898361e-06	0.634042838577603	4.0525138830929e-14	4.34464830412756e-13	2.08223915932064e-13	1.36593736875868e-12	1.21724384971717e-12	76.0376410953177	89.4363030052773	91.4047016027762	91.4203729322398	0.0156713294636575	1.98406992696255	15.3827318369222	36.0935814491686	37.3528166222386	20.7266506491214	0.226618147751651	97.3981643386402	0.07925	0.234	0.35025	0.4465	0.464609681166472	0.470797901636884	0.498459356500691	0.467249931426165	0.374615594981169	0.409375823373591	0.252880187582837	0.187084296979907	0.106791708045536	0.0329788414562306	-0.0174068281640576	0.0495	0.1835	0.306666666666667	0.451333333333333	0.385580353721924	0.354121721129131
239	1	1	1	1	0.775587459109822	1	0.00139944913405861	2.16837141516083e-05	2.34603467808857e-08	3.97252418649149e-09	0.0133436989590198	2.42980513273117e-11	5.20577016218333e-09	2.20391874274838e-10	1.33428778366732e-08	6.71534441434292e-10	-Inf	-Inf	-Inf	-Inf	0.0812671778985532	-2.06433767948329	30.3429686639429	18.0353824358026	31.1847365995982	34.6371489854155	6.12296252929809	82.5010065077773	0.07125	0.22875	0.361	0.472	0.517743616167424	0.555232159461062	0.441774177984523	0.450996680068932	0.360415873502808	0.387492377126819	0.254815496820979	0.118064856016708	0.245775297335378	0.0065310608876607	0.999958992306093	0.0506666666666667	0.182833333333333	0.3045	0.446833333333333	0.384122074091929	0.361500072355059
240	2.91127716410538e-15	2.24712498549424e-16	3.03180933817225e-14	7.36867301155345e-14	0.626152937435834	1	0.0259680700333689	1.26799555202235e-06	2.84376734856222e-11	2.70468723545468e-09	0.0208102510966815	1.25276926558067e-14	3.27458496021727e-12	6.02873780091304e-12	3.82451994744834e-11	3.90929441984359e-11	74.2213581100368	96.9218063710141	95.7841894367957	96.0215033191198	0.237313882324088	-0.900303051894298	21.800145209083	23.4711723218215	44.2815992514243	35.3856757388003	5.34261350936504	100.093068905942	0.074	0.23225	0.36875	0.469	0.485174823519463	0.50762904475009	0.363782286743483	0.445815111426491	0.406041218319321	0.3948142007017	0.106418165922331	0.11873517636579	0.0596025502938873	0.034538780267015	0.0917163847567559	0.0503333333333333	0.177666666666667	0.311333333333333	0.4455	0.36781415449758	0.341278348644863
241	9.37031117922961e-11	1.108046469363e-10	1.17764042483839e-09	4.71487713601593e-10	0.0390878533863063	0.185784586785052	0.0198782615069239	0.00121669328196307	3.62354716931004e-10	1.57750628193143e-06	0.0304838364683348	4.43602703968777e-09	2.08630225346641e-09	8.76175666627993e-10	1.29609532223273e-08	4.3278488963654e-09	52.802973998063	67.936043097623	71.182817951827	75.4398632074081	4.25704525558103	7.50382010978501	22.6368892093451	10.4648211217236	39.3058464757341	23.0511194884348	4.68179743235123	70.0170161683108	0.06625	0.23225	0.3675	0.4685	0.4691864733903	0.480944840222916	0.510119245476564	0.474124604199092	0.420772339712544	0.394606920071813	0.0503042912608578	0.226352570826145	0.141868474547033	0.0306865806891361	-0.0560113226549328	0.0508333333333333	0.180666666666667	0.321	0.4465	0.351732245730953	0.372272049124685
242	8.02742143130654e-10	2.31982060966687e-08	2.43982798399648e-07	4.29490123127273e-07	0.492513732835675	0.710029545713916	0.502368867987841	4.08333214063168e-05	7.66989941378516e-09	3.22258711365731e-05	0.00626555123710906	8.03175643295768e-09	3.21206434193565e-09	6.18807157558863e-09	1.41435355366406e-08	2.85656320866407e-08	48.337168251106	55.7164833438655	58.1803030317169	58.6513329638401	0.471029932123201	2.93484961997456	10.3141647127341	16.8322559584685	33.3570570056672	17.281800075034	7.472298396513	68.5665139262922	0.07225	0.22875	0.35775	0.481	0.484071780289781	0.450473491617643	0.433293150880192	0.429924871637584	0.404069413141445	0.391406005691498	0.139467307343513	0.0905640079175862	0.109852990394857	-0.000296833603755951	-0.00298761503676702	0.0521666666666667	0.181333333333333	0.317666666666667	0.453166666666667	0.441935243212503	0.358529343932834
243	4.94792177531844e-09	1.6330767576842e-07	4.26568655060885e-06	3.79477856461592e-06	0.14596762162942	0.864967117657685	0.668053385334717	4.63876073780874e-06	1.51543409794373e-07	5.85941862029307e-05	0.0562670449428812	9.69541280810872e-07	5.11930492685793e-09	1.16937051812033e-10	1.00489810295197e-08	6.08055751410584e-10	44.5430577366205	51.1579044248792	50.9278974358604	53.0417898793821	2.11389244352176	1.88388545450289	8.49873214276158	20.9809370617704	27.5695808511919	16.1475540964675	3.64413440683711	56.5728012640583	0.073	0.22825	0.36325	0.46925	0.529626529427725	0.489056972560535	0.367667461158526	0.465040105817582	0.397413651101748	0.400920450026892	0.217381587612212	0.134766041362233	0.00497616014057937	-0.00710938269752126	-0.0259232827103868	0.0506666666666667	0.185	0.324333333333333	0.449833333333333	0.398611566504834	0.430372995452822
244	4.40337354926676e-09	4.03013540473467e-07	1.64293961435617e-06	1.58964512200241e-06	0.165133862063396	0.280335858270208	0.484835570939775	7.42400354574457e-05	8.70764651053364e-06	1.46213861532224e-07	0.0642915466599811	9.85898101146645e-06	1.08651906448194e-06	2.73014888299539e-07	2.71710700810078e-06	9.40028439574117e-07	44.7866930384043	49.0252137383068	53.3740433636849	55.3006163819446	1.92657301825966	6.27540264363779	10.5139233435402	15.6995957495847	19.7758391308962	27.6388311713581	3.42306494724289	50.5306395532453	0.06725	0.2175	0.35625	0.474	0.453654059451997	0.480274941933076	0.448724809610938	0.451856900981343	0.407807183433578	0.400976722996095	0.141023171998693	0.0849681003932532	0.259560295872255	0.0869522968993468	0.209130339908149	0.0485	0.181333333333333	0.305833333333333	0.455166666666667	0.378737635923063	0.396046004242744
245	1.90893779845343e-11	7.75627707633762e-11	1.39892651726846e-09	2.54888643425886e-09	0.44079637454069	0.75763689639872	0.170756335551325	1.47540316938685e-08	1.38973787724749e-07	1.62866293817275e-05	0.0945707933482372	1.67800753316547e-08	6.66899756986075e-11	5.05880447357773e-12	3.42607649793331e-10	6.03591263879276e-11	56.1018797986981	68.7406896763132	70.7709975295584	71.3652058791195	0.594208349561086	2.62451620280626	15.2633260804214	32.0854215220133	27.7370723790955	18.5806388858564	2.79479614190495	66.7569588750451	0.08025	0.2255	0.3565	0.4665	0.493209622392317	0.423893950558172	0.416069012179402	0.445260121698426	0.38282041129928	0.394040023349084	0.0235067197072358	0.0708294350157195	0.245386929994459	0.0690263619803976	0.126152514365586	0.0518333333333333	0.182333333333333	0.315	0.4495	0.370807861235793	0.403850462971721
246	2.76561572660623e-22	1.2362280567071e-19	1.33568808512146e-17	3.34397282670694e-17	0.554663289088107	0.995180039834249	0.85470147367507	1.53427355448514e-13	2.40223978319681e-15	4.38067541768234e-08	0.250823504109379	1.36724994219094e-15	2.46408203861912e-20	5.93941261813159e-20	3.20100318812978e-20	1.00753107939425e-19	107.280763910778	113.146137730939	113.202491299475	113.551520327361	0.34902902788599	0.405382596421987	6.27075641658303	54.5257101610332	62.7040270595953	29.9731626902321	1.31871107143706	105.150520543106	0.07575	0.237	0.36375	0.4585	0.515531287226857	0.481283295703197	0.396621162055443	0.439640907275291	0.372744765550825	0.355243730873971	0.156676186052201	0.129365966170947	0.0469121452606714	0.012272295465654	-0.00230862933190282	0.041	0.172166666666667	0.311	0.446833333333333	0.371461490309657	0.44542735450438
247	2.35696575345793e-07	5.59752270424736e-07	1.11364035371438e-05	4.31172285599417e-06	0.0387156891641447	0.484937343756619	0.131225574682873	0.000347462641840116	4.20748221612453e-07	0.0114811326884035	0.902186069299417	1.23159641457382e-06	2.98459810097397e-07	4.63897430657331e-07	3.75448191014565e-06	4.86694567770607e-06	36.432978568344	48.2456104479643	48.4346558398975	52.7079551338975	4.27329929400003	4.4623446859332	16.2749765655535	12.7954540498067	25.5967465015037	6.38928404177932	0.0151044771482702	55.9582187454298	0.07275	0.225	0.347	0.45775	0.46345909555593	0.415851992818618	0.416961227605543	0.447009227268905	0.38528228445775	0.3954671333857	0.0825377808641767	0.105169573254493	0.171694595313976	0.109037799149343	0.260817259465767	0.055	0.1835	0.322666666666667	0.459	0.361650835491004	0.328923712473631
248	1.27589438565913e-13	4.0848184355952e-11	1.98026683506621e-10	2.09364846873164e-10	0.161184158344502	0.206165831893194	0.448392728642961	2.3566211357711e-06	1.32806121661708e-11	1.37344240862324e-07	0.0120386614734289	8.99105128841946e-11	1.03826317440416e-12	1.7818812110611e-13	4.00103098373189e-12	1.48756878679328e-12	66.4457048351032	70.1843597192201	75.4215645543809	77.3846458887783	1.96308133439743	7.20028616955824	10.9389410536751	22.2798867134834	45.7726313861804	27.7598905091381	6.30516638875997	79.3998218317362	0.06975	0.23025	0.36	0.464	0.515723600163488	0.451176258560271	0.351374684339158	0.460506072646221	0.394319356625929	0.383297283937168	0.154571127324962	0.133943018413346	-0.0286140982073249	0.0324932027935492	-0.0417718091700515	0.0473333333333333	0.175	0.309333333333333	0.4385	0.440888461360759	0.398402640822252
249	3.5315230157295e-14	6.40578015862636e-14	3.89154071593143e-12	8.085074861824e-12	0.493361515132004	0.990411707207729	0.141029530156028	3.07959558294173e-12	2.86065965384662e-07	1.72438540238449e-05	0.121251320907078	2.78564348646011e-12	8.24129614017492e-14	1.13585407971564e-14	1.22930717252891e-12	2.1552253712801e-13	69.0905382922792	84.5489795548201	84.6240822999534	85.0932691031558	0.469186803202319	0.544289548335655	16.0027308108765	48.6372778602718	26.3415619037751	18.4717827755394	2.40108250472986	87.590748528266	0.08075	0.224	0.3605	0.46325	0.477375017370635	0.472303705087451	0.348228860894531	0.443289589574634	0.336709227457874	0.357884921668568	0.0301396002665403	0.110637368110923	0.0709520409899201	0.0067979608675412	0.049782598619124	0.0465	0.182	0.319	0.4475	0.333982409370305	0.447382532392652
250	1.98163840885392e-07	1.09001803282142e-05	4.57390324262963e-05	8.43067750713809e-05	0.838682309023993	0.600823438153778	0.719018385139557	1.75098978080511e-05	3.18765232124434e-06	0.0304415902199144	0.7805204796173	3.67691892190125e-05	2.14192796696187e-07	1.80738303893413e-08	4.95012519697512e-07	8.80352781969307e-08	36.7988291147267	41.0849145931206	44.6934604014023	44.7349049127661	0.0414445113638067	3.64999031964544	7.93607579803938	18.4426051243536	21.700156760231	4.68417995847813	0.0776407090397697	47.003708163174	0.06875	0.22875	0.345	0.4555	0.490809310029435	0.461488076480739	0.405628335175515	0.427673746666324	0.405882339346183	0.434386220996351	0.0790285116763654	0.0813422098547562	0.121923989030289	0.0540205009743619	-0.00923330820152837	0.0483333333333333	0.190166666666667	0.324166666666667	0.458333333333333	0.425168811931293	0.443872736533396
251	5.73788610761603e-13	6.35598061538083e-12	6.3734830628178e-11	8.53344339906727e-11	0.231888186646526	0.395418860364416	0.134653364278212	5.04799777221086e-07	1.89038196765192e-09	5.94922920915235e-08	0.0780458497677213	2.17488264206092e-11	2.01322952215542e-11	1.79059833514141e-11	1.73963439587223e-10	1.38289392470117e-10	63.3461328440972	74.3534632339797	78.0948046011617	79.5240465868628	1.42924198570108	5.17058335288311	16.1779137427657	25.2453940086871	36.083526507733	29.3798739545764	3.10513313802403	82.7627474378409	0.07375	0.23	0.35975	0.46625	0.45849415952647	0.486428623864802	0.320460345989547	0.472012544248662	0.366671119714845	0.362042708243155	0.123914917492146	0.0884723174168539	-0.015085115908726	0.0373123985859359	0.000451023210940769	0.0493333333333333	0.180666666666667	0.307666666666667	0.448333333333333	0.385613722099518	0.394897073051192
252	9.3059431876476e-11	2.32800838861846e-09	1.39156269451176e-08	2.72974074676114e-08	0.56833463027849	0.474396791354855	0.310752125363688	1.01454829598052e-08	1.64600276236916e-06	2.15600731749287e-05	0.0167502307857134	1.68169923193589e-08	9.53022503396637e-10	5.0070659890813e-09	2.3131982512364e-09	6.65105886662304e-09	52.8172822139823	61.0147490256568	65.2304210697403	65.5558980370624	0.325476967322174	4.54114901140565	12.7386158230802	32.813176122414	22.9694046564236	18.0462691170851	5.72235692949471	66.7515454446982	0.07525	0.2265	0.354	0.4725	0.467389294977843	0.475431992440569	0.382792553854913	0.453257136953191	0.374372716987922	0.397545535197158	0.0876917788601491	0.00207304175436234	0.100032457474981	0.0253538307456601	-0.0317948047636576	0.0475	0.187	0.313166666666667	0.448166666666667	0.495036697967339	0.335883140671698
253	1.57940795358954e-06	7.80935148049359e-07	9.55794414035661e-06	5.67375051204288e-06	0.0757362660607186	0.475188046848552	0.0514270208356132	0.000790322269146342	9.05899955564934e-07	0.00309144537734926	0.16903835067651	5.78432535306207e-06	1.23048623772632e-06	4.94214922441891e-06	1.79156624044518e-05	4.98981093801029e-05	32.4071557441421	47.4530846236594	48.8341778691392	51.9882817007019	3.15410383156268	4.53519707704254	19.5811259565598	11.2638241429677	24.1184118262208	8.75269690740424	1.89145102949624	51.937570335322	0.068	0.21925	0.34625	0.4715	0.434928534207156	0.476998422675037	0.40870640388698	0.433126630716193	0.318232897539924	0.38522769205392	0.170376754328764	0.00732669576477521	0.20121893307067	0.00469175687256776	0.309123321741097	0.0518333333333333	0.179333333333333	0.317833333333333	0.4575	0.447551322283402	0.410799242857857
254	1.89576111514076e-08	2.92016075283119e-10	3.96762377920592e-09	9.0493262369311e-09	0.936281544840367	0.771911115410122	0.00538536572798037	2.70656053442055e-05	7.57711046024293e-06	4.62437409617349e-06	0.341500182613009	4.76560667225475e-09	6.09324683153786e-07	4.74773025031275e-07	5.1220636451396e-06	4.43631201167429e-06	41.7319858764749	65.7438658916362	68.2678672350376	68.2742583284344	0.00639109339681454	2.53039243679814	26.5422724519594	17.6135288909172	20.0417146349973	20.9868880780214	0.904791469845804	69.8422505024877	0.06825	0.219	0.35725	0.459	0.502825087744309	0.549787002444315	0.377095463229798	0.500930827690342	0.390192491683413	0.376533834623036	0.238351585717271	0.130167239383118	0.233591745502228	0.065641012404502	0.183020919717415	0.0483333333333333	0.1825	0.313166666666667	0.449333333333333	0.354634738723248	0.37745504554248
255	2.54118761822007e-14	1.54694016672391e-12	4.95036146617512e-11	1.13459025903623e-10	0.691299558495621	0.930356044883932	0.614648154307475	5.54568695840244e-06	7.37467017774276e-10	1.49800539981458e-10	0.00205172152021531	5.40914883333942e-10	6.33763786425333e-11	3.36658847223595e-10	5.65105557966528e-12	2.18145985516769e-11	69.7676940285601	77.5023307884039	78.688493775262	78.8461758969788	0.157682121716789	1.3438451085749	9.07848186841875	20.6389312321498	37.9189167497025	41.0314325960589	9.50267870407879	75.109833052321	0.073	0.228	0.37325	0.472	0.454350637090315	0.4699764774161	0.461673173969837	0.469904625802497	0.43096923023841	0.392371463777582	0.0854862884575575	0.222179469549898	0.10805494446374	0.060896368693015	0.00665097339861098	0.0508333333333333	0.177666666666667	0.311333333333333	0.440666666666667	0.441812639276402	0.409640549412192
256	3.92611992251335e-12	2.08172093640067e-12	3.63982354717439e-11	7.26572800394714e-11	0.481144685309203	0.690060241207419	0.0385585351086188	3.82037936200505e-07	4.10543847116765e-11	0.000799330512270884	0.20480841530526	4.11469058194761e-10	3.11977572043402e-12	1.04424859446381e-13	4.22980878585205e-12	6.47911932233734e-13	59.3744312262788	76.8418984342788	79.4100146355195	79.9062822988635	0.496267663344042	3.06438386458467	20.5318510725847	25.7830036439336	43.5629242510568	11.2427867504321	1.60774968796795	75.7667111252979	0.07725	0.23675	0.35725	0.47625	0.516614553439626	0.431029252362033	0.443878970067224	0.477560815636344	0.411280673308365	0.416116908051696	0.152657196142967	0.149412164774586	0.149838248060233	0.113929239989692	-0.00189764763906106	0.052	0.182166666666667	0.324833333333333	0.463333333333333	0.357276197797357	0.420835982354172
257	5.25973143322503e-07	8.24294872074314e-08	1.29707876869787e-06	2.44789475923512e-06	0.64854647955276	0.921990794952298	0.053544634783404	1.16403851706296e-05	1.11776442689639e-05	0.000951368265626994	0.189718321790309	3.80024651396218e-07	4.58242938751789e-07	2.06310715665418e-06	1.77514247456468e-06	4.50458795648819e-06	34.7373234590777	52.7620929412587	53.9754601087552	54.1831976819376	0.207737573182385	1.42110474067886	19.4458742228599	19.2213561643948	19.2988023000489	10.9198984032537	1.71980364756564	58.9620272910111	0.07	0.22275	0.352	0.4635	0.471561686509789	0.509485346197955	0.414191636674468	0.480399887366182	0.355686590892452	0.385754212362698	0.207907718330524	0.107726068929323	0.119197466451071	0.0288321394490047	0.0173403122681802	0.049	0.186666666666667	0.320166666666667	0.450166666666667	0.464700008831093	0.429618631651151
258	7.00839912061485e-11	1.11016690654244e-10	1.73534888349423e-10	3.63700080466318e-10	0.566256092611192	0.149163311700834	0.0197499328559303	1.20843985318564e-06	4.46056808066232e-08	3.16663604214946e-06	0.00196336479592086	4.41692823208977e-09	7.0803768718352e-10	2.07241941730423e-10	3.41509440993851e-09	1.84554128816585e-09	53.4057249294201	67.9317269483363	75.7337189120954	76.0627060752158	0.328987163120473	8.13097912687954	22.6569811457957	23.5637307217412	29.9381185904531	21.7128463271056	9.58347469847467	70.0275351144295	0.07225	0.2305	0.36525	0.4785	0.527864045000421	0.427600166392933	0.356407613405189	0.465175527132609	0.436373364180698	0.401508312585654	0.190327854725535	0.0499395762203212	0.0412006029685928	0.125801737936257	-0.00682887144940215	0.0488333333333333	0.185333333333333	0.320166666666667	0.447	0.379954876980569	0.432690758150225
259	5.41159656323856e-15	2.35242956676687e-15	2.84342680642236e-13	6.65580477947629e-13	0.607001204223641	1	0.0820410844218526	7.71528940896072e-06	2.91962954967623e-12	6.04930392154331e-09	0.0643107370723517	2.75223596637253e-13	1.01108641129105e-12	1.12814449122698e-12	1.91144983626792e-12	1.65092399721599e-12	72.9477525803813	91.8003232194023	90.6633918687803	90.9279567768172	0.264564908036846	-0.872366442585189	17.9802041964358	20.00715597832	48.7418926886548	33.8187493704008	3.42257220273859	92.9768439138702	0.07125	0.2395	0.36275	0.4745	0.483273073977501	0.471412181571772	0.452468079349088	0.475826231116625	0.392173855949805	0.420325804809586	0.145457447886606	0.208099946169698	0.0366103917003981	0.036896445791753	0.0189202975019199	0.0496666666666667	0.181666666666667	0.306833333333333	0.455666666666667	0.401304050450965	0.293196186037905
260	9.00049131783226e-11	9.63654006003278e-11	5.4757321077497e-09	6.23886370769477e-09	0.1930982943207	0.967759708536424	0.130424640711781	1.25021546613386e-07	2.41220538202837e-08	6.51400461406472e-05	0.0335914380582785	2.69365775806471e-09	1.66275955441778e-10	3.45447059680739e-11	3.77826678474827e-12	3.65438040239637e-12	52.8865562336796	68.2511586547989	67.4906994727644	69.1845185543571	1.69381908159266	0.933359899558127	16.2979623206775	27.9417704099142	31.1307430568322	15.9470258529764	4.51537925559933	71.2310318009456	0.07575	0.2345	0.35975	0.46275	0.543000880383876	0.417503969523631	0.404131563343152	0.462163016659812	0.376916932360251	0.388185403673214	0.115165605335533	0.145007420055047	0.030137965010219	0.0141063111753379	-0.0320326123301969	0.0498333333333333	0.188166666666667	0.321166666666667	0.441166666666667	0.398528850450157	0.349666104949646
261	2.19520977763003e-08	3.31502226582599e-08	1.22634991421622e-07	2.46661620673963e-07	0.683750035954804	0.395609438941246	0.0680353338895801	0.00179283160123185	4.73334748447941e-08	1.42709355386034e-05	0.0200036684907381	6.22958845244554e-07	1.38435678595458e-07	3.15801725782459e-07	4.06295706796506e-07	9.94025489507131e-07	41.4245623699971	54.8872065297546	59.8902379633	60.0561729937544	0.16593503045442	5.16896646399982	18.6316106237573	9.75040553510462	29.8230341563685	18.8325684349384	5.41157425505298	57.7044460652928	0.06775	0.22625	0.364	0.473	0.403870257686149	0.547451977998634	0.481863416974974	0.47704847606714	0.396148603084767	0.399204618917106	0.111621624063205	0.135316580067988	0.0341671265774625	-0.0135963808548784	-0.0619153636347485	0.0526666666666667	0.1815	0.322	0.449333333333333	0.408457962793989	0.416556082106049
262	4.48223762167504e-16	1.29264506495674e-17	1.03234795095243e-16	2.14083572221941e-16	0.39235063215023	0.283533234951057	0.000988054838682938	7.89660652786036e-11	4.09810568216555e-10	4.95022484942844e-08	0.0341269281481828	7.50018930427709e-14	7.79897124424089e-14	5.26108201932874e-14	9.8988920035549e-13	5.44179349735624e-13	78.06178103204	103.118375272497	108.627038584076	109.358683172839	0.73164458876272	6.24030790034158	31.2969021407989	42.2832480154402	39.0655565986672	29.7361807788147	4.488333593059	95.9807265163795	0.0805	0.233	0.36475	0.4585	0.522203326635916	0.545347647708106	0.420744153506367	0.43415359568938	0.470966765524292	0.40383504519904	0.240103860475257	0.205257628692306	0.0245737704328499	0.0631434975012177	-0.010893266538521	0.0483333333333333	0.1815	0.312166666666667	0.437	0.389124703156815	0.368334577157655
263	2.23193486224664e-08	1.05725167961801e-08	6.4033927858599e-07	1.31905996282608e-06	0.886982340724964	1	0.212063427784301	1.67858821331076e-06	0.000379478756740354	6.5804640691883e-06	0.0851934665224075	1.10956010467731e-07	1.51734195708029e-06	1.04123592433176e-06	1.04950631049063e-05	6.83087768158606e-06	41.389777132601	57.5354246274583	55.761437805224	55.7816369360589	0.0201991308349534	-1.75378769139934	14.3918598034579	22.9317208556349	12.6306226583547	20.3114780147807	2.96292936276041	62.0655883157322	0.0745	0.2185	0.36375	0.4655	0.454662033218134	0.477854205070847	0.378466007528887	0.446140299929757	0.389927141745053	0.407224953410971	0.0924540705038592	0.118441402503691	0.0303266956835243	0.0483261595221374	0.057092877383824	0.051	0.189333333333333	0.320166666666667	0.448	0.391286110125628	0.302986087631587
264	4.95269756672009e-06	3.32882426803018e-06	5.79355749422412e-05	0.000104911254671787	0.787954723920551	0.999504356920922	0.22449887910964	0.0108856607857308	2.80338958488269e-05	2.29702093934441e-05	0.129377570385412	0.000753744174389042	8.58393323718405e-05	6.46591341476105e-05	9.80418767430821e-05	7.70224783972573e-05	29.9747553658599	43.9728556806003	44.058084406046	44.1304279001997	0.0723434941537562	0.157572219599388	14.1556725343398	6.48388813097517	17.5466859600147	17.9256689923932	2.29995712121672	38.5271376587266	0.063	0.22475	0.3585	0.46375	0.467640402785524	0.449467558609894	0.326613941561688	0.450339760570658	0.361122014310881	0.390108394441106	0.100412920466714	-0.00582560188115462	0.0530150003483198	0.00147169416964804	-0.0105491659621344	0.051	0.190166666666667	0.317666666666667	0.448333333333333	0.3866157930531	0.39651855500473
265	5.73785548804664e-14	2.86264351736292e-13	3.71836972581255e-12	9.35948448970673e-12	0.88883302161241	0.622559113530726	0.118415732391396	3.22708527090865e-07	7.02532854206779e-08	9.6540945230877e-10	0.316856917584202	1.86863765191111e-12	8.59235928824214e-10	3.26215982362376e-09	1.3668342189663e-09	5.1402964408048e-09	68.09152083558	81.2437640753415	84.7297019284961	84.749240657904	0.019538729407941	3.50547658256255	16.657719822324	26.1088080925574	29.0577282229297	37.3935485760339	1.00187632541565	88.5235362436568	0.074	0.228	0.36325	0.4565	0.45734653582551	0.474738986869816	0.421909656529875	0.46273190949045	0.437117284101751	0.371925490360745	0.191162132834279	0.144782295048862	0.126552660470248	0.0910454598875182	0.100221558417799	0.0491666666666667	0.183666666666667	0.3045	0.446333333333333	0.414496470402287	0.361516109849284
266	5.2408326271926e-09	3.65229135062034e-08	3.41900928691357e-07	6.94185082582833e-07	0.7631610269121	0.735968893487069	0.292987232344384	5.35445561781434e-05	4.07656355037563e-05	1.03882283862544e-07	0.0425765331879083	6.37037697330157e-08	1.48000702138721e-06	2.37961791904868e-06	1.36625605189398e-05	1.44162124683227e-05	44.4228605908138	54.6617884430598	57.3372355303363	57.4280367534157	0.0908012230793247	2.76624831035588	13.0051761626019	16.3182931310575	16.8354044270218	28.3002553000406	4.11213694246726	63.452032532993	0.0725	0.22225	0.365	0.4845	0.481242309913877	0.424369833243977	0.41135490622558	0.43135373242725	0.393389279462248	0.399443152460409	0.117988017867195	0.0871771780259929	0.130619002335238	0.0198880330950489	0.113974145107795	0.0526666666666667	0.1885	0.313666666666667	0.463833333333333	0.356559569291799	0.442071763134639
267	2.46057097843723e-15	5.98509379640639e-14	6.23182370839946e-13	1.59309718799347e-12	0.847213623658963	0.521394191899461	0.215320717460667	2.32992854742179e-08	2.7159049444413e-10	1.35860299326257e-09	0.00102524352518956	5.46886059717449e-13	1.67155695057934e-12	8.52598618971003e-12	7.1062350960493e-12	2.96718082635141e-11	74.5667986624831	84.6986351130763	88.8586637803019	88.8957873768959	0.0371235965940286	4.19715226381959	14.3289887144128	31.1981096152522	39.8689207258103	36.7273451022193	10.7814136340276	91.3843008186685	0.079	0.2275	0.3655	0.48075	0.487953907782387	0.486288625895613	0.317432357627525	0.464837076516156	0.360878679597046	0.357178456024641	0.0746028815653992	0.065783248737303	0.0187149389015658	0.0162869549670585	-0.0149971393235513	0.0511666666666667	0.176	0.307166666666667	0.447333333333333	0.450523657208043	0.370007031591673
268	2.96133608845336e-13	2.26023849245815e-11	9.41933003984358e-11	2.16735423666168e-10	0.722165829359322	0.327361284976473	0.320854025453827	2.94374808985603e-10	1.1303283502111e-07	2.36070274807483e-05	0.00013730520755879	2.27050418093459e-12	3.84308043375847e-12	2.01199075924882e-11	2.58513434809149e-11	1.05224155748248e-10	64.7103574100183	71.5136027398403	77.1755248340414	77.3019518059227	0.126426971881301	5.78834906608245	12.5915943959044	39.7115805770345	28.1368538007482	17.8736247429388	14.5387618607383	88.0686569009056	0.08275	0.22925	0.3605	0.47525	0.478691553768849	0.494506131272694	0.378219932895833	0.450917114960884	0.401494250964662	0.39473633662345	0.0711369666941043	0.0940785989249396	0.119535977867728	0.0638053714373745	0.0380636685144857	0.051	0.1855	0.319666666666667	0.4365	0.430261073360259	0.399546842423025
269	1.26980315709698e-13	1.51947960286063e-11	2.797135246116e-10	6.6521712553549e-10	0.9268335967752	0.819614719083645	0.699195415907868	2.68815420634505e-06	2.45536673459792e-11	7.08884201408759e-07	0.219134521860532	9.16756673808823e-10	3.57319613894302e-12	1.40484530106697e-11	5.90041685704132e-12	2.21771816667667e-11	66.4555639348109	72.4038872538949	74.6039030034517	74.6123356394164	0.00843263596470933	2.20844838552148	8.15677170460549	22.0271890178483	44.5690979503252	24.59082580822	1.51002991372479	73.8396602165898	0.073	0.23575	0.3675	0.466	0.426418772522622	0.426051943782896	0.326626558149762	0.419887751362963	0.39034853551477	0.370692212706628	0.0432770051622667	0.00360249089916083	-0.00498985261581125	-0.00486053307989522	-0.000719107814762113	0.0501666666666667	0.180666666666667	0.3195	0.4535	0.428268902698539	0.345805243966463
270	2.3140397691559e-07	3.45651064754314e-06	1.84346506775861e-05	3.36185893304306e-05	0.712200958224024	0.643969214309961	0.462331711828953	6.44175542548111e-06	5.72617506676121e-06	0.00155940340941912	0.0895958783291205	1.43232647004555e-05	1.68615655292063e-07	3.06176521770434e-07	1.59871579971377e-07	3.80511594047198e-07	36.4717560361387	43.8818138147617	47.110310122458	47.2463986242801	0.136088501822087	3.36458480951842	10.7746425881414	20.3522424147868	20.5776157312212	10.0070708957792	2.88161935176686	49.5380045403453	0.075	0.22325	0.35625	0.46275	0.442113848972729	0.435580297624957	0.286501683992676	0.45379620534479	0.391372793908283	0.363890414587388	-0.0193145610045793	-0.019969837446281	-0.0216910566592178	0.0218956947892703	-0.0326907377293113	0.0526666666666667	0.186	0.325666666666667	0.4455	0.440176228970068	0.404002318425848
271	4.60779071774981e-09	1.0374256070808e-07	4.76647521713375e-07	8.02441343747628e-07	0.456970796698677	0.43646613795451	0.336799694784318	4.37130043119182e-05	1.47304388666376e-08	7.09556524036602e-05	0.0222608342784579	7.79053990717734e-07	7.48690449569076e-09	2.44704871907378e-08	2.23307452171416e-08	6.99583170018954e-08	44.6918808878982	52.2234124117167	56.50416526966	57.0574693155213	0.553304045861296	4.83405690380459	12.3655884276232	16.702948614573	32.0885306069958	15.7851928110886	5.22528218101979	57.1331543684118	0.06925	0.23125	0.34325	0.47125	0.530397962721284	0.505277491775882	0.467460651104605	0.440340022235976	0.429573178802335	0.42560319888863	0.202264271272764	0.17733722418651	0.166361345710257	0.0588649369028026	-0.0292309960890263	0.0496666666666667	0.1845	0.305333333333333	0.448	0.444487467145275	0.444453190314934
272	4.65405588157175e-10	6.00402819920357e-11	5.02899391515868e-09	1.14372630153393e-08	0.952652748409863	1	0.0764453571821336	2.51249734613494e-07	1.47089182797158e-06	3.36494119194889e-05	0.863353078364344	5.45720617577538e-10	3.22055630677553e-09	1.77181884288349e-09	3.22196141345302e-09	3.94514866167021e-09	49.4720055098005	69.3176542947986	67.6961791800568	67.6997046715624	0.00352549150557024	-1.6179496232362	18.2276991617618	26.5922488930591	23.1856718287236	17.1996738492435	0.0296209645130148	75.0885726629772	0.07425	0.22275	0.35525	0.45775	0.519142644485657	0.535208520937967	0.335616821806458	0.48996583889338	0.403906540079892	0.371874298956517	0.251893118361887	0.152426892235428	0.0793840178314463	0.100031764887192	0.115156350035555	0.0491666666666667	0.183333333333333	0.315333333333333	0.456	0.431338712678142	0.37616811775952
273	1.01911409874391e-06	7.71965953854553e-07	6.84493621036046e-06	1.34216517380866e-05	0.93046535499186	0.816401372986369	0.127786208052251	3.02774089918297e-05	0.000130799866043661	9.690311146419e-05	0.0231812516160501	4.51989254826392e-05	5.7168417718995e-06	1.71289293624463e-06	5.35738370046257e-05	1.79939530493167e-05	33.3367036931595	47.480617166817	49.7036202586751	49.7112344549751	0.00761419629998272	2.2306172881581	16.3745307618155	17.4003256875631	14.6302246866017	15.1961045549688	5.15487144094732	46.442897681968	0.073	0.21	0.35025	0.46875	0.47544852238474	0.488738269700233	0.374707801017204	0.485149147434702	0.370315833002066	0.371212518015267	0.197820525505776	0.173860424998162	0.0327956567145942	0.0114407415529076	0.0876873370285285	0.0525	0.179166666666667	0.312833333333333	0.445666666666667	0.385047339840838	0.445637792346155
274	3.44526919572971e-10	2.92215281816866e-09	4.93248833502914e-08	9.08641391996088e-08	0.512860040290683	0.839149644715387	0.329516916479061	5.07942642219892e-10	5.14027096140324e-05	0.0584623957109148	0.0035430678455961	3.81026631264867e-09	1.8904890604284e-10	1.69779956697842e-10	1.39259499011979e-09	1.69161533284338e-09	50.0976428227659	60.4939569503404	62.1373446397265	62.5655719990827	0.428227359356242	2.07161504874239	12.4679291763168	38.64649983865	16.3956629867062	3.58047604041531	8.50430720647455	70.3875299625803	0.07725	0.21825	0.34625	0.476	0.45768285191343	0.445585029418786	0.431797602334353	0.423526072716159	0.37917633107466	0.381326626611363	0.0647183804423133	-0.00341495916548248	0.115222528475856	0.0157943992557476	-0.0471885807470374	0.047	0.185166666666667	0.328	0.446333333333333	0.386393473138327	0.350942493825745
275	2.8923504995743e-05	4.31019852843524e-06	5.46076817604648e-06	9.65935090397324e-06	0.586839340363692	0.203557583625225	0.0111809644499506	0.000172407244378282	0.000121936739103493	0.0196287549398823	0.973816320242236	1.09394312302093e-05	2.20131634165851e-05	5.79763273992469e-06	0.000113212745218662	1.4516479262704e-05	26.1936081652966	43.3471831725401	50.2895235125397	50.5848308900386	0.29530737749883	7.23764771749848	24.391222724742	14.1101902583669	14.7624957533553	5.44461372908154	0.00107730129639094	50.2548788418282	0.07025	0.21775	0.34325	0.4505	0.531425391856059	0.47438715353959	0.339432660146222	0.445846343650417	0.366930477486297	0.370421211337469	0.124176463762911	0.0278713658356576	0.110909627242104	0.00704862968990468	-0.0335221342937715	0.052	0.186333333333333	0.320833333333333	0.450166666666667	0.373660521929611	0.433679612974192
276	1.59831630363114e-19	7.96418178360617e-19	1.1102205956904e-16	3.11177218735036e-16	0.827110601750985	1	0.22199263097179	9.9998635618122e-14	2.74654183364948e-09	4.89095924390963e-11	0.00846878956390325	9.04588041099107e-16	9.59534480922484e-16	3.54409132863876e-16	1.80458606875075e-14	7.36004293038295e-15	94.3091646058019	109.137136589656	108.463916423301	108.511618831639	0.0477024083374999	-0.62551775801694	14.2024542258368	55.3670516349612	35.3557665051849	43.2203397944249	6.9315577460402	106.089915787392	0.08225	0.22875	0.37125	0.46725	0.495566590490951	0.521407201971846	0.440865347135069	0.494181721037312	0.370220244662048	0.390753135197519	0.182866284814988	0.0611907507861694	0.108425229317237	-0.00297084185942849	-0.0500113955345355	0.0456666666666667	0.18	0.307833333333333	0.4405	0.403596336788691	0.398898637782551
277	2.86735974533923e-09	2.40066903336419e-09	1.49379518477354e-09	2.17042910446882e-09	0.285369261166837	0.0552604010670298	0.00633016533327885	5.47347265645741e-06	2.10225216380105e-07	6.81236287233639e-05	0.0140447980635963	6.55223203304884e-07	1.53244852297173e-08	1.85897770090425e-08	6.34541067147799e-08	9.54213753602842e-08	45.6825865370265	60.9443689832187	70.613951980602	71.7552924335832	1.14134045298124	10.8109234503645	26.0727058965567	20.6640268145193	26.9367330267251	15.8622635546017	6.03250370646674	57.5755623106596	0.06925	0.216	0.343	0.45875	0.438218814626091	0.527443464508516	0.359697326043694	0.385184379396229	0.39697539522684	0.372477935613709	0.151000435383794	0.0739285965376852	0.0310083214964501	-0.0352416399303385	-0.0129138761859809	0.0476666666666667	0.174166666666667	0.305	0.433833333333333	0.347978494038597	0.416403857046271
278	2.80161856643543e-14	2.57263778699376e-14	7.91324788386446e-13	1.3804118296864e-12	0.337015042060996	0.750203068217365	0.0501823804657864	0.000362817813945296	9.68263987163482e-13	1.1203016049106e-07	3.15223472218661e-05	7.18007935738908e-14	3.53801412004411e-12	1.17669069782524e-13	8.79886207459496e-11	2.15769413812976e-12	69.5669606721785	86.5566757322013	88.3081955406815	89.2299488087374	0.921753268055909	2.67327307653613	19.6629881365589	12.7145694427008	50.9074294025249	28.1540988844208	17.323743787545	96.0812607481209	0.06525	0.2375	0.36175	0.482	0.54777118689933	0.441738600609112	0.31213395424541	0.444218753765186	0.368022259234625	0.388969289174337	0.141962215898825	0.121428466857239	-0.0109626628039063	-0.00283321235233782	-0.00659251807861432	0.0485	0.178666666666667	0.310666666666667	0.439666666666667	0.380772690246624	0.391812204506329
279	1.12070640107312e-11	1.39480725589689e-11	3.98979428334301e-10	6.63910678648383e-10	0.354958088289314	0.846174659889432	0.0962547970193861	5.47347265645741e-06	4.21477472876768e-11	0.000423926143647776	0.209454597984173	1.01075914602768e-10	6.69538056529046e-12	5.26775735985882e-14	4.37115574841853e-11	8.34951197595127e-13	57.2046597840017	72.5956565475062	73.7614139866637	74.6170667962651	0.855652809601452	2.02141024875891	17.4124070122634	20.6640268145193	43.5114895475363	12.4236708457374	1.57519207374207	79.1213182760653	0.06925	0.22825	0.355	0.45875	0.490135759486007	0.529852567174546	0.379703629460636	0.446424757406125	0.374704739564933	0.388484231132966	0.1393216695708	0.0939027348679998	0.230446018756882	0.0317514820846992	0.0304708920727383	0.0476666666666667	0.1745	0.321	0.446	0.30959728643951	0.418099164799516
280	8.21267599364099e-12	1.38111929966986e-11	3.2580128271663e-11	1.47766039995847e-11	0.0453754057726033	0.0502685419907538	0.0068871230184496	2.26297114214844e-08	3.72097709599301e-08	7.88106929086206e-05	0.712695008511728	1.80906858201963e-10	4.32688447012782e-11	1.98664096555276e-10	6.3569477853546e-11	1.87034099619634e-10	57.848006489643	72.6177435041245	79.6697480734874	83.674379919561	4.00463184607361	11.0566364154365	25.826373429918	31.2547157482268	30.2896942326861	15.5866107129805	0.13559998477831	77.7336434239459	0.07575	0.22625	0.35725	0.46875	0.475379692984224	0.430032744518779	0.316651557281992	0.473944695051558	0.386420364730226	0.37167798196974	0.116825645957801	0.128850764651016	-0.0199424672780585	0.074539315251013	0.040009909050152	0.0485	0.181166666666667	0.319166666666667	0.465	0.383092205849492	0.379174272054962
281	1	1	1	1	0.942995338956634	0.393488248939922	0.00114804835485354	4.17558906397685e-11	4.16299751440054e-05	9.5396253959245e-05	0.00675528677733033	5.76788866667238e-13	2.64186341017133e-11	1.1706754683228e-11	1.1381563861209e-10	6.43553486230693e-11	-Inf	-Inf	-Inf	-Inf	0.00511305601685308	5.18699391667906	30.8868331401172	43.5297683463032	16.795588233108	15.2257010756439	7.33690983377528	91.2606525609261	0.07975	0.2215	0.358	0.48175	0.488627085073643	0.492181754665438	0.467724467983211	0.49719691051059	0.394564634566396	0.408464224004544	0.247295507885034	0.102055218379181	0.177437506684237	0.0611628194022552	0.999958992306093	0.0473333333333333	0.187833333333333	0.320333333333333	0.454166666666667	0.397369226194866	0.331698465418381
282	3.61524357006384e-11	5.31425565743077e-11	9.961505265854e-10	2.29884322291009e-09	0.855496293009195	0.845894503297246	0.112782360427744	5.53111000184077e-08	2.75196166025747e-06	4.52607635669712e-07	0.0187230656108906	5.61507526782119e-09	2.52210198464367e-09	6.8482207746869e-10	1.3071160851776e-11	1.7852420165791e-11	54.7785774156655	69.5924153365195	71.5826750601191	71.6158391623831	0.0331641022639815	2.02342382586357	16.8372617467176	29.5211056752569	21.9821630080714	25.455915864497	5.52719803252148	69.441893627653	0.0745	0.2215	0.363	0.47275	0.43101360614394	0.525877025648097	0.446270861463181	0.475531778281331	0.392055278181727	0.426574269530381	0.167143617074366	0.0744967443497141	0.081579575987174	0.0247407141142306	-0.0202008517921531	0.0481666666666667	0.183166666666667	0.314333333333333	0.448833333333333	0.389986880909804	0.409555924786874
283	1.43161734793523e-13	1.80786382952922e-12	1.73416856690044e-11	3.57273992238261e-11	0.505016262916228	0.488797537750222	0.165710195707827	7.26996476432853e-09	4.45980747802445e-09	2.79045666336256e-07	0.00294786902780871	7.08209408585255e-13	1.94072165921167e-12	7.25948658886299e-12	7.2239569068163e-13	2.19221275817585e-12	66.2084451953779	77.1557113832387	81.1450713244412	81.5894506854238	0.444379360982566	4.43373930218513	15.3810054900459	33.4612072485306	34.4119321605867	26.3895530176505	8.83945660518293	90.7836495909006	0.077	0.22825	0.35975	0.47725	0.440462359350321	0.497963224408358	0.43480296573259	0.467964484969644	0.392384058576904	0.403116357562985	0.154119048505566	0.00133842177075398	0.0941861295449438	0.0286830202692096	-0.0236300085124392	0.0486666666666667	0.180166666666667	0.310333333333333	0.447	0.436070089274586	0.379293112892999
284	1.71018734849751e-11	2.17284292659564e-09	5.99168513721549e-08	1.19299349902837e-07	0.635292594647672	0.982346781951357	0.901388699792354	1.7739885099899e-07	6.95958225795275e-07	8.60302507850926e-07	0.486122037449246	2.51759197443353e-08	2.52647488191247e-09	9.10482067926172e-09	2.77230790499695e-09	9.87173678105311e-09	56.3295908886794	61.1726610495753	61.6589372627786	61.8838889678809	0.224951705102285	0.711227918305667	5.55429807920154	27.2649424807969	24.6262883973486	24.2178718911673	0.485098276058125	65.7559319766638	0.075	0.23225	0.36575	0.46175	0.47901491928249	0.42713103814426	0.411673575916115	0.455217299396406	0.378048795768739	0.399337013385132	0.0288947488104557	0.0783230574183755	0.0893608531714263	0.0166718418864834	-0.0114788103258327	0.0495	0.191	0.318166666666667	0.454666666666667	0.396519758733049	0.362981107652988
285	1.7637258371553e-07	1.46582601547986e-09	1.91938834198823e-08	1.06569035645574e-08	0.0641846471341753	0.326119893633334	0.00117264975088226	2.08466425924621e-07	0.000212491054595205	0.00130352163668393	0.107899331545441	2.77960801093187e-08	1.29043997896241e-07	5.60470753971414e-07	3.52497821085598e-07	1.17111189151018e-06	37.0444409076808	62.0727166659635	64.4473826973262	67.873195334927	3.42581263760076	5.80047866896348	30.8287544272462	26.9529713416696	13.7172740445094	10.3375323337914	2.58472228526807	65.5111188840598	0.072	0.215	0.3455	0.461	0.482466117056686	0.533163219523722	0.433120275940176	0.475899487097908	0.385171444379195	0.34891388323784	0.155248958496988	0.198287725312386	0.134525306264705	0.015894767504449	0.030919661954358	0.0471666666666667	0.184833333333333	0.314666666666667	0.444666666666667	0.432143688000872	0.37612826356753
286	3.46776075546673e-08	1.58638450576212e-08	3.65245954142836e-07	6.0713609912797e-07	0.439257227358464	0.947456945298747	0.0991814367156326	0.000138706921863758	5.18181878128103e-06	1.68127830093393e-06	0.00814037909740551	3.95872709518673e-07	1.36482017099148e-06	3.68283209052887e-06	7.91689037277156e-06	1.99953884414037e-05	40.4654296355002	56.5972500970965	57.1718613538396	57.7700833316048	0.598221977765206	1.17283323450829	17.3046536961047	14.5196262338568	20.7688798945783	22.9286427340248	7.00232785951812	58.858334026633	0.07475	0.222	0.361	0.47375	0.449743051897955	0.544651106921478	0.453426234077074	0.503023680044219	0.422222354759418	0.393349915677348	0.275042824431872	0.0740620952028196	0.149120199730233	0.0348526890394917	-0.0201239610915476	0.0556666666666667	0.184666666666667	0.314833333333333	0.446833333333333	0.419803061529688	0.396970656122306
287	2.48977734005778e-07	2.20458627588334e-08	4.90004113984043e-08	1.78770100598261e-08	0.0349549716069629	0.0562167273414216	0.00142991330175712	1.35645119396819e-05	0.00026044657574122	8.40761107170876e-05	0.755770044195007	1.29803056761564e-09	6.5444327500035e-06	1.85047192586041e-07	1.21250307841527e-05	1.27869750397182e-06	36.317314089225	55.8346881295802	62.1535618598646	66.6009352166875	4.44737335682294	10.7662470871073	30.2836211274625	18.9294130070148	13.3353702236309	15.4643509749185	0.0967460198608023	73.0000400941706	0.06825	0.22425	0.36275	0.4665	0.551425686694957	0.436662651360955	0.45070315257573	0.489164309178814	0.412808188886044	0.416100258874216	0.219480372120395	0.191109400032121	0.116989217047391	0.044030968718331	0.177501638349027	0.0476666666666667	0.194	0.324666666666667	0.463333333333333	0.388328780119725	0.404589726562868
288	3.92866858347719e-09	6.40192911137793e-08	7.62459797713452e-08	6.46942615761119e-08	0.125404086636668	0.0735403392295288	0.0729910725397076	3.02050826853278e-05	1.30968617156532e-08	0.000373227576284201	0.0304982346407187	1.41029443898041e-08	3.35491082103549e-09	1.09447462455798e-08	2.9867104323868e-08	8.63884323766489e-08	45.0249946649419	53.3531269106243	61.0650859472444	63.4135801845987	2.34849423735432	10.0604532739744	18.3885855196568	17.4048715830577	32.3169097506689	12.6616755733612	4.6809862170885	67.1847942810199	0.07125	0.22525	0.34575	0.469	0.470098505555078	0.447621294494507	0.352443192460497	0.445286780107494	0.40848396890116	0.404935915823485	-0.0166071662786349	0.0516814057755522	0.070404248611637	0.0660490306938797	0.00238758228735042	0.051	0.178833333333333	0.311666666666667	0.447	0.407035540554769	0.444543531507163
289	8.84791152835945e-05	0.000546797648398091	0.000912708387616017	0.00109939701143207	0.310177311829074	0.284276809931488	0.253609549649802	0.000447906805383121	0.000187379808486537	0.00649587408305722	0.371563374573517	0.000162339642529335	7.51583535734401e-05	6.23813776693762e-06	0.000759726285156828	2.62587342088262e-05	23.7782564002919	31.1851810685766	36.3874524753555	37.4173730981129	1.02992062275734	6.23219202953624	13.639116697821	12.3209328342127	13.9535867082395	7.40732769220631	0.798429379139634	42.9144320023613	0.0705	0.2135	0.338	0.46025	0.508533746261413	0.410763001435105	0.356163162542198	0.456975621639342	0.383881786033461	0.403899899965622	0.138587706801574	-0.016122353149145	0.0881387090535358	0.0319214591047833	-0.0322920665043559	0.0533333333333333	0.183166666666667	0.312	0.451166666666667	0.403183049105957	0.404974546261866
290	1.63694092566742e-08	2.0302593148143e-07	1.55381962885021e-06	1.28834573907085e-06	0.127212814950998	0.392321528568028	0.244103449266456	2.7946268505295e-07	0.000250694939180052	0.00494906402646892	0.290244038875263	1.97534679674516e-06	2.85140600842344e-07	4.36864511370703e-07	8.10432004954431e-07	1.79465978847271e-06	42.0395865528408	50.6453541781593	53.5161019471561	55.8422930162778	2.32619106912171	5.19693883811851	13.8027064634371	26.3866686205592	13.40694078261	7.89795786310788	1.11848902414749	54.7391449626609	0.07475	0.22275	0.34175	0.44925	0.453513552921616	0.461431476652212	0.44130493739544	0.442471721489343	0.394768049530694	0.402292176304606	0.103164801873133	0.12580545356808	0.0309004290241682	0.0562433065505081	-0.0373390821692462	0.0496666666666667	0.1925	0.314833333333333	0.46	0.447293989709076	0.397593736163068
291	3.82050609321132e-12	2.84613052939682e-10	7.40011141010173e-09	1.54322380098991e-08	0.654237575291208	0.948556959820017	0.754481789040128	2.49004146918259e-08	7.19837143031028e-09	1.75067687389625e-05	0.00709287597137058	4.50856539269531e-08	1.63821576525558e-11	6.48583046665383e-12	2.34160728970421e-10	7.63842130126529e-11	59.4308049086831	65.8020745657632	66.7625478880582	66.9631471474786	0.200599259420414	1.16107258171542	7.53234223879554	31.069098572988	33.4804555620121	18.4429457019069	7.2492973919816	64.3121300043266	0.07525	0.22775	0.356	0.48125	0.470827377284723	0.463486749379508	0.417204255743583	0.420460266355261	0.418089021337016	0.401654672268356	0.0609193549630393	0.105892257682148	0.153081634092717	0.0966148821197627	-0.00241326586321504	0.0481666666666667	0.180333333333333	0.314666666666667	0.453833333333333	0.392106683733484	0.43450315813489
292	3.16602569260856e-06	4.6677938118278e-05	0.000480562691920311	0.000550342325861589	0.269399713244968	0.854824407092538	0.666733244023602	6.15948968652248e-06	0.00321712910857943	0.000996469251928574	0.818331985120321	0.000364296223962343	1.60661094480285e-05	5.91128446784104e-05	3.3112317168492e-05	9.36973313045947e-05	30.9284464366792	37.4828424813168	38.2217799525752	39.4415809328784	1.21980098030326	1.95873845156166	8.5131344961992	20.4379891406352	8.6800457484369	10.8341151660079	0.0527578986075241	40.628149512554	0.0715	0.2155	0.35375	0.453	0.474059291184216	0.464365058081241	0.28409138495062	0.429138040998958	0.382844414359245	0.38373021873956	0.068233845472254	-0.00596291173416696	0.00635595494558554	-0.00345848725932935	-0.0142689892787739	0.0496666666666667	0.191333333333333	0.322	0.450666666666667	0.468834727328371	0.401117955229192
293	9.59896254949146e-12	1.62357317812202e-11	7.96016505912161e-10	1.57288146110019e-09	0.518103242589816	0.998000967461174	0.182027405150196	6.61912013546124e-06	5.69153426720611e-11	9.68986808796851e-05	0.251745426335838	5.07476033636167e-12	1.45328409793224e-11	6.4701527679306e-11	1.06770862981498e-10	2.18597513311079e-10	57.5252386233042	72.2554216273784	72.1178377087053	72.5355051574588	0.417667448753491	0.280083530080447	15.0102665341547	20.3002711931831	42.9237549198351	15.196190896404	1.31359148077354	86.1863857242311	0.073	0.2275	0.35625	0.47	0.494631872513179	0.5531375982044	0.399075469642562	0.457168463390708	0.407009415373012	0.418732940383737	0.257548044727407	0.0751954437363785	0.162989471049241	0.0574909678672365	-0.00766563309860734	0.051	0.174166666666667	0.318666666666667	0.458333333333333	0.382693017752126	0.424416339263908
294	4.92203892812716e-15	6.0985013446576e-13	1.46459380391477e-11	2.75569975816661e-11	0.415147333406096	0.756079451326433	0.616259662932361	3.10897598673303e-09	3.28966120502471e-11	3.00005074106663e-07	0.0209450936406247	7.38910555690951e-12	9.87991406624143e-14	3.08051829075309e-13	1.25144022085438e-12	3.87251452115599e-12	73.1425876616631	79.5688650174998	81.5395980306203	82.2036094212235	0.664011390603264	2.63474440372374	9.06102175956039	35.1143729779615	43.9964848444961	26.2496764986809	5.33135514220521	85.304718146989	0.08025	0.23225	0.361	0.4755	0.496867598353769	0.44424182241691	0.346669000928463	0.452530489934715	0.378162474695644	0.395286445929254	0.098188086403791	0.0531607100341845	0.0390285812985552	0.0429006539293899	-0.0292434925049057	0.0506666666666667	0.177833333333333	0.311666666666667	0.452	0.427860012349989	0.383523714402292
295	1	1	1	1	0.870107827790754	0.988137203102555	0.0809733817615966	9.23093701860584e-07	2.11324752747264e-12	5.54659751370482e-05	0.417033308979922	4.11162069946351e-10	4.75210246356674e-13	1.02931378378121e-14	1.01755811629968e-12	9.60783185225007e-14	-Inf	-Inf	-Inf	-Inf	0.0267392887035385	0.597065560337796	18.0262558247196	24.0822057998075	49.3759106316847	16.2514893955704	0.658660293011053	75.7685019911025	0.0685	0.23675	0.35875	0.45975	0.574410505014318	0.476386856902226	0.351489382865941	0.440128986329721	0.380401298082943	0.392465416413752	0.187159685941497	0.167865481021954	0.0514247944355769	0.038073640276865	0.999958992306093	0.0455	0.178833333333333	0.319833333333333	0.4515	0.371036962095131	0.402212115446977
296	1.07189530727926e-06	1.11749939625824e-06	4.67599852157234e-05	8.73714342095154e-05	0.963038594453159	1	0.409842867597568	8.4486602665496e-05	1.94679459043839e-05	0.00033828471878215	0.0204302807837308	6.34860159146455e-06	2.23543877682064e-06	6.06128180570616e-08	2.31087988338448e-06	1.93283545991827e-07	33.2296458403216	46.5975025521766	44.6342449400836	44.63639241286	0.00214747277641436	-1.96111013931659	11.4067465725384	15.455145694008	18.2406478341181	12.8455391923562	5.3747489682064	51.6928027229956	0.07	0.22225	0.35575	0.47225	0.504043912133383	0.523244292113049	0.36388822063569	0.441298093386685	0.390418387537515	0.359518949925449	0.195981862882402	0.15151891875463	0.130521387037191	0.0406767704475584	0.164478807617002	0.051	0.187166666666667	0.321166666666667	0.448666666666667	0.388899109284931	0.412672965419308
297	9.37109856098668e-10	8.26799740074611e-08	6.4730130152165e-07	6.53999080050173e-07	0.174231785192724	0.43756519419667	0.56983625027901	0.0100050298989611	2.89209977884543e-09	2.88197987740907e-06	0.189870421702334	1.48228462769634e-09	2.47991695652019e-08	1.22579146958726e-07	8.03710542397633e-10	2.69357640647069e-09	48.0147841236612	52.7549914978008	55.7341861757595	57.5803366190812	1.84615044332168	4.82534512128041	9.56555249541998	6.63400081590316	35.2551924626987	21.8935699787216	1.71862276652246	72.679056757046	0.06425	0.2305	0.357	0.4655	0.3780552788887	0.449335293213115	0.35211157012259	0.436636056150898	0.383133604076374	0.394710461135078	-0.0316578450073831	-0.0543447629460925	-0.00786082680696613	-0.0135304268521279	-0.0266328405669298	0.052	0.181666666666667	0.312	0.452166666666667	0.432085370620485	0.445643859801523
298	1.54448643950616e-07	9.94878489552606e-07	9.02447599499427e-06	3.71220721729007e-06	0.0425000160315772	0.285036222799143	0.149690036024562	6.31847154102959e-05	4.81567846445497e-07	0.00102373852328229	0.040894923836642	2.02963760399235e-06	1.38355709637533e-07	4.37856806360454e-07	1.77755676672417e-07	2.57943009776441e-07	37.3241939363361	46.8753133998835	48.9840548310603	53.0992342856407	4.11517945458036	6.22392088575725	15.7750403493046	16.0047213907574	25.3362703295334	10.7841328370723	4.18036370030677	54.668954488229	0.06725	0.2255	0.34275	0.45825	0.52961989373003	0.428719660892904	0.32754136697346	0.448428169984994	0.388126358327907	0.387408407148454	0.113130255623705	0.0741095769939986	-0.00617511365819395	0.0694560412390296	0.0655875171800753	0.0483333333333333	0.184166666666667	0.311333333333333	0.4375	0.433623331966404	0.369098829275621
299	7.14511503992703e-09	1.17429584945274e-08	1.47536801130583e-07	2.71263917267295e-07	0.535414309617098	0.773021957899841	0.139612602402109	8.24632697907967e-07	6.9525947152821e-07	0.0016565767755104	0.00427253989331523	2.13154700238668e-09	6.2376940729802e-09	4.39784410874379e-09	5.01211336552912e-08	2.86049779355128e-08	43.7748490756785	57.2928946042375	59.4318247988776	59.8159300752013	0.38410527632368	2.5230354709638	16.0410809995228	24.2994344703266	24.6282242092802	9.895786019757	8.16419644779126	71.7991367123983	0.07625	0.224	0.3525	0.47925	0.514095797300684	0.47338362775641	0.351515977897239	0.439827918200122	0.414904147509566	0.387142045057336	0.164928585707306	0.148960598457564	0.0208094521748815	0.105386494041838	0.0539211833776891	0.0518333333333333	0.183333333333333	0.322166666666667	0.450166666666667	0.393673006994851	0.37857854168379
300	6.42727382100137e-09	3.57322734591055e-07	2.02106890352552e-06	2.28277523970821e-06	0.217795904644974	0.409304585711471	0.497608634530971	1.62060431637727e-05	1.28006203514075e-08	0.00724956215576712	0.198106965845639	1.24615284885559e-06	1.69110853211427e-09	3.33512999590003e-09	2.54843986438067e-08	4.46171878547261e-08	43.9962563930603	49.3102160805211	52.8455552865416	54.3643901082032	1.51883482166159	5.05417402768217	10.3681337151429	18.5900946567544	32.3613672506144	7.21007112249208	1.65627537995897	55.9279880367689	0.071	0.232	0.347	0.46275	0.445230925044952	0.498521770219274	0.370828245840162	0.442244898236538	0.430385252310005	0.405930284010731	0.151046499377702	-0.0268601742607538	0.0596559635541168	0.0365542258659349	-0.0338066648952121	0.0501666666666667	0.185	0.321166666666667	0.449666666666667	0.368159318422252	0.461656843929256
301	2.11512082361551e-14	2.7454179129573e-12	3.40626496869409e-11	6.90613426945157e-11	0.496978263402011	0.578398544230295	0.541065496237043	3.87379339059068e-06	1.90986344108734e-13	9.3995646835162e-07	0.0118889654644895	1.75251273621141e-12	1.22870921955779e-13	2.78928110664469e-13	3.0198054613669e-13	1.05181594598676e-12	70.1452266146589	76.225788151758	79.5654689445946	80.0268520974132	0.461383152818598	3.80106394565519	9.88162548275432	21.3263045924923	54.0954155675263	24.0473477109063	6.32735271400088	88.6732772781573	0.073	0.2355	0.36075	0.47225	0.507262521793744	0.469626013380318	0.29918305461915	0.460289320325536	0.390519997629046	0.377585917673273	0.151944181201	0.000314701835067072	-0.0214621468396946	0.0365474392457048	-0.0486800183087363	0.0505	0.175166666666667	0.3135	0.446666666666667	0.391816340844813	0.456766168359307
302	8.59474499668481e-06	1.41813521532344e-05	0.00041119780559479	0.000433966957663436	0.226262200093387	1	0.416102694839751	0.000294486282417885	2.31581960994333e-05	0.00232337382890934	0.426028495645374	0.000511228108808674	1.22060066094177e-05	1.88775277380373e-05	9.49646489492615e-05	0.000148555478541763	28.7972773952424	40.4385528860221	38.6623655272197	40.1265708079445	1.46420528072485	-0.311982078077563	11.3292934127021	13.1051424456919	17.9101563827699	9.27472645965281	0.633625695436422	39.6546649469591	0.0705	0.2205	0.33925	0.45425	0.522333478556727	0.457962232805518	0.454214359873376	0.433731036023074	0.36637531860715	0.350521356439562	0.203157190056375	0.156408025310086	0.154436534406138	0.055329806588132	0.124068439368441	0.0528333333333333	0.185833333333333	0.310166666666667	0.446166666666667	0.403310844174413	0.387225326488113
303	2.15351515191961e-08	7.88788905787199e-07	3.6064156815976e-06	3.25439328520179e-06	0.149047922992313	0.304925542489839	0.365315674125571	9.00686389162564e-05	8.07343071886844e-08	0.000529552849379428	0.00376011552499816	8.53337904293273e-07	4.84830984243787e-08	1.8894026668411e-07	2.18293219984319e-08	7.12030473212551e-08	41.4647654440778	47.4292322020774	51.3605786330227	53.4425464196829	2.08196778666024	6.01331421760551	11.9777809756051	15.3342505508745	28.7883736895437	12.0086118522868	8.39617416135479	56.9000259715388	0.0705	0.222	0.35425	0.481	0.42569306804847	0.456354489663097	0.364583822069119	0.471596265644999	0.42716975048748	0.409864627547372	0.114244331899323	0.0586463810989856	-0.00916027987751802	0.107551209851037	-0.0230710423839769	0.0515	0.178333333333333	0.320833333333333	0.4515	0.428898123651793	0.471081521266317
304	2.72938570271183e-10	6.87978759329696e-13	5.21988418257861e-12	1.22527355119006e-11	0.677166879971305	0.439005519078045	0.000430981534644858	3.58341801993256e-07	8.64689727272193e-08	3.62703581887377e-05	0.0541621166448088	5.57364730516649e-13	6.5584376265143e-10	1.39908896295895e-09	3.49809898783431e-09	7.37820908814165e-09	50.5820021594991	79.3015665459388	83.9421839053248	84.1155164668817	0.17333256155689	4.81394992094283	33.5335143073826	25.906600298882	28.6554794446547	17.0572122936283	3.70769566760464	91.3402213848256	0.0745	0.2275	0.358	0.46875	0.439623809192953	0.571404522200206	0.488357863333608	0.488205675547828	0.458032033979122	0.409792934692409	0.278627792027413	0.0663526935285854	0.138578824566419	0.116938970342364	-0.0492233498677253	0.0496666666666667	0.1835	0.318166666666667	0.449166666666667	0.362970983726234	0.365118609542129
305	2.3007346448225e-13	3.80731657820728e-12	1.7358775294297e-10	3.39867692609907e-10	0.482959917793854	0.981391983117399	0.443728398490798	1.6340337890236e-09	1.01124142853783e-10	0.000764739585923814	0.0134024956293086	7.1389172264772e-12	5.95559946441313e-14	6.43707596369057e-14	1.05562032434558e-13	1.91738273096073e-13	65.2307217141206	75.4970890676195	75.7329990090802	76.2251712424186	0.492172233338351	0.728082174799056	10.994449528298	36.3675240616194	41.7995992540818	11.3249166773985	6.11519065396351	85.3856105348512	0.0775	0.23375	0.35225	0.476	0.52849720380214	0.462160333691525	0.384396335170701	0.445234146828604	0.371358892591799	0.417592150975331	0.101169851229436	0.107350171511732	0.0660382534670985	0.020942051035895	-0.0151551362739759	0.048	0.1805	0.319833333333333	0.450833333333333	0.406819967093305	0.494608346435964
306	7.9545444491893e-10	3.13473420094737e-11	5.26846974828515e-10	1.24447773600203e-09	0.972936020223829	0.802952559763687	0.00993068361065309	6.69788187166897e-06	2.32191687407142e-07	2.71300659449517e-06	0.00334504508771897	5.72762990958246e-10	2.9119550754578e-08	6.73281553843982e-09	2.68179558763553e-07	8.32466958969704e-08	48.3561627293602	70.7793371227381	73.1007138441419	73.1018648295212	0.0011509853793541	2.32252770678315	24.745702100161	20.2776391827274	26.7446667697932	22.0095256093773	8.609007632258	74.9723020610731	0.072	0.22325	0.3585	0.473	0.503828939422411	0.48038372209317	0.32797128571614	0.481547467520158	0.419900950338826	0.408510272512872	0.0930316347393815	0.0285419366929031	0.0201823770996186	0.0420495312051886	-0.0721184322982004	0.0501666666666667	0.181	0.313333333333333	0.443166666666667	0.395566887568519	0.419402425987223
307	1.52139565713769e-12	7.90317141602452e-12	1.39747019695619e-10	3.35935268468336e-10	0.929465996125895	0.793498959391113	0.18620045677343	5.50634402625136e-08	1.00123457014049e-08	4.23432563667577e-07	0.00551939548100726	9.77686895879642e-10	2.75224127842862e-11	1.99398101324469e-11	3.66256547388656e-10	2.13646599482884e-10	61.3333146289369	73.8666713744169	76.2452276419135	76.2530628515742	0.00783520966069773	2.3863914771573	14.9197482226373	29.5298035733358	32.8388548886815	25.58447499461	7.70087852694815	73.6844468816268	0.07675	0.23	0.36675	0.47975	0.45005161267403	0.506193512217206	0.398942947919393	0.500505674536087	0.412908418270607	0.4025238798943	0.165083622970917	0.0363211980544783	0.0609313268120366	0.0820314607655911	-0.0205858865874324	0.05	0.182833333333333	0.317833333333333	0.4515	0.367734068873693	0.428279553302304
308	4.20791245342154e-15	7.56749634304838e-12	1.52424121245771e-10	3.31327534408186e-10	0.619925778351046	0.802958836238141	0.992880590906545	1.05399961658534e-10	4.12888630557268e-07	2.2843617954721e-09	0.00284546047145207	1.82599369319977e-11	4.60449100132175e-12	2.6472407445454e-11	6.36180516298408e-11	2.55590754517554e-10	73.4646538595189	73.9636750330392	76.0401882497827	76.2861601488621	0.24597189907945	2.32248511582293	2.82150628934323	41.7186281507293	25.6331332789141	35.7146797879996	8.90400393452546	83.1753642165187	0.083	0.22575	0.3685	0.472	0.455349569060639	0.446732913515727	0.389612968381099	0.447619224579496	0.389666690689532	0.369122728130549	0.113030781194407	0.007622827777574	0.000601703231844512	0.0403812126234441	-0.0351754756200347	0.0505	0.184166666666667	0.310833333333333	0.441666666666667	0.425560575639984	0.425324709476932
309	1.031366411266e-16	1.0131367458488e-15	2.96930840603473e-14	7.99204884554036e-14	0.959077022300344	0.821704454376904	0.193741921843355	1.06693361469372e-12	9.3683320221883e-11	3.331510538209e-05	0.13371376553246	1.20658850633283e-15	3.15256823457573e-16	4.57202776822675e-16	5.71721218936679e-15	8.99553487249321e-15	81.0741261331423	93.640310448558	95.8316616255615	95.8342945319382	0.00263290637667524	2.1939840833802	14.7601683987959	50.7169644685309	41.9490409627306	17.2186423928688	2.24884971160645	105.434916426347	0.082	0.23825	0.36625	0.46575	0.459667895814781	0.514131976290001	0.435052433063848	0.422138572288062	0.357749485552709	0.384169608242378	0.144116133354585	0.100157659266877	0.112072083667805	0.0181328750434946	-0.00644276387721064	0.0468333333333333	0.1845	0.326	0.4505	0.397788852168448	0.398068799979299
310	5.9539062974536e-09	8.20728497814312e-08	1.77108227201203e-06	7.43280979003232e-07	0.0436307668653441	0.482411070345844	0.287021673787615	0.000983486160390548	4.82200825625708e-09	0.000239634989615274	0.506921925408952	1.4988379534578e-05	1.8728380460482e-08	9.10255521832273e-08	1.22080855184496e-07	4.03588532262745e-07	44.1562050761931	52.7722408698173	53.1825850869718	57.2533788592991	4.07079377232731	4.48113798948179	13.097173783106	10.858400256242	34.2599617121523	13.4915905013731	0.440415611872595	49.4169536477817	0.0675	0.2265	0.352	0.46225	0.473273659412219	0.462735582935157	0.325048451848232	0.470266029520726	0.367825764427259	0.370015107521652	0.0405487876428009	0.0830787325233012	0.0385067944191693	0.043572392026489	-0.00526532667926641	0.0516666666666667	0.178666666666667	0.316666666666667	0.4555	0.379438828163105	0.428783449112495
311	1.22145159007548e-08	1.84523285768807e-07	4.70519724703344e-06	5.62018947749393e-06	0.247299346139167	0.950250201339024	0.588665676555001	7.91431755353749e-08	0.00108304451968438	2.7056269653502e-05	0.117788525997215	4.08528836642145e-07	1.68223743603345e-07	4.32812564607761e-07	9.06901867586491e-07	2.49741695473202e-06	42.6528221926565	50.8704446387637	50.6747005021607	52.0131966704794	1.33849616831867	1.14275203171564	9.36037447782292	28.8269254639254	10.6799250031818	17.6141849818796	2.44648288481949	58.7784323502393	0.07375	0.221	0.35625	0.47025	0.508260128934359	0.473423620136914	0.436899202833378	0.46931349649863	0.429871623534083	0.411837282744954	0.0978986831903087	0.157639312135312	0.197141700205422	0.0946720257681731	0.115639083070982	0.0478333333333333	0.194	0.315833333333333	0.454333333333333	0.489876566048312	0.363404453863701
312	1.81349369687152e-08	9.50833120425435e-09	1.62750302827191e-07	1.06301012752943e-07	0.0840495973188632	0.494378957638259	0.0407907298775829	3.22934627290486e-05	4.83907276600769e-08	0.000801618012812677	0.198066738149562	3.58427790176499e-11	1.07261995314272e-08	8.36348434990918e-10	3.61250530306699e-08	7.14867778843177e-09	41.8249639343776	57.7803268605348	59.188136578392	62.1729379797398	2.9848014013478	4.39261111920496	20.3479740453622	17.2778188662132	29.7802069719201	11.2374827811727	1.65657247043237	81.5818194672265	0.07	0.2235	0.347	0.46225	0.521644449417368	0.496827049739462	0.369075041273676	0.456992748578694	0.390538956045665	0.395767425958222	0.196838474728287	0.0446134650088142	0.122758020428568	0.0787824809743965	-0.019022158045191	0.05	0.179	0.314833333333333	0.449166666666667	0.338206017927456	0.455132175682345
313	2.90507821170509e-12	2.33124492664148e-11	2.73672193817203e-10	6.02252897090573e-10	0.658030923175157	0.637447800422969	0.189252066721747	6.84565207172095e-08	6.37583319830626e-07	1.07077423901927e-07	0.385069730983297	9.93663386477856e-10	7.53587552072976e-10	3.34553530553712e-09	5.5403958715129e-09	2.00754589220753e-08	59.9969992127444	71.4442000103372	74.6556450217613	74.8515693472218	0.19592432546051	3.40736933688459	14.8545701344774	29.1079211300794	24.7951306354971	28.2416159858785	0.754453969819224	73.6453385693385	0.07225	0.2315	0.3575	0.4625	0.455179746646627	0.493758722062997	0.472127416469661	0.478951373284991	0.393243700328817	0.411935544239934	0.107774414992831	0.104453499308324	0.174405572273412	-0.00273276470723565	-0.0328689136381543	0.0465	0.190166666666667	0.3065	0.453666666666667	0.43791194274491	0.390138439210358
314	2.65343827602309e-08	5.89363182472361e-08	1.01649361452672e-07	1.95161738320966e-07	0.588879163032444	0.213266974021672	0.0508339286270911	0.000764423200935681	3.72659757351358e-05	8.01223093256019e-08	0.108824940126352	4.06803010427782e-09	1.32359804461374e-06	8.25286547591486e-07	1.69662673123142e-05	8.54901341186272e-06	41.0270107545803	53.5463405944611	60.354821213863	60.6469192856603	0.292098071797227	7.10057869119919	19.61990853108	11.3256850794451	17.0057914613808	28.803111023637	2.57120307691366	70.2280791735658	0.06975	0.2265	0.3665	0.4775	0.467097425436842	0.490795351151266	0.458059805442195	0.482533454388454	0.410628831006095	0.412521269580322	0.0913025907965816	0.157964509482509	0.04284386080669	-0.0221722817482805	-0.0535402061786161	0.0533333333333333	0.192333333333333	0.314666666666667	0.461166666666667	0.408016769926133	0.420893005090203
315	8.94258433474338e-10	2.68847343878075e-11	4.43606029002575e-10	8.79353653207111e-10	0.511720990256216	0.72834381583421	0.00688374031887527	1.95269392191016e-08	2.54470220931988e-06	0.000578239488339254	0.490818831800241	1.04844886671698e-10	1.12757795832395e-09	2.24966567468454e-10	4.99570537462773e-09	9.83403649887482e-10	48.1122908621765	71.1242082471144	73.5095558492176	73.9401021871745	0.430546337956912	2.81589394006005	25.827811324998	31.5410391711457	22.1324609113526	11.8447560893001	0.474730713267491	79.0341780304515	0.073	0.22575	0.3465	0.456	0.509006391370466	0.502153135642361	0.332709492015842	0.474673828958105	0.356728383897885	0.346150307904643	0.120774308555722	0.104990073398951	0.0646845635255647	0.0607230814278375	0.045254244944892	0.0461666666666667	0.187	0.3135	0.449	0.38277759373658	0.447852269466157
316	7.50632039370886e-14	1.02982157720996e-12	4.12395303544652e-11	9.15358309240673e-11	0.624170727711667	0.966434954542388	0.377412358155576	2.63591092006945e-07	9.5510455631595e-09	5.66090749280777e-09	0.257973639371572	2.22377933937075e-10	1.69981726214738e-10	7.36136054392144e-10	4.5848905637725e-10	4.98466267924104e-10	67.5383543974531	78.4063988910784	79.1171593864565	79.3572083849576	0.240048998501152	0.950809493879206	11.8188539875046	26.4996116872126	32.9305513502732	33.9478545020465	1.27959883007134	77.2405137541249	0.074	0.23025	0.36025	0.462	0.442598729803134	0.456087230000079	0.2150597087484	0.394103632040945	0.352176177241978	0.342165052917558	0.000666210426814809	-0.0493250646177654	-0.0258741065887355	-0.019507549788516	-0.0104768936625677	0.049	0.183	0.304333333333333	0.4505	0.458778142265158	0.349719429421939
317	1.59241156396186e-11	8.36699119773807e-12	1.14620412441155e-10	4.8366676834608e-11	0.041411385210756	0.21094881071611	0.0111682281636566	2.24258660901379e-05	2.26342413357431e-07	7.4209994813909e-09	0.00115671805555229	1.47703362959524e-11	1.94240845542795e-08	5.01287822206726e-08	1.87228922234925e-07	2.83177065238136e-07	56.4773578029999	73.7391860438656	76.7128975201995	80.871998230883	4.15910071068356	7.13281218701741	24.3946404278831	17.9713180804038	26.7939707993264	33.4212158258579	10.5582316042419	83.6753796142332	0.0665	0.2195	0.3565	0.4685	0.426815371250004	0.526786722928095	0.377569187354726	0.477868852386957	0.451403598456054	0.400993855008964	0.155634929672932	0.0649864245979411	-0.0231151621559272	0.0836178861868119	-0.0206506819840115	0.0466666666666667	0.1775	0.301166666666667	0.4355	0.387755102670716	0.361183258609713
318	4.55419895862198e-11	1.62999914698004e-12	3.92217838755769e-11	9.34211811950289e-11	0.785762654484596	0.859738708401374	0.00908953347505487	1.17332375973874e-07	6.90711332094094e-09	0.000343365930456623	0.0269089018013182	2.4716105870212e-11	3.23077080563232e-11	3.07790987830457e-12	3.33230686527687e-10	2.39749046994119e-11	54.2998625617838	77.3860427671025	79.2348255061152	79.3087100431803	0.0738845370651688	1.92266727607785	25.0088474813965	28.0646032607392	33.5607903733271	12.8176434450961	4.89664653464752	82.4607087745395	0.075	0.23725	0.35725	0.469	0.471228752644007	0.512521293846471	0.403645015478882	0.454077456522118	0.428498208652309	0.371382189739109	0.0682530296276257	0.198128431826062	0.0199214846246329	0.0606633569687069	-0.0137413592478311	0.0491666666666667	0.189	0.322666666666667	0.4465	0.368847828039075	0.394434137411298
319	1.4689720878384e-14	4.58899810501085e-14	7.42094140643599e-13	1.39072761264297e-12	0.384481108921948	0.55967802003623	0.0744979773321642	8.5990721430274e-10	8.63394105629286e-10	1.17007340724591e-06	0.00685057360064642	1.20228370765248e-11	1.62360014021017e-13	1.01656398760604e-12	1.10635244893139e-12	4.3386110155235e-12	70.895002621306	85.2835583769483	88.4562672767643	89.212592111784	0.756324835019768	3.92903373483568	18.317589490478	37.6192708901945	37.611377305042	23.6258133417778	7.31173543209843	84.1601065366374	0.07575	0.22925	0.3605	0.473	0.447616915386352	0.47875866324784	0.430107387609504	0.457732084543533	0.418529558160051	0.403897603346687	0.0957692856326582	-0.0120664367769132	0.0589069385176704	0.0254856610650114	-0.0457833971425577	0.0461666666666667	0.179	0.313666666666667	0.4455	0.340419263031715	0.458229869053878
320	3.58984190331944e-07	2.51245882728125e-07	2.31019790724278e-08	5.12095233815005e-08	0.98523944166309	0.0165721635275799	0.00276016168484141	3.09626427994294e-05	1.88919053673429e-05	0.000293862738432086	0.00449874919552722	5.25540090952155e-08	1.86916944988878e-06	1.53173686159e-07	2.68270005583121e-06	4.8463563027555e-07	35.5447475955007	50.1427782687024	63.9952098155045	63.9955520903604	0.00034227485593874	13.852773821658	28.4508044948598	17.3577906173223	18.2978622092287	13.1091133312584	8.070669491648	63.9310892775939	0.072	0.21875	0.3585	0.47925	0.479981318703519	0.523675938535851	0.366576982029431	0.483352951138382	0.425002408144074	0.425511654458125	0.130383703626007	0.223201902366642	-0.0392767558034648	0.0404349031351494	-0.0320107272791712	0.0516666666666667	0.183833333333333	0.3235	0.450333333333333	0.426903939352029	0.389648440763791
321	1.85648983457086e-09	7.12751285651e-09	1.72237030895035e-07	2.66303112843484e-07	0.366577222034998	0.922365057254309	0.275863492011731	0.00012368673629981	1.85086858358037e-08	4.48048190459372e-05	0.66394260177473	3.01519049649324e-08	3.38082422712448e-08	8.03143908634444e-08	4.14039635697002e-07	7.68115656973962e-07	46.5896847975382	58.4448671806749	59.0473534412158	59.8625878003004	0.81523435908457	1.41772061962547	13.2729030027622	14.7356284623547	31.6450385007811	16.6561494727212	0.188769654843782	65.309802817696	0.06875	0.232	0.351	0.45775	0.554930924901079	0.389271717072497	0.302582770612435	0.443787517576308	0.429650290249344	0.41023281928913	0.0290908999654481	0.0289169520935626	0.127230949465049	0.0877904547689415	-0.0102341400864122	0.0503333333333333	0.1855	0.311833333333333	0.453333333333333	0.455236412405757	0.393723936225432
322	1.81574410955332e-08	2.52031893163687e-08	1.02467795326103e-07	1.2267102701096e-07	0.223927780289396	0.279021203176792	0.0454554146392669	2.20827624617321e-05	2.03428305799525e-07	0.000611248392818245	0.507093381855162	1.05687284701813e-09	3.37425256148689e-08	1.12876230892442e-07	3.84742633858775e-09	1.39136865381672e-08	41.8223650114815	55.5240819431638	60.3349871927421	61.8140080552985	1.47902086255635	6.28992611213471	19.991643043817	18.000666633654	27.0002580100681	11.7414057026181	0.440060239290688	73.496503696365	0.07025	0.224	0.35575	0.46475	0.449674435870305	0.530483648325814	0.474761851717941	0.462968424680084	0.418243166731013	0.401310387382614	0.19608626322213	0.17988577037043	0.259061182231816	0.102573307064717	0.170159007209268	0.0498333333333333	0.1815	0.322666666666667	0.458	0.399360518785756	0.39758756054888
323	2.0930300922521e-13	8.31565051518897e-11	1.54993436649956e-09	1.79079957838233e-09	0.192849899716514	0.60266974354129	0.815387439771258	3.58922530000767e-09	8.03894051761368e-11	0.000263210912251969	0.0454389777846271	7.92390251713783e-10	2.24229803097651e-13	1.29075265871887e-12	2.4866609124163e-12	1.0563958637652e-11	65.4257462896785	68.5836857644608	70.5256224060577	72.2213329611623	1.6957105551046	3.63764719670144	6.79558667148376	34.8346811766678	42.2483110947614	13.3155727653448	4.00227184785035	74.1910788920708	0.0795	0.23625	0.348	0.4655	0.468874865697709	0.430860130417191	0.376373567938131	0.436835207577486	0.382309128347613	0.387122398774703	0.0833213596377868	0.0220754085877821	0.141569368394089	0.067174736524399	0.00194059829697354	0.0501666666666667	0.1825	0.313	0.445166666666667	0.431050543397166	0.448725062914983
324	1.66629907002211e-09	1.19074673994383e-10	9.75134883207103e-09	1.90564727569583e-08	0.554467163050558	1	0.0507060729676978	2.52739845490024e-06	5.15233810583061e-08	0.000307731577135539	0.275867071062268	9.70337805812817e-10	1.85300422356944e-09	1.41118225876057e-10	6.97813224045332e-09	7.57360286833991e-10	46.8151068948064	67.7735137622658	66.0940545862468	66.4434295469619	0.349374960715068	-1.33008421530394	19.6283226521555	22.1455597725653	29.658605782588	13.0227378842574	1.18733849707314	73.7026501564803	0.07525	0.22775	0.35975	0.46475	0.500980692655716	0.496665958058294	0.404138137122356	0.485655645461782	0.411417680311994	0.39887961880106	0.150433453979332	0.146129687934182	0.185946174122336	0.0967920411300003	0.164743965355295	0.052	0.183	0.324833333333333	0.453666666666667	0.329159802824456	0.397129144516017
325	5.55383019033513e-13	1.04194460590507e-12	9.31911388385281e-14	1.20412060151529e-13	0.196488198712302	0.00553354363463955	0.000925460574309403	1.12857606507825e-05	2.60978894639507e-10	3.23871754208338e-07	0.000236766600100863	4.48984359383742e-12	7.14915038440492e-11	1.07042076172776e-10	1.8691961004645e-10	4.41518363364694e-10	63.4133965849614	78.3804114556842	93.2202757245177	94.8885622409362	1.66828651641845	16.5081507852519	31.4751656559747	19.2804230551674	39.9467690929596	26.1018607264159	13.5141876597263	86.473421804274	0.07475	0.23525	0.36725	0.48375	0.431465679173993	0.408004761416467	0.306822852014866	0.465920492664507	0.39686526939927	0.385530276324439	0.103439026880335	-0.0960365776779142	-0.00546070731788924	0.0276906052223817	0.0810741502868762	0.053	0.183	0.317833333333333	0.446333333333333	0.391842729775979	0.396134882865234
326	3.23463717318821e-17	3.35763565580736e-17	5.93292961741967e-15	4.09665641674628e-15	0.0755983785031856	0.901386459497577	0.0576004903374733	3.58106666788527e-08	1.01409190687093e-12	1.37842671754382e-09	0.0352364073868369	4.31464297955866e-15	5.44214842563277e-15	3.12432174326478e-14	4.99343649557949e-14	2.19621833671698e-13	83.4496191764192	101.050523199199	99.492310957241	102.649389077786	3.15707812054461	1.59886587858637	19.1997699013664	30.36403412453	50.8166617557308	36.6991055228573	4.43368240747077	102.531021965526	0.0745	0.23225	0.37	0.47025	0.414306488374534	0.595182539525568	0.410892316626241	0.477163640366901	0.424953671840419	0.376306039774465	0.186740748682087	0.146429173107739	0.121270886718309	0.0332929589813516	0.122949381770689	0.0478333333333333	0.174	0.3115	0.448833333333333	0.358817786680203	0.397784511526761
327	3.16299627076554e-09	1.34194940687857e-07	4.49235580697589e-07	5.41970460617772e-07	0.235615985850271	0.2657192872254	0.321534295921336	4.7331405638768e-07	5.94176494971101e-06	0.000125171834148425	0.85670490019427	1.82270696250969e-06	2.70742143300079e-08	1.40255609072021e-09	9.5838454989724e-10	1.94478648805113e-10	45.4777188295993	51.6194364050389	56.6528896548989	58.0595235778601	1.40663392296119	6.44008717282122	12.5818047482608	25.3696186564466	20.5068686639024	14.7131265828157	0.0326056192552642	54.9471910391961	0.072	0.22675	0.3505	0.45	0.479130221589954	0.481437910241753	0.457086124476396	0.473769617393782	0.370559483804827	0.351586117513397	0.143257607331824	0.106001913831396	0.218698051348469	0.0963613683820135	0.0867229205204049	0.0478333333333333	0.189333333333333	0.313666666666667	0.448166666666667	0.406863139319875	0.406020025127142
328	1.40631008500205e-09	1.81648840626692e-08	3.7536122280038e-07	4.58467821144573e-07	0.239769871784165	0.820575836191042	0.417136752859003	3.82810858694214e-07	5.00112454680676e-07	7.41249375156517e-05	0.0179399272109724	6.2623912589387e-08	1.96088085796683e-09	6.63723112148304e-09	9.25519092566261e-10	3.41111081387329e-09	47.1688179693592	56.2835758677611	57.1034300381216	58.4853765022563	1.38194646413467	2.20180063449516	11.316558532897	25.7791027808471	25.2633869783986	15.7025304549734	5.60200578147487	63.4946349990708	0.07825	0.224	0.35825	0.47425	0.460643327409088	0.462334686753179	0.355869734895804	0.478267339303353	0.375898421824557	0.380148940361554	0.0466668801457459	0.0249193316247556	0.0526479997747986	0.036361843080925	-0.0512534448872267	0.0528333333333333	0.182833333333333	0.32	0.450166666666667	0.401641073747763	0.3876424546096
329	3.02123082208327e-07	2.87654769936745e-07	1.52073540324179e-06	2.06470607727382e-06	0.304657072402485	0.440591973097595	0.0663925580521656	5.03323003787014e-05	1.09363774386159e-06	0.00326032127733232	0.554919042566864	3.13262484989609e-06	1.33423346767679e-07	4.12672992071027e-07	8.63233929964412e-08	1.98200098516703e-07	35.9089423927071	49.8231671388421	53.5708965785234	54.6245939968067	1.05369741828326	4.80142685796454	18.7156516040995	16.4355529921604	23.7558269838446	8.65574287147683	0.348578269604332	53.5418961000731	0.064	0.2175	0.34575	0.457	0.50577237513042	0.492500138911062	0.417296578880061	0.492266771898684	0.430571367508891	0.384799776642751	0.177170770449401	0.161275519184516	0.189726896456107	0.138785228380047	0.138674248557365	0.0453333333333333	0.178	0.3175	0.451	0.405143894457745	0.434373443548164
330	2.05773776488384e-12	1.80576905406254e-11	7.97966100342366e-11	1.77128567325567e-10	0.640619742738506	0.329555500930509	0.105691782874117	2.88632680332926e-08	5.52103967514233e-08	7.58501849653192e-06	3.08675064903775e-05	6.55387035094383e-10	6.24821149825496e-11	4.30355432433495e-11	9.31551545682617e-10	4.34702662913295e-10	60.7095613149213	72.0170429767968	77.5661061039791	77.7840386593962	0.217932555417065	5.76699568259937	17.0744773444749	30.7824756743858	29.5246376929008	20.0397198244718	17.3636392076987	74.6481632057971	0.079	0.22475	0.365	0.4755	0.502017429378265	0.511620260581072	0.432846379326868	0.467474093834928	0.410425211248246	0.378409557074185	0.152300238081736	0.161226771595721	0.0193651639763646	0.0187945393170983	-0.0433029575335407	0.0513333333333333	0.180333333333333	0.321666666666667	0.433166666666667	0.413762461694057	0.411270755481095
331	3.41375237736317e-09	4.0036051468507e-10	6.94513491374954e-09	5.32901531392901e-09	0.103323823210597	0.474341191506181	0.011714904320323	1.14862902676196e-05	3.23823215390368e-07	1.10484886173049e-05	0.121004835991203	2.38301678877574e-11	3.64940348629325e-08	2.46847880276921e-09	7.12411717933214e-09	1.38756530547423e-09	45.3184120959995	65.0280024816384	66.9160952181046	69.5695699488206	2.65347473071597	4.54156746718218	24.2511578528211	19.2467973486919	26.1021501237519	19.3209935579198	2.40426642196689	82.5469337542326	0.071	0.222	0.35475	0.45975	0.547416629350872	0.470670621073104	0.406901264371041	0.462460606968545	0.37675480577259	0.373877697725536	0.232334524315091	0.119853786439416	0.145735905035728	0.00320818093053647	0.184330578111905	0.0498333333333333	0.180333333333333	0.3125	0.444	0.416518017758744	0.406502408586752
332	1.79126669067483e-10	4.63087417385828e-10	1.33902161503807e-08	2.97365183166478e-08	0.88716471140956	0.985766599815562	0.239320045816992	1.40048061815919e-08	1.79864195970953e-07	0.004313329157397	0.0146539413906538	7.45473269436393e-08	7.9504311289636e-11	6.78003323375842e-11	3.32307963087733e-10	4.35038349527348e-10	51.4573289547989	64.6974656246384	65.3240074360583	65.3441409920197	0.0201335559613653	0.646675367381249	13.8868120372208	32.186673466279	27.2382573157774	8.14696493681549	5.95760411915944	63.0600161701033	0.07475	0.22275	0.34575	0.474	0.444910444436149	0.447926088879336	0.459521939634049	0.471639987464683	0.426026609048514	0.399281209456387	0.100549263118005	0.160879729110362	0.107224195916948	0.0747272852456632	-0.00176808789695728	0.0473333333333333	0.180166666666667	0.318333333333333	0.449166666666667	0.364350443597521	0.349155723853198
333	9.95925576104546e-12	1.10890641605606e-11	3.04661914012373e-10	5.06440245623163e-10	0.351869363650638	0.826749121764501	0.0858740024614975	3.69450655659087e-06	3.8353329324597e-07	1.28697457501138e-08	0.000509496680695192	6.48077622201121e-11	2.22772015104755e-08	7.38823326195134e-08	5.1939412925462e-08	1.79269208536353e-07	57.4489801139644	73.1091810050857	74.40138274536	75.268086875265	0.866704129904974	2.1589058701793	17.8191067613006	21.4171555080848	25.7754638575407	32.3509019735266	12.0805828166322	80.1778068897155	0.07325	0.22425	0.3615	0.475	0.445646592878855	0.545653416354662	0.388925843086921	0.470958317823719	0.384196312855871	0.367721337420516	0.171613289594105	0.114885281687594	0.0710049312866161	0.020921100526962	-0.0322830478021997	0.0506666666666667	0.182666666666667	0.306833333333333	0.439666666666667	0.40032843870772	0.368841568145305
334	6.48308784827817e-09	3.30547935971569e-11	1.50916200114421e-10	3.21296547906767e-10	0.586303708203583	0.336550961926755	0.000662240816572327	6.48001664276697e-08	1.53716779179114e-05	0.000144177814602116	0.119471046955097	4.48157177102134e-11	1.31215675907312e-08	1.09274709945377e-10	4.84464663699879e-08	8.91364170763699e-10	43.9781772312635	70.6601862345196	76.0636696761576	76.3598235433601	0.29615386720252	5.69963730884047	32.3816463120966	29.2142709653726	18.6908696345181	14.4467580717792	2.42424163488795	81.052720804918	0.077	0.23175	0.35975	0.466	0.535139070931013	0.497963224408358	0.440621534223236	0.513078907432566	0.381846332645068	0.39356993535391	0.131163266315573	0.153026857237364	0.228878846034303	0.127190400608054	0.032242175909544	0.0503333333333333	0.195666666666667	0.323	0.450166666666667	0.407184386826238	0.422842508702213
335	4.02172856273602e-17	9.74153319429686e-17	7.99327469322107e-15	2.12033124083818e-14	0.790841640151778	0.999578194775063	0.145535138799123	7.53942162808895e-11	9.6100871343938e-13	6.36105987835245e-07	0.0054303206728515	3.78261248101344e-13	2.75089539181394e-16	5.29988167608416e-16	6.46824087952564e-16	1.71070996154589e-15	83.0035615102606	98.7389207940432	98.8160951792815	98.8864356904596	0.0703405111780739	0.147514896416396	15.882874180199	42.373775441446	50.9221924321828	24.7996021064027	7.73025077261627	92.2398438385977	0.08075	0.23825	0.35925	0.46825	0.479786151016588	0.497492157529285	0.406134641911018	0.466128554373451	0.413920224854643	0.404548945140305	0.0830844700644511	0.0874751475606807	0.157037878890694	0.0292949625119594	-0.026567406174029	0.0485	0.179333333333333	0.311333333333333	0.44	0.409582483078763	0.381245402065326
336	2.35120203247551e-09	1.42298432519381e-07	1.17098782917859e-06	1.605776590464e-06	0.307955154211417	0.579605945767239	0.605490145783952	6.72777526218151e-05	6.1183077326961e-09	0.000647008717475655	0.00422958383897867	1.21923131250781e-07	2.71945473774913e-09	4.71489014991811e-09	1.67420233124877e-08	2.99213127613737e-08	46.0968158650212	51.4816834328813	54.23512965798	55.2745550240652	1.0394253660852	3.79287159118394	9.17773915904399	15.885909258498	33.7966835062889	11.6356171687421	8.182525307986	61.8293432563755	0.07125	0.23525	0.3585	0.47225	0.490733847819241	0.42020816784581	0.454800582276471	0.42515097857426	0.399938224822866	0.390856215962265	0.056619009846596	0.106917410513567	0.0995861531021902	-0.0149856996602204	-0.0192898438978513	0.0518333333333333	0.187	0.3255	0.443166666666667	0.41070146712943	0.442264750386646
337	1	1	1	1	0.869508793887046	1	0.172646131387214	5.025978043385e-08	5.61180121399659e-13	3.10528923426206e-09	0.0643296599904113	2.62855985408239e-15	9.31442175217818e-15	4.59007164019201e-14	4.8771390365109e-14	1.46857777034178e-13	-Inf	-Inf	-Inf	-Inf	0.026988724617695	-0.205310292425565	15.2199775539048	29.7067396243838	51.9782783487699	35.1166835715885	3.42208648013366	103.661742992971	0.075	0.24	0.372	0.475	0.447357954073119	0.527600679816421	0.434927488678038	0.460922832101449	0.398813337204173	0.342047600011243	0.148270119960901	0.26464803161802	0.0345331637654617	0.0281522540934798	0.999958992306093	0.0485	0.180333333333333	0.314666666666667	0.456166666666667	0.40048236366133	0.37823643983148
338	5.1771329019349e-08	1.598893902405e-08	2.64232081960839e-07	4.21102361302604e-07	0.39611653486814	0.831966469816218	0.0597160068722866	3.74751528310594e-06	1.40883126752231e-05	0.000411130556591534	0.941189029716058	7.95556841243758e-08	2.74005484780257e-07	6.90274366896766e-08	1.79132604245389e-06	6.71179803938833e-07	39.6239140253383	56.5790674636373	57.9813567692981	58.7014402270361	0.720083457737928	2.12237276339874	19.0775262016978	21.3898414257501	18.8571350865914	12.4809159679553	0.00544282297960308	62.8976868968074	0.07125	0.2225	0.35525	0.45525	0.544200913690207	0.537415705778892	0.420299076299824	0.494620843640034	0.403912688489696	0.391548046300958	0.31969802080406	0.219632439969453	0.121212567083971	0.0939848659276565	0.151163507340203	0.049	0.186833333333333	0.321166666666667	0.456	0.431131172797087	0.438794664252757
339	8.71432645887413e-16	3.99968453302261e-17	2.41757230316006e-15	6.18372659660403e-15	0.668431648125827	0.95946959392579	0.00908278100977685	1.31174930143069e-07	1.95033174621537e-14	4.22398147377745e-05	0.234920383508889	7.0013890209174e-18	2.19354025731338e-15	1.37030263979208e-15	3.40949983804584e-14	2.84750053290884e-14	76.6977202069756	100.67109064752	101.525330078381	101.70877222842	0.1834421500389	1.03768158089952	25.0110520214439	27.8488069514642	58.5815873307165	16.7679926043656	1.41081959472831	117.067818242129	0.0755	0.24275	0.364	0.46625	0.514607600982447	0.494980285949329	0.361024447791242	0.47373114852589	0.399930965973464	0.40937267462494	0.108890381481137	0.0439501087422065	0.0380901190498315	0.0631331652823452	-0.0333073930151532	0.0496666666666667	0.179333333333333	0.324333333333333	0.454166666666667	0.374383260740317	0.32455932486707
340	1.05565448815996e-12	9.82716389270991e-12	1.11668529997892e-10	2.21443297441585e-10	0.490166592090463	0.568118343772798	0.17517143569515	1.01726964840923e-09	2.06644179769846e-08	0.000209757446197598	0.0013942639747125	2.46864429780305e-11	2.95183519042746e-12	1.47489386654993e-11	5.93297763704553e-12	2.47166545508694e-11	62.0879383393039	73.3794725954576	76.7744220570021	77.2505826158595	0.476160558857373	3.87111002040183	15.1626442765555	37.2915010621591	31.4311012749276	13.7415937398873	10.2133669440118	82.4635456494425	0.0735	0.23075	0.36225	0.4755	0.442863692855722	0.456003111919129	0.42931810396221	0.485256180864939	0.388579457778847	0.400003572469849	0.126730574923059	0.0171680216623011	0.0621069387302457	-0.00485629361312474	-0.015895311016092	0.0445	0.1845	0.326333333333333	0.443	0.421324285131801	0.427348126978082
341	4.29046143953373e-06	7.24582280363928e-06	1.68318303562573e-05	3.11554702355288e-05	0.749338011110096	0.372579999001976	0.102908991207371	0.000861121923623035	1.40512792827573e-05	0.00428372394735129	0.928219087113421	3.39691693408043e-07	1.36379813757674e-05	1.80323625590662e-06	6.26596146971364e-05	1.06951731204859e-05	30.2808889400476	42.0837063159706	47.3501255703668	47.4522137262829	0.102088155916135	5.3685074103123	17.1713247862353	11.1046359217307	18.862155853345	8.15945511249083	0.00811543915915536	59.2465434675382	0.0675	0.22375	0.34475	0.46075	0.484722161676658	0.525196161365501	0.361264815871071	0.437310430426434	0.432267809473272	0.427147822258448	0.221164763576833	0.170848819525686	0.0914073371315608	0.0351558259555842	0.15683002091996	0.0515	0.188	0.317333333333333	0.461666666666667	0.35035950558809	0.407421153076159
342	1.13353333837692e-13	1.75055220930066e-12	4.25881593357774e-12	6.75514441187135e-12	0.294137523691852	0.141062183583792	0.0642907809929626	2.99618249677788e-10	7.58632195927726e-08	1.13842093621132e-06	0.00910105870527955	6.00601247752017e-12	3.02274236579857e-12	1.72095889719129e-11	6.51515986441794e-11	2.518268887325e-10	66.6894294973245	77.2273646567628	84.4147630581574	85.5153491223609	1.10058606420353	8.28798446559813	18.8259196250365	39.6770994586641	28.9089080321282	23.6785885282661	6.80288712141191	85.791221382712	0.07875	0.223	0.359	0.467	0.427995933163015	0.499788798238083	0.392485259853393	0.435070459233283	0.379523079609868	0.380712075950558	0.143831694229232	0.114532619381012	-0.0309875957766018	0.0375914132811807	-0.0528176213915616	0.0478333333333333	0.179166666666667	0.312166666666667	0.4405	0.392985388034692	0.346535701744513
343	1.77190700785235e-19	7.85932949042687e-18	4.86555534847344e-16	8.02910843780184e-16	0.269788919960508	0.825743181064053	0.344253994828194	4.86493868654044e-13	7.31914323058451e-13	6.2434550233874e-07	0.000201087699694066	1.1055724101254e-16	2.08258844399879e-18	4.94083518689666e-18	1.95697525928558e-17	4.78741136874499e-17	94.0985754120193	104.1949486995	105.143048208382	106.360868119758	1.21781991137686	2.16591942025843	12.2622927077391	52.2587217772871	51.4567624470928	24.8355736730264	13.8208925054296	110.853347374788	0.08325	0.2395	0.3655	0.483	0.462954595556088	0.413117698041234	0.448179012491346	0.453820929941577	0.398331989338001	0.420521791050248	-0.01618496088023	0.0290433395186244	0.0821915285813309	0.0251322247069882	-0.0444041750585509	0.0473333333333333	0.180166666666667	0.317333333333333	0.445166666666667	0.394414895990742	0.360424444166575
344	1	1	1	1	0.728134112862781	1	0.0510458329843262	0.000498490529024119	0.000258238890619604	4.23601156323699e-06	0.039627026065882	2.13242016741353e-08	3.89213364366516e-05	7.6436597885066e-06	8.82030858288937e-05	2.28067471854346e-05	-Inf	-Inf	-Inf	-Inf	0.120831770160294	-3.2117364627411	19.6060052578177	12.1213032634851	13.3513338026478	21.1549705696325	4.23378289495122	66.1660480818698	0.0675	0.22075	0.36225	0.46675	0.529465366410915	0.488943254660455	0.367968026351981	0.453069501875249	0.360752454688002	0.380085107392164	0.0989575592550198	0.132690364058778	0.14603687973974	0.0402849115294318	0.999958992306093	0.0508333333333333	0.190666666666667	0.317833333333333	0.445833333333333	0.420692766573473	0.341543265261787
345	2.56615858264432e-13	4.96398931267772e-13	2.44263559277954e-11	5.77719305014236e-11	0.744306747745106	0.994597779354073	0.163020492367481	5.8398911386301e-10	2.16769065723323e-09	0.000123115968875196	0.0269606012982021	1.59320958387649e-09	3.42495851667929e-13	1.45943428323326e-12	4.88599462451101e-14	2.0252442518543e-13	65.0056518693455	80.0250659350786	80.3441974001616	80.4505747759395	0.106377375777811	0.425508840860857	15.444922906594	38.3742157361121	35.8168137816065	14.744349038574	4.89333228287251	72.5044246485255	0.0765	0.234	0.3615	0.471	0.46243117635134	0.431862867865746	0.450173392984726	0.431074710516159	0.361810134987405	0.350280044776059	0.0725175031693521	0.0847299672984262	-0.00495422302867589	-0.0126923178001318	-0.0338806849002174	0.0465	0.1845	0.324333333333333	0.4485	0.433028099782949	0.405866085790054
346	1.07790281621139e-07	1.87107788666076e-07	3.79879011344947e-07	7.41482108699436e-07	0.666165323379824	0.267303841394759	0.0579744226705753	1.26799555202235e-06	1.73977529191255e-05	0.00114723386091016	0.403109722751217	6.29278873228879e-08	8.1010107878055e-08	6.06411420675652e-10	8.1252103129288e-07	9.13307779569886e-09	38.0817021575785	50.8376915243934	57.0734539892583	57.2595744602149	0.186120470956666	6.42188293582149	19.1778723026364	23.4711723218215	18.454849654363	10.5734505438177	0.699030290146766	63.4825694474494	0.074	0.2285	0.345	0.4605	0.513917142580915	0.473900615729984	0.317450159280337	0.42871737416106	0.415941132017223	0.399607418369452	0.174729310247667	0.014344760613103	0.105907061733225	0.116874335106976	0.0599976757184804	0.0503333333333333	0.192833333333333	0.313833333333333	0.452	0.384666402324605	0.435373268378924
347	1.1053800039806e-14	5.70422499474515e-13	2.21506135163138e-11	5.48667819795408e-11	0.998907155256213	0.973328058742375	0.613285034212881	2.22601607086568e-08	1.22566067360194e-08	1.77564118126446e-09	0.154121335993491	1.0744982611855e-13	2.67429254307112e-11	7.50428467246133e-12	3.02968567437379e-10	9.24125298067106e-11	71.4797290467977	79.7170276288161	80.5729789658799	80.5729808418982	1.87601835932583e-06	0.855953213082103	9.09325179510051	31.2866806721004	32.4457602171442	36.2055503376814	2.03097865426025	95.1514945935777	0.0735	0.23025	0.36525	0.4685	0.500695288214629	0.453434089832056	0.353658456547116	0.469726467916681	0.391235161088962	0.388303561325092	0.162515074076184	0.0490384132088324	-0.0249280560420834	-0.00382641930656566	-0.0221320204332797	0.0466666666666667	0.183333333333333	0.307333333333333	0.454	0.40524786034638	0.360652435416153
348	1.83196662030769e-06	3.11392853860618e-06	3.53610683403323e-05	6.33765063826062e-05	0.710681435406822	0.925909631875907	0.266307838291293	5.87540419066333e-06	0.00129309933968528	0.000247402320118547	0.282691772469083	9.31351278979513e-06	8.915006352298e-06	9.53732932480608e-06	8.713262338e-05	8.93443532736931e-05	32.0920766662748	44.1341756821203	45.3819234442781	45.5195207107972	0.137597266519151	1.38534502867697	13.4274440445224	20.5283670842591	10.3523504043605	13.4317416400481	1.15410357453766	50.681374108526	0.07175	0.219	0.3425	0.45925	0.455704835918579	0.50186068124603	0.368548126992825	0.473930113411379	0.39202114744006	0.385826623863134	0.105066459936528	-0.00615300035472313	0.153775192177368	0.0525436334668608	-0.0279373598715071	0.0498333333333333	0.1925	0.3075	0.448333333333333	0.461565095799977	0.396302779262277
349	1.49020305597215e-14	4.7042904846979e-13	1.30111701739251e-11	1.26830555272024e-11	0.136369430247459	0.565340545864095	0.28243906114977	4.13265477390994e-08	4.3681635706375e-10	4.31993017001531e-07	0.000144638980021295	5.31913577997311e-14	1.09862819952987e-12	7.7964526544712e-13	1.9814354201482e-11	6.36234412247954e-12	70.8654938460386	80.1441165383585	81.8157918478391	84.0342472664561	2.21845541861694	3.89013072809757	13.1687534204175	30.0861817541818	38.9409691655655	25.5458553057706	14.4407434669174	96.7723054229464	0.07375	0.22375	0.3515	0.4825	0.449758310484463	0.388420920569317	0.377722224214136	0.434860449876162	0.386829744979178	0.376041213169226	0.0451125080526206	-0.00609170636145323	0.0129455995970539	-0.00446320427819398	-0.0237791650763053	0.0473333333333333	0.173166666666667	0.303166666666667	0.443833333333333	0.36547338179083	0.388582511544404
350	1.71816953796729e-13	1.12826011316595e-14	7.78774502358717e-13	1.88112681159819e-12	0.686469436846302	0.999621178032909	0.0196323022250913	1.11019957967759e-09	2.75978533875198e-08	1.33082574091207e-06	0.119712005187718	1.70405308576437e-12	2.4340369002472e-12	1.17272943964595e-11	7.56867185983095e-12	3.13678110116122e-11	65.8324813654981	88.366806733422	88.3450529223337	88.5079869862384	0.162934063904686	0.141180252816412	22.6755056207403	37.1210292406322	30.8694758691781	23.3781362785248	2.42108479356284	88.7387094697453	0.077	0.2305	0.36025	0.47	0.396639125465609	0.558479302169472	0.362913041742581	0.467660083315171	0.357435202865009	0.387224049877732	0.0161929050189797	0.00576483287745052	0.107432259897965	-0.00682310524899573	-0.0416731243494801	0.0473333333333333	0.184666666666667	0.313666666666667	0.454166666666667	0.399709803759913	0.374100654476786
351	8.76499367457882e-08	7.20967023165871e-08	4.21488531743934e-07	8.49345944286427e-07	0.7528345651585	0.573169664012339	0.0728550631782519	3.5564031390628e-05	1.12152837466777e-07	0.00264279960088829	0.144336394282372	6.67029447533229e-07	1.99611042226728e-08	9.6871533985637e-08	3.66225962154294e-07	1.14639121421713e-06	38.5169777114206	53.0754097664467	56.8128703305047	56.9120348425422	0.0991645120375324	3.83662507609552	18.3950571311216	17.0945598051821	28.1519806670167	9.03900139250254	2.13110795231114	57.5299630851892	0.07125	0.22475	0.35625	0.461	0.502161051640174	0.498551460099716	0.472717061675967	0.490263442925847	0.393269682316362	0.393292683976211	0.151412568776472	0.208412413536443	0.0641740921204259	0.0831212574285185	-0.0502366432413158	0.0511666666666667	0.181333333333333	0.327166666666667	0.446166666666667	0.466834506648838	0.390007849549854
352	1.713159848516e-11	3.32431436982175e-09	8.96277111854809e-09	1.55517993303299e-08	0.421676428984409	0.240234476702709	0.475784756747821	1.85009862363732e-05	6.85451804307025e-11	6.47459250399654e-05	0.0246984082983244	7.40254294741552e-09	2.41774852079215e-11	1.05176281048866e-10	4.67118773273256e-11	1.16991001624881e-10	56.3259943575176	60.198251722577	66.298510539702	66.9441488459779	0.645638306275941	6.74589712340094	10.6181544884603	18.3376968153643	42.5600497713858	15.9585136546266	5.04490874541443	68.7662308402043	0.073	0.228	0.35925	0.468	0.472126123827098	0.417411704752965	0.369152953974015	0.416450254239072	0.391988396429139	0.382595574259059	0.0169657286078644	-0.00852517574530792	0.133643053564372	-0.0155088428358783	0.0103278378783337	0.052	0.174833333333333	0.320666666666667	0.445166666666667	0.37075655024765	0.414954638255139
353	4.54963084359352e-10	1.27828773164791e-08	9.34822046242815e-08	1.23681746670735e-07	0.267107951840035	0.45401099070198	0.343389081349896	3.26675662917432e-06	1.01873241626312e-08	9.80467199664781e-05	0.255334197588852	3.3566700880065e-09	8.67621009492865e-10	1.90993535841876e-09	1.46252828959267e-08	2.28396949833762e-08	49.5192253994392	57.0967814467003	60.5618912521968	61.7934302318026	1.23153897960583	4.6966487851023	12.2742048323635	21.6531349909119	32.8051756897567	15.1739501875018	1.29387971613687	70.6960595241685	0.071	0.22725	0.35725	0.47275	0.498790624948488	0.47408997847298	0.372251651020914	0.46085695497124	0.359451447728931	0.354967528357952	0.178706749980345	0.0874445606052546	0.036896904284957	0.0307345187692294	0.0387835780644619	0.0486666666666667	0.180333333333333	0.319666666666667	0.461166666666667	0.423421051523059	0.400976023930678
354	1.57270362476593e-09	7.38194602475874e-11	1.46374656836812e-09	1.92646526056903e-09	0.239794809137673	0.670380607814653	0.00878830789970647	4.98219103544912e-10	8.88820380821311e-05	0.456008248704959	0.403232790737538	4.18584546524572e-10	4.31408554399294e-10	1.73679985010345e-10	9.89879823397159e-09	2.62599362689727e-09	46.9356575772545	68.8521874880607	70.6625955470372	72.0443953739159	1.38179982687871	3.19220788585517	25.1087377966614	38.6842262457212	15.3593064829038	0.555674679304502	0.698664544644998	75.7255696966762	0.07325	0.21875	0.336	0.462	0.536908572470503	0.43458162259662	0.473473219517581	0.469878702228826	0.43071543154261	0.397020246716926	0.167403135663668	0.236649261891955	0.216807761804981	0.104109437429236	0.0656500863131389	0.0438333333333333	0.186666666666667	0.328833333333333	0.4535	0.364208708763031	0.365504093436725
355	1.28296706708565e-10	5.84583576146812e-09	1.94507432208886e-08	3.18067255592569e-08	0.382535191895439	0.280263488941105	0.291569933780171	4.76837701047087e-08	5.50221172807736e-06	2.31985767758248e-06	0.045419131766531	2.85065219415287e-08	3.62891012403099e-09	1.41008530407884e-08	5.91679730719444e-08	1.37467114918253e-07	52.1505945724857	58.9013083390819	64.4149702871873	65.1775090416049	0.762538754417619	6.27620070252306	13.0269144691192	29.8087391421395	20.6539999600136	22.3100792350233	4.00300822248573	65.4486803651592	0.073	0.21975	0.3545	0.465	0.455731971856668	0.469455875360745	0.372689757627533	0.434237459127045	0.400340943836137	0.402872646368086	0.112817339345844	0.115939216682413	0.0630862047583715	0.0463429725601843	0.0537283163566926	0.0468333333333333	0.182666666666667	0.309166666666667	0.444666666666667	0.486212688267773	0.376689845003256
356	1.25445185668768e-08	3.64967733172817e-09	5.37838420629562e-08	8.99873418778861e-08	0.414726484166806	0.760479222103141	0.0454393376562743	4.13265477390994e-08	2.07131602397527e-05	0.000953800004036029	0.0768538291757511	2.43436877693511e-09	6.21016652790645e-09	1.29653174182639e-10	7.73546949379995e-10	8.70924974509984e-11	42.5970030277604	59.9839855299215	61.9246054731047	62.5898158619821	0.665210388877313	2.60583033206058	19.9928128342217	30.0861817541818	18.1225706711903	10.9151692728392	3.13021022795328	71.4768148837454	0.07375	0.22	0.34875	0.47	0.530644504842906	0.495103152707333	0.417970912077782	0.466061029391561	0.395373315930132	0.396771031414182	0.186785513933792	0.184634479819001	0.107647005185146	0.0819477415706484	0.0336963529513022	0.0473333333333333	0.185166666666667	0.317	0.452	0.395020158333735	0.407126502330581
357	1.96935603600914e-09	2.46121527636642e-09	1.79288688213034e-10	4.30518867171161e-10	0.96925883744027	0.0113880078546963	0.0021196609195521	2.9319691625513e-07	1.23365081312796e-05	1.21726698215386e-05	0.00650078032564541	1.22649047957098e-09	3.62650376504971e-08	4.01236454518383e-08	1.14272727699851e-08	3.47052917175104e-08	46.4665727834217	60.8873231204489	75.6566168125646	75.6581019800433	0.00148516747867689	14.7707788595944	29.1915291966216	26.2940080855369	19.1104882148884	19.136006018045	7.4059694315838	73.1370445724218	0.0745	0.2215	0.3585	0.471	0.491383741153014	0.492589458918294	0.410057535015888	0.4792107816715	0.40473099417993	0.385704104795502	0.259950552456293	0.0714571266032074	0.266577923698412	0.102048666852467	0.207709972541224	0.0495	0.185666666666667	0.316333333333333	0.443333333333333	0.466622685131298	0.320353120980949
358	3.08514890167416e-13	4.62840498020555e-13	5.6801790122187e-12	1.03448616949626e-11	0.380826578802906	0.502438971632897	0.0469015854694529	4.14280171342738e-09	1.00043944851e-09	7.1191425781321e-06	0.014211432772715	1.18250663027571e-11	6.85072289108754e-13	1.73690209208952e-12	6.02816778426885e-12	9.42637176714448e-12	64.6259051478555	80.1801431682761	83.7457978283928	84.5138297620579	0.768031933665043	4.33368659378175	19.8879246142023	34.5554491904786	37.3240362123433	20.1609528199115	6.01168719940324	84.1991495605407	0.07875	0.23325	0.3555	0.46725	0.478335031727726	0.423683092861783	0.356451431652006	0.491117421293255	0.408517644303507	0.374322428970123	0.0317452231579358	0.151926718125592	-0.037561995919362	0.0291383140192109	0.0121981830897513	0.0496666666666667	0.182833333333333	0.312333333333333	0.442333333333333	0.425088444099024	0.443677675476663
359	4.6451736947285e-14	1.20510600018281e-15	7.01520950241468e-14	5.95049899301351e-15	0.0048701369589288	0.12910847133873	0.000475637822482542	1.11668723112134e-09	2.21949371118814e-09	1.71691830369886e-06	0.244416128628279	3.64553787999659e-14	8.13490515642947e-13	3.1764616207795e-14	2.77846017390718e-12	1.8638368101147e-13	68.5264050711776	93.2615787371396	93.8696095072228	101.796650773482	7.92704126625904	8.53507203634217	33.2702457023042	37.1096673898774	35.7708023464584	22.8883217156908	1.35494128588289	97.6415465154141	0.07825	0.2285	0.36475	0.462	0.519616267368594	0.356251902621959	0.340845300603582	0.476419643085106	0.320778537187934	0.38722199691159	0.0705342778550929	0.0562543997137104	-0.00912002299838775	0.0128222671473418	-0.0314997139663066	0.0483333333333333	0.1795	0.3185	0.450166666666667	0.382217784126281	0.463660740102687
360	4.31102891449994e-09	2.99255952969514e-09	4.41900655487533e-08	9.58668976607982e-08	0.876400232630525	0.850229484318078	0.0913240396228653	1.50532083699464e-07	3.90729577273252e-07	0.00238842268826023	0.144060437963249	7.46587757869855e-08	1.2739253345321e-09	8.83385526646281e-10	2.26428742056974e-08	5.36148746574698e-09	44.8309737390809	60.4393723002431	62.4073363549833	62.4315272272215	0.0241908722382504	1.9921549269784	17.6005534881406	27.5825320803669	25.7395865758863	9.22415983114843	2.13404198603166	63.0562878003462	0.06925	0.2235	0.35025	0.4575	0.521122400713943	0.544398971979875	0.414395415694756	0.492145937834036	0.397934871245382	0.380303695608327	0.285333745568095	0.180472809173782	0.17185149203951	0.0195033234092769	0.0280127786602833	0.0446666666666667	0.182	0.321	0.442666666666667	0.443491612126146	0.390016501222267
361	6.53092555821985e-10	4.12197798743913e-10	2.84882767008043e-08	2.93604405760179e-08	0.168910764179322	0.994941161797744	0.119989987072831	1.47598719050591e-05	1.31622544777342e-05	1.10777734363186e-07	0.362929647596082	4.23229826919834e-07	6.08211659023203e-07	1.12895402121207e-06	7.51015369636508e-06	6.22523373623038e-06	48.7667951579861	64.9618495363611	63.483058376085	65.375642336905	1.89258396082005	0.413792800543888	16.6088471789189	18.7683189018871	18.9868485821189	28.1758580294263	0.827730337736284	58.6886382621034	0.0715	0.2155	0.36575	0.46125	0.509714847301938	0.44873155955157	0.415895382793213	0.491515530062775	0.351864850089807	0.40369924991812	0.10516184210527	0.0912319430482142	0.203976882295629	0.0263075018693706	0.077839954159815	0.0505	0.180166666666667	0.3145	0.452	0.388107140742666	0.388560912832681
362	1.37137896814492e-07	6.86466063369901e-07	6.77491096837971e-06	3.5346416199872e-06	0.0614865694981476	0.361586043951573	0.154529184006689	0.00178892865150246	3.42161944154889e-05	4.70253563808061e-07	0.131681127453174	5.2623821177483e-08	7.85690203000398e-06	2.01692191319326e-05	9.90037993276639e-05	0.000152854127438805	37.5746404208039	47.7602285950634	49.7303300846179	53.2271559783621	3.49682589374424	5.46692738329875	15.6525155575582	9.754411871304	17.167943301678	25.3821325480731	2.27257292295508	63.9277868472492	0.07075	0.22525	0.365	0.467	0.443561735551546	0.515888341281539	0.429853702172438	0.452935712891344	0.381556023330228	0.411446496948334	0.127267937686475	0.124373926304277	0.226137340965447	0.0596650460467588	0.0404582429302007	0.0553333333333333	0.191	0.316333333333333	0.451666666666667	0.400568832968976	0.422839753358409
363	1.44149382084598e-08	1.69152446346476e-08	1.82905785390116e-06	2.6314873433432e-06	0.34413649161422	1	0.387434331964769	3.66097352325734e-06	7.28914491310514e-07	0.000325893688663874	0.184349269669509	2.8380643621886e-06	1.57751247851176e-08	1.21883041736504e-08	8.23630664510402e-08	9.67282224848568e-08	42.305944955202	56.448669828198	53.1004181570606	53.9953790224972	0.894960865436587	-2.45329080570082	11.6894340672952	21.4346380722636	24.5371334147385	12.9153774018705	1.76220862656919	53.7989163068312	0.07425	0.2345	0.35875	0.465	0.450184861378543	0.495933233001081	0.301438720501269	0.434719897068284	0.328467997057442	0.363061613909721	0.127008912226153	0.0226178930362893	0.0486247161010327	0.00222864355693948	0.176295650420167	0.0515	0.193166666666667	0.324	0.4515	0.386296850016816	0.344138652619247
364	1.34594438914221e-09	5.2865820308146e-08	1.44897961797575e-06	2.28433241339451e-06	0.413498194979698	0.989652620218565	0.790736252723293	7.12597281456663e-07	3.80649188087584e-07	9.76344494232389e-05	0.0101628108800777	9.71162894187899e-07	2.9778896010702e-09	7.85448864204402e-09	2.502697848618e-09	7.45800600548823e-09	47.2602817061997	53.8000476657035	53.6939016046017	54.3626217034398	0.668720098838094	0.56257403773634	7.10233999724005	24.5807587446379	25.7900324372349	15.1819067128145	6.6061331723995	56.5685145517171	0.074	0.2275	0.36	0.479	0.466438859840084	0.366560042653869	0.429366896237129	0.440265431619557	0.341934451156578	0.366876602467692	0.099077728950915	0.0879541770244996	0.0313870034408796	0.0288718749861902	0.0512279004859758	0.0498333333333333	0.185666666666667	0.322333333333333	0.452833333333333	0.420910463442996	0.368286653200422
365	1.30308049332592e-09	1.34692825907183e-07	1.71931644946594e-06	3.12026831202802e-06	0.587692611371601	0.857185527445842	0.857976855543522	3.55104512935893e-06	2.50830568838559e-08	0.000289456025442101	0.0710536901828362	4.10254744587104e-10	1.49354989681847e-09	3.81480852412393e-09	1.73800380177743e-08	2.81229201175551e-08	47.3277487238229	51.6107376461223	53.2582275312889	53.5521896752252	0.293962143936369	1.94145202910295	6.22444095140236	21.4930977621425	31.0549134297835	13.1374209078422	3.25850934823939	75.7738027997665	0.0725	0.22575	0.357	0.4605	0.46999051334992	0.367196174731253	0.303327505893693	0.404090548678089	0.347258125379612	0.378256243254401	-0.0162083765473326	-0.0365883746376768	-0.0023346027267893	0.042015661840104	-0.0124598684869595	0.05	0.180166666666667	0.322	0.442166666666667	0.410449396500698	0.429681543250975
366	1.62492176083215e-13	2.96550800196174e-12	8.66841472119001e-11	1.84910407964635e-10	0.577572154548174	0.897920371838611	0.383973529338328	1.29149335154354e-07	7.93776015049385e-11	9.28048949436424e-07	0.0442320173662455	1.26869973788923e-11	1.36252677810977e-12	2.78392639118024e-12	2.14158339597012e-11	3.49208360933121e-11	65.9474684907036	76.0540073100856	77.3711969072028	77.6813729891219	0.310176081919053	1.6273656790363	11.7339044984183	27.8789175650245	42.2730821938203	24.0718966781678	4.04768291684923	84.0335155719362	0.0745	0.237	0.3625	0.45775	0.472252285465253	0.499933489015562	0.306903553218527	0.485396712901227	0.37166717011932	0.379348460674541	0.0884480834797766	-0.0322534808436926	0.0355543635837183	0.0230984559472456	-0.0244461533347364	0.0488333333333333	0.183166666666667	0.315166666666667	0.437333333333333	0.410860703930688	0.426868487428224
367	2.98791642143803e-12	2.26615862180284e-10	4.44448773284187e-09	5.34863108007308e-09	0.210740814013878	0.662692679433311	0.564700985968867	2.90108665427665e-07	5.85199224453815e-09	5.25191927199347e-07	0.0117308462594572	5.94112067202333e-10	1.12151676993965e-10	1.58106155220793e-10	6.25074980037372e-13	2.06091752192458e-12	59.938891847065	66.3183407700999	67.9942702695989	69.5606000919361	1.56632982233714	3.24225932183617	9.62170824487112	26.3144586349717	33.8832644565355	25.1690171420814	6.35110113807787	74.8843008280819	0.0735	0.2275	0.3565	0.46225	0.454010400883971	0.497855889686575	0.392791010283144	0.462075690277418	0.384906553765977	0.38578911129053	0.133351326510698	0.117347024241981	0.0343049412198937	0.0782217933165089	0.0536561516951928	0.0486666666666667	0.179833333333333	0.308333333333333	0.436666666666667	0.369490038973955	0.435535112775484
368	4.00849624543254e-10	4.86690473718084e-08	4.41921270833225e-07	8.78907265643399e-07	0.71811479345416	0.725955792923543	0.795695629448703	9.98338690111023e-07	2.74303318197485e-05	9.72377535098699e-07	0.00053915197376362	4.19401298460986e-08	9.57999335625733e-08	2.55761681167946e-07	2.31307392363136e-08	7.99989868717045e-08	49.7826868858538	53.9929740144726	56.6940921487549	56.8243983273933	0.130306178638421	2.83142431292072	7.04171144153952	23.9313279624357	17.5880731624748	23.9820555501228	11.9751337271573	64.4917347627899	0.07325	0.22	0.35775	0.473	0.413667799098668	0.442039547214602	0.417139208800418	0.470964257286641	0.398399706509148	0.394013788627684	0.0360956992667795	0.0372432555332729	0.0233657742121437	0.0270077049520191	-0.0143078335072025	0.0495	0.185666666666667	0.310666666666667	0.437833333333333	0.379784169331899	0.399209104575794
369	1.09442950029518e-11	5.31322482294096e-11	7.40981225056338e-10	1.73565983468905e-09	0.926772953238948	0.745471135048606	0.180522584534055	3.75629489474973e-08	6.20072655498311e-07	3.09648563903768e-07	0.0268408660175307	8.38987074560704e-10	4.30950187750243e-10	1.06289723695792e-10	1.70404576525407e-10	1.581641079289e-10	57.2537700535177	69.5928519985828	72.2886370841807	72.2970837440589	0.00844665987824555	2.70423174547614	15.0433136905413	30.2713711802271	24.8488114461925	26.188578605268	4.90101814462469	74.0533805365698	0.07425	0.22275	0.36025	0.4665	0.428180006274649	0.536844879771897	0.387827004969154	0.480716682024574	0.413061407449976	0.400346077739247	0.119861572634901	0.146613673114784	0.0784406192494234	0.0344707952881955	-0.000314261387907798	0.0476666666666667	0.182	0.311	0.444	0.367380825869854	0.446870596715712
370	6.87807490904318e-11	1.43728688367068e-12	3.89079858742088e-10	8.86086913840482e-10	0.75106636521896	1	0.0392119417018012	1.5216405024012e-05	1.00163554959831e-10	0.00337546037433628	0.068573699541804	1.33921092789883e-11	1.72295085896627e-11	1.58285471848177e-12	1.21834362450786e-10	1.26460866594942e-11	53.4446712985591	77.6657709402643	73.8210740363866	73.9217111860416	0.100637149655086	-3.74405975422269	20.4770398874825	18.7102286613535	41.8182610634194	8.59252292343444	3.31683562239596	83.9061420732165	0.0695	0.22475	0.34275	0.4615	0.457114395711371	0.540271355113224	0.352063492457341	0.444898037835999	0.376183331661672	0.404024030494591	0.158528295199584	0.0996477523928838	0.18367227389326	0.106879738210364	0.140246816756287	0.0488333333333333	0.172333333333333	0.314666666666667	0.443	0.28662475887286	0.397420370673164
371	3.61933245885177e-10	2.86833430739306e-09	2.77126007989905e-09	5.44384297788789e-09	0.534419113694453	0.109826421279089	0.0523371345954059	8.89825911647518e-08	9.04881159428386e-07	5.37483408881485e-05	0.231489349210413	2.60729892199127e-07	8.30234080948714e-10	4.40013113316831e-09	1.16304201360619e-08	3.96659736773228e-08	49.9951283454138	60.5365706847806	69.1315386873612	69.5175205311389	0.385981843777699	8.98094984635827	19.522392185725	28.5999911263334	24.1205787476429	16.31109463961	1.43168679882001	59.9160423863172	0.07425	0.225	0.35625	0.4635	0.422175990422863	0.445604404282838	0.416342404771673	0.461488830462108	0.424257241544152	0.352538123872846	0.09850605936463	0.204834296666773	-0.0315671334375445	0.0321368528886841	0.0231113150776125	0.0483333333333333	0.184666666666667	0.317333333333333	0.451333333333333	0.386772418460486	0.46457652616352
372	7.69521861730271e-13	2.24506221401047e-13	5.01291107666296e-12	1.22178316964113e-11	0.769256004246743	0.80021856825837	0.0296250603384086	2.14928840244024e-07	3.68762761084767e-11	2.63151457263971e-05	0.019191534163701	6.53995433160879e-11	6.64846730979303e-13	4.7198014171214e-14	6.12579795269457e-13	8.91557052301731e-14	62.7404934431179	81.7811771387205	84.0361791978794	84.1222323725597	0.0860531746802735	2.34105523383914	21.3817389294418	26.8939661523327	43.7729712051278	17.6670088475366	5.48397819319689	80.1562248967016	0.074	0.231	0.3515	0.4755	0.512335505843883	0.489465526167764	0.400979768775024	0.449288941611637	0.331469626771251	0.410127658357004	0.183112893735463	0.137995073439244	0.110568885293596	-0.0141245174027158	-0.0133766985540789	0.0488333333333333	0.176833333333333	0.311166666666667	0.451666666666667	0.357347570823944	0.445092130708793
373	1.36963582285808e-09	4.53033034950161e-08	4.87546359747557e-07	9.00176352408081e-07	0.574169369627146	0.760895632848077	0.572247124914359	5.34597135354939e-07	6.98347730193837e-07	2.57525549550185e-05	0.0913765203422381	1.43923686663474e-07	5.58539371616874e-09	1.94770237741206e-08	2.33213051158773e-09	8.70248123479033e-09	47.2239063636007	54.1600372264438	56.4473718331647	56.7631278276822	0.315755994517531	2.60309060123836	9.53922146408149	25.1347873552122	24.6196832676596	17.7081156109689	2.84995454291493	61.4130177848275	0.0755	0.22525	0.35	0.4665	0.452921971802782	0.475292144674641	0.404163292092993	0.451899680226932	0.396696302113993	0.424299753492732	0.126247023611651	0.0276782641183913	0.0075562385256392	0.0426813575719346	-0.0439083512128059	0.0508333333333333	0.1845	0.309666666666667	0.449333333333333	0.43713487876479	0.449083553566009
374	4.04379560675285e-10	1.04499180637223e-08	7.48504835009437e-09	1.1995103123932e-08	0.357171196830525	0.0746597913490366	0.0858937786003895	2.33181529580915e-07	2.73914515047709e-07	0.00103884793978728	0.947771408357877	2.53722517350977e-10	1.18326830621145e-09	8.52978121352501e-10	7.21724798696311e-09	7.73054880851603e-09	49.764447112575	57.5623573243574	66.7349241555348	67.5827391646162	0.847815009081387	10.0203818402588	17.8182920520412	26.736446635934	26.425401665374	10.7570151002656	0.00429099011489598	76.9251506619033	0.0725	0.22875	0.355	0.462	0.485850722041136	0.401209278080469	0.34625118180037	0.456098507306688	0.38245821457373	0.397877204848334	0.0943897699196407	0.0314636425194319	0.0650727495930619	-0.00436503330875829	-0.00141472165658174	0.0476666666666667	0.186333333333333	0.323333333333333	0.462666666666667	0.4112810575269	0.421258468805587
375	9.43466855597152e-08	4.69636362791715e-07	1.2916405694936e-05	2.28312565209977e-05	0.6214090784018	1	0.536876580667427	4.42696620169029e-05	3.27839863110967e-07	0.000437585358110594	0.106193866851707	1.04398784316074e-07	8.75587227340879e-08	1.58192303458737e-09	6.14323538422983e-09	2.64475975845649e-10	38.362065785077	48.6624402476009	48.0461566324229	48.2900487062579	0.243892073835013	-0.372391541342949	9.92798292118096	16.6789432368887	26.0783480048867	12.3644546772211	2.60996857319697	62.2181517153684	0.07525	0.229	0.3515	0.46225	0.534641020897627	0.492823174778978	0.394555505760166	0.42593656227151	0.364577019596597	0.373086344988612	0.215121011860556	0.127556167927151	0.0916229869613367	0.0137266504130163	0.0156563495782943	0.0548333333333333	0.186833333333333	0.317666666666667	0.445833333333333	0.41689174572321	0.385268303442537
376	1.53671260950582e-07	5.04625896730179e-09	1.96909200949099e-08	1.88165466356792e-08	0.148302373124742	0.203739501521278	0.00215924530550946	0.00158094002970473	1.04164820495733e-07	0.00034372008478187	0.376239555967935	3.39958108818948e-08	3.74925159689486e-07	6.47707302025775e-08	1.89721261475482e-07	9.52997830505721e-08	37.3348266089815	59.2396423393002	64.3850449224628	66.4746709139217	2.08962599145889	7.23502857462154	29.1398443049402	9.98181233367177	28.2949976571381	12.8157146916401	0.78295290252936	65.0126192960892	0.0715	0.231	0.354	0.4635	0.472588255205286	0.539935457161266	0.413447123104518	0.485678582894472	0.394831094468694	0.415544055077508	0.212697679543853	0.0888338965147089	0.0831498907001529	-0.00044194912209268	-0.0417803602458839	0.0558333333333333	0.187	0.3195	0.4545	0.401516377586044	0.403420456017216
377	4.16453794924875e-11	9.28911708995605e-12	2.96275199167645e-10	4.88363111719302e-10	0.346062836094627	0.869487750694822	0.0347423854267981	4.08333214063168e-05	1.60955569408142e-08	9.22321933275498e-08	0.00159660154148034	6.60384395838998e-13	5.62904614360503e-09	1.32929012725908e-10	2.7606533091342e-08	1.75069417410937e-09	54.4853288967061	73.5054114490049	74.4675611099228	75.3554028891449	0.887841779222072	1.84999144014	20.8700739924388	16.8322559584685	31.9163628227961	28.5305391919319	9.96366213660076	90.9461726221726	0.07225	0.23275	0.36625	0.47225	0.503931247679017	0.546832262842274	0.442682667095056	0.469509904433644	0.4138417550727	0.38434504530567	0.201327769195988	0.0946285056327261	0.173784553417457	0.0740573304714563	-0.0197381025293165	0.0521666666666667	0.186	0.314666666666667	0.440166666666667	0.360237397129336	0.417266927989792
378	1.67692992904534e-14	1.3153111191679e-11	8.22828097495883e-11	1.96619523024631e-10	0.83985762315541	0.439803519722684	0.806164102859899	1.12409624228507e-08	2.50361302101415e-12	2.36363636130387e-05	0.0760787251842552	5.32981398938422e-12	1.86463633920989e-14	5.78472621759037e-15	1.00743464078027e-14	1.00467345758588e-14	70.6227143307406	72.727071925503	77.4938843999407	77.5347189478416	0.0408345479008858	4.80764702233864	6.91200461710105	32.61387118114	49.0433993946153	17.8712613473617	3.14674195947737	86.0714035337434	0.0735	0.23525	0.3495	0.456	0.51963879577176	0.456208461736647	0.374759330582233	0.44456732803793	0.369029733894918	0.383315485476916	0.0679381321252516	0.153003970686256	0.163756709554151	0.0381725292103026	0.0928317139256529	0.0461666666666667	0.177666666666667	0.309	0.438	0.416119747182911	0.477552308856169
379	6.53182771067498e-15	1.87319725289527e-13	2.17784230184489e-13	2.51264975395191e-14	0.00720496348073113	0.00599922855657248	0.00663466289162309	2.45663144735506e-06	1.11994457948678e-10	2.30565989611256e-10	0.00857052846816694	2.37881088671661e-13	1.54196804795039e-11	4.62569283829602e-12	1.63544167872425e-11	1.49875516063577e-11	72.5611233036398	82.1814081084449	91.2755593927286	98.4967068814658	7.22114748873719	16.3152987730209	25.935583577826	22.2000832462891	41.5999792885668	40.1888028769681	6.9102024848853	93.3144788232053	0.0725	0.23325	0.37225	0.47625	0.509778374301958	0.467171309939824	0.3811299573453	0.448527525336391	0.336970310770391	0.402462409097689	0.0366466289686469	0.0484259763506049	0.154642374762479	8.37668488586432e-07	-0.0485432545154938	0.0496666666666667	0.180166666666667	0.311	0.4495	0.402384012942329	0.454528202408886
380	4.21861419041854e-13	6.70963845141899e-11	2.61370685553386e-09	2.51453717455629e-09	0.144823564706293	0.80173567130058	0.764334231485598	9.79991185207432e-09	4.30792976356869e-11	0.00266147101620729	0.0740855891901811	1.27977176652963e-09	1.99610463868753e-13	4.23717063730314e-14	6.67230824976413e-13	2.68122637251986e-13	63.9806270284171	69.0673707959577	69.2722074798003	71.3981511079401	2.12594362813979	2.33078031198238	7.41752407952299	32.8805447295654	43.4687098262439	9.0261316837732	3.19009758159336	73.0342805297556	0.073	0.23025	0.34925	0.4685	0.488376686404848	0.442179524958452	0.34278885929555	0.411012289415791	0.397362184925696	0.383174810395971	0.0623872171196874	0.0832111349360549	0.0422031915708028	-0.0013736483442009	-0.00515711516651934	0.0456666666666667	0.176333333333333	0.320333333333333	0.450333333333333	0.375234497230297	0.446933657869791
381	1.3165414926843e-12	1.98609549141385e-11	3.05470673507832e-10	7.27976955653825e-10	0.988662785088914	0.762630415098904	0.309074753052821	1.52279017870112e-09	9.41160263714345e-09	0.000180826953261434	0.00588232178429518	1.78936968486055e-11	1.80881798542863e-12	5.34308595949392e-12	1.61088987028157e-11	3.6151909555385e-11	61.6319632591185	71.8036283206748	74.39509697826	74.3952988901365	0.000201911876501981	2.59167056946171	12.763335631018	36.5049503548989	32.9591443059162	14.020514980115	7.58600325498264	83.2231533726983	0.074	0.229	0.358	0.471	0.443502356019275	0.426399003019847	0.450757397730543	0.443960994604264	0.432476259429202	0.407283539265627	0.107909932957524	0.0472606240985388	-0.00867557262599604	-0.000238890168077284	-0.0578845444936033	0.0451666666666667	0.181833333333333	0.321833333333333	0.443	0.400140287601955	0.406905327929841
382	1.36055071832748e-10	1.726761870053e-11	5.30712755371712e-10	1.20684645811911e-09	0.760733882487902	0.957691251661728	0.0318757338813222	5.04571765333573e-06	5.24141744452123e-09	6.22510991366325e-06	0.104312111160244	1.19534938141268e-13	6.87811337262487e-10	3.27099177452446e-14	6.64296961144314e-09	7.36517866020822e-13	52.028657587005	72.1173270917279	73.0833242585504	73.1760549903483	0.0927307317979285	1.05872789862042	21.1473974033433	20.8198541594875	34.0976631247904	20.4177082089791	2.63834570962536	94.9054432315938	0.0735	0.23075	0.3575	0.4605	0.579932513983671	0.460021433059405	0.344329637536538	0.463767828976552	0.355376971605176	0.380421640894332	0.181054531676755	0.120308318393489	-0.0271156327604727	0.0125300784684498	-0.0312927770548959	0.0511666666666667	0.182666666666667	0.314	0.444	0.386279375762304	0.449214522514503
383	4.30089437085057e-11	2.17317984148016e-10	5.74597952902283e-09	7.42319337373111e-09	0.239237558747836	0.799456233311774	0.214701389786288	3.77962423127013e-06	8.88373618520865e-08	6.57969179214413e-06	0.954257024143641	6.65359110540351e-10	1.38899632501641e-09	3.62327693511211e-09	1.41665812402301e-08	2.96853445929992e-08	54.4185268871006	66.4132003359409	67.3743320215581	68.7594130326979	1.38508101113985	2.34621269675699	14.3408861455973	21.3734843927978	28.603154071774	20.3117025791325	0.00329037147821509	74.6118220123444	0.06925	0.228	0.3665	0.45725	0.424811046282717	0.549809150546054	0.361466676283896	0.48247613874821	0.395948392801258	0.361554932332107	0.217903236286058	0.0108082227634124	0.0519193577961581	0.0680410578772164	0.0537653639672576	0.0473333333333333	0.184	0.322833333333333	0.457833333333333	0.348419109982624	0.448837420375568
384	1.48472009786139e-13	3.71810433680348e-12	5.50313877406933e-11	1.31732854802351e-10	0.822168930198526	0.709169143972513	0.337416546405687	1.49124820822807e-07	6.76648347371619e-10	5.5921952056862e-08	0.0675515921577183	3.92080887906245e-12	9.08884050476793e-12	2.97471532334816e-12	5.17960356438924e-11	2.60200145806573e-11	66.1334006352408	75.5499544087434	78.4398709977831	78.4903863538202	0.0505153560370672	2.94043194507685	12.3569857185794	27.6006995890875	38.0868440061786	29.4998180536459	3.34153429341859	86.7908805394078	0.07375	0.22775	0.355	0.46575	0.473274032955539	0.558541358308042	0.340131137943294	0.423059255268034	0.404154293298778	0.409465454898711	0.175425754002583	0.116495599498637	-0.0157721824906943	0.0243153265096805	-0.0414663397729203	0.0483333333333333	0.177333333333333	0.303	0.447166666666667	0.429945125111084	0.416210392160902
385	6.05009480900618e-08	1.62535027948502e-09	5.31446234937321e-09	1.87211692275018e-09	0.0329023210925469	0.0677545829008345	0.000563251051534767	0.000738130936555601	1.56982532619146e-08	0.00355497158561796	0.544120484144339	1.57750957727968e-07	2.62793405748481e-08	2.75896211178764e-08	3.10034029939389e-07	2.89360697166236e-07	39.2964734568595	61.8366731651622	67.5628899533185	72.1137445131972	4.55085455987864	10.277071348035	32.8172710563376	11.390690361126	31.9649133994208	8.49820426899532	0.367956096102716	61.1825042645328	0.0715	0.23025	0.346	0.459	0.500355398002091	0.508141468156411	0.386018491614684	0.496955984275535	0.377842305199355	0.400331096861056	0.24809447642682	0.0735822985530357	0.0978541428031995	0.125186208021819	-0.0363271098756035	0.0548333333333333	0.183666666666667	0.318	0.452833333333333	0.355856492482496	0.425066160937162
386	NA	1	1	1	0.00932002425083924	0.00682641713409839	1	6.52698599772516e-08	6.32118343856043e-06	0.00129995705297537	0.175763304166901	2.89517567769456e-07	7.23946405181843e-09	1.8299976111028e-08	7.6154112292697e-08	1.70331460402853e-07	NA	-Inf	-Inf	-Inf	6.76045023007464	16.0061921994129	-Inf	29.2002774090606	20.3883990234972	10.3425868027971	1.83308746702642	59.6512296121704	0.0725	0.21575	0.34875	0.45775	0.494336012974306	0.565833662078329	0.453128366188295	0.462660241971244	0.41234367257113	0.41567989920563	0.181245749808019	0.237007439421426	0.182255472405199	0.0654675253401384	0.999958992306093	0.0466666666666667	0.179166666666667	0.317833333333333	0.444	0.438724084459625	0.434558907162509
387	0.000111582689344475	0.0009567260870525	0.00349507699377617	0.00564333907088498	0.954118360809768	0.744164041753355	0.608589518778762	0.00330804428650701	1.64007173246055e-05	0.0483529847099189	0.271687457208861	0.00361244534439075	3.70291318609687e-05	2.94099934636327e-05	1.47605965452028e-05	2.87695766405196e-05	23.2748115212962	29.7061767630803	32.4156403024172	32.4189506747789	0.0033103723617387	2.7127739116986	9.14413915348268	8.62926824792339	18.567332164861	3.89767482181196	1.20820727563114	33.8171531245369	0.06625	0.22275	0.34975	0.458	0.475635977493366	0.506723006677916	0.345554320824848	0.477019802554269	0.405701785501215	0.393350401886596	0.191660480532208	0.0992430637277512	-0.0297330869565451	0.0420996901707381	-0.0224536403325363	0.0521666666666667	0.187333333333333	0.330666666666667	0.446833333333333	0.414226759112181	0.489262554511235
388	3.70983230417195e-13	1.99954061893725e-11	2.77142226616128e-10	6.27498435665107e-10	0.721558926523373	0.705490833452623	0.485429900009438	2.3722727043358e-10	6.24107372163778e-09	0.000150340242364175	0.147020077510304	3.90416758837387e-13	7.41657069280885e-13	6.30326778708863e-14	4.92618445117535e-12	7.56808925581034e-13	64.2456853804179	71.7884982881442	74.6257881644633	74.7527920880821	0.127003923618759	2.96429379993788	10.5071067076642	40.1331635565939	33.7580348830907	14.3679414767666	2.10289983126677	92.1664890664517	0.08	0.2285	0.354	0.46675	0.51797097520675	0.414659471591909	0.38467713407913	0.412299048336964	0.423456152182353	0.365639742205215	0.132703100248299	0.114611982261731	0.0295123371841506	0.0132631852034351	-0.00048593325963375	0.0486666666666667	0.180833333333333	0.3175	0.452	0.414707708569376	0.37779358732622
389	5.67979043043771e-11	6.76385227709163e-10	5.8911138766782e-09	1.33380018429796e-08	0.92928314337063	0.6255288005194	0.263104316308833	5.89715708226197e-07	1.57237396675435e-06	0.00123375673465621	0.130950894134219	9.86166137415365e-09	1.54377452766003e-08	2.06424746482838e-08	3.86541644361983e-09	1.1454636005965e-08	53.8417941904554	63.8360807506178	67.3140612029601	67.3219371963205	0.00787599336035782	3.48585644570267	13.4801430058651	24.9455800881378	23.0573848455297	10.4390954963146	2.28119556505408	68.0634758907588	0.076	0.22425	0.34275	0.4405	0.461458105663811	0.419421402605737	0.447364406548693	0.433450371281787	0.346456085172254	0.363825837468035	0.142293037050367	0.112802032759864	0.0845805380528551	0.0561223229945816	0.0285763913527808	0.0513333333333333	0.184833333333333	0.311833333333333	0.455833333333333	0.398577303838093	0.410247814936424
390	8.65081687682859e-09	6.20620614684278e-08	7.29598158677699e-09	1.6211347581422e-08	0.83193749952541	0.0197753610022123	0.015177145197412	2.07090259624989e-06	1.06072291071778e-05	9.26775830402862e-06	0.200536350152169	1.22877166924364e-11	1.20316090824795e-07	4.22625786242869e-07	8.91427260717362e-07	2.07799422692815e-06	43.3748455855603	53.4256581848385	66.7968463270226	66.8418825155022	0.0450361884795711	13.4162243306637	23.467036929942	22.5281159704555	19.3988251874671	19.6567040112041	1.63846395349719	84.1088047508167	0.07725	0.22925	0.35925	0.4575	0.470967571154324	0.459577922932982	0.319954959403983	0.465592822282074	0.388916277589158	0.361197476993052	0.162945141641763	0.0838360273558844	-0.0931710693252381	0.0832355265329623	-0.0370933637627924	0.0535	0.192666666666667	0.3165	0.4445	0.44434431790761	0.393810344873881
391	5.08278629856532e-07	1.19493693210735e-05	9.31307659619775e-05	0.000165016381713904	0.757190893046526	0.847870394788974	0.708014895394192	1.85562330073434e-06	0.000561561253462377	0.00032300587578354	0.235103826148018	5.94985449417125e-05	1.32383714312755e-06	5.82029366351553e-06	5.99459248024862e-06	1.76231343079188e-05	34.809700576523	40.8594351983411	42.7730493819545	42.868636544059	0.0955871621044935	2.00920134571788	8.05893596753594	22.7390099941886	11.8992641077893	12.9320383065642	1.40971430421268	45.6924899137915	0.07	0.2185	0.3545	0.46875	0.42875122016911	0.424575371221991	0.294130365108184	0.48419446608452	0.338817472486292	0.374768117968459	0.0492846448502169	-0.0238907072872491	-0.0320160699700049	0.046885058429791	-0.0039295106363808	0.0473333333333333	0.190166666666667	0.319833333333333	0.456666666666667	0.421720489662088	0.415007703876144
392	6.3993593725144e-17	4.59222271648753e-16	4.74083853328013e-14	1.14693388420211e-13	0.626879578927293	1	0.296683238637625	2.77929773667764e-06	1.06873643975098e-15	2.61524877232281e-07	0.00169544486411219	5.69526308816702e-15	1.48693126978556e-15	8.41083344629986e-17	1.06933609067854e-14	1.29775993262627e-15	82.0520761478401	95.365699845519	94.7645867115643	95.0009028061613	0.236316094596987	-0.364797039357654	12.9488266583212	21.9631927951632	64.2994855283359	26.5148141676709	9.85311440857367	101.896846445489	0.07475	0.24575	0.3635	0.47425	0.55215369148054	0.432498478530142	0.30662594646156	0.443819265524431	0.359543641103107	0.389101401597671	0.0902450106255218	0.10466029487435	-0.0332646605998353	-0.0108294480775052	-0.00459554190409077	0.0516666666666667	0.179166666666667	0.313833333333333	0.442333333333333	0.363353617038327	0.412343998285372
393	2.29630897502289e-12	3.88811556486586e-10	1.6367028341213e-09	3.14982182822313e-09	0.49968373702949	0.330655981739159	0.497633910600179	2.1572589461234e-08	1.19489225097758e-08	1.97473774256699e-05	0.412484128274847	1.83638230013917e-10	1.26555850875458e-11	2.12869060782302e-11	3.14979001842113e-10	2.94944894631138e-10	60.4829285421365	65.0944479458412	70.3951671277609	70.8507751883808	0.455608060619852	5.75632724253956	10.3678466462443	31.3475937721578	32.4951684594653	18.2135034939311	0.671629319449494	77.6978595958514	0.076	0.235	0.36175	0.4615	0.462487039521532	0.402167093255609	0.419680695793586	0.446638395971195	0.355981946066481	0.377580854515984	0.0866693067126801	0.0683767688392796	0.0189716197464426	0.0263443977263826	-0.0131112046070082	0.0486666666666667	0.187666666666667	0.3205	0.453166666666667	0.392920777349131	0.425432207168651
394	3.80282950806241e-12	2.47556582918757e-10	1.24840217129946e-08	2.73997456966066e-08	0.8190825289489	1	0.866181586101775	1.34831319804452e-09	1.02524006233564e-07	5.82444683675448e-05	0.00821161783525369	5.75065205659538e-09	4.59448989744747e-12	2.07879191227359e-11	9.85783055261877e-11	3.30119567127737e-10	59.4403920152181	66.118164148138	65.4943274221005	65.5466426263956	0.0523152042951551	-0.571521521742397	6.10625061117753	36.7421663595615	28.3257327974879	16.1588928303754	6.98673137448532	69.3836207654797	0.07725	0.2285	0.36275	0.463	0.421122203862624	0.476918277775547	0.397352866546836	0.474629096323578	0.370446104397779	0.354464962856744	0.0930461920724557	0.0592545695723563	0.0668415229033286	-0.00868290592752549	-0.00774321356788148	0.0476666666666667	0.184666666666667	0.323833333333333	0.436166666666667	0.382470982834183	0.410492578647846
395	1.89670532583522e-13	1.96721967869179e-12	1.22463646615219e-10	2.11509083805761e-10	0.370045441087156	0.99553336983412	0.384156611602005	3.25456346942123e-08	4.68639965563335e-09	2.09340542482184e-07	0.00303333128171875	5.54961280804168e-13	4.70144161552179e-12	4.45236656162798e-12	2.68250073892013e-11	2.57327854390082e-11	65.6287476812358	76.9677832700181	76.5567819711359	77.360293864258	0.80351189312205	0.392510594239866	11.7315461830221	30.5494963593619	34.3154773549977	26.9448838289391	8.78731048941336	91.3502583128606	0.075	0.23	0.3665	0.4785	0.441551496045824	0.494869011965739	0.399175897022687	0.468102648042932	0.40389640722512	0.381316011900193	0.139428259697259	0.0875728392647112	0.0102935025804526	0.0280194692767147	0.00490125029652324	0.0481666666666667	0.181833333333333	0.316333333333333	0.448333333333333	0.348700198838245	0.377468733153046
396	4.40288265167525e-09	1.24202628372035e-08	1.97688263965651e-09	5.31089689792137e-10	0.0224400923097907	0.00295822552941814	0.00138731133804116	1.21998086106996e-05	5.91710619314743e-08	0.000142601747095763	0.171243561958488	4.10058141449072e-10	5.87193471226371e-09	1.55664342332933e-08	1.01455816430366e-07	1.99845393334141e-07	44.786925972403	57.1633033321414	69.9425543784819	75.1538897943392	5.21133541585732	17.9905864621978	30.3669638219362	19.1317554081697	29.3903661699296	14.4674606607023	1.87202300526405	75.7749529374807	0.06975	0.23025	0.35875	0.46625	0.487818717301291	0.491360019016925	0.294918525000158	0.453098499344934	0.357188548561864	0.37592971359632	0.251448092681863	-0.0311907142666171	0.0100512208995973	0.0310734996808655	0.121240594298314	0.0488333333333333	0.1855	0.322	0.452333333333333	0.384049613838665	0.471442066275698
397	1	1	1	1	0.382943376587695	0.12667017275818	0.0848550793485801	0.00194394550333924	2.6512521764885e-06	0.0464905415186692	0.812232474821968	4.27282690223983e-06	6.02840079324651e-06	2.09309134573215e-07	8.64287829845723e-06	8.16893825606379e-07	-Inf	-Inf	-Inf	-Inf	0.761231582822802	8.58798709094117	17.8613068964842	9.60172610575955	22.0537210783041	3.96373135899375	0.0564285691652913	52.7316629734427	0.065	0.2255	0.35025	0.46125	0.538148259519719	0.52644191909509	0.443140141344413	0.460819229002961	0.390892035194572	0.409105643451654	0.167811871686393	0.10410941284554	0.329248541110467	0.0587499497767898	0.999958992306093	0.0503333333333333	0.186833333333333	0.331	0.458833333333333	0.401408106500217	0.450611719849145
398	3.43547489535999e-06	8.31718481745073e-06	8.78310499653591e-05	5.57999857488594e-05	0.0866400131627383	0.532117432326136	0.177356384476427	8.67215116087452e-05	1.34018277438698e-05	0.00255217235349868	0.180607395024188	5.37918379734516e-05	2.53777881459975e-06	1.31554855692247e-06	1.43110052604901e-05	1.23621012311846e-05	30.7544969467344	41.7469812159761	42.9323484812921	45.8680687148153	2.93572023352317	4.12108749883919	15.1135717680809	15.4058042448096	18.9524328497318	9.10280906909975	1.79261895267518	45.9682374656686	0.069	0.21725	0.3475	0.45275	0.527864045000421	0.461383362216262	0.34456238105428	0.432103810315056	0.377582472965629	0.383449617424689	0.160062935415141	0.119214635218885	-0.002109708401557	0.00335555051664016	-0.0462380441259631	0.0501666666666667	0.181833333333333	0.3185	0.439166666666667	0.390907887334918	0.390635014229584
399	1.69402018033787e-14	3.52605811152642e-13	5.47329063349249e-11	4.34215178653805e-11	0.101938199484536	0.996708353159963	0.483805783643347	8.5423956064496e-06	1.68090017872685e-11	6.76719845139888e-09	0.000946581544748478	5.79963274463895e-11	4.53012243587695e-12	9.3075169931869e-12	5.83434377290711e-11	1.07743655803143e-10	70.6018603161137	80.7825250877213	78.4526475758612	81.1276027013373	2.67495512547612	0.345077613616013	10.5257423852236	19.8124610041305	45.3111433269787	33.6005961323826	10.9292432064922	80.4413762553348	0.0735	0.23125	0.3735	0.4855	0.486771483108987	0.500517802782091	0.358745463423932	0.437438240733885	0.392751553813458	0.365138778791746	0.13366390651331	0.172994053976965	0.0177964265464032	0.0315143279988618	0.111724146079566	0.0516666666666667	0.176166666666667	0.317333333333333	0.451833333333333	0.40091240789403	0.404608270684682
400	0	0	1.69810033854677e-07	3.11432514670233e-07	0.535506226747892	1	1	1.18579629931789e-07	1.98935757248865e-06	4.02237932159132e-06	0.166466357795479	2.10478705626873e-07	5.97778642009846e-09	9.37044257246086e-09	3.39501120354341e-08	6.38344288307559e-08	Inf	Inf	59.0826251796607	59.4665574539395	0.383932274278777	-Inf	-Inf	28.0441401115804	22.6052932781404	21.2541529362734	1.914480932679	60.4564853560672	0.07275	0.2285	0.367	0.47075	0.51893257597045	0.505980284405561	0.370188773244626	0.474558595481743	0.377764292741454	0.392492600422899	0.222169451367486	0.035901647191434	0.101211672231302	0.0596333887009748	0.0152727803265231	0.0473333333333333	0.189166666666667	0.322333333333333	0.456666666666667	0.431118773238781	0.412850333961815
401	3.05709707937492e-12	2.2156957768222e-11	6.90683169488499e-10	1.53981518505265e-09	0.717624823459675	0.960220598594322	0.313703338564339	2.22601607086568e-08	1.63757614236727e-08	6.29046222646119e-06	0.0917574763133312	1.58672945203134e-09	1.41505055661354e-11	1.2623598687963e-11	1.26775318098539e-10	1.55376251902199e-10	59.89158471462	71.5582570849801	72.4561442372215	72.5869240937391	0.13077985651762	1.02866700875893	12.6953393791191	31.2866806721004	31.8828383105338	20.3977222428566	2.84326707010223	72.5142894147768	0.0735	0.232	0.36625	0.474	0.455238630732446	0.457934811277129	0.28870080462484	0.459297295975581	0.385412411746453	0.387488437395464	0.0396064550791945	0.0571828789986437	0.00408231440037381	0.0311290148609017	-0.00333641403424857	0.0466666666666667	0.185333333333333	0.3225	0.456833333333333	0.368716404219462	0.351612662242307
402	2.51026693183422e-10	4.55201588472239e-12	3.58504386398814e-10	7.0638775640881e-10	0.50118134115888	1	0.0140044810822828	5.77752072473484e-08	2.6691620255574e-07	0.000216652095667514	0.549700610721501	9.71636654579987e-12	5.37759301128132e-10	2.68609483826699e-10	4.2575841905894e-10	4.14358544397645e-10	50.7559837115186	75.0986478034174	74.0153521410175	74.4677861538803	0.452434012862795	-0.63086164953711	23.7118024423617	29.4366312374968	26.4753957087742	13.6808536764729	0.357853785715633	84.6612471574917	0.0765	0.22375	0.35225	0.46075	0.503245763913513	0.495487628192741	0.31520903764464	0.463548442455553	0.38255367598158	0.355105595019942	0.205012453640904	0.100762213557204	0.0697868294909285	0.0449566923032799	0.118678949717237	0.0498333333333333	0.181666666666667	0.316666666666667	0.454666666666667	0.41148031944876	0.388205335380757
403	8.61214438576248e-10	5.80547523085822e-10	2.94937753988062e-08	4.89636270513086e-08	0.39982163648255	1	0.144264914625109	0.00043314976414099	2.07698346041391e-05	2.59905922447275e-09	0.0116583180183387	1.15138599454368e-11	3.81941259359123e-08	9.91469697714344e-08	5.48107011769403e-07	3.62716797274196e-07	48.1907211527796	64.1836656117812	63.3982075400563	64.1070702104771	0.708862670420785	-0.0765954013040755	15.9163490576975	12.3834771424727	18.1173676392682	35.4632679653078	6.36210455650325	84.261922122884	0.0675	0.21875	0.36725	0.4755	0.497461534599361	0.490758241855104	0.350364849752183	0.452739260737912	0.387722896185817	0.375728878864953	0.153415028090274	0.129124873253421	0.0793446220440785	0.0661812401590662	0.0760099945884383	0.0506666666666667	0.184	0.309833333333333	0.449833333333333	0.355005240964678	0.442335195365357
404	2.00481556588797e-11	4.15628137715366e-09	1.19311809303644e-07	2.35972995106803e-07	0.646971704718075	0.992750271734202	0.964753276386919	0.00106141056632336	9.41075250462655e-09	3.14036997474816e-09	0.0713705620632391	2.86954681577278e-09	3.78574241961486e-08	4.65591929208844e-08	1.41924846924446e-07	1.78451118378326e-07	56.0003724085982	59.685537682526	59.9582923127819	60.1680317530409	0.209739440259	0.482494070514804	4.16765934444265	10.71725437439	32.9593199248848	35.0948079036407	3.25121437451344	71.0773375053391	0.0655	0.225	0.36625	0.4665	0.482905969072534	0.488082068180384	0.399048481777912	0.474029505747549	0.383531455118339	0.406329680512145	0.103157750242258	0.103943902401872	0.116546238861273	0.0507559250014352	-0.0109937524713422	0.05	0.178166666666667	0.309166666666667	0.448166666666667	0.415940191511605	0.406509815237864
405	1.65755998317742e-11	2.66860514719576e-09	3.69388291460929e-08	5.28145898580616e-08	0.300544703446937	0.666601836563879	0.755161547403752	6.13005509006286e-09	4.50322640718451e-07	1.63822443256944e-05	0.137917679094383	4.13040232215235e-08	9.04580866904781e-11	3.39767946478183e-10	4.64394175283969e-11	1.76452896846033e-10	56.394321730957	60.7019860975779	62.847009017838	63.9187847090216	1.07177569118357	3.21679861144366	7.52446297806455	33.7929518080773	25.4656804269725	18.5694804544801	2.20103978924999	64.5296748684127	0.07425	0.22075	0.3625	0.46425	0.477161129936593	0.413737948138976	0.321271556866631	0.413755398784164	0.389098943140909	0.365383932426562	0.0594287821867077	0.120288729221073	0.0507160138839705	0.047278575355012	0.122292360329296	0.0463333333333333	0.179666666666667	0.320833333333333	0.449166666666667	0.443111348446646	0.359142879616098
406	2.32771672527218e-12	8.68654076510032e-15	1.13290233024682e-12	9.63877090262987e-13	0.107790854545978	0.951747562488775	0.0018228123166941	3.45318220699517e-09	1.05278782115732e-07	2.60426436408634e-06	0.0156457403779177	2.50452888247476e-15	2.73752205319844e-11	4.32943208434565e-12	3.33457339746804e-10	3.59554134266945e-11	60.4548603105213	88.9403148925412	87.4803205412391	90.0666355473004	2.58631500606134	1.12632065475918	29.6117752367791	34.9099131915336	28.2744065862898	22.0880460865101	5.84225747365417	103.771935286421	0.0785	0.229	0.36375	0.47175	0.512568116405008	0.524474946213001	0.373015092330811	0.442369020853135	0.332484985155604	0.384603548944869	0.179843707714735	0.0748053858152696	0.0980106919394089	0.00529812783203475	-0.00301276388825234	0.0493333333333333	0.185166666666667	0.318333333333333	0.447166666666667	0.386381060296726	0.350761166625578
407	9.24545568289858e-09	2.99604072169885e-09	4.97448247361045e-08	2.63646742970069e-08	0.0604365797385219	0.391357864106532	0.0214090894226133	0.000127124064934363	1.01443542780277e-05	2.37565796272688e-07	0.0412140395913728	6.88320831757064e-07	1.24163913646761e-06	2.1816059818835e-08	9.76051698797004e-06	2.73168760288878e-07	43.2357483396408	60.4367066619234	62.1165121262602	65.6418753990802	3.52536327281996	5.20516873715678	22.4061270594393	14.6839522432392	19.4840439123982	26.7004531524344	4.1671924816892	57.4497099766221	0.06775	0.22275	0.36575	0.46625	0.492031375698004	0.470565492813893	0.446910475972428	0.472674607443015	0.362879867579347	0.395554771122706	0.219496281778728	0.153692254204681	0.126273530698759	0.0924058332942092	0.00887813801344489	0.0495	0.1865	0.315833333333333	0.4455	0.312942080228346	0.379915684344411
408	8.42771541721967e-09	8.38351291164771e-08	2.2890396912317e-06	2.09081034140685e-06	0.150732195208907	0.866886542820698	0.429748159405987	1.90281099625569e-07	1.51451556172981e-06	0.001146706790563	0.195118784181488	4.61482865989452e-08	3.96388589609391e-09	2.52231556032702e-10	1.83664606679259e-08	2.18794344745508e-09	43.4295096260394	52.7225161695824	52.5272276410178	54.5920530044386	2.06482536342082	1.86953683485626	11.1625433783993	27.1294092860262	23.1294705292003	10.5743000439525	1.67853835364622	64.2542517182922	0.07675	0.227	0.35575	0.461	0.506996418565826	0.49439906631024	0.444002568756061	0.471775135549821	0.395196495843455	0.393743612845371	0.164877505516527	0.12537767954585	0.164736756350285	0.0296606961867418	-0.00438914507898006	0.051	0.187333333333333	0.324333333333333	0.447833333333333	0.396805472344649	0.409921257066564
409	1.84987630925875e-13	3.21141203907198e-12	1.02884811588234e-11	1.85666501339109e-11	0.379342839859658	0.202040823434103	0.0950975189035421	2.41822241250444e-09	3.8743987156938e-08	0.000122339761374402	0.511955550695383	1.84355964375145e-11	5.91500500324727e-12	1.58611164422359e-11	1.35817635757189e-10	2.94286898166635e-10	65.6802699093605	75.8765069913352	82.3632401866198	83.1360706752603	0.772830488640466	7.25956368392508	17.4558007658998	35.6037446195251	30.2113281409493	14.7562740025587	0.430068067002139	83.1527805575448	0.0715	0.228	0.35775	0.452	0.479167103345121	0.504581969125123	0.355583825836052	0.494648633108204	0.427736054377443	0.415952323431915	0.1614955196629	0.0413592105351258	-0.0182342900446019	0.0627436442257823	-0.0669161177548347	0.0435	0.182833333333333	0.320666666666667	0.458666666666667	0.39986420067785	0.481122215788885
410	6.03443336864211e-12	9.16172438591112e-12	1.53070821521307e-10	3.18046239316437e-10	0.551860273870133	0.723422781316832	0.0839637282700378	2.25875818873709e-09	5.90560172948184e-08	0.000131018486559598	0.321318394526193	7.03427261882513e-10	8.14842859760806e-12	4.28256646723625e-11	3.13124794779128e-11	8.2985285841661e-11	58.4855944076189	73.5362938120015	76.0301885075023	76.3841835949206	0.353995087418298	2.84788978291908	17.8985891873017	35.7366385178075	29.3941377131359	14.6270772706939	0.983572531016762	74.4778974617137	0.0745	0.227	0.3425	0.46175	0.474741630055493	0.504938967878031	0.463850138124401	0.442235959235612	0.396399591897805	0.414157740727558	0.178477392616955	0.171239175933143	0.0993174022575284	0.0564934861966429	-0.0036620753278419	0.0458333333333333	0.1825	0.306	0.451666666666667	0.41729232026766	0.38695385274378
411	6.66339392799719e-14	8.64212619170362e-15	5.83186399241935e-13	9.49766822267875e-13	0.296576055259879	0.949637912610676	0.0220269052619619	0.000167507288673075	6.43817925931331e-13	1.94374409634147e-07	0.181440514112844	3.36906904495153e-13	2.68641978615072e-12	4.99938533655915e-12	1.93524691082311e-11	3.43345442027618e-11	67.7836292234424	88.9515543702437	89.0114355007972	90.1009624054641	1.08952690466685	1.1494080352204	22.3173331820217	14.1644313136439	51.7085493512805	27.0882639293595	1.78578540231319	92.5082771436976	0.0745	0.2365	0.35175	0.46225	0.485782207503432	0.544465978194129	0.36974340542042	0.481445753905124	0.410274344462364	0.394675584652038	0.191083850209474	0.0409125131136282	0.0851470569234366	0.0757508907688906	-0.0244414670940703	0.0556666666666667	0.177333333333333	0.302	0.448666666666667	0.432254176784366	0.348012164245389
412	9.36749959108708e-08	2.62587520312431e-06	2.00772317607293e-05	3.28042900993125e-05	0.513063718387872	0.735851376795823	0.627831754573685	4.34662168355474e-06	2.46220911380175e-06	0.00151651901771635	0.0651470762329677	1.29931866551421e-05	3.66839311644714e-08	7.55140366964026e-08	2.52673090981213e-07	3.98466665234154e-07	38.3771003112852	44.5457408733855	46.8849414090873	47.3127550451245	0.427813636037172	2.76701417173899	8.93565473383933	21.1055730202997	22.1957290053706	10.058436137253	3.40124890574407	49.7976087662774	0.0645	0.21775	0.349	0.46625	0.499535840057553	0.452254910834657	0.419055888263947	0.45681504040346	0.382663657098383	0.389361336905835	0.187926131051224	0.0628708822125563	0.0954814781433106	0.0584709233877635	-0.0388558443987692	0.0435	0.1795	0.3185	0.4475	0.388280674424896	0.404060687730256
413	1.47950781736804e-07	9.71349740015755e-08	9.43139922385618e-08	1.64661698329624e-07	0.464640263821189	0.121776065296347	0.0142456222185436	0.00215003626266543	4.58741837096123e-06	9.40815519291232e-06	0.664235018656441	2.04001592053831e-08	8.7416339670869e-06	3.55637255516686e-06	6.09855179756901e-05	2.60951122305557e-05	37.4147586499021	52.3776606194879	60.539998588145	61.0746921054015	0.534693517256528	8.69703148591361	23.6599334554994	9.41682366442819	21.0022603438392	19.627975063504	0.188419862770388	66.2753680075809	0.07475	0.2265	0.36025	0.46325	0.468150065673209	0.440645013552141	0.389372027209444	0.465160129268849	0.385152580610788	0.366488552696378	0.0320540792133425	0.0952014307489448	-0.0123768580916614	0.0171450082043262	-0.0436269965932927	0.0591666666666667	0.188666666666667	0.3175	0.458833333333333	0.357690890884859	0.434540491400545
414	1	1	1	1	0.25435019314856	0.579736777506828	0.0609353291251616	1.29006117163508e-09	1.39327690975348e-06	6.21500649587503e-05	0.272625186447619	1.83562661102054e-12	1.43076053142872e-10	1.75790378733366e-10	1.05962368615257e-09	1.30338844580363e-09	-Inf	-Inf	-Inf	-Inf	1.29925039405498	3.79198430531687	19.0088223512357	36.828267836122	23.2899283286079	16.03598144231	1.20349033850835	88.5651392589218	0.07875	0.2275	0.353	0.4695	0.51506088700722	0.504428125601978	0.389623461143163	0.431000014587815	0.372359632950742	0.432607461633179	0.108029366065785	0.113066688822434	0.187803219295121	0.0706213362436131	0.999958992306093	0.0488333333333333	0.187666666666667	0.3145	0.458333333333333	0.470612408427638	0.382630046603505
415	8.05233101422213e-11	3.56858642309844e-11	1.0107795964189e-09	2.00678356731303e-09	0.528370447666669	0.917943919617075	0.0642555691782579	1.4624176202822e-06	8.19076309013178e-08	6.04907681979226e-07	0.0640404067053601	5.63022763930425e-09	2.67050028232e-09	5.11333667595715e-09	3.91648541639357e-09	6.0963137439103e-09	53.1175923426854	70.4880844651416	71.5478620012218	71.9453865736432	0.397524572421389	1.45730210850161	18.8277942309578	23.1967830385001	28.7604296571972	24.8965440386946	3.42952786567548	69.4353120054613	0.07125	0.22975	0.36625	0.468	0.49437190224153	0.534913594660094	0.320684374776956	0.490054661329152	0.372077189067687	0.367453839099912	0.188049232422176	0.152526758254642	-0.00210866415022173	0.018486245000687	0.0421343233231881	0.0481666666666667	0.1855	0.318	0.449166666666667	0.383983750075809	0.386093465186379
416	4.86858881213467e-14	1.64266007096222e-13	4.06134466397798e-13	2.65751858185847e-13	0.0730165763622248	0.0602257318677944	0.0103295127246277	2.56339486913142e-06	1.18829137658871e-10	1.83524634841609e-08	0.00159016192446248	2.06670142628281e-14	1.17026845107701e-11	3.29518677997703e-12	1.12527732692389e-10	4.04415670636809e-11	68.4297103892022	82.471544223903	89.8440827099621	93.0579530461619	3.21387033619976	10.5864088222588	24.6282426569596	22.1184106852716	41.4841720731238	31.6614996872304	9.97110311196593	98.9452285514022	0.07325	0.2405	0.37425	0.487	0.483238808982824	0.4982123559181	0.447809299173488	0.443511666243102	0.388058895271328	0.407524361025707	0.112527629471453	0.050734290917935	0.254516612773141	-0.00505157360302201	0.0498111678194666	0.0503333333333333	0.186833333333333	0.319666666666667	0.454833333333333	0.385142580017227	0.386745101857888
417	1.10808189930476e-09	1.4598198581462e-08	1.72245528319811e-07	3.60619488480496e-07	0.827024376332015	0.805486258030409	0.408023183633088	3.64122385676065e-05	3.30967606703384e-08	6.94976750381042e-06	0.0225947597253627	9.29940654434947e-07	7.95912583571028e-09	3.8455796575055e-08	1.44024823274333e-07	4.7302216517195e-07	47.6656014483015	56.7896688444453	59.0472308141179	59.0949815805434	0.0477507664254517	2.30531273609813	11.4293801322419	17.0497985003831	30.5169184178267	20.2070133024299	5.19939432489264	56.679744070751	0.072	0.22425	0.354	0.465	0.485284821032045	0.392630419180962	0.350999694206678	0.454673259636769	0.420703192644653	0.398070532363632	0.044619646643297	-0.0196786917755823	-0.0346016354642978	0.068363562368549	-0.0580988317200507	0.0518333333333333	0.179166666666667	0.310833333333333	0.441833333333333	0.424160090434678	0.365470305088048
418	1	1	1	1	0.495740264899862	0.663236321181746	0.482884935683832	2.39209362839423e-05	2.81516821785588e-06	3.88707618947689e-11	0.0569104101895721	2.87190784253128e-08	9.67958108885705e-10	3.15054076124107e-09	3.09017372920659e-09	1.14202171985332e-08	-Inf	-Inf	-Inf	-Inf	0.464043524822046	3.23871713530389	10.5363196910403	17.848487200652	21.9385820473035	43.6698839289784	3.62520939179922	65.4302990564751	0.068	0.22325	0.37525	0.46	0.474601805258925	0.529227695811638	0.360033963919421	0.483779353228226	0.390324940948845	0.396702031565408	0.0507454294371672	0.0695543263929215	0.124503630132025	-0.00169434141763172	0.999958992306093	0.048	0.184833333333333	0.311333333333333	0.440666666666667	0.429223753043719	0.420167068651201
419	1.29194813502254e-10	3.75604164148516e-10	1.61875095650207e-08	2.78427048006266e-08	0.422070953209731	0.996952429672163	0.269778333363218	4.85700279467265e-07	1.29217039410389e-07	1.86720763000538e-06	0.0522752649053666	3.92586923814942e-09	8.52356974014842e-10	6.4111559789725e-10	1.67617030220228e-09	2.38233786944794e-09	52.1361077547408	65.1728867599959	64.8624312409811	65.5069729346942	0.644541693713109	0.334086174698314	13.3708651799534	25.3197884465362	27.8779035139378	22.7270507534013	3.76693741279814	70.3147347218016	0.076	0.2285	0.362	0.47225	0.496896892527558	0.535952974273223	0.439041642492386	0.473531818723145	0.409160215917446	0.401977388993371	0.201913702387169	0.165038845290854	0.06389285820663	0.0375374847425388	-0.0392098056391654	0.0511666666666667	0.185	0.316	0.4525	0.392498154291734	0.419005837672923
420	1.18933882190291e-11	7.54187025922065e-12	2.26186897743133e-11	5.53412610221874e-11	0.865972085737245	0.253687353444262	0.0151577791893953	1.13043221509349e-07	2.04316262959172e-09	6.76118343372347e-05	0.082583563380903	5.4859231495533e-11	1.85292874456038e-11	1.63338859942872e-12	1.98754637599437e-10	2.63448041250616e-11	57.0816224411174	73.9712557684616	80.5240692064181	80.5525548668593	0.0284856604412198	6.58129909839772	23.4709324257419	28.136675966005	35.9320857895491	15.876534767629	3.01330865274576	80.5733073030303	0.073	0.22825	0.35675	0.472	0.494140527527039	0.451640135628271	0.500570512008781	0.455128018508583	0.367311749091575	0.425314143635941	0.206641133235376	0.243426247111808	0.160979787883213	0.0497472851218237	0.0142880441849094	0.0475	0.179166666666667	0.318333333333333	0.454333333333333	0.371627071837574	0.392613304715094
421	8.01224196345348e-17	2.15729752593422e-14	5.45433668000545e-13	1.39978035290798e-12	0.858178619600558	0.813026150660583	0.748108988414436	4.01358738830245e-09	1.42690740114479e-10	6.01027451029421e-09	0.837581247120769	6.70318155980406e-15	1.836350249127e-13	1.04122458762563e-12	1.24160977914663e-13	5.29705853018651e-13	81.5915422573235	86.9436537103611	89.165534570966	89.1974658258041	0.0319312548381276	2.253812115443	7.60592356848065	34.6171302352832	41.1264700972479	33.8313419791994	0.0420202131354017	101.524365313703	0.07525	0.2355	0.3605	0.45525	0.487227915091823	0.449333586635253	0.34745379997823	0.468798681626839	0.370567132223304	0.348221099225366	0.138054781048621	0.138462566789864	0.00166079975372605	-0.00271970186888048	0.103167569232072	0.0468333333333333	0.1825	0.304666666666667	0.453166666666667	0.442793820129132	0.390957415564121
422	7.91711222830126e-08	4.95536311944087e-08	5.90729968628352e-07	1.00575603663377e-06	0.473343024719086	0.772311158768633	0.0876219999038656	0.000105007272064863	2.19833854497212e-07	0.000460453766522772	0.44612147262252	2.14770541766329e-06	1.10623233644025e-07	8.32281447208104e-08	4.03071374801134e-07	5.79932699793681e-07	38.73099267004	53.9509704476004	55.9645528165784	56.4787140326007	0.51416121602233	2.52774358500028	17.7477213625607	15.0444735746714	26.8503559744313	12.2693696918977	0.580487059110965	54.5224962550083	0.0705	0.2255	0.36025	0.46325	0.510074949713336	0.523295942208366	0.352565025529429	0.488782318391165	0.390688046886616	0.383293498660803	0.166433100884361	0.11031005406254	0.133363015660926	0.0409674621357632	0.00220941618823984	0.0516666666666667	0.183	0.326333333333333	0.4555	0.403798351222616	0.382294412995286
423	1.49315520679807e-13	2.33333881805339e-11	1.08939527883872e-09	4.67533991297176e-10	0.0431087874788294	0.546841667087254	0.590691285199887	7.90172972037138e-09	9.41160263714345e-09	2.76270542651321e-07	0.00446762993509801	1.09310176342767e-10	7.4412090204492e-12	1.24868033612687e-11	4.25983399619453e-11	6.69052648543614e-11	66.1217275494782	71.4421855248802	71.3689546170135	75.4600855901372	4.09113097312365	4.01790006525698	9.33835804065893	33.2991468553864	32.9591443059162	26.4088584966266	8.08324806894962	78.9348833193662	0.07775	0.229	0.357	0.47425	0.478709749099241	0.394918194071347	0.376188062333793	0.434604238996726	0.397828395887438	0.375315314391254	0.00749829857782205	0.0844133546607296	0.000476625410698633	0.0494808719586309	-0.0443525466505407	0.0493333333333333	0.181833333333333	0.307666666666667	0.445333333333333	0.397128764632605	0.370521620495109
424	8.39674308760579e-12	3.03628978551243e-09	3.58909543284804e-08	6.9676243642459e-08	0.577023821547884	0.727327843870903	0.908769243219462	3.74714074239241e-05	6.18392038743316e-11	4.35185262816143e-05	0.445551627554741	8.84473484643413e-09	4.1297238370674e-11	2.1237836023062e-10	8.01603140773356e-10	2.49774002861306e-09	57.8021430596054	60.4061087035225	62.917540049646	63.2286108828484	0.311070833202393	2.82250217932597	5.426467823243	16.9953534925526	42.7614392518135	16.711407815128	0.581943270213742	68.3303062020603	0.0665	0.2285	0.3545	0.45625	0.429873257074985	0.411768441948269	0.446874779206621	0.437295424651094	0.394354782875419	0.377468709099246	0.0933188677021832	0.0792009110295792	0.00949957998144912	-0.00377484488426044	-0.0390028999091702	0.0471666666666667	0.175166666666667	0.315166666666667	0.4485	0.408811043169668	0.411782553508498
425	9.58817869139333e-09	1.37655276949977e-09	1.00363352116848e-08	1.91964792155861e-08	0.526471575215983	0.519713968449763	0.0162098212095441	0.000102189051965362	8.1657613647268e-07	1.25342471309736e-05	0.61167883133879	5.60125232062637e-10	1.72125983967436e-07	1.12438365276971e-07	3.08979593605002e-07	9.99280880479504e-08	43.1595802971133	62.2162336925976	66.0241814095134	66.4253786960544	0.401197286540992	4.2091450034568	23.2657983989411	15.0958248543857	24.3183460985056	19.0801398158656	0.257737455554889	75.0259442471716	0.06375	0.2205	0.3605	0.465	0.501923377637342	0.441983851765142	0.31099093235717	0.475212835283346	0.398142755842208	0.3544885012295	0.116540901949345	-0.019933702651467	0.0194780598597415	0.0349503041462486	-0.0380445224434268	0.0458333333333333	0.180333333333333	0.318333333333333	0.459833333333333	0.378888173112876	0.450559346206555
426	7.3031052288771e-08	3.52861247034547e-07	1.05107511072952e-06	1.88403754986904e-06	0.552698368025091	0.355578187756238	0.142590972383231	1.8464272129573e-06	9.39240355886503e-06	0.00086990097415466	0.305930384313444	8.45475878248429e-06	8.14712232223307e-08	2.34715752351491e-07	6.93985722350761e-07	1.75989595204736e-06	38.9007654182424	49.339958292825	54.5090987276635	54.8616040049019	0.352505277238379	5.52164571207686	15.9608385866595	22.7485571453553	19.6311767529478	11.0858253307633	1.04816369246146	50.9372540497765	0.074	0.222	0.349	0.46625	0.431143316604324	0.465478597814255	0.360731110041837	0.467208390394288	0.464082242124297	0.404120217615066	0.0965063970553281	0.0869099218862833	0.0960373627062749	0.144345910753459	0.173088253181727	0.0506666666666667	0.185666666666667	0.317	0.455833333333333	0.390031842209791	0.450966475040677
427	2.43559116686733e-11	1.28151855641726e-11	1.0611193748199e-10	2.28463548129267e-10	0.595909301734221	0.494650767260049	0.0278468980070105	1.86861675007981e-08	4.75246570650949e-08	9.68986808796851e-05	0.555267491318332	2.03670415989617e-10	5.25743630359479e-11	1.34356238201858e-12	1.05932295891832e-11	2.44714496352196e-12	55.5971446618714	72.78534934856	76.89475454286	77.1759644399935	0.281209897133522	4.39061509143357	21.5788197781221	31.6265052514864	29.8152192156685	15.196190896404	0.347964770442559	77.4505410581491	0.07675	0.2295	0.35625	0.462	0.547655905869142	0.488946416293287	0.45511331320632	0.475431229647596	0.414840478277589	0.393469322519885	0.200089182615851	0.14240395720631	0.261074523807261	0.0967268533873375	0.0854911476183886	0.0491666666666667	0.1845	0.318666666666667	0.456	0.405584619906012	0.437774713060889
428	2.87199494821289e-11	4.15548037538105e-09	1.45167504196493e-07	5.00364459370052e-08	0.0323249571033271	0.497845552906761	0.64057162976855	3.73113890508869e-10	1.31150090639751e-05	3.38774992406679e-05	0.235242026059833	7.40647726816233e-09	1.04100972830015e-10	4.79349676472179e-10	8.5925443871398e-10	2.9100893745587e-09	55.2556153448386	59.6859803827174	59.4720021512549	64.0531816412331	4.58117948997824	4.36720125851571	8.79756629639451	39.2487147782849	18.9937098086903	17.1868405687837	1.40888230217388	68.7649304568417	0.0815	0.21925	0.35575	0.47075	0.453874244938751	0.457215686015231	0.339280134116036	0.454881447553668	0.377366108560211	0.373282955681537	0.0825140197230328	0.0537358416776523	0.0506282563587767	0.0124042147430327	0.136662476276551	0.0501666666666667	0.183666666666667	0.315833333333333	0.458666666666667	0.44651579416889	0.426989436426587
429	2.03907537256652e-12	2.22612712653454e-13	6.36462924681232e-12	6.26456997349456e-12	0.137027257628606	0.565007444095932	0.00922814852525434	2.01988909905796e-07	8.07343071886844e-08	3.36431474174737e-07	0.53346351820019	9.0272262379658e-13	3.61839187027857e-10	1.07157686141084e-10	3.57729412658444e-09	1.49009937856203e-09	60.7283830075176	81.7999014089946	83.4812869345187	85.6923157882193	2.21102885370055	3.89241437922465	24.9639327807017	27.0139835735927	28.7883736895437	26.0284017638041	0.387789709626304	90.219195005554	0.07325	0.222	0.36925	0.4615	0.477945427565952	0.469724207890794	0.391567557144582	0.485810863105593	0.426997373165228	0.405304849734419	0.0786145865609839	0.138800623850492	-0.0177204090161444	0.10865102964815	-0.0654768695743208	0.0481666666666667	0.178333333333333	0.319833333333333	0.455166666666667	0.338841277245134	0.364092303863651
430	5.39117423933506e-14	8.05804033145571e-15	4.01109625961907e-13	2.50067888499882e-13	0.0681883777755422	0.535986202112583	0.00918145942372004	7.99715936651969e-09	1.35113484690682e-08	3.16754506131154e-08	0.000300593923986523	2.70166853715098e-14	1.78023443370983e-11	9.06450710835059e-12	1.68784553445977e-10	1.08922538696929e-10	68.2198231134025	89.1049737465582	89.8727121619013	93.1988123565243	3.326100194623	4.09383860996604	24.9789892431218	33.2758018347586	32.2563688334067	30.6020767995724	13.0666896186849	98.330128880684	0.0765	0.22575	0.36275	0.47625	0.514589140211862	0.482046509294374	0.482126847170815	0.487345123937872	0.412195906950748	0.423651686301141	0.127032604416026	0.17257739519257	0.195748764513476	0.0630684572444378	-0.00693302366278796	0.0483333333333333	0.179333333333333	0.3095	0.4395	0.411748381161756	0.335817308047242
431	4.56390879384916e-13	5.16755451229482e-13	1.31509088894608e-11	2.99224975047515e-12	0.017629884967882	0.186839777147222	0.0145049351720161	1.07446834933268e-08	1.11572613997671e-08	9.69566488935698e-07	0.0275519399977823	1.15720271174453e-12	8.95424824437228e-12	7.230157205981e-12	2.53911368421411e-12	3.79677982497869e-12	63.8183567144588	79.9360122546786	81.7908689371179	87.4234271002788	5.63255816316087	7.48741484560014	23.60507038582	32.7016344442936	32.6283975993792	23.9876295708782	4.85588722765351	89.6409698228241	0.07	0.23075	0.36	0.47175	0.447505097776471	0.453134817575165	0.384769116750274	0.487065810680304	0.382664460185264	0.37425082220145	0.0960505076673212	0.150470170925866	0.0130407649122235	0.00851563906173207	-0.0350191942269645	0.0433333333333333	0.183666666666667	0.312833333333333	0.449333333333333	0.382802818797804	0.367528878102844
432	3.74361203058651e-13	1.37804207522117e-11	1.7359886347488e-10	4.04756623393947e-10	0.786551786114056	0.671729163750771	0.396090604744337	1.29006117163508e-09	8.425122616641e-09	3.95295711453911e-05	0.577298811745692	1.60743634507842e-10	1.33178438088142e-12	8.07197164445665e-12	7.83964181122283e-12	3.20791052531862e-11	64.2269924401044	72.6227389536652	75.7328477350602	75.8061754980663	0.0733277630060911	3.18343654440105	11.5791830579619	36.828267836122	33.1744288182654	16.8938442037706	0.310621902361163	78.0157192516558	0.07875	0.23025	0.34475	0.4595	0.451470941068514	0.462221722250145	0.424395208892538	0.478031101846412	0.367224120933321	0.406989582524008	0.128351303556616	0.123816818286556	0.202747778371661	0.0496982229370828	0.0732535424525482	0.0488333333333333	0.182833333333333	0.3055	0.453833333333333	0.386029692376713	0.405368156515071
433	2.82517020849915e-11	2.00717889821197e-09	1.43101985476239e-08	3.07366222259736e-08	0.752026280462968	0.562721509744802	0.532856027520146	4.51211371570946e-07	7.81390267500834e-07	4.94355776904845e-08	0.0082689734822842	7.56574034637064e-10	4.22268650711342e-09	6.64273101770756e-09	4.1582636028625e-09	1.16843179521508e-08	55.289681516093	61.3541509556526	65.1624170561554	65.2622532632959	0.0998362071404699	3.90810230764328	9.97257174720289	25.4618766871563	24.4031942423535	29.7387934876242	6.97427460308973	74.3025033173126	0.07225	0.2265	0.3625	0.4675	0.498993246655881	0.462651319420276	0.473669801883212	0.471929306967127	0.398898569019841	0.3666908066886	0.200948578306146	0.216779592744314	0.226472056129489	0.0222568376365581	0.0955515278596878	0.048	0.185833333333333	0.31	0.440666666666667	0.445581106809184	0.426317309533418
434	2.11977454698006e-12	5.40633750720012e-12	5.53823798999394e-11	1.18401761813756e-10	0.571801645841518	0.545131917593712	0.0793702691459111	8.46060992186008e-09	6.04759501653835e-09	3.29318891882531e-05	0.00195853385050145	2.37570945047196e-11	5.32487501511897e-12	2.87917959776296e-11	4.39645437047843e-11	1.77638937404923e-10	60.6481982397818	74.7148007913056	78.4249345986609	78.7446118895823	0.319677290921391	4.0298110982767	18.0964136498005	33.1662557351019	33.8192990330008	17.2406228398449	9.58799795152663	82.5541875133733	0.075	0.23	0.3565	0.477	0.467512916627368	0.466458749725941	0.394527026457687	0.489881264161845	0.432633824706522	0.414050131603928	0.132082328322621	0.186893569626556	0.0658211177054651	0.0954212754703265	0.164149175401082	0.0471666666666667	0.182166666666667	0.3165	0.4455	0.455597522104403	0.374455151261018
435	1.74813524694166e-13	5.98432783904784e-11	2.65345531866421e-09	4.66271169285768e-09	0.416718937090217	0.989316877680017	0.966942158893189	9.68694497845488e-10	5.74902113238559e-10	0.000434975707655406	0.583026532707202	7.25352822111555e-11	2.33847764491283e-13	7.13963959979628e-13	6.53437334311007e-12	1.49787704972418e-11	65.7968502378571	69.3250555944396	69.2359399602574	69.895489728282	0.65954976802459	0.570434133842355	4.09863949042483	37.3869234093982	38.4048205897216	12.375622715932	0.301367269341426	79.9102746202313	0.0815	0.23875	0.35425	0.46125	0.49632312632315	0.425205133572342	0.402164434692654	0.443820171714287	0.379993896699974	0.383035777180218	0.0942731497813659	0.138986423003594	0.107015463434154	0.0715732271919135	0.137380350396386	0.0508333333333333	0.187166666666667	0.320333333333333	0.455666666666667	0.455454704892754	0.411470249963848
436	5.05549885911814e-15	1.79922281429809e-13	1.49988422605301e-12	2.94568295234819e-12	0.428086000230978	0.393172893490003	0.213062573430912	1.83296556238474e-09	1.03791748459875e-11	1.03240303231732e-05	0.0366410559835734	1.10684631863002e-14	7.81648010798753e-15	5.15019000846022e-14	1.62995827869071e-13	7.20066031899534e-13	73.0876166688395	82.2704328157633	86.8321021668817	87.4601127096394	0.628010542757693	5.18967989387602	14.3724960407999	36.1436311357666	46.2555570959048	19.4505093630469	4.36701818504844	100.376740770933	0.073	0.23	0.353	0.46875	0.439595107012974	0.438907482541609	0.471406976321232	0.454008268145481	0.425059607125245	0.385440664982501	0.0379128227682428	0.217127521741955	-0.00825099633171411	0.0298372194166832	-0.0220523109626288	0.0445	0.1745	0.310666666666667	0.4475	0.428334817717243	0.424065467994409
437	4.51794165823336e-10	2.23290505590477e-09	7.81291158924972e-08	1.58223642470566e-07	0.680035409236668	0.999944572596812	0.391207042646152	1.26799555202235e-06	1.06037868552872e-05	1.49440182456448e-06	0.755365435832871	2.23216372240431e-08	9.42282478130066e-08	3.97654485254565e-07	4.56077254642303e-07	1.50576522138016e-06	49.5337690959786	61.1102439736569	61.0048965028182	61.1749824790022	0.170085976184055	0.0647385053453036	11.6412133830236	23.4711723218215	19.3994450457812	23.1551789200857	0.0970774232046097	66.0531965457322	0.074	0.2175	0.3695	0.456	0.447364184823004	0.512408467897771	0.397610343242701	0.473141387492086	0.423157123004717	0.355757359478854	0.120142538667517	0.185899325984023	0.0444397517896126	0.0492092665758833	-0.0261467062526628	0.0503333333333333	0.181666666666667	0.322833333333333	0.452833333333333	0.393036038242241	0.427872158041572
438	3.22384404433651e-14	2.81528127602837e-12	7.88016361977669e-11	1.73940848440954e-10	0.63022421650754	0.894200125673436	0.663418008563434	2.59844819596848e-09	9.49115180782874e-12	0.000757821102400245	0.0697348597411679	2.25223107443139e-10	9.4350530541191e-15	1.37567172658273e-14	2.36767533167688e-13	2.97650671031354e-13	69.2781181051978	76.1698159871376	77.5956382988443	77.8273951258379	0.23175682699366	1.65757913870038	8.54927702064015	35.4637259412875	46.4308062827349	11.3417932911416	3.28925021722534	77.210119599017	0.07375	0.229	0.35125	0.45975	0.490004451723116	0.435663111444532	0.366280627715042	0.456466341971575	0.367517096424375	0.355784085555105	0.0912241955958773	0.0561473345022306	0.109014180276384	0.0803771974468539	0.101616251986222	0.0453333333333333	0.1735	0.318833333333333	0.441333333333333	0.368349993977693	0.498048977387103
439	7.34831701848911e-10	6.55139004102698e-10	1.3162716334974e-08	1.41109874675508e-08	0.177584186060749	0.657719401687103	0.0674344519976422	9.8555504299186e-07	7.91523291644017e-09	0.00285477023139627	0.129701739386472	2.90690564058048e-09	2.02253323736249e-10	9.74465309789988e-11	3.9649744440408e-10	2.42892596358251e-10	48.5212530805584	63.9087057283614	65.3656657458559	67.1833918274206	1.81772608156462	3.27468609905918	18.6621387468622	23.9561394800221	33.2958264619992	8.89803934676456	2.29607074388696	71.0458995488748	0.07025	0.22725	0.34325	0.46875	0.498044655983004	0.490643152436149	0.423901813434847	0.462297977929631	0.40982374391765	0.447483774333467	0.136959150869181	0.112409801432393	0.195495655783592	0.107285389705562	-0.00923360016367076	0.047	0.18	0.314666666666667	0.453333333333333	0.411866605327189	0.373916212265022
440	4.06605594765582e-11	5.97161776217735e-11	9.34007319698722e-10	1.61200715954973e-09	0.389795529295277	0.677459391883394	0.0829577785547956	5.93004491842714e-06	4.97815295220015e-07	1.43035015700909e-08	0.033725517374154	3.58019885629555e-11	3.27227391404168e-08	1.4238602302809e-08	3.32923829354128e-08	3.99103285504106e-08	54.5349487526037	69.3298435798861	71.7364530322448	72.476032792023	0.73957975977828	3.14618921213696	17.9410840394194	20.5106479398	25.2722667854596	32.1456714096348	4.50856533712613	81.5845145510997	0.07075	0.2285	0.3575	0.46675	0.505365875401798	0.499524917762006	0.416868426071145	0.475516242515616	0.372173848301288	0.394140332887607	0.138033080121089	0.0772951129558302	0.266572937609495	0.0296624915067397	0.0465232309363082	0.049	0.187	0.303166666666667	0.445166666666667	0.451931900659303	0.370331943124023
441	1	1	1	1	0.204594586629309	0.940220865545162	0.00943740310650501	1.93004473174376e-08	1.43138728828829e-09	5.98695442094275e-11	0.0068643715920074	1.10059225981863e-14	2.39555283724309e-12	6.96406185785736e-13	4.32076137264751e-11	1.29980559116085e-11	-Inf	-Inf	-Inf	-Inf	1.6092690141013	1.24769301259948	24.8973277518235	31.5636942450283	36.6256106786277	42.8247609572845	7.3081197281208	100.389717428686	0.07425	0.226	0.372	0.4745	0.508415422604561	0.47457514639884	0.416940930991152	0.480369595125338	0.391651196565712	0.416836567204245	0.163318782193288	0.0465130045582777	0.145390309698483	0.034742455057325	0.999958992306093	0.0471666666666667	0.176666666666667	0.308833333333333	0.447	0.394858470738024	0.33538206563509
442	6.57713334780079e-08	7.79625234684856e-10	6.80655167973272e-09	1.40087046043097e-08	0.626795033784941	0.595064030673241	0.00314680779829262	2.53882341090385e-07	2.68678494837976e-05	0.0264135062705051	0.0113253599310747	2.15741249254096e-07	4.68968689892395e-08	4.69523568307618e-10	3.56403356062108e-07	6.59584157379335e-09	39.1209022756375	63.5127039322178	66.9648539738773	67.2012860280156	0.236432054138277	3.68858209579776	28.0803837523781	26.5721108985354	17.6274755727554	4.9287441700053	6.41353697234445	60.3942100577114	0.07525	0.22075	0.34825	0.47075	0.513956017605248	0.500449759330599	0.309511084844695	0.403987513707266	0.385875230470111	0.400473565240058	0.117398159736061	-0.00429575882716543	0.0187524264748691	0.0939204555588803	-0.0409018510770377	0.05	0.186333333333333	0.326833333333333	0.445	0.348627684875525	0.361232694261905
443	3.40239743917806e-15	4.65172298237658e-13	6.23307225263265e-13	1.47621335390488e-12	0.642642462391031	0.112934724139181	0.174742153071836	2.2278623905996e-10	9.69942379100604e-10	1.62912541800713e-07	0.0420825789621197	2.39583005711975e-13	5.81697298333834e-14	2.23915475512211e-13	4.37389121766832e-13	1.54610304879642e-12	73.9011617862634	80.1690106461174	88.8582023372946	89.0735051805605	0.215302843265818	8.90449453444307	15.1723433942971	40.2558586199357	37.3844126193526	27.4296694783116	4.13187984012438	93.297975706162	0.079	0.2225	0.359	0.4675	0.474928667395677	0.486560943032028	0.429483011812184	0.433801780304044	0.423955327796768	0.381438202196556	0.221794857414504	0.127516732760586	0.170617254887406	0.0297130908097489	0.0621760780928984	0.0478333333333333	0.173	0.308666666666667	0.446833333333333	0.393298493532255	0.440541864079185
444	1.0830186137674e-14	1.33974713246122e-12	3.42794306125539e-12	5.52391560101447e-12	0.301134582680018	0.147344742588715	0.208283178339296	7.01716128523033e-11	6.03231481604112e-11	0.000549776692560538	0.0510660367233084	5.83409750291367e-11	6.18974455326047e-15	9.27256958720749e-15	2.14149784703835e-14	5.277463732344e-14	71.5217463961017	77.8219618996809	84.9183492655211	85.987512257263	1.0691629917419	8.16555035758211	14.4657658611613	42.5141809864217	42.8099953506262	11.9387732145078	3.80610610917574	80.427317112253	0.07975	0.2335	0.3415	0.4665	0.451961690397101	0.423966573805137	0.441775728019299	0.460196080500337	0.405968476029067	0.416816045877206	0.0185229913061815	0.138561839518707	0.156662204596847	0.13886898135397	-0.00950503475916217	0.0476666666666667	0.179666666666667	0.3085	0.446666666666667	0.445901651276403	0.383120020024706
445	9.22529468032094e-14	3.5530312543648e-13	1.27820887185971e-11	2.11683390333067e-11	0.324834818959723	0.840648097048888	0.152127826864925	3.93093570052022e-05	1.46006121645894e-12	1.89972352417544e-07	0.0207876075756788	2.75604498131624e-12	1.85659770408946e-12	1.74222131954038e-13	1.93304905543425e-11	2.87349740186571e-12	67.1136958041461	80.7656566683218	81.8572315706042	82.8266117101448	0.96938013954059	2.06095504182304	15.7129159059987	16.9044482085983	50.1013552059812	27.1325486587866	5.34451147859909	87.6157258442167	0.07675	0.23775	0.36875	0.468	0.500039142409064	0.525262431864189	0.461211835076412	0.436986112782473	0.448530077831156	0.423987657826071	0.206373320141584	0.148374638667218	0.230404369671065	0.0510500748469293	0.0469112032240026	0.056	0.179333333333333	0.318333333333333	0.4445	0.35810038385595	0.511011990153343
446	1.52131236309256e-13	6.91078756837519e-12	1.64034914874915e-10	1.09634964695909e-10	0.0801895713633822	0.445700516394479	0.303604505850345	3.86843587257373e-11	1.90408384708655e-07	5.40510055522441e-06	0.00443630743650697	2.20415422656532e-11	1.20170498126102e-12	8.80473686724772e-13	3.6737243647768e-12	3.57506219635095e-12	66.0832332897771	74.1665197240363	75.8667638050028	78.9278191480771	3.06105534307426	4.76129942404077	12.8445858583	43.6792914116149	27.1281165244163	20.6880953402087	8.09599920834262	82.7311837597967	0.07725	0.22825	0.36175	0.46975	0.513550092627119	0.49294932622155	0.346966147039323	0.444004662585901	0.394780531052213	0.396566967160226	0.234620310633599	0.0482517680595193	-0.00173403068553008	0.0445154076094443	0.022765972970062	0.0453333333333333	0.185333333333333	0.317833333333333	0.440833333333333	0.39074563922634	0.417936249009057
447	7.8701196912976e-12	2.40592469376585e-11	8.4518370025488e-10	7.34426138395974e-10	0.121400354329604	0.699890864092725	0.125636801439162	0.0098716753934481	5.19443075492825e-11	5.46620910537881e-08	0.0677820864194721	1.65830968615298e-09	9.35285317166049e-10	1.08369658274346e-09	2.23700661099739e-09	4.3491287621942e-09	57.9361613661385	71.3734433176578	71.9748984225807	74.3740592962786	2.39916087369784	3.00061597862077	16.43789793014	6.6579077230972	43.1025576103184	29.5439826720049	3.33592979152127	72.4074765242493	0.0685	0.23975	0.36475	0.47075	0.510361603350146	0.488676857226356	0.420744917010923	0.466516890535929	0.387259638595328	0.384860219540693	0.135492415647023	0.110266603211982	0.0596807271816769	0.0187164065864194	-0.0550152912716955	0.0558333333333333	0.185166666666667	0.312333333333333	0.452166666666667	0.388215283182374	0.353213725898781
448	2.99712470104413e-10	6.84513590232988e-11	1.50159187902862e-09	2.84369188343121e-09	0.48044883880019	0.838390052737875	0.0364817041284097	4.14086243061386e-06	3.13276425580485e-08	0.00015205022742338	0.000616306249633736	1.03807639020822e-08	2.51654745317153e-09	5.81067414067507e-10	4.4954697158087e-11	3.9239093548679e-11	50.3874342218623	69.0223245841771	70.6014893114407	71.0993336425599	0.497844331119268	2.07700905838283	20.7118994206976	21.1985102902463	30.6234988583874	14.3466471929933	11.7260693491116	67.9376223755812	0.06975	0.2285	0.355	0.4785	0.507525774229391	0.483203325484561	0.285227525988175	0.470764071578251	0.372713891154148	0.422033300119098	0.156958653282947	0.0489556200725539	0.0701260758468723	0.0360307704747608	0.248583672737107	0.0478333333333333	0.183	0.3185	0.443666666666667	0.398666856256092	0.412030762463179
449	2.54277949754012e-09	3.55640869246235e-07	1.37269462258902e-06	2.71524636822652e-06	0.773943264270798	0.467595111431891	0.715040295115802	2.24238837436818e-07	5.04710986940814e-07	0.000395116603926272	0.0582887572910585	4.20790350417039e-07	2.22219171693635e-09	1.85861251136722e-09	7.73804645207594e-09	7.52509695986865e-09	45.9333445477241	49.3213846536237	53.8314521440043	53.9139479294245	0.0824957854201784	4.59256327580079	7.98060338170035	26.8120148535127	25.2457332841004	12.5551465827193	3.58541781337226	58.7033231196101	0.079	0.2335	0.35125	0.46625	0.463266938647142	0.453681936943136	0.442668597865396	0.448793974165312	0.412262613418848	0.395938227759374	0.148059338414446	0.100680923624559	0.172324317947462	0.0656416941947351	0.127891167141243	0.053	0.191666666666667	0.317166666666667	0.447	0.416455704491441	0.433532680704222
450	4.77093848329236e-11	1.61331949528972e-09	3.98154065862467e-08	8.07454467360554e-08	0.656764416330885	0.962002371370349	0.653503914364389	2.21663995849552e-07	1.729850850216e-09	0.00123916597844469	0.385265721392126	5.92307755778315e-10	3.25275379241685e-11	2.43142419378235e-11	2.22951411459215e-10	1.59077018111854e-10	54.2034478281566	61.8536531681602	62.6631363029956	62.8606141345954	0.197477831599826	1.00696096643514	8.65716630643874	26.8343336817334	36.2564664262409	10.4310153912411	0.75383193937887	74.8916156657562	0.077	0.22775	0.354	0.465	0.495504713904934	0.457205989065668	0.435629731921357	0.452859746005516	0.361909159526657	0.399390188597782	0.139769159864714	0.164931758663206	0.107967985384529	0.0585963741897926	-0.00346452486239471	0.0513333333333333	0.1785	0.322833333333333	0.456166666666667	0.399261772558533	0.400665987952999
451	1.91335468112103e-09	2.40273291025535e-09	1.78784160710878e-08	2.92145824737476e-08	0.380979981492806	0.487199302817265	0.0636306729523944	9.8555504299186e-07	3.89862773028485e-05	4.68623578361798e-06	0.652017588535538	1.71875569271764e-08	9.22210468010713e-08	4.31422302011008e-07	5.70655411756022e-07	1.62997288830191e-06	46.526751605561	60.9424009763607	64.6204302892584	65.3879676106153	0.76753732135694	4.44556663425465	18.8612160050543	23.9561394800221	16.9201140829482	20.9614296566233	0.203365910032517	66.6978503778102	0.07025	0.2195	0.3555	0.45675	0.411818313110123	0.497526910732174	0.42352401421247	0.480446154795916	0.341692633662521	0.395473905515584	0.0522460490363366	0.104218576161295	0.115213852439075	0.024765265870083	-0.00695428690134571	0.047	0.185833333333333	0.3115	0.452166666666667	0.420719100132083	0.41284014776539
452	9.84411601626058e-09	4.92641805826092e-09	5.89760769785275e-08	8.09642304263568e-08	0.282303462003885	0.614486790557069	0.0488981324316948	1.54463253937805e-05	0.000134511789193634	3.50359090679605e-07	0.0149279623069678	7.840997652966e-08	2.26938573372389e-06	3.81359512058035e-06	1.47823397626425e-05	2.25804411442127e-05	43.1044513597153	59.2949036356731	61.6978885300341	62.8538558189757	1.15596728894161	3.55895218330261	19.7494044592604	18.6816325781811	14.5774900980869	25.9500900700605	5.92494995222296	62.9339096753787	0.07575	0.21525	0.36175	0.47025	0.419627888524934	0.524268306068107	0.389471498324402	0.450454484586044	0.399277568308942	0.439034572668351	0.0577150140526384	0.0358701642173949	0.202344265372598	0.0685101812000194	0.0937094308594227	0.0541666666666667	0.184166666666667	0.312666666666667	0.4455	0.370157940606776	0.346419102206596
453	6.38139961805023e-12	2.2315506013898e-09	1.86857375083752e-08	2.46704694052944e-08	0.255447431110515	0.454298978468565	0.762748235284251	2.38759817714271e-09	4.21818392601114e-08	0.000136849563711963	0.308784418178487	1.6380473611937e-07	9.67432572648557e-12	4.56191149613625e-11	1.54007519441126e-10	5.59691110302556e-10	58.3699561037793	61.1116330352816	64.5127916999991	65.8060550260416	1.29326332604251	4.69442199076002	7.43609892226232	35.6285717343899	30.0464575725218	14.545024504343	1.03586799421828	61.0878154058719	0.07675	0.22425	0.352	0.4545	0.470914107322999	0.391764927214297	0.402875528520975	0.437444894198403	0.399160570787691	0.36464489503497	-0.00699116406263765	0.0235389882777875	0.0572598330061061	0.0690111100956017	-0.0639951038048138	0.0476666666666667	0.1795	0.315333333333333	0.444166666666667	0.446014219116212	0.438226809660045
454	1	1	1	1	0.931343936454434	1	0.506010272555555	1.5313904429705e-06	1.65247878623303e-05	1.10484886173049e-05	0.0537592304647442	2.22548221774622e-08	1.74583075628551e-07	1.16996304703829e-09	3.08270339021035e-07	8.44917395682905e-09	-Inf	-Inf	-Inf	-Inf	0.00742252491909312	-0.937043022320722	10.2730056482033	23.1081646881021	18.5529662436838	19.3209935579198	3.72015965310493	66.0605983365114	0.074	0.219	0.35475	0.45975	0.51983581460848	0.539251171158371	0.380925525348714	0.474557774668483	0.408357797120121	0.402569655808573	0.181442836794613	0.15635399185126	0.104088810232999	0.0603421426490766	0.999958992306093	0.0505	0.183833333333333	0.3125	0.440166666666667	0.421751510496598	0.428730447890862
455	4.8486041410735e-09	3.29869374640897e-07	2.75477668433394e-06	5.53416586877792e-06	0.975496891678821	0.7682952471441	0.759993624799006	1.09555928343284e-06	3.51213557953845e-06	3.33757840079735e-05	0.0111315348681576	1.1316745289576e-07	2.46685780338604e-08	6.94790549104098e-10	1.83446591064709e-09	8.4543696433086e-10	44.5854313167802	49.4994003363172	52.0527625517789	52.0537059581402	0.000943406361329835	2.554305621823	7.46827464136004	23.7524482476128	21.514225887564	17.21518531943	6.44419695654324	62.016143201447	0.07175	0.21875	0.3575	0.476	0.455878990515997	0.490230896852196	0.414847594025155	0.445040292049485	0.415484889985413	0.399458814031764	0.194566799371749	0.137696937535255	-0.0121478837111563	0.027457829584008	-0.0297926628426716	0.0483333333333333	0.181	0.3175	0.450166666666667	0.385275897287091	0.424013507137492
456	4.85609008820233e-08	5.22873427858979e-07	2.58330878701968e-06	4.98980352555548e-06	0.742579397338362	0.561299582858045	0.322564725382871	5.29560063622472e-07	3.74217804003871e-06	0.00889315139702001	0.228443511069312	2.82754611234905e-08	1.08981784323713e-08	9.96569723214156e-09	2.15929339933764e-07	1.05754171239194e-07	39.7584012320804	48.4075280437974	52.2175306918143	52.3254031829565	0.107872491142189	3.91787513915915	12.5670019508761	25.1530437398624	21.3925739640799	6.84415982026439	1.45052636816581	65.4688166580197	0.0735	0.22025	0.3465	0.46525	0.459086127216155	0.443100553821475	0.452964383361512	0.465029522398791	0.414154199284551	0.394199794015913	0.13305888229426	0.11300104453615	0.182872328359383	0.0370013402494913	0.0220378722624772	0.0491666666666667	0.1825	0.321333333333333	0.453	0.365573048515935	0.39562852721072
457	2.15987405392679e-10	1.543743816855e-10	2.74471905183478e-09	4.72401729240689e-09	0.399789039819134	0.749672854212786	0.0648710806834231	3.33531409791209e-08	3.5904320776509e-05	9.67348077346406e-06	0.000480217897038236	1.07520749964982e-10	1.11440128168196e-08	6.669036390259e-13	3.04646402132732e-09	2.49374936907133e-12	51.0684737499832	67.186885896459	69.1546699668615	69.8636306985209	0.708960731659317	2.67674480206188	18.7951569485376	30.5019481404679	17.0764745911056	19.5748389296041	12.1909551052631	78.9741817070772	0.07825	0.22675	0.36775	0.476	0.549642081057265	0.479519220443955	0.365911547140412	0.462901164114295	0.381407702622418	0.382468534590857	0.180996175816894	0.0518873483671765	0.0610811218346985	0.0131386758263517	-0.0445240687304089	0.0508333333333333	0.1925	0.324833333333333	0.4405	0.399076218360964	0.388130222653897
458	6.44947888066554e-07	3.66475273581699e-08	5.79337200375207e-07	1.51273499073724e-07	0.0216423462004642	0.249311387509609	0.00462403267201972	0.00219987781028129	1.2661504104172e-07	0.00197268755302948	0.0258828662415918	9.95906305039819e-07	3.6164768558847e-07	3.58806188356954e-07	2.00174272081775e-06	2.05791031936284e-06	34.3058563960658	54.6538613523444	56.0135777312025	61.2878891570072	5.27431142580463	6.63402780466276	26.9820327609414	9.37480771385344	27.9172635971572	9.57477753503917	4.96382689245002	56.5039684362281	0.06875	0.2195	0.34825	0.4725	0.487488248752078	0.525747439975399	0.489879892710617	0.489720618386674	0.404076764187219	0.391682331701775	0.215816547217657	0.197593609401354	0.263796400631511	0.0761550409407251	-0.0248461828410882	0.0538333333333333	0.176666666666667	0.3185	0.449833333333333	0.390832413177477	0.368542697459588
459	5.99238344796858e-13	5.10905019862109e-12	2.54613496252322e-11	4.22658784330893e-11	0.331143105648716	0.273594943979693	0.0831031863565024	1.23553505919896e-08	1.18894703201716e-08	8.68187856768795e-05	0.730546976715847	3.75018728544285e-11	1.87593443986892e-11	3.55020425375623e-11	5.74837266333159e-11	1.01944280471597e-10	63.2565937718973	74.8410434703765	80.2470850215395	81.1915074099816	0.944422388442035	6.35046393960511	17.9349136380843	32.4301668494518	32.5048621191636	15.4036858245108	0.118609997090971	81.4747102747752	0.073	0.22975	0.35925	0.452	0.51090315253787	0.412069324814243	0.437542352503051	0.487134468124147	0.37452508337102	0.385383153897677	0.102121670535456	0.141382305257632	0.0844757969878593	0.0886470270700765	-0.0177966780544611	0.0458333333333333	0.182833333333333	0.321333333333333	0.4555	0.439304365991927	0.346316708615519
460	2.38918631028439e-13	1.88318617145057e-11	1.7687764052506e-10	1.44914102457422e-10	0.108605229366811	0.274518580542246	0.286192629895903	0.000470976827235866	4.62880086015443e-11	2.01718276835254e-08	9.01110462391883e-05	6.71974801035717e-11	2.23962303141082e-10	8.8907036468865e-10	8.30544324835519e-10	2.66001045731776e-09	65.1529583070806	71.9229309579023	75.6886214469559	78.2630221019208	2.57440065496485	6.34009114401852	13.1100637948402	12.2272056672336	43.3281337566586	31.4779469913865	15.3333612485803	80.0918269072059	0.071	0.232	0.363	0.4815	0.500274474237013	0.458293499239895	0.34807886730178	0.426513509023347	0.403538041640697	0.381034294380837	0.112190428628029	0.0624358763244788	-0.0430157380275516	-0.0181674208474075	-0.0893263152264015	0.0538333333333333	0.178	0.309	0.441666666666667	0.446340343763039	0.41305793075027
461	1	1	1	1	0.0343894637730653	0.3364403580531	0.000110355537559315	0.00179293756526424	8.21036515201265e-11	0.000451375049980302	0.363577103499059	1.64318264671574e-12	9.16412200620764e-10	1.54388127427761e-12	1.3089707859486e-09	2.43130143623813e-11	-Inf	-Inf	-Inf	-Inf	4.47523545482545	5.70069394520397	37.1120289459868	9.7502968874378	42.2070464954813	12.3065353433158	0.825499598811803	88.8235759164849	0.0685	0.232	0.348	0.46975	0.558060244292641	0.524195350623116	0.497551121065096	0.49426081544567	0.386273700084371	0.393047261295578	0.20843284314687	0.320070695577161	0.14837055131184	0.0629611468849271	0.999958992306093	0.0533333333333333	0.178666666666667	0.314333333333333	0.4605	0.387428979224136	0.348266279424773
462	5.33215737603457e-15	6.29799069334031e-14	1.25522741484245e-12	3.19973854589121e-12	0.879339841323445	0.749142066808145	0.217441341833937	4.0953670458404e-09	5.14341252319916e-08	3.79006377721686e-10	0.0243348706641792	8.10556407211233e-13	2.41356119269854e-11	1.26809343978649e-10	6.30387789896435e-10	2.1848270887969e-09	72.9781397975385	84.586369255383	87.2435437053209	87.2665888086631	0.0230451033421559	2.68021955328004	14.2884490111246	34.57786561599	29.6619667434206	39.2181204737317	5.0706063052603	90.4697572343494	0.08	0.2375	0.36975	0.47475	0.487720257004633	0.449635855764867	0.428837941558663	0.485583472202362	0.38475949976983	0.383408625533223	0.0653666644043101	0.0850204077831303	0.123077466113058	0.00759046904136901	-0.000932036962906853	0.0506666666666667	0.192	0.309333333333333	0.451833333333333	0.409685885607719	0.376081865280478
463	6.78621538041222e-13	6.53255000537728e-13	4.60157281758643e-11	1.10783985003573e-10	0.835763592687713	1	0.144766894648703	1.17061720567232e-09	1.04927161257584e-07	2.8538706432108e-06	0.00858544260402616	2.34347473857055e-11	1.26676522766012e-11	3.02860189385954e-13	3.08330389897058e-12	5.04681480391767e-13	62.9999027960366	79.4164193558172	78.8600141882998	78.9029938396197	0.0429796513199108	-0.513425516197458	15.9030910435831	37.0177006573003	28.280882461393	21.9123786962737	6.90709378792417	82.5864531090345	0.078	0.23225	0.3615	0.47775	0.490703005718731	0.432748235891558	0.466086699374168	0.428475428993071	0.427001707958584	0.434565110128265	0.103925951722066	0.128882832388202	0.076209652444898	0.0319402059828549	-0.00342335917089139	0.0481666666666667	0.188166666666667	0.316333333333333	0.451	0.373459471899669	0.352164422477433
464	7.5585564749101e-09	4.60278437034056e-08	1.76713359678771e-06	1.81603547500232e-06	0.183580917849996	0.974839829014988	0.418526236473683	6.5954658668881e-05	2.89874689110308e-07	0.000426655584066106	0.000214095647232025	4.04939574878048e-07	9.52480613205974e-08	2.16419757260135e-07	1.17803060372176e-07	3.41882537387631e-07	43.6571994630795	54.1230557652234	53.1882776435814	54.9566719766663	1.76839433308487	0.833616211442859	11.2994725135868	15.923501572518	26.3160169194725	12.4116855832599	13.7031450938866	58.8008409076489	0.0705	0.2265	0.34575	0.482	0.454435734052492	0.436291334105064	0.452325479489651	0.477013506384578	0.401250053893009	0.39140160841703	0.109169897618799	0.110176590039305	0.0522255512783728	0.0672318143003987	-0.0169216542432091	0.0511666666666667	0.184333333333333	0.312	0.444333333333333	0.42094890948816	0.341909958503831
465	8.19696775709404e-14	6.49157058799043e-12	5.33280108470018e-11	1.28084755737423e-10	0.834621829000334	0.513872265982401	0.426645024539005	1.20692903255101e-09	1.70190217750815e-09	1.40725638353434e-05	0.30164455851299	3.94992177951669e-12	2.38259424980276e-13	1.15027945630006e-13	2.0021815409603e-14	3.71564748247655e-14	67.3570965854378	74.3063158824007	78.5137308888807	78.5573189909774	0.0435881020966917	4.2510031085767	11.2002224055395	36.9581377841951	36.2882112103962	18.8592685987296	1.06690951268502	86.7735560005398	0.07525	0.23725	0.363	0.461	0.459885408029331	0.426284081215357	0.346656296458774	0.45411304533806	0.352906720794382	0.389242816425392	-0.0220757897774809	-0.00481523571476076	-0.0105708967544225	-0.00981993012082773	-0.0648308739801042	0.046	0.187166666666667	0.321	0.4505	0.375950158892723	0.450399813694701
466	2.69998073210136e-10	1.95833271174057e-08	3.83028139912836e-07	6.29331637497892e-07	0.428934328392113	0.904956252646261	0.793063486082488	6.23279847958353e-06	6.9571375227973e-09	0.000258042503309758	0.837551286588712	2.12024877928782e-08	1.85075603522949e-09	1.74076937619908e-09	1.57850913145751e-08	1.75662962851318e-08	50.6045224122427	56.1093379646554	57.0527670601368	57.6784742573436	0.625707197206793	1.5691362926882	7.07395184510096	20.415345997837	33.5467541940416	13.3527605184627	0.042035936137836	66.1801759253867	0.07425	0.23325	0.3525	0.45425	0.556489742814499	0.417590389535629	0.370721347710398	0.427248335643226	0.404931645224677	0.389224974436865	0.0899112976977705	0.021438149249046	0.131113960455052	0.0833124329754838	-0.0255222188519521	0.052	0.185333333333333	0.317333333333333	0.452166666666667	0.46886679538376	0.356787617392228
467	5.06472237227677e-07	3.64620787837762e-06	4.54539523231689e-05	7.16084866088803e-05	0.491102567217805	0.920801700928593	0.497699104563287	0.0932610434797943	4.14620820857781e-06	3.21250204640766e-06	0.309433980219196	8.66987795063438e-06	4.27355595760153e-05	5.92887978588123e-06	4.62810375115774e-06	7.34029580617752e-06	34.8172301888553	43.7525216567956	44.7102267347946	45.1843364302185	0.474109695423977	1.43181477342296	10.3671062413632	2.81716411839716	21.1960375962244	21.6852604354299	1.03309016523053	50.8708325372058	0.06625	0.22775	0.3635	0.4615	0.540664476167118	0.448648762661418	0.34830807963289	0.429148562736384	0.364017839291523	0.398454165642587	0.161357214183929	0.0860759299904946	0.0350161684687715	-0.00157381694445654	0.0142805588291417	0.058	0.189666666666667	0.3185	0.451166666666667	0.404246784805387	0.443438385503342
[truncated: 534 more rows]
[truncated: 440 more columns]
