# Supplementary material for: Powerful testing via hierarchical linkage disequilibrium in haplotype association studies
Source: Biom J. 2019 Jan 28;61(3):747–68. doi: 10.1002/bimj.201800053 (PMC6637384; doi:10.1002/bimj.201800053)
Supplement: Supplementary file 1 — Supporting Information [file BIMJ-61-747-s001.zip › reproducibility/simulation/intermediate_results/13.txt]

1	2.57757114260227e-09	5.22867450820642e-08	3.42368456126122e-07	3.83311744187235e-07	0.205004572497668	0.402075476817936	0.291031527402049	0.00158238170064114	4.06492804393322e-06	8.22657767074789e-05	0.197210975784622	2.52694904889987e-09	5.35237394236214e-07	1.64355956100451e-06	8.30944512639368e-07	1.60680651247224e-06	45.9049812190351	53.8257439576191	57.3338152799188	58.9401728481607	1.60635756824195	5.1144288905416	13.0351916291256	9.98013398075091	21.2339839473862	15.5054946123983	1.66290928233138	71.3861952913935	0.0685	0.22725	0.35475	0.43875	0.0412406768811002	0.0214843757612056	-0.0350843124810606	0.104909434909954	-0.00206739133660109	0.00428641370284873	-0.0418153551897792	-0.203629370230693	0.0163687075942843	0.0373703783748435	0.157238593571738	0.0531666666666667	0.189166666666667	0.316833333333333	0.451833333333333	0.045062169702031	-0.0501644865436777
2	2.3274649338247e-12	4.50491984052676e-12	2.00767590940201e-11	4.97158826970579e-11	0.949962920125966	0.338094179871471	0.0407444974408773	3.11179530581037e-05	1.14604459841783e-05	4.50417969525197e-07	0.4171162266887	3.59311317356919e-13	3.49615998204769e-08	2.4165888424784e-08	1.01313913871688e-07	6.52055200520342e-08	60.4550838217401	75.1218500602845	80.8028339933007	80.806771975258	0.00393798195727868	5.68492191497353	20.3516881535179	17.3482814771087	19.2510977965667	25.4652720625509	0.658425853865992	92.3590205867382	0.0675	0.21825	0.3535	0.46075	0.0713974551782468	0.112029472321779	0.031567406162344	0.059175346511563	-0.00805355357019231	0.00721245349560669	0.0319002991079765	-0.0825921412013233	-0.0178756101208734	-0.0547761278939644	0.0421503065225486	0.0478333333333333	0.1825	0.305166666666667	0.4525	0.00265701304005028	-0.120820876109356
3	1.13047135618475e-06	1.72282565963474e-06	1.14796235893415e-06	1.32169023701567e-06	0.222062980330726	0.0693305480617395	0.0197326917097839	1.45131380290168e-05	0.00126695153851276	0.0285183919926646	0.537337346468318	1.48506634181479e-08	1.2321726015311e-06	2.20542301918017e-07	1.10462440103996e-05	1.60719373537938e-06	33.116817710099	45.5600990810344	54.2855179246399	55.7765075308198	1.49098960617994	10.2164084497854	22.6596898207208	18.8004696803355	10.3900651404874	4.79645303034522	0.380497044643562	67.0576924025404	0.0725	0.2145	0.34525	0.44325	0.0649370301704063	0.0941577089565713	-0.0508865044310136	0.0761483816625434	0.018194231533603	-0.00183098809504466	0.103033659934441	0.0605435103818899	0.10345110571229	-0.0328211616935623	-0.0851229833461003	0.0513333333333333	0.188166666666667	0.324166666666667	0.437	-0.12001333053923	0.0679947899027278
4	8.4605412891391e-10	9.74267981356806e-11	4.22963530176937e-10	9.35784692791041e-10	0.682479066251515	0.351014545337064	0.00753571445738753	5.47801673722164e-05	6.2892108674424e-07	0.00570132447871476	0.792899841889084	1.04313992422446e-11	3.35127947267017e-09	6.44764784279191e-09	6.1611338464263e-08	8.09958170663823e-08	48.2277151283633	68.2264426145266	73.6227658213902	73.7901143713461	0.167348549955932	5.56367175681953	25.5623992429828	16.2750626210836	24.8214983238449	7.6423609764206	0.0689308680321119	84.4942334140294	0.06625	0.2265	0.34675	0.4495	0.0193927134630835	0.0295057295871846	0.115728809198089	0.0470480659761947	-0.0349650703101429	-0.00235602354029156	-0.325273482015491	-0.0520905690872704	-0.00727825116620379	-0.0637063315151663	0.0589008452015251	0.0473333333333333	0.1855	0.320166666666667	0.452166666666667	0.0186645067438598	-0.208160119889935
5	5.60450942879802e-07	8.08381020239449e-08	2.25052238521189e-07	4.15304032635118e-07	0.551301808545745	0.313194641344986	0.0121813843291634	0.000441097411364415	0.000602359692475315	0.00168270421305149	0.0746336053501232	9.13231447493478e-08	1.68622224429117e-05	1.61488837833248e-05	5.70579835554976e-05	3.55341601141182e-05	34.6030151176747	52.8077162988557	58.3816687332437	58.7366589206431	0.35499018739938	5.92894262178743	24.1336438029684	12.3495304083126	11.768671007776	9.86699165876416	3.17805313405188	62.5529725178034	0.0625	0.2085	0.3545	0.43525	0.0600077172760365	0.194421391362319	-0.00747021781955503	0.108382689859056	-0.0137724025145872	-0.0310846226113041	0.164626461809146	0.0989865780880472	0.0743530746110153	-0.0357828380010088	0.0112592235881108	0.0463333333333333	0.180833333333333	0.324166666666667	0.453333333333333	0.0295504527117776	0.0792255569256753
6	1.40977665289682e-05	0.000331962637346177	0.000518504811159803	0.000793906840753905	0.543531654648027	0.31731026636341	0.474085426773216	0.000252559985505267	0.0003102469201945	0.124018158532556	0.793022255688856	4.72591015913826e-05	4.27187172950939e-06	1.80570283133551e-05	1.75957757218592e-05	5.18738058103239e-05	27.7375125873587	32.4877303301619	38.0062948534614	38.3753281898462	0.369033336384746	5.88759785968432	10.6378156024875	13.3930380076995	13.007493621637	2.36582720532533	0.0688475085662503	46.3214997690843	0.06225	0.21225	0.33675	0.4555	0.0619365687388029	0.0917380555820031	0.033770702764388	0.0499018844673916	0.0157488903123833	-0.0155927604200289	-0.106258626926458	0.0873505712769573	0.0180835517328943	-0.0101179221309479	0.0493732716355904	0.0455	0.183	0.322	0.452833333333333	0.0226024075299528	0.0328960382220832
7	4.51406742053525e-10	2.19252624950348e-10	8.77470203061661e-09	2.49939060352469e-09	0.0244431177853973	0.413482307128144	0.0253415025254577	6.15170383965219e-08	4.38123619843677e-06	0.377092188409192	0.711852412078234	8.22047611413999e-11	9.42298395014728e-11	2.92593158369351e-11	1.18649669810959e-09	1.99955517196725e-10	49.5355541532044	66.3931339334449	66.3499076218286	71.412820781763	5.0629131599344	5.01968684831809	21.8772666285586	29.3150191189861	21.0903733535033	0.780160072476065	0.136433744783062	79.612882395556	0.0705	0.2155	0.338	0.45075	0.123072190498461	0.110800107527478	-0.118889534601682	0.0554664130171307	0.0157425644852996	0.000789139499168793	0.0110110799758993	-0.133599591916903	0.0274668940470454	0.0272463413210323	0.0151934353255678	0.045	0.178333333333333	0.3295	0.447	-0.044669547840377	0.0499082742602444
8	6.50916333292902e-08	6.84958705038731e-08	5.17090179567118e-07	3.87892480465412e-07	0.106157694899558	0.334962353194566	0.0486361618484125	0.0101534954508703	3.31291703146734e-05	6.43007137354253e-05	0.47481058499853	3.66086572197407e-09	1.5044391972192e-05	5.40481534939868e-06	0.000186520483946502	5.40874852889642e-05	39.1427402513655	53.1951853769278	56.2995158250997	58.9100246649032	2.61050883980352	5.71483928797534	19.7672844135377	6.60776612723657	17.2292753067359	15.9715755347333	0.510758746238935	70.4849256518923	0.069	0.21875	0.35275	0.44125	0.0585514108983164	0.0315926123378513	-0.022869097403694	0.058882324930192	0.0018536503918523	-0.0362951268447862	-0.0438925498969246	-0.178901263753932	-0.0677458105745427	-0.0361126059461593	0.0735810048235754	0.0563333333333333	0.184833333333333	0.314333333333333	0.4485	-0.135645653446337	-0.011717319554243
9	3.78162261125999e-09	7.30923818237806e-10	4.82417362504566e-09	6.9333551163641e-09	0.287793011186807	0.384186703842681	0.0135059095046639	0.000262097335764706	0.000728698389733748	3.63271840644104e-06	0.657710198382861	2.78005643621479e-12	1.2659826690226e-05	2.84532518949641e-05	0.00016334489759422	0.000255524557542494	45.1046754796043	63.6595740530393	67.7965258263357	68.9264429784016	1.1299171520659	5.26686892536236	23.8217674987973	13.3235225876233	11.4145833005659	21.4494941703197	0.196317034740787	87.5954429830814	0.06625	0.2165	0.3555	0.453	0.0126464404187528	0.145161811801046	-0.0920154979112425	0.0683335714639663	-0.0135248150811672	0.00492907145834386	0.187670282297802	0.15640755513227	-0.00467498586762837	-0.00441091508995465	0.174134503729194	0.049	0.188833333333333	0.311	0.4485	-0.0993761785598526	-0.0594319650007454
10	1.79120690033505e-05	2.51781915324616e-06	7.18670002684865e-06	1.40524829261152e-05	0.913242774701247	0.42302429090302	0.0216922546691751	2.86554643799626e-05	0.00176393200899637	0.657787533262016	0.533116986990122	1.72590481168442e-07	5.67915898502563e-06	1.16156630438766e-06	2.15574344610824e-05	4.82038673972545e-06	27.2237400824815	44.6470776427959	49.5770074513202	49.5888773817569	0.0118699304366601	4.94179973896098	22.3651372992754	17.5049897250901	9.78028260156316	0.196222299546207	0.388446751521769	60.9563829665471	0.06975	0.2095	0.33175	0.45	0.029694019764509	0.0828352375580485	-0.107933140865875	0.0803534378966895	-0.0267653118820654	0.0504833540640544	0.00169902219854049	0.00746322556637804	0.0705354052621709	-0.0515618192290148	0.0513205855304726	0.0496666666666667	0.184166666666667	0.3275	0.456333333333333	0.049844471541646	0.0668731406646556
11	3.32277111011058e-06	9.93898189443624e-06	7.75778187423782e-05	4.01742444368824e-05	0.0615859958565544	0.363214938940347	0.143455238020574	0.00332807691126366	3.52384280446005e-05	0.0168624343780132	0.5001731958811	2.10364719328915e-07	8.9515178510133e-06	1.08095845500116e-05	8.42045181862136e-05	6.8941778862622e-05	30.8255424318268	41.3111492873868	43.269206497469	46.7633570390826	3.49415054161364	5.45220775169582	15.9378146072559	8.61827050944248	17.1120280877694	5.71063545801189	0.454568917995857	60.4578512186323	0.064	0.2165	0.346	0.4375	0.0427505939164795	0.0264130702081857	0.0902648933031029	0.0571529260343704	-0.0762045299524794	-0.0371559492365775	-0.0863353622151581	0.0294850220884422	-0.017048612092629	-0.0106504726269725	-0.314919226001262	0.0501666666666667	0.182833333333333	0.323	0.444333333333333	0.028324434875303	-0.0742887518169906
12	6.86412969291931e-07	1.53523892878899e-08	4.09725600440812e-08	5.78226472747159e-08	0.294166432067789	0.219141526057137	0.0018844303360159	5.02499259135376e-05	0.000919860853085635	0.00564994357528937	0.544156226909255	1.51501347119363e-10	2.24359283350846e-06	1.43455350846766e-06	1.25209803451107e-05	7.75210617950636e-06	34.17395732554	56.6731039453807	62.5928606577218	63.6933149303804	1.10045427265868	7.02021098499972	29.5193576048405	16.4386580327046	10.9823022700293	7.65869249342177	0.367890775472915	78.1569969224732	0.07025	0.21175	0.33725	0.4595	0.0519089278587182	0.060295928021042	0.0321235643232472	0.0861349897501494	-0.0236414484713118	-0.0272187004118248	-0.0915244985039208	-0.000371167976575502	-0.18646021862068	-0.00543751388952485	-0.220990840419099	0.0506666666666667	0.184833333333333	0.310833333333333	0.453333333333333	-0.110152732417623	0.0453866021225119
13	2.3252674799576e-06	2.34871723110283e-07	3.60286961180049e-07	6.71718728432211e-07	0.58016069807334	0.205466647471038	0.00665453820738005	9.0667441795322e-06	0.0153016641827184	0.0236215506479039	0.189306503425287	2.41247474210052e-07	6.71670207782692e-06	1.31881826621141e-06	2.02571036949119e-05	4.02735243986745e-06	31.5852293339995	50.3018110343619	57.2060977247456	57.512072652542	0.305974927796342	7.21026161818008	25.9268433185425	19.6986068023452	5.88139838702045	5.12220739973418	1.7230064886935	60.112220333391	0.0685	0.20475	0.3485	0.4585	0.0500133790087935	0.0868967903794485	0.0294483647474611	0.117281571165522	-0.0333307811166807	-0.00806699060148873	0.198630847819146	-0.154684539450397	0.015875544877966	-0.0463259478850354	-0.0268730716906444	0.0475	0.185166666666667	0.326666666666667	0.445166666666667	-0.071478635073113	0.0151056826479873
14	9.00694135777571e-11	9.46443869109555e-12	7.50347965490168e-11	1.43910979306774e-10	0.450783959377008	0.438746951583947	0.00797803066733318	0.00259915215736632	1.79119507023281e-06	7.13359851561146e-06	0.0949404130742817	1.71879589957963e-21	3.98658159408272e-07	1.83012332457359e-07	3.98736365136184e-06	1.36112296500024e-06	52.8850693002314	73.4635933480167	77.7109072172607	78.2795871345952	0.568679917334521	4.81599378657847	25.3945178343638	9.06945012888173	22.8069209329369	20.157072703536	2.78854469847829	135.567019701651	0.06625	0.22725	0.35825	0.43025	0.0330863523869495	0.106219372177844	0.0131384451544044	0.089742994130671	0.00174313513673392	-0.00737874948295923	0.0119571373182075	-0.0455845651665425	0.0151999087076745	0.0419938645122436	-0.157782558968303	0.0518333333333333	0.187833333333333	0.315	0.447166666666667	0.0221085824299279	0.000164290453090958
15	7.64928194974224e-11	4.10449348593342e-09	9.53598346728031e-08	1.5450031211633e-07	0.395455299200916	0.910691155766546	0.712346019482643	5.7300963628565e-07	8.83737118308742e-06	0.00391399220715918	0.214098845258729	0.00294421884589914	1.00725666415124e-09	4.54317806039e-09	1.63302849447164e-08	5.12749327855581e-08	53.2241550204781	59.7143360412738	60.5127418984994	61.2348438381814	0.722101939682034	1.52050779690762	8.01068881770334	25.0009873510871	19.7475759516346	8.32329202085384	1.54349152986833	34.4486480792042	0.071	0.20925	0.34775	0.43175	0.0381731825016101	0.0282660368480016	0.0395520343810708	0.0475032821951658	0.0307496221288054	0.00561179668695026	-0.172456094055807	-0.0231064800781089	0.00995906005614543	-0.0341607816119808	0.001947333870343	0.0471666666666667	0.173666666666667	0.32	0.444333333333333	0.0250219805711579	0.0646357524901814
16	7.58751715567347e-09	2.8905220021855e-10	1.17692253468232e-09	2.52211836186765e-09	0.649472356317995	0.344556346799257	0.0035456173516825	0.00317646019274075	2.0068014962585e-06	0.000269144436994023	0.876185240563016	3.03651642813379e-15	3.36966911041546e-07	5.73039760894511e-07	2.77860239935392e-06	3.69254675313095e-06	43.6492006718399	65.7669920113258	71.1842755355028	71.3908415355618	0.206566000058956	5.62384952423599	27.7416408637218	8.70323388806082	22.5885201846086	13.2737768082752	0.0242757865598833	103.332738496211	0.0665	0.21325	0.35325	0.45275	0.0204453460482529	0.0408989320541534	-0.0534193585470687	0.075551083892583	-0.0393648574897708	0.015860227775399	0.0335315345792312	-0.0886022892351817	0.118622966661802	-0.00356069768648495	-0.0897943386510832	0.0523333333333333	0.175	0.318166666666667	0.454333333333333	0.0194960377046523	-0.209244698163136
17	9.61220010928335e-10	1.57064060816342e-09	1.7915397511611e-08	3.98764278646363e-08	0.968294503073513	0.745804476359524	0.118499226902936	1.21118758379757e-07	0.00255248386627987	0.000308311361774625	0.755060995910021	2.02869301102691e-11	2.89409081984811e-08	2.19769968474108e-09	2.99474633684017e-09	2.42560956154799e-10	47.9618610987382	61.9149223755376	64.6153951657616	64.6169750224362	0.00157985667465255	2.70205264689866	16.6551139236981	28.0031400202761	9.10258582679671	13.0192129808329	0.0973271912880591	82.9269941280904	0.06925	0.214	0.35325	0.4495	0.0859846477915106	0.0957320264876801	0.0425329217863736	0.0715663856095153	0.000469618695789523	-0.00181978755637008	0.000733431818030844	-0.122467061586963	0.0179109301467397	0.0341436354258402	-0.195953538816863	0.0445	0.189333333333333	0.3185	0.446333333333333	0.00207152682913868	0.0657240125844311
18	1.78584815349461e-11	4.30406000403867e-13	6.22617867967895e-12	8.9385891703705e-12	0.249699444330129	0.477699942222164	0.00260151225502781	0.022775510615656	1.1479871841268e-08	3.87113475587605e-06	0.730040518082093	2.08384220507041e-19	2.74280002796275e-08	9.8155289140597e-09	3.78211533103138e-07	1.01282668174702e-07	56.2399332846762	80.3410718406958	83.5324291493962	84.8574136487587	1.32498449936247	4.51634180806286	28.6174803640824	5.18554633624262	32.572996493067	21.3276207388972	0.119074432492198	124.926357987637	0.0655	0.21925	0.35175	0.4425	0.0613794192404495	0.128600173588942	0.00729127242526847	0.106445394780556	-0.0182199614832705	-0.0427078254097192	-0.0412025913549856	-0.0242364541492494	0.0450005447467336	-0.0707463975287641	-0.169931567157458	0.0545	0.173166666666667	0.3075	0.446	0.0050643972459815	-0.0353188538767645
19	2.69830078967891e-10	2.67545993240869e-10	1.58779158248661e-09	3.68262139244384e-09	0.958824151293807	0.476109511561575	0.0472313157346426	4.54637363820168e-08	0.000648186674972932	0.000496086731502562	0.538825499436699	4.98341959176506e-12	4.66824485765604e-09	1.1538478418851e-08	7.74198026466764e-08	1.41452898461165e-07	50.6058164066926	65.9422268159396	70.4678344798958	70.4705000542963	0.0026655744004529	4.52827323835663	19.8646836476037	29.9011744417066	11.6322337368019	12.1303175018238	0.377720906559261	86.2289678150234	0.07325	0.2115	0.35425	0.45425	0.0996901930693571	0.180778325351013	0.124483346431807	0.0646297813515266	0.0253369344125097	0.00818247369384691	-0.0233311086513688	0.128797275836966	0.0707895515290182	-0.0105224447880012	-0.0308181686014173	0.047	0.183833333333333	0.320666666666667	0.4605	0.052826383461825	0.0708310789310283
20	1.40991991325398e-09	9.37720129405196e-10	2.10828363677581e-08	4.6544067371512e-08	0.903858550533491	0.950412254975651	0.105834834612492	1.35822973329239e-07	0.0031049606622443	0.00509474187337693	0.0567007284087122	1.69785907710339e-09	3.97730884989774e-08	1.89216446567758e-09	2.8158821470201e-07	1.19490225741383e-08	47.1634733789979	63.0920473804435	64.2184418844627	64.2330317488013	0.0145898643386317	1.14098436835775	17.0695583698034	27.7814386397349	8.74474177732554	7.84549810487079	3.63135227058956	72.3504081037137	0.0785	0.2135	0.342	0.456	0.0119824316603299	0.133642743251138	-0.0432029732787473	0.0835232356807572	-0.0139444476383636	-0.0253543963126828	0.177642235195573	-0.105185484946732	-0.0035081239009168	-0.0291394734769343	-0.04976230296634	0.0521666666666667	0.189333333333333	0.315166666666667	0.436666666666667	-0.190011226133164	-0.0268351372065654
21	3.17627262500619e-14	1.07440865954855e-14	1.20594491622912e-13	1.82527797566942e-13	0.25476186151443	0.363103204145812	0.0103629025242114	6.65387983441345e-08	0.000178530948181865	2.98820851175327e-07	0.14909352722531	2.92867477401634e-11	1.1216711728123e-09	1.10726343080404e-09	1.36950247620563e-08	9.35183956345839e-09	69.3087083999126	88.4740974055312	92.6303128931322	93.9273133002134	1.29700040708121	5.45321589468222	24.6186049003009	29.1629706445665	14.0445449323142	26.257314695029	2.08150075041522	82.059690543297	0.07125	0.21625	0.3655	0.4635	0.100146380767361	0.0986151891931617	0.0713023466699268	0.0288534553736459	-0.0172876641601033	0.0132119576142143	-0.0472777432446371	0.0509666752464201	0.127281182846617	-0.0103643851845253	0.0645770103113169	0.0456666666666667	0.185666666666667	0.316	0.448833333333333	-0.0761432392393088	-0.110673802978369
22	4.71491077082646e-12	3.85007019930147e-10	9.16990495121003e-09	1.19253656040361e-08	0.244591346311732	0.779459715001924	0.658653353034067	1.76936903011596e-06	3.14832991671079e-08	0.0541515403638212	0.0416810038593359	6.55492817043595e-18	1.12305569867004e-11	7.01182392255211e-12	1.54494013833736e-10	7.65341659716606e-11	58.9959012257823	65.116767770618	66.2431276302377	67.5970627725183	1.35393514228053	2.48029500190023	8.60116154673597	22.8304836764482	30.6138824133686	3.70802160618587	4.14811076316983	117.215711272899	0.07025	0.2265	0.34725	0.4575	0.102846463365542	0.00776452420247188	-0.0665743601721354	0.0412528165849802	0.0478160071835403	0.0126503546604592	-0.278964049684898	-0.00150030631066062	-0.0695602985668684	0.0437033333043152	-0.0402577306049537	0.0475	0.181166666666667	0.328666666666667	0.436833333333333	0.0187172757291981	0.0017252931873183
23	6.92247183480196e-08	1.04008228159272e-08	4.19937406018818e-08	8.75331908281901e-08	0.722109394940075	0.405510109773144	0.0143128312280672	0.00307116845781076	3.92965313551864e-05	9.48385475668586e-05	0.407367419284158	5.09415384075622e-13	8.84782239892179e-06	6.69799143537789e-06	6.51210481063585e-05	3.47420806597492e-05	39.0133148445457	57.5732308299266	62.5324585590861	62.6589391179077	0.12648055882164	5.08570828798111	23.645624273362	8.764698472698	16.9050676430234	15.2367745470438	0.686470722479498	91.5491142621742	0.063	0.217	0.3575	0.44725	0.0421392497057706	0.0920916186398542	0.102609291070128	0.112410719371438	-0.00826437771675373	0.0207959785315879	0.0388222755033199	0.0289460763132285	-0.058490447273522	0.052809880486587	0.0846095177354761	0.0491666666666667	0.1835	0.319833333333333	0.455666666666667	0.0451350245070944	0.0231894107768676
24	2.444606928694e-09	1.19569049639091e-08	7.50375113671228e-08	1.62440037237391e-07	0.947338524308578	0.57008306441728	0.178263634190089	0.000488558053082365	5.39327453876399e-06	0.00018273321191294	0.856718144295797	5.12012687644224e-10	1.30933814235776e-07	3.46473947685927e-07	5.85578414139105e-07	1.09254368129187e-06	46.0155170860744	57.2511736421147	61.1044924813905	61.1088549998967	0.00436251850624103	3.85768135778198	15.0933379138223	12.1588379983023	20.6922893435421	14.0007964658089	0.0325995264411176	75.2417947099443	0.07	0.223	0.35575	0.4485	0.0117592131771807	0.0298997392454963	-0.0842630832670171	0.0603375488432762	-0.0201364992310985	-0.00971894730933091	-0.10289457687697	0.0198901369357641	-0.0907763639482981	0.0120091825256122	0.127912331426725	0.053	0.185666666666667	0.319666666666667	0.450333333333333	0.0152757279850513	-0.0556222242713601
25	2.80308939484283e-12	5.77312786923929e-12	3.96878415676632e-11	7.16726069346711e-11	0.392372640587756	0.372361226806965	0.0471864034418232	3.78621495460018e-07	3.60432839023267e-07	0.00160367702010988	0.175495719019144	2.6918088830545e-14	5.19049780327677e-11	4.62806640982295e-11	7.17577131563419e-10	3.48702188655259e-10	60.0708567074907	74.5682522618736	79.2071207480185	79.9386973089931	0.731576560974645	5.37044504711957	19.8678406015024	25.8003413898587	25.8953688311576	9.95552139386746	1.83536033758355	98.3385266451275	0.07525	0.22525	0.356	0.45475	0.116633404662721	0.128165626513444	0.0250891127199488	0.0469519821406079	0.0208918144776946	0.00571328044591726	0.0473115809004796	-0.0646450118036282	-0.045741738293822	0.000478477381921602	-0.112224896866958	0.0503333333333333	0.1835	0.3255	0.441	0.0226425531055882	0.00343083221774876
26	5.16210329094908e-06	1.99814623381341e-05	3.85860122906485e-05	7.15144644803749e-05	0.843156079107722	0.347644884373598	0.169103849807743	0.00347671160211883	0.00178169821436152	0.000415940718378196	0.869802177817364	1.45170273149268e-06	0.00026536213363058	8.86030919373213e-06	0.000233311605094712	9.17436681320555e-06	29.8863975525601	39.5929815766794	45.1487993668998	45.1879471988213	0.0391478319215821	5.5949656221419	15.3015496462613	8.53871412013177	9.7618572978372	12.4591880248081	0.0268664118520974	53.6891247915977	0.0615	0.21175	0.34975	0.456	0.0717219014848474	0.0935362670155231	-0.0283287150107522	0.0449607415856974	0.0559179249286691	-0.0108980663259654	0.0843623088040598	-0.0970224183704492	-0.303666492699353	-0.0319542720797991	-0.117662598886658	0.048	0.186333333333333	0.315833333333333	0.457666666666667	-0.105546915565218	0.0306399176421096
27	5.20214628779501e-11	1.88869867735456e-10	1.52296046352586e-09	7.24247512322842e-10	0.0500432978285679	0.174963592830408	0.0403483510204979	0.000851544311531212	3.71358274474385e-06	1.64344053326034e-06	0.818167579752794	1.34182655796369e-07	2.41880871028884e-07	7.79355284796726e-08	5.07136004934216e-07	1.88306721619479e-07	54.0239952808188	66.7307551932608	70.5676593541939	74.4076668397538	3.84000748555991	7.67691164649295	20.383671558935	11.1253799467704	21.40728098812	22.9723994360993	0.0528551322204294	61.5889780089037	0.066	0.21525	0.35725	0.446	0.0925557198270399	0.127801465938092	-0.065750447387672	0.00796932332011453	0.00418036057690872	-0.0271808672079159	0.0886200100033884	-0.10384695238225	-0.121784593415245	0.00492875567974466	0.0750436881490922	0.0501666666666667	0.177833333333333	0.311166666666667	0.448333333333333	-0.103271587349847	-0.049780904366211
28	7.28540531159599e-13	7.37869505943492e-11	8.39110471578779e-11	7.79694756113532e-11	0.130137813630531	0.0536994414429705	0.111318084815828	0.0198482384507759	1.60037838079216e-11	0.00025001768013132	0.527567158676266	1.89606652526691e-12	2.44559579317714e-11	5.62123638585609e-11	1.20762950013752e-10	1.80825821917987e-10	62.8534315569268	68.8531802849247	77.447752749169	79.7386125561825	2.29085980701348	10.8854322712577	16.8851809992557	5.42519326769525	45.4072870356595	13.4120151474926	0.399075374436507	88.4895212045073	0.06175	0.235	0.35275	0.44775	0.0526964001625193	0.074260067413021	-0.0415254991804303	0.0434232365950006	-0.0210956307810334	-0.0391959393664077	0.0654650401766884	0.106712220248315	0.118017438025639	-0.0154498074584223	-0.0483357109392317	0.0508333333333333	0.1795	0.3175	0.454166666666667	-0.0136553924652319	0.0199892239273354
29	4.9444809670526e-08	6.50950238295453e-10	1.38582590069847e-08	2.09291897245212e-08	0.324249925335265	0.807896691312098	0.0054802715350155	0.000593515822750696	8.98904542004248e-05	0.000170387048718272	0.768060453136734	1.68057858203534e-11	4.31325002414729e-06	1.43713309429897e-05	1.78212098431736e-05	4.14154674380779e-05	39.7205087803304	63.9233003163972	65.2404673753772	66.2121940625948	0.971726687217597	2.28889374619757	26.4916852822644	11.7962050309943	15.3379917814436	14.1323627246202	0.0869735908545408	83.3710725994662	0.0665	0.21625	0.3465	0.461	-0.0264810549751248	0.125588730850705	0.058402079667851	0.0871770342723585	-0.0420516552923832	-0.0124452993619635	0.12581715297363	0.0504598386705639	0.00123286366567336	-0.0284261580505699	0.0244713511482528	0.0501666666666667	0.184333333333333	0.3105	0.458	0.0468949255733828	-0.03701363851621
30	0.00133337284373928	4.27071499517076e-07	1.57597367788186e-06	2.52235175689514e-06	0.429064563629973	0.389902754998552	0.000152164411179327	0.47414626354733	0.0176999116719195	0.000500825911309562	0.51673800204839	1.81810252756583e-08	0.00399240905301394	0.000177980024868018	0.0170474946131709	0.000205847416883279	17.8279810345266	48.8877817539469	53.4800504963277	54.1054046932841	0.625354196956323	5.21762293933716	36.2774236587575	0.512296828268518	5.62560932555607	12.1125875018934	0.420399032303976	66.559372527783	0.063	0.2095	0.35525	0.44575	0.136588757008456	0.113722235997737	0.00480417227181829	0.113456993391437	-0.0121404373915061	0.000748175700200934	0.0193415805606988	0.190742315801398	0.110508634257209	-0.0223180295385225	0.0236267758739748	0.0595	0.190166666666667	0.321666666666667	0.452333333333333	-0.0720143851902991	0.0708655393290658
31	3.80036654722448e-08	6.90049700081571e-08	9.13957812003961e-07	1.12384386174679e-06	0.248705436494858	0.697557202712025	0.144109897256172	0.00186400868411663	3.35880064009869e-07	0.0144856910739673	0.876006738386495	1.63547547062802e-07	5.22173627616926e-08	7.22000736222672e-08	6.24594687107145e-07	6.18523684436975e-07	40.2731776569999	53.1778766658172	54.8630676555185	56.193628674293	1.33056101877446	3.01575200847583	15.9204510172931	9.67885389072762	26.031568712955	5.97796693942109	0.0243464044415305	61.0917671942879	0.0705	0.2295	0.34925	0.44725	0.0887420028518767	0.111774357074612	-0.0644365195810254	0.0525518513512886	0.0185727387283122	-0.00607701545526201	0.141243150098034	0.0972228542217685	-0.00233415332162436	-0.061626412597531	0.111595997711349	0.0551666666666667	0.187333333333333	0.325666666666667	0.445666666666667	-0.177512584345412	0.0323027461182694
32	1.28681844326534e-06	1.49338197572323e-07	6.94113489796864e-07	1.43518104243063e-06	0.937596441911261	0.521544190146726	0.0193384184129371	0.0041104236311524	6.17974346463446e-05	0.00187393105236528	0.824184635576122	4.4799520569571e-06	1.19569396927707e-05	1.85519059107276e-05	0.000125819962405762	0.000129065259751324	32.8420298835408	51.3681911444	55.5581442744369	55.5642737816015	0.00612950716458727	4.19608263720147	22.7222438980607	8.23437890386049	16.0467552336613	9.66909984807171	0.0493577459510561	52.6077860387161	0.06925	0.217	0.34925	0.43925	0.0271409762646717	0.112384153849136	0.143750094494758	0.0723265984354924	0.0261235140224614	0.00685213943810856	-0.273333613881942	0.0729603561662502	-0.143749498163389	0.0282227001735761	0.0610435625129459	0.0551666666666667	0.184333333333333	0.319333333333333	0.437	-0.180514278487064	-0.110666671642826
33	3.43905578134411e-12	2.18243490632722e-15	1.41900610043174e-14	2.27867026831668e-14	0.2715751902772	0.23936177846284	5.14839628529864e-05	0.000370239246539892	0.000178282407337678	3.91857659366239e-09	0.622436368101524	1.76181927202947e-15	8.66439766295355e-08	4.13953582650843e-07	6.78253890579627e-07	2.21645436771873e-06	59.6482434411882	91.9642905150249	97.5123545533279	98.721127916644	1.20877336331614	6.75683740161912	39.0728844754558	12.676706007077	14.0471648062085	34.6637663081383	0.242458082129815	104.573363642126	0.07	0.206	0.3605	0.447	0.0374248890636051	0.0170939810343229	0.0183409019226109	0.11945810861487	0.0278125741827401	0.004296327132004	-0.0981382032682937	0.0863939273255178	-0.0576326221367528	0.0196374837499484	0.227548539189038	0.0526666666666667	0.176	0.304	0.452	-0.0650194140144311	0.0497291868465528
34	8.96327492658707e-10	3.36125112552224e-14	1.86616651607243e-12	2.81291803894989e-12	0.265255849672144	0.90133884909012	4.42276021423464e-05	1.30300984045678e-05	1.61276816218904e-06	0.00495868394640116	0.921587997182138	1.64494801968173e-13	3.40435607054854e-09	2.65145564648911e-09	6.33942616733697e-08	3.62185043081359e-08	48.1074766301317	85.9687054113019	86.3268479489052	87.5679651544269	1.24111720552173	1.599259743125	39.4604885242952	19.0061036071074	23.0086179494974	7.89444542374986	0.00968917313730344	94.1678289768975	0.07125	0.21775	0.35025	0.4515	0.0759809655013178	0.162982153851515	0.021272657042583	0.0846989679475479	0.0141151201604479	0.0148980729406356	0.0324988616770419	-0.0236634966598669	-0.0605573612211036	0.00405626060823414	-0.132722486998273	0.0501666666666667	0.178833333333333	0.323166666666667	0.4525	-0.033992245911902	-0.0850414051309805
35	0.00887625882643728	0.00274508877811384	0.00366030181808842	0.00496082535044938	0.457962846031381	0.309079150860101	0.0563251586375445	0.071145794194728	0.00577697621290532	0.0755884481168987	0.761248691580715	1	0.00973346799229857	9.95301961847576e-06	0.0335537596650823	5.25865325016911e-05	13.5506623295587	26.8553770303406	32.2752206503574	32.8260896318388	0.550868981481472	5.97071260149824	19.2754273022801	3.25638535636517	7.61858614262565	3.15729254790494	0.0923196223975538	-11.5299302053921	0.06225	0.20925	0.335	0.44825	0.111211829913251	0.00958979247559869	0.0246448403277106	0.067571427881168	0.0298989361629311	-0.0277091745156529	-0.0896581717920972	0.00664677920330522	-0.0575750960484248	-0.0395888260289681	-0.161579834896561	0.0536666666666667	0.186833333333333	0.318	0.445166666666667	-0.0857783004955714	-0.00386998920085634
36	4.58655083552979e-13	1.29464655820058e-11	5.59989604853754e-12	8.81257710101857e-12	0.291668311900356	0.0330719923268275	0.0325249311676074	0.000109412711341094	3.46104903042157e-09	6.06843459081386e-05	0.818586222384793	6.84957403294391e-14	4.8703529754643e-11	1.08975548404442e-10	7.36290317604755e-10	1.17289794186824e-09	63.8081488233802	72.7625294033205	83.7788827812183	84.8907873504795	1.11190456926124	12.128257947159	21.0826385270993	14.9669165232744	34.9054826161046	16.0811732241054	0.0526077216090926	96.1898587062026	0.066	0.2235	0.357	0.4585	0.0487601061829435	0.145812969618551	-0.0582028998848234	0.0380111497052681	-0.00220710566065994	-0.0240479632511748	0.0372585310711855	0.0255914364307362	0.0474947115017356	-0.0230350783336222	0.0610499509149198	0.0478333333333333	0.1755	0.318333333333333	0.460833333333333	0.00689827260335684	0.0185859127679787
37	8.96083886278316e-16	3.5204123586821e-17	2.30894511020868e-15	3.22346777896899e-16	0.00910351695367285	0.187071416915258	0.000823822375611293	4.33748394653809e-07	3.117545604034e-10	0.000210737683365401	0.37918893542186	2.91314069838652e-21	8.61901076598344e-14	9.33329082340689e-15	2.25537434312583e-12	1.28397077231763e-13	76.6404739280697	100.947877886472	101.629297236781	108.431702154594	6.80240491781296	7.48382426812168	31.7912282265243	25.538030931024	39.5995535507591	13.7328364766308	0.773329747216849	134.401314684235	0.06925	0.233	0.34975	0.44775	0.0868869578323272	0.0173271866192164	0.00636222697113818	0.0759615441834289	0.028535533247867	0.0279416017872081	0.00112593223427009	0.0581277936976675	0.0260142326645109	-0.0211408810169109	0.265880500801704	0.0455	0.181166666666667	0.314166666666667	0.438833333333333	0.0113697960800065	0.0493147047501801
38	5.00295326246538e-15	2.16760980912636e-13	7.17086918874352e-12	1.7921052317125e-11	0.900292562535391	0.928556795998955	0.520478945565764	6.17082805242061e-05	1.43877911549753e-11	0.000228026732931794	0.480192829231144	1.40448479710231e-14	2.7738306015512e-13	1.31430741425356e-13	5.30061729059244e-12	1.8894053858669e-12	73.1090846862062	81.8587875357262	83.2038523551237	83.2195503843031	0.0156980291794753	1.360762848577	10.110465698097	16.0494889211495	45.6157784921052	13.5847808867038	0.498425347224838	99.8311197757568	0.07	0.239	0.3475	0.452	0.113003050049853	0.0202570082586304	0.00287145880926684	0.0525746673802084	-0.0164383539980884	0.00225936020673654	0.0747025897566486	-0.0181246735748537	-0.063708206721501	0.0102956121325095	0.0126885579742814	0.0506666666666667	0.183	0.312166666666667	0.444833333333333	0.00148205569408929	-0.104295802639516
39	1.06964196566119e-11	4.82235092997934e-10	7.71483929210304e-09	1.14079837899431e-08	0.30682870037133	0.684482334277607	0.494383232647685	3.61166477398604e-06	0.000158637190308635	7.87070269384933e-07	0.837639182382425	4.02170116989995e-16	7.68988297280498e-08	2.65305247393324e-08	4.98151317897673e-07	1.75218867487252e-07	57.3011884159423	64.6054170098796	66.6617215564038	67.705999146121	1.04427758971724	3.10058213624143	10.4048107301787	21.4606394211696	14.2668147843015	24.3892411627985	0.0419898179534357	107.930146237968	0.0685	0.20925	0.3585	0.45725	0.0861424449538853	0.101105396460414	0.045134185940745	0.0464406414130836	-0.00711775200947606	0.0119535125635858	0.00755361516971153	-0.0269654147206373	-0.0906654732536989	0.00810238466416411	-0.0290023498313122	0.0466666666666667	0.178833333333333	0.311	0.455166666666667	-0.0214358206302021	0.0773249854767441
40	7.45297349411506e-10	3.86704332615503e-08	7.01864732454704e-08	1.52391870596153e-07	0.991886358516722	0.240659137713296	0.308111290771035	1.01486151133279e-05	3.67825075623068e-05	0.000240866781061332	0.604975463765223	6.86530611583841e-09	6.25623538391682e-08	2.49622586509553e-07	2.09098323913474e-07	6.05581842355613e-07	48.4918033668655	54.5287930625054	61.2692751580034	61.2693785689407	0.000103410937299486	6.74058550643531	12.7775752020752	19.4832417929483	17.0305864627426	13.4819699958935	0.267556735279868	68.950568795282	0.0735	0.2205	0.359	0.45025	0.0487515333230817	0.0236283217720036	-0.00280889543426393	0.0678577073268406	-0.043131711315699	0.0106923216546541	0.13167799300521	0.049191610098741	0.0331073505161522	-0.0614049984447364	-0.0483650118649839	0.0518333333333333	0.186666666666667	0.3235	0.445	0.0353635467554841	0.00186149023758602
41	4.74230645885764e-06	1.43733513619704e-07	1.7142142760672e-06	1.52663323658407e-06	0.143578969176537	0.557089264288212	0.00813345404023725	0.00200879561228871	0.000104796197464199	0.013164874988833	0.786657504280436	5.09273521369215e-07	1.04856054423717e-05	7.56041729016045e-06	8.75170133630561e-08	6.19240978832899e-08	30.0673567060439	51.4581021167833	53.2658044345299	55.4049806949843	2.13917626045441	3.94687857820099	25.3376239889403	9.54148125384199	15.0482712689209	6.146818107949	0.0732533449390758	58.217991256757	0.06175	0.217	0.34025	0.45425	0.0744518380636898	-0.0123970406330908	0.0133547637898393	0.076251340838721	0.00994482044436492	-0.0117165431867263	0.0564462553314682	0.011787912682403	0.0250611280780768	-0.0196441781020275	-0.157180032420712	0.0475	0.185333333333333	0.3165	0.4515	-0.185902652706639	0.0194873318191128
42	7.67435848255206e-09	4.73422036969332e-08	8.6021431915752e-07	1.65130111223186e-06	0.666243411332591	0.950047768689643	0.396264598006762	0.0807822239966261	1.6389209421728e-09	0.0277528107055136	0.837653253263588	8.00647894395513e-09	5.18520886787535e-09	1.30396661960926e-09	5.63136432910892e-08	1.11476473020148e-08	43.6253969267418	54.0574212954671	55.016350075588	55.2023778801085	0.186027804520563	1.14495658464148	11.5769809533667	3.04909342726205	36.361703555267	4.84335750299579	0.0419824375294411	68.5742331140914	0.06125	0.215	0.355	0.45775	0.0328819784271692	0.0824291106823338	0.066620430236239	0.0481434124644685	-0.00170410460003589	-0.0215575076170599	0.167154503143199	0.0707056675739758	0.0181075895239322	0.0178629119974911	0.0752459440953908	0.053	0.166833333333333	0.333666666666667	0.455666666666667	-0.132950260342934	-0.0763959299928818
43	3.49817885288237e-09	2.51199112688839e-09	4.45085865632613e-08	6.49955981995192e-08	0.314354106642851	0.767213681715811	0.0785094229712147	0.000175174841319166	5.11598378873736e-07	0.00391399220715918	0.941162029650429	5.57143527825913e-13	1.27588688400003e-08	1.67381018221394e-08	1.91322311849104e-07	1.9235627737326e-07	45.26739371648	60.8405488908757	62.3897044012556	63.401997512432	1.0122931111764	2.56144862155634	18.134603795952	14.0802358649707	25.2195920550676	8.32329202085384	0.00544783080476918	91.3411433355461	0.0685	0.23025	0.34775	0.45275	0.0944102492070899	0.0655715962413468	0.0129811160794409	0.0894317476362844	0.0079704328989859	-0.0330044384386294	-0.00683259403300411	-0.0339917244375915	-0.119476018012485	-0.0598944731055323	0.0340764933794151	0.0505	0.188666666666667	0.32	0.4535	0.0318563520631639	-0.164610908583415
44	7.64545967093115e-16	8.61794720293045e-18	6.32620310683934e-17	1.73552139569878e-16	0.741367562487934	0.322298483061434	0.000552821418795421	5.03329572875922e-06	6.32778281936463e-10	5.33876707797901e-06	0.527271712551429	1.50459497644396e-15	3.96175653455369e-13	5.76462484884718e-13	8.79234968417223e-12	8.74888724805739e-12	76.9662456678052	103.995645854724	109.724759992983	109.833688295337	0.108928302353888	5.83804244061321	32.867442627532	20.8245751010845	38.2176388433509	20.7117400633451	0.399646815219967	102.597165979435	0.06575	0.2315	0.35575	0.44425	0.0747800331803398	0.0498139625054727	0.0421797335603266	0.0948350597277417	0.0245115877048516	-0.0208153299524017	0.122211244250071	-0.111596468798328	-0.0780461098237119	-0.0400548468781195	0.0686825685631944	0.0446666666666667	0.180666666666667	0.312	0.450666666666667	-0.0499598905767792	0.0888761820335296
45	3.84947941707944e-08	2.6315506336904e-09	1.57021490767025e-08	3.3113890352369e-08	0.70708812070191	0.501061178115267	0.00964855368154154	0.00158109591003912	0.000357406915725832	4.38673483847467e-05	0.116402124572276	3.44136992263329e-14	4.07902835446606e-05	3.11140880887327e-05	0.000330052773571376	0.000194198699113182	40.2462210978192	60.7340248972178	64.9365430651378	65.0777459274032	0.141202862265345	4.34372103018541	24.8315248295839	9.98163078742073	12.742671008984	16.6962620047325	2.46507529177688	97.7740491899205	0.06775	0.213	0.35225	0.43375	0.109142301130696	0.0486693131613489	-0.0897124561668983	0.0777067157091504	-0.0420932743662564	0.0135942072688762	-0.158036492470531	-0.214674177304325	0.0463868477631787	-0.017907274350709	-0.00921365628057856	0.0525	0.184	0.313	0.449666666666667	0.00793721418147855	0.00649256049434006
46	7.88857002953719e-09	1.86918460139636e-11	5.14735509974835e-11	8.57688577778899e-11	0.338761466138043	0.181435116809656	0.000172891959120924	0.000353073601935353	0.000568341436535622	6.78222214913925e-06	0.521864792890108	5.90773936639073e-10	9.04517566979663e-06	7.1760247670495e-07	9.75492924864978e-05	7.74079594688165e-06	43.5678106745618	71.9396629661787	78.596859477002	79.5119722989984	0.915112821996445	7.57230933281971	35.9441616244367	12.7654872952999	11.8769103777067	20.2536984941689	0.410206342006859	74.8978513373793	0.06375	0.2125	0.3525	0.4505	0.0588179783253106	0.0915327469199584	-0.0511818967219455	0.102431440486448	0.0429670480042293	-0.00348970633125977	0.165044535080537	0.0340989004686093	-0.11288921618053	0.0476881844835553	-0.00707927110863986	0.0471666666666667	0.1845	0.309333333333333	0.444	-0.253069726923113	0.0176957852805222
47	2.51918028829983e-17	1.10728300721225e-15	1.56997721034736e-14	3.63533258094794e-14	0.545444753558918	0.520768783718372	0.250830907890179	5.5158197371373e-09	3.27439699712825e-09	0.0303172548395918	0.000249856390950214	1.15662842052197e-15	1.01182092766539e-14	5.37302883458306e-16	5.28370112611924e-14	2.19531924567776e-15	83.961531443063	93.4463782598468	97.2824507678233	97.6479920244601	0.365541256636789	4.20161376461328	13.6864605813971	33.9983722465522	35.0134265486104	4.69121204628391	13.4132256494431	105.53110133022	0.07725	0.22175	0.344	0.4275	0.114270199978965	0.107075398986506	0.027713523171114	0.0479015619488328	0.0153743279144815	-0.0242099384793236	0.018033737932007	0.0425965896814764	-0.0417036129482884	-0.0555782438789111	-0.028791888231129	0.0486666666666667	0.173833333333333	0.323166666666667	0.464666666666667	0.00929494189537178	0.0335991718888372
48	7.19768958926098e-09	2.00150933931841e-08	2.11739370599916e-07	4.44285776172498e-07	0.858751081578822	0.77551969927389	0.191563958312989	7.43706528305022e-07	3.20176377883859e-05	0.109999260269001	0.831140038176811	1.97287524023463e-09	2.60156460292925e-09	8.54152189501405e-10	5.20218689976018e-08	1.18637863006891e-08	43.7595167159598	56.0587854313635	58.5335885720051	58.5652598328234	0.031671260818257	2.50647440145985	14.8057431168636	24.498423778613	17.2941181809365	2.55423194013383	0.045471151059246	71.9866967343007	0.0675	0.21775	0.33075	0.454	0.0199036199667051	0.153281488669862	-0.086319484182901	0.0530254046641209	-0.0213463446445074	0.0184826869346694	0.0600456235612904	0.0341077484032017	0.0403352529443857	-0.0134323074887	-0.00163972831049021	0.0445	0.183833333333333	0.3155	0.451833333333333	-0.164690192318087	0.00416822964379998
49	5.39585381925037e-11	1.42798474960665e-09	4.10335909653187e-08	8.74111726345237e-08	0.786709486335451	0.990984891781778	0.648248621809678	2.08466425924621e-07	2.56716287865213e-05	0.00175155480082428	0.26430217945259	3.83774199840688e-08	9.92313977621088e-10	5.21913068307729e-09	2.14108327818344e-09	7.78089467238354e-09	53.9481673480404	62.1324589046562	62.5892089998379	62.6624257679796	0.0732167681417195	0.529966863323352	8.71425841993914	26.9529713416696	17.714102760503	9.79323046959325	1.24608166640064	64.7120413081294	0.072	0.2235	0.34825	0.455	0.0654122467456486	0.0357245410731245	-0.0384771595760029	0.069795874089559	0.00457689680191194	0.000232853636662781	0.128813891243147	-0.0565696385405461	0.000945367772255899	-0.0122957841877189	-0.0677971956430506	0.0471666666666667	0.188833333333333	0.318166666666667	0.443666666666667	-0.00823271798730544	0.0205090523668075
50	2.80350474017662e-12	1.28934707683744e-14	4.08334697568906e-13	1.04952469119141e-12	0.847903707263983	0.876788272926504	0.00170458004200455	1.53379537218809e-06	1.57441717783189e-07	0.00075090406460998	0.805508126127323	1.55267301719064e-15	1.60044397532517e-11	5.99355203882623e-11	1.17338232187244e-10	3.4533457966408e-10	60.0705505152655	88.0739610324817	89.8316576294019	89.8684425011234	0.0367848717214656	1.79448146864161	29.7978919858579	23.1051474654978	27.4957300794431	11.3588227324908	0.0606267110852059	104.861076494808	0.071	0.2235	0.35025	0.4505	0.047729413818621	0.0949971646024268	0.0131871936677661	0.109966588763962	0.0351055576349136	0.0114950339130436	0.0158567932240571	-0.000630961875570477	0.0467491374938634	-0.0104573193630836	-0.0669262371930138	0.048	0.180666666666667	0.317833333333333	0.448	-0.192787567886333	-0.115083191334005
51	4.18149253697735e-09	2.43032850471953e-10	1.21680042141612e-09	9.99191386317052e-10	0.111889079789739	0.18783526612613	0.00249298475147058	0.0930896137450133	1.32917680751028e-07	0.000101421448930813	0.681935954300791	6.59614510540464e-09	3.58601869654914e-07	6.80045161474902e-07	5.76316741626443e-06	7.41060616440466e-06	44.8947105917032	66.1599407336471	71.1046175816809	73.631952092881	2.52733451120002	7.47201135923387	28.7372415011778	2.82011706697358	27.8232714240585	15.110058575885	0.167954711072525	69.0483802198768	0.0595	0.22575	0.351	0.454	0.0720125562097106	0.151895195859449	0.0149903592690088	0.0581031796264486	-0.0316344064678035	0.0125021451361483	0.0320899695584637	-0.0693721966908683	0.0729167641733992	-0.044408814499843	-0.231138208754207	0.0516666666666667	0.1825	0.313666666666667	0.458166666666667	-0.116218808562274	-0.0332783762720585
52	1.5927573732591e-11	3.08378006777902e-11	6.61767066732617e-10	1.47704064002196e-09	0.71883830659814	0.866626917015487	0.133486421250593	3.41483766264772e-05	4.71900262275956e-07	5.73071274037126e-05	0.450412982446141	7.83451999600574e-09	1.68191430805615e-09	3.41874935575583e-09	1.01400383943348e-08	1.61012556234209e-08	56.4769081498744	70.8161494091328	72.5580221882992	72.6876306870327	0.129608498733432	1.87148127789987	16.2107225371583	17.1717120502444	25.3753893344638	16.1896248111534	0.569612392349882	68.627396373666	0.067	0.21725	0.3525	0.4475	0.0513716770048663	0.0779761387589858	0.00722630083498239	0.106060893960774	-0.0510969822689067	0.00387378773992991	0.17858465879407	-0.0932898085066134	-0.0186162659518799	-0.0408681176200144	-0.000682410703584809	0.0475	0.1765	0.313833333333333	0.455166666666667	-0.0457783406914257	0.0437713220071523
53	1.37302479889485e-12	9.67460176247809e-12	1.00136771448551e-11	6.94687845922311e-12	0.0820757799248285	0.0343090478220446	0.0131422348492308	9.8555504299186e-07	2.42544741113536e-07	0.000334600600296088	0.628192492317977	6.51725771640711e-17	5.02860077749576e-11	8.18687510859314e-12	1.2338413242647e-09	1.54775961414425e-10	61.545219019863	73.4144704059654	82.4263292807664	85.4496394769085	3.02331019614212	12.0351690709431	23.9044204570455	23.9561394800221	26.660376251084	12.8660304586101	0.234519850911965	112.046845594443	0.07025	0.2165	0.345	0.44625	0.0643221070979628	0.0763725399759088	-0.0111280197709016	0.0533052416211661	0.00739757943161033	0.0486388216402769	-0.0979832254380957	-0.0722715372961429	-0.0322037764936463	0.00527133670412058	-0.335873386258732	0.047	0.174833333333333	0.310666666666667	0.451166666666667	-0.00614991474282874	0.0328629087165421
54	2.24343954657369e-15	3.08430329495947e-18	4.31340699115216e-17	3.85888384163787e-17	0.103779015131159	0.219719554243797	6.50988966317989e-05	1.34458748589817e-10	0.000136115616553231	2.54535205619768e-06	0.68165844964787	6.58507038682471e-22	2.77596893807989e-12	1.57206832609051e-14	7.07483559115215e-11	3.01694860159323e-13	74.7565145547414	106.216386545457	110.582302090617	113.22878900652	2.64648691590264	7.01240246106317	38.4722744517785	41.242617068352	14.5551565948226	22.131970722965	0.168264924986943	137.68412701936	0.079	0.21275	0.35	0.4535	0.0473089952208206	0.128530589523099	0.0155995649438005	0.115972894507505	-0.0179716663508595	-0.00458297566769078	0.0409540168429376	0.0729470088640701	-0.0134287173503819	-0.0566563826426942	0.130829285364135	0.0475	0.181833333333333	0.305	0.449333333333333	-0.170245759325542	0.0407882441579075
55	2.40726210056026e-08	1.19186915212744e-08	2.02404340517387e-07	4.29269748190696e-07	0.934417600116997	0.924961261740219	0.0960133070441196	0.000254283111631838	0.000765131913860611	2.39893303868959e-05	0.61074058669673	3.77047481204544e-10	1.11350996427617e-05	4.6344991923259e-06	0.000111091173659475	3.1949176237139e-05	41.2312125324825	57.258570800841	58.6458656933391	58.6526370282663	0.00677133492717985	1.39406622742536	17.4214244957839	13.3802848164005	11.3239642792432	17.8430542473507	0.259097901762289	75.9762804903124	0.06475	0.212	0.356	0.4505	0.0690539057802981	0.0947057771101561	-0.0315171203997454	0.0661305396182067	0.00425167328775651	-0.0351103041857761	-0.173581499794937	-0.0470525232199877	-0.019318645862505	-0.0148315779464995	-0.0794101031438087	0.0476666666666667	0.184666666666667	0.315333333333333	0.445333333333333	-0.185820755222297	-0.0131454315185082
56	2.65957364369259e-11	2.72957894116218e-10	4.89483409345233e-09	8.69528257142255e-09	0.434550540568408	0.780221682891557	0.296130969084886	7.27329294473428e-06	3.54203710562199e-07	0.000745584572699032	0.522283787043591	1.33428789456254e-10	7.62188194128096e-10	1.24650652758725e-09	1.07507625335656e-08	1.14904159013551e-08	55.4148520668386	65.8968438818265	67.7614374031837	68.3720678338432	0.610630430659512	2.47522395201668	12.9572157670045	20.1199789069642	25.9290219657469	11.3720272537666	0.40938112900767	78.4598957751173	0.0725	0.21825	0.34275	0.4485	0.0736865724490474	0.0818672597227894	0.0246009213205641	0.0641082256851095	-0.024350828022472	0.0133663823501465	-0.104256996927114	0.0216656043316861	-0.0495571856668585	-0.0242869894369255	0.0478111545534214	0.0506666666666667	0.177	0.3105	0.455	0.00875216541131505	-0.00416286144324559
57	6.95613952352253e-10	6.16164443614301e-10	6.62250241995682e-09	4.07252471810153e-09	0.073898420211873	0.289361524528717	0.0277496921377442	0.00048422326981802	4.73340437460842e-07	0.000411723840850314	0.973797266407102	1.74426834404496e-10	3.29371602413852e-08	2.05618969276577e-09	4.92765842190947e-07	2.7589328938647e-08	48.6354625329404	64.0482426035815	67.0311555594963	70.225388719402	3.19423315990571	6.17714611582051	21.5899261864615	12.1754611444976	25.3695111412326	12.4782222227568	0.00107887033300358	77.8207343948621	0.06525	0.22175	0.34875	0.447	0.0645975359572536	0.0645877151034447	-0.00571014245175003	0.0530836570095322	0.029571889989697	-0.0217363106916341	-0.040956580111136	-0.170153853374347	0.0265083109210389	-0.0197005325515351	-0.259125775148934	0.0488333333333333	0.180666666666667	0.314833333333333	0.446666666666667	-0.0932344338697632	-0.100222204793607
58	1.13320952950577e-08	1.89544496497475e-07	4.22514957676934e-08	9.06702535829244e-08	0.817131119478483	0.0381731912268508	0.0487266390182544	9.51755099997469e-07	0.00174587700000216	0.00142621067995075	0.616372041075971	3.26614286451288e-12	1.42547258802391e-07	2.23650819813945e-08	1.03246614208391e-06	1.04207531641758e-07	42.8098136713452	50.8072199300805	62.5174427215388	62.5709130142204	0.0534702926815953	11.76369308414	19.7610993428752	24.023328913674	9.79920110138846	10.1715920780825	0.250999692781988	87.2185278031743	0.0735	0.21075	0.36025	0.44325	0.0518831139468447	0.0802150797654544	-0.0945228174969155	0.0506446400455896	-0.0124655246362123	-0.0230380481880115	-0.0893433243352324	-0.0623774653659189	-0.0439514173389235	0.032102905998422	-0.162858793054585	0.0496666666666667	0.185333333333333	0.329333333333333	0.448333333333333	0.00317969279108405	0.00927982477442752
59	1.88321741325444e-06	9.16811680800387e-06	5.28777945965056e-05	9.82330622249726e-05	0.926129273341864	0.730205503072323	0.343032918375347	0.0285213727284787	2.81516821785588e-06	0.0117753085508771	0.908565298146473	8.09982062866004e-06	4.46717775049263e-06	1.59972503807227e-05	4.76899522135044e-05	0.000120383875037684	32.0334511427573	41.5087856507162	44.303970540117	44.3125667762943	0.00859623617725447	2.8037811255781	12.279115633537	4.7962729831188	21.9385820473035	6.344390146367	0.0131901512268087	51.0505715750206	0.06325	0.22325	0.3425	0.451	0.0280582954584364	0.0561723104298951	-0.0096519069662564	0.0666813394572239	0.0351855662730166	-0.00142632663300016	-0.0309452894725028	0.0660620131062703	0.00257539694823354	0.0200773930147058	0.0326097772632401	0.0528333333333333	0.184833333333333	0.318333333333333	0.452166666666667	0.0286664505204361	0.0883509409620862
60	1.99032571336659e-15	1.8520267193491e-15	1.72912645658847e-14	3.27105750111471e-14	0.362882227342299	0.350583516252895	0.0183267317355597	4.7331405638768e-07	6.46664898505987e-08	6.31786447944886e-07	0.967244257092628	1.57756611096404e-15	9.53573694934263e-12	2.86386771620813e-11	1.97625962111591e-10	4.30862418249805e-10	75.0023332752389	92.3230554096008	97.0628235827025	97.8907175179993	0.827893935296743	5.56766210839851	22.8883842427604	25.3696186564466	29.2182721660229	24.8127361244333	0.00168631567248667	104.824869803658	0.072	0.2265	0.35425	0.44625	0.0887427960508568	0.166578284264363	0.0217928483469644	0.0770042808574653	-0.00815773971994955	0.00594362518826616	0.0813298528634198	-0.1164781798646	0.0292620462324606	-0.00132341823658248	-0.0962755660502522	0.0478333333333333	0.182166666666667	0.3065	0.445833333333333	-0.0627746004286698	0.0454029214695011
61	4.89685232880013e-05	1.44665335353963e-05	7.31180945834587e-05	0.000108645059409918	0.437090768503158	0.601731941805332	0.0615417608195929	0.0151730905546628	0.00554999065611593	0.00323658505594687	0.0583545989439565	3.11501959806758e-07	0.00270577989200351	0.000311696294927244	0.00529911353356676	0.00106553921239854	25.0583636334268	40.389558484625	43.4295653587542	44.0334734940989	0.603908135344682	3.64391500947386	18.9751098606721	5.89625766140216	7.69090122850503	8.66905771130769	3.58354211222832	59.4659929364292	0.06425	0.21075	0.34475	0.46775	0.0287937838736347	0.091450537322997	-0.0350414395131748	0.0640510021721086	0.0193554342585382	0.0217590561642209	0.0235816572804014	0.0391846408722755	0.0677669982776491	0.00689446325340536	0.150059712146414	0.0526666666666667	0.188166666666667	0.3165	0.4485	-0.0245761636686209	-0.110107833533587
62	3.47832390746415e-08	1.51338393688554e-07	9.5894359552189e-07	5.84476267143061e-07	0.077070304849397	0.257990397110738	0.0963718555202937	0.000142066712769297	8.53564149382931e-06	0.00646405349545729	0.420823535430702	1.22643288523896e-06	1.34924586527182e-07	1.90270667645154e-07	5.39072516568473e-08	5.41392116512022e-08	40.4590460193795	51.3369125303798	54.7414638400878	57.8670890061185	3.12562516603066	6.5301764757387	17.408042986739	14.4745410724781	19.8139728973292	7.41616251614323	0.648014242866338	55.969027175033	0.0705	0.21825	0.3455	0.441	0.0655449275174683	0.0681115271175671	0.0294279290926636	0.093422946547267	0.0266667560379918	-0.0352054125228715	0.144238270968801	-0.0407784682358635	-0.115229362730145	-0.0215002813224181	0.239072894844876	0.052	0.182	0.319333333333333	0.449166666666667	-0.049034864013844	0.0582385755566837
63	2.24633404655699e-06	2.11633975260623e-05	0.000140583194944107	0.00025360375292881	0.916771535934004	0.819719582560776	0.530393735108982	0.000116844471374208	0.000101369585636494	0.289702112024164	0.163582428765014	1.96386426508055e-06	1.21228188690307e-06	4.68294564647431e-06	1.0237270470694e-05	2.74060880442504e-05	31.6586688896423	39.4508722295868	41.6476751712471	41.6585956931449	0.0109205218977877	2.20772346355807	9.9999268035026	14.8429423884627	15.1110241873448	1.12100519673368	1.94079326270185	54.7542339921142	0.07075	0.22025	0.336	0.465	0.0800645689967805	0.121931543065583	0.0753275990606682	0.058106461380935	-0.0284818425838895	0.0153489381570643	-0.00963480293525904	0.0270779849353629	0.0771878410987216	-0.0524035254014419	-0.0822136639783098	0.052	0.188333333333333	0.325833333333333	0.450833333333333	-0.0299375184828618	0.0681590122371732
64	2.18423726188162e-09	8.89380476444219e-09	4.67487193370839e-08	6.84522881206482e-08	0.316420393883865	0.375999754637079	0.107217902452162	0.00407209344693638	5.00066337693299e-07	0.000189916512253702	0.384163795719146	3.73450065716557e-11	1.59224703238077e-07	3.39416924308366e-07	7.02390655738527e-07	1.14785667567529e-06	46.2505170224613	57.9344836239034	62.2691242509027	63.2728096313804	1.00368538047769	5.33832600747701	17.0222926089191	8.25138433667871	25.2635648438118	13.928308817578	0.757335066102314	81.4846334977902	0.0635	0.2195	0.34675	0.4525	0.0163681046414316	0.114062328459236	0.000453135915610224	0.0794272709179234	0.00354688230127519	0.0018181833648366	-0.091085797867611	0.129897794799524	0.0593824080019964	-0.00170158259805893	-0.116264988201019	0.05	0.178666666666667	0.311	0.443666666666667	-0.0111964353368494	-0.0675251113466886
65	9.35324100913066e-12	6.31791812375852e-12	3.75419642993435e-11	1.7884079550169e-11	0.0486628188631397	0.114882996808685	0.0073254657742836	1.85042009954078e-05	1.75781976895495e-08	0.0016241022605108	0.622575054536838	7.17657520071605e-18	4.23891166961697e-11	1.59167868229951e-10	6.84412631099247e-10	1.63078633366835e-09	57.5789051833635	74.3668785905829	79.3374747414564	83.2244213692829	3.88694662782655	8.85754277870001	25.6455161859194	18.337365796212	31.7452131303889	9.93222351795339	0.242264892485764	117.01234261529	0.06375	0.227	0.33925	0.449	0.0462401966787317	0.11568365294305	-0.0130453177587957	0.084944450974966	-0.0630369190729231	-0.00866745026154015	-0.111938555186788	0.0229890606069077	-0.101568542376266	0.00831055971914101	0.0270808692540041	0.0441666666666667	0.180833333333333	0.309166666666667	0.454	0.0142044118790151	0.00584976394729269
66	1.06372879692184e-11	4.7773830296174e-11	5.444862348312e-10	1.08908390464891e-09	0.526236864376502	0.609523862857747	0.137046614015076	2.36551311546622e-07	1.42418994526797e-05	0.000294702118442002	0.36274488990525	1.84287537657428e-13	8.03827606463445e-10	5.83152322357077e-10	9.2818188135949e-09	3.99067309144831e-09	57.31266237612	69.8320867646617	73.0223739171197	73.4240268141002	0.401652896980522	3.59194004943856	16.1113644379802	26.7087222018326	18.8364532215164	13.1037699219596	0.828367909505687	93.9051242579401	0.0735	0.21375	0.34275	0.44925	0.0742135777806575	0.0995300313185143	0.0242029710889163	0.0568643973486305	-0.0184910271357061	-0.0128414275425152	0.111035776908744	-0.089806104513145	-0.0488762372422665	-0.0202615278800278	-0.165022510149103	0.0485	0.178666666666667	0.308166666666667	0.4585	-0.0767953285155153	0.011522727220053
67	2.78955469666384e-11	3.59151842618744e-09	4.43053955054896e-08	9.68552639029621e-08	0.944032409507359	0.793704039444345	0.791757686610301	1.9948444935253e-08	3.70800356768386e-05	0.00363481101256624	0.465787194633856	4.08667332153401e-11	1.26946824606807e-10	2.53412526553039e-10	2.35600816807e-09	3.22637129123803e-09	55.3159724031575	60.0208542208202	62.4009376754184	62.4058660796582	0.00492840423976304	2.38501185883797	7.08989367650065	31.4995697989334	17.0152890504232	8.4578007185537	0.531952376253685	81.2712453243119	0.07525	0.218	0.35325	0.46125	0.056851421125137	0.0548333635578163	-0.0348441458498889	0.0708703618675573	0.0101959996622149	0.00297490894565121	-0.00723767180938392	0.144614130496522	0.0243430481345928	-0.053465556335478	0.00726162755904283	0.048	0.184333333333333	0.325166666666667	0.453833333333333	0.00813482231064901	0.0172271279521832
68	8.82956491439858e-12	9.58089951108198e-12	2.64282105378913e-10	3.12818178926374e-10	0.1941921342339	0.70188982512615	0.0661975169850388	0.000748189843197125	6.85033590244701e-08	1.18919875123972e-05	0.408036891055125	3.87891534431904e-13	5.87341251746052e-09	9.06726594820603e-09	7.93222717667022e-08	7.765288181997e-08	57.6981380541474	73.4362394103446	74.7383668361072	76.4238902518482	1.68552341574105	2.98765084150364	18.7257521977008	11.3655483651428	29.1065960178566	19.1805345810826	0.684513338934266	92.1815390000989	0.06675	0.22225	0.36525	0.45525	0.0176084257627441	0.0500361969676701	-0.00455937324602331	0.110391258916431	0.0274155502953254	-0.042291511772474	0.145733899064293	-0.0151134552900225	0.0137392438057609	0.0528507121475209	-0.13062792024805	0.0506666666666667	0.178333333333333	0.322833333333333	0.463666666666667	0.0151430358463722	0.0333436025564951
69	1.75759728573951e-11	3.62512497188107e-11	5.09018937056652e-10	1.09062252299455e-09	0.625631963216436	0.704940607073711	0.103583083894936	4.58734204462522e-05	1.33030581228243e-06	1.85299254100448e-05	0.934648097583555	6.68657334328344e-16	7.31738993397665e-09	1.9705073007883e-08	1.13975661749038e-07	2.19759417495861e-07	56.2729585967609	70.4527554700908	73.182587475465	73.4206183348651	0.238030859400169	2.96786286477436	17.1476597381043	16.6114426248132	23.3788879386284	18.3347190687309	0.00672371454675158	106.776476234434	0.0645	0.22525	0.35175	0.4535	0.07946692910023	0.0612896085247443	0.0992717983429089	0.0669029484618854	-0.00883832211200488	0.0181101695340218	0.00328948929892046	-0.0131458477421083	0.189878152101857	0.00355268823902345	0.1138416465684	0.0456666666666667	0.1855	0.310666666666667	0.454333333333333	0.009737346241269	-0.0719285257594328
70	7.5868638650647e-09	3.0012937534888e-09	6.31323843429833e-08	2.74645203470694e-08	0.045215936071175	0.402829153207871	0.0252280389680926	0.00421607756327503	4.86981592938004e-08	0.00673044645518757	0.882540756005725	3.41049461617262e-10	1.60537603483392e-08	1.40590931633626e-09	3.05921485235363e-07	2.21198539509596e-08	43.6493807712395	60.4326901064414	61.5302349041667	65.5408021392577	4.010567235091	5.10811203281628	21.8914213680182	8.18832745537566	29.7679293684923	7.3435321543293	0.0218298057752691	76.2168519396984	0.06475	0.22675	0.34775	0.4495	0.0812430538922435	0.0765642953078988	0.0601608107092457	0.085519289413394	0.0286295387669074	0.014032604359539	-0.00896600212215767	0.0368516514904011	0.000403408038385831	0.046747277979388	-0.108408072793104	0.0511666666666667	0.182	0.321666666666667	0.448	-0.194597506063266	-0.0177397063202819
71	5.40347491356046e-14	1.12043204884271e-13	2.54202587764254e-13	5.5946476835517e-13	0.521559119250382	0.155395630199827	0.0170190181691857	6.23224797727354e-07	2.00757044550087e-06	9.28573277335786e-07	0.986916686718469	4.03760012857846e-13	2.65532767367334e-10	1.14586647669512e-10	3.02501842709217e-10	1.16284155195973e-10	68.2151314145085	83.3162086655211	90.9206776375286	91.3314867461231	0.410809108594549	8.015278080602	23.1163553316146	24.8390369369727	22.5877841760212	24.0708090736371	0.000268902156676631	92.0885411978093	0.0695	0.22025	0.353	0.4545	0.0681455651889528	0.132688319471516	0.0306411048284945	0.0701913231798906	-0.0135400705029991	0.0107056242114135	0.149154049594041	-0.00540275330559292	0.0207751328953801	-0.0529145939383356	0.0198860928987591	0.046	0.1815	0.306	0.454333333333333	0.00843633284014449	0.034145117873712
72	1.91586284650252e-08	1.82586603447942e-08	6.90732672672562e-08	1.28935309088833e-07	0.537388162607169	0.367084244649126	0.0456267046180447	0.0284306234673927	1.36133143466288e-07	0.00129220319968007	0.736534929091575	1.68755487828046e-09	1.84813370178692e-07	2.27792379641865e-08	1.23946621293897e-06	1.19919861469972e-07	41.7098792311299	56.2716459051662	61.3086801856844	61.6890822018686	0.380402016184235	5.41743629670236	19.9792029707387	4.80176336526802	27.7770256435178	10.3536301450167	0.113195586989605	72.3651485054439	0.06525	0.21975	0.3445	0.44825	0.0277016333610112	0.0472604471743856	0.0208939881226613	0.0888364872353652	-0.0177811309520759	0.00698593962088097	0.0878774808808477	0.102940717051888	0.0130799554136586	-0.0599288344134821	0.0392752458899314	0.0546666666666667	0.177	0.313666666666667	0.451666666666667	-0.0354270146765177	0.00051616256876518
73	6.15538084583608e-13	7.03621859969665e-16	7.08554737005557e-15	1.75270628317077e-14	0.628815205499188	0.429738984928189	0.000161504266685319	2.56560132526042e-08	3.45634460293803e-06	0.000274827383453404	0.446027711617913	5.23195688099566e-17	4.03468286847692e-11	4.50058907852599e-14	7.12317114680475e-10	4.54519635778734e-13	63.2012211868205	94.4355999091567	99.0896271032761	99.3232979548775	0.233670851601346	4.88769804572075	36.122076768057	31.0110761850719	21.5449341958592	13.2346077339498	0.580726462549137	112.542450420659	0.0785	0.22325	0.352	0.45375	0.122577020546581	0.110444636766122	0.0205355011845704	0.10137957771682	0.0282794987461202	-0.012349252489098	0.0575915888653659	-0.00518858726927098	0.0420622442137269	-0.0310375912344091	-0.0239989287467906	0.0508333333333333	0.185166666666667	0.317	0.4615	-0.203213600167238	-0.0380994021457038
74	4.96663983165988e-06	9.07379704836714e-06	6.32380362749298e-05	0.000116205908916507	0.874867880346818	0.804407016012297	0.239819071051591	0.0011807601998135	8.42903614197487e-05	0.0335908031044442	0.622376876238616	2.70479200876614e-06	6.96261261083563e-06	1.32482929964043e-05	2.00404365536532e-05	3.02178911939921e-05	29.968757935043	41.5340866619808	43.8219381549789	43.8467375812397	0.02479942626087	2.31265091925889	13.8779796461968	10.5202107183641	15.4595407760644	4.51541159155022	0.242540983375875	53.9239753406289	0.07025	0.21	0.337	0.4515	0.0179807446420736	0.0392090161211352	-0.0699388600969623	0.0788684961477038	0.012458078749269	0.0167409164392556	0.0309546964448511	-0.110607515360324	-0.0212370598375721	0.0276027779567436	0.0809042800681973	0.0543333333333333	0.178333333333333	0.316666666666667	0.4465	0.01444141935704	-0.10879860194284
75	2.7574114613293e-10	6.4597681557846e-10	5.29094173263905e-09	8.57951883216461e-09	0.361894508420735	0.484693304113543	0.0852681506286259	0.00220270521836532	3.63710836477668e-08	0.000725644847251637	0.167642371619471	3.39947914610933e-11	9.80278459754379e-09	4.33312943702962e-08	3.55441843153651e-08	1.129211358447e-07	50.5607625361008	63.9407506861971	67.5736000395409	68.4049082863567	0.831308246815752	4.46415760015952	17.8441457502558	9.37245325930598	30.3339134459802	11.4223850164126	1.90390055744501	81.707090761874	0.068	0.229	0.35	0.4385	0.0749150004065066	0.0780618347691477	0.00476669419016006	0.0947279370242887	-0.0190873333362165	0.00139932576703797	0.107654684671409	0.00343302000645106	0.0307719158622617	-0.0545305831356948	0.0664690287939617	0.0531666666666667	0.183666666666667	0.3175	0.4525	0.0246127025672306	-0.0225374343835663
76	2.4389614386722e-10	3.29896657367317e-10	4.5675243358951e-09	1.00711763881331e-08	0.772616259887882	0.769760744038327	0.102209595602576	0.000116906095086251	6.34683563615102e-05	5.16267953728283e-06	0.313419603912267	2.57392721538713e-10	4.8018056133033e-07	2.26158798701722e-08	4.06335857781091e-06	1.51616847314345e-07	50.8158869504841	65.4672868577982	67.9284120963566	68.0119067517007	0.0834946553441114	2.54461989390256	17.1960198012166	14.8419479302784	15.9962415941918	20.7759664048008	1.01621039422571	76.8907882238228	0.0665	0.21925	0.34875	0.46225	0.0610483248696028	0.105251542833053	0.056213623483521	0.0492801311133056	0.0055273767893906	-0.00441042218731512	0.0339046510313387	0.0343164735910375	0.141474099947591	0.024098023184331	0.00163350205895519	0.0483333333333333	0.1865	0.305166666666667	0.452	-0.204968456321167	0.00745234554252247
77	1.5648081731297e-08	4.7341737525383e-10	4.70969930352823e-09	1.02569184518926e-08	0.737200533426847	0.650823083534283	0.00687138313081197	0.00369719945480763	2.74677117410164e-06	0.000304703465354318	0.693469757880326	1.65607060483837e-10	7.13870602960542e-07	1.27591313056973e-08	5.37310282766848e-06	7.97460608516243e-08	42.1340016350005	64.6473458062392	67.8544689676055	67.9670714019812	0.112602434375731	3.31972559574206	25.8330697669808	8.42685166037518	21.9857863595262	13.0412573238045	0.155354799220731	77.9445875980603	0.06775	0.22025	0.35875	0.449	0.0819212699900334	0.0908013011906884	0.0289551321353181	0.0777828565697217	-0.0317570625225716	-0.0331015530513369	-0.0609099092736441	0.00772779531736951	0.115154193997394	0.036459092916993	0.0507965486346256	0.0536666666666667	0.182	0.323833333333333	0.445	-0.112689922947116	-0.0218134783384912
78	1.93649699505679e-13	3.57508374659072e-13	7.34644690955636e-12	1.83192223702864e-11	0.887114870438695	0.789125158001566	0.0918064514714538	0.00825654714467499	1.64349577189473e-07	6.98979705549842e-09	0.57709456927699	7.28188999338942e-10	6.82925101493829e-08	1.94700339859666e-08	7.89934815549144e-07	1.99756708615208e-07	65.5859571750043	80.751960123358	83.1475666417246	83.1677181081614	0.0201514664368005	2.41575798480335	17.5817609331571	6.97696589709994	27.4126857861374	33.5376447611125	0.310955294527957	74.3945975826523	0.06125	0.2265	0.35625	0.4505	0.0132434258744929	0.150386566458352	0.0120887489493673	0.0758511735024092	-0.0101576005611956	0.0102644661781742	0.111291365877048	-0.0473888195889602	0.0320834859551579	0.0413556553286011	-0.13730800048138	0.049	0.1835	0.300833333333333	0.456166666666667	-0.202966054697862	-0.0502589207532415
79	3.6387555434688e-11	1.28008767568507e-11	1.7881958222611e-10	4.20879303295739e-10	0.823691752528063	0.711609332387712	0.0339210596242974	3.57653573501323e-08	0.000165312162781113	0.000999455398747278	0.146329122730865	3.20367019736207e-13	8.61238896912562e-10	2.80261615744633e-10	1.7644406155818e-08	4.22092156525421e-09	54.7651389795792	72.787850662884	75.6628101279639	75.7124496333199	0.0496395053560263	2.92459897043591	20.9473106537407	30.366489958049	14.1892510883245	10.8285747956706	2.11010661300134	92.6249517675129	0.071	0.218	0.3505	0.44175	0.112966041865714	0.105490003173764	-0.0993110311770948	0.0677428249118039	0.0591337565526284	0.0161835237479965	0.0916584542598821	-0.02016200560578	-0.0224251296608628	0.0512563199913921	0.0680088904025814	0.045	0.187166666666667	0.318833333333333	0.4565	0.0340071200472898	0.0267266455029543
80	4.40072327572503e-08	8.5905659622745e-11	1.08073077633324e-09	1.68322746139523e-09	0.321377217045399	0.569593321550699	0.000656248047893805	7.22620113852831e-05	0.00117361346224193	9.91350443220724e-05	0.511065293490559	3.61838620068208e-13	5.67425127006418e-06	3.18248599619511e-06	5.10021576549023e-05	2.86631555360984e-05	39.9652112533804	68.5103388357966	71.3880322114419	72.3713656507825	0.98333343934064	3.86102681498596	32.4061543974021	15.7506786365857	10.5314303330542	15.1531069794091	0.431885328398494	92.3427692536255	0.07	0.20925	0.34625	0.4415	0.0696052496540573	0.136848545909228	0.0216134135067972	0.0953784465229086	-0.0744998214000458	0.0200668598792321	-0.1019006411196	0.153926536697728	-0.0556013769732583	-0.0878096641834211	-0.0104892545720336	0.0508333333333333	0.183	0.309	0.448166666666667	0.0127930543101629	-0.0556624097465828
81	7.55776537412564e-11	2.36571935182778e-09	1.44713500369171e-08	1.29075694202691e-08	0.132121107123674	0.267064540217716	0.224618592724935	0.000470976827235866	8.87268747926372e-08	0.000290863277574646	0.388005963986934	2.1374815698997e-11	6.72949482830765e-09	2.73795130057332e-10	1.09077900333153e-07	2.65942208648731e-09	53.2491318156826	60.9779532315224	65.1351763951679	67.4025797329014	2.26740333773341	6.42462650137895	14.1534479172187	12.2272056672336	28.6055638387988	13.1283341390099	0.745181919895913	82.8036979878509	0.071	0.22475	0.34775	0.44625	0.0416463466905593	0.0822736792133532	-0.0452373613540869	0.0552174539950843	-0.0203749020323444	-0.00277635205229176	0.0212644997435359	-0.0230114218112855	0.0803971233138816	-0.0313179679184741	-0.150038309733498	0.0538333333333333	0.181	0.313	0.4375	-0.110549911817056	0.0130823743623908
82	6.97605218919842e-12	1.52105698840723e-11	8.80272330776168e-12	1.79182149654847e-11	0.482439952181812	0.0551026861545473	0.00901193998529865	0.00178784062453955	5.30046026025514e-08	6.47873206611846e-06	0.773625092163593	4.09269163371769e-13	9.0838307535975e-09	4.60496871925243e-08	1.78925128023452e-07	6.05908490928944e-07	58.1856494193999	72.4015627440967	82.7265810755198	83.2199238373796	0.493342761859822	10.8183610932829	25.0342744179798	9.7555302982837	29.6036657567856	20.3412900315452	0.0827346884543658	92.0571039835492	0.0655	0.23475	0.35225	0.44475	0.0124189221890238	0.175055817402943	0.0238605300755996	0.0299712384490496	-0.0469675146926007	-0.0409206328550319	-0.0883543746058407	-0.249862784278824	0.00296272119311185	-0.0722815799432988	0.108888281724677	0.0506666666666667	0.1895	0.309	0.441833333333333	0.0381178520098081	0.0336077842185107
83	2.28865861810536e-11	1.21532631648182e-15	3.99158596599769e-14	7.96926847499635e-14	0.408290995665216	0.761709616464272	3.419307862468e-05	8.0849426342623e-08	0.000183527207602248	0.000252217105011871	0.137276210142414	3.78308377835335e-15	4.22457439475016e-09	2.18334266621838e-09	6.56336112690414e-08	2.56703722716531e-08	55.7260634613558	93.243142268715	95.1571040659401	95.8408756927383	0.683771626798261	2.59773342402332	40.1148122313825	28.7856140526756	13.9926443546337	13.3955861918057	2.20822870681877	102.831164496753	0.07475	0.21425	0.34725	0.43975	0.0848638647856979	0.0572593129102657	-0.110183865839908	0.10619729219793	-0.0633184186941286	-0.0291554825141731	0.0624249047427671	-0.0952177819669229	0.0111606706679321	0.0197638870363855	0.0531384818747803	0.0486666666666667	0.183833333333333	0.312166666666667	0.454833333333333	0.00134569467295435	0.0390922971767291
84	4.89779812967106e-10	1.41310857713317e-10	2.29635329121213e-09	3.75319726050196e-09	0.359061419439773	0.694197936435023	0.0327700330573866	0.00131961491177227	6.7888347878683e-05	5.74896179446909e-07	0.755276186409677	1.60248161464818e-10	5.56702518201326e-06	2.97373372511959e-06	5.1814433087543e-05	2.34597990674856e-05	49.3657804131653	67.3867375059053	69.5831054622104	70.4242787709445	0.841173308734142	3.03754126503918	21.0584983577792	10.3148853823122	15.8688108404713	24.994649896169	0.097150608586162	78.0230857076965	0.065	0.21575	0.35875	0.454	0.0289771822527911	0.118309647001097	-0.0850645881104346	0.0784248814372661	-0.0250353240402851	0.00703244478535252	-0.0108738311880109	-0.0925240034981632	0.0991428338137137	0.000325391365661979	0.23566590452258	0.0498333333333333	0.183333333333333	0.310666666666667	0.450833333333333	-0.0513893862504434	0.029643736858642
85	2.14804519911469e-11	6.03767867856263e-10	7.04434223384409e-09	1.09124571883163e-08	0.334019778510622	0.590307592132912	0.366838324290432	1.50635418734486e-05	3.7781746176887e-09	0.0426457945657161	0.588444462942557	1.43206288577096e-09	1.87329665736627e-11	3.52882416986525e-11	4.52213992165497e-10	6.14112762663194e-10	55.857424830363	64.0944720143743	66.8817799795797	67.8150302022186	0.93325022263889	3.72055818784429	11.9576053718556	18.7294820445777	34.7347980708837	4.10938789075408	0.292780095740454	72.7624361668901	0.06675	0.22575	0.33775	0.452	0.0808979602524044	0.0442340443638457	-0.0139366936349215	0.0652446243820415	0.0218977527713546	-0.00108506913512648	0.0562764374000747	0.0920503453938376	0.134709476042071	-0.00631822043428777	-0.16248675088238	0.0465	0.177666666666667	0.318333333333333	0.4575	0.0149356436055378	0.0167695720205406
86	1.09091580819208e-05	1.00784329890035e-09	3.65437468982011e-09	8.24399738797077e-09	0.848180855537379	0.349792873428004	3.28601385450827e-05	0.00292837875685371	0.00132089813897385	0.00132615191112929	0.850347045150303	4.5026273241124e-11	0.000201323379821892	3.21898614281608e-05	0.0017098760529995	0.000246220055298582	28.2869557316953	62.9276440748145	68.4659860150714	68.5026353026187	0.0366492875473341	5.57499122780428	40.2156795709234	8.85156388450105	10.3130916363225	10.3057660531413	0.0355984971138241	81.0416138029761	0.067	0.2165	0.3475	0.45275	0.0665871085276394	0.0964758570645113	-0.00276073677607929	0.115146863317737	0.0167082917310262	0.00746372503061235	0.050517596199921	-0.0621893349405535	0.115713457743305	-0.0512017527222848	0.0450103625068498	0.0526666666666667	0.190166666666667	0.316666666666667	0.450833333333333	0.0035502437194087	-0.140586278679091
87	1.08210345109384e-10	8.58030484721257e-11	3.18019228356166e-10	5.39600512199193e-10	0.366338361110389	0.251908158302564	0.0200413261775921	9.97742279033084e-06	5.17860144317277e-06	0.000126278661606363	0.465966945961869	1.09720792512183e-18	4.90649142211783e-09	3.04681396089134e-10	5.44860854855705e-08	4.01853710947762e-09	52.504147525382	68.5130342208795	74.2996331011236	75.115680475421	0.816047374297341	6.60264625454147	22.611532950039	19.5157386261935	20.7700693097977	14.6965302808021	0.531523752379144	121.219323744745	0.07175	0.2195	0.34825	0.45575	0.084830504383249	0.0644451233625986	0.0140827383432918	0.10002404205391	0.0457204550428349	0.0265576009565795	0.0790564365429344	0.0605432004713742	0.0637504364174164	-0.00827255602511092	0.184222585641062	0.0503333333333333	0.182333333333333	0.3115	0.463166666666667	0.0199985490503944	0.0525536505717692
88	4.57746651056392e-12	6.9483642343312e-11	1.084943764745e-09	2.09713783859597e-09	0.497685807918139	0.723097074087609	0.307844055392823	2.9319691625513e-07	0.000160516976852886	1.94942123940432e-05	0.0786090323358674	1.4937930449782e-10	3.75826960740163e-09	1.89843358830799e-09	4.79844681048446e-08	1.83331936111771e-08	59.0570746616868	68.9885983512067	71.3787370984792	71.8386048034445	0.459867704965291	2.85000645223772	12.7815301417577	26.2940080855369	14.2446439049909	18.2380796610123	3.09342821325845	78.1906433549936	0.0745	0.223	0.3525	0.4335	0.0498630923498227	0.0930566710484626	0.0403811121959217	0.0840962802656467	-0.0327992138181304	-0.0314705714041132	-0.0887847620706849	0.0598688040109744	-0.115886592866343	-0.0107743234576815	-0.00946827191778543	0.0495	0.191833333333333	0.3115	0.451333333333333	-0.104863946698742	-0.027190669557176
89	6.338655521126e-06	7.45392507754055e-06	9.9118272924838e-06	1.03025997493464e-05	0.195623676838285	0.135555709540971	0.0337259227796744	0.00209545154036375	0.00162141908825995	0.000890902477555134	0.779939498795352	1.06107596373304e-07	0.000168402661451627	0.000258956024128825	0.000461506353839667	0.00056922777034227	29.4480685227973	42.0146102128565	48.7392335130789	50.4139823164005	1.67474880332156	8.39937210354401	20.9659137936032	9.46398670134386	9.93526706717057	11.0415935914916	0.0780631746565632	62.1774985116612	0.0615	0.21775	0.35525	0.442	0.0698060532205862	0.117324771748095	-0.117108185241433	0.0437692751459888	-0.0025491325672074	-0.0160413041072758	-0.0464867237675957	0.0800438118501374	0.0606156295199818	-0.0143545836363729	0.00990897768108002	0.0473333333333333	0.191833333333333	0.323166666666667	0.444833333333333	0.0327581480902326	-0.0411819590167883
90	1.07681884084508e-08	6.00540334223486e-08	1.01988762400047e-07	1.60741467940773e-07	0.374490278671587	0.177666690933003	0.0766444113052541	0.00012368673629981	2.26838121047313e-05	0.00215770584380584	0.200669133655318	2.26700166153576e-09	2.42235552494892e-07	1.50756570198392e-07	1.59855164646258e-06	8.09244130001831e-07	42.9166624265781	53.5024717884226	60.3465769992399	61.1352876587553	0.788710659515345	7.63281587033271	18.2186252321771	14.7356284623547	17.9495493355171	9.41029436429199	1.63749774361713	71.6496829626899	0.06875	0.22125	0.35225	0.459	0.0193917558771363	0.0849497942904739	-0.0651692602916972	0.0597680669413755	0.0287826815854706	0.000346624840320924	0.0934198467164874	-0.136841305703553	-0.134560609395208	0.034402235379359	0.00327612057768412	0.0503333333333333	0.1865	0.322666666666667	0.446	-0.130027986107158	-0.0661443514288558
91	3.90166061200098e-08	8.26735232847357e-09	1.21629076023604e-07	2.61095785664932e-07	0.965641943169412	0.874818292461432	0.0497099153151054	0.000209582170973615	2.40573337371175e-05	0.001903526045374	0.723930298212315	2.8298850588182e-12	4.3606885126694e-07	1.29080659218511e-10	3.71423309607628e-06	1.00900970547927e-09	40.2179537559059	58.1029391687625	59.9106430300235	59.9124984645459	0.00185543452244019	1.8095592957834	19.69454470864	13.7431639619026	17.837667742162	9.64031485356645	0.124757976296678	87.5539027229512	0.0675	0.22025	0.35125	0.44725	0.111777942483304	0.0237588662273023	-0.0808185468981894	0.044703420358027	0.0102114702273086	-0.0356064804098424	-0.0250187922376037	-0.0937046639529498	-0.110306874821496	-0.0725752943364464	-0.0881272423354882	0.0498333333333333	0.185666666666667	0.321333333333333	0.443666666666667	-0.189383189906031	-0.0112298573696095
92	6.14426354705231e-08	1.12239209749874e-07	1.63055609018951e-07	3.08219974359832e-08	0.013734874841766	0.0214315779524173	0.00650912195129202	0.00320039372991085	1.56223391835955e-06	0.00696244536473552	0.353499931367159	2.92719699308826e-15	3.20511293782831e-07	3.47517182477531e-07	2.13091884502044e-06	1.52817482776872e-06	39.2640107670159	52.0388095911621	59.1834806365514	65.2553856293962	6.07190499284479	13.2165760382341	25.9913748623803	8.68955146564986	23.069823999811	7.28263186267213	0.860853587670135	103.416364442199	0.06275	0.21025	0.349	0.44225	0.0364606361774006	0.0575489442964192	0.0856727989497487	0.0465606458808191	0.0278615479390267	-0.0249024094951479	-0.143411363963933	0.136871080478205	0.0173060003807621	-0.0449924509900787	0.259064328679106	0.049	0.171833333333333	0.323	0.451666666666667	-0.0894526520099068	-0.0311960042984102
93	3.26826050672407e-10	4.46389514672987e-10	9.04863278748527e-09	1.8273948893746e-08	0.602390378241929	0.880492305884356	0.128988777491248	1.35645119396819e-05	8.48174274502282e-08	0.0816035457816989	0.522771966759305	5.5529948632139e-11	1.27739854659768e-10	3.45124837026761e-10	4.70889316157161e-10	6.86050337000369e-10	50.207337835418	64.7808843742605	66.2754004704402	66.5468061610009	0.271405690560641	1.76592178674036	16.3394683255829	18.9294130070148	28.6928243973307	3.03267165839134	0.408421130689021	80.5444803744296	0.06825	0.225	0.34175	0.455	0.0168866296624842	0.137462907923187	-0.066146337713528	0.0547439033108958	-0.0158900126548185	0.00404689987944967	-0.0328566551777779	0.125057702678933	0.0294442048140119	0.00986249251983116	-0.104806061847835	0.0476666666666667	0.181166666666667	0.325	0.4615	-0.0735872293207077	-0.0209813949885352
94	7.06131943505921e-10	9.54157281433874e-10	1.08168710390765e-08	2.41891338694948e-08	0.911698072649327	0.730432492817761	0.100680323078739	0.00824527700640339	3.91302654214036e-08	0.000333169783392206	0.320674020530164	2.45329174244487e-16	3.86429570236159e-08	4.69861448713161e-08	5.38914860969843e-07	4.45306390123376e-07	48.6042133336159	63.0524384750606	65.8424442471733	65.8547423783384	0.0122981311651529	2.80230390327779	17.2505290447225	6.97941036747761	30.1920874049847	12.8740501443608	0.986195451532694	109.050224370272	0.069	0.224	0.34775	0.45475	0.0942069030019563	0.122325982954124	0.0630469515334545	0.0657402200817964	-0.0526722794733142	0.0150870538453674	0.172143661050896	0.0922556232681918	0.00414922063505435	0.0139747352141978	0.145756077652225	0.056	0.179166666666667	0.313333333333333	0.444666666666667	0.0500241589251185	0.0248109735544915
95	6.49310791408973e-08	3.96309515616661e-09	1.05849138482622e-07	1.83922905158915e-07	0.461756338828019	0.962447697187401	0.0272432858118511	2.24258660901379e-05	1.03543391487191e-05	0.399664036267467	0.0944628585129937	2.23743534960383e-13	5.61506466729242e-08	1.58783251071241e-09	3.15466880056872e-07	5.63796364903821e-09	39.1479318752026	59.7948447720992	60.2546736494623	60.7963076322849	0.541633982822532	1.00146286018571	21.6483757570822	17.9713180804038	19.4449103734732	0.709336889984115	2.79662667980119	93.4562967676269	0.0665	0.222	0.33425	0.4465	0.139891483165869	0.1360312281398	-0.0653927418883362	0.0916601357245955	-0.0239272828326045	-0.0267360734513111	0.19411550550761	-0.0524101164727152	-0.08110583320906	0.00993561359109603	-0.201000574086668	0.0466666666666667	0.185833333333333	0.326166666666667	0.4635	-0.0390773716940463	0.0194534844087287
96	4.14178908936364e-07	1.34828188064655e-06	9.67631595143491e-06	1.54071860878203e-05	0.461864783950232	0.669906070580842	0.227462285692982	0.0222194985913318	2.00369429857775e-05	0.003311462191849	0.0549589919053302	1.88348894507284e-08	2.10289304281185e-05	4.68881237466715e-05	0.000251107146077513	0.000396464501476923	35.2425448294161	46.1481165890364	48.8020397778382	49.3434115283599	0.541371750521648	3.1952949393235	14.1008666989437	5.22851471897866	18.1857788339839	8.62738706596974	3.68332972125609	66.4722685431553	0.063	0.21775	0.344	0.4425	-0.052361052475166	0.0744880379805962	-0.0673335716750185	0.0479133787996781	0.0506058875988202	-0.00471918701225967	-0.0131745080551173	0.140207813768895	-0.0497680489129053	-0.0231277843964802	0.222283106962158	0.0521666666666667	0.183	0.315833333333333	0.462	0.0340883555105846	-0.0389895310325943
97	2.70317285325116e-11	4.03776532995562e-10	1.29741943575801e-08	2.80154836017273e-08	0.762988963248105	0.992734132625136	0.520474830373461	1.17823350822449e-05	3.0464562464633e-06	5.54986495381777e-05	0.593914220006752	3.43910085392881e-08	5.32917828922834e-09	6.66980740305008e-09	9.66970551723047e-08	9.00508706193488e-08	55.3811572126651	65.0087142128614	65.4007316463685	65.4916689260281	0.0909372796595562	0.482954713166691	10.1105117133629	19.1982176290912	21.7870742175401	16.2503736077088	0.284272846934982	64.9839769893713	0.069	0.22025	0.34725	0.44925	0.0660517406459551	0.056406053098874	2.61260801689533e-05	0.0557808860578427	-0.0373479855249154	-0.00804617065220098	0.0113725200856381	-0.0206571632727784	0.029319834761676	0.0124334809961336	0.0143959145957331	0.0481666666666667	0.182166666666667	0.308666666666667	0.454666666666667	0.0141706471318296	0.0139866187911192
98	1.96209978937758e-06	2.38728720190612e-05	0.000119129638126569	8.35097499306393e-05	0.102922274607636	0.346195246008059	0.305599121774289	0.000127124064934363	0.00661692168641226	0.0011445705656412	0.742787461111376	1.27605546484002e-09	3.56122366922099e-05	1.925674874874e-05	0.000271964975262793	0.00011408509324821	31.9462532895195	39.1526006555941	42.1014320086178	44.7610990883186	2.65966707970074	5.60849843272445	12.8148457987991	14.6839522432392	7.37411851524121	10.577747132138	0.10769178856026	73.0413090593604	0.06775	0.20575	0.34825	0.453	0.0475794372497149	0.0488082731474269	0.0015988063238631	0.045472680055979	0.00038954157228077	-0.0301714088575481	0.0653827797000991	-0.132157463963496	-0.207971081393863	-0.00750959695867218	-0.259479658950089	0.0495	0.183833333333333	0.317	0.449666666666667	-0.175801580287231	0.0436439723550424
99	3.07308414899454e-12	2.29100683362621e-12	2.39589127702841e-11	3.95793527951595e-11	0.327781461002509	0.451208607956115	0.0288501167523314	1.98485409382707e-05	3.3477926225688e-06	1.48130904597723e-06	0.908629421487308	2.91069729402882e-12	1.07873687979257e-08	1.46330124894873e-09	3.62160470046503e-08	6.17106041808949e-09	59.880804594759	76.6286857182567	80.389407334922	81.3470502419004	0.957642906978435	4.71836452364369	21.4662456471415	18.2037713738309	21.6061350751916	23.1721006286807	0.0131715757415805	87.4880564969348	0.069	0.21525	0.354	0.456	0.104305666181114	0.136268293214172	-0.0783199419207961	0.0597074194657002	0.0178865826903202	0.001695361352518	0.0539221476033056	-0.0236853953472729	-0.0810558769074911	0.0366682886924097	0.0821288284721028	0.0486666666666667	0.177666666666667	0.307833333333333	0.454833333333333	-0.0362217137946863	-0.0654979364431076
100	3.0372750841548e-15	2.13955987645923e-13	7.99991052924185e-14	2.09432676689179e-13	0.841686998796061	0.0388070699037694	0.0530834024346192	2.30177133100515e-08	5.39135027162468e-06	6.46600563044693e-07	0.412055700093731	1.94813797267825e-14	3.00142566721923e-11	8.88527093480012e-11	7.55245736269715e-10	1.54942121430052e-09	74.1343356173456	81.8875786927674	93.5693575245023	93.6092520239836	0.0398944994813064	11.7216733312162	19.4749164066379	31.2217127307385	20.6929726426915	24.7680611544711	0.672861595692666	99.0807938571958	0.0745	0.21925	0.3625	0.4565	0.0587286708804752	0.0946201503524711	-0.0370408800018552	0.0645509342404749	0.0160494154640426	-0.0104741598411334	0.176830766529058	0.171863115899586	-0.0394507678899985	0.0164679567040013	0.0116261074677344	0.0475	0.182166666666667	0.3145	0.448166666666667	0.0389667722067524	0.0121247209470018
101	1.08843704038607e-05	1.33886870319359e-08	1.74498061777201e-07	1.37364090610114e-07	0.112751739848912	0.474491744843742	0.000481349134680337	0.000933369976426261	0.00120398005199732	0.00443811261500348	0.954158422637228	7.98108648573506e-14	7.33569801266929e-05	2.08041648918347e-07	0.000358319969532901	1.40418698148009e-06	28.2918269256043	56.98972151411	59.0149337587427	61.5301559549262	2.51522219618346	4.54043444081617	33.2383290293219	10.9552853483874	10.4842266230207	8.09526184888455	0.00330458757343877	95.8374591788151	0.06625	0.20375	0.338	0.44675	0.0853272419345951	0.0765668393469375	0.0791885725743344	0.0899527186428068	-0.0222375912567056	-0.00992693828717597	0.112981058656403	0.10538187443629	-0.0311233446902467	-0.0126665280094795	0.0459527003449511	0.0505	0.177833333333333	0.310833333333333	0.446166666666667	-0.072059895818527	0.0374625821420453
102	9.04962207890635e-08	2.68907093881261e-06	7.08010183656026e-06	1.04810573644784e-05	0.385656937311537	0.318063940985367	0.369785197661147	0.00194754565378374	0.000113723806013941	0.000160094793646547	0.240466177087318	1.12180973040177e-06	1.61248233066905e-05	1.31540520173378e-05	8.81171369535822e-05	5.68369677691726e-05	38.4497416444792	44.4883703034793	49.6158505360436	50.3684421866565	0.752591650612885	5.88007188317715	11.9187005421772	9.59832855306377	14.894005215021	14.2496004334535	1.37785898415859	56.1982840062585	0.0665	0.22125	0.34425	0.44225	0.0489848923574071	0.0483258662426932	-0.107450279683414	0.0488319211714631	-0.0214347470850173	0.0143506402585962	-0.163718185910081	-0.116382858697371	-0.113459728477097	0.0385633044810922	-0.196785588574834	0.0516666666666667	0.1895	0.308166666666667	0.454166666666667	0.0288572053675443	0.0860933881169719
103	4.8660106207751e-09	1.82189781837011e-10	2.92150971526481e-09	6.05141407868172e-09	0.613945604597056	0.784477947607876	0.0101480940089335	0.00043314976414099	1.01943539192333e-05	0.000334943137408118	0.250442745679034	1.11719856208792e-11	2.37678210598163e-07	3.67293995766348e-08	2.62686943005872e-06	4.06821454899723e-07	44.5779426494992	66.8122257644209	69.004603049907	69.2590722565583	0.254469206651265	2.44684649213741	24.6811296070591	12.3834771424727	19.4746525130267	12.864115678989	1.32083223201153	84.3328573296834	0.0675	0.21775	0.34825	0.4545	0.0341201045822041	0.113499860201165	0.0630333553128809	0.0804622320086135	-0.0325257285304355	-0.0112581020213198	-0.0465817225603399	-0.00482624101859117	-0.0836823167034927	-0.0431701019963229	0.234610447771846	0.0506666666666667	0.181833333333333	0.313833333333333	0.442833333333333	-0.0230951477625571	-0.0671390238616359
104	4.33613530354479e-09	3.30477339740177e-09	2.93265836304053e-08	5.82547125712568e-09	0.0148016231141231	0.103598479211518	0.010663280107256	0.000375789813870986	1.13804720270529e-07	0.0304415902199144	0.450307400289859	2.59225660936135e-09	6.39966605248141e-09	4.33888459095333e-11	1.03554705134413e-07	7.04009048394645e-10	44.8188418261343	60.2117764594659	63.4121155501998	69.3520435769606	5.93992802676075	9.14026711749466	24.5332017508263	12.6488846028906	28.1236821911571	4.68417995847813	0.569877999272649	71.3242325797494	0.0675	0.22075	0.345	0.4545	0.0921993449548085	0.0896299213881451	0.0290776897033417	0.0369554440343682	0.00763269321961674	-0.0178874865482255	0.0171829694238792	-0.110507758922558	-0.0251234545377981	-0.0133572023933929	0.0305477697293367	0.0505	0.177666666666667	0.324166666666667	0.446833333333333	-0.126931074263461	0.0184306699483564
105	9.04950328071148e-06	5.74824960368566e-06	6.99239641517322e-05	0.000111427632622784	0.520503200051475	0.933328832425916	0.170192683906233	0.00304996851503927	0.00618348670167976	0.000462396374652396	0.23037939104786	8.3118343886464e-05	0.000755989171919338	9.06528587886191e-05	0.00228492816891322	0.000321263366203148	28.6869842097876	42.6478157726015	43.5504182613658	43.9633143761021	0.412896114736213	1.3154986035006	15.2763301663144	8.77733275249375	7.49603837784707	12.2615132992923	1.43851750510476	44.7740522931535	0.06675	0.2075	0.34075	0.4385	0.0500763661281995	0.136461421142224	-0.06900026961693	0.0569908632172485	-0.0328486102100612	-0.0145117568151209	0.0122174649162221	-0.0554138533779465	0.0307518473850595	-0.0820483746824171	0.129967546872404	0.0525	0.185333333333333	0.307333333333333	0.450666666666667	-0.16067308236627	-0.0393395765044502
106	6.16227315725027e-07	2.33252437071931e-11	1.17631144823462e-11	1.95470454408455e-11	0.326262772925823	0.0411519224050678	1.10992775509285e-06	0.00151774760577853	0.00251183762554801	0.000107042167592447	0.209047612080374	1.76434692491573e-13	0.000237945892308451	9.78077688658386e-06	0.000756700216312035	2.86431042512277e-05	34.4022676239038	71.4429688720847	82.0509930336266	83.0146677341399	0.963674700513366	11.5716988620552	48.6124001102362	10.0569442190526	9.13195065275795	15.008250506804	1.57800970783865	94.0058242224344	0.06875	0.21875	0.3555	0.44075	0.138921225469335	0.142394016681814	0.0766701382782235	0.0513213218623253	0.0252462578258978	-0.0203287845545689	-0.0127733012698156	0.104557133000467	0.00719752523043609	0.0294032336139835	0.134562112643673	0.0533333333333333	0.193833333333333	0.318166666666667	0.4535	-0.0810506535491178	-0.184786408413422
107	7.76991967697928e-06	2.47110099810795e-08	1.19939236367853e-08	2.5373048200014e-08	0.703335391976891	0.0706449785745243	0.000128183129337838	0.255645643158024	3.87965696644177e-07	0.106250522878027	0.767744935351018	4.64676524879107e-09	3.60133586026813e-06	6.22976282242222e-09	4.04154469122272e-05	1.2424893612609e-08	29.013021425897	55.5698653554937	65.591628335198	65.7366536708942	0.145025335696118	10.1667883154005	36.7236322449971	1.29218516307901	25.7532870178893	2.60912276063573	0.0872173854313587	69.9038448564529	0.06075	0.22675	0.338	0.45	0.143168354473894	0.117280258464206	0.0273235697642613	0.0673493734533904	-0.0126009272027973	0.0129100609237925	0.0956860469963726	-0.251618479415672	0.0508702314134043	0.0599469106109928	-0.0662567730640304	0.0553333333333333	0.185	0.3225	0.453	-0.153372347293285	0.00413667481976932
108	6.12680556354479e-18	1.03667936598001e-17	3.74167419868196e-16	8.52524922460804e-16	0.483759811767094	0.757000475163294	0.0547799881766801	8.11407806615736e-09	6.86494843893440e-09	7.34307226782036e-07	0.882814335491982	2.20207624604178e-18	2.22502034042257e-14	8.80760669745055e-14	5.93868531892046e-13	1.6321556704223e-12	86.8554436296399	103.595932391341	105.734253464616	106.224629051074	0.490375586457958	2.62869665973267	19.3691854214339	33.2475773283641	33.5727006248362	24.5229305522244	0.0217274958376947	119.66084844017	0.074	0.23	0.35725	0.4625	0.0215699563135444	0.106459550919479	0.0383336371759145	0.0935700426476156	0.00101112550458429	0.0209400693703615	0.0305911500517108	-0.0341635259682046	0.0365973854960576	-0.0136604889197473	-0.0271086826474689	0.0463333333333333	0.182333333333333	0.309666666666667	0.461	0.0409445226520739	0.0256180159122004
109	4.16422736535021e-11	2.99425677664817e-11	6.1142506871227e-11	1.42533364876171e-10	0.740023110109961	0.191217172521318	0.0135269910039686	9.41475072039157e-06	3.11210672250797e-06	8.73283180117999e-05	0.353984310809122	3.6683136853099e-13	4.95213648174859e-09	7.63547599216638e-09	9.47806473196612e-08	1.05143970789259e-07	54.4854835340448	70.8823187489252	78.1924180650967	78.3025243977172	0.110106332620489	7.42020564879203	23.8170408636724	19.6266360497129	21.7461691737844	15.3926281772474	0.85912271219604	92.3109940286168	0.06925	0.22075	0.35975	0.45725	0.0502744634275418	0.114742288261044	0.00892462416916208	0.106734105341825	-0.0167370680311931	-0.0151835377450698	0.14501391259992	-0.0534689934711449	-0.0487016044256287	-0.0190904979653465	-0.0358730406109411	0.0481666666666667	0.182666666666667	0.321833333333333	0.447833333333333	0.0093471690667377	0.07646457529392
110	1.19961478933919e-06	1.77596917388616e-06	2.64925834154009e-06	4.94431937744712e-06	0.657564139850786	0.231085287081024	0.0549539842967054	0.00249760533510935	0.000341010983086371	0.000452560029421799	0.675973719171473	1.09321128058066e-07	5.17678231473118e-05	0.000185692648144478	0.000353967020312095	0.000875518385035484	32.990901927602	45.4871239120985	52.1529154106611	52.3494114416608	0.196496030999697	6.86228752956231	19.3585095140588	9.1423468883404	12.8305199308979	12.301641791053	0.174693584269335	62.1027737479083	0.06425	0.21275	0.33875	0.45925	0.0905706912903123	0.0820454923861895	0.0357722951388427	0.0528355947721988	0.000379951672924487	-0.000466445089974376	-0.0879668414087144	-0.21952861289381	-0.00105507130204896	-0.0687668476084813	-0.0591431655155468	0.05	0.183666666666667	0.305333333333333	0.455	0.0404435188469042	-0.137572331530937
111	6.54127711747173e-12	3.66609789795139e-14	2.80213672062115e-13	6.81197439925227e-13	0.673909334190871	0.404237233554147	0.000620905576101733	1.04718691916809e-06	0.00114084306138926	4.06166188917705e-07	0.687268172216352	1.62741637581582e-12	1.01112452007958e-07	2.6542216346227e-08	7.33863303387911e-07	1.61298728834342e-07	58.3187696758687	85.7777167724635	90.6969859490855	90.8740491363424	0.177063187256863	5.0963323638789	32.5552794604737	23.8393676875185	10.5837775820528	25.6648107533401	0.162058677329696	88.8460680452645	0.073	0.21475	0.35525	0.44675	0.0579683870994877	0.0917191829196934	0.0405384359987004	0.0954085561312854	0.0383659200519872	0.00657396596439641	0.0346383283129122	0.0841762162711005	-0.0662562816126322	0.065486548733192	-0.0321351988830288	0.0493333333333333	0.188166666666667	0.306666666666667	0.442666666666667	-0.120246511703014	-0.129720678528001
112	5.87176950503405e-08	2.33127766250085e-07	1.61609325733789e-07	2.072405380738e-07	0.256054988463365	0.070394364133203	0.0319868951562838	5.68625754681581e-05	0.000382748667641658	0.00296889919283634	0.0869920046548708	4.80333419563815e-08	1.86373239193196e-06	5.99908118264148e-07	1.84748706048436e-05	4.30290392143576e-06	39.3593521867224	50.3193929558183	59.2056134590021	60.4955752703245	1.28996181132243	10.1761823145061	21.1362230836021	16.2043772121342	12.6145842058904	8.82648361405882	2.9291737276435	64.1547550000144	0.06425	0.21725	0.3525	0.47125	0.100252564273378	0.0565470881894286	-0.0834875466276579	0.0687432248689982	-0.0232419243814171	-0.0172544546477954	-0.105960485265101	-0.151707183738857	0.0205600678594522	0.0545157020137395	0.0578884956266154	0.0456666666666667	0.188166666666667	0.323833333333333	0.453833333333333	-0.0301961806806926	0.0284334625863355
113	2.6053141122326e-10	8.72773817017414e-11	1.65153842259722e-09	3.53867394761496e-09	0.659598646899132	0.836139617185516	0.0468886534028438	8.51774759711291e-05	1.266831322322e-05	1.31924726735472e-05	0.593930028536094	6.79187482384533e-13	1.65036653692736e-07	5.01141966722541e-07	2.4802349459731e-06	5.09300570225105e-06	50.6787243238941	68.4746112716748	70.3735519752809	70.567563471137	0.194011495856103	2.09295219946216	19.8888391472428	15.4397539924894	19.0598360180957	18.9824730939727	0.284248493164341	90.8809178183223	0.0665	0.21325	0.3585	0.45525	0.0873219745792793	0.0799340998752423	0.013136165284962	0.113669338790971	0.0229530565456398	0.0219732675446429	0.00164938529229496	-0.0357239926440995	0.0443681767361008	-0.0115431175112607	-0.013876532656267	0.048	0.178	0.3165	0.449833333333333	0.00733715122568894	-0.00167048932667606
114	4.49328374864785e-08	4.67764176376838e-10	1.92615328759499e-09	1.34140285640319e-09	0.0877219277280732	0.143191754395181	0.00052634161668427	0.037725592039817	1.32253987448452e-06	0.000216360897374996	0.593842149294121	6.1773526447503e-11	1.94553155713209e-06	5.68673046658233e-06	1.2766294162842e-05	2.83926498723109e-05	39.9214970673274	64.6746380633995	70.0048964505622	72.9205856595072	2.91568920894497	8.24594759610773	32.9990885921798	4.31735169243166	23.3901503464785	13.6833794198701	0.284383892179903	80.2916376001185	0.06125	0.22275	0.349	0.44825	-0.0471616474491918	0.0720809930701956	-0.107650119261383	0.120752338670976	-0.0585457789237133	0.0275667616832073	0.148201574055648	0.0841632144542552	0.00610705077959998	0.0174861658118186	0.23543753417567	0.0515	0.183166666666667	0.3135	0.453666666666667	-0.0635818751853554	0.000605806121214873
115	2.38451085835347e-13	2.14947420229193e-14	1.16890914308909e-12	2.99303441946507e-12	0.903382705825684	0.99314068675201	0.0223929214399043	1.37137051024928e-05	5.83877156334756e-06	3.69984159156741e-07	0.397768660567427	2.39217213971905e-16	5.43275888542747e-09	2.23532024114853e-08	7.58566013838237e-09	2.0677584619637e-08	65.1569962434442	86.9516366388561	87.408078456996	87.422813814781	0.0147353577849572	0.471177175924822	22.2658175713368	18.9085445877809	20.5403393388697	25.8448833340499	0.715061377315578	109.10735554309	0.06725	0.2175	0.35525	0.44325	-0.0599520091550371	0.0890144822049356	-0.010351270566285	0.0604989664416662	-0.00421605501204905	-0.00611276072171068	-0.0865269570491817	-0.0833577500310512	0.039947699558672	0.0383674352615773	0.0582686038122261	0.0468333333333333	0.180666666666667	0.3065	0.451833333333333	0.00969067153121026	-0.164029657676832
116	1.99271873149353e-06	1.23916265629761e-07	1.57955741942447e-06	3.08236071268139e-06	0.740422736481159	0.878999707631575	0.0270523341680501	4.34802761032753e-05	0.00214098347557399	0.00664536927184823	0.876207982069598	2.45770537286148e-11	7.29531406669902e-06	4.63442393583011e-06	8.70619534299203e-05	4.35958896666025e-05	31.9133440841397	51.806557122356	53.4742657212773	53.5840211606774	0.109755439400033	1.77746403832134	21.6706770765377	16.7130760529662	9.42456098622461	7.36640400559008	0.0242667972561321	82.4740367235476	0.0675	0.2085	0.35	0.45375	0.10624789948945	0.0997184555222789	-0.069494295329433	0.0684433695245207	0.0122317425741622	0.00751878100135191	0.114992245005586	0.0572726376618481	-0.0669479092018038	-0.00284496019732965	0.078974426419119	0.0481666666666667	0.183666666666667	0.323833333333333	0.455333333333333	0.0378060375728355	0.0174428471860233
117	9.16138940744575e-13	2.21476615054218e-14	8.28322922268082e-14	1.88127682380831e-13	0.544289733302076	0.222765244668101	0.000924877202738556	0.000588443598365874	1.99047069390684e-06	7.21502468283774e-06	0.00152029889559539	3.0255572706244e-13	9.0786931002086e-08	5.21170558947004e-09	1.29373744273452e-06	6.10322920525371e-08	62.3805453516034	86.8858830342651	93.4897800370454	93.8574268970042	0.367646859958768	6.97154386273905	31.4768815454008	11.8121841740922	22.6042185645038	20.1353634940788	10.0538500001931	92.7575042915851	0.06575	0.22975	0.35375	0.47625	0.0719443235032431	0.0939281084362944	0.0489755569367303	0.0873962112556282	0.021452098727681	0.000155737947951471	-0.0777185422992379	0.109367501549799	0.0127253732137693	0.00916799359607259	0.0445929082043629	0.0495	0.190333333333333	0.310666666666667	0.444	-0.186244453457207	-0.0787713889599035
118	1.16506454507559e-08	4.53694523541388e-13	1.47413643789066e-12	2.06059500772926e-12	0.232891797394927	0.152372245130443	3.89259469861353e-06	0.000610470981215835	0.000183527207602248	2.88379752213243e-05	0.336697301711887	2.34471412145899e-13	9.178525596259e-06	1.10476976097296e-06	2.85648874573353e-05	2.70605704040724e-06	42.7517764302174	80.2243546370446	86.8721234840777	88.295235875019	1.42311239094124	8.07088123797439	45.5434594448016	11.743774314441	13.9926443546337	17.4929189941813	0.922966378488127	93.347898571176	0.0695	0.21425	0.35525	0.45225	0.052362854588292	0.0961895418564865	0.100308921238179	0.0878687197518879	-0.0247328620612637	0.0158702398687848	0.0958273623872403	0.0353680223056525	0.0218984007898005	-0.0559557604920187	0.0176049870221585	0.0528333333333333	0.183833333333333	0.315	0.4425	0.00666914527831243	-0.118702651369429
119	1.2099236793565e-08	3.92297952492661e-10	3.53585018826412e-09	8.10082049423403e-09	0.989758013883771	0.627725443961648	0.00677853981960462	0.00249763204652481	1.87356169164752e-05	7.13899464860948e-05	0.320820309603665	3.33876560295645e-10	4.44096220048346e-06	1.1228337027426e-08	3.60053353269504e-05	1.04501874982751e-07	42.6726766704815	65.0741846149904	68.5453807803642	68.5455455632473	0.000164782883075532	3.47136094825692	25.8728688927658	9.1423273202372	18.3136877348024	15.7736482794026	0.985599374236699	76.2677944033085	0.065	0.2225	0.36125	0.45625	0.0749360753358368	0.0727140672645373	-0.00528745187796987	0.0817759852249458	-0.0321830864314649	-0.00498935108178574	0.0469153348570978	-0.0407813858201271	-0.0818860033116895	-0.015110486736533	-0.0399106538260324	0.0506666666666667	0.187333333333333	0.322833333333333	0.446166666666667	-0.104468398200703	0.00417317509197818
120	1.70684745709739e-08	3.35135026080586e-08	1.06213979059266e-07	1.05613863533693e-07	0.163341303497436	0.197412801818346	0.0421916800200337	4.79358713747242e-05	0.000279534514221186	0.000238339817138271	0.875979807880671	5.67818652815808e-09	8.33472259647068e-07	2.37713862133116e-07	1.64661814648248e-06	3.38396606103431e-07	41.9519656699995	54.8618569711471	60.2461603704214	62.1891775880213	1.94301721759985	7.3273206168742	20.2372119180218	16.5280419343044	13.202777653034	13.5017599212479	0.0243570676357194	69.4145957428184	0.06875	0.216	0.3515	0.44625	0.0769855999575183	0.102827484084114	-0.0465855826931199	0.0326495226510067	-0.0377491324010961	-0.0261654484818932	0.0695734347375024	0.00725330118974714	-0.00371879810487717	0.015906231329296	0.0748128975796497	0.0493333333333333	0.186333333333333	0.316166666666667	0.444666666666667	-0.0572007212792224	-0.113091258168007
121	8.48147881511065e-13	2.5842680446746e-13	4.21450065688614e-12	7.7982727095634e-12	0.389956250588094	0.592162780674064	0.0198684995443575	2.18364246520131e-05	2.91730428196919e-07	1.51324592219862e-05	0.277998584625508	1.06784586959482e-12	6.45919007104911e-10	8.80847135013014e-10	1.00311905784862e-09	1.08836245755198e-09	62.5397097904352	81.4700483925189	84.4390446994221	85.1781231271016	0.739078427679488	3.70807473458262	22.6384133366664	18.0220219238945	26.3036921825969	18.72077760512	1.17684815109169	89.8281428944406	0.073	0.2335	0.3625	0.449	0.0662075375488786	0.0491658666372163	-0.00843968819457784	0.0645371114136203	-0.0127797903733521	0.0212023781887822	-0.0864683982362065	-0.12608971786659	0.0884363670793292	-0.0425442765997977	0.132925501550217	0.0521666666666667	0.190833333333333	0.320666666666667	0.438	0.0128894361896754	-0.202940110205743
122	3.2656356660424e-18	7.00791214572658e-19	5.86965847187511e-17	6.01764984678036e-17	0.126553771507759	0.728625790923308	0.0123829600573857	3.16136302910993e-08	1.52516034471389e-11	0.000166910751325002	0.148721209590543	5.8971340244849e-17	4.14943635246794e-16	1.26357967613469e-15	1.22061475268619e-14	2.72619198714758e-14	88.1426468789941	109.412761272717	109.892544328039	112.226820896758	2.33427656871936	2.81405962404096	24.0841740177639	30.6058671389792	45.501576338178	14.1711436593796	2.08531841120202	112.272465827163	0.074	0.22675	0.34775	0.443	0.073750996589054	0.10911537944621	0.0780602083277045	0.102421386574619	-0.00945504816026568	-0.0133164002852962	0.0116072597351084	-0.071511403213498	-0.0136172710318531	-0.0145766590503759	-0.228393589888391	0.0473333333333333	0.172	0.311666666666667	0.457666666666667	0.00914704348001487	-0.0510041631426851
123	3.21287717762862e-15	1.17533080210026e-15	6.96076640665485e-14	7.04808321389715e-14	0.134776356702139	0.729583412515134	0.0235712885788051	1.1521201065114e-06	1.217488495312e-05	3.21126121477796e-08	0.141797064520469	3.72842559992958e-16	2.4980802616866e-09	5.5067377925158e-12	3.38984376342868e-08	7.69964679678998e-11	74.0188884054005	93.3161933949596	93.8874147087408	96.1240226224618	2.23660791372095	2.80782922750222	22.1051342170613	23.6555690869482	19.1356587167975	30.5754831032373	2.15834802331119	108.10183126889	0.0725	0.22775	0.3655	0.45725	0.0667757209143639	0.0489495883557619	0.0724084005350217	0.0502267198341141	0.0292050267050605	0.0195269397915755	0.0685791426551698	-0.016729742314013	-0.066927175331797	0.0408463366239862	0.100339211692524	0.049	0.1915	0.312166666666667	0.442333333333333	-0.182951853868312	-0.0956263424818968
124	1.19869720783582e-11	1.22047984587052e-10	2.25153030322429e-09	5.12115587045966e-09	0.848979526376372	0.856173546455669	0.320181372252916	0.00465290219016908	1.81634377244428e-09	9.78159693334645e-05	0.960751803406653	6.86781430987693e-12	6.71342072260144e-10	9.57211640177955e-10	5.94103541456703e-09	5.72201228403596e-09	57.0653975987952	67.7178145985599	69.6304254621209	69.6666854816795	0.0362600195585401	1.94887088311953	12.6012878828842	8.00963862569461	36.1613833540159	15.1783993510635	0.0024216412257374	85.4765143231457	0.06775	0.2275	0.354	0.453	0.0303318587191672	0.0460738867848293	-0.0469605828326724	0.0848183705442852	0.013600499699659	-0.0256578301699774	-0.112161718489339	-0.131950936869729	-0.135517173347188	-0.0130000743662958	0.0429262029765486	0.054	0.178333333333333	0.3165	0.4525	0.015839568007235	-0.034569556620073
125	1.38342994960552e-09	9.66032861609863e-09	8.56946726468303e-08	1.84936091606678e-07	0.939734553159861	0.694011840860176	0.257142866571577	0.00126467558557244	3.99624374552537e-05	3.7369647644298e-05	0.019811608039793	2.40525143997817e-11	3.58830475128457e-06	1.9485680008207e-07	3.88352988506639e-06	1.75795733757245e-07	47.2030153591404	57.7437262813401	60.7767588020215	60.7824746909828	0.00571588896127651	3.03874840964272	13.5794593318424	10.3933850894991	16.8731723168275	17.0005166901519	5.42841893654986	82.5249974864043	0.06525	0.2175	0.3545	0.439	0.0843710863929586	0.0918599503189681	0.0165338414704919	0.0758334883670096	-0.0233828926320137	-0.005619864281699	-0.042543444452989	0.0858758412444539	0.0993857278176367	-0.0143940083751568	0.00424961623099569	0.05	0.184	0.314833333333333	0.462666666666667	-0.00362712598844926	-0.0894590224991997
126	1.13998324147559e-14	1.70671097009876e-17	6.23297798726117e-16	6.13117666997551e-16	0.122254821177139	0.485709286028878	0.000200456973315342	9.8735261470846e-08	3.42695753167692e-08	0.00067619281759897	0.0976131894009082	1.13637076840462e-16	9.59793404802625e-13	5.28698663892889e-12	2.21300396730135e-11	7.90751142618735e-11	71.4163545692281	102.516754493408	104.585174498934	106.973368139472	2.38819364053779	4.45661364606349	35.5570135702437	28.3986279216069	30.4493634861774	11.5535703644218	2.7441136725738	110.791253039981	0.068	0.22075	0.35275	0.4625	0.0799911146742719	0.0855026758771787	-0.109698910308522	0.0656576680915063	-0.0205476494987488	0.00977368251108359	0.0901620354589629	0.022311928057961	-0.0420171790622207	-0.00056978850764732	-0.0464605129125312	0.0433333333333333	0.176	0.32	0.445666666666667	-0.0384629892886516	-0.0384655494023144
127	1.91094480271519e-06	3.60345002827935e-08	4.52659112980872e-07	8.7313912989403e-07	0.648784956868315	0.828289404802343	0.00962474987152623	0.0347339340242612	0.000909461157289684	0.000112590587000642	0.0658287485695146	2.62588531061568e-09	0.000285354788303364	0.00074941271170395	0.00219870784330908	0.00148575357739587	32.0023930021998	54.6931191741023	56.6338319183415	56.841267347947	0.207435429605539	2.14814817384467	24.8388743457472	4.45820719764561	11.0033753342941	14.9128976843167	3.38408398203683	71.2929282229642	0.0625	0.21125	0.35675	0.4365	0.0212563042646753	0.154294743513523	-0.0469665950633267	0.0948347585729998	-0.0646384952694838	-0.0190799912885425	0.0426528608443548	-0.0138128639636943	-0.0676083446918926	-0.00746544954402198	0.00508893272995769	0.0525	0.184333333333333	0.3195	0.455166666666667	-0.207796222207623	-0.00638637973867574
128	1.2726814975396e-08	5.2535120893286e-09	2.79495671066555e-08	5.53689268271217e-08	0.602320818346483	0.459524009240264	0.0310217112727208	0.000624807819180839	1.86291372490513e-06	0.00510093217414833	0.253955633936842	9.55594767005291e-10	8.23090656530578e-08	9.3345528281265e-08	8.5026148249041e-08	7.22951339229785e-08	42.5667930074997	59.1470837141824	63.5297485979609	63.8012583395175	0.271509741556656	4.65417462533514	21.2344653320179	11.7005751604538	22.7314749219968	7.84330291816332	1.30141108263706	73.7395845058158	0.067	0.21625	0.34625	0.44325	0.0287975215492607	0.149567974791276	0.0885182816912541	0.0645415733157643	0.024066183659032	0.03123597564453	-0.00897023809235253	-2.39396283107263e-05	0.0510243507683254	0.0947163878453819	-0.113909651349796	0.0506666666666667	0.177666666666667	0.319333333333333	0.454833333333333	-0.0372324459428264	-0.0729030341537896
129	6.27917094789839e-08	1.16387132076855e-09	5.76834633978467e-09	1.25794997352271e-08	0.75073941531075	0.432386308131905	0.00296632109563124	0.00619999731698114	4.05650317513883e-05	4.63810991255542e-05	0.986908395716392	1.13476772600338e-08	1.6745680728327e-05	6.56330295306891e-06	0.000186026102802137	5.3223002322285e-05	39.2183587271429	62.5993335866224	67.3649457707361	67.4658565278805	0.100910757144447	4.86652294125815	28.2474978007376	7.49123637876164	16.8447666460452	16.5905685905545	0.000269243106231443	67.7190145564032	0.0645	0.2235	0.35075	0.451	0.0715475631479023	0.0567680130197386	-0.140585972414878	0.0851628438204224	0.00775456529193097	0.00421553317400636	-0.182134340883144	-0.105345560535845	0.0401803879456232	0.00115517831063513	-0.0453623563280909	0.0515	0.189666666666667	0.311666666666667	0.451166666666667	0.0175470646402131	-0.0239358951038328
130	5.44219936837728e-11	1.5840006373043e-10	1.23061427959002e-09	2.72557897795792e-09	0.723902161308089	0.538850660519341	0.100083847824193	1.9452166669043e-09	0.00364484236662989	0.000924081150930568	0.941201451464814	7.00398190470493e-13	6.11404655492e-10	4.86433938608639e-11	1.27634031158471e-08	8.01704921638567e-10	53.9304282671146	67.1286847972806	71.0776275071985	71.2024120000569	0.124784492858453	4.07372720277635	17.2719837329423	36.0278071777802	8.45278818171209	10.9738192388722	0.00544051983888494	90.8094331165884	0.074	0.20925	0.35225	0.45725	0.0899795900260212	0.0194793891842954	0.0663113389762432	0.0796224430525442	-0.035857416147378	0.000960793343138076	0.116239624743127	-0.106373493891872	-0.0787930061132077	-0.0191834706805762	0.00932169002140922	0.0453333333333333	0.185666666666667	0.320333333333333	0.4565	0.00676848225611626	-0.0244550102234122
131	6.81716755408688e-11	7.04707131469646e-11	6.77767294379194e-10	1.5860317768261e-09	0.90501798012946	0.614548723900149	0.0601624277735434	1.99490783435661e-06	8.53716651620586e-05	0.000398698953534135	0.0139933549144357	1.23138360250332e-13	2.89963010804366e-08	7.61656850606327e-09	2.77130218343093e-07	5.06802317635664e-08	53.4631263630581	68.9568128079773	72.5011154526001	72.5153538774175	0.0142384248174494	3.55854106944025	19.0522275143594	22.5999405088514	15.4354503366867	12.5382808332943	6.03898150477653	94.8368637519183	0.0655	0.216	0.3555	0.4735	0.0701406399795147	0.123530043566122	0.0648316475423725	0.102090004649888	0.0173551019552731	-0.00344391680883285	0.0940723262319002	0.0839565684010698	-0.000107214134385284	-0.0266850959712383	-0.0131483292700455	0.0436666666666667	0.184	0.321333333333333	0.4485	0.0317494926679022	0.0214151925112558
132	6.11134367140018e-09	3.11571339370099e-08	6.18129532881788e-07	1.15877597214696e-06	0.606990391393279	0.955548001260817	0.362643249608896	0.000367360697138175	1.4060630631959e-06	0.00221912417255838	0.333233349263341	1.02226729298175e-10	8.96169069264935e-08	2.00529658847951e-08	4.95997221723767e-07	8.74878552255801e-08	44.1016410831944	55.0313898236564	55.8503746787028	56.1149554997828	0.264580821080017	1.08356567612645	12.0133144165884	12.6913004312	23.2723585399253	9.35884107821221	0.936291701886148	79.0943729039892	0.066	0.22175	0.3445	0.459	0.080097516045604	0.127431126346064	-0.0262228797692074	0.0626613884614248	0.022635990040054	-0.0150336240337621	0.0684992564406186	0.0631590612804832	-0.0627179765036612	0.0130060709831446	-0.222668808502376	0.0491666666666667	0.182333333333333	0.315166666666667	0.449166666666667	0.0216095888230062	-0.0212351022497261
133	7.66230511397682e-06	4.12588263038251e-05	0.000137902843927205	0.000247186175954484	0.861074057726976	0.558126582583702	0.314184921222499	0.0258344009166555	0.000710537057504585	0.000617275110357933	0.211170063586364	5.84246111714336e-08	0.000610553133160274	0.000422306520367618	0.001006786290988	0.000808044240573166	29.0428372127863	37.7914169772412	41.7005130600883	41.7311405437868	0.0306274836984812	3.93972356654558	12.6883033310005	4.96706829849245	11.4614795738325	11.723146094675	1.56338647316988	63.6675270562393	0.06725	0.21375	0.34325	0.4325	0.0212990637887614	0.0943402226149065	-0.00294777184179433	0.0311880310905884	-0.00213246287891212	0.0310401750696394	0.0271814124857807	-0.0632800402189705	-0.0133930386330137	0.0500895486908502	0.0104152495022714	0.0563333333333333	0.186166666666667	0.3105	0.445166666666667	0.0220894053186356	-0.0376140519101354
134	1.4749294592662e-09	6.67068997103658e-08	7.07081254041334e-07	1.13298757338568e-06	0.416083089402719	0.712970343053938	0.612356580753439	0.000246960603268351	2.75624695878926e-06	0.000536139389929686	0.605442590913019	2.97408058953382e-11	3.68782689722263e-08	9.24462987378143e-11	1.36345211196846e-07	4.38667625690892e-10	47.0694919780144	53.2570377527227	55.5114526854959	56.1728045506025	0.661351865106553	2.91576679787977	9.10331257258804	13.4350940469385	21.9791767093539	11.9855752597359	0.266864942437678	82.0233130813923	0.06575	0.22275	0.34225	0.45675	0.036277507402115	0.0577589477101937	0.0341066981042933	0.012051747333512	-0.0392409055056187	0.010365905811108	-0.0505365993912176	-0.0391691543048192	-0.101362773504804	-0.0631071211085521	0.0660708162173931	0.0485	0.184333333333333	0.309166666666667	0.4515	-0.17972711307589	0.00513768506096368
135	1.40632716386468e-06	1.2354503676537e-05	0.000121861806627957	0.000189672766437051	0.507823549290518	0.888851787608027	0.54625032369043	0.0326723537870275	3.03047106206506e-05	0.000333310297256726	0.767822775300216	3.0634280861573e-07	3.84932776504153e-05	6.37928265795824e-05	0.000208389428976816	0.000271541249188257	32.6535650556179	40.7775628399613	42.0393944386597	42.4779435929231	0.438549154263455	1.70038075296179	9.82437853730517	4.56286606690901	17.3986125462488	12.8732610320039	0.0871572055184515	59.5082742341279	0.06425	0.2175	0.351	0.455	0.0900221228620166	0.0587274711198106	0.0361481638855831	0.0949843680619792	0.000304708425286702	0.0407434977078511	0.0577474319100828	0.00557229461010687	-0.0868546401742822	-0.0421906882450545	0.0962532772433839	0.054	0.1835	0.3165	0.452	0.051203928904595	0.00204976716942892
136	6.03561431596254e-13	9.29528586915878e-14	3.70043557840628e-12	8.03286296549506e-12	0.544330509587978	0.92646483388375	0.0254262796829587	3.29501264374527e-07	9.22603139891441e-07	0.000601765208490027	0.109683048673515	4.78569950996104e-16	2.70730658744845e-11	2.55827221160978e-12	2.76480706031263e-11	3.80716244851477e-12	63.241762355181	83.7282724847391	84.740918886695	85.1084912706356	0.367572383940569	1.38021878589643	21.8667289154546	26.0685881118934	24.0832294044194	11.7705090045292	2.55878212939206	107.535648315834	0.0685	0.214	0.34725	0.44325	0.0620486242508138	0.0830553785165213	0.0429196509498156	0.0657853078480084	-0.0169199629601914	0.00559369812221552	-0.0878964347577234	-0.0570686948363519	-0.00639887137092949	0.0334150350929253	-0.204228702944854	0.0446666666666667	0.1745	0.314333333333333	0.4595	-0.187434576743999	-0.0859556452686969
137	4.08916722315183e-14	3.38417334795831e-14	2.81480634317735e-13	6.29264283674828e-13	0.542065440624829	0.403249126024841	0.0223662609041311	5.82812154568644e-09	8.01577435052452e-08	0.0125458321653932	0.257056784826434	2.90521291880936e-20	8.02740735743002e-14	6.30047028803163e-14	2.1110364585039e-12	9.79331731910248e-13	68.7888073703361	85.9537550874229	90.6866256358189	91.0583507332631	0.371725097444141	5.10459564584016	22.2695433629269	33.8912167732906	28.8022546724642	6.23205129564667	1.28453901615831	129.307467635815	0.072	0.21875	0.34975	0.44	0.0355522358207701	0.0441727926076684	-0.100398744148548	0.091340700636327	0.00408165811741824	0.000543004333314529	0.064439512735168	0.103734167873976	0.0986404461383214	-0.0904483142830702	0.0360608778066308	0.0445	0.175333333333333	0.325666666666667	0.4515	-0.209650409502003	-0.0339629227569929
138	1.40292203493873e-09	3.1087069693137e-11	1.55378595001508e-10	3.09066435179524e-10	0.498583766379593	0.341277528664858	0.00205429978446818	7.94746186218392e-05	1.96338992527336e-06	0.0011460947475414	0.651957008151873	3.27724653222171e-12	1.62595976646542e-08	3.24317439182722e-08	1.75271616658738e-08	2.69858300090995e-08	47.1738466751631	70.7980656388172	75.9948434141625	76.4527930699187	0.457949655756238	5.65472743110149	29.2789463947556	15.5707493377795	22.6305375938427	10.5752869937533	0.203441727640893	87.2105864207471	0.06775	0.21975	0.352	0.45575	0.0730472871707339	0.117353742820832	-0.0850887265090201	0.0888236956343344	-0.021494010646725	-0.0307068389577254	0.163470592075112	0.0620245243895345	0.063926304935546	0.0309095823491458	-0.0729767532476245	0.049	0.181	0.320666666666667	0.451166666666667	-0.135574676529554	-0.215071411801663
139	1.36569642849335e-12	7.61576264396665e-14	1.28622842029174e-12	2.22004966790089e-12	0.333834917755433	0.556133483463322	0.00534345539417514	0.000246960603268351	6.81175740262773e-08	2.52095238156245e-06	0.29690840685698	5.03113532931476e-16	3.3691968423963e-09	1.30774451578692e-10	4.74285823718164e-09	2.3049911217122e-10	61.5562701818344	84.1676772588762	87.1871895720542	88.1211538748976	0.933964302843378	3.95347661602136	26.5648836930632	13.4350940469385	29.1175375006915	22.1504624342724	1.08802866129008	107.422173716385	0.06575	0.22425	0.35675	0.44025	0.112843450561091	0.101523167645653	0.110137179126139	0.114377969996966	-0.0326739900895539	-0.00196026583968645	0.0124773639297521	0.118575802597807	0.0784913876276548	0.0181824188653185	0.177106671012802	0.0485	0.180166666666667	0.3115	0.450833333333333	0.00239851224134489	-0.1174334500983
140	3.70662442948132e-08	2.18610163109299e-10	2.56038897375747e-10	4.6157998337855e-10	0.410472684985925	0.105485815466542	0.000232717357321128	1.36055955986625e-05	8.71592309199211e-05	0.00355497158561796	0.669476923798819	9.805641996682e-12	1.66867818558853e-07	4.12086666260796e-07	2.62948570989781e-06	4.40907494085035e-06	40.325608527266	66.3997780315185	74.8134307368382	75.4908619427224	0.677431205884204	9.0910839112039	35.1652534154564	18.9236435126531	15.3962904180917	8.49820426899532	0.182214590531657	84.6397382875618	0.07375	0.21525	0.346	0.446	0.0928827669846778	0.0877580817442681	0.0026206911369713	0.133359939331658	-0.0338561475004735	-0.0182321658073303	0.00878797606366676	-0.0821499708979036	-0.0838156736313171	-0.0528878119242965	-0.0836916926657536	0.0523333333333333	0.183333333333333	0.318	0.450333333333333	0.0250839636908134	0.0240562710304065
141	3.25925017083199e-09	4.62893751202584e-09	7.79400404203834e-08	1.64312992403484e-07	0.792579269503545	0.89613044511732	0.154034356351675	0.0262801795499238	1.00017250152e-07	0.000262626379159866	0.687674218452976	2.11360657017321e-10	1.27420298323947e-07	5.70528911854865e-09	1.26420710855015e-07	6.52948874314977e-09	45.4151255575998	59.4380744960363	61.0108745003599	61.0800239223245	0.0691494219645392	1.64194942628819	15.6648983647246	4.93748957694788	28.373653444738	13.3197415106642	0.161614714916141	77.3619716181792	0.0625	0.2195	0.36425	0.45325	0.0877576973868621	0.0310840587811501	0.0123455264362671	0.059461748536514	9.66441531813853e-05	-0.000598130003797894	0.01445794580612	-0.000233663894779001	0.0365571820569026	0.0521592040673612	0.0142051354930587	0.052	0.176333333333333	0.328833333333333	0.449166666666667	-0.127528040994489	0.0067142123734005
142	1.11102982865861e-05	3.49357575264345e-06	1.45014513135373e-05	3.66153701979995e-06	0.0202192013763904	0.0984362668859635	0.00946935401417554	0.0019480571697123	0.000399157147422178	0.0142272006690691	0.27163245556886	2.44888143394621e-09	4.5680422855906e-05	3.56712012742881e-06	5.67905646757204e-06	3.19704487735893e-07	28.2478307966812	43.856008446397	47.7422432801977	53.1351122274355	5.39286894723773	9.27910378103843	24.8872814307542	9.59784633924301	12.5361346852005	6.00973044937564	1.20848457583998	71.4623856986304	0.06725	0.21575	0.3505	0.4455	0.0709212370199404	0.147185310626935	-0.0737811424752357	0.0490944494264606	-0.0246114811840714	-0.000930282500099215	0.150319175421148	-0.0659798927842909	0.0111710837473492	0.00767426123214762	0.173582291171545	0.0523333333333333	0.186833333333333	0.326833333333333	0.456666666666667	-0.147723100583956	0.0254272619954709
143	1.12084020105442e-14	5.27234796038872e-16	3.80288669146268e-15	1.75650724489105e-15	0.0433914949521091	0.0901867141884571	0.000501411772705023	0.00145419689042508	1.22050892619068e-12	0.000369563051820064	0.329303713107589	1.6724826632329e-15	3.36148200515645e-13	1.16598456700202e-13	6.9936196922069e-12	1.7573484181483e-12	71.4511728156212	95.0647430140816	100.500155637863	104.580239898503	4.08008426064043	9.51549688442174	33.1290670828821	10.1357674092787	50.4530352565798	12.680124045748	0.951634047427433	104.691854599297	0.06825	0.235	0.348	0.46075	0.0662948696403	0.0561752500778859	-0.00625217158618115	0.100967226416959	0.0352966272433161	0.0061760900227452	-0.0509005618484054	0.000616446920219927	-0.0293770137855613	0.0121073668505549	-0.203695395528004	0.0528333333333333	0.176666666666667	0.313833333333333	0.450833333333333	-0.0536331868823353	-0.0551461182840837
144	2.24326486689187e-07	1.65458064174277e-07	1.13502834815454e-07	1.40426045753238e-07	0.237914007527096	0.0659625130634024	0.009310602604887	0.00619999731698114	0.0267862855993557	5.13314316991468e-07	0.640082697924307	1.66004874814823e-07	6.07032287999817e-06	2.4553749891441e-05	2.98186309491546e-05	8.43767144584767e-05	36.5372846836835	51.1271290657605	60.0818914901029	61.4748031338386	1.39291164373572	10.347674068078	24.937518450155	7.49123637876164	4.90453352214172	25.2131340817996	0.218634027125518	61.0542584559769	0.0645	0.20975	0.36	0.44925	0.0631943700290052	0.164262055229566	0.106222341915877	0.0353279504004493	0.0282869980978892	-0.0323574459179498	0.165959283285265	0.0270794901481732	0.0323460483858106	0.00266337517479922	0.266193388500532	0.0515	0.191666666666667	0.311666666666667	0.454	-0.00380211665689361	-0.0550957919770668
145	1.12189537018109e-12	1.31484904445517e-10	4.79975780446349e-09	8.79643275647229e-09	0.464530125536379	0.977405322050074	0.846741287947869	4.79358713747242e-05	9.92061853454508e-10	0.0049228996141706	0.193944046176171	4.41726882009138e-10	8.61599400474778e-12	3.76294815848317e-12	9.20822784849356e-11	2.94988087448283e-11	61.9622963516595	67.5495817440969	67.8087689217355	68.3437262361549	0.534957314419444	0.794144492057967	6.38142988449545	16.5280419343044	37.3404361463745	7.90754635650228	1.68740011425689	75.596411852903	0.06875	0.2265	0.345	0.4345	0.0456582910688445	0.0673273020323833	0.048310646477916	0.0563429179219235	0.00457314588971712	-0.0260350795194711	0.145217547399821	0.0219556648216327	-0.104366925990182	0.0070078450564731	0.089515966920634	0.0493333333333333	0.176666666666667	0.318	0.447666666666667	-0.101225177698273	-0.0119857759843775
146	1.56150704655507e-08	1.22498757414159e-10	5.59698032819954e-10	1.04257104934833e-09	0.449237463655247	0.32413964326192	0.000954530971187368	0.000375789813870986	0.000218419288661244	3.00981221870167e-05	0.480516034460661	2.84921965334562e-18	7.14640027397788e-06	2.42973403183008e-07	6.58645439964333e-06	2.55389985115686e-07	42.138425777739	67.7094884075777	72.9568148351827	73.5293899030585	0.572575067875732	5.81990149548074	31.3909641253194	12.6488846028906	13.6655987003451	17.4116144179879	0.497691914026291	119.083858083096	0.0675	0.216	0.35275	0.448	0.0835160324068734	0.101615030100432	0.0271006686903434	0.0951764402388436	-0.0260058530460388	-0.0207488585411514	0.0182627578615555	0.113973968277758	0.0297013552802294	0.0490372424028864	0.0442888116458305	0.0505	0.185833333333333	0.312666666666667	0.455166666666667	-0.183048119559266	0.00125805153079887
147	2.5964208175622e-10	2.33420437444287e-10	2.114902343155e-11	2.90841594560989e-11	0.237576631668612	0.0073626168211265	0.000954774385419751	0.000400533143875069	0.00195870735033703	3.05685467111648e-08	0.76787298827783	1.11635513755323e-09	4.46890822025285e-07	1.17877395168836e-06	2.2286883071834e-06	4.32680465836211e-06	50.6858329111419	66.2513430150575	80.681186419999	82.0761025652755	1.39491614527651	15.824759550218	31.3902696541336	12.5297045209318	9.58783530650726	30.6710923272967	0.0871183966537501	73.3643105233735	0.06875	0.22025	0.36125	0.453	0.0859492533627135	0.151752491670362	0.0426982976029513	0.058182520822363	0.0226177876367737	-0.0253523053404962	0.00801567709866371	-0.130493371670748	-0.141770922498263	-0.0646160243033454	0.0988731179691162	0.0516666666666667	0.194666666666667	0.308	0.456	0.00261941591664454	-0.0364352361200298
148	3.31895069851584e-07	4.79541395378106e-10	4.44099706107882e-09	9.9449802207547e-09	0.828955083265683	0.634811606171754	0.000674453199614791	0.000956505612033152	1.14782564253644e-05	0.00980467108453803	0.361773290250271	9.18712319416299e-10	1.26695445178687e-06	1.97363508391634e-06	1.47098887423575e-05	1.54701494973505e-05	35.7104754211541	64.6181442006928	67.9961650337937	68.0428391385358	0.0466741047421237	3.42469493784301	32.3323637173817	10.9099218404472	19.248133125715	6.67004503644057	0.831728156041208	73.8345211572483	0.06375	0.21575	0.337	0.44925	0.0849197280751499	0.154171818239104	-0.135818636257398	0.103413903766479	-0.0353252791899062	-0.0422744648135163	0.191452480723499	-0.146380020367738	-0.14829380721761	0.00444181335002741	-0.184844763554575	0.0483333333333333	0.180166666666667	0.312333333333333	0.44	0.00316776362631001	0.082335929947105
149	2.35564785967757e-07	1.07697893796058e-07	7.08419610853824e-07	1.05588515289408e-06	0.357353189715523	0.518450590828372	0.0464541976834318	3.3139185112723e-05	2.24799316495853e-05	0.243196971910673	0.225192355959749	1.99788419877354e-09	9.98974136328539e-08	3.31325521583836e-08	1.70910283710813e-06	4.53516590601593e-07	36.4341585834773	52.1356794528838	55.5066821013024	56.353855540845	0.84717343954253	4.21817608796118	19.9196969573677	17.2287010722575	17.9667345798134	1.36196643438416	1.47097225783909	71.9561610977086	0.06625	0.217	0.332	0.464	0.0891282631183264	0.152638575717931	-0.072873012914126	0.0635210546672728	0.0456665874115204	0.0109692196429092	0.199346638217332	-0.0209580245727813	0.049096982064985	-0.00343841799425065	-0.0960983803488714	0.0468333333333333	0.1825	0.320833333333333	0.451666666666667	0.0379506306957946	0.0306137607929343
150	1.09607021845836e-11	2.8473496408455e-11	2.75822732142473e-10	4.86947505121947e-10	0.394417983041916	0.49786213455635	0.0790245644413701	8.13650325717275e-05	3.88841644777703e-09	0.00360558997763018	0.967221765295373	2.82400458474603e-13	4.06456833075602e-11	4.70424687093548e-12	3.2197354659545e-10	3.72328803217568e-11	57.2506693292235	70.9952956281195	74.6370973282392	75.3623755880617	0.725278259822517	4.3670799599422	18.1117062588382	15.5263065558847	34.6788074759515	8.47248266242786	0.00168863359613169	92.9172171997255	0.06675	0.22425	0.348	0.44275	0.04888290282585	0.0579419028391209	0.0120019472308457	0.0783905287289817	0.0137102620942533	0.00475962698211819	0.107115414858136	-0.120897653343716	-0.0962239453138489	0.0218139344358259	-0.0296899935510274	0.0481666666666667	0.176333333333333	0.32	0.443166666666667	-0.195434646107872	-0.0376338284411149
151	9.33098411119591e-11	1.87481770243654e-09	3.61483668700529e-08	4.28799648802798e-08	0.21511212349175	0.711316049735326	0.392479742861255	1.94910697284382e-05	1.10356895901941e-05	3.36838697848745e-05	0.512067034648292	1.71944733021732e-12	1.15806239653007e-08	5.75535358370058e-08	1.4513276010535e-07	4.88079817532358e-07	52.8117042132071	61.5102080866418	62.9000265764626	64.4367101561438	1.53668357968127	2.92650206950202	11.6250059429367	18.2383867480667	19.3232068298694	17.1977294890021	0.429840883414727	88.7177248619155	0.06725	0.21225	0.34975	0.4535	0.0184337876697033	0.108152106123953	-0.00810911754912556	0.0743843317994851	-0.0701946513877864	-0.00229520226997695	-0.110677852241679	0.0668492389460891	0.0192713626349127	-0.0524353973193252	-0.00392105374849203	0.0471666666666667	0.176833333333333	0.31	0.460166666666667	-0.120772288141002	0.0628369458654793
152	1.14742441898547e-13	5.59977614934398e-13	2.09202891441278e-11	4.93967235666834e-11	0.734046853167097	0.957235983017661	0.224389675457333	4.46375462960894e-05	1.20996253414859e-08	6.25962095807579e-06	0.479971048543794	5.67219309735833e-15	7.2779609816819e-11	5.00114440599272e-12	1.39395654640213e-09	6.4922628704791e-11	66.6643384126437	79.7579902890866	80.7066128314618	80.8220410456197	0.115428214157873	1.06405075653311	14.157702632976	16.6632445259957	32.4708112175467	20.407127982231	0.498929091108948	101.906122382216	0.06825	0.223	0.35525	0.442	0.0901468993742753	0.0739589151655876	0.0284580905875624	0.0854056757634139	0.0135330191442782	-0.0176334481256352	0.0733566714559759	-0.102927194667557	0.125378683858333	0.0112890341669113	0.0220104442730373	0.0488333333333333	0.176666666666667	0.311833333333333	0.449166666666667	-0.034083936454705	0.0279398030714293
153	2.10922639076027e-09	1.35058763449886e-09	5.29586673715494e-09	1.09788609523138e-08	0.632426902756862	0.353534032951277	0.0287554738271352	0.000314989009398385	5.66240310864019e-07	0.00223621362833509	0.941084696556524	1.83311117488643e-10	1.81819099829041e-08	6.5742703829788e-08	1.52249017592327e-07	3.46245119132311e-07	46.3234278130549	62.2597175638584	67.5713535367831	67.8001375917011	0.228784054917924	5.54042002784263	21.4767097786462	12.9790900829485	25.0239009895959	9.34478109221527	0.00546218693853007	77.7021171167828	0.0685	0.22775	0.34925	0.44625	0.0122895623783356	0.0858444828871869	0.0245902998143316	0.0722562477241671	0.0187643753664184	0.0188582459456677	-0.00413098867044986	0.0143883886797361	0.0535036157625603	-0.0162502703879814	-0.0334685088353929	0.0511666666666667	0.1865	0.319833333333333	0.447	-0.0568632431689563	-0.0732127433827364
154	9.71177536651614e-11	1.72160536235996e-09	2.20142958886479e-09	1.45554662444326e-09	0.0813032733387936	0.051025569168783	0.0454172962408503	2.04747345964703e-08	0.00451589587364763	8.58355443217698e-05	0.718229750854697	1.1126201480386e-06	7.72672807812958e-09	1.82225956228253e-08	1.46439919728197e-07	2.43289957262945e-07	52.7286750683124	61.7051586382586	69.6844376463123	72.7230922875387	3.03865464122646	11.0179336492802	19.9944172192263	31.4490065199434	8.0637765135325	15.4252095002739	0.130195184399781	56.219419813555	0.07275	0.20625	0.35225	0.4515	0.0345591723542842	0.103428290670806	0.0790197090738937	0.0699792830059805	-0.0523345965478586	0.00496418019955449	0.169038077716303	0.0862297243082444	0.0513671075883841	0.0644205981352266	-0.143050129272556	0.046	0.183333333333333	0.3145	0.455166666666667	0.0550110034540321	0.016887775097296
155	4.77481472318688e-16	3.20837540817566e-15	8.2083880255627e-14	2.15997153355549e-13	0.868756364777534	0.789066109073829	0.156409128595706	0.000872140982169268	3.08883831745419e-09	6.4408796594961e-08	0.0100169206467233	0.999942943010808	2.58705072663603e-10	4.00074644156048e-14	4.01244597229518e-09	4.44064406325159e-13	77.9320726350415	91.1216843689763	93.5105343726755	93.5378380918773	0.0273037192018819	2.41615372290107	15.6057654568358	11.0810564627991	35.1270274229628	29.2260088685125	6.63188500205797	2.20896010197072	0.06975	0.2315	0.36325	0.42475	0.0625451058132886	0.0881143379864263	-0.0380217492592199	0.0892613292761855	-0.0262379965298158	-0.0245691187146387	0.0795797086050444	-0.0754917063944903	0.0596955217106963	-0.0188008549665714	-0.0252121283031414	0.0535	0.182666666666667	0.311166666666667	0.450833333333333	-0.0620124946360916	-0.0689255688152085
156	3.66693511414025e-09	1.21642799249083e-10	2.26780307272514e-09	4.86095795930156e-09	0.670699863658428	0.839574042194441	0.0103409960410197	0.00306633465778194	8.70425177926229e-05	2.53048892212799e-06	0.699766241448018	3.78427179299672e-11	1.3847619262903e-05	2.74068037383373e-05	0.000104968677278851	0.00015905621644472	45.1689986615384	67.7253249231144	69.6131388412177	69.7939234054575	0.18078456423973	2.06859848234308	24.6249247439191	8.7675714001407	15.3988224688565	22.1432137166303	0.148715151681245	81.4532902985089	0.0645	0.211	0.3545	0.45275	0.0518835093267295	0.00924924176757899	-0.0668697367567945	0.0969211453103961	-0.00814749771313254	0.00644393084200506	-0.140914267012502	-0.0935351743549162	0.00637668328411694	-0.00199421904514063	-0.0982470605318352	0.0505	0.179333333333333	0.309333333333333	0.448833333333333	-0.208669053670535	-0.0504576254881374
157	0.000335213733965881	0.00021864987822348	0.0011324632362668	0.00115803042800376	0.220472767475538	0.593826434421834	0.127320193690428	0.302694343075868	0.000202312899480271	0.010133271729417	0.616602425005325	4.09177644090248e-05	0.00128073291822813	0.00136071823092698	0.000345763084454892	0.000268215040853816	20.8753060554591	33.5666060369185	35.7622074013343	37.2634987905549	1.50129138922057	3.69689275363635	16.3881927350958	1.06228616180215	13.8094793943965	6.61131655154531	0.250671820198477	46.7135389727388	0.0585	0.21775	0.33825	0.45175	0.00573217676313325	0.10235893563254	-0.0161546909844395	0.0891530145476595	-0.0317224685829117	0.0158835458120175	0.0341264598889224	-0.0173796197813411	-0.116844708651689	-0.0106957937412938	0.107147262005541	0.0536666666666667	0.187333333333333	0.313666666666667	0.446666666666667	-0.15452993919721	0.0542955336740938
158	4.67879125988958e-05	3.49029670252306e-07	2.62058465002853e-06	5.04912633235656e-06	0.736081502976893	0.71099089804835	0.00438015436797774	0.000489265596032288	0.000953965679209426	0.227157197082032	0.345940257268953	1	2.37557203177821e-05	1.33038968210648e-06	0.000258786297647885	1.29657531094919e-05	25.156726509842	49.3658004197496	52.1808116814063	52.2944123320631	0.113600650656736	2.9286119123135	27.1376858222211	12.1561388316386	10.9148475192778	1.45857369561782	0.888293187763338	-55.1743476005602	0.066	0.20675	0.33525	0.45175	0.0306442300626312	0.0256034997302826	-0.0273325408103063	0.125054936022416	-0.00960997167345408	0.0220270306469518	0.0878710441237146	0.0976600760986964	-0.0711897346846479	0.00293630472885491	-0.112778967913323	0.0495	0.180166666666667	0.323666666666667	0.461333333333333	-0.271172224212306	-0.0429559549288551
159	8.33115837043218e-08	8.01238941878035e-09	1.13212018866303e-07	1.9783719852836e-07	0.468983685409785	0.785884504336505	0.0244598161813489	6.92776414554471e-05	0.000367703342473291	0.000967994112987465	0.460356253324015	3.30049131198579e-06	2.094030098164e-06	1.59995502078864e-06	1.96739952341751e-05	1.12421618603381e-05	38.6237687800894	58.1751635140827	60.0882428661207	60.6126124146031	0.524369548482355	2.43744890052039	21.9888436345136	15.8304761029221	12.6895571618697	10.8878062014064	0.545028350570647	53.4058891542296	0.0685	0.211	0.354	0.456	0.0193687011013099	0.0960689418945245	0.067458941936166	0.0866163685848726	0.0525614961808616	-0.0103831600337435	-0.0267896871690751	-0.126289207063492	-0.0378554724580252	-0.0236971794144498	-0.172310687538043	0.0495	0.182166666666667	0.322166666666667	0.4485	-0.0203966983952186	-0.101187770350199
160	1.84404376628789e-06	5.53639223874406e-07	2.59491694071471e-06	1.67973999545783e-07	0.00298182533303253	0.0258078317319166	0.00231376566269044	3.05781187615746e-05	0.00755914038540085	0.00251360985699879	0.856788647126007	0.0522746114467352	1.44318071768638e-05	1.90592021728128e-06	8.24359841151365e-05	8.58681540068865e-06	32.0781158658574	48.2717050228748	52.2060401858616	61.0245962206027	8.81855603474105	12.7528911977279	28.9464803547453	17.3815415879526	7.13505311282279	9.13066028177491	0.0325671022255847	24.8299280404625	0.0685	0.21025	0.3455	0.451	0.131186163895316	0.113383490016503	-0.00463087734675953	0.0516703280939055	-0.011295333690674	0.0128083538769596	0.0811625313173761	0.013205419353387	0.0425722082789278	-0.0306800660270832	0.168518290368114	0.0486666666666667	0.1885	0.3165	0.452833333333333	-0.00076732239003016	-0.0478214373010922
161	1.88054075648722e-12	9.83340364410993e-15	7.46016772934214e-14	1.86614461202714e-14	0.019563908207315	0.0619835645010792	7.00574997064491e-05	4.68950549952406e-05	2.28865604670421e-06	2.33183671438362e-06	0.120481352729322	2.10209715185862e-13	1.0357539837954e-08	3.66258513252335e-09	2.04957467783935e-07	5.01753736242676e-08	60.8955809386971	88.6683719663197	93.7290496851638	99.179444202804	5.45039451764023	10.5110722364843	38.2838632641069	16.569669161725	22.3360830113397	22.3001888753279	2.41105230476023	93.6006832694791	0.06975	0.22325	0.35725	0.43625	0.0494333746301633	0.135658868595557	-0.0140830547936378	0.0992661636985181	0.0227005434870566	-0.0263081485618116	0.0670568393142459	-0.132090255524109	-0.0255727878421463	-0.027054348748279	-0.372381592282625	0.0501666666666667	0.1845	0.311833333333333	0.452	-0.00962695291074653	-0.051810761430791
162	8.15664091075382e-17	7.4459722019537e-18	6.90647184737329e-17	1.93660181542786e-16	0.810525985153551	0.383383730147538	0.00320249920133156	0.0032989627092275	1.35257799698904e-10	4.8899979410612e-09	0.582760836999541	1.43418877354951e-16	5.88546066064163e-11	9.61876043065864e-13	1.05262963503297e-10	1.33407048668802e-12	81.5549427637015	104.311792487781	109.52814230934	109.585621187798	0.0574788784579141	5.27382870001748	28.0306784240965	8.63427627410329	41.2310354428155	34.2327137381781	0.301792537515212	110.265058162463	0.067	0.23025	0.36275	0.45725	0.103219495157349	0.121693179725864	-0.0207675404863815	0.0662952038153762	-0.0240618907565353	-0.0172992564427319	0.142861420443148	0.0499088258422177	0.0720422915824422	-0.0136207868035058	-0.100569037099185	0.0528333333333333	0.177666666666667	0.3065	0.451666666666667	-0.236509734826789	0.00835288007036847
163	4.97654952032736e-10	1.60910104831473e-09	2.72750467297315e-08	4.36945267591047e-08	0.370945731491254	0.771918808756012	0.179884504952183	3.78828359630543e-06	4.85189466399905e-07	0.0428988974506778	0.633936543788537	1.56657058584982e-08	5.04592431042521e-10	8.17821744923252e-10	1.10780306724512e-09	1.1706928967945e-09	49.3325854195646	61.8596368438375	63.5894844089198	64.3899783459783	0.800493937058491	2.5303415021408	15.0573929264137	21.3690969843165	25.3218181529664	4.0993817604849	0.226760230791115	66.9261833648496	0.06725	0.22225	0.345	0.445	0.0488223459896888	0.0635522470993317	-0.0225904665753737	0.0606219599270798	0.00688088698689399	0.0364144504521861	0.0729005561063004	-0.0577321948582911	0.0312953597385789	-0.00979280696714701	0.0500749286693579	0.0456666666666667	0.181166666666667	0.3255	0.449833333333333	0.0506301737870481	-0.0469491021996021
164	2.28773120721337e-07	5.89555056808933e-07	1.73884684282916e-07	3.072627861178e-07	0.489786185055613	0.0443731006721696	0.0176475714480974	0.00158238170064114	2.34591781614053e-05	0.00151027367285037	0.818260962987879	1.05962580662177e-08	3.48914248712165e-06	3.60195797028076e-06	3.27975772369247e-06	2.28504133302749e-06	36.495878113441	48.122307196616	59.0236873395042	59.5006832958825	0.476995956378232	11.3783760992665	23.0048051824415	9.98013398075091	17.8855809630404	10.066039057836	0.0527998913821648	67.8872016347052	0.0685	0.21425	0.3485	0.451	0.0478137155319372	0.109300971157844	-0.0127219358670825	0.0650849142510891	0.0414179257074654	-0.0392958769449826	0.0857860865682674	0.051051875576391	-0.214106974280142	0.00225905614676365	0.0126069087688235	0.0531666666666667	0.18	0.318	0.448666666666667	0.0175068331951469	0.0209415262748416
165	9.69219940180019e-08	1.05833084421807e-08	1.13115442438237e-07	2.41797757011823e-07	0.898994577184725	0.765402806052465	0.0259604538474247	0.00144573730634172	0.000479217685864111	3.43785250355292e-05	0.430700069766686	2.30502427200748e-09	3.8724537915991e-05	1.25696126108046e-05	0.000357237731072563	8.83867926773978e-05	38.3053950373651	57.5330687857859	60.0903556559642	60.1064672737484	0.0161116177841905	2.57339848796255	21.8010722363833	10.1465222359266	12.1948445680173	17.1589527235319	0.620934936609046	71.6093234237165	0.066	0.21675	0.354	0.453	0.0908180876472005	0.050114814433978	0.00283301767285326	0.0876358115208406	0.017393516567259	-0.00695004351829206	0.0455660284571613	-0.0302642498001812	0.0526066437826461	0.0403354413788493	-0.0819931143679324	0.0508333333333333	0.188166666666667	0.314166666666667	0.445	-0.00681267550913895	0.0438933132709356
166	2.82754280190625e-14	8.23315393763785e-16	6.42102510584628e-15	8.81483675689127e-15	0.208054426541917	0.235554130412413	0.000969020237975087	0.00148655186197433	3.21494823545247e-10	8.52907069809352e-06	0.37563582998287	4.93743121137464e-16	4.11693636981102e-11	1.58397798562648e-10	2.62306486219455e-10	6.6522991612314e-10	69.5480094807644	94.0929673649662	99.3130187401839	100.897931781343	1.58491304115887	6.80496441637661	31.3499223005783	10.0952104139224	39.5394729291293	19.8154449085032	0.784935815379868	107.464831594464	0.06275	0.2225	0.3565	0.4565	0.0212613290762555	0.108463086192055	0.0323763468803293	0.0344438003482349	0.0180041888422691	0.0129426430688013	-0.0197907024499028	0.00259081967426537	-0.000985364678807132	-0.0576682130759998	-0.00548796845320436	0.048	0.171666666666667	0.313666666666667	0.4475	0.0065429892842665	-0.258320394301565
167	5.21269920346614e-11	7.79554481940701e-11	2.54718715126172e-10	6.00144889890174e-10	0.853012551342618	0.29370850919719	0.0350648224535576	2.87338427333967e-09	0.00102726280591444	0.00483349277178922	0.275444528965951	1.14580875650278e-11	2.43324499178806e-10	8.24942268158663e-11	3.86148320529973e-09	8.9777410103349e-10	54.0197921998406	68.7293055395421	74.8256753405731	74.860002541478	0.0343272009049542	6.13069700193591	20.8402103416374	35.2678363838586	10.7777715787906	7.94070771090082	1.18943016462254	84.2733500100244	0.0745	0.21675	0.3505	0.45975	0.0445875826579634	0.101015200148308	-0.0511421630633545	0.0446046147191044	-0.0140694901806191	-0.00865061076356463	0.0845751030702704	0.0577958457504748	0.0695880880968739	-0.0748824786943691	0.0667134442725764	0.046	0.189833333333333	0.323333333333333	0.448666666666667	-0.00752230165465847	-0.125968460223359
168	2.29263337466195e-07	2.1240950723512e-07	1.45445077975487e-06	1.11978976286474e-06	0.112510291524573	0.340292387030588	0.0494569448887654	0.00675784155394064	3.60230564634964e-05	0.00292130406886239	0.0246593222785376	3.09488450821672e-10	1.3505215797701e-05	5.29474973400976e-07	8.53196832869815e-05	3.85233160979743e-06	36.4913624656547	50.5388664563943	53.684313203019	56.2029151801325	2.51860197711358	5.66404872373823	19.7115527144779	7.33623015246576	17.0702047166797	8.85597891082398	5.04765273825797	76.4495245733846	0.0675	0.22125	0.35425	0.4665	0.0820939034072271	0.0937934793721939	0.0419617574342961	0.072601519601263	0.0299597251902314	0.00129434420977514	0.0301359554858923	0.0460721313640403	0.0963642291021649	-0.0107343358525922	-0.0533742185955107	0.0543333333333333	0.187333333333333	0.3255	0.443666666666667	0.00728427984828805	0.0358880541939411
169	8.80124408577037e-12	1.71641745444391e-09	4.21786385909573e-09	9.03563671345905e-09	0.69145853120897	0.254976321618199	0.479681224386911	0.000294314901626816	8.06857270541481e-08	3.63700870060139e-05	0.639478970608513	2.26930785315716e-09	2.6235979398946e-09	1.30322073753937e-08	1.92738733299859e-08	6.63402282644831e-08	57.7047860728053	61.7120582455245	68.1204581780621	68.2779691377218	0.157510959659703	6.56591089219728	10.5731830649165	13.1062329965107	28.7895394359639	17.0519980447443	0.219424238121064	71.6472159459658	0.06725	0.21075	0.347	0.44075	0.0344282269195004	0.00944431842122754	-0.046904882743341	0.0390289258272019	0.0391465212474628	-0.0339276222376799	-0.291695782694919	-0.115886099876797	0.00805624874564742	-0.0243823603871346	0.0098103525255599	0.05	0.168	0.3075	0.4455	0.00639438310664644	0.0132489310494069
170	5.1359765959906e-11	7.28180116232174e-10	2.82433767744364e-09	1.77601493387219e-09	0.0756723636050502	0.127343730682388	0.0772561440228858	5.26119428297578e-05	1.22633012203329e-06	5.97762831765346e-05	0.921481588417938	8.79336954952468e-09	1.56004001770284e-08	3.8805900220174e-08	3.67289366942634e-08	6.75210653055856e-08	54.0505454267986	63.6681356861809	69.0859327960206	72.2414143045607	3.15548150854011	8.57327861837985	18.1908688777621	16.351592224918	23.5354543552949	16.1097251581432	0.009715573693029	68.3445797675485	0.07	0.227	0.35	0.446	0.00665650000146846	0.159344561188529	-0.10315144205735	0.0325140243573263	0.0239300807773659	-0.0166396885304095	0.0676808653225951	-0.18243101838843	-0.066267284939147	-0.00101385821594264	0.155395033410793	0.0505	0.187	0.3115	0.445	0.00137618830995488	0.0221201772480715
171	8.99219227638815e-10	2.45063587334128e-12	8.80572756841349e-11	2.15723465797394e-11	0.0195930364340478	0.277819607336865	0.000279648046584583	7.40283207101345e-06	6.8202298510068e-05	0.000179493560995479	0.780150212312486	5.2507169937245e-13	9.84957608504032e-08	1.49280356698598e-08	5.47785610787918e-07	7.53037858805434e-08	48.1007667724407	76.4787332333653	77.3341868064599	82.7819822296442	5.44779542318429	6.30324899627885	34.6812154572035	20.0862153070211	15.8600794414106	14.0344325628284	0.0779098095645168	91.4788282007841	0.077	0.2145	0.351	0.4495	0.0575893357657813	0.119525878198932	0.00916516160813567	0.0931020394780448	-0.00950284642279693	0.0257375407425173	-0.0321799153614053	-0.0558512121379805	-0.0229959665499458	-0.0349819364182777	0.0980491054108649	0.0545	0.182166666666667	0.315	0.446666666666667	-0.127056838306406	-0.0486057928898501
172	1.44430473955734e-08	1.02103112488828e-09	7.76207966185775e-09	1.75460970481866e-08	0.995049753611682	0.586092421704691	0.0113541364925458	0.000155029489136518	0.00107006959187633	8.81092610949598e-06	0.928133713207722	1.80820217571568e-11	1.34508711963166e-05	1.28460525922736e-05	6.1674276537438e-05	3.34841258190636e-05	42.301864543806	62.8980011817257	66.6469410613208	66.6469795540834	3.84927625418641e-05	3.74897837235767	24.3451150102774	14.3101164275795	10.702221667083	19.7533036012137	0.00813480758552032	83.1984593206683	0.0675	0.2135	0.34575	0.45375	0.0817189621327206	0.105566439690973	-0.07765530528257	0.108693374969679	0.00321010047808502	0.032374553757657	-0.000361823218378921	0.0675874499298462	0.0448576972006683	0.0621279642169513	0.0922143961824334	0.0495	0.186833333333333	0.303333333333333	0.454666666666667	0.00625608268189709	0.0285664387823853
173	1.83029433357361e-11	1.8758992003963e-12	3.34839390624233e-11	8.23314025822869e-11	0.952184987087178	0.771110934513758	0.0154117909606439	2.42370114909811e-05	2.36553433667499e-07	0.000184969767735016	0.693738962225267	3.94921347418798e-12	6.18439611719102e-10	2.35354028128545e-09	7.66666463963559e-09	2.01960157855422e-08	56.1890173645806	77.0735340347383	79.6056272713831	79.6092228502603	0.00359557887713891	2.53568881552201	23.4202054856796	17.8235088551319	26.7087048673857	13.9779237983657	0.155067498260905	86.7739759889059	0.06975	0.21925	0.3475	0.4535	0.0543039101427684	0.0936477841444602	-0.0436950715143796	0.0895494086126843	0.0464777426783819	0.00216293745270982	-0.0513665294146335	-0.222681868546905	0.0328608466551744	-0.0622081405935191	-0.120460444900701	0.0495	0.177333333333333	0.311666666666667	0.4495	-0.0886128855788004	0.0314633825356029
174	9.33593754900882e-08	1.50360567749441e-09	2.43355135839663e-08	5.30819878859714e-08	0.845342038792696	0.863926730005449	0.0076399216508453	0.0573106788287309	1.2960935731915e-06	0.000608019439616901	0.275308186830571	4.58347540671256e-09	4.56971555382223e-06	2.4603844651487e-06	1.62891358993267e-05	7.51042895531761e-06	38.3842020559387	62.0145832553026	63.8681702458271	63.9062206117014	0.0380503658743692	1.89163735639886	25.5220185557628	3.61354946786651	23.4290073840257	11.751263650378	1.19010594568681	69.9372885708326	0.06075	0.212	0.34175	0.45825	0.101756526010688	0.131005387681359	0.050470566254678	0.0863462951697532	-0.0169875490846292	0.0142757042579356	0.110904085157108	0.0922692586291772	-0.0310726072415108	-0.0250332901425535	0.0170776319934799	0.0518333333333333	0.173166666666667	0.309	0.447166666666667	-0.0158746600888166	0.0274691608821229
175	2.06026416632995e-15	4.49242521811131e-17	1.2580716452743e-15	2.63212906763325e-15	0.417472426401024	0.663108697559516	0.00250188679117276	1.1521201065114e-06	1.01919693415853e-10	0.00059449646784968	0.915046341900064	8.2790449990184e-17	6.38894836327333e-14	5.73796717154172e-14	6.97015940107075e-14	7.4479453082841e-14	74.9314187255222	100.419100650448	103.001229764683	103.658649296522	0.657419531838968	3.23954864607367	28.7272305709994	23.6555690869482	41.7842775531008	11.7931315941478	0.0113796832611115	111.506693842592	0.0725	0.23025	0.35275	0.45075	0.104055140831169	0.136932630850838	0.0708249369096699	0.0354434973999383	0.00367543748107332	-0.00946507271873075	0.0355208701896623	-0.00693352591160772	0.0113754941450636	0.0511994316866675	0.184314286280314	0.049	0.177333333333333	0.319666666666667	0.449666666666667	-0.136881107392466	9.59228115968315e-05
176	9.07557862674481e-06	9.48853055453867e-06	8.18263291026692e-05	0.00014874900987058	0.853016172967038	0.884558515800834	0.207656172753189	0.000249487391815303	0.000374777365665926	0.170909611301811	0.235103826148018	4.91479995715871e-07	4.65873739273872e-06	1.6071174441657e-07	3.25407663388225e-05	1.09666900378376e-06	28.6808284346625	41.4247154113182	43.1246272838398	43.1589527737015	0.0343254898616578	1.73423736238328	14.4781243390389	13.4159980134027	12.65392831192	1.87494661411802	1.40971430421268	58.308509509208	0.069	0.218	0.33125	0.46875	0.0455468466943305	0.0681492920324595	-0.0801944522898225	0.0945763318565968	-0.0140729441569856	0.00129737310381573	-0.0246917802768623	-0.0382717361401818	0.0276842850693832	0.0295840848805242	0.0673994492762213	0.0513333333333333	0.188833333333333	0.318166666666667	0.456666666666667	-0.0715312306951532	3.9665330660835e-06
177	3.06586899590556e-05	3.76167384301943e-08	3.01268064564921e-07	5.45579917682623e-07	0.532869399711117	0.631041187988428	0.000769963387247586	0.0369901032021448	6.77532089938501e-05	0.0083205335483011	1	5.37498402291288e-18	9.35498546067338e-05	2.70994299407573e-06	0.000758978469471077	2.60405115317529e-05	26.0681666125893	54.5931054253597	57.6536962065511	58.0426128699764	0.388916663425334	3.44950744461676	31.9744462573872	4.35086734240667	15.8725817498416	6.96315176079588	0	117.661022909096	0.064	0.22425	0.3355	0.4535	0.113762398860112	0.0359432464457959	-0.000809385748440077	0.0873389982375966	-0.0560375334652573	0.0196273815168071	-0.080592796719898	-0.109179602737949	-0.0612925423342817	0.0118077505028415	-0.0174741853340944	0.054	0.191333333333333	0.310333333333333	0.4535	-0.128930807405775	-0.154643473414272
178	8.35776361517896e-09	3.0088130668125e-10	8.26593652694064e-09	3.60444814923068e-09	0.0447481041604408	0.434877891844865	0.0044756218034108	0.00540282730175014	7.85595291587726e-05	3.0959657287602e-05	0.030872703396402	4.50148155947823e-12	2.31885053094335e-05	1.05374338860189e-08	0.000153577238770015	1.22457034095573e-07	43.4469468344614	65.6760630508797	66.4946270875807	70.5227348529661	4.02810776538536	4.84667180208635	27.0757880185047	7.73941594493772	15.5926461592662	17.3579738797089	4.66002714513161	86.4673557972736	0.06175	0.21475	0.352	0.46075	0.102896212587391	0.112812336276073	0.0239750163481496	0.0586313296292071	-0.00704646074941701	0.0477605482167724	0.0582168662871208	-0.0922193639975235	-0.0143538697139774	0.0336003628872598	-0.231492748743531	0.0488333333333333	0.182666666666667	0.312	0.438833333333333	-0.103162653080326	0.0525056764252755
179	4.11377427529039e-10	1.12154070907217e-08	1.10855463495914e-07	1.4982948970515e-07	0.279056927100755	0.562022919860883	0.39577035026106	0.000925053085707578	6.56246828436493e-06	1.00278708848928e-05	0.565860700737799	2.47147850285637e-09	4.35726632289892e-07	9.42323176396284e-07	1.81082514053929e-08	3.33648681572792e-08	49.7287532182381	57.3990886257816	60.1403139001559	61.3119909140369	1.17167701388098	3.91290228825528	11.5832376957987	10.9718711457172	20.316717753929	19.5061044207378	0.329657726339065	71.4400867775471	0.06075	0.213	0.35375	0.4555	0.0326292369078545	0.0129932366286139	0.0703843102063395	0.0664866660293619	0.0192011991551528	-0.0334212375041467	0.0236742730892958	0.0363302288006417	-0.0492169449888071	-0.0100202535357209	-0.126074777138688	0.0456666666666667	0.176666666666667	0.311333333333333	0.449666666666667	0.0203806226798243	-0.144264271002795
180	4.70732245923839e-09	6.40750942706388e-12	3.08094111027942e-11	7.59502890437522e-11	0.986293717592365	0.361739609522015	0.000233738456960583	7.94957550048792e-05	1.24716241131936e-05	0.00112464010130463	0.341483163233094	1.99096736652657e-12	1.04730651270135e-07	1.296343637726e-08	5.65606293063236e-07	8.21762317513375e-08	44.6472256895431	74.3354285982641	79.8006710660557	79.8009661883043	0.000295122248644475	5.46553759004019	35.1537404987612	15.5702465756858	19.0896986777807	10.6102248931566	0.904855266142476	88.3755006144696	0.066	0.22575	0.34625	0.4485	0.0900331195872366	0.113508176952184	0.0590261463800556	0.075107948126262	0.0542139538344834	0.0220162278935133	-0.0685621168622785	0.0583786415074511	0.0722805940660132	0.0312188123391898	0.050968747780812	0.0475	0.189666666666667	0.315	0.458166666666667	-0.278509626145606	-0.0197733557494609
181	4.4805549893054e-07	1.61065931319222e-08	3.84031426523616e-07	7.95044892780011e-07	0.851689225410334	0.991408285092344	0.0243360474796831	8.47737496804513e-06	0.000365476186579244	0.0719431372876793	0.947623157757084	5.45859292827941e-06	1.56946244298918e-07	1.39191466473502e-07	1.97374831762737e-06	1.26011871412431e-06	35.0763623674138	56.5620947841235	57.0462117082352	57.081167070799	0.0349553625637782	0.51907228667551	22.0048047033852	19.8270658261463	12.700917625385	3.23812024440122	0.00431541971738625	52.0898090818323	0.07075	0.217	0.3315	0.4465	0.0297515512922497	0.0697147201365973	-0.137387392621523	0.0935106062182964	-0.00659998062629882	-0.0355521977700303	-0.0424596797018971	-0.0156843065469648	-0.0377854906828797	-0.0358716124217293	0.0770314774131793	0.0493333333333333	0.187833333333333	0.314333333333333	0.447166666666667	-0.208625036753022	0.0244450662572601
182	1.05891316257918e-10	1.06219921626551e-10	2.5807001623864e-10	5.68866328541538e-10	0.659607225501077	0.223836730332903	0.021180476919784	7.88751797318718e-06	4.76757652846644e-06	0.000184730790153584	0.538743418217326	1	4.83316056293366e-09	3.41032603786022e-09	5.26388228755904e-08	2.75182578675918e-08	52.549124703939	68.0314332733396	74.7947142988778	74.9887153585369	0.194001059659058	6.95728208519722	22.4395906545979	19.9649411566306	20.9284633997686	13.980354427882	0.377873663441278	-87.8657680983819	0.073	0.2175	0.35675	0.45975	0.0809157988885316	0.0842780698614729	-0.00185462029192553	0.095828508655181	0.0234313428299997	0.0025122054887789	0.162801308493822	0.104475708657748	0.042864602184949	0.0327570579662356	-0.0543309712463202	0.0511666666666667	0.180333333333333	0.320666666666667	0.4535	-0.13299362307269	0.0554072727347003
183	2.76860120093416e-15	3.29614194227486e-14	4.89336400047978e-13	1.1359685489776e-12	0.604163381240346	0.59747978496734	0.166621225250388	0.000114679002449725	2.31416007738743e-09	1.77373556054267e-07	0.889029496264723	5.0881380122318e-18	6.5521977847214e-11	1.36817245593288e-11	2.4972385126761e-10	3.48660751295237e-11	74.324563649825	86.0117322209044	89.4153485361603	89.6841106303182	0.268762094157864	3.6723784094138	15.3595469804932	14.8782272457674	35.6894317505757	27.2652181981048	0.0194692760251201	117.784046594258	0.064	0.235	0.3585	0.44975	0.0859840489912251	0.129238734769722	-0.00116986482301929	0.0464379300442438	-0.0254452954138826	-0.00768099968583821	-0.0402609058508734	0.0252981909583196	0.0246688679831131	-0.0134239677005812	-0.00311582406784543	0.0461666666666667	0.1855	0.308333333333333	0.448333333333333	-0.0463699696643744	-0.0750326847468798
184	7.1879933510533e-11	3.15599444315292e-14	9.2710947943075e-14	2.05334103942312e-13	0.515500488483022	0.182988823207623	3.17631973780941e-05	6.15170383965219e-08	0.000191439979543432	0.000732150256739005	0.278293873831851	1.00397404632515e-07	3.59304592593193e-09	3.06464372603374e-10	2.68272063266761e-09	2.66099031437958e-10	53.3532233846345	86.1072982137703	93.2320935404932	93.6549795395331	0.422885999039863	7.54768132576282	40.3017561548986	29.3150191189861	13.913290640141	11.4058035516609	1.17540285541872	62.3159841881264	0.0705	0.21575	0.36175	0.44	0.0911552731464447	0.0888237446141815	0.0248252329512841	0.139448874901694	-0.0150647231776169	-0.0199078197629521	0.0428227849956154	0.10948190985255	0.0237214787472928	0.00792215133804	0.158984732881248	0.045	0.185333333333333	0.329	0.451	-0.0407672851567478	-0.00934599437421043
185	1.36617158611753e-12	3.19337946023206e-12	2.99581813742006e-12	7.34548543294964e-12	0.766919231848117	0.0931088779651422	0.0137699110136318	0.000448120925574882	1.84663208307678e-08	1.27942263992595e-05	0.954214530511359	6.52698343236035e-18	9.87609280456184e-10	1.04247499976262e-11	1.78793442250008e-08	1.56235752159477e-10	61.5555518515612	75.8890552102239	85.2307663869433	85.3186235341054	0.0878571471621399	9.42956832388154	23.7630716825443	12.3200407184813	31.6494887174867	19.0409624941076	0.00329649432387669	117.2252996146	0.0665	0.22275	0.35375	0.45275	0.0471494271995501	0.0750643934090973	0.0382380631745635	0.0639306663864993	-0.00592981963595251	-0.0509660471280443	0.210585815660678	0.127582419082872	0.0809495244689997	-0.0413102607457407	0.0359180086405872	0.0498333333333333	0.177	0.311833333333333	0.452166666666667	-0.168604782518598	0.00854881054226185
186	2.48981947528621e-08	1.53837590122747e-07	1.73860468701531e-07	1.2666904352583e-07	0.0997500077121676	0.0638031648528488	0.0380737284904959	0.000199733991202341	1.4662195009599e-06	0.0202782475047531	0.748736137723795	1.23716912813725e-07	4.01710998043217e-08	1.13567775979728e-07	1.44743853313111e-07	2.98285771096491e-07	41.160498071753	51.2984021959128	59.0240335499329	61.733569445656	2.70953589572309	10.4351672497432	20.5730713739031	13.8335844642834	23.1917901238776	5.38778052903581	0.10259613436574	61.7927172650152	0.07025	0.2215	0.3355	0.44775	0.0491779090624685	0.121702879762921	0.0205279740702375	0.0403452120865925	0.0373704256108553	-0.0314029569197556	-0.00619421800424618	0.00847913395272573	-0.0216151994209132	0.0531402335427725	0.0718170527861093	0.0521666666666667	0.182166666666667	0.313333333333333	0.4445	-0.0704673283360785	-0.031331540559785
187	1.54815626602331e-05	0.000283920934595838	0.000570274851217378	0.000155081466594805	0.0212440823539814	0.0711041973659126	0.160494917032384	7.59301262309291e-05	0.0429589450090986	0.00709403583902277	0.26430217945259	2.71784567448836e-08	0.000159251164297865	2.88749049488886e-07	0.000641237617975681	1.62829354519161e-06	27.5366938328589	32.8927644947034	37.7357627528836	43.0424198043838	5.30665705150022	10.1496553096804	15.505725971525	15.6570220154108	4.09701696019511	7.24900377918493	1.24608166640064	65.5666992015468	0.06625	0.208	0.34775	0.455	0.085184415096737	0.0801149597405257	-0.0213742849697385	0.0251896524628465	-0.0358354285733105	-0.00144376913651626	0.08738248576441	-0.0560484846040683	-0.111594119062329	0.0590316205770563	-0.178671896977142	0.0476666666666667	0.1915	0.321833333333333	0.443666666666667	0.00533182984051707	0.0203823650587509
188	4.83154024585946e-09	1.42921194069463e-08	1.082029512395e-07	1.97842159221861e-07	0.520806184783414	0.582412305989018	0.140399230696927	0.00143092355646717	5.06528971178711e-08	0.0119421227059345	0.511752162239179	3.51211542895397e-09	8.83911193101909e-09	3.3029702768137e-09	9.58582016868837e-08	2.86702366284181e-08	44.5927986852257	56.8386921491983	60.2002527254226	60.6125492321007	0.412296506678103	3.7738570829024	16.019750546875	10.1655096345567	29.6916360655832	6.31944163982371	0.430482756082711	70.5858994083175	0.06375	0.235	0.34975	0.4565	0.1080369319569	0.0531719229439551	0.00427513340521372	0.0821888368064878	0.00369943121134689	-0.0229417514795723	0.00837264531132592	-0.0332092953650508	-0.000262596390168216	-0.00138456714744458	0.111013104178935	0.0488333333333333	0.189666666666667	0.3255	0.449833333333333	0.00180243459385153	-0.0248681585391025
189	6.85222514191944e-14	2.32427130850582e-14	1.06554498007975e-12	2.674275933374e-12	0.79979622132034	0.969762829340334	0.045891554501123	8.66548733578657e-06	5.39427790843371e-06	5.25191927199347e-07	0.0386656454454717	2.112597875887e-14	4.03206706931568e-09	1.95902157293671e-08	4.38270209104383e-08	1.39170083765586e-07	67.726090514414	86.7798276796093	87.6218233972177	87.6861418553526	0.0643184581349487	0.906314175743319	19.9600513409387	19.7851154580385	20.6919331482532	25.1690171420814	4.27549741086477	98.8948214964055	0.0725	0.22175	0.3565	0.4395	0.00750825160625655	0.147978679920985	-0.0427979730487845	0.0469243355222574	0.0425761272734443	0.0128527884740096	-0.0504619087655323	-0.0453868232261204	0.070490816819352	-0.0284721405562919	0.0845523184560261	0.0508333333333333	0.1845	0.308333333333333	0.4605	0.00292944824330955	-0.106767864007475
190	5.35051400357677e-08	8.61380640722886e-08	1.85513009403979e-06	3.12646214997761e-06	0.487191442475652	0.971088085494328	0.233418645284263	0.00858127945284064	1.13055537189787e-06	0.0020118954262965	0.367575200023282	0.00015864703113984	6.27509457662407e-07	1.51360572936746e-06	6.47070288347276e-07	9.68286854401887e-07	39.5547032846807	52.6590777992606	53.0643017944749	53.5470249033824	0.482723108907521	0.887947104121849	13.9923216187017	6.90796099724139	23.69193132484	9.53865116365341	0.811845466050727	42.978832015294	0.06525	0.2205	0.347	0.465	-0.00955848831133216	0.0553651146527231	-0.0112561428338479	0.104084044055817	-0.0125162672321475	0.0330982616744259	0.103422696650122	0.132692341680184	-0.0552229139828382	-0.0047752291131364	0.0423308232987076	0.0526666666666667	0.180833333333333	0.317333333333333	0.455833333333333	-0.0550126847331296	-0.0326749707090376
191	7.13235984400218e-11	2.6261688552026e-10	9.04954004750727e-09	1.83728607063772e-08	0.6112615250143	0.990213500792267	0.282731980540727	5.25626820870393e-05	2.41328059996749e-05	4.39919429502478e-06	0.973807534602663	2.26894080023813e-11	1.46811547256624e-07	1.4079880584654e-07	9.62718041346045e-07	6.98375052249653e-07	53.3693456018373	65.9843636154401	66.2751574410358	66.5334994305595	0.258341989523615	0.549135815119371	13.1641538287222	16.3533675528088	17.8317075112082	21.08253514032	0.00107802463026019	82.6627820919259	0.06825	0.219	0.35425	0.4485	0.0432040461869293	0.0640512281993481	0.0169994547085971	0.0666100543953975	0.000221459442982647	-0.0417566507882593	0.0636147406341873	0.0396114004469405	0.0242566849879426	0.00854902276741932	-0.00548102599072826	0.049	0.1845	0.310166666666667	0.448833333333333	-0.0782351230111295	0.0483813217417766
192	1.02861785934239e-15	5.59151809472599e-16	1.0119758397954e-14	2.36538343117336e-14	0.551380310142406	0.593550780439555	0.022305858937756	9.23093701860584e-07	3.77829716403332e-10	3.07431997705572e-05	0.736585574154486	4.4357343562134e-17	1.13365086571713e-13	2.98910438050103e-14	3.06287252445814e-12	6.21281115421831e-13	76.3573868846579	94.9366420131773	98.2805365169552	98.6353867121943	0.354850195239123	3.69874469901697	22.2779998275364	24.0822057998075	39.2241915717914	17.37130843466	0.113150393732212	112.914743568387	0.0685	0.221	0.3515	0.44925	0.0583147860719732	0.0151402975433109	0.0391150755569522	0.120839731122995	-0.038096709617294	-0.00104171297536453	0.0714392376802098	-0.032182848877013	-0.182945534271863	-0.00755513470013949	-0.0846402765590792	0.0455	0.1705	0.3115	0.452666666666667	0.0417498749436553	0.0529936376031906
193	1.36712650405356e-10	2.96777598547289e-11	6.23414826064853e-11	1.32326427862648e-10	0.563955602875737	0.18111533765589	0.00553856576040715	1.4994759377507e-05	0.00212403972253479	1.25112057599264e-06	0.34895637520009	2.18353796046711e-97	2.63154355671924e-06	2.51216914910275e-06	2.01926885259548e-05	1.20273792763942e-05	52.018643793941	70.9022695676613	78.1467691359212	78.4796705523986	0.332901416477398	7.57740098473732	26.4610267584576	18.7382094241457	9.43913221514595	23.4969483096647	0.87724859791706	501.952817470885	0.0705	0.219	0.36175	0.4495	0.0283610850960967	0.0666037494633526	-0.00597595376980217	0.0520659077828324	-0.0222350298099858	-0.00528717864090677	0.147825186190318	0.0580159140233702	-0.0734489534337804	-0.0501616772861305	0.0111227178189117	0.0496666666666667	0.193666666666667	0.315	0.44	0.0178362380677759	-0.158419650162518
194	5.27494756992898e-05	1.55078794449216e-05	4.36816278014452e-05	1.45617517293265e-05	0.0305665732395518	0.0985647336382428	0.0104406558194862	0.000596839598292089	0.0128525664189283	0.0051679445880254	0.605169905729758	1.77256249166954e-09	0.000307156709419405	8.88026500854373e-05	0.00122219838035751	0.000253170493747361	24.8977007033827	40.2184075571859	44.8168347792016	49.4939761306014	4.67714135139977	9.27556857341551	24.5962754272186	11.7858086762135	6.18929106762698	7.81971146100477	0.267268638206588	72.2461275169976	0.06325	0.216	0.34825	0.44725	0.0421007029124459	0.0963864793736818	-0.0809166572637534	0.0783401548596033	-0.0166113853312652	0.00906609768177295	-0.0768124894835196	0.113051685660358	-0.0860858946433709	0.0231257726703729	0.0900721165584549	0.0473333333333333	0.1955	0.321333333333333	0.4525	0.00209363039346707	0.0972457753420192
195	1.07267352222797e-07	1.14284043427083e-06	2.18297402573887e-06	1.17734569090405e-06	0.0641971051631256	0.0896948915316343	0.0819958995459109	0.00211141719592327	6.33188733449528e-06	0.0028848465951175	0.669843578025486	2.56991830563851e-07	1.13238624594292e-06	1.02576615581678e-06	1.72188096872689e-05	1.11404055229701e-05	38.0919392337382	46.543870756097	52.6485894464422	56.0740816180987	3.42549217165651	9.5302108620017	17.9821423843605	9.4500641172026	20.3851613045681	8.87890411044282	0.181785150176438	59.9525325657199	0.069	0.22075	0.3485	0.452	0.0468329102351119	0.0601543545462264	0.0280776235436847	0.0282801187466959	-0.0629444461422792	-0.0065049919548921	0.0174599520355146	0.0680702247218018	-0.031531415310058	-0.0350386965559557	-0.229259978431683	0.054	0.183833333333333	0.319833333333333	0.456333333333333	0.00545120340090732	-0.0542936875893834
196	2.06629187369296e-13	2.50399003704209e-13	4.37638005675588e-12	9.07067698207103e-12	0.492350959687778	0.656430972598351	0.0547556167265076	0.000694431158278373	3.35990567731808e-12	0.00756553097932948	0.856733811936742	5.21929252433538e-15	6.61542155921511e-13	1.46926871255477e-12	8.90748363006606e-14	1.31192703818711e-13	65.4522465641348	81.5398358654784	84.3515453681539	84.8229297869984	0.471384418844536	3.28309392152005	19.3706832228636	11.5040927644595	48.4664354572997	7.13353781058686	0.0325923194614006	102.096265321776	0.064	0.22525	0.337	0.451	0.0470697579319529	0.0926729609002418	-0.0299150855052579	0.0675770186285935	0.0295993402880369	0.0108802530757042	0.00770632976213576	-0.0782336495726877	0.0290751633285663	0.000596618902928024	0.0748641958766486	0.0481666666666667	0.169	0.3115	0.449166666666667	-0.0581723376673297	0.00490939214620865
197	9.87072304493812e-08	9.02050974534998e-08	8.71886663112942e-07	1.71045252053254e-06	0.71925711787476	0.767368642746792	0.112560413614913	0.0333700417803554	3.54310083131102e-05	2.28254391521717e-05	0.610508566868729	1.30249570455339e-10	6.85410028644608e-05	7.6223082082424e-05	0.000334439037469419	0.000284632071122293	38.2669847016368	52.5510499871816	54.9822698593416	55.1114754671216	0.129205607780023	2.56042547994002	16.8444907654848	4.52669306473763	17.1016768556765	17.9377025807844	0.259435023825063	78.5173754743123	0.06475	0.22075	0.3525	0.442	0.0734487757398078	0.15326266631437	0.0727898154358149	0.0520294361835913	-0.0237881402844781	0.00607539433784568	0.0517721615124812	-0.135509733652204	-0.0490350277219403	0.00777227824719864	-0.14729857839427	0.0545	0.186833333333333	0.311833333333333	0.447166666666667	0.0334806962474194	0.000135537292099309
198	5.6435917133094e-11	1.80830625595674e-10	2.17771229584245e-10	5.11098589446422e-10	0.824138074840359	0.134705913655599	0.0295389121214889	7.34452878579227e-07	0.00366787887022276	1.21166249494219e-06	0.712272141855399	7.73069313009611e-13	2.4982229805421e-07	4.50525474541361e-09	2.57673292031378e-06	3.75842762087197e-08	53.8550564160396	66.8291658406379	75.1967037685536	75.2460880952203	0.0493843266667682	8.41692225458246	21.3910316791807	24.5225484007924	8.44133004273317	23.5586063221763	0.136018053903172	90.5798922494313	0.07075	0.2115	0.3675	0.45475	0.144065021382141	0.1284798504885	-0.0986449312476596	0.0431696370986412	-0.0122825981393617	0.00187972946447296	0.0520685923436096	0.0598358375447419	-0.0600819267632343	0.0301064067268849	-0.0136990005761171	0.0471666666666667	0.187833333333333	0.3205	0.4585	0.016720260312477	-0.0518374032097633
199	1.55337773744595e-10	5.22098536482013e-11	1.93719972679642e-10	3.27978070952484e-10	0.360273715066941	0.245690795342403	0.0105782229384717	5.12661966025904e-05	7.06120617834728e-07	0.17276310454762	0.00119871877793341	7.08812473789601e-12	4.59443536246774e-09	2.00800537329795e-09	7.38044497240567e-08	3.01000623245104e-08	51.75335622071	69.6322702737452	75.4735688353467	76.3105077422078	0.836938906861178	6.67823746846261	24.5571515214979	16.4007035837021	24.5983529356927	1.85880222315245	10.4923181761787	85.4023772858129	0.0675	0.229	0.33675	0.4595	0.077670977629524	0.128870290379415	0.0749283756052696	0.0766052993399847	0.0264465703871719	-0.017696208691139	0.0763716475043695	0.097255005106517	-0.00590260911322229	0.0156477329007559	-0.0493948394948745	0.0483333333333333	0.188	0.323666666666667	0.426666666666667	-0.101248489880259	-0.019854069702067
200	3.65703499699549e-14	1.24757705431115e-14	3.59587810610809e-13	8.72605819338641e-13	0.676405601839709	0.827749849135014	0.0305884680519789	0.000797801813276678	2.40171858903432e-11	4.96341782782177e-05	0.663073009188455	2.186179750812e-16	2.65568228917163e-12	2.32428185230212e-12	4.45407219663752e-11	2.55243096752936e-11	69.0186683795473	88.1462327151676	90.1239516429778	90.2981518627639	0.174200219786144	2.15191914759635	21.2794834832166	11.2463398636	44.6123504073585	16.4620315664233	0.189812150279977	109.311234847975	0.0695	0.23025	0.353	0.43975	0.0887488914992247	0.0659814781361843	-0.0265909519763452	0.0887553393784075	0.0368219297054132	-0.0288641261454925	-0.0477954325054	0.0637783718918508	-0.0212981259092761	-0.0106850714446475	0.0281763441379342	0.0531666666666667	0.175666666666667	0.314	0.444166666666667	-0.0185184277250531	-0.0715420923500918
201	1.56062942358565e-08	4.46595646629793e-11	9.30951862385686e-10	1.50752491381847e-09	0.344414019662115	0.753072780025042	0.00132251637475049	0.000690657780829771	1.08074480765083e-07	0.0878760213778615	0.324669320329233	4.53265964282262e-15	6.82719645565933e-09	1.10108420723328e-11	8.92107540185721e-08	1.52005826768321e-10	42.1396035311191	69.9837360621605	71.7442739741236	72.6382058747986	0.893931900674943	2.65446981263813	30.4986023436795	11.5142207486924	28.223675869518	2.91285803703067	0.970043540241022	102.418457438746	0.068	0.223	0.335	0.4545	0.0678764783155111	0.126494494580782	-0.0212445850219454	0.121684014723097	-0.0183049219222005	0.0095352379989396	0.0467761639108594	-0.0908515977500906	-0.00795048311815522	-0.0458736210564579	-0.126013705684847	0.0516666666666667	0.179666666666667	0.318666666666667	0.4445	-0.0663733061934823	-0.0180877921328636
202	1.3179293481333e-09	2.61527799078839e-09	2.41290291223707e-08	4.98688891965265e-08	0.677865905812093	0.651808326402953	0.115259482520484	0.0130583909742671	2.07953316817973e-07	0.000154426228466445	0.257823897090533	1.87736582415353e-10	1.35866365909716e-07	3.5582250717957e-07	1.59337213216885e-06	2.93294587610663e-06	47.3041293276547	60.7482369275167	63.888984169178	64.0615222614142	0.172538092236209	3.31328533389751	16.7573929337595	6.16118212579204	26.9577345829621	14.3174560059615	1.28040418700584	77.6451475358582	0.0625	0.22775	0.35325	0.448	0.015858957508476	0.0970269213500451	0.0507074506382564	0.0614278705186403	-0.0248004847383141	0.0166362148181458	-0.0751059562362041	0.0671266198041412	0.0577226415043456	0.0163369389135111	-0.106771046942336	0.0508333333333333	0.185	0.316833333333333	0.4595	0.010359560067807	-0.0583060836457369
203	4.39701883379787e-12	3.13660383594036e-11	1.07746412284856e-09	2.01572822155922e-09	0.462706095477559	0.948971957342895	0.306977523201771	0.000375789813870986	7.54835272388679e-08	1.18906489312784e-05	0.786426218572541	2.55129420899632e-13	2.60731477584776e-09	4.79669510360521e-09	4.37672744701987e-08	5.46738929821226e-08	59.1402346318428	70.7779977518148	71.3952642437798	71.9346049311207	0.539340687340882	1.15660717930587	12.7943702992779	12.6488846028906	28.9186269633155	19.1807494579643	0.073416206310867	93.1524147763088	0.0675	0.2315	0.35425	0.44875	0.0264845560679089	0.053655769855167	0.0257737975842323	0.0718548897045672	0.00285529417942364	-0.0107975765931244	0.0217751827168818	-0.015937334134781	-0.0211262977852311	0.0125980846647768	0.0301743722528469	0.0505	0.187	0.312166666666667	0.446	-0.0646145605175996	-0.027345597496708
204	9.00605757770877e-09	3.94271732765898e-08	1.05793645807087e-07	2.07322740140059e-07	0.625215892922685	0.305159253045483	0.101986377959968	0.000228626119907049	1.24776813540267e-06	0.00531816319812193	0.79920958939212	0.996753001860388	2.57415475360582e-08	3.03742442397583e-08	4.76025962160888e-07	4.04698074493792e-07	43.2906434103788	54.4836704259578	60.2559710756032	60.4945755026783	0.238604427075188	6.01090507672052	17.2039320922995	13.5798531589435	23.5021105528012	7.76794111419986	0.0647041864776838	4.26012049066111	0.0645	0.218	0.3485	0.45175	0.0235668206745744	0.0719191086077083	0.0526460452745611	0.0794041850919152	0.0398849189209158	0.0435135839909404	-0.0672569612041872	0.11733119577071	-0.0357944810848828	-0.0615686002128594	0.0748279184530434	0.0473333333333333	0.178666666666667	0.321666666666667	0.449166666666667	0.00541386125401787	0.0448913977918624
205	1.40077278628533e-15	1.91417845899397e-14	6.48627073278987e-13	1.54793454118611e-12	0.657650906824503	0.881703448282478	0.277970562487972	6.03449338987933e-05	2.10880309421542e-07	9.57413231703908e-09	0.675280855615467	1.85151323940233e-12	2.11310486372781e-09	5.87276214500836e-09	2.2773408024779e-08	2.92829302615042e-08	75.7235262695031	87.2063448405388	88.7664768877585	88.962866573158	0.196389685399481	1.75652173261915	13.2393403036549	16.0917946476511	26.9307195543843	32.9258577565433	0.175486795029428	88.5450255430262	0.0675	0.2225	0.37275	0.44775	0.00916252522421528	0.0257188948716856	-0.098384235966339	0.0201551855726208	-0.00374521454952674	-0.0623255148107325	-0.154580622323018	0.026672872431027	-0.0445916973414331	0.0112171832891756	0.0134324942902609	0.0485	0.180166666666667	0.317166666666667	0.4435	0.00658968382747758	-0.00320445238619073
206	6.34685153753143e-15	7.48090220396441e-15	1.61857952296773e-13	2.66439893827053e-13	0.295187731867845	0.580901823632839	0.0397588278451724	3.93131454813585e-08	1.13031941032928e-07	7.62035116551224e-05	0.384861579935844	1.19686052380386e-14	8.28199744999303e-13	2.80402833626898e-14	1.63026203947855e-11	5.03541573194401e-13	72.620162172745	89.267878231396	91.9561561016817	93.0519649425623	1.09580884088064	3.78408671116631	20.4318027698173	30.1830443206736	28.1368691081461	15.6502250719404	0.755115088441016	100.197658644567	0.0705	0.22275	0.3575	0.46	0.0601707693454176	0.05622497882002	-0.0903524572683379	0.0846662507705562	0.00860453535048698	0.0196778486499161	-0.0868997886271477	0.0313511421930504	-0.0613592434233711	0.0688765515310089	0.006367706252128	0.0446666666666667	0.1795	0.319333333333333	0.451166666666667	-0.0853540529386428	-0.0535343468191898
207	2.05052674503725e-07	2.78291089831695e-09	3.63448126855852e-08	3.48904688867284e-08	0.151061677495544	0.501246399881019	0.00299375503314936	0.000260815016752001	0.000276235490383976	0.000897322171466159	0.320498237841961	2.96852206684613e-10	7.23514136698529e-06	6.19630427544152e-08	2.83821464498054e-05	1.88439402735744e-07	36.7267654734751	60.6058701602742	62.8867440711983	64.9482413201986	2.06149724900024	4.34237115992437	28.2214758467235	13.3327193449495	13.2250287256229	11.0282830826418	0.986912178674174	76.5493657087512	0.06875	0.2125	0.3455	0.44225	0.0949547346727274	0.0832770166773344	0.0155245490705488	0.110233507245514	0.042362986396734	-0.00848035621883131	0.0971674687918841	-0.0767142313829349	-0.0430106706851651	-0.0174254324186911	-0.201906157843533	0.0511666666666667	0.183	0.313666666666667	0.452333333333333	0.0192044628548906	-0.0965234083233359
208	2.35428917621742e-10	9.14714842513478e-11	3.40173382884962e-10	7.63395538662219e-10	0.707297876904861	0.314862218764343	0.0155570453946046	0.000157623111165391	1.94638521364863e-07	0.00157896475531441	0.212812283336764	7.73715134984772e-12	4.26529076490688e-09	7.97945318943959e-10	2.88607278043146e-08	4.03748010773739e-09	50.8893331608706	68.3687433273299	74.1398921242726	74.2808830517533	0.140990927480743	5.91213972442347	23.3915498908827	14.2788853155307	27.085639019253	9.98411441164535	1.55219098559246	85.1966078243527	0.06825	0.22425	0.35025	0.4495	0.00368779254084496	0.13745411133592	-0.0628752772685306	0.111227452611903	-0.0252838105681648	-0.012325550596	-0.050851895879387	0.069943983632369	0.00451571112507331	-0.0245213907417763	-0.000952955936429119	0.0501666666666667	0.181666666666667	0.319833333333333	0.462166666666667	-0.195323303768044	-0.0131922971552322
209	2.14856194021207e-11	1.4801014321118e-10	1.4722824479714e-09	3.36004399280189e-09	0.832118192249665	0.636809603413919	0.190096155235822	0.000851544311531212	5.83709280281328e-07	8.17665285579117e-06	0.154935202479156	5.69945358025529e-10	6.29401104969119e-08	1.44122632185389e-07	6.38616484205503e-07	9.89972652293134e-07	55.8569265364204	67.2820531713587	70.6486772604403	70.6936151965201	0.0449379360798048	3.4115620251614	14.8366886600998	11.1253799467704	24.9653176660304	19.89611005802	2.02297627121698	74.984159173964	0.066	0.23075	0.35125	0.44925	0.059481458689945	0.112514284749858	-0.0472141287690315	0.071474642169564	-0.0280966257008365	-0.0145897035842126	0.0271172310008228	0.00631812026823337	-0.183106656633523	-0.0482612429101932	-0.0707499196783658	0.0501666666666667	0.189333333333333	0.3085	0.434833333333333	-0.0173606889728773	-0.0307789340297189
210	8.62556924950803e-09	1.51024427176065e-07	1.39326346281454e-06	2.7032618395757e-06	0.716561091459052	0.763847683872117	0.482174512090807	0.00515362339662695	5.48777153393415e-06	0.000123679104728853	0.157945788371427	9.57583191980865e-07	2.06670348136826e-06	5.26030299674585e-06	1.18958465859185e-05	2.13995032411959e-05	43.3809606894356	51.3417950264993	53.7936346599745	53.9254462250028	0.131811565028329	2.5836511985035	10.5444855355672	7.82472688017788	20.6590314517871	14.7357447953109	1.9937840217317	56.6046327291943	0.0635	0.216	0.3495	0.4405	0.0508977958615245	0.116368885845451	0.0289465320867022	0.0285143746349962	0.00704994037337705	-0.0240558229173065	-0.0318671601412464	-0.0248064305845156	0.0655718482872304	-0.00773835689862024	-0.12663545018469	0.0503333333333333	0.179166666666667	0.312666666666667	0.454833333333333	0.0358728946268669	-0.0256865998690543
211	2.97454691489075e-10	4.947099155645e-12	6.60585336108077e-11	1.31133374208735e-10	0.483637000860981	0.610067109612876	0.00312718427506933	2.75337065440374e-05	7.00582792522855e-08	0.0210423268031241	0.571028128101058	8.25528761048718e-13	3.51843853999691e-10	4.73725841431202e-12	4.66966355902103e-10	2.50012354878821e-12	50.4031577425412	74.9129327778064	78.0106065320215	78.5012576465815	0.490651114560023	3.58832486877509	28.0980999040403	17.5809200684753	29.0631131430237	5.32328333195255	0.320965272698231	90.4271807852036	0.07175	0.22475	0.34825	0.44425	0.105607163948131	0.0537580046201768	0.0532746330904666	0.0954465151420651	-0.0334933591266286	0.00408152878136862	0.0211925931443596	0.165896748901044	-0.020258982534051	-0.0561123866430161	-0.0652481382495952	0.0513333333333333	0.180666666666667	0.326	0.45	-0.137402865148028	-0.0439039081320439
212	5.40665260458514e-08	5.12788088454199e-08	1.80271693654319e-07	2.88699046588065e-07	0.394706845889873	0.327474995088723	0.0436473747515644	0.0530264145543087	1.72708329957681e-06	0.000169382272797949	0.605580030403458	4.10514591686629e-10	4.39976171419168e-06	5.85068813198913e-06	2.39458126648244e-05	2.68359779801829e-05	39.5327724341041	53.8711524154423	58.9339996556591	59.6583921937636	0.724392538104439	5.78723977832124	20.1256197596595	3.74308633350302	22.8769754316017	14.1434893377518	0.266661617150021	75.7722835220588	0.06325	0.21925	0.346	0.45325	0.063429440817804	0.0753260656356831	-0.127952402205411	0.0707187147493041	-0.0239185215865791	0.0075353142697603	0.00444427619287223	-0.0371621429346173	-0.088876953553248	-0.0772278794388439	-0.187973553121012	0.054	0.180333333333333	0.31	0.4585	-0.00732849673331016	-0.0442251651435556
213	7.48401299884695e-13	1.86089144577309e-12	5.3046943331246e-12	2.33261096214915e-12	0.0428610843286292	0.0531078268861108	0.00849930295614504	0.000804481817454368	1.08039791813309e-09	0.000129351402778445	0.148207217905332	2.98215800952945e-09	1.40410485943298e-10	6.48238401370933e-10	1.56549700482187e-10	4.69602857616402e-10	62.7979269900388	77.0914029705455	83.9047355184593	88.0056082267402	4.1008727082808	10.9142052561947	25.2076812367013	11.230864070295	37.1740898420867	14.6512125377722	2.09060654371024	70.9837735873644	0.06475	0.22675	0.35025	0.437	0.00135751468335019	0.138368287570195	0.0193176201166057	0.0786075421458487	0.0149631323710248	-0.044484231954605	0.00187735141163521	0.158451474925704	0.0609381546140623	0.0308752664120797	0.0881614225936834	0.049	0.177	0.3135	0.451666666666667	0.0205217139470273	0.0189753614985111
214	7.15088541268543e-08	2.7656096676187e-07	2.95507377947117e-06	4.97879185381047e-06	0.498305286605132	0.789222462680255	0.268838289040929	0.00144153092692058	4.20997579485639e-05	0.000232241681372473	0.693578369336624	2.25327053071887e-08	4.97197463089252e-06	9.60715389737506e-09	6.11363916288843e-05	9.01702635777466e-08	38.945056947945	49.9160898988412	51.8726518530384	52.3311957192418	0.458543866203399	2.41510582040064	13.3861387712968	10.1518936272523	16.7742946682974	13.5504019531963	0.155238849654779	66.0299578513548	0.06525	0.22325	0.3555	0.4465	0.102264797981188	0.102339048012135	0.127810790109605	0.0339283037542823	-0.0143454543858419	-0.0171863917251667	0.126586361602878	-0.0518318327556153	0.0369750992648325	0.0157245327672586	-0.028461182948933	0.0501666666666667	0.1895	0.32	0.4505	-0.0532926782230633	0.0179648244635525
215	4.35210123553918e-10	1.1586014434687e-12	4.3513762173602e-13	9.40297034187351e-13	0.507676938513109	0.0350687792178826	2.92250318832577e-05	8.28871492501465e-09	0.000291472202345761	0.0279579107696732	0.723860518284412	3.96857347025679e-10	4.92497410474561e-10	1.60952001971799e-10	2.2906062853581e-09	4.23583338198557e-10	49.6115821725252	78.1447150594831	89.6854338335252	90.1242860994462	0.438852265921014	11.979571039963	40.5127039269209	33.2061691441595	13.12441598027	4.83066093712114	0.124823743568413	75.8534594500963	0.0775	0.2145	0.3355	0.44225	0.121162561261236	0.0485216947759705	-0.0590521126260076	0.0739208661272853	0.00741719013948764	-0.0227355455512982	0.00654714656137322	0.0546662057000407	0.0645453605201437	-0.126452095355486	-0.0268717365366533	0.0491666666666667	0.185	0.3145	0.445833333333333	-0.102154268653358	-0.0191604898481255
216	2.52571099401495e-11	4.4088138168542e-14	1.33725560443976e-13	2.07502570418426e-13	0.266039891545527	0.142530567831202	7.49959760481356e-05	4.08333214063168e-05	4.02628712827768e-07	0.000603982128648977	0.0552384797070764	7.66851951912722e-21	2.17855257664798e-09	3.46107463156579e-15	3.95301830669907e-08	8.26165409738323e-14	55.5218626666465	85.3717349687504	92.3936216114234	93.6306739792853	1.23705236786191	8.25893901053496	38.1088113126389	16.8322559584685	25.6816917530832	11.7636641441768	3.67487246027849	132.260103791485	0.07225	0.22075	0.351	0.449	0.0941559539094487	0.114956271655374	-0.0520832948037994	0.0716663199817218	-0.0541658725294024	-0.0101257237556076	0.0935647000953685	-0.00346409451714235	-0.083819911803954	0.031387047423294	-0.0540995118907703	0.0521666666666667	0.1795	0.318	0.4685	-0.14566565039402	-0.125944340749141
217	2.46225963680014e-10	2.22385552375246e-08	5.1413027487071e-07	1.04609444178871e-06	0.800545407030113	0.98962294788616	0.899770452146901	7.09129434099187e-05	8.94251426276195e-05	4.66240530511856e-06	0.718183129265921	1.14401413564854e-10	5.96433325623329e-07	3.43604966514078e-07	7.69920773421408e-06	3.21118759081023e-06	50.7961241006706	55.8145007942512	56.3139472464682	56.3777748763532	0.0638276298850542	0.563274082101998	5.58165077568265	15.7863319502821	15.3477969285959	20.9711966368395	0.130240192263955	78.8264763876369	0.0675	0.21325	0.35775	0.4545	0.058474667386197	0.0542632605135078	0.00872453874960206	0.0380526147461224	0.00926578744613537	-0.00676313760184606	0.0853222176519738	-0.104391921993241	-0.00705366202142837	-0.0253735212775281	-0.0874469628859025	0.0486666666666667	0.1815	0.313666666666667	0.450833333333333	-8.48184651425775e-06	-0.0828740304632492
218	3.64207806719863e-09	5.3168703460516e-12	1.34835268875175e-10	1.49021873469629e-10	0.17185691667999	0.631830878557352	0.000523586847074146	4.37211710419616e-07	0.0122807027045396	0.000141395188499204	0.218126096597316	1.1647123729905e-12	4.81298960251566e-07	4.11654749439906e-08	6.60446275493511e-06	5.00286054958564e-07	45.1832044633629	74.7520500360042	76.3296870532649	78.1963573984394	1.8666703451745	3.44430736243521	33.0131529350765	25.5226863066109	6.26988624563637	14.4834658257532	1.51665696041891	89.6259011391782	0.0745	0.21025	0.35175	0.441	0.103449375580283	0.151044466547034	-0.117334524315985	0.0792038305906108	-0.0212475014472537	-0.0152807267011742	0.0222335814809031	0.0278554128792571	-0.0370940052006094	0.0322445047611119	0.163519601342422	0.0498333333333333	0.189833333333333	0.315166666666667	0.4535	-0.0486218808540499	0.0428188027749467
219	1.43592202403824e-11	7.48499256940237e-11	2.39032582904745e-09	5.50346190522854e-09	0.948836362896383	0.984575410982552	0.306640597409503	3.1295217036381e-06	0.000228131762897471	3.19347141087872e-06	0.135968228955557	4.45475467478766e-15	7.65240267248193e-08	1.97903452540587e-07	1.0242055795067e-06	1.84337998008783e-06	56.6915550484409	68.8209421956999	69.4868069264558	69.4909244738737	0.00411754741799086	0.669982278173848	12.7993694254328	21.7354636333712	13.5839164635345	21.6966580485841	2.22300451652518	102.458048531459	0.06725	0.22225	0.353	0.4675	0.0488223459896888	0.0289569933635374	-0.0298848449828635	0.116803377090298	0.0346242196207268	0.00650360602498275	0.0668456757292635	-0.0300815460203364	-0.0820270386838989	-0.0648194172295987	-0.0423155228336272	0.0455	0.191833333333333	0.308333333333333	0.452333333333333	0.00285647715426131	0.00964982674238571
220	4.1282726949705e-11	7.49079232642406e-12	5.01068193414399e-11	1.2207907736914e-10	0.913886301827625	0.455479101165138	0.0120420785214165	0.00143659934024114	2.880233661747e-07	9.76556292858151e-06	0.446103950557226	3.48790258355452e-06	3.65703084261938e-08	3.00577940948063e-08	3.75753819090317e-07	2.15565579593179e-07	54.5034633832838	73.986442573143	78.6600550777221	78.671748883884	0.0116938061619294	4.685306310741	24.1682855006002	10.1582113286731	26.3283913864634	19.5567393048041	0.580531792920738	53.2618814309055	0.0645	0.22525	0.3495	0.45475	0.0444507176879039	0.0168658870269815	-0.0454055624753587	0.0854837553338942	-0.0774515669859229	-0.0593774237999969	0.0431800541936787	0.0446935664537428	0.0727986979029758	-0.023184077383964	-0.129501992511584	0.0495	0.183166666666667	0.307166666666667	0.4625	-0.0625113060258343	0.0183291668427727
221	2.91611692723431e-09	4.54442540393009e-09	6.77536016682059e-08	1.47170320694441e-07	0.97792619248697	0.865947745174236	0.152259036128381	0.00171679812169408	1.30922110119048e-08	0.0483146999563123	0.361933469299502	4.3563783618776e-12	1.46935495733624e-09	1.16277433384521e-09	8.90647252875311e-09	5.15934463786438e-09	45.6473870746995	59.4804200661165	61.3562169901415	61.356982560661	0.000765570519433822	1.87656249454449	15.7095954859615	9.83009145928827	32.3175998769348	3.89900548901096	0.831173324513657	86.544128485896	0.071	0.22325	0.3435	0.45075	0.0525698125124619	0.147206580115909	-0.0704214017637072	0.0430825894625896	0.0254280794776208	-0.0150841781033815	0.0318654663201623	0.0311846803895759	-0.0111169845504128	0.0119165375922432	-0.0457059829159823	0.0555	0.177	0.3245	0.4415	0.000215301849565364	0.0086109067176426
222	3.4088310231843e-18	2.33886655398008e-17	1.34588353024955e-16	2.99989573357711e-16	0.453221783128556	0.239079479451827	0.0384655840263898	5.05285883794405e-09	1.28006203514075e-08	9.76244201221946e-06	0.0112264355766309	5.72918465235904e-28	4.11301429072512e-14	2.20977368305995e-15	1.0285748254021e-12	3.91807399761217e-14	88.0548684055611	101.834202186074	108.032003665699	108.594585663559	0.562581997859525	6.76038347748545	20.5397172579978	34.1689574982529	32.3613672506144	19.5573499401744	6.42911733318942	168.156428181774	0.0765	0.232	0.36	0.46425	0.0766216321274008	0.045138539970074	0.00573076917922515	0.0655343666607131	0.0425887801759695	0.0369141495774924	0.0371855990084687	-0.00362032274520652	-0.0651408813224607	0.00864532728687721	-0.0348830910825955	0.048	0.185	0.317333333333333	0.4385	-0.15540740965683	0.0590420771576983
223	8.5643049120483e-06	3.67106531790479e-06	3.29372899611033e-07	6.88866612602743e-07	0.896162016241966	0.0175488959836694	0.00257817704645684	0.000990705666096556	0.000604805379904472	0.0110004160784312	0.275198022873773	2.58970362346833e-07	4.04943202770372e-05	7.55602895703124e-05	0.000151958246631625	0.000254652867065457	28.8048661452194	43.736074734079	57.4306520159589	57.4476851818181	0.0170331658591749	13.7116104477391	28.6428190365987	10.8448563171833	11.7611287695163	6.46525006943375	1.1906522814661	59.9331536229936	0.069	0.21025	0.34375	0.44525	0.073254029447289	0.0338288231943262	-0.153712457423875	0.084993373721507	0.0247306335467739	-0.00687598509452388	0.114401527254422	0.0955442882565565	-0.0310744188948528	0.0726355214768625	0.207597464732592	0.053	0.1825	0.319333333333333	0.456333333333333	0.0421956648306688	0.011326122165848
224	5.17146653120858e-09	4.32500508389901e-09	5.72252878627772e-08	9.95075801784945e-08	0.451765193995966	0.739360221453743	0.0842266411766222	0.000670711845802309	7.08599518100626e-07	0.00493937678839721	0.113593380447103	3.07653580887658e-12	5.51707349662328e-08	6.90310323478356e-08	9.67959689857504e-07	8.38588537051362e-07	44.4507081122065	59.5941287345995	61.7720452873255	62.3382645754173	0.566219288091816	2.74413584081776	17.8875564632108	11.5687030311447	24.5915998348901	7.90150191852626	2.5035029933224	87.3584486732523	0.065	0.22325	0.3455	0.46375	0.0789961788297929	0.0832770890797704	-0.0794143857760372	0.0983279219311998	-0.000320120264541716	-0.00765671127808698	0.0850912863139779	-0.00533366803937966	-0.0135261175039348	0.00205979426296191	0.148562902247408	0.049	0.182666666666667	0.3185	0.447666666666667	0.0178784555421912	0.0367610884505044
225	1.75980026076174e-13	6.85601185914964e-14	1.42250300409843e-12	2.32912045684883e-12	0.304453522000243	0.606842242210226	0.0226799690808826	0.00131409701066072	3.77727125813152e-11	0.000263480646610525	0.761146727464456	8.93560120833221e-18	1.14824965731881e-11	2.81884437247263e-12	2.50502843214884e-10	4.71968758760983e-11	65.7831445449265	84.399305583167	86.9545222853194	88.0091070947456	1.05458480942616	3.60980151157855	22.2259625498191	10.3226186962374	43.7259643077832	13.3136522321456	0.0924009683076292	116.520111778856	0.06425	0.22525	0.35125	0.44625	0.0909627146806109	0.0163748711252518	0.0232569512732807	0.0676220632642855	0.0178953852973339	-0.00792801893558976	0.0682641600469044	-0.176963485389087	0.11163901452444	-0.0303396662475348	-0.0650439454293007	0.0491666666666667	0.171666666666667	0.316166666666667	0.443166666666667	-0.052170080643337	-0.120844238803616
226	8.02027434975347e-08	4.94920846219131e-09	3.6373495828945e-08	6.76822161818536e-08	0.518834047069378	0.547009932417744	0.0104372223923738	4.14086243061386e-06	0.00152719431088356	0.00614490529158285	0.290202957417956	8.99495371166101e-08	5.68392012005967e-07	2.62046372792754e-08	1.14250828266339e-07	6.68147861808047e-09	38.7037629559927	59.2842922657583	62.8848106447986	63.3010210776774	0.41621043287887	4.01672881191917	24.5972581216847	21.1985102902463	10.0455134419772	7.50731072389499	1.11867955601519	62.5908664358558	0.06975	0.213	0.34175	0.46025	0.111914840636643	0.0634611657316258	-0.0343521123605374	0.060329707866528	0.023621780926474	-0.0225187326577447	0.127886258490969	-0.142415154043344	0.037292900071773	-0.00186110514463002	-0.21836452055851	0.0478333333333333	0.187166666666667	0.3155	0.4495	-0.199522863567286	0.00229880368082766
227	3.44067424212062e-09	1.58137412138115e-08	5.70248473176865e-08	9.06741252524855e-08	0.374061427069697	0.309518429330726	0.10017221307823	0.000105007272064863	0.00326265470369741	9.16465368908503e-07	0.594121277765101	2.81327609185644e-08	1.0699958705936e-05	1.10368180624588e-05	7.03388750919536e-05	9.57033778740382e-05	45.3020078968766	56.6045727785604	61.7806782601547	62.5708062497361	0.790127989581379	5.96623347117566	17.2687983528594	15.0444735746714	8.65443925755244	24.0960827876752	0.283953971011215	65.4813342231641	0.0705	0.20325	0.357	0.45225	0.0786926294704087	0.134156661564773	0.0224426433310316	0.0856230938277924	0.0231596333318215	0.00918830775933998	0.028034906190687	-0.123078580334655	0.0858093660905474	0.0524305361439275	0.0512124037255183	0.0516666666666667	0.179666666666667	0.309833333333333	0.457666666666667	0.0365869133971793	-0.0421301599499966
228	1.45269327247293e-10	7.15458193201746e-12	1.37587345870519e-10	2.99135305582684e-10	0.617763670479554	0.785209647120351	0.010294212444143	1.4307612147636e-06	2.4156165720001e-07	0.11708771446579	0.767377601813865	5.79987793305985e-07	4.13000704375097e-11	6.38148330629853e-11	5.63660054176645e-10	5.84845386644975e-10	51.8925536057795	74.0890585530797	76.281994357756	76.5310176188941	0.249023261138063	2.44195906581444	24.6384640131146	23.2388693106705	26.6682236274082	2.45585075364215	0.0875016844765923	57.8867444660023	0.06725	0.23075	0.3345	0.4455	0.0383100861135873	0.0783254186118244	-0.0153436459372196	0.0818218603162209	-0.0466698836858297	0.00528493091206894	-0.0342907290788428	-0.11773210655454	0.103762715642641	-0.0221286020122886	-0.0261737957392347	0.0448333333333333	0.188	0.3195	0.4425	-0.209059230148188	0.0221325163539159
229	8.92051700402389e-08	9.59203816672189e-09	3.93068634211593e-09	4.39869977127299e-09	0.186227585050592	0.0311767899449922	0.00089782033172863	3.68146187172008e-05	5.31348275727312e-05	0.0142644977633312	0.69982257713179	1	1.69744895390444e-07	4.03535045261762e-07	2.7360425890566e-06	4.55533985378355e-06	38.4799740864182	57.7600990945575	68.2904047260818	70.0376169004376	1.74721217435581	12.2775178058801	31.5576428140193	17.0289294912282	16.3328501406759	6.005110857197	0.148656498036871	-178.786666784373	0.0675	0.21375	0.3415	0.45375	0.0343253617328579	0.0832222973589318	0.0507556863945513	0.0728594369016877	-0.0540317422392031	-0.0287695420612679	-0.0401233632969824	0.122318474357203	-0.0582224039090241	-0.0152230439152909	0.0185867126770443	0.048	0.181	0.318	0.449833333333333	-0.0216366901179728	0.00211881012849289
230	2.4650984312518e-13	6.96920140316636e-13	4.53816134276645e-12	4.01993955122018e-12	0.11639707067367	0.188648712055659	0.0272815389671967	1.04449558708919e-06	1.23165461215955e-08	0.000393358411166288	0.61684229307606	1.608521722304e-14	3.35362603486688e-12	1.28691739303543e-12	3.04956342029114e-12	1.82215254311085e-12	65.0884792482029	79.2729276400205	84.2672613086615	86.7324048227238	2.46514351406222	7.45947718270327	21.6439255745208	23.8443212514476	32.4362798091443	12.5634806942708	0.250330734916133	99.520163861393	0.072	0.2155	0.361	0.44975	0.0882325535332297	0.114285599420337	0.00928864373019002	0.11041453588289	0.00277348274165395	0.0132915180419648	0.0341857438737352	0.0605797107711757	-0.0610493082799367	0.0294262327394963	0.0460929551785585	0.0485	0.169833333333333	0.326666666666667	0.454833333333333	-0.0085326931758209	0.0302962369337275
231	5.59239769329362e-15	4.83388467178366e-17	1.91935975188139e-15	4.90376405704003e-15	0.661553192889047	0.852105655207987	0.00199651332967608	3.41122969830762e-08	5.24300591892605e-08	0.000190625548241466	0.162592181184011	4.3097435528977e-18	4.04529803370153e-13	4.61059957279332e-13	1.06616998119706e-11	8.23240756059514e-12	72.8802217751945	100.260176702017	102.047079761396	102.238722125738	0.191642364341533	1.97854542372079	29.3585003505432	30.4582871565472	29.624791347278	13.9213041770636	1.94995053469029	118.156395114614	0.07125	0.227	0.35325	0.453	0.096710107462824	0.19163817032142	-0.132491773841648	0.0566250949500648	-0.0324108669993967	0.0179980222901539	0.071479653768127	-0.150209933799444	0.00797480336659283	0.000955301830420635	0.115209540319366	0.0451666666666667	0.182333333333333	0.317333333333333	0.438833333333333	0.00265590740992525	-0.011599426208076
232	6.0715949017569e-09	1.03531569321676e-07	1.7737227732436e-07	3.13969064808362e-07	0.492205661876682	0.204937319566775	0.167850841257874	0.00278916086650914	6.05672845161393e-06	0.000303381212404575	0.0603566623096324	3.24915901960247e-10	1.05755741962325e-06	1.50423711677899e-06	1.38212292192913e-05	1.48017424040161e-05	44.1152835180765	52.2281852160013	58.9743172505987	59.4460182641997	0.471701013600978	7.21783304819837	15.3307347461232	8.94050180579325	20.4701889379667	13.0494022852563	3.52755689567311	76.3329842070088	0.0695	0.22725	0.3485	0.44275	0.0131597681059473	0.138678882001373	-0.0331793913164396	0.0560919788438463	-0.00113882543901991	-0.0100234771547061	-0.0972651043028712	-0.115394017397192	-0.0989365067223417	-0.0481928391789541	0.0566065565919757	0.0548333333333333	0.189833333333333	0.313833333333333	0.461833333333333	0.0320490507332324	0.0564744295657162
233	5.52437251486545e-10	2.78307514304483e-08	2.13610093166939e-07	4.31869878824815e-07	0.72302376362572	0.647185250259193	0.573819446817195	0.00341197628031915	1.08085420553604e-05	3.96956159743917e-06	0.188703497934576	6.12331599506556e-10	2.07140285252327e-06	6.53519099878348e-07	2.22939447700293e-05	4.96011265321459e-06	49.1152332808779	55.2937700939001	58.5116789054955	58.637292805739	0.125613900243479	3.34352271183889	9.52205952486111	8.57293006426335	19.3629210123963	21.2794895910229	1.72771092362746	74.8116501283002	0.06825	0.2105	0.35825	0.452	0.0720599300093595	0.0410857560815502	-0.0680547035484227	0.0543296455812834	-0.0172799330406156	-0.00112177013165726	-0.0563148783263582	-0.057809041188271	-0.0766490198621535	0.0103183139653495	0.0830416846533795	0.054	0.175166666666667	0.313833333333333	0.438666666666667	-0.0485328057083671	0.037438546518088
234	4.72657082132663e-08	1.19177385755229e-08	1.70475014918783e-07	2.60363496731945e-07	0.357491957321209	0.75210087712003	0.0439291753714296	0.00294703292624109	1.56794125751358e-05	0.000301921580354106	0.40306773536645	0.661723722719472	3.14007562230728e-06	1.82585215013985e-06	2.82936173546058e-05	1.53717836871479e-05	39.8151863859093	57.2587555682258	59.0729115534195	59.9195961044679	0.846684551048384	2.66084053624218	20.1044097185586	8.8399743168311	18.6530757450564	13.0584351556499	0.699155109576168	12.2276320716132	0.06325	0.215	0.3545	0.46	0.063463566270649	0.148866055784825	-0.0634202592959612	0.0650891440118805	-0.0116400943409131	0.0218297089592792	0.132541406916347	-0.170781001659052	0.00202549163935454	-0.0240830381227922	-0.0787634372638012	0.0493333333333333	0.18	0.319666666666667	0.4515	-0.0991003629356637	-0.0277019114355603
235	2.5724602811848e-07	2.20315841462939e-07	2.84505924058959e-06	5.58605843796211e-06	0.807821872516201	0.904077599178754	0.149464801438544	0.0106409369051927	1.2406763445336e-05	0.000426655584066106	0.730742901972675	3.85010527701751e-10	9.95690205258736e-06	7.96648727280356e-06	1.10311107392991e-05	7.228744494315e-06	36.2483735170026	50.4527050396355	51.9700315063383	52.0291957024383	0.0591641961000278	1.57649066280283	15.7808221854357	6.52431757618615	19.0996500468791	12.4116855832599	0.118430600969077	75.9261558907564	0.068	0.2165	0.34575	0.46	0.0474430122418552	0.128999248777996	-0.0329396613858518	0.0822171857425908	-0.0109570727917723	0.0131490279359708	0.027173333931872	0.0376506873095321	0.0459343587024437	0.00655794041181286	-0.00529292025929543	0.0555	0.181	0.312	0.4565	0.028334385491113	-0.0374855352095785
236	3.93941517754093e-11	1.52462810789203e-09	1.31252807599719e-08	2.50324663585542e-08	0.528400665712387	0.580443294351911	0.429173973615856	9.32251133131901e-07	8.90419031480932e-07	0.0228123831390922	0.113625838717432	2.66963624843616e-11	9.08920413976304e-11	3.53524508733649e-11	2.9925325144462e-10	5.51521107969795e-11	54.6005505486974	61.9828612065612	65.3725890971255	65.770055413981	0.397466316855571	3.78719420741982	11.1695048652837	24.0631974254302	24.1516055263219	5.18273538687754	2.50305295473845	82.2786005425785	0.0695	0.227	0.34575	0.46425	0.0599857335060667	0.0543483705421424	-0.0624672286774527	0.0489163770916552	0.0112259301941753	0.0228616868045202	0.14211695097849	-0.0541494650850195	-0.0336461699469127	-0.0119530686701066	0.0112110069160867	0.0463333333333333	0.1865	0.323833333333333	0.448166666666667	-0.151359546527583	-0.000288095958770046
237	1.95691593197082e-10	1.12722653609428e-11	4.4603687147699e-10	1.04639314155705e-09	0.876917916647067	0.993902360702908	0.0225279572581591	8.88599020034879e-06	1.16646544115305e-05	0.0002371940633136	0.384588567139512	3.44112093189594e-16	2.06943928547061e-08	2.81557517167043e-12	2.8809357199148e-07	3.64283124417374e-11	51.2735478800896	73.0725112217769	73.4965705042341	73.5205575345535	0.0239870303194039	0.448046312776569	22.2470096544639	19.7370904796226	19.2173801461558	13.5108026693488	0.755982988313917	108.283612404442	0.0705	0.22	0.35425	0.4475	0.104385329435196	0.0829343948245396	-0.0332284822270618	0.0444550675885671	0.0148084516876921	-0.015921215508791	0.0157819459882477	0.0712934651343748	0.0264126298767661	-0.0141379363618508	0.149984701192178	0.0491666666666667	0.184166666666667	0.318833333333333	0.456333333333333	-0.171716683086066	-0.032482073218821
238	6.04205622740908e-09	5.74662347683812e-09	2.4130730674205e-08	4.66751697903186e-08	0.561432433399515	0.382057723858737	0.0439804672416552	0.000116108713431772	0.000677802884563083	9.76556292858151e-06	0.843686145411656	2.44444612987486e-11	4.82626267072599e-06	2.74962815204687e-07	1.70024813342659e-05	4.62600708202461e-07	44.1254795320783	58.9406972646539	63.8888119295007	64.2260420424573	0.337230112956604	5.2853447778034	20.1005625103789	14.8548566974023	11.5491485943348	19.5567393048041	0.0388802223424136	82.4868155842185	0.06825	0.21175	0.3495	0.4455	0.089181408994755	0.0539990745794875	0.0487269166104552	0.0907028007671949	-0.0194379232104316	0.000229784117620027	0.0816949688549631	0.159363466012694	0.0832387394322468	0.00196181621101091	0.0115768354973572	0.0498333333333333	0.184166666666667	0.307166666666667	0.4435	-0.0919964427056789	-0.0200712542257169
239	8.38277180412889e-13	5.6616067269836e-13	1.24405416486122e-12	3.18925368343779e-12	0.920055380325335	0.183436594219532	0.010048999006171	1.4994759377507e-05	5.05853369151726e-09	0.000555213842655159	0.622025095037562	1.02324703381994e-12	9.35245304161728e-12	3.25734088098995e-11	1.95954694777909e-11	5.09239381315822e-11	62.563870765196	79.7336505721396	87.2641950998004	87.274268024441	0.0100729246405535	7.54061745230138	24.7103972592449	18.7382094241457	34.1667732037895	11.9204393677974	0.243031546524435	89.9274834782294	0.0705	0.22625	0.349	0.4415	0.0238373674488583	0.15569083098273	0.00315565627757184	0.0817388635901621	-0.0964815757405441	-0.00377728062409729	0.172789152928721	-0.102582323707759	-0.126249820586701	-0.0117321256894903	0.0247945392782304	0.0496666666666667	0.1785	0.315833333333333	0.4465	-0.0600300477474749	-0.0225086407692282
240	4.48750618130593e-16	2.35135115081827e-17	5.89827413631228e-17	1.33103164825791e-16	0.457424208085003	0.125614861448967	0.0006640056210817	0.000144136031725425	2.59974930248765e-10	2.90641673416582e-07	0.617105829358645	9.62016220743166e-17	5.51817105372261e-12	1.46973555366226e-11	7.77532273107811e-11	1.35510580691211e-10	78.0593713548806	101.8226670535	109.881651371579	110.433841448721	0.552190077141859	8.61117439522059	32.3744700938405	14.4473039685163	39.9542977475357	26.3109134951846	0.249956328803819	111.16760458283	0.07125	0.22425	0.36175	0.45925	0.0501576365539338	0.142392062720122	-0.0755394449769363	0.0672690055439087	-0.0120221754023938	0.00442863064611974	0.0589235944111534	0.142043216675898	0.062788114612903	-0.0283462696601907	-0.0133718571595525	0.0526666666666667	0.173	0.312333333333333	0.454166666666667	0.00127100434612951	0.00599511101958213
241	1.18583836793674e-09	3.16061194621286e-09	2.32912293985736e-08	1.15114068656417e-08	0.0541344665865856	0.194561258128041	0.043199682379055	0.000143789098610567	0.000328051673640765	4.32030596167953e-06	0.402766363229887	1.18116347493382e-08	2.68241172682428e-06	4.62486372619029e-06	2.8372633698396e-05	3.59183755164684e-05	47.5242627072948	60.3140828842006	63.9752884525733	67.6838363787756	3.7085479262023	7.36975349457498	20.1595736714808	14.4518428421607	12.9030240577449	21.1172100838412	0.700051579800856	67.6206015284281	0.0645	0.2255	0.35825	0.4475	0.0141117158284896	0.142364775398495	0.0178534498306395	0.0671334362771685	-0.0238804252309341	0.00219123843809758	0.0422962525956802	-0.00913538782565002	0.0486275897641398	-0.0372964296703353	-0.289218943059879	0.0468333333333333	0.195666666666667	0.314	0.456	-0.163368900528149	-0.0480026646943022
242	0.00712099109758333	0.000426151938277159	0.000806083166361404	0.00134744619892088	0.794662987992441	0.41886853758655	0.0191159537918553	0.0306705119954207	0.00724956223454407	0.37673330833715	0.148993502070407	0.000226634953343029	0.00764020744710135	0.0027500900814636	0.00567470624204355	0.00160141361338739	14.0551862198627	31.8376807068853	36.7455185531435	36.8132539807048	0.0677354275612743	4.97557327381946	22.7580677608421	4.67131069637617	7.21007110298888	0.781334514516857	2.08252532661572	41.9764591305653	0.06075	0.2055	0.337	0.4465	0.109104522357039	0.106199371814679	-0.0598848847075256	0.0715441479997877	-0.0599862158714942	-0.0164021849948759	0.101694052687034	-0.207658448160697	-0.00996685432998994	0.0399258863597733	0.160621069819523	0.0506666666666667	0.183833333333333	0.3285	0.461166666666667	0.00852335243134642	-0.0787370945539178
243	1.1457734843378e-08	1.43435907822851e-08	9.69453671743236e-08	1.77009845195389e-07	0.516551052390537	0.540470485435415	0.079152894594878	0.000183213978342141	0.000206303474910566	0.000125706881414913	0.0763356664273226	3.54283846849601e-10	4.71664142326851e-06	3.29153465009359e-07	6.3796375721149e-05	3.77929334598679e-06	42.786731072847	56.8303756647219	60.4719795810233	60.8927536480624	0.420774067039019	4.06237798334041	18.1060225752153	13.9958560906898	13.7727829141313	14.7050854603567	3.14124182430169	76.1255950264957	0.06825	0.22	0.357	0.441	0.0889509072116874	0.134096063309019	-0.00326665764917392	0.0986863035839912	0.00187024613159797	-0.031348956764158	0.0910755652869408	0.117343929629577	0.0458914591815838	-0.0198125303275572	-0.100273963047623	0.0503333333333333	0.1895	0.32	0.459	0.0154013681763504	0.0163818447574457
244	8.48273555468237e-08	3.53469985687326e-08	3.5705627613296e-07	7.46219944341964e-07	0.903711966814075	0.775689886874543	0.0675264557389554	0.000979132790402605	7.33797118034089e-05	0.00019433761789857	0.774085955917691	3.58280230207576e-67	5.99764735968477e-06	8.99051518671459e-07	7.52883629497375e-05	1.02569767728503e-05	38.5858396085387	54.7379433795577	57.228653789658	57.2432883951187	0.014634605460742	2.50534501556103	18.6574487865801	10.8666159428412	15.721643467843	13.8850553998782	0.0823887652695703	358.451225632591	0.06675	0.214	0.34875	0.45475	0.0708128110698351	0.137355310023162	-0.0446395575622306	0.074394349524406	0.0165702241917212	-0.0100654882220624	0.000265871890599091	0.122837739309158	-0.0567913884236626	0.0111497415590604	-0.118697112045483	0.051	0.181833333333333	0.313	0.451833333333333	0.0174095557128899	-0.10207885736603
245	1.16065470120654e-07	3.06476278667539e-07	5.72813474730722e-06	1.12857542990212e-05	0.936126924805942	0.992167941412088	0.34542782654212	0.00126467558557244	8.75460586359811e-05	0.00107105798540829	0.128479615084158	2.4544433931299e-07	5.78911215075345e-06	2.15400330877427e-05	2.70634931788108e-05	6.89161486784077e-05	37.9259830881419	49.6733604099281	50.1657169662067	50.1721391812243	0.00642221501766471	0.498778771296202	12.2461560930824	10.3933850894991	15.3879226496738	10.7005135725303	2.31077937896407	60.0686674908457	0.06525	0.21825	0.34775	0.43575	0.0296036993695107	0.0777659763192938	0.00182834326853586	0.0516676060467487	0.0154083704870805	0.00238480028311418	-0.0642395219355567	-0.00021349100474063	0.00797440904388337	0.0154030305518524	0.189480792520629	0.05	0.186166666666667	0.316333333333333	0.451166666666667	-0.0868407413378609	-0.00948600104751575
246	1.30164841167942e-17	6.85851968496046e-19	1.0077225719279e-17	2.94607681863745e-17	0.93984396760991	0.496409731110219	0.00268979714716153	2.11896275964201e-07	8.28213089973438e-10	7.06875047113241e-07	0.675695060028523	1.39974098834684e-18	9.66080500714685e-14	1.66492315713892e-13	1.38326298030886e-12	1.75003191915427e-12	85.3133424311236	109.459187241308	113.831205511226	113.836900624745	0.00569511351932306	4.37771338343737	28.5235581936213	26.9214303540193	37.6925253314566	24.5962951817928	0.175012347721349	120.674800669663	0.073	0.2315	0.353	0.44975	0.0775428891324485	0.0631263653363053	-0.017704858023023	0.100351307136116	0.0324285220082695	0.0166713587745478	0.017676815082918	-0.0230687358135754	-0.0548946459636552	0.0152470062173199	0.0535837998154692	0.048	0.181	0.3055	0.454	0.0206510159306641	-0.0111681321507604
247	1.3888299838166e-17	1.93333870880706e-17	1.14499565856157e-15	3.1566672710382e-15	0.861563363174062	0.962767216482912	0.080116986383012	0.00194080089558324	3.8224469642583e-15	3.68899291302849e-05	0.560248919546271	9.07871871364107e-16	6.6187270953218e-15	6.69579515626517e-15	1.03420768568361e-13	8.69801825524174e-14	85.1806400692585	102.246721734773	103.213811150956	103.244221074492	0.0304099235363537	0.99749933971907	18.0635810052336	9.60469897456278	61.7893057744095	17.025049081687	0.339273417626828	106.081680012696	0.06425	0.23725	0.348	0.44825	0.137882787821229	0.0690235718512468	0.0197636584717601	0.0658610707422228	-0.0314586741228402	0.0351906741429091	0.000300630982467656	-0.0318192610660911	0.000281689428511548	-0.0419929240066285	0.0608578461864619	0.0496666666666667	0.172833333333333	0.3085	0.454166666666667	0.00201496720848734	-0.0971624159541873
248	9.66105660735806e-09	1.55457513969701e-08	6.68524173919696e-08	1.20703882489668e-07	0.49514136203676	0.390745156441783	0.0664862328796001	0.00024585420986691	9.22876538854645e-07	0.0104726546348515	0.687752342107951	8.62261669489554e-07	2.49397012548067e-08	3.74821836529484e-09	3.14350579180083e-07	3.5406559798716e-08	43.1437342571808	56.6441352605616	61.3892095742194	61.8545441201204	0.465334545900987	5.21040885955881	18.7108098629396	13.4435176081533	24.0826588639466	6.55267578252824	0.161529377297484	56.8733804209146	0.06325	0.2185	0.3485	0.45025	-0.0593453098723712	0.114238178612382	-0.00800378197502113	0.0885344437514632	0.0176517214269356	0.0122025407518448	-0.252682661093912	0.0796486516602416	0.0948083875973529	-0.0111534297613885	0.156355446091321	0.0463333333333333	0.178666666666667	0.323833333333333	0.454333333333333	-0.154410102700927	0.138181728950158
249	8.37515201299827e-10	1.90760254076044e-09	2.02096488955199e-08	9.60575435629493e-09	0.0510592279825547	0.247391567275167	0.0470263261103875	3.4156030667988e-07	3.46387667308305e-05	0.00711541994563731	0.780127575153625	3.26794236595e-11	1.79824481555571e-09	9.31858378851656e-09	2.07814606466722e-08	7.37222051565664e-08	48.2488441306559	61.4705559178183	64.3216296176397	68.1279590394188	3.80632942177908	6.65740312160051	19.8791149087629	25.999191844895	17.1446280590426	7.24359930486935	0.0779262779324199	81.8004554788704	0.07475	0.216	0.34825	0.449	0.040164606384656	0.112245552473331	0.0106160393412887	0.101423637818155	0.0337263688179178	-0.0103035136902811	0.0314934680526584	-0.0805864409824764	0.0043239823021873	0.015846841986487	-0.188717671522615	0.0498333333333333	0.182333333333333	0.322333333333333	0.446166666666667	0.0265096445637706	-0.066174983739918
250	1.13135770127454e-05	7.69213867604209e-08	5.44968657516329e-07	1.02024426527519e-06	0.60030114527947	0.620652027944399	0.00298156746345699	0.207659239503592	0.00246644433127529	0.000110196219754126	0.100666067369813	1.03296224640696e-15	0.000332126033003802	0.000518161261432109	0.00080550536070203	0.000918197791592137	28.2089994872367	52.9239162515732	56.1674652244692	56.4420071648346	0.274541940365452	3.5180909132614	28.2330076775979	1.58767071539842	9.16532051827926	14.9534528376444	2.69495917658787	105.788244896311	0.06275	0.20675	0.358	0.44	0.0457300028663033	0.0753559020521031	-0.0130410992004614	0.0676851754731336	0.0261383938532436	0.00488827552932374	0.0115361172349638	-0.0843677699730529	0.00678730089039765	0.0706454338701406	0.0634701165119619	0.0566666666666667	0.182333333333333	0.320666666666667	0.456666666666667	-0.0321355354447102	-0.0919537928547295
251	7.71421063002135e-10	1.99948990774832e-08	5.19464936581884e-07	1.0153823734409e-06	0.683447342446786	0.995516389566974	0.710236095415141	0.00139453578843238	4.11735540740201e-06	0.000165884949061226	0.0233117186815694	2.90178793656889e-10	4.60102560302144e-07	2.08102044644953e-06	6.45185122576194e-06	1.95918612550225e-05	48.4200572859991	56.0611255830809	56.2879963224041	56.4542673616015	0.166271039197454	0.393141778520658	8.03421007560246	10.2130074369934	21.2094216338573	14.1827428663819	5.14512599412046	76.6038118963115	0.0685	0.21525	0.3565	0.431	0.0419529804813585	0.0528666458947721	0.0891820021879835	0.0939518557303962	-0.00563777300450451	-0.038409971412758	-0.0943556225881095	-0.0671132472758116	0.0441814979427831	0.00522408365407594	-0.185732797571433	0.053	0.178	0.320166666666667	0.454	0.0168106861531277	-0.0178088014413403
252	1.76718235359141e-11	1.05447318421669e-11	2.84864126218324e-10	2.8048851186506e-10	0.144962968798892	0.628944601800367	0.0398607527740554	4.57225586462165e-05	1.19212763954508e-08	0.0036367838187415	0.986917113577099	1.64786950240286e-07	4.21076916487102e-11	1.26703448833834e-10	6.96815265494672e-10	1.6545686861796e-09	56.2616945850459	73.2218073376789	74.5606598697414	76.6851293239015	2.12446945416013	3.46332198622258	20.4234347388556	16.617690333871	32.4996701258915	8.45681382266048	0.000268884608885855	61.0727796944984	0.06175	0.22575	0.34525	0.4545	0.0273815320514645	0.0663196649253267	0.0574243456421661	0.0714473309980563	-0.0448806709733311	0.0256576805920555	-0.0800888593454987	0.0203658633194326	0.0928248247119315	-0.0245634562622509	-0.116554573791308	0.0433333333333333	0.179166666666667	0.317333333333333	0.454666666666667	-0.119858375902354	0.0366071592732103
253	4.84970451542582e-12	2.20968889610487e-10	1.03859571793592e-09	7.22712365537025e-10	0.0869610077356638	0.154192078820428	0.16176040687299	2.35085283258812e-06	3.59224212302149e-08	0.00267673090422528	0.908595934413505	3.82806022901897e-12	1.86446357896042e-11	2.36805465536249e-11	4.02722302452188e-10	3.38293875517434e-10	58.9376135377388	66.3754795826389	71.4830271706232	74.412776241239	2.9297490706158	8.0372966586001	15.4751627035002	22.2845926297005	30.3579901431604	9.01568133681394	0.0131812747458753	86.8469399887167	0.07175	0.2185	0.354	0.454	0.0325136567836653	0.137010876641356	0.0427560944403775	0.0878584279484798	0.0276562118300721	0.00664306498082784	0.0861479626116451	0.0225693210169029	0.0390516740892567	-0.0105645282588421	0.0222974878786091	0.049	0.174	0.325	0.452833333333333	0.00348466170266915	0.0173652951270302
254	1.82629432239226e-13	1.28841462113038e-13	3.07593095399997e-12	7.59560474143719e-12	0.790772932111625	0.816189072032324	0.0521675079171393	1.13043221509349e-07	2.32391183114815e-06	4.28742854822443e-05	0.28185132058105	9.1157786500903e-21	5.85268930968281e-11	5.94229870136017e-11	1.43922255213196e-09	1.0214635707502e-09	65.7067107495386	83.0079004506624	85.1695915562595	85.2399793883014	0.070387832041888	2.23207893763902	19.5332686387628	28.136675966005	22.3067262437999	16.7397043137935	1.1581414523007	131.877263605758	0.073	0.22	0.35625	0.45075	0.0296971239939642	0.0796704042777985	0.0834277242463065	0.0838504882433512	0.0151857536751919	0.034080767679309	-0.0953262587671389	-0.154516711510092	0.062184908492681	-0.00704254108140004	-0.0533156540059179	0.0475	0.1815	0.316833333333333	0.439833333333333	0.0140481260192275	-0.0918821268387563
255	2.40695001965784e-06	6.50957499591891e-07	2.31594894301306e-06	4.00495955028265e-06	0.525219930873508	0.414136862019164	0.0295563325915279	0.0183281823204887	6.24225519648204e-05	0.000740532667666754	0.921579368341381	3.91213832773318e-09	5.81665819814159e-05	5.79206205921981e-07	0.000230843246348236	1.1596366061314e-06	31.5118012740641	47.8866466398977	52.4973206854775	52.9009518006787	0.403631115201279	5.01430516078108	21.3891505266147	5.56450587164727	16.0276982669948	11.3846559704125	0.00969131264537282	70.3232688977845	0.065	0.223	0.34875	0.452	0.123836317922966	0.0137443887930405	-0.0895262390552861	0.0687159884389279	0.0200644989650586	0.02544543140538	-0.00184949135400136	-0.0225736898437706	0.0068928659176659	0.0248379960586431	-0.0890881922281688	0.0536666666666667	0.19	0.316333333333333	0.451	0.00697968251184745	0.00518374919299842
256	5.88099912014038e-20	3.4677520070277e-17	2.65906126389804e-16	7.54334860432737e-16	0.989789704832989	0.355529821621375	0.516776790628187	5.02214046102927e-06	8.97176546123174e-14	6.31947631707771e-06	0.109282054292419	2.25591758672596e-14	2.566034966751e-16	2.22068391187931e-16	7.27504990899787e-15	4.20916512637684e-15	96.3507360852091	100.980557146948	106.502482378186	106.502646142842	0.000163764656463172	5.52208899589459	10.1519100576334	20.8288246270267	55.5803127500021	20.388915903095	2.56457309978578	98.744164348774	0.06775	0.2345	0.35075	0.43775	0.060010410053751	0.0508670407491528	0.0483931260270568	0.0459743794251982	0.0064288331616401	0.0137374434924921	-0.0538893257180207	-0.034832112150676	-0.0787164290187165	-0.00630777304832557	-0.101772331705635	0.0463333333333333	0.1735	0.3075	0.454	0.0163817613048166	0.0286522440675796
257	3.70035816780501e-10	1.80040359089828e-13	2.55097968566977e-12	6.45112212765486e-12	0.886932672895955	0.645514322574825	0.000191675724756855	0.00805581052479197	0.000230880144172441	1.62634030196068e-07	0.0378534272788402	4.15664837071544e-14	2.79556687708979e-07	1.18768336557563e-06	3.5136905420574e-06	1.01217730572053e-05	49.9490761317938	82.2689833457043	85.6032291755619	85.6234461842614	0.0202170086995466	3.35446283855708	35.6743700524676	7.02102494540941	13.561438009956	27.4329784486581	4.31159622870291	97.339804643881	0.06425	0.215	0.36575	0.43825	0.0730760042107955	0.0797711549339536	0.057957422196768	0.131000852793117	-0.0554359796116712	-0.00804198170607842	0.0813576421832948	-0.0364306697386254	0.111155112188063	0.0439065176259185	0.0443299343088241	0.0516666666666667	0.185	0.315166666666667	0.459333333333333	-0.0409763623562	-0.0481391220684945
258	6.42223365170599e-12	1.88259210648655e-10	1.87568727158031e-09	4.00523114209264e-09	0.656805539292586	0.619170352975024	0.370505424782991	5.08157434866097e-07	5.19185741683644e-07	0.0213417558981669	0.0400356634112976	1.41911675511199e-08	4.71331264762309e-11	2.4794668894757e-10	4.01548525406456e-10	1.42926418506204e-09	58.356761886258	66.7380826598601	70.0685548516194	70.2659821261404	0.197427274521033	3.52789946628036	11.9092202398824	25.2326078221022	25.1911994178281	5.29866659112849	4.21637256263057	67.1694541969741	0.0695	0.2225	0.34125	0.457	0.0515610619203384	0.0662650431777285	-0.063341095185863	0.0584926317881074	-0.0313121150115049	0.019142931785348	0.0234010850806081	-0.217895753800652	0.0310618264452796	-0.0475099029379262	-0.00291232660366908	0.0458333333333333	0.1815	0.319166666666667	0.436166666666667	0.00484657200594105	0.0706447015604794
259	1.54738146011498e-12	2.95582157143301e-11	5.16241973195265e-10	1.20884245450429e-09	0.87949734039026	0.812017206569349	0.373209450569373	2.16482856636611e-10	0.00132060128750398	0.000635833809075768	0.571527669318888	7.38646819303698e-15	2.83578725252297e-11	1.33414515289763e-10	8.73534256221208e-11	2.67391908336942e-10	61.2983377655983	70.9113342801211	73.1490780085587	73.1720625263406	0.0229845177818788	2.26072824621951	11.8737247607423	40.3119312597764	10.3135064302332	11.6680277079813	0.320133097327925	101.302388427716	0.075	0.213	0.34625	0.45075	0.0131285956145314	0.0618373911072339	-0.0460538415419398	0.0304976721540163	0.00632744345401754	0.0127659194039639	-0.00207919664294185	-0.243889769865719	-0.0955432272481395	-0.0398597194556385	-0.00143142897814256	0.0446666666666667	0.186833333333333	0.3135	0.4565	0.0547340337248178	-0.000233879467144744
260	2.58013451286855e-10	1.37751507628212e-13	1.92881424407533e-12	2.64964291533651e-13	0.00904271694212127	0.0696427615580466	1.3997109907978e-05	0.000447906805383121	0.000104390780065465	9.32573086683901e-07	0.212339319035965	2.14186666907631e-12	3.15260377776094e-06	5.57072737631922e-07	8.56280453258764e-06	3.43886205205189e-06	50.6989141313024	82.8602829923038	86.2504557725624	93.0648263728581	6.81437060029566	10.2045433805542	42.3659122415556	12.3209328342127	15.0555872577606	24.0625325480451	1.55540478167495	88.2048957361448	0.0705	0.214	0.36525	0.4575	0.0796302804590584	0.173171849351305	-0.0233843794361061	0.0484946142206351	0.0288023979990425	0.0549994519878415	0.000471317402057394	-0.166285388940109	-0.0201741681118109	-0.0609017021434052	0.0141372759939491	0.0533333333333333	0.1825	0.317833333333333	0.444833333333333	-0.246586640289064	-0.0167820605920692
261	5.7620156893035e-09	2.5287889124605e-08	1.69223575453104e-07	1.34325656406124e-07	0.11420246834173	0.299465961596898	0.0976249116696762	9.41475072039157e-06	0.0004284452857505	0.000155006127595095	0.729331191485264	8.01483160553553e-09	2.97296702927433e-07	1.11266086411125e-06	2.40972426145024e-06	6.73801647622384e-06	44.2246907687804	55.516292700202	59.0912231061156	61.5863045481383	2.49508144202264	6.07001184793626	17.3616137793579	19.6266360497129	12.4038687324482	14.3104001203483	0.119726610793805	66.569346818577	0.06925	0.217	0.3505	0.4315	0.0640376075784002	0.127349680444118	0.00302641704378218	0.0740882776121408	-0.0121296651619909	0.00381038502263469	0.129336415493388	-0.0226808804237354	0.0124336893229973	0.0740503391466543	-0.1541559943929	0.0481666666666667	0.188166666666667	0.314166666666667	0.435	0.0154227247880272	0.0262746463225311
262	3.23419937802922e-12	7.2310917745598e-11	2.36987002241001e-09	5.13044466217359e-09	0.693973073587284	0.979300266965184	0.540572697007705	6.03779459930262e-05	1.68672759232029e-07	5.0697872678381e-05	0.274872533458611	1.46906686064485e-11	1.2569143262083e-09	2.28227216238142e-10	1.2095213408332e-08	1.68312685626547e-09	59.7751886628394	68.8987212462525	69.5074448424566	69.6622627414399	0.15481789898331	0.763541495187383	9.88707407860056	16.0907589461222	27.3624751707102	16.4218344084966	1.19226808593885	83.6881234743169	0.06925	0.227	0.35175	0.45375	0.0893045691098366	0.00872516402439568	-0.02141202089546	0.0350354776738154	0.0100706017152945	0.0137575335736178	0.0462152799479466	-0.106750251973202	0.00538295023007946	0.00312736217821549	-0.203154108280788	0.05	0.184	0.312833333333333	0.442666666666667	-0.0217312037543499	-0.0729896821552918
263	1.25265036473825e-13	1.68978272239077e-14	1.59742963421245e-14	3.85291383446581e-14	0.602460422903389	0.0742742007311326	0.00108922793654088	0.00229870260042896	5.19128755692701e-10	1.2120505013673e-05	0.290459570346202	1.65796539179324e-18	1.0529126796754e-10	2.18202366180237e-11	2.14862504823929e-09	3.55769008296989e-10	66.4835829633594	87.480205676402	97.2430255533545	97.5143264934013	0.271300940046785	10.0341208169993	31.0307435300419	9.29428166327489	38.6039830212212	19.1442031185434	1.1174899728212	120.296058183044	0.06475	0.2215	0.35025	0.46325	0.0477657453192591	0.0967754651318096	-0.0331948077244948	0.0758770334230593	-0.0108258299145205	0.00397181195905831	0.1104685370907	-0.1295285909773	-0.110968160497311	-0.129359158314211	-0.124355873508238	0.0503333333333333	0.171333333333333	0.308333333333333	0.4525	-0.149640908778012	0.0137972918695166
264	3.60364295402061e-06	1.30170013378564e-05	2.806321339735e-05	3.00727371193004e-05	0.21309943798964	0.228294341389773	0.111017094506428	0.00383227520367849	0.000469774953500831	0.000842293197433114	0.748023672302888	2.86088867801434e-10	7.48498286515369e-05	1.65856666272213e-05	0.000275969599781302	7.36456583993161e-05	30.6526907525549	40.6492263280379	45.9975446557946	47.5477885575165	1.55024390172184	6.89856222947856	16.8950978049616	8.36162590491858	12.2319730077852	11.1456419457372	0.103199249173485	76.6377988697037	0.06825	0.21275	0.3455	0.43225	0.0461475395193702	0.104540176565576	-0.0593582657546103	0.0628102543458944	-0.00229939117372755	0.0109993443277518	0.0824395463406794	-0.0303587878016062	-0.0853670760216426	-0.0400174179112411	0.253111175080208	0.0541666666666667	0.184333333333333	0.3135	0.4355	-0.132017094918762	0.000496549620264675
265	4.90629979002067e-16	4.97555547848087e-16	3.48037976175899e-15	5.86813980045778e-15	0.288268295882706	0.249025505120712	0.0129364186791557	6.14416706366228e-10	9.87241253523094e-09	0.00409506298769456	0.576982379930396	6.68222606392154e-17	4.14660548002269e-15	7.36988634693243e-16	5.6896049241868e-14	9.52029256683219e-15	77.8763480933121	95.1910065992706	100.700814330194	101.828505766432	1.12769143623882	6.63749916716188	23.9521576731204	38.2750997946059	32.8662156913833	8.24117429624857	0.311138524903072	111.99043009215	0.0735	0.22675	0.34625	0.455	0.0630504184484392	0.115518138698676	-0.0356742864822481	0.0555808148685234	0.0107521788667657	-0.019334193400565	0.0988520247390633	0.0409330077329123	-0.0533385802554946	0.0422790977023477	0.0365518299861953	0.0441666666666667	0.179833333333333	0.318666666666667	0.449333333333333	-0.2865340407162	0.0252288093298013
266	2.0010523439888e-10	2.12284098504449e-12	5.63303815601588e-11	1.37233701951598e-11	0.0194173702403588	0.216932026870919	0.000605837166944837	0.0185302441937702	4.05483199196243e-08	2.90553039192992e-05	0.633900405454008	4.18023845062395e-13	5.71322441679361e-08	6.70536446074993e-09	6.28945189523736e-07	7.09282702762408e-08	51.2272001643578	76.7983685224026	78.3850584993197	83.8485894922051	5.46353099288535	7.05022096980247	32.6213893278473	5.54531283868801	30.1230490106173	17.4786452518911	0.226808548935878	92.0080035101262	0.06425	0.2205	0.353	0.4445	0.0765225576159568	0.121958812704878	-0.0545787000195088	0.0887669470095559	-0.0460247882227021	0.00176156490267631	0.0478102359492984	-0.151641103060162	-0.00476154782839445	-0.00540945388567769	0.095745510467425	0.053	0.176	0.312833333333333	0.449333333333333	-0.106633726055585	-0.0952964581446134
267	7.43233049094075e-07	3.51857486828567e-10	1.86592825498749e-09	4.09392891215797e-09	0.716824703681391	0.429261134701611	0.000156327893599368	0.000477177159335558	0.000448429321822344	0.0106660075859468	0.0550493768682263	5.13824334736808e-12	1.21940697393406e-05	6.87119954180672e-07	2.08487602777082e-05	7.46861026531397e-07	34.0055650234572	65.3210871377087	70.0810611203342	70.2126165816735	0.131555461339303	4.89152944396483	36.2070515582163	12.2028049145028	12.318756564242	6.52013217615968	3.68058970608399	86.1572376583913	0.06775	0.21725	0.34725	0.4445	0.0241457958701659	0.0616059782285479	0.0500792398559003	0.120302051446858	-0.00845967826619238	-0.007129472520409	0.0800847557088241	0.209033116281456	-0.0406660805893888	-0.0515367619661956	0.0480527363312994	0.051	0.1885	0.322666666666667	0.464	-0.133173492860224	-0.00745712102952806
268	7.56401384616555e-13	5.55814359143993e-12	7.11596755191093e-11	1.42261578810317e-10	0.492336452106842	0.600209905099375	0.159450776103383	5.81381484237818e-06	1.07516025256897e-06	5.60138273765717e-06	0.565508397960887	1.56823922026361e-11	7.54413625281819e-10	1.90658557915266e-09	7.48842990861594e-09	1.32130297281084e-08	62.7759839265564	74.6529806857943	77.8356596351587	78.3070756580782	0.471416022919584	3.65409497228393	15.5310917315219	20.5485389365149	23.7886241068463	20.6197991140762	0.330255977762135	83.5341715381918	0.07275	0.22525	0.34375	0.451	0.0463593116382396	0.141221340411601	0.0235448315512119	0.0427624837844883	-0.00576775974860918	0.0170556179127586	0.0467258746318237	-0.0558431784313836	-0.0421100995296562	-0.0142187286682185	-0.0213484445507333	0.0506666666666667	0.185166666666667	0.3005	0.445166666666667	0.0109380580359436	0.0124563375823733
269	1.86345531238769e-11	1.11184738873512e-12	1.89811284501228e-11	4.53879688664372e-11	0.765898881145378	0.732868121082596	0.00952190776184287	1.19253772733028e-06	6.61325032782157e-07	0.00368115752213248	0.217825259022886	7.69676214617926e-14	2.27542340585144e-10	2.21345250511882e-11	3.76788739042838e-09	2.8272954768263e-10	56.1518273736801	78.2362059315201	80.9340028453225	81.022654083099	0.088651237776503	2.78644815157895	24.8708267094189	23.5892194324206	24.7246621091144	8.43475857149133	1.5186410483384	95.9210882430362	0.06925	0.22875	0.351	0.438	0.124663584768927	0.0710599321262124	0.00432961336267893	0.0771881702871798	-0.00192332104996266	0.0330316453753336	0.101586557270897	-0.114376015741858	-0.0641317927627407	0.027751704670803	-0.0298233631516347	0.0463333333333333	0.187666666666667	0.323	0.4505	-0.118291124496123	-0.0311202770597096
270	8.71291382220638e-14	2.24971704912577e-15	8.09333610287644e-14	1.60188134252792e-13	0.407410536711321	0.801668494570632	0.00459879523185336	8.98175876690103e-06	1.24846080501752e-07	2.33183671438362e-06	0.941279504318257	2.38503465221678e-12	2.68421040739014e-10	1.56759134824295e-10	4.7844629735342e-09	1.85218575931963e-09	67.231384277402	91.8979192153929	93.5428103006125	94.2291548155408	0.686344514928351	2.33123560014792	26.9977705381389	19.7166038699916	27.9444880634383	22.3001888753279	0.00542605912050931	87.953676957263	0.0695	0.22675	0.35725	0.46575	0.0835607349724921	0.0821860880586943	0.0102442676086847	0.090870465151436	0.0156052784301282	-0.0023449014942435	0.0677285066022608	0.00950920731902451	-0.084643209535995	0.000309520031117421	-0.0348120865493739	0.0483333333333333	0.183333333333333	0.311833333333333	0.465	0.00352542518784988	-0.0932318307690521
271	3.22748046744127e-09	6.16677401903763e-13	4.68724832930302e-12	1.18577195024109e-11	0.982885173434746	0.460266882481295	5.82510639288536e-05	1.57871493290529e-05	9.86244250617265e-07	0.0478060060632954	0.333816252691078	7.96668142985758e-15	3.11644817876742e-09	5.57932518637634e-10	2.11975963039462e-08	3.37634626163387e-09	45.4355788403263	79.5441829012852	84.1921985440858	84.1926587280686	0.00046018398279557	4.6484758267834	38.7570798877423	18.6400200915814	23.9547936017534	3.91679259017292	0.934036431617642	101.129414814354	0.0665	0.21875	0.3405	0.466	0.0760815905079503	0.219037043850371	0.0355047519506077	0.0711646663197822	0.0347738053923157	-0.0231543848021748	-0.0366820678006196	-0.0454783336659223	-0.0140477011545405	-0.0205483464226636	-0.000992752292965568	0.0463333333333333	0.179	0.3215	0.456166666666667	0.00980603054313832	-0.138493650238509
272	7.21668318712157e-14	5.86880630115635e-12	2.25528777156213e-10	3.39243646894045e-10	0.290843186962572	0.88914841905665	0.657823409641309	2.11931382015472e-06	3.24204004816058e-06	3.06514650095001e-07	0.548536238090573	6.69569899950577e-11	9.78912668682494e-10	4.74939696238239e-09	1.4673577083081e-08	4.89186732991325e-08	67.6193833836587	74.5315504478349	75.1138618128025	76.2295759468398	1.11571413403726	1.69802549900487	8.61019256318104	22.4837271696433	21.6677033609903	26.2082222855843	0.359945980471821	80.1003407386354	0.07425	0.2205	0.35975	0.44625	0.0367611856627541	0.0902155432720201	0.0332110741650656	0.0703070301209825	0.00288183095733294	0.0136113465786405	0.0405391341328969	-0.00967343667009244	0.0894526724568728	0.0143271394837051	-0.0416174884954676	0.051	0.1825	0.3105	0.440166666666667	0.0205998887747356	-0.000155998507257349
273	1.17077011699053e-06	2.2431289640658e-08	1.3325611736603e-08	2.02603077716303e-08	0.32805148570325	0.0622968115391448	0.000479286697311142	0.00307116845781076	0.000985097680755395	0.00159760284991815	0.0307432993732253	2.11750042324275e-11	0.000151880752843234	5.90393728329163e-06	0.00147302158131342	5.72947480386111e-05	33.0425280743657	55.7944821859564	65.3357655434957	66.2923398693383	0.956574325842666	10.4978576833819	33.2498117949726	8.764698472698	10.8553683151822	9.96250785668599	4.66723979233757	82.8258685733328	0.063	0.2235	0.348	0.43375	0.0494570316402476	0.0748947354437657	-0.030239433888643	0.101029454121436	-0.00973116060243578	-0.00791836961580981	0.0429784158717947	-0.312876790178503	0.0529881067693614	0.0419627062248372	-0.107528327572899	0.0491666666666667	0.196166666666667	0.317666666666667	0.455666666666667	-0.170543039511975	-0.16766636516049
274	2.72789407985481e-12	2.43479463200978e-12	7.48799585321944e-14	1.8713562855478e-13	0.699380958572033	0.00383845503733756	0.000398454693536099	2.91903657603916e-05	4.25104182102038e-05	3.608918962224e-07	0.227277040110228	9.61310829192328e-15	9.88047476083858e-08	2.28523288744907e-08	1.0767094696828e-06	1.77647227746471e-07	60.1270510436661	76.4931722148467	93.7205387037684	93.8696553473055	0.149116643537127	17.3764831324588	33.7426043036394	17.4698286008788	16.7558756808667	25.8929118683081	1.45782163214244	100.6995139797	0.06875	0.22075	0.36325	0.45225	0.0433613006672513	0.114824143955583	-0.00294905486470254	0.048472818773194	-0.00583208202617727	-0.0351988987512139	0.0590788568648745	0.222507835883613	0.00672280716140682	0.0130712681515161	0.0467309213064274	0.0488333333333333	0.187166666666667	0.314166666666667	0.44	-0.0517897917509747	0.0047252873073408
275	3.71528545325363e-07	9.2903351252284e-09	3.21504037108001e-08	5.1038221668299e-08	0.366129386752791	0.290023439131525	0.0026820293743786	0.0128296211420183	3.94385010033914e-05	0.000528171277942939	0.125380544811652	5.89696824159745e-12	3.07501018846931e-05	2.54196848571104e-06	0.000275118901686197	2.48488548382102e-05	35.4721836934259	57.8338480228049	63.1871262608256	64.0038855286184	0.816759267792804	6.17003750581353	28.5317018351925	6.1924532717685	16.8982222992781	12.0134806207643	2.3487868810389	85.8342109768273	0.064	0.21575	0.34725	0.46525	0.138322338509244	0.072444132892168	0.0942053665639789	0.075136136844389	0.0335589462892389	0.0468077022952025	0.16085363547907	0.212046355407006	0.048762139484358	-0.0290544150264624	0.063027579312948	0.0521666666666667	0.182333333333333	0.314	0.449666666666667	0.0114476806552448	-0.135157496102823
276	4.93256928752152e-11	1.71426091927541e-10	6.69832655089975e-10	1.48753192975547e-09	0.706952048048429	0.33436887619012	0.0699450509367506	0.00202691510348873	9.25882287785875e-07	1.2788511433084e-06	0.576344701711078	8.35548079501787e-16	2.40401045147868e-07	1.97609439656414e-08	2.12964212006888e-06	1.52447144958385e-07	54.134353652189	66.9499749204988	72.5291670669394	72.6705075122882	0.14134044534876	5.72053259178938	18.5361538600991	9.52500070513361	24.0763974915226	23.4547719660659	0.312181341441828	106.270336180199	0.06475	0.2255	0.3605	0.441	0.0827260898130026	0.0762625118846286	-0.00191975179919139	0.107188357559311	0.0123317694790867	0.0323347306046627	-0.0262515098926876	-0.222229668367312	0.0632285225864984	-0.0156050874410168	-0.0113058980606768	0.0501666666666667	0.185166666666667	0.313833333333333	0.446666666666667	0.0133298842918379	0.0365142681247342
277	1.26156308625087e-09	6.4725377231289e-10	6.33484473011963e-09	8.41542253640056e-09	0.25172853773425	0.47775037661267	0.032785518700475	1.24840925468195e-05	3.38196971320502e-05	0.000297275216761267	0.921556023894375	6.06456319796404e-12	7.08882535056727e-08	6.04649566710212e-08	6.44690172093784e-07	4.02717546334e-07	47.3952425489988	63.9362574711995	67.1385362522415	68.4522213111632	1.31368505892169	4.51596383996366	21.0569787621644	19.0877916419704	17.1900845572418	13.0874849343927	0.00969710206118179	85.7684578400909	0.06775	0.218	0.353	0.4505	0.0940110426092585	0.041847837873463	0.0598514481798788	0.0765459717472842	0.0107770101507287	0.0011522242014901	0.0770257638368964	-0.155298477813581	0.00731984130865383	-0.0133919505285161	0.17577291742077	0.0471666666666667	0.184166666666667	0.318166666666667	0.4495	0.0341214720798784	-0.0115653555072337
278	1.60031306835656e-07	7.88614163885399e-09	8.96286380542171e-08	1.89468719197986e-07	0.813602244121145	0.775030635426746	0.0151518474150594	0.00294322926283341	1.28509926043879e-05	0.00192567776576429	0.197014971354577	5.01539084061299e-08	2.33264894604968e-06	9.49831680861527e-06	1.5988559829725e-06	5.08169021569913e-06	37.249369126941	58.211776480799	60.6659027689602	60.7214956726821	0.0555929037218448	2.50971919188305	23.472126545741	8.84233141886671	19.0325145514707	9.61906472415467	1.66436520847674	64.0473510939478	0.061	0.22	0.35275	0.45075	0.0699821140897792	0.0755415124653748	-0.145325353827312	0.108115645016217	-0.00920943521422662	-0.00317566308898209	0.0536664512705332	-0.168572187964735	0.0285469567068928	-0.0298208173732387	-0.114121143111373	0.0473333333333333	0.184333333333333	0.322833333333333	0.437666666666667	-0.0258099156384215	-0.0838077737269745
279	1.55814116918035e-15	4.18323511163792e-15	2.01124563093328e-13	5.16734370786903e-13	0.809899512736765	0.964563821303843	0.140721590914789	0.000665432318700173	4.07932233075424e-09	5.16597080992293e-08	0.0792939867894531	1.72746646731025e-16	2.78935654641605e-10	5.0989339348313e-10	3.71230125800265e-10	5.42413467583752e-10	75.5049550648255	90.5410813222625	91.4581260886043	91.5159931182061	0.0578670296017663	0.974911795943626	16.0110380533806	11.5833980936786	34.5855068323635	29.6534835804978	3.0793135397962	107.471632804295	0.069	0.21925	0.36225	0.4635	0.0393788508556677	0.0910101067288655	-0.0385144099747857	0.0845827801634245	-0.0331934745168926	-0.0262300799207042	0.00613343103754915	-0.0991136205571994	0.0495613320365821	0.00278728522490993	-0.176618522182177	0.0525	0.171833333333333	0.309833333333333	0.445666666666667	0.0263393943892947	-0.0778461088430534
280	7.37989000946957e-12	5.67054332115132e-13	6.53883427212057e-12	1.53717674017711e-11	0.686558984186822	0.571036825889018	0.0076657303601064	0.000224660796642634	3.15705674249862e-05	4.36042806826591e-08	0.495573590211333	1.17031929646263e-11	4.62020810384984e-07	2.32264572401338e-07	4.27368689992293e-07	1.80182254753158e-07	58.0692257197588	79.7301546048184	83.4184885505019	83.5813243371376	0.162835786635696	3.85116973231925	25.5120986173788	13.6126979541332	17.3208390333766	29.9821456911013	0.464402552286629	84.2235341977558	0.06375	0.216	0.35925	0.44375	0.0596178945793329	0.216615326991054	-0.0455570947817218	0.0733547332910217	-0.0740569368463439	0.0254185383909057	0.113070077788324	-0.0301066638511666	-0.0501780253837393	-0.0596535684261646	0.0530529171469515	0.0466666666666667	0.182166666666667	0.306666666666667	0.450666666666667	-0.000136081536812583	-0.0217409173692937
281	4.20615170259579e-14	1.21893101609977e-13	1.31786787859511e-12	2.56739348184442e-12	0.419957037610636	0.459908527139117	0.060188849131615	2.08466425924621e-07	6.32680065441351e-06	1.95738851044467e-06	0.192198726961214	4.16374051528602e-14	2.67039129899652e-10	3.60681381051775e-11	3.5276741990759e-09	4.00881711607122e-10	68.7307528635356	83.1302642036244	87.1310529090042	87.7814883596584	0.650435450654186	4.651224156034	19.0507354961228	26.9529713416696	20.3866992400854	22.6364194781781	1.70068263942085	97.3358831787323	0.072	0.217	0.35	0.45975	0.0997979019253333	0.0438053732661454	-0.0861626018927985	0.0907502356714148	-0.00768804575744246	-0.0258781127396811	0.116190560502426	-0.20292816815146	0.0324384546533033	-0.104267687302301	-0.0765371296901098	0.0471666666666667	0.180333333333333	0.3045	0.4465	0.0300429297695427	0.00926423051953784
282	2.45667121498332e-09	1.84609227849133e-09	1.8325919443307e-08	3.04834889968051e-08	0.395310942575674	0.58783710152791	0.0562908483648562	0.00229712245949064	1.20178727104457e-06	0.000175098887065787	0.278676484008374	3.81908437010948e-18	2.72123012832669e-07	2.68831626066203e-07	4.83292003544889e-07	2.33454773687442e-07	46.0052432536613	61.545521698994	64.5601839212031	65.2827271697024	0.722543248499278	3.73720547070843	19.2774839160411	9.29554137964169	23.5743526400838	14.0810515569974	1.17353303700474	118.427366639671	0.064	0.2195	0.35825	0.4555	0.0941349589215206	0.080887388476542	-0.0138085000212606	0.0682549812361049	0.0294212631501889	0.000335107691532233	-0.00764699276977469	-0.106899938715309	0.012665977152812	-0.0536030494292312	0.0518131873157273	0.0496666666666667	0.18	0.322	0.4445	0.0341917312542945	-0.072488831658193
283	1.25051973474511e-11	9.31808064509343e-13	1.48978661360869e-11	1.22897977079669e-11	0.106284207156828	0.360148350586305	0.00439094455276828	3.63422231543235e-05	3.37274756510198e-08	0.000695380336941694	0.490378631505733	4.63718395022785e-17	1.87415938053921e-10	5.78579261200357e-10	3.7562554949852e-09	8.19684917144281e-09	56.9777807297069	78.6284461318792	81.4997859475625	84.1084060731591	2.60862012559664	5.47995994127996	27.1306253434523	17.0534534378803	30.4802961675559	11.5015538595453	0.475695376138901	112.814602116268	0.07025	0.2215	0.3455	0.451	0.0537499549462345	0.157217269618055	-0.0767976365544155	0.0791350914825966	-0.0264728443330306	0.0365240141071217	0.0207409893550202	-0.179671307160371	-0.0254716571107283	0.0249844855923516	-0.123434211045696	0.0503333333333333	0.176666666666667	0.313	0.444	0.0146846175369994	-0.0267238788394697
284	3.8525584802797e-09	9.37555618242943e-08	1.22768654883848e-06	1.85842031352287e-06	0.376559339356363	0.786043136040331	0.545635869647835	5.38356590730234e-05	0.000270136696749558	0.000146932835347169	0.167548553614423	2.1267338911373e-07	1.00859299444133e-06	4.39904485347639e-06	7.53978523420531e-06	2.22921002949179e-05	45.0658580906602	52.4606252152807	54.1151092201253	54.8970136179414	0.781904397816106	2.43638840266067	9.83115552728123	16.3080186073612	13.266878050963	14.4111106118089	1.90474149598595	60.4303289065442	0.069	0.21625	0.352	0.4375	0.0430561243347773	0.0327104138773636	0.0853312415080638	0.0633758594679794	0.0175972834374722	0.0265316901625822	-0.000130004121487627	-0.0191353540125101	-0.0424940635001511	-0.00835452475119821	0.123290889892941	0.0496666666666667	0.1865	0.3155	0.4515	-0.0283692012570863	0.0146257759966142
285	7.37470022197086e-09	4.6808438025929e-08	4.41829433050188e-07	6.49703770375054e-07	0.342100080627679	0.621375442560685	0.239227306004993	0.000706303312732521	1.00996820138804e-06	0.00643998608145746	0.133435625434682	1.77082553928288e-07	1.18170082232564e-07	1.82974630681593e-07	1.62370295219828e-06	1.69678536900434e-06	43.7087042972853	54.0838547220774	56.6946137604973	57.5971592761634	0.902545515666134	3.51330455408606	13.8884549788781	11.4725859913888	23.9090316920574	7.42287425262839	2.25207204539402	60.8917199991679	0.0655	0.21925	0.34075	0.46175	0.0516049792026269	0.0562759276229785	0.0639692772795605	0.0625561326884025	0.00433274224418586	0.00768058035107404	0.00814271759917083	0.0431746483970014	-0.043890499888773	-0.0422628492203422	0.313558717286908	0.0495	0.1795	0.314666666666667	0.4465	0.0151206567729863	-0.0262810795881226
286	1.23870515712812e-06	3.17130538473118e-06	2.22500743753374e-05	3.62349955760118e-05	0.511890088097413	0.707180345214359	0.226396919729877	0.00211556304238261	0.000303221993925412	0.0090320656076073	0.0282218701879224	4.79846294147416e-06	4.33425913406106e-05	4.30645449087583e-05	0.000491038199614336	0.000375029482723766	32.9228778218458	44.0900507262995	46.6131834217449	47.0433849293622	0.430201507617312	2.9533342030627	14.1205071075165	9.44646626076519	13.0503854704748	6.81647530236114	4.81446261065867	52.4278947592766	0.0675	0.216	0.34475	0.4515	0.0693523025013384	0.135190938911542	0.0951738532352389	0.0497170758407143	0.0145681389034722	-0.0186785105053457	0.0678918890740738	0.124006821731528	-0.0509771175532215	0.0108431178385973	0.176121172006012	0.0526666666666667	0.1865	0.319666666666667	0.473833333333333	0.00802832234171895	-0.0595443415617776
287	1.29198947262728e-10	4.96980121268151e-09	1.69261887240997e-08	3.54206099229885e-08	0.691846010722869	0.343251060557471	0.308297569974728	0.000606722735485861	2.68144100465698e-08	0.0289460523031034	0.0153401854527506	3.95786189922532e-10	1.98734959620357e-09	1.56701415089233e-09	2.81568117291607e-08	1.51036143457333e-08	52.1360413083021	59.2747458445447	64.7537668250443	64.9108610455223	0.157094220478029	5.63611520097766	12.7748197372202	11.7552373557064	30.9253657564186	4.77081901126803	5.87697150695203	75.859943159225	0.06875	0.23	0.3435	0.45675	0.0460431692982458	0.0860695743826142	-0.0526064800122114	0.0628905401821813	-0.000515408657733574	-0.0312031574652303	-0.136259301726406	0.0532106248181848	-0.142121358988129	0.0654391597352812	-0.304251554469818	0.0521666666666667	0.184166666666667	0.3225	0.432166666666667	0.0327048226339598	-0.0390606024303757
288	8.4437301775263e-11	4.71568286956414e-13	1.57539392093072e-12	1.18901624918059e-12	0.0908511921497782	0.0927828838490742	0.000136581387165709	1.03368440552689e-06	4.30503015971911e-06	0.00175024867975594	0.293850285787864	8.70732443188759e-13	7.17864889768698e-10	4.26655825685408e-11	1.12618402081448e-08	5.21827706499991e-10	53.0190897575085	80.1387580874871	86.7185623129189	89.5777885300267	2.85922621710779	9.43903044253966	36.5586987725183	23.8643497280054	21.1239978640442	9.79460221484442	1.10189646570689	90.3031525466403	0.07	0.2175	0.3445	0.459	0.128234992989486	0.150049371263526	0.0295637652564829	0.0688931563826825	-0.00835222487694851	0.0194402133306315	0.0523984533499778	-0.0142538190280596	-0.125663989489764	0.0628088230819696	-0.25708954810391	0.0468333333333333	0.180166666666667	0.3145	0.448333333333333	-0.111144703166788	-0.00424049780893956
289	7.45532814586579e-09	7.94937547630838e-09	4.38941291583512e-08	9.4847541500469e-08	0.852779267914232	0.511940295040977	0.0653051301146001	0.0304824355255116	1.50950405052138e-05	0.00114212203769502	0.000766272128525577	7.90495494029393e-10	2.39197845856223e-05	7.96594341643931e-05	0.000153257165710298	0.000350539145086833	43.6859615099966	58.1933658492053	62.4238314054819	62.4582689145172	0.0344375090353424	4.26490306531196	18.7723074045207	4.68187638495419	18.7254987336946	10.5817061785219	11.3211991424196	74.1968469551779	0.06475	0.214	0.3445	0.432	0.0764931726499437	0.116477137116557	0.0143558775304666	0.053669525081625	0.00248903468656878	-0.00721833920788739	0.0584770156985912	0.0702917997031905	0.0888875264905602	-0.00640739419306326	-0.0278848034016361	0.0543333333333333	0.179	0.313333333333333	0.466166666666667	0.00241673340642486	-0.0993237875792036
290	1.31492991060563e-12	1.47864583414125e-13	2.9435214655914e-12	6.5088413951396e-12	0.565098294426166	0.715602622419373	0.0128685917599594	4.77682539631897e-07	1.40883126752231e-05	1.28998138190123e-05	0.375155886807374	3.7733412225293e-18	1.91166435846219e-09	2.0149927387699e-10	3.3833213181076e-08	2.75234891961342e-09	61.6344924572986	82.7038575343759	85.2715857642979	85.6025390549985	0.330953290700563	2.89868152062263	23.9680465976999	25.3518964126379	18.8571350865914	19.0252789026945	0.786515364925435	118.454376937348	0.073	0.2225	0.3625	0.442	0.0529874169726737	0.118990900693483	0.0118817599788365	0.0817379417310573	0.0173568143078104	0.0112469813805537	-0.0338535487077755	-0.0881735872763658	-0.0335300665183371	-0.0252538743704176	0.0430093684748832	0.0486666666666667	0.186833333333333	0.320333333333333	0.451	-0.0285024190481866	-0.123362399804644
291	1.76517418966175e-08	3.13762514244597e-09	9.09201548425911e-08	1.79566783970096e-07	0.63443413101271	0.991146951778072	0.0615419946215495	0.00740401156413255	3.24204004816058e-06	0.000152670577940201	0.818260962987879	7.26181869395626e-13	2.09889007601344e-06	1.86409894729102e-06	2.91747524059415e-05	1.82229505996602e-05	41.8815565908808	60.3308237216188	60.6305579295586	60.8566535116042	0.226095582045673	0.525829789985437	18.9750969207234	7.17224368511506	21.6677033609903	14.3389815862229	0.0527998913821648	90.7253851588152	0.0655	0.2205	0.35225	0.451	0.0451829328129986	0.145604161279679	-0.0098190982258738	0.0635705513540037	-0.059803422097907	-0.0259189839809137	-0.0454467320249494	0.0413759597006104	-0.0249413310482065	0.0370868621392675	0.165188846130009	0.0526666666666667	0.1825	0.315833333333333	0.448666666666667	0.0167578239957337	0.000909760024652931
292	2.03463291610607e-11	4.13115651669738e-10	2.14667100687976e-10	5.13113282032368e-10	0.938473767967487	0.0676835596162456	0.0564685466692475	3.86624902054077e-07	2.61182139917088e-05	8.19929797694061e-05	0.634585448657639	5.95956882013473e-09	1.94948549452255e-09	7.4873150655292e-09	1.60789778421316e-08	4.04747215665234e-08	55.9697909067618	64.956799362757	75.2306774451208	75.2366354751211	0.00595803000032902	10.2798361123641	19.2668445683594	25.7599685664154	17.6812967151909	15.5117733607385	0.225893697685024	69.2964423699488	0.072	0.21725	0.3575	0.455	0.0595774817824149	0.102898832846707	-0.0155868149069085	0.0668686140729282	-0.00354598911674024	-0.030214323019616	0.119172605958653	0.237433243211422	0.0529385729447173	0.0227702900351342	0.0685893621806831	0.0476666666666667	0.183	0.3195	0.459833333333333	0.0541871326728783	0.0391853063021531
293	2.21900854014151e-09	6.59438015576657e-12	1.87618796957249e-13	4.94527238501507e-13	0.983566397590188	0.00388701061827606	4.12527057294109e-06	0.00333218084031987	1.43728997102067e-08	0.0109083132110958	0.316510006732698	4.6148648191152e-16	6.51859943323463e-09	4.45890285058891e-09	3.22069523139542e-08	1.50663109933636e-08	46.2175629918202	74.2712165892372	91.6175525934013	91.6179768678194	0.000424274418037385	17.3467602785822	45.4004138759992	8.61602579306327	32.136267905722	6.48019310354357	1.00331373746849	107.618111415549	0.06325	0.22675	0.34225	0.453	0.0594422457785516	0.116645823450673	-0.0838512687560891	0.0931657411374148	0.0244326072890422	0.0211456702864514	-0.238879022962984	0.182727011970803	0.0045299514009874	-0.0204120540363752	0.0114186654623017	0.0495	0.180333333333333	0.317833333333333	0.442833333333333	0.0100213031413152	0.0128554612670667
294	1.74137416687865e-09	1.21266593890738e-08	1.98197108248348e-08	3.70042419968071e-08	0.510389720062593	0.180712908295838	0.0797606291357528	8.78028901757295e-06	1.29019655924598e-05	0.00159979354946559	0.699382534022705	1.13757485724366e-10	2.30990323001854e-08	9.6995954083034e-09	7.87201039227077e-08	2.92977740274151e-08	46.7231987621053	57.2185950152852	64.3691467656245	64.8024147899632	0.433268024338759	7.58381977467798	18.0792160278579	19.7599608054734	19.0249606277557	9.9599850339182	0.149115000540405	78.8399193937435	0.0715	0.21625	0.341	0.44225	0.0631343859877751	0.129854668673155	-0.0117304005722728	0.0632245587669075	0.00715870691491343	0.00495681951959553	0.0761559570342538	0.128655969795058	0.0773642482253874	0.0691187873207184	0.0405044198289164	0.05	0.180833333333333	0.310833333333333	0.446166666666667	0.0030574819320045	0.0133141444484165
295	9.44643322088245e-08	2.35991488748383e-07	1.41810709005299e-06	2.8628179023357e-06	0.867954816695156	0.625546825908566	0.164195989042996	0.0142068001391882	1.21707712669722e-05	0.000115025069931698	0.934535325050184	0.47771820962829	9.13725046782938e-06	3.02757946409775e-05	0.000102711675547113	0.000230990455408085	38.3594434727784	50.2905901154154	53.7486862112855	53.7763275537363	0.0276413424508064	3.48573743832094	15.416884080958	6.01226252038032	19.1363037350147	14.8725435141096	0.00674699202136253	14.6390171200529	0.06125	0.216	0.3555	0.445	0.0316656392564418	0.126043814561618	0.161616634083928	0.0805418387662376	0.0448600940885444	0.00660153017250879	0.0961902209092064	0.287863438354145	0.0244644102217196	0.0138476012370435	0.127342937095071	0.0498333333333333	0.1805	0.318333333333333	0.445833333333333	-0.0735345863283186	0.00401358515049374
296	7.53053523564726e-11	5.07128984616784e-10	9.38678198622432e-09	3.0400243130892e-09	0.0292881494079185	0.265205288942871	0.089298174749647	0.000254283111631838	1.00402544409147e-06	6.12280869328257e-05	0.243540790664126	1.50853157957973e-13	3.57541515115542e-08	1.49692550644175e-07	9.25773873491704e-08	2.83070848320067e-07	53.2566218154752	64.491039357883	66.1864547214427	70.9370506804189	4.75059595897619	6.44601132253592	17.6804288649437	13.3802848164005	23.9203928778825	16.0642815085248	1.35998090663088	94.3679236204415	0.06475	0.22375	0.35475	0.44	0.0400271060472021	0.0186726052408122	-0.0435213675981151	0.0718632701180592	0.0243697363346592	0.00583912427724836	-0.179043360285016	0.114811771052275	-0.0828172594089012	0.00855694428174625	-0.236652559449445	0.0476666666666667	0.183666666666667	0.316166666666667	0.451833333333333	0.0191420930274853	-0.0710404774678242
297	3.5448613353583e-10	3.14918374783381e-09	9.53440020881435e-08	1.08606356745663e-07	0.20504762295714	0.876484172479551	0.357598091385619	5.1372667685792e-05	0.000839418424971686	8.11824931851573e-07	0.723769414568573	1.65905618246819e-11	3.64968861543057e-06	4.38565313611276e-07	3.54053424686452e-05	3.97768407498707e-06	50.0383721565013	60.3223906242129	60.5131523141972	62.1192045653152	1.60605225111794	1.7968139411023	12.0808324088139	16.3967710966554	11.1519841686604	24.3295867749166	0.124909637755991	83.4014624778483	0.071	0.21775	0.35775	0.44075	0.077229235730976	0.0844292345743796	0.0744484287908591	0.0489886226860693	0.0125365653981862	-0.0296607930270139	0.00966689081360323	-0.0483356615476124	0.0404537485457648	0.0181529885015766	0.00329255023938388	0.0513333333333333	0.190333333333333	0.310333333333333	0.444333333333333	-0.010623283919442	0.0255224840312728
298	7.2706145095879e-11	1.68345258477725e-13	5.89858179926883e-12	1.43778950465531e-11	0.776305753442359	0.932707079638898	0.00136613387552742	0.00133893315397385	1.21469601927085e-05	2.74401467644512e-06	0.0710536901828362	0.684117222847847	1.32861127494381e-06	1.57743797465278e-07	1.01422179640092e-05	8.06088229507477e-07	53.3295088142404	82.41736029616	83.6580959889616	83.7388295564815	0.0807335675199283	1.32146926032146	30.4093207422411	10.2880665187877	19.1400415730259	21.9877133968876	3.25850934823939	11.9326819389408	0.0695	0.2185	0.35175	0.4605	0.0840284643405246	0.0511424730366287	-0.00797319862844834	0.0874946021047252	-0.0185888010820262	0.0119572500965467	0.0601986406688437	-0.0179042575433714	-0.0513916881183381	-0.0595611028729822	-0.200449097020012	0.0538333333333333	0.182833333333333	0.306833333333333	0.442166666666667	-0.153336218463268	-0.112074539892968
299	9.13408409029171e-08	2.14013124548209e-07	2.12120297679281e-06	3.3758991758363e-06	0.429188252523833	0.726811050333432	0.186337447831107	0.0157655139547634	1.50593993621372e-07	0.0125429550026379	0.780343914566685	2.85415384780479e-10	1.85155957807709e-07	5.81262058815519e-08	1.61425880672683e-06	4.20716637643008e-07	38.4301951034577	50.5211362375412	52.721980203416	53.3469992937316	0.625019090315618	2.82586305619043	14.916804190274	5.82884020941947	27.5817367482687	6.2324574525046	0.0777689692840795	76.643441739174	0.06125	0.22375	0.345	0.454	0.0535335951598493	0.0154320125467313	-0.109957167789813	0.0890897301658683	0.0156954460539264	-0.0152102247929113	0.124218875211503	-0.00893602884543408	-0.106517387302296	0.0487803820693617	-0.0520559015184951	0.05	0.180833333333333	0.321	0.451166666666667	-0.133649578219321	0.0132558308997904
300	2.52603236511764e-14	6.88530543438852e-15	9.03772254026342e-14	1.54254078849971e-13	0.311102285299671	0.432364514971024	0.0106518818599268	1.30501000369083e-09	0.000673600595176135	7.934615406279e-07	0.742560042131242	1.06815176755394e-19	6.14522831186525e-11	4.5189313791257e-11	1.47761127544366e-09	7.89054878583015e-10	69.7800003506418	89.4497041102877	93.290410675545	94.3164010168039	1.02599034125888	4.86669690651615	24.5364006661621	36.8058064147563	11.5607118478656	24.3736610498163	0.10788930959643	126.414207678035	0.0735	0.21475	0.36625	0.445	0.0470489007484444	0.119806383189741	-0.0904392080268493	0.088891819530303	0.0078553249564339	0.0320567459984452	0.19578427232186	0.0538867147907643	0.0718410823675686	0.0128211699387265	-0.0331003003734041	0.0446666666666667	0.187	0.3185	0.448333333333333	0.0132564813578123	0.0418546690712009
301	4.63401456527495e-06	3.38232653155472e-05	0.000213984309150254	5.76868343746535e-05	0.0214669512184018	0.186670569489397	0.15421035994136	0.000810280388941423	0.0631658292462645	6.15062745419395e-05	0.43585937289138	8.04719558624716e-07	0.000381493294218109	0.000769005751793648	0.00254284237912489	0.0037249612198987	30.1166273825802	38.2870774854382	40.4886377927032	45.7771176112583	5.28847981855506	7.49004012582009	15.6604902286781	11.2175352514987	3.45224734758995	16.0556976531025	0.607159353381576	55.1848991245502	0.0655	0.208	0.34375	0.44825	0.0457983220697732	0.11595998376489	-0.0037502796176493	0.0476201548211298	0.00228968717267471	-0.0102735825154826	-0.174156873275237	0.00947114189559272	-0.0562000792937441	-0.035239323499112	0.115885713424829	0.0496666666666667	0.192833333333333	0.3055	0.456166666666667	0.00638589553865066	0.00945954934093883
302	3.78232126506816e-08	2.09971852894257e-08	5.13429519326511e-07	1.07083805393172e-06	0.984689896277196	0.996115219975807	0.139852156848616	0.000461142561510468	1.58976709408473e-05	0.00210059372342148	0.257004677146855	3.36511417035799e-13	6.55258380058565e-07	1.20086416432004e-09	9.40430440180793e-06	1.61805216761272e-08	40.2831695496789	55.9477218658576	56.3173759060446	56.3177441447624	0.000368238717783242	0.370022278904798	16.0345745950835	12.2665802120782	18.6267196271001	9.45949083596679	1.28482043538133	92.5109997687146	0.06225	0.21925	0.345	0.4395	0.0843883610546697	0.0741696865362595	0.0255417121931411	0.0651756469692065	0.0438626614377218	-0.0107277750704375	0.133018275580547	0.0709307981051061	0.0204145625711997	0.0138698464261787	0.0898027198321722	0.0461666666666667	0.184	0.3155	0.451	0.000151041757510925	-0.13038717579228
303	1.4466422686045e-08	6.27536765134995e-09	1.06320324469517e-08	2.28840065729297e-08	0.74303485461436	0.202449622521675	0.0140901640561966	0.012679288294202	3.42068396679144e-05	1.69842762072363e-05	0.203663341392248	5.21591991204136e-10	1.99024376298096e-05	1.3779194485572e-05	9.0135729322723e-05	5.49220737418222e-05	42.2984773484059	58.7381108760019	65.8842767224414	65.9917538690424	0.107477146601013	7.25364299304056	23.6932765206366	6.21331629468023	17.1684627141112	18.5006904272723	1.61590773178068	75.1972548259327	0.062	0.2295	0.35125	0.44625	0.016133240626377	0.123625974704705	-0.078358827362423	0.059703180177491	0.00460429600081745	0.00386131294974553	0.160349684388222	0.030492648300034	-0.0198273977548114	0.0646939013020638	0.0893712203617963	0.0503333333333333	0.195	0.31	0.459166666666667	-0.116999089204877	-0.0813936957312194
304	9.71661387275256e-06	1.86868189582299e-06	3.8472738577557e-06	5.41917584022803e-06	0.338855888189755	0.240386544251065	0.0146535142735601	0.000826718615281309	0.000759823716318708	0.0122399137954294	0.271869151605398	1.74852880791437e-10	3.88256525151052e-05	1.67128054371952e-07	0.000428368388412067	1.96186616383845e-06	28.534785454096	45.3648413215196	51.1940803893594	52.1088354992607	0.914755109901307	6.74399417774111	23.5740500451648	11.1802672970516	11.3368922542322	6.27578136019474	1.20729173134532	77.8149103326316	0.063	0.215	0.3405	0.46	0.105250207456948	0.0613565134688932	0.0593718346799709	0.0673071611658681	0.0417680172225508	0.0128894844991854	-0.0708055291536826	-0.0122582671550195	0.0513809321282508	0.0299599830122663	0.160797381749431	0.0475	0.1875	0.3165	0.448833333333333	-0.101755639345169	0.0246437928983672
305	2.61050090790759e-11	3.81944803732078e-09	3.46997937095906e-08	2.63383376652115e-09	0.00399662353967929	0.0438990884103839	0.14747776389486	6.9324216360098e-06	6.98347730193837e-07	0.000727397774590079	0.576430384220697	7.58132324629764e-11	4.08863172310317e-10	1.10003941372819e-10	8.20574891551983e-09	1.67459506734403e-09	55.4534433182562	59.8796138057369	63.000238905428	71.2855873211156	8.28534841568762	11.4059735153787	15.8321440028594	20.2117938630499	24.6196832676596	11.4179022902626	0.312041088853221	79.8052581353651	0.068	0.22525	0.35375	0.442	-0.0206788093519976	0.0499652501329865	0.0182893347881728	0.0554301641548755	-0.0483081595961131	-0.0134680874963929	-0.055009901664759	-0.109790672542486	0.0374810479986398	-0.00298046060514806	0.249358195954349	0.0468333333333333	0.1845	0.321166666666667	0.447666666666667	-0.132029176659331	-0.069229549527821
306	2.39742658389698e-08	3.1465329241056e-07	3.40176073864639e-06	1.78003352587334e-06	0.0614605368111183	0.369334759686536	0.246061123352984	4.71848654454935e-06	8.88328077132181e-05	0.0110108757793038	0.960695722017353	1.00926110785112e-08	3.98969256624458e-08	1.04993012421995e-07	7.15987390525716e-07	1.29698636882737e-06	41.2397979563539	49.6111000094606	51.5109084751966	55.0084356141961	3.49752713899943	5.39733560473542	13.7686376578422	20.9482906814183	15.3603532761244	6.46356117958021	0.00242857230114168	68.0066910518039	0.071	0.21025	0.3485	0.4455	0.0681800970059033	0.0542042895037816	0.0284520392817816	0.0655492521957599	0.00286169767227144	-0.00646880719234987	0.0272609896564288	-0.0130327586375095	0.0873200260752953	-0.0218253385737717	0.162250085073302	0.049	0.178666666666667	0.324	0.446	-0.0100544716988488	0.0490305765874153
307	9.33732355962033e-08	4.26827746331003e-10	5.75445251386149e-09	1.0741445515284e-08	0.487053324299742	0.704434362564649	0.00191821955886816	0.000148189115363801	6.86346290461409e-05	0.00173093258881012	0.604746581838449	1.08366722678335e-14	8.12543252929254e-07	2.05279063992762e-09	9.41550337630816e-06	2.59205976905431e-08	38.3838896887173	64.8826548725192	67.3707720653329	67.8538014509177	0.483029385584814	2.97114657839847	29.4699117622004	14.3950783360006	15.8481216738419	9.81501080686758	0.267896112807648	100.42520755186	0.06775	0.2175	0.3505	0.44175	0.127579232963579	0.0909886040197387	0.0283357908339851	0.0903723899777704	-0.0112448817697252	-0.0102162931666291	0.120920747521347	0.134489411424626	-0.0221120309772364	-0.0477357256860826	0.0172838199303526	0.0496666666666667	0.185	0.320333333333333	0.447	-0.147479474308553	-0.0152892852958783
308	3.5971891856628e-11	3.29556663455106e-09	3.10519718885018e-09	3.11157161772841e-09	0.154979867360183	0.0585020422836768	0.137766684610077	0.000367360697138175	9.86644610919627e-09	0.0132174193843971	0.0174229439419282	1	9.31014370772687e-10	1.69976429418425e-09	1.50131464895583e-08	1.80214229085165e-08	54.7889559043178	60.2181762526161	68.8579488145406	70.8804872974142	2.02253848287364	10.6623110447981	16.0915313930964	12.6913004312	32.8673909097688	6.13977415332374	5.65326088758047	-182.670408298776	0.066	0.22475	0.3365	0.442	0.0814247038563713	0.137951672990307	-0.00589823774483897	0.057828151907021	-0.00593182103511645	-0.00828064391765738	0.204106440160634	0.0402414979436562	0.103947795640042	-0.00714194297926845	0.11321384741491	0.0491666666666667	0.178	0.312833333333333	0.466166666666667	0.0267480285953098	0.0232426621001772
309	2.34322587840744e-06	2.29476143431677e-07	1.83270294501177e-06	9.55207490321197e-07	0.060791255412999	0.282248606535998	0.00898807821196275	0.0551950254659599	1.01943539192333e-05	0.0107580052538654	0.0671254368378902	1.5917375995008e-23	2.48023038236005e-05	8.7377619013793e-06	9.47383198866113e-05	3.45293402971897e-05	31.5688678016377	50.3566337696757	53.0953383695523	56.6110033885197	3.51566501896741	6.25436961884407	25.0421355868821	3.67618439685612	19.4746525130267	6.50485969649162	3.3519503644784	145.868644921945	0.068	0.21775	0.3355	0.45775	0.0882193241859459	0.114773070211817	0.0914763395699804	0.0860123477260737	0.0239142193414065	-0.000500968268148156	0.134978392278548	-0.0358005280613044	0.0929429832928594	-0.0204462345443187	-0.0601538678159625	0.0585	0.181833333333333	0.311166666666667	0.439166666666667	0.00410534472136624	0.0363438034855481
310	1.35167321667996e-14	3.60426064432569e-16	1.65314883157168e-15	3.83093129665963e-15	0.517933764726001	0.227488925947804	0.000840656672644414	0.00183090661328794	1.54120380416777e-12	0.000189267680374039	0.811897477884394	4.19791358895405e-13	2.91019389602347e-13	5.53332044381995e-13	4.62911732663377e-12	6.37183144671857e-12	71.0661316410769	95.8933775461119	102.384471568417	102.80247742332	0.418005854902731	6.90909987720806	31.736345782243	9.71177930686463	49.9952275068244	13.9347418170637	0.0566339455544949	91.9982148033661	0.06075	0.2375	0.3495	0.45125	0.0231205997643689	0.0131179212630686	-0.0150655073586772	0.108378989361066	0.0101905520052194	0.0249546245210444	0.0215314618929517	0.0907147028682151	0.0457144107315215	0.00255837029874214	-0.146348078743277	0.0465	0.179166666666667	0.313666666666667	0.448833333333333	0.0131637532913283	0.0704250286246352
311	3.29694928716489e-07	3.38810735834829e-08	2.88292204938503e-07	5.43701018562216e-07	0.591709327463033	0.666890783354505	0.0219596951821791	0.000299988725923233	0.000314713895651493	0.00111656967532266	0.830955494561505	1.09812908647877e-06	5.22352581073328e-06	2.62649863832007e-06	1.14860800671903e-05	5.10878841566865e-06	35.7245224685757	54.8364843033341	57.7637191352551	58.0514018728718	0.287682737616706	3.21491756953765	22.3268794042961	13.0704645321039	12.9807261053684	10.623542030984	0.0455721188172902	56.2531017478872	0.072	0.20675	0.342	0.4485	0.0501381967711494	0.0554090025763426	0.0241251098230728	0.0774930004219287	-0.0563533607099972	0.00722642194931047	0.0845746792951093	-0.0684203950737839	0.0241435873547538	0.0337849844606294	-0.112792381229301	0.0541666666666667	0.177833333333333	0.310833333333333	0.446333333333333	-0.204110140487302	0.0267070925545311
312	4.85523439067621e-08	1.53153116346488e-06	1.75735107523984e-05	3.24899077451201e-05	0.749058618201008	0.913507641162808	0.750356153204453	0.0131700934934715	0.000442963021044267	1.88925041668079e-06	0.774248942332815	8.36202992769779e-08	2.67076004248141e-05	9.67396814159508e-05	1.89597773330605e-05	5.21021036995251e-05	39.7587714152396	45.8426046806926	47.2364832819949	47.3388070714573	0.102323789462389	1.49620239076467	7.58003565621766	6.14611723822054	12.3416512954755	22.7044987305417	0.0822666158219363	62.7732216273719	0.06175	0.21675	0.36525	0.45575	0.0334005156528821	0.0751609815417691	0.0403789542049228	0.0660152233470915	-0.0231350424893154	0.00647582053583503	-0.0266524548157818	-0.105803365488867	-0.0366448366344237	-0.0167746435016545	-0.0513226026110592	0.0501666666666667	0.188	0.319166666666667	0.458666666666667	0.034411234981832	-0.0319405433443021
313	1.72187021458163e-11	1.73178336259499e-10	1.27506351056201e-09	2.93957051184073e-09	0.872000479195617	0.536281166335911	0.196489439995359	0.0068714561712438	7.49499110343287e-11	0.00443113917669715	0.681827364639861	1.0018464726244e-10	3.16864009991816e-11	6.85261641156012e-11	7.21688743079132e-10	1.09450925380004e-09	56.3154911617603	66.9269734403424	70.9927796133998	71.0187386169055	0.0259590035057045	4.09176517656306	14.7032474551452	7.3062661280137	42.3853352984279	8.09811197282579	0.168076060297608	79.1423970376392	0.06025	0.23175	0.34975	0.452	0.0386012125832546	0.0938734427238736	-0.063650411090394	0.0643436819739352	0.00589768028386858	-0.0242884757535672	-0.136081137684823	-0.00185220354581559	-0.154551631659826	0.0120777007727346	0.0197737291636936	0.0478333333333333	0.178333333333333	0.322333333333333	0.456166666666667	0.0077146053853713	0.0231038952347262
314	3.32535501381164e-15	4.96289560246118e-15	2.3857806064188e-13	2.61430300060122e-13	0.154258077684893	0.710929007492642	0.0584930152596643	2.6033267820437e-07	3.53118290070262e-09	0.000291956823168072	0.285989509682084	1.02390834950131e-15	2.59713807340657e-13	4.25818900329409e-14	2.58993985364324e-12	2.74232158067962e-13	73.948208840462	90.1669077340048	91.0662904464698	93.0959212352827	2.02963078881294	2.92901350127795	19.1477123948207	26.5236408161973	34.8664233428462	13.121303554597	1.13840548094959	105.808261041315	0.073	0.22475	0.36125	0.4435	0.0237526196014786	0.126076275424887	-0.00387694013158757	0.0596250793201103	0.0165768385821419	-0.0106869889290073	0.0417210783816782	0.0773661784791967	0.00649215333538389	0.0167842111835661	0.0522661932745597	0.0481666666666667	0.176666666666667	0.326166666666667	0.454333333333333	-0.157800592471058	-0.0240008791560675
315	1.28262478189142e-13	1.51519400743608e-12	1.24779075456738e-11	2.82789594937972e-11	0.632219135635632	0.467399641718872	0.152337473634497	7.9870188143846e-06	0.000101103983366238	1.33656058339376e-08	0.215603834011972	4.47519502933607e-11	8.49320800886358e-08	2.0526005802997e-07	7.10420491445013e-07	1.73033434119694e-06	66.4348657338414	77.5484297897201	81.9134139289235	82.1424773812178	0.229063452294213	4.59404759149766	15.7076116473763	19.9409723207045	15.1159770819686	32.2774416465563	1.53339363716805	81.0560948388995	0.06725	0.21725	0.351	0.44675	0.0501487458972944	0.0491706169391304	-0.101328240065449	0.040756299023976	-0.0366282477301663	0.00999398633994067	0.0815094225876335	-0.0816948787939438	-0.0535656027365793	-0.0364836975700171	0.000369595238665536	0.0463333333333333	0.1855	0.296833333333333	0.459333333333333	0.0328044145545888	0.0484845552901604
316	2.10819539054773e-09	3.70269671709291e-12	1.37299998870366e-10	3.22987094095763e-10	0.805989834011118	0.977790062389227	0.00157158303305549	0.000118215561533704	2.01792842101535e-05	0.000288106396016813	0.167411047335812	1	1.39353790725046e-07	3.51699798598523e-07	7.69567081155443e-07	1.32040624507342e-06	46.3244478797424	75.5592125230833	76.2869294237025	76.3472500877033	0.0603206640007556	0.788037564620026	30.0228022079609	14.8209401153144	18.1722974914901	13.1461775362986	1.90597500990225	-415.100275636916	0.069	0.22875	0.35325	0.451	0.0228346168032125	0.0980575261179965	-0.00381002832814053	0.124669482105264	0.00663898499993557	-0.034953053358226	0.0253477526538936	0.0862898066682948	0.0283474049098131	-0.000776871189555893	0.0257859298789135	0.0505	0.193333333333333	0.318333333333333	0.437	0.00171830701748065	-0.108375731275648
317	3.73285997720672e-19	6.13204837027546e-19	5.65118649684966e-18	6.8190480639548e-18	0.156638692449626	0.19079290177981	0.0106012691964324	1.20962366451113e-06	4.63039012610537e-10	4.79078915573866e-09	0.554768247878142	7.50827293496382e-19	1.2085060390948e-13	4.8189904833303e-14	2.59876374471734e-12	8.37521285067173e-13	92.5764058640634	109.700389151403	115.120670237186	117.127050228723	2.00637999153696	7.4266610773193	24.5506443646591	23.5618467242848	38.8271648848095	34.2726024276035	0.348843993453556	122.06700977903	0.07325	0.23375	0.36	0.455	0.109177520021461	0.0721052307503274	0.00428970692319531	0.0725294799037022	-0.0597765525840467	-0.0384750356229815	0.172644374886719	-0.064330394573276	0.0670234743246721	-0.0117644226136455	0.118571114390586	0.0496666666666667	0.182333333333333	0.303833333333333	0.449	-0.00617492991897345	0.00702629102881326
318	1.32741354511969e-10	1.34568616764504e-10	6.30590015641449e-10	1.30000196265394e-09	0.569556526436745	0.358037400408767	0.0342464782172503	0.000162541416136194	1.479306044504e-07	0.000465142254327727	0.65735961635284	1.86858394255007e-12	4.08964706849568e-09	1.96392425984112e-08	3.89887975971814e-08	1.31988392327236e-07	52.0798667421986	67.4972063698442	72.6729467367622	72.9963718249419	0.323425088179647	5.49916545509768	20.9165050827432	14.2210574871006	27.6162519861973	12.2504649044877	0.196746840714695	88.5236033361193	0.06975	0.2245	0.351	0.443	0.0155410682327024	0.110848039262773	0.0476497121126973	0.0700147457360839	-0.0221496514885904	0.0281504120732736	0.0417645519845947	0.160022205458938	0.0907839829463909	0.0378756140866528	0.021206655316867	0.0515	0.1815	0.317333333333333	0.4475	0.0154741340733728	0.032894309130948
319	1.43617743202064e-08	1.85226566526184e-11	4.14751705536131e-11	1.01355880637119e-10	0.916690146564895	0.209387941080203	0.000124417715685027	0.000362817813945296	0.000146690717584463	9.49852383533352e-05	0.2347650614109	2.58479014664877e-12	3.53240863608519e-06	1.34922180457714e-06	2.60521106944326e-05	8.31649716700001e-06	42.3136841335363	71.9600486722338	79.1037931565588	79.1147351254331	0.0109419688742491	7.15468645319925	36.8010509918968	12.7145694427008	14.4142163065299	15.2338556076265	1.41175626828772	87.7657030968333	0.06525	0.21825	0.36075	0.46425	0.0933055103841073	0.0110611507949553	0.0631508525225089	0.104048192532713	-0.000725054285489505	0.0220987664265587	-0.0508788500802202	0.0981375252186735	-0.05870061913845	-0.0327530754005559	-0.157965686596391	0.0485	0.187166666666667	0.323	0.452166666666667	0.00648944371165672	-0.191431808986872
320	5.08316686749056e-11	1.480653135001e-11	7.11763041733083e-11	1.52973844985269e-10	0.584627055129165	0.339448581014647	0.0124745695994025	8.04735548799228e-07	8.86871780460651e-06	0.00141340290387177	0.120481352729322	1.56612939988705e-05	5.69145992328611e-10	2.04315097529441e-09	3.00477990866376e-09	6.75507829283486e-09	54.0719812411044	72.4618747475834	77.8351099978972	78.1339237403154	0.298813742418133	5.67204899273202	24.061942499211	24.3464824985385	19.740808938077	10.1882251757634	2.41105230476023	49.2997422989388	0.066	0.2205	0.34425	0.43625	0.0718440996662463	0.185524967103951	0.00558250313657241	0.0611655806592657	-0.0228012588060428	-0.00119264928178546	0.011775744542247	-0.20510133602434	0.130485794281778	0.0683957673547195	0.157934186041076	0.0433333333333333	0.184166666666667	0.313666666666667	0.452	-0.0184483948528017	0.0193098527256735
321	0.000214003819155554	0.00459580318746987	0.0184565005325796	0.0192638554296562	0.264173000740791	0.705698979717739	0.835700693484112	0.00157294696904983	0.00629832892551349	0.0347601875003603	0.393306837764266	5.8265861244882e-05	0.000377100385966254	3.31337107288736e-05	0.000440018006000194	4.25581153742909e-05	21.8568847182614	25.4248547954194	27.1410425907816	28.3877984269202	1.24675583613862	2.96294363150082	6.53091370865877	9.99114584669223	7.46290489748935	4.45691665398226	0.728694012201231	45.7497907069821	0.0655	0.21475	0.3455	0.4535	0.0521790834648006	0.0727834413859546	-0.0237286181237167	0.0537545559809584	0.00733526146461666	0.00168146938109633	0.158015834230318	0.0809482595155667	-0.0178780339353138	0.0239442022100854	-0.0264623055288397	0.0505	0.192333333333333	0.325166666666667	0.444833333333333	0.00704161671547931	0.0316403028726293
322	5.35275399195712e-08	4.54036242016637e-07	6.75244599696325e-06	7.91755648424319e-06	0.241516805906596	0.796216563808691	0.397857049584445	0.040973572203973	8.03656074841466e-06	5.75543044396696e-05	0.42177906499228	2.83653650060745e-09	1.39792920122926e-05	4.24192280703235e-06	8.65839314142092e-06	2.37528169952106e-06	39.553823833674	48.7425858938586	49.7389565856574	51.1106752900596	1.37171870440216	2.36808939620096	11.5568514563856	4.17710756137058	19.9291496806018	16.181471977161	0.645352873456432	71.1054561868182	0.06325	0.2205	0.35575	0.46	0.0213459573631697	0.10427062456423	-0.106377848811754	0.0725598576317503	-0.0288980417198796	-0.00700646007034061	-0.0613961034661217	-0.0467883365482006	-0.124091526394635	-0.0134308257694736	-0.197670075516426	0.0535	0.184	0.317	0.451833333333333	-0.11960047312916	0.037618983944984
323	3.06580637380871e-06	4.72587450931716e-08	8.6220355394825e-07	1.73428540629736e-06	0.798437207024427	0.961413235135245	0.0124050920155488	0.00220575933331407	2.93516611332798e-05	0.0159970561170051	0.844060122582316	1.23681233621889e-12	4.53310027232867e-06	6.25928336591869e-10	4.10840070784466e-05	4.13911755943893e-09	30.9969348510058	54.0615347944258	55.0105098367058	55.0757237611033	0.0652139243975398	1.01418896667747	24.0787889100975	9.36991346172363	17.4593530179118	5.80319766427237	0.0386919896373001	89.4859622143578	0.0665	0.21525	0.345	0.4555	0.099377128201249	0.19072175567744	-0.0178701256042187	0.0850369087422197	0.00387040617515283	-0.00731570678699613	0.214706309419971	-0.147352917003749	0.0334910598266739	0.011764939219749	-0.0280091435196255	0.0518333333333333	0.181333333333333	0.321833333333333	0.4575	-0.18431113718837	0.0185236945123878
324	7.37165263790065e-08	8.74584091374248e-08	3.84634074967281e-07	7.02332464525645e-07	0.550768799090108	0.44398234809057	0.0703318177462226	0.0032006801334572	1.24156102271369e-05	0.00230684692420219	0.111443053241578	3.05360603987457e-09	2.23531885437541e-06	4.40558743842006e-06	4.10240350008402e-06	5.36370707454132e-06	38.8811199717966	52.6234617585142	57.042282218179	57.3982239129764	0.355941694797366	4.77476215446222	18.5171039411798	8.68938836361303	19.0982896400019	9.28780276551879	2.53363740875102	70.9262123888249	0.06125	0.21525	0.3495	0.4595	0.0429750577039463	0.0901868371774922	-0.138371073153132	0.067996857114384	-0.0091867552159609	-0.0301807122201025	0.0950063970530909	0.0423010769897832	-0.033541027969199	0.0512454101658867	0.00556517375139929	0.0476666666666667	0.179833333333333	0.320166666666667	0.443333333333333	-0.105622326610606	-0.0498857033899567
325	3.05767745002907e-07	2.76439420935752e-06	3.85310713716783e-06	7.58872943499965e-06	0.857017147005739	0.235871266324095	0.167496699448311	0.00361150919363403	2.00805183667347e-05	0.00132750503573142	0.511720854055419	6.36551086706749e-08	6.66965738859178e-06	2.49488902262509e-05	5.76123580668812e-05	0.000156036015710632	35.8836235358176	44.4217077234789	51.1901767871168	51.2226389168427	0.0324621297259	6.80093119336379	15.3390153810251	8.46949883676825	18.1816415551657	10.3038840846457	0.430546615782077	63.4539368601199	0.0635	0.2165	0.35125	0.449	0.0955229586826285	0.0472283842218624	0.0211124803508334	0.0708774477327004	0.00873066849406787	0.0402352593163818	0.17797986728025	-0.00381888939960071	0.167185012124778	0.0349400357881044	0.0596549949799697	0.0498333333333333	0.181833333333333	0.320333333333333	0.455666666666667	0.0352717575433654	-0.112527276338981
326	8.81187349344107e-14	7.57874372512877e-13	5.58566407343425e-12	9.04252050239479e-12	0.306559326662018	0.332003819982052	0.0907732999097658	1.35645119396819e-05	2.04010795800132e-05	2.40581355621349e-08	0.233568920753088	6.29557792282826e-17	4.4111590201116e-08	3.59079183429493e-08	6.63799796459901e-08	5.04725606089448e-08	67.2081246245798	79.0869405856574	83.7847970838993	84.8302384308627	1.04544134696334	5.74329784520523	17.6221138062829	18.9294130070148	18.1514801736703	31.1358934644904	1.41899482529152	112.124940662527	0.06825	0.21825	0.35975	0.45125	0.030087205712748	0.061730887329562	0.092173481807181	0.0571465070841197	-0.0150628166954575	0.0489428465034085	-0.0805419168863842	-0.135546949219829	0.00398885590447926	0.0139977326234489	0.140162413408497	0.0476666666666667	0.1835	0.306166666666667	0.439166666666667	-0.00916772169579081	-0.0178678040804686
327	1.41694088936465e-14	7.5326997506067e-16	3.45411250908899e-14	5.96781189084597e-14	0.312422677548069	0.817880366475225	0.0075980787054945	1.02728528113349e-08	3.80339234672673e-06	8.48079240177033e-06	0.675509513411694	7.08389095368504e-11	2.1456062179524e-11	1.41066599425982e-11	4.2031789781656e-10	2.28974777588875e-10	70.9691615689808	94.2869066146231	95.4869248434625	96.507331040084	1.02040619662148	2.22042442546081	25.5381694711032	32.7889237009231	21.3614659321647	19.8262954123857	0.175224787364641	79.9664904306789	0.07275	0.217	0.36425	0.45125	0.0959127316667213	0.0540802565170515	-0.00998926566634084	0.0884904137458594	0.0363379772609049	-0.00681775776079085	0.110028418026351	0.0146691914214709	-0.0298837166637368	0.00490666144675735	-0.0113705450470192	0.0455	0.1795	0.321166666666667	0.447	0.0267654167636679	0.00714440885471334
328	5.46728874593777e-05	2.07513466936121e-05	9.37939021743402e-05	0.00012118795731187	0.323106567989157	0.51671964801674	0.0627326156582808	0.00249647579095192	0.00136062270219977	0.0184111277983805	0.345401494512269	2.00632733770568e-10	0.000212890189587233	9.53040168003498e-06	0.000388476033451128	2.15032684194897e-05	24.8203097537553	39.4995058765344	42.7537446022907	43.7300745407192	0.976329938428535	4.23056866418483	18.9097647869639	9.1431745580976	10.2584185043306	5.55660090449055	0.890279805611499	77.4864458574928	0.0635	0.20925	0.33975	0.44575	0.0888689011570969	0.129417234602671	-0.0196047351443245	0.0644818166689588	-0.00292030656923247	0.00826542173630583	0.0766974775065263	0.0222101541094481	-0.0163425999694925	-0.0318552671336904	-0.0607754336860498	0.0493333333333333	0.183333333333333	0.317166666666667	0.455333333333333	-0.0970528141271267	-0.0306862589863799
329	2.57379848297184e-13	2.70107888641507e-11	2.00900622940656e-10	3.44961195190477e-10	0.370485866269734	0.406698407181848	0.427486275283388	0.000675217133574304	5.23764127113637e-09	2.98183408857461e-06	0.639983473136206	1.59601014209447e-12	2.94204252087438e-10	1.57048567508694e-09	7.82792107969669e-10	2.96056622143281e-09	64.999523436345	71.1137064663781	75.3874832434594	76.1895174635574	0.802034220097994	5.07581099717936	11.1899940272124	11.5562550896402	34.0990655327241	21.8282116174832	0.218763781878806	88.8915260618737	0.07125	0.22875	0.354	0.44775	0.0218486857087261	0.11466121730111	0.015192669494518	0.0576794556734668	0.00654796898427404	0.00893362923984987	0.0516785429613673	-0.0661664555881866	-0.0709353173838999	0.00480240473961249	-0.0758555228831748	0.0545	0.180833333333333	0.309166666666667	0.4525	0.0144191239668976	0.039430380689811
330	1.11178381087941e-12	3.54916211698114e-13	7.40848017681215e-12	1.80583935029785e-11	0.786245698800226	0.786478827848805	0.0311567196743356	3.90419104215388e-06	7.54863317436647e-09	0.00144521575286542	0.843690769567005	9.22379928323661e-13	1.46722158579439e-11	8.38751742819497e-11	3.6388241694531e-11	1.47305815053611e-10	61.9809883093621	80.7680684826264	83.1280000363986	83.2015434917994	0.0735434554007952	2.43347500917298	21.2205551824372	21.3113204575875	33.3880510305262	10.1471873804585	0.038877891984157	90.169062327392	0.072	0.2295	0.3505	0.4435	0.0716628601929262	0.107221616053728	0.0141755461048419	0.0775576334044555	-0.00768952387315996	0.00155471248106266	0.00720802372195666	-0.127193799931562	0.00681424288523341	0.0175660930415159	0.0431620676833403	0.0496666666666667	0.182	0.319833333333333	0.4455	0.0359418204760066	0.0132727529245242
331	6.71907554268695e-11	3.52766219418331e-15	1.62639051266093e-14	3.97325389250892e-14	0.623171777752871	0.258049664803377	7.41363759735175e-06	6.56947760084487e-06	9.44023669879428e-07	0.00080019351522701	0.436353679290259	2.32140361635862e-14	1.1870498651374e-09	2.98698514141128e-10	4.65127914173058e-09	1.03026690129919e-09	53.4931974191422	90.9141169656214	97.202159476481	97.4435942265845	0.241434750103508	6.52947726096318	43.9503968074423	20.3146751748673	24.039034019539	11.2407839277112	0.605852566690373	98.6784746556767	0.06925	0.22475	0.35025	0.45425	0.101259307556381	0.199914621516042	-0.0940030548853264	0.0669863153409212	-0.0547945770302142	-0.00850652651118272	-0.00539611042374688	0.140859785308751	0.00176154059448671	0.0358060353399571	-0.0134944123825543	0.0478333333333333	0.1845	0.318	0.462166666666667	-0.30124871096571	0.0292856182610128
332	2.16596862486251e-09	1.7374348199274e-07	1.23439765440961e-06	2.51671434270901e-06	0.92055188244194	0.68471627679182	0.727279471343958	0.00670971726462542	4.67505811338722e-06	1.27165424816418e-05	0.237430456102916	4.81416379694075e-07	3.29332601178785e-06	5.61139167178684e-07	8.07689394625274e-06	1.23139889261984e-06	46.2680413293201	51.0121513334452	54.1012671245626	54.1112149059845	0.00994778142194264	3.09906357253931	7.84317357666441	7.34907759933321	20.966004630367	19.052584615536	1.39578571223865	58.3611500232234	0.06825	0.21825	0.3615	0.4575	0.0956747132459188	0.0706302536935877	-0.00720281436931008	0.0527687825051012	0.0181521553659693	0.0171338538367324	0.137681484277853	-0.0268113180455669	-0.0462640048966278	-0.0114981181959873	-0.0408894785046721	0.055	0.181	0.319333333333333	0.4455	0.00841366424304404	0.0250305055914011
333	4.51028698518457e-12	1.3472052041957e-11	2.45242776232324e-10	1.21726866096769e-10	0.0523931316537927	0.305712168910673	0.0512756298961522	1.00170859541881e-07	0.000292947279484747	6.22510991366325e-06	0.711991414672383	7.22027714867359e-15	3.6824980620073e-09	1.92835327164137e-09	6.39164912952165e-08	2.6756143197819e-08	59.0876455935067	72.6734212101219	74.9154615720181	78.6786324857603	3.76317091374221	6.00521127563843	19.5909868922536	28.3706825181962	13.1149586221491	20.4177082089791	0.136295999944196	101.354434513687	0.07025	0.22575	0.3575	0.45325	0.0945241056957938	0.0860919778148922	0.0431840452310346	0.0675307049859319	-0.0227038458563164	0.0126014082162432	0.0567690934831086	-0.0750148890363524	-0.137354449869944	0.000102555208594534	0.0755315059533208	0.0451666666666667	0.195666666666667	0.314	0.4495	0.0228191582453331	0.0640425511298835
334	1.44198946811802e-09	1.57058008343127e-09	1.31630965625426e-08	2.94795790064738e-08	0.996062430499217	0.630873870987314	0.0759790775836735	4.71848654454935e-06	0.00261000969039804	0.000240931388913108	0.0239478002249463	2.77206488669803e-10	9.09059162494023e-07	7.43406237951742e-07	1.11590121227381e-05	6.34441637889219e-06	47.1165832883416	61.9150104349246	65.3655955266877	65.3656198812241	2.43545364355668e-05	3.4506094462995	18.2490365928825	20.9482906814183	9.06182761123273	13.4814667667215	5.09840893743967	76.7133053233713	0.071	0.2115	0.3525	0.43525	0.0220524646600214	0.108164615124162	0.0834600392212404	0.0817596497290693	0.0246527149674681	0.00916424627705995	0.0778495605766981	0.0920308544388101	0.0884697290585484	0.0373045317103274	0.0193905834242613	0.049	0.187	0.317166666666667	0.458166666666667	0.000103510873613076	0.013721330497865
335	1.67160073980112e-16	1.44470808089353e-15	5.06342678585406e-15	1.38096986249818e-14	0.892561733893891	0.220328689935489	0.0483712180259601	4.5905298645361e-06	3.37407570443662e-12	0.000134846322332816	1	5.31666105435151e-14	9.66199870778126e-15	3.95970020621405e-14	3.40517100109176e-14	8.78943239316648e-14	80.0843602298046	92.8656239776028	99.851574393484	99.869816520164	0.0182421266799793	7.00419254256121	19.7854562903594	21.0009612905051	48.4581823211338	14.5728096324601	0	96.7733768005974	0.074	0.231	0.34775	0.4505	0.0598418327964636	0.119473634467769	0.114676502884609	0.0658435639848409	0.00736204449767914	-0.0138153024415545	-0.0756058075179412	0.0858261651936705	0.0377100888837954	-0.0366574907867843	0.0468922379814254	0.0515	0.174166666666667	0.311166666666667	0.4505	0.0320560944524673	0.0509757724034678
336	3.26273641301814e-09	2.11841181433821e-10	1.47364818803552e-09	2.70555800005611e-09	0.448726996034057	0.447230794560489	0.00693183658602804	0.00529307679620269	2.20896432764001e-06	6.0959545413609e-05	0.246071590017286	5.08955149971918e-14	9.42571950304049e-07	6.5450915868702e-07	8.18998850951164e-06	4.26704222729492e-06	45.4128932475141	66.4709860764196	70.6464577786392	71.2203231503008	0.573865371661668	4.74933707388118	25.8074299027867	7.7764822280169	22.4041478995387	16.0726050096291	1.34547017897785	96.8738762500831	0.0655	0.2165	0.3515	0.44525	0.064666701078057	0.146592274272199	0.00235349870165702	0.0918840100106444	0.015431161903908	-0.0080058656451746	0.0989210717016644	0.190010611678754	-0.0363415885822039	0.0100650396697467	0.00494993407975759	0.0521666666666667	0.178166666666667	0.313	0.4335	-0.0854677313352677	0.00479647199820261
337	6.3365557234135e-09	6.9667205885945e-08	3.47597583120852e-07	6.69263822430096e-07	0.634843058182548	0.498027170605522	0.262179384150207	3.98591111638052e-05	0.000530738829914648	4.60214422395079e-05	0.92151548804621	3.35870366763342e-06	1.11800404964082e-06	2.59998280618233e-07	1.05904560188512e-06	1.83851261130428e-07	44.025978570935	53.1555502919364	57.2958728452795	57.5214231007776	0.225550255498092	4.36587280884123	13.4954445298426	16.8780862243211	12.0044425789802	16.6053325759367	0.00970715908624697	53.3603131657863	0.06975	0.21775	0.353	0.448	0.0606952598161733	0.080404820602474	7.20286936707205e-05	0.0453170944833778	0.0328275270603051	0.00952493954459099	-0.098619648069635	0.0187340293535386	-0.139695286038506	-0.130301612537479	-0.23180609385465	0.05	0.189333333333333	0.313833333333333	0.447	0.00494536697629986	-0.0547109281067335
338	2.72594466203661e-08	2.84253411486863e-07	8.85534875911894e-07	1.15020456617334e-06	0.275117303468174	0.27966863209557	0.175130083876452	0.000804481817454368	3.59285498277763e-06	0.00161728542868469	0.640448493137397	5.98383101560092e-08	3.60680044537499e-07	4.51897160017118e-07	5.05688586885021e-06	5.12006397219494e-06	40.9704630064443	49.8512739002035	54.9429879776872	56.1340407450407	1.19105276735354	6.28276684483717	15.1635777385964	11.230864070295	21.4706521197786	9.93996591778523	0.218156087363241	63.6079853502405	0.06475	0.2205	0.3495	0.45525	0.0836561369782578	0.0622136234498986	0.0289754753266318	0.069271711060487	-0.0337126344742988	-0.00384667522769372	0.12145724845437	0.00708656052691435	-0.111150731776521	0.0299600456626652	0.0175682346566955	0.049	0.182666666666667	0.319166666666667	0.46	0.00540784460184932	0.0307827095447973
339	2.26481693837286e-12	2.94415320215385e-12	3.25985570809146e-12	4.8777344695144e-12	0.264649041047464	0.0695224595875334	0.00702637557110609	2.50624070976116e-05	1.75476312586884e-07	3.76748231547798e-05	0.45495585907825	4.79091311989653e-13	5.39307079148491e-10	1.82847856149834e-09	1.14630689976565e-08	2.64789778059524e-08	60.5114597965803	76.0701081854422	85.0349440672071	86.2792175247232	1.2442734575161	10.209109339281	25.7677577281429	17.7597929996746	27.2860114623727	16.9850744788528	0.558275614797822	91.6915886515176	0.06775	0.23	0.3495	0.44325	0.0271686702112395	0.0413316809884878	-0.00933022176208398	0.0976855593730064	0.0374916214520458	0.0325363379120815	-0.149742356944334	0.320940761805529	0.00835901042543912	0.0202150874021749	-0.0855922805589275	0.0478333333333333	0.186833333333333	0.31	0.450833333333333	-0.0302190425196219	-0.134557107082807
340	6.01188252519286e-10	2.19715791940612e-10	9.27523565185228e-10	2.00356016064899e-09	0.657802478148748	0.351311189601433	0.0176173276735272	4.79925602503388e-06	0.000100503125179993	8.37185115572901e-05	0.532773801870607	3.89114446194902e-14	6.08118898043541e-08	9.39450095746947e-11	6.16636253906586e-07	1.10256428339514e-09	48.9391970489596	66.388356048672	71.7530796871142	71.9492836823338	0.196203995219548	5.56092763366178	23.0100866333742	20.9157766351009	15.1272302473262	15.4724070650664	0.389098210333032	97.4916198475486	0.067	0.2185	0.35025	0.4525	0.0784961802449701	0.121362559826913	0.0390358515840075	0.117774310616691	-0.0290592614820398	-0.0188704726045649	-0.0669433336068696	0.11285972392586	0.109405530028254	0.0135217014253177	0.0550943275797076	0.0456666666666667	0.186666666666667	0.3125	0.446166666666667	-0.159282208142869	0.0338170843909166
341	1.34695816554735e-11	1.2602481630436e-10	1.15795286574779e-10	2.33905353886947e-10	0.511583030700571	0.0915775693643279	0.0414465749364827	0.000362817813945296	9.2413700616363e-06	5.2516135143028e-07	0.26745121634157	5.10970227066253e-11	3.12708011930485e-07	2.77649047235565e-07	9.76982593540872e-07	8.89246572042198e-07	56.8239791673404	67.6453925201859	76.6888476360837	77.1196754524863	0.430827816402598	9.47428293230041	20.2956962851458	12.7145694427008	19.6621525029368	25.1691294203629	1.22977285792331	80.7418008766878	0.06525	0.2165	0.366	0.43925	0.0610898172131745	0.0572619312538259	-0.101548283571377	0.058367445175558	0.0486120751086748	0.0303585147439473	-0.0474896488142536	-0.0452725254849243	-0.0111913749338809	0.0641941863101208	-0.120192935853286	0.0485	0.1805	0.3175	0.4505	0.0187650405246583	-0.0258962568833554
342	1.58191154211251e-12	2.49396041859599e-12	1.38666153853686e-11	1.07791821402386e-11	0.0972628806831426	0.15748761812687	0.016755262453818	7.86050058394229e-07	6.70485888963885e-06	4.66941873889562e-05	0.312681764023281	8.07188285747729e-21	1.30531920859623e-09	1.76420695530260e-09	1.90881939552666e-08	1.88591833691631e-08	61.2527574097621	76.4397139183857	81.6672158609144	84.4170769096017	2.74986104868731	7.97736299121607	23.1643194998396	24.3917398845151	20.27564724886	16.5778096703107	1.01931409067583	132.146596531098	0.0745	0.22475	0.35125	0.45425	0.0563785046613197	0.0172204709309955	-0.0248881834892752	0.0569771730225785	-0.0107211215417654	-0.0175968092167362	-0.169936256984566	0.0165845072557989	-0.000861730293610311	0.0540946729497678	-0.262900279378213	0.0503333333333333	0.187666666666667	0.312166666666667	0.444	0.00541011615035609	-0.0771621666261604
343	1.65462970400099e-13	2.32174017860096e-14	7.98034212946838e-13	2.00713777763588e-12	0.794443249490627	0.904328738611119	0.0211336995728659	5.38356590730234e-05	3.80885615855296e-09	1.97473774256699e-05	0.811973361268108	5.5991716563307e-16	4.90622398718016e-11	5.92268143539475e-13	8.31211980938326e-10	8.17023952415723e-12	65.9101341250789	86.7822222999966	88.2887296113186	88.3566134157954	0.0678838044768781	1.57439111579879	22.4464792907165	16.3080186073612	34.7190526199083	18.2135034939311	0.0565873892392119	104.826762989738	0.069	0.23375	0.36175	0.45075	0.0826717394864635	0.0803702086362603	-0.0997379613892228	0.0984715147359913	0.0263662802078208	0.00599516499793661	-0.0277633266318432	0.000102867368205483	-0.0259643424099724	0.00960606410690384	0.0846985049848921	0.0496666666666667	0.185	0.3205	0.453166666666667	-0.16560991330474	-0.0262699792790133
344	2.40176761132462e-09	1.99888866712338e-07	1.89569175163156e-06	2.83514623729972e-06	0.373347233665049	0.681561444094727	0.735580174406533	0.000861121923623035	2.83451787132066e-08	0.0241745594851831	0.459601350922607	6.90269693452276e-09	2.2049398849207e-09	1.58870550613783e-09	4.44266745181957e-08	2.34616788728714e-08	46.0524120360351	50.6820465298006	53.0090986052383	53.8015920243561	0.792493419117818	3.1195454945555	7.74917998832098	11.1046359217307	30.8176244505357	5.08206513612276	0.546865339536453	68.9372831860708	0.0675	0.22575	0.3335	0.44	0.057643016011287	0.0942253865834682	0.021162797982703	0.042957304414849	-0.00584090607760476	7.3889346167062e-05	0.0483346792128988	0.0325831099019454	0.0484295039175228	-0.0147668805536431	-0.0801065951717903	0.0515	0.180333333333333	0.312	0.4475	0.00505840931654605	0.0357406143935112
345	0.000351309627642462	1.62309121248815e-05	0.000160205951943921	0.000284043204138621	0.825226939776357	0.941862812338711	0.0381719201035137	0.0632745093228419	0.0043182427595513	0.00302763554643687	0.282881225812813	2.02824479893765e-07	0.00686577849384214	0.00223999069551423	0.0241742799779211	0.010246500697529	20.772497983693	40.1061191065528	41.288417356518	41.3371820337561	0.0487646772380685	1.23106292720331	20.5646840500631	3.44940590520673	8.14490037872019	8.7907391342269	1.15319545933926	60.5498698774937	0.06	0.21525	0.35125	0.44975	0.0548991403303183	0.0815736032355343	-0.110624552970379	0.0798026566904569	0.0269263533518817	0.0104788440539602	0.109570374954052	-0.00308696111501978	0.0371382439720871	-0.0510927181724563	0.0577673818226868	0.0513333333333333	0.191833333333333	0.322666666666667	0.460666666666667	-0.0860598862394792	-0.0340280908093602
346	0.000148541499256116	7.94779893697944e-05	0.000325469742166597	0.000423419363898736	0.348866089052481	0.541928645720684	0.0927703750777726	0.0253352438843737	0.00387564600999454	0.00146271938169985	0.973810237098086	1.17972891911298e-07	0.00259208190917634	0.000349470168719721	0.00623548849081154	0.000865341136851064	22.6527771159599	36.145068273283	39.3196667915763	40.1972441206599	0.877577329083579	4.05217584737693	17.5444670047	5.00082470434518	8.34117801062712	10.1249964780145	0.00107780210419151	61.9119184115378	0.06475	0.21275	0.35575	0.449	0.0387304040294475	0.125019786103501	-0.0368819535445961	0.0697832067800624	-0.0264137028579644	0.00519466880835389	0.168467195291654	0.0903911781326369	0.0883958917546434	-0.00921397900116444	-0.136965957188281	0.054	0.189166666666667	0.325	0.449333333333333	-0.069994916279242	-0.0313433799002634
347	9.73972032820228e-05	5.14371051932102e-05	0.000131419053166413	0.000213232339217058	0.574133092964923	0.427116997534021	0.069093173548533	0.0131983866382826	0.0165261646429216	0.000648543168414184	0.375104244092047	6.9254991407115e-06	0.00448501450288374	0.00824739430810614	0.00608843979409566	0.00844143956738229	23.569968908545	37.2396574827435	41.8325978399371	42.1484136736399	0.3158158337028	4.90875619089638	18.5784447650949	6.1423222991607	5.74600851443938	11.6312110093641	0.786685496219434	51.4637820410096	0.0645	0.204	0.3385	0.4415	0.0407434356127481	0.132815362800805	0.0422931329471356	0.045917450758155	-0.0368118253375691	-0.011351451042407	0.0330690554769686	0.168681413511775	-0.00378298309662549	-0.00800215399011203	-0.0826356840968751	0.0526666666666667	0.184666666666667	0.306	0.4505	-0.0746063499300443	-0.0175507479946214
348	3.59938814620528e-11	1.73315203136462e-13	1.10632059148729e-12	1.47718763421254e-12	0.215090094285952	0.242401096454826	0.00032493303036254	0.0005004786156088	4.52542222844115e-07	3.2516950871628e-05	0.110282320307907	1.58452190996657e-17	2.70385333255036e-08	3.98022654805291e-08	6.60782656574683e-08	8.63195197286484e-08	54.7876890622356	82.353087916119	87.5351354915401	89.0719666738369	1.53683118229674	6.7188787577179	34.2842776116013	12.1138810267839	25.4561947080238	17.2647145743522	2.5501709745422	115.23272435263	0.06425	0.2265	0.35275	0.47025	0.104582790499498	0.0922425741622085	0.00841559776012138	0.1013102243561	-0.0141969475719909	-0.00832737418080124	-0.0329573536279775	-0.000566920461229521	-0.0780819312847411	-0.0505735858836246	0.0321003473851741	0.048	0.185	0.312833333333333	0.454	0.020108472108602	-0.167562029928941
349	6.02557069464703e-10	3.00364245234271e-08	4.46626986749109e-07	1.78397885955481e-07	0.040291063881466	0.330633054203048	0.368273833460782	7.54059955043269e-07	2.70492467064499e-05	0.0174547962244697	0.128737293223142	8.52671507561377e-16	2.91478803882652e-09	9.74659372183156e-09	2.40423552529539e-08	5.83039011430975e-08	48.9344626263774	55.1165438044336	56.6675075755775	60.8730930364982	4.2055854609207	5.75654923206457	11.9386304101208	24.4717862125244	17.6146786884656	5.65005786016627	2.30766521464466	106.224238361744	0.0685	0.21825	0.34825	0.45525	0.0242664997500621	0.0760503626673123	-0.0219717928291459	0.0351297062136922	-0.00865584166202677	-0.0365392190387104	-0.110070395219667	-0.0611345462930421	-0.06546317508735	-0.0017640376765067	-0.328256148112554	0.0453333333333333	0.184	0.325333333333333	0.439833333333333	0.0358195591154927	-0.0620495335782763
350	2.48659089552751e-11	1.42504138034024e-11	2.46867878558884e-10	5.86314374460076e-10	0.898556881952565	0.796163536859746	0.0548992192566385	0.00028152759268321	1.27570718409402e-06	9.40057737724982e-06	0.131516130211473	2.24219658018065e-11	3.85806301241167e-08	6.29351218344632e-08	4.52017489940487e-07	6.23886629493519e-07	55.5542068392242	72.547626356507	74.8998209759884	74.9160732925229	0.0162523165345192	2.36844693601597	19.3618664532987	13.1894627619386	23.4595073741784	19.6295146639004	2.27451654714059	82.6907800899913	0.0675	0.2255	0.3575	0.4645	0.0675051113817386	0.0546312309898968	-0.027237747570405	0.106180699370372	-0.00473194241533173	0.0218892778143848	-0.00308491489417409	0.0259469934392544	0.0325781495829525	0.0323810312748682	0.0300586370789717	0.0501666666666667	0.185666666666667	0.314833333333333	0.449166666666667	0.0330912826253563	0.0399490087767321
351	4.53086773251264e-12	4.91200690532141e-13	1.38771304669062e-11	3.43499095347655e-11	0.896100378671745	0.89709397347597	0.0200882737510382	1.23489186580458e-05	7.05077060453912e-07	2.46840877261291e-05	0.693865300445219	3.97967784218094e-12	1.75799003180989e-09	7.27995545459197e-10	3.60893804917554e-08	1.10338761437797e-08	59.0782319918799	80.0483904712964	81.6654469117202	81.6825004205166	0.0170535087963799	1.63410994922015	22.6042684286367	19.1085691637409	24.601202941396	17.7887312341918	0.154932773144537	86.7559795967518	0.06875	0.222	0.35525	0.4515	0.0745416737532252	0.0863312055899549	0.0983666505462789	0.0847791682230512	0.05556447545957	0.00695196577419541	-0.00260701617510207	0.0291137354020402	-0.0646455130298443	-0.0694496111049079	-0.0799889830236891	0.048	0.1815	0.314666666666667	0.4555	-0.119989201306539	0.0221611705684491
352	2.05792979529344e-11	3.92302847010171e-13	1.31216545974772e-11	2.95931204856066e-11	0.624915225144452	0.914365471445203	0.00629514693276806	0.000250144768190973	1.05501768083809e-05	5.47200345103185e-07	0.315321749989666	2.54765805929976e-12	2.57805016326366e-07	3.04968348261483e-08	3.22844083535559e-06	4.07190835583403e-07	55.9462068618013	80.546343446651	81.7960646592401	82.0350840997344	0.239019440494303	1.48874065308337	26.088877237933	13.4110618848699	19.4091249581033	25.0898532925385	1.00825291748697	87.7995251958287	0.064	0.2225	0.35625	0.4425	0.0856061877988966	0.150485632067	0.0821072611450819	0.0819267257545982	-0.00970871824068536	-0.0135675449393636	0.079650944232564	-0.060046378494862	0.049845262896482	-0.0684440880622389	-0.0502722649968185	0.047	0.186333333333333	0.308166666666667	0.432333333333333	-0.257795194407727	0.0158749448803914
353	1.58123079070921e-10	4.4694815702953e-09	1.55368919048875e-08	8.80487266251128e-09	0.0660289232752773	0.116346611990726	0.119469746559413	0.0139486996993092	8.14784785059466e-09	0.000322689437219548	0.215479344704441	8.56329426491721e-12	1.20833299026019e-08	3.00635800351831e-09	3.40213040568701e-08	7.94770192814882e-09	51.7164385958022	59.5186317409243	64.9622965773015	68.3413760671974	3.37907948989596	8.8227443262731	16.6249374713952	6.0446244527111	33.2395009930115	12.9338730859963	1.53422572707132	84.9582313890082	0.0655	0.22375	0.35775	0.45875	0.0756029240786047	0.12640213869575	-0.0848068165106238	0.0710069231631253	-0.0330900076632783	-0.0266245229796076	0.0272810067461175	0.167107488454644	-0.0409729253142698	-0.0627387991101494	0.108916796484368	0.0536666666666667	0.176833333333333	0.323	0.446166666666667	0.0190902114969021	0.0320592769418091
354	6.69594549660246e-07	7.17959248135971e-09	9.29566014387574e-08	7.53140327970092e-08	0.116878968573978	0.465777029388733	0.00243092497530954	0.00332265172857988	0.00025261790775654	0.000182829454300102	0.651799672342889	6.87361756091303e-11	4.21457963254652e-05	1.73710439601366e-05	0.000333031773416621	0.000129094604086442	34.226472845141	58.4280941145771	60.5758248733182	63.0344779493971	2.45865307607892	4.60638383482001	28.8080051042562	8.62124223061983	13.3926078913191	13.9998064278625	0.203638716115165	80.038060949151	0.06475	0.21075	0.3465	0.45325	0.0607325580879625	0.125588737256208	-0.0289119440865217	0.115993684183245	0.0279961903838595	-0.00193301682096835	0.0331859813207461	0.123553830940622	-0.0215436166101693	-0.00952910998347608	-0.19909381485943	0.0508333333333333	0.181166666666667	0.310666666666667	0.448666666666667	-0.0770353349896067	-0.0818271763867134
355	2.4351776780382e-05	8.59942511469667e-06	2.04765371870162e-05	3.82876246987283e-05	0.804854032662008	0.388631327009781	0.0410133486608011	0.0142068001391882	0.00222901670729927	0.00449576760680689	0.0444402812380893	2.86751585240129e-05	0.00114940697835077	0.00191921201357513	0.00190673748551702	0.00447650364956395	26.5637972988407	41.6654087206407	46.8328971942101	46.8939407905855	0.0610435963753844	5.22853206994478	20.3301434917448	6.01226252038032	9.35068887516718	8.07187082255405	4.0397546866825	47.6762752410439	0.06125	0.20875	0.34375	0.44075	0.045681355021591	-0.0500936085431828	0.0657840868926737	0.0857180687313093	-0.0272408775634856	-0.0016936796187291	-0.0716779219766695	-0.133989644804872	0.0648355546240275	0.0286260758724616	-0.0440498309635735	0.0498333333333333	0.184	0.3165	0.461166666666667	-0.0366470066789316	0.0360706634525065
356	2.3084280166369e-16	1.44344336897426e-15	5.1915174863323e-14	1.23843920028418e-13	0.605768493802353	0.855180924653549	0.16486204205885	4.59483948727628e-09	3.30967606703384e-08	0.000131943107751803	0.16081040920255	2.65726098998768e-15	3.39874065591176e-14	3.29205287749294e-16	2.54194090015886e-13	1.6963250067077e-15	79.422600825259	92.8675366328389	94.5572870873439	94.8236700549824	0.266382967638492	1.95613342214347	15.4010692297234	34.3538778156044	30.5169184178267	14.6138239789925	1.96658878484777	103.636983323679	0.077	0.22425	0.355	0.44575	0.0624783066395422	0.124132587043932	0.0627171722356972	0.0597485098736511	0.0385243148467829	0.0114797120073807	0.130224029618422	0.0627851826353949	-0.0502613681966873	-0.00107698337598944	-0.0279372145197668	0.0483333333333333	0.179166666666667	0.318166666666667	0.46	-0.210917046278418	0.0138214237985669
357	3.51006659827888e-10	2.66511213930011e-10	8.66651305072752e-09	8.41954334699299e-09	0.150118149591612	0.776492995805355	0.0729164806081677	6.45489120232774e-05	1.65591831319132e-07	0.0059767709582658	0.554529764666968	3.51585034890177e-14	2.29497490072369e-09	9.39516277397013e-09	2.46237596717451e-09	7.53120796749577e-09	50.0588885773468	65.9510082336201	66.3799721317409	68.4510220137599	2.071049882019	2.50001378013985	18.3921334364131	15.9642825639157	27.3981236368036	7.5572927474459	0.349264517037227	97.7248260101089	0.06625	0.22775	0.35	0.452	0.05202191731953	0.0362921558640878	-0.0399255132235597	0.0509255157831441	-0.0286081407519197	-0.0518490056044988	-0.0095860929112397	0.0925959829120088	0.070541677413907	-0.0216086002747811	0.177433697364667	0.0475	0.184666666666667	0.3235	0.446	0.0704608731731549	-0.132311512539664
358	5.03710170584414e-10	4.46170793989985e-10	1.37272204928337e-08	1.19300474996915e-08	0.126695975543664	0.728619430018158	0.0751193850340366	0.0214536495641202	5.23632750186589e-08	0.000795872896510312	0.0500759098656253	6.68661541404438e-12	1.01272209603023e-07	9.81868709380279e-08	1.54223735428511e-06	1.09352200817622e-06	49.3074164041609	64.7819975399761	65.2635705677822	67.5960985444617	2.33252797667956	2.81410100448556	18.2886821403008	5.28955921047327	29.6272619908577	11.2508330227138	3.83891521195073	85.5392861278418	0.0585	0.22175	0.35675	0.44475	0.071981973965197	0.109757542330529	-0.0102925887849764	0.0518206763004855	0.0395871933715633	-0.0104760657198438	0.0938646957972355	-0.060804013439368	-0.0160793688389047	0.0730539926798986	-0.311010480094161	0.048	0.1775	0.324333333333333	0.464666666666667	0.0206106741778325	-0.0686033684130165
359	2.72791504285969e-16	9.15925499384913e-14	3.00645630743349e-13	6.73937316298259e-13	0.54650228066146	0.210565622333277	0.37742238428642	3.47009231634541e-05	5.75164085003519e-09	1.41603453937518e-08	0.895723369107913	7.28865251038764e-12	3.10170488119826e-11	1.7659356384891e-10	4.8490201444944e-10	1.86644658575117e-09	79.0802317815032	83.7607858923075	90.5353346860575	90.8989553039792	0.363620617921697	7.1381694116717	11.8187235224759	17.1412227433775	33.9169171260965	32.1652144055297	0.0171782062443526	85.3368647673134	0.0705	0.22625	0.36325	0.459	0.0329859409745652	0.114520385978152	0.0495592728088862	0.0629246473420655	0.00327815705102048	-0.0463823060059291	-0.0908979577103552	-0.157281989516244	0.0147922763493324	0.0337293043715599	-0.0551022777023989	0.0505	0.178666666666667	0.308666666666667	0.460333333333333	0.0316055849339916	0.0643238857037073
360	1.7943754913643e-11	7.49375959639194e-11	1.04964482245791e-09	8.28591558338807e-10	0.105147528483135	0.384387947660914	0.0850460786728594	0.000188690323298908	1.62544380306165e-05	4.72762120247056e-07	0.416799863233148	6.51782335910194e-11	2.77516027011998e-07	1.11037112338041e-07	1.27139370007825e-06	4.26289502072213e-07	56.2300672756755	68.8183037046183	71.4577511619209	74.08342998226	2.62567882033909	5.26512627764168	17.8533627065844	13.9404848689819	18.5844104838125	25.3718694331637	0.659320702679906	80.1642731402076	0.06725	0.21725	0.3605	0.44825	0.0881380932729314	0.0524778992765266	0.164543466749847	0.076884993639426	-0.0141804839214661	0.0183797033244604	0.00917697341342171	0.0413108807147476	0.0964894090849786	-0.0109600760042322	-0.138043692093346	0.0495	0.182166666666667	0.312	0.4565	0.0119277994001967	0.0163268204994316
361	2.63731141928426e-10	5.38950399519741e-09	3.58935269493573e-08	5.68211463134829e-08	0.365341126388278	0.460262256346208	0.287905090527309	4.80063267310998e-06	5.29278984442124e-05	0.000174952139903512	0.724173218090419	1.03268950011529e-10	2.84277792293571e-08	4.22492408535853e-08	1.6788351173772e-07	2.38509147003854e-07	50.6533471252405	59.0883027475793	62.9173644018738	63.7368140449762	0.819449643102416	4.64851129739691	13.0834669197357	20.9152272327055	16.3402449614132	14.0826285219755	0.124529177413933	79.0702292110529	0.066	0.215	0.34575	0.44775	0.0252665596754458	0.0389248354590392	-0.0101932506828211	0.0438218576565599	-0.0417032827480178	-0.0197449473860587	0.0397703159298159	0.0719544259156805	0.0423571859857769	7.49909335704831e-05	-0.190350204744755	0.0448333333333333	0.182166666666667	0.309833333333333	0.451333333333333	-0.0204654025216912	-0.100119585763996
362	1.53533184272738e-12	3.74948630529622e-13	4.34911819239339e-12	8.00635230203695e-12	0.386411296382673	0.483942336711179	0.0135952907029909	0.000183213978342141	5.40913238807179e-09	0.000114755033014591	0.293256193023273	1.17327416377887e-10	1.84220486776078e-10	1.72250574137174e-10	4.04132973934607e-09	2.73927170635031e-09	61.3144829914381	80.6465183354594	84.3660529649351	85.1162580847958	0.750205119860766	4.46973974933644	23.8017750933577	13.9958560906898	34.0363758904186	14.8769770590716	1.10461196959477	78.7663243075901	0.06825	0.22925	0.35225	0.4415	0.0542509040014431	0.12348148413433	-0.0624586850951503	0.0858404762138092	0.0178547497855625	0.0189677358610733	-0.160688181986583	0.104426335254919	-0.0686482546350347	-0.0510309871910929	-0.141585410778158	0.0503333333333333	0.181333333333333	0.315166666666667	0.452166666666667	0.00502044155864355	-0.106943701938082
363	3.68648267632708e-06	5.58496588228628e-05	0.000208832635773513	0.000368090357758539	0.836988293567477	0.613529065707076	0.530904046765603	0.232479990688457	1.17109894545872e-05	0.000905418201617924	0.882578825902394	4.42575184687228e-06	8.50618111657193e-05	2.43430095356189e-05	0.000296419003590751	8.306463657979e-05	30.6042675274875	37.0332106734786	40.5561899750974	40.5985219346039	0.042331959506555	3.56531126112532	9.99425440711639	1.42562365240246	19.2098121146009	11.0116334732556	0.0218155541497254	52.639647908354	0.06225	0.21375	0.3535	0.4495	0.0703644174133533	0.0495795507127103	-0.0350552241221589	0.0556514668322772	-0.0372481407355825	-0.0119660387988232	0.0175237067216627	0.093589390523562	-0.10393091580089	-0.0139680773720201	-0.0851699317012141	0.0565	0.178333333333333	0.3215	0.451	-0.0240545910937863	0.05223981250477
364	5.90007739818998e-10	3.40515467444816e-10	2.75566879129099e-09	5.83620686659745e-09	0.652754060169533	0.556329472370488	0.0405262912813901	6.61260938751999e-06	5.99187245509455e-05	7.61603957321242e-05	0.980359886017557	2.35969512896011e-12	7.41413192192234e-08	2.20843114713693e-07	1.82770298681949e-07	4.0134768596946e-07	48.9782757115026	65.3954224829649	69.1451001429377	69.3475457025415	0.202445559603802	3.95212321957661	20.3692699910389	20.3021541228827	16.1052176901812	15.6512953946458	0.000606032079303986	87.9786350135317	0.06825	0.22025	0.3515	0.45025	0.126219264414042	0.0849607030319556	-0.0318591772488259	0.0600922172516644	-0.00923575338387267	0.0490903440880377	0.0938386476939235	-0.054066636058782	-0.0232579747835292	-0.061462798772137	-0.185191639346917	0.047	0.187333333333333	0.3135	0.45	0.0574744200662949	0.0495566293071957
365	1.57890539472528e-09	2.53025175952597e-08	4.43778266832449e-07	9.15130818159305e-07	0.846793611254216	0.944305425253493	0.549056964025639	0.000563293309570418	7.66301070780797e-07	0.000284937985347252	0.954201146470758	3.3597205451921e-10	4.58188690979e-08	1.31542734244043e-08	3.18738733545487e-07	5.98173272360051e-08	46.9274508888557	55.514950048615	56.683567897795	56.7208984440949	0.0373305462999269	1.20594839547994	9.79344755523925	11.8935278457411	24.4407610764993	13.1668983044237	0.00329842399332847	76.2528004375005	0.066	0.22725	0.349	0.45125	0.0882669265991578	0.0515943217117109	0.0335981062665999	0.0857791236867186	-0.000436065503277893	-0.0205673297759933	0.0751556555253257	0.0169706111198031	-0.00909148979730935	-0.0248378157093364	0.0853822541144407	0.0496666666666667	0.1865	0.314166666666667	0.450666666666667	-0.0283692012570863	0.0214175037484538
366	5.07534696691005e-14	3.58798579958465e-13	2.14111027900976e-12	5.47366708180036e-12	0.990608350324619	0.384407259082495	0.0896902246663677	5.46284018891875e-07	1.69397748028086e-09	0.0013441031321696	0.934585635048811	1.15454796830271e-15	4.63646220595058e-13	1.52033693605583e-12	3.10793805452013e-12	7.2420283191741e-12	68.3440961805318	80.7439858184807	86.008806349957	86.0089449054358	0.000138555478770286	5.26495908695506	17.664848724904	25.0930851064531	36.2973073004141	10.2809556380253	0.00673660248867236	105.53519600777	0.07125	0.2265	0.342	0.4495	0.0927584821741656	0.0454883056685829	-0.0554998492769397	0.072383858146875	0.0395902056445125	0.00276729340735779	-0.0609324689734612	0.042433885612605	-0.00804308935924202	-0.0596852236497503	-0.156052975483925	0.0473333333333333	0.177333333333333	0.311333333333333	0.448666666666667	0.028407169312355	0.0285381803447224
367	0.00119450546931351	3.72072264964747e-05	8.29972286298811e-05	0.000145839096851797	0.720448518049266	0.396110812379339	0.00869104224312392	0.0354825468061459	0.000650214527235824	0.11183922330623	0.724437165468576	2.14919228930603e-07	0.000921006277554261	3.17949857191814e-05	0.00138126530545791	7.64842617339667e-05	18.0724479119599	38.0494203887574	43.0860723976803	43.2141357644214	0.128063366741117	5.16471537566395	25.1416878524615	4.42180194789398	11.6264236846546	2.52803766965371	0.124280841022482	60.4038378564934	0.063	0.21325	0.33725	0.45675	0.0820107070473312	0.0419972286329274	0.00656687680702491	0.0766450680532976	0.0569490196591025	-0.0392162196774954	-0.101772470533556	0.0600746088339166	0.0624480069436404	-0.0189415577128447	0.00765868509446987	0.053	0.1855	0.322	0.453166666666667	-0.0506765866303593	-0.0429346936568038
368	7.96957735718188e-14	6.20966907166218e-13	2.94408109992284e-12	6.67118096554042e-12	0.600949712672163	0.304675174899256	0.0786199730841844	0.0190033189870071	2.27043234417286e-09	6.58567400163373e-08	0.605162615042439	1.42576068908302e-11	4.77461388696026e-09	5.43395826847007e-09	4.63578246120527e-08	3.31794226628002e-08	67.4150322114001	79.5288143503421	85.2711451391806	85.5447110276873	0.27356588850671	6.01589667734515	18.1296788162872	5.50121008764654	35.7265955213734	29.182933643131	0.267279436984609	83.7586232062902	0.06	0.23175	0.36425	0.45275	0.0562767855718067	0.0562420331466984	0.0330272586253969	0.0905094808192317	0.0380341516710226	0.0154803574530093	0.0481421570109027	0.0870131948233529	0.0241860273337368	-0.0209535261365217	0.0509048887938714	0.0491666666666667	0.1825	0.312166666666667	0.4475	-0.0898392956860993	0.0291273582622355
369	8.80259608745972e-14	7.17976463967297e-13	1.5142650453879e-11	2.90889300796172e-11	0.43329497590904	0.720203176919854	0.188741317698379	2.67099845373085e-06	5.49912713303201e-06	2.31288546943565e-05	0.00148256691346084	1.11600819882422e-11	1.77480772286857e-09	2.30091297144403e-09	3.76283725924064e-08	3.42450350054042e-08	67.2102940869663	79.2069067732082	81.4617395426903	82.0757147829645	0.613975240274158	2.86880800975632	14.8654206959982	22.0394780207489	20.6550736316822	17.9125692762373	10.100157022589	84.3353659541413	0.074	0.2185	0.359	0.42975	0.0446222994552926	0.0249520528125408	-0.166716905627556	0.0878828850536453	-0.0548516459612832	0.012063916421483	0.147408803850517	-0.117873523569737	0.0180993286614269	0.0354276176507467	0.13887525737334	0.051	0.1815	0.318166666666667	0.462	-0.0276939601724523	0.0414296113723964
370	1.33642348053777e-11	7.39678181830278e-11	2.15744357954407e-09	4.55948016667768e-09	0.641170873879032	0.953888733845282	0.286206194739157	8.12356522198008e-05	6.23233790599327e-09	0.00118937755906339	0.869465498086094	1.14463248954756e-09	1.08728586773344e-10	1.41494799639248e-10	2.59161740930874e-09	2.33892506292165e-09	56.8402354775171	68.8476623765746	69.7328740446974	69.9500881559943	0.217214111296926	1.10242577941972	13.1098526784772	15.529314949049	33.7607597838414	10.5067734055319	0.0270067989422387	73.3039024089608	0.065	0.2265	0.35275	0.443	0.0452966163244082	0.16805807653704	-0.0710028086993678	0.0808483429631207	-0.0233091747194231	0.00881375960194531	0.160021792941575	-0.0239685657761964	0.00489587917507913	-0.0487803169719572	0.0281182344252719	0.0466666666666667	0.179	0.3215	0.444666666666667	0.0168727827898313	-0.0446599595773421
371	1.20262173256959e-15	3.96192422689892e-15	4.66823390514939e-14	1.24776833588662e-13	0.935598989081522	0.528552716404729	0.0653541983227285	1.15249662475504e-06	3.05609749721992e-06	4.00118383874688e-09	0.812005982849899	2.55567700242268e-16	4.88814090394709e-10	3.84439866543951e-12	4.92541822816793e-09	3.70585511384885e-11	76.0366065908674	90.6600549235663	94.7998103927821	94.8063394430428	0.00652905026072403	4.14628451947647	18.7697328521754	23.6549402861856	21.7810119203514	34.623155396439	0.0565673813161993	108.957628175587	0.0745	0.2315	0.36325	0.45425	0.0917582014179887	0.146251980440704	0.0530753822930993	0.0519538964056371	0.0264323132725202	0.0277041172893113	0.135830617334575	0.0460286402063003	0.064056662077752	0.00181701078332305	0.127410050912029	0.0506666666666667	0.192666666666667	0.306666666666667	0.451833333333333	-0.0268109884815069	0.0416426797597808
372	0.000103261744149477	2.95513827164939e-07	3.70661454932701e-06	1.59291492645364e-06	0.0453576173544357	0.354031093721159	0.00080549493483529	0.018932241906879	0.00140567639703967	0.00347483988233489	0.915031829221793	4.87337213049162e-14	0.00101617390060904	0.000887034440628937	0.00362465748275367	0.00230997839328682	23.4430804505537	49.759465386669	51.2900199522119	55.2953127854125	4.00529283320066	5.5358473987435	31.8522323348589	5.50776341337314	10.1983333329863	8.5396942961961	0.011383586375814	96.9737799380737	0.06275	0.2125	0.34675	0.44875	0.0539410465911338	0.0668908308441527	-0.103317949721298	0.0887222121332001	-0.0456963098961447	-0.00546884083075712	0.065576484944059	0.0217990562657239	-0.0686771979039364	-0.0108164936551016	0.167052814700917	0.0516666666666667	0.1865	0.318666666666667	0.449833333333333	0.000720024443677526	0.0341795533002266
373	2.35362980741606e-07	2.81343184915647e-08	4.36073937304917e-07	8.15018973462911e-07	0.590128596126479	0.8826573844889	0.0379730018377763	0.00391836340779592	0.00497803316023279	2.7453945090937e-05	0.0636504767140042	1.27875414727877e-12	4.94474093365688e-05	4.69403113628941e-05	0.000570096279060291	0.000232741921100343	36.435966782381	55.2685667524056	56.7275191412773	57.0176626266984	0.29014348542114	1.74909587429283	20.5816958443174	8.3212644710693	7.88740158912879	17.5864368395869	3.43961620973823	89.4082487332774	0.063	0.214	0.3545	0.44	0.0205667865258135	0.0102510694203776	0.10713840108941	0.109580441584434	0.00909540212897135	-0.0174948153973973	0.128299058729715	-0.138829896377979	-0.0606504883947043	-0.0399474972110089	0.0250154971400088	0.0495	0.191	0.314166666666667	0.458833333333333	-0.118586849433314	0.037788106956991
374	1.40370701923771e-09	4.18050103994074e-10	2.42732106869232e-09	2.76923995634668e-09	0.190483128663399	0.28411453783123	0.0127706910018221	0.00391836340779592	4.78100052211637e-06	5.12313593906761e-06	0.837653253263588	3.05214663042824e-10	1.60782989488767e-06	3.28827023589889e-07	1.60600689719978e-05	2.72397200295838e-06	47.1726804858263	64.929839210803	69.4499239857687	71.1638009285816	1.71387694281293	6.23396171777858	23.9911204427553	8.3212644710693	20.9230771618186	20.7906917389828	0.0419824375294411	76.4828316027838	0.063	0.2225	0.361	0.45775	0.0506839097393898	0.124376596298245	0.0193571416630445	0.10147609322565	-0.0500791196326662	0.0332118916932719	-0.0287585773696418	-0.119121944831	0.0450657018308853	0.0100871466239911	-0.126914362674375	0.0495	0.185	0.317	0.455666666666667	0.00434836481510736	0.0436439723550424
375	2.09808458049568e-06	5.25947960549997e-08	1.33303519857311e-06	2.70970238760948e-06	0.908240397139172	0.999807269396161	0.0234940443774314	0.0013817756050139	7.25924014618531e-06	0.133235401020534	0.48025173954242	2.70998628559635e-08	9.78108899641463e-07	3.47096957260929e-06	1.50829269285708e-05	3.54822879948935e-05	31.8038250322861	53.8120393052232	53.905976272421	53.9192607460063	0.0132844735853723	0.107221440783178	22.1154357137202	10.2299613275745	20.1236779205792	2.2543963533135	0.498291604753831	65.5738615611099	0.0655	0.22425	0.346	0.445	0.0946992853179943	0.124589882081887	-0.150875754521659	0.0420055531133539	0.0036859768604393	0.0222706105113387	0.0361296972592225	0.00242569443481959	-0.0418020201031178	-0.0166090405695135	-0.139127814807194	0.0503333333333333	0.187333333333333	0.3315	0.452166666666667	0.0139416013720045	0.0390783377166911
376	6.64572168065825e-07	2.97979291574613e-05	3.35235163037622e-06	6.70614738357779e-06	0.995744034323844	0.023888145855792	0.0991400888374749	0.00229882920216005	0.000952739728209072	8.9038352460665e-05	0.954211199951771	8.8210262396795e-07	0.000127737249682631	0.000110162883410929	0.000795758155895127	0.000605330431540123	34.2424103368539	38.6023632780998	51.5485386462533	51.54856709874	2.8452486731112e-05	12.9462038206402	17.3061567618861	9.29418077214632	10.9172297466957	15.3559866080377	0.00329697446068167	56.8151004591171	0.06625	0.215	0.35525	0.45175	0.0529965669691385	0.0459953024193018	-0.0477462646135946	0.0658048031728901	-0.0012814871219428	-0.00614957186165686	0.194673606414421	-0.0494670505728307	0.0380170042867963	0.00810169558612261	-0.111329620509504	0.0516666666666667	0.188	0.3175	0.452333333333333	-0.00480754918859835	0.0358278246540252
377	3.8392726136089e-11	2.56643606533132e-11	4.96679345912808e-10	1.17432508315518e-09	0.973501097533806	0.84726653692081	0.0688997550567112	0.0988786551610275	2.44820427363311e-09	1.77609134120217e-05	0.941133509008859	1.94061883540796e-14	1.60488903896154e-08	1.19990143745454e-08	2.52602335670937e-07	1.59066437045966e-07	54.6539347178914	71.228492985756	73.2409427435923	73.2420461496731	0.00110340608080151	2.01355316391709	18.5881114317817	2.7235375122691	35.5797414170302	18.4154810958225	0.00545312317262869	99.089666477139	0.06025	0.22325	0.357	0.45025	0.0865162486576687	0.038484246045854	0.0414178350728546	0.0769779169130105	0.012072442663147	0.00387622406825284	0.0735423695816968	-0.09366851722677	-0.0129995161082544	-0.0615831738527792	-0.0940434993442928	0.0525	0.174833333333333	0.315666666666667	0.451	0.0535683645826253	-0.155236699879218
378	2.85266576260305e-10	3.16940800966898e-11	1.43067445338228e-11	2.5332230434673e-11	0.368639059872415	0.0399440194097854	0.000787811135189736	2.64693921132762e-07	1.4217599892978e-05	0.0116850923712265	0.332230430181253	2.97911210797089e-12	9.05484307591894e-10	2.76319995890626e-10	1.35937259427378e-08	3.23401736132755e-09	50.4901507691466	70.7546259866649	81.5942910620579	82.4025379737432	0.808246911685274	11.6479119870783	31.9123872045966	26.491546277678	18.8397104191954	6.35803439837218	0.940184372884687	87.4337191356205	0.07075	0.21625	0.32825	0.4385	0.0937882768205663	0.0952463543385557	-0.024946802397737	0.0913265341732087	-0.00870875145916379	0.0179710920159945	0.156383199834039	0.0201498927865431	0.0866243618575608	-0.0304798501441767	0.151868361640698	0.0463333333333333	0.181	0.304333333333333	0.448333333333333	-0.0262052381239909	-0.160813358937536
379	1.32272794566647e-13	5.5516938427418e-14	5.78618395715242e-13	1.357604268354e-12	0.62475381433569	0.492751569873908	0.0182735676200481	3.69331863326915e-05	3.41979574190944e-08	4.97162836079677e-06	0.645742387861097	1.86379312379379e-15	2.73700753994371e-10	4.0067403173788e-12	2.81714006879034e-09	2.64727808439702e-11	66.3714358637371	84.8642113332025	89.0295439662732	89.2687863873434	0.23924242107023	4.40457505414088	22.8973505236063	17.0228238298723	30.4534218493045	20.8481862041426	0.211310235064957	104.445222796033	0.06475	0.22275	0.36175	0.446	0.0512023687820072	0.110745424851118	0.0521533448281328	0.0785713328122274	0.00934732115408222	0.02573042439507	0.121612447384045	-0.194899077983356	6.27721844675996e-05	0.00533679676773523	-0.0675762624368133	0.0456666666666667	0.177833333333333	0.317666666666667	0.450666666666667	-0.179087757425659	-0.115337054378992
380	1.91358357934222e-09	8.2977613960548e-14	5.23916490047376e-14	9.46719155200374e-14	0.340854627798608	0.0429006180641757	9.79001397880466e-07	1.68710031153129e-06	8.20493781557536e-06	0.0468718009657502	0.407675477135149	5.171605149363e-19	1.02623265881269e-09	2.30028260538304e-10	1.49943463462241e-08	2.42834608397032e-09	46.5265020716979	83.9786022911794	94.5364283983581	95.4436427023975	0.907214304039371	11.4650404112181	48.9171406306996	22.9219978033025	19.8895082640975	3.94998444862904	0.685569446157388	122.899456138178	0.0705	0.21725	0.34075	0.45075	0.0622219680751895	0.0425447344617279	0.0315530118873693	0.106284568529803	0.0341318571097343	-0.0136461530345951	0.0790273639328588	-0.111528703137347	-0.0407480760747717	-0.0404148578556712	-0.0152860537235839	0.0476666666666667	0.181	0.321666666666667	0.459166666666667	-0.246620488004655	0.0361207599450805
381	6.37545451211811e-12	5.9384519160107e-12	1.10033358496159e-11	8.35270448574627e-12	0.0936738713117277	0.0619725109226652	0.00519770141743985	0.000307741159269996	5.38792366852176e-07	2.27885185045217e-06	0.480192829231144	6.14875277951797e-09	2.09676602886522e-08	6.05920535801125e-08	2.15509515732551e-07	4.16606489583119e-07	58.3718841049194	74.5052078056615	82.2066703474993	85.0167474867558	2.81007713925646	10.5115396810943	26.6448633818363	13.0226795735744	25.1197132926336	22.3443274121328	0.498425347224838	69.2200764570119	0.07025	0.221	0.3635	0.452	0.0269306963705241	0.0942483442472231	-0.0236955429037402	0.0953790698666104	-0.0840231506301482	-0.0277216463491877	-0.00663517552498238	-0.0257019342207595	-0.202555426507604	0.0081119344865706	0.215253039291567	0.0526666666666667	0.180166666666667	0.317833333333333	0.444833333333333	0.0504358596346973	-0.00433709384084854
382	2.55360445429651e-15	4.18653133675791e-15	9.30557956927619e-14	2.31552804128584e-13	0.695409491312699	0.725015907493279	0.0631650574525604	3.09626427994294e-05	6.74142185117102e-10	3.46596050329191e-06	0.402714428172271	1.85327141928852e-15	5.12843549209813e-12	2.80361125799182e-11	1.40746089781443e-10	5.16855471799707e-10	74.4905819258638	90.5393571894674	93.22360045604	93.3768919869835	0.153291530943534	2.83753479751613	18.8863100611197	17.3577906173223	38.0940841331085	21.5396061247739	0.700206165956843	104.45811672258	0.072	0.2305	0.35525	0.456	0.0659550161221563	0.0521879383911601	0.0106718932701189	0.0747929288150759	-0.0533671939566595	0.0116735822286911	0.0169002548961295	0.0285459823177905	-0.0251532222838692	0.0444468127371706	0.135463922992211	0.0516666666666667	0.179833333333333	0.310666666666667	0.4475	0.0521188586641898	-0.00319635408351677
383	2.66140155024817e-09	2.52352792920186e-10	5.06599458558682e-09	8.38006981528041e-09	0.375905689472153	0.793283469066231	0.0199587158423986	7.52999810394076e-08	0.000761211768048057	0.00792063311191635	0.93457888121385	2.19732980078548e-13	6.22344518125754e-09	2.56004476317139e-08	4.17735278450121e-08	1.24098213805652e-07	45.8381796643807	66.0746933119808	67.6784852558776	68.4625341760402	0.784048920162604	2.3878408640594	22.6243545116595	28.9233427464887	11.3335029000827	7.05133199371267	0.0067379967567831	93.4981559142462	0.07175	0.21675	0.34875	0.449	0.0480061957448081	0.101168955004153	-0.138624054802005	0.0896778896976274	-0.0366725204255425	0.0268465204700692	0.0705802780481059	-0.031588703767613	0.00509255739952339	0.0103050060215596	-0.100063689295616	0.0461666666666667	0.189166666666667	0.323166666666667	0.448166666666667	-0.160293571706343	0.0239221758933224
384	9.08216071838621e-13	2.15873986149311e-12	1.69660603328275e-11	4.13370284470649e-11	0.826724848171414	0.482148259774277	0.0639206566616473	0.000144104094722639	2.9135486169345e-07	9.60646509533903e-06	0.0457525269427186	1.88054670376329e-14	3.64279630585031e-09	4.5252671280332e-09	5.9279968522623e-08	5.39089412989936e-08	62.3984736628408	76.7610475481197	81.1962250187644	81.2441439700415	0.0479189512770972	4.4830964219218	18.8456703072006	14.4477213355494	26.3061801213771	19.5881205946389	3.99068254761187	99.1618073853642	0.06275	0.22325	0.35625	0.45275	0.0203182128284686	0.127374759915886	-0.0144154536202147	0.0537039994944847	0.0218677889890939	0.0126068177405899	-0.283338551460453	-0.162724131758701	-0.0167631953554213	0.0485745940455373	0.156949095468723	0.0453333333333333	0.181333333333333	0.313666666666667	0.4325	-0.0470721544061037	-0.109193347991003
385	4.61534004274411e-07	1.54742270413706e-06	1.90826010380723e-05	3.49569746104221e-05	0.727359996621806	0.932563352787568	0.354174321458534	2.65111186927093e-06	0.0130417959140757	0.00531471664240317	0.430935953684479	7.8534175021009e-09	2.85521391124332e-06	4.7924189155116e-06	3.54991853588079e-05	4.43901319400399e-05	35.0137021934643	45.8178405049985	47.0191372679401	47.1406867436672	0.121549475727079	1.32284623866872	12.1269845502029	22.0538226627227	6.16343153422713	7.76911211901279	0.62029965612237	68.6214976381349	0.064	0.1995	0.34425	0.447	0.1363012371257	0.0766872668969359	-0.0125056934982547	0.0617126468810258	-0.0692816392740037	0.0177034068440395	0.0248078308457833	-0.103038564482073	-0.033337769248116	0.00333872904945169	0.00977261999914836	0.0426666666666667	0.179666666666667	0.3175	0.455	0.0238323704872136	-0.0526600559479485
386	8.22421317706893e-15	4.77193292248381e-15	2.66839368234206e-13	6.98689188420354e-13	0.939175294707661	0.989664833015172	0.0661633720591045	1.44266451010703e-06	1.40259469348558e-09	3.68899291302849e-05	0.856776074102327	1.56534242023691e-13	1.02710006316238e-12	3.12001827932288e-12	1.31829359758036e-11	2.53292370942083e-11	72.0875892323384	90.2528268227761	90.8092897473107	90.8151124215728	0.00582267426216276	0.562285598796734	18.7275231892345	23.2229356593152	36.6652224413501	17.025049081687	0.0325728833322501	94.2824873600937	0.06825	0.2295	0.348	0.4525	0.0777064400261318	0.179753060469555	-0.0933645334306029	0.0911178039700594	0.0111518056724283	-0.020464940604049	0.0603998183276185	-0.0443042137527884	-0.068008062779347	-0.00137823057040438	0.059838562049389	0.0456666666666667	0.179833333333333	0.3085	0.450666666666667	0.0343590627167257	-0.0180904769001593
387	2.96337761325205e-12	5.17284773549849e-12	1.05827385419742e-10	5.91958177847568e-11	0.0616766644548927	0.349312166666971	0.0396972979431896	3.82519139355357e-08	0.000444998733012816	2.28266600720259e-05	0.126495548030039	7.89033218672817e-14	2.09182819784039e-09	3.25053569735757e-10	7.86816258990218e-09	1.20682074573037e-09	59.9559352863871	74.8133457910662	76.9010843077049	80.3927991560631	3.49171484835824	5.57945336499688	20.436863869676	30.2361188440136	12.3330918939919	17.9376007752344	2.33499313615903	95.8638259857571	0.073	0.21375	0.35525	0.4365	0.0896551386939621	0.10765223912134	0.0032940494504571	0.0875491342682384	0.0514680070656969	0.0046626128300061	0.0582337954085139	0.0188328144868336	-0.065766824881328	0.0251475578963796	-0.122457766005238	0.0466666666666667	0.185166666666667	0.3145	0.452	0.00943859447421307	0.0100922730285377
388	7.31825792199441e-11	8.19136702681448e-10	1.21953164090163e-09	1.59254634124904e-09	0.235692349570203	0.104936150979175	0.0577759919625747	3.49152357928418e-06	9.18867277851716e-07	0.00126880785730255	0.724261965199668	2.49358429852543e-13	5.0149076661799e-10	6.54981674025984e-11	5.20711561638173e-09	6.17210932415821e-10	53.3159558624175	63.4001080753369	71.0992571483657	72.5054324766243	1.40617532825854	9.10532440128736	19.1894766142068	21.5255136954711	24.0910425905458	10.3873617809859	0.124445648090841	93.2053904010654	0.0745	0.223	0.3495	0.45325	0.0671510109841246	0.123029960086284	0.0855023304074101	0.0693653825051014	-0.0106527347926775	-0.0325945941880449	-0.0534396106711205	-0.0488822192651832	-0.0219622825029059	-0.0484702128361379	-0.0661622977058613	0.0516666666666667	0.182833333333333	0.3185	0.449666666666667	0.00126985249125936	0.0485925364991685
389	2.00635799354681e-09	2.2577298793351e-10	4.78657168286733e-09	9.47384426621247e-09	0.556124059049493	0.871460653161959	0.026515827303773	1.09597270179094e-05	1.02009639609206e-05	0.00260982032969833	0.730359557976214	6.1309357497515e-13	1.23266794063101e-08	3.88604540100679e-09	1.48136718511104e-07	4.13372607038878e-08	46.4277406496622	66.3267787697769	67.8154067267023	68.1618664675989	0.346459740896535	1.83508769782202	21.7341258179367	19.3363959388462	19.4734144158938	9.06196027567603	0.118781746481545	91.1188424741238	0.07125	0.214	0.3505	0.452	0.0268485379451208	0.151844426961896	0.001152532133428	0.080892387203168	0.0172416533001536	0.00298843564025027	-0.113220569850026	0.0304971973841399	0.0274216617533172	-0.0267926726453072	-0.0656317929840944	0.05	0.178333333333333	0.3215	0.4485	-0.140195366680702	-0.0668752679719609
390	2.8537596977395e-13	1.58863829314405e-13	1.51497669676788e-12	2.31048777745276e-12	0.269574033565209	0.359871939177532	0.0163403590205238	4.80515521781491e-05	6.10451884534965e-10	0.000635241060958009	0.366176228241922	1.56898748973931e-15	5.70026433423146e-12	2.97499303841428e-13	1.44404906047409e-10	5.83109908632061e-12	64.7866498382209	82.5454031915579	86.8089599390587	88.0278731841972	1.21891324513854	5.48246999263938	23.2412233459763	16.5234715335728	38.2877329194944	11.669762883419	0.816599648223928	104.837282565175	0.06425	0.231	0.3365	0.44	0.053807291720454	0.114473756688105	-0.0183962978894013	0.0833124990652476	-0.0308910315608436	-0.0139072666094032	-0.074839911359332	-0.0173708036113928	0.0757482078470299	-0.0793343816919259	0.0475103572518795	0.0455	0.180166666666667	0.304	0.449166666666667	-0.166422416959087	3.73400057527184e-05
391	2.24602909109293e-05	3.30736752300379e-05	5.17831673084558e-05	8.40234468113281e-05	0.535484520559844	0.269104427425394	0.081428898339592	0.000238645246539719	0.258946118530171	0.00280036480683748	0.0640628049719216	2.70945043134656e-07	0.0013059839618337	0.00128277326597349	0.00425911938737975	0.00369723330014554	26.7376448098148	38.3428852209836	44.3602154944747	44.7441886182423	0.383973123767646	6.40130339725874	18.0065438084275	13.4993567451102	1.27438257799622	8.93317925010888	3.42895036428126	59.8189036873796	0.06925	0.202	0.34075	0.4685	0.0137772043097929	0.0636065144739124	0.0558683743213673	0.0669804182230967	-0.0701340784821016	-0.043172360467943	-0.0369322805058214	0.0169710474912867	-0.03075799645183	-0.000682512590986475	-0.153791178052037	0.0515	0.192833333333333	0.312166666666667	0.449666666666667	-0.0266039641223635	0.0166587403937643
392	1.11343213610827e-14	2.19028581865937e-12	2.8269637876315e-11	6.60780850309777e-11	0.718891943880681	0.638119537601223	0.652607416182539	9.61854602352736e-05	1.38749722643912e-11	0.000300554502336742	0.475740206973683	7.85735339953161e-15	3.21443963140979e-13	2.56056994983287e-13	8.54940654067967e-12	4.98501501015142e-12	71.4648066652662	76.7287591128188	80.0021596903025	80.1317165511209	0.129556860818411	3.40295743830211	8.66690988585469	15.2101419013798	45.6868696867132	13.0669352772038	0.508612280700618	101.161026422937	0.0735	0.23075	0.36425	0.45175	0.0404997519245678	0.079777477070993	-0.0287012122926843	0.0763439650633317	0.015877611399497	-0.0094358957163477	0.00520104297149034	0.0118803132306847	0.0542905797097212	-0.0438608053898481	0.155277179579662	0.0541666666666667	0.1755	0.329166666666667	0.459	0.00732831898774447	0.0276067937615258
393	2.89710033721837e-11	2.49426890602293e-11	4.92405091738178e-10	1.13544056296921e-09	0.803545851943418	0.844858398560025	0.0796110653219605	0.00110780401469185	2.80460567343236e-09	0.000548348483784463	0.793232076503083	1.22686063407602e-14	4.25484915851204e-10	1.62304799833254e-09	4.14202428376829e-10	1.261066931008e-09	55.2375782695017	71.2925124901813	73.2614927622781	73.3233746742044	0.0618819119263208	2.03086218402314	18.0857964047027	10.6381171568255	35.3150213476911	11.9436194360114	0.0687047533920122	100.140945721357	0.06525	0.232	0.3545	0.4615	0.052122762952544	0.109664699004903	0.0394698814142037	0.0951961881670844	-0.0193251481494047	0.00210456867221603	0.0217667589607553	0.0663158808468563	0.0641700360075505	0.016271370636089	0.125610270879702	0.0498333333333333	0.183	0.321166666666667	0.458833333333333	0.0421055280539602	-0.000303517523277615
394	7.26812063898522e-07	2.21923451090313e-05	0.000126603376421751	0.000224184387338759	0.788079643443012	0.750129356385456	0.717394170945032	2.65995585456507e-05	0.000293667674973037	0.032737427946616	0.724329727797633	0.000969785901438726	6.19613099657637e-07	1.46330329777721e-07	6.84647759781154e-06	1.41910870362187e-06	34.0528746447962	39.3333905385371	41.9348901086341	42.0071463079366	0.072256199302501	2.67375576939958	7.95427166314039	17.6465625301917	13.110357289097	4.55945822099602	0.124381890733275	37.7877328630081	0.06925	0.21325	0.331	0.45075	0.0501500573821751	0.125805481669835	-0.0869721686723432	0.0519703573639847	-0.022061941967316	0.00441002601350749	0.196076537959985	-0.0575679598121787	0.00817057020185334	-0.010904609213844	0.0386631381780245	0.0491666666666667	0.183833333333333	0.310666666666667	0.454333333333333	-0.0226829200461214	0.0509163006903188
395	8.37363401459213e-13	1.1245954858593e-12	5.02619422173748e-11	5.29391668469284e-11	0.1567798392712	0.78446605882493	0.0794773443605571	3.36164753343792e-10	0.00110448832847784	0.00010390998032721	0.817904413294157	6.43708941697529e-16	6.40233798788474e-11	2.29416113985123e-12	7.47121350061613e-10	1.47795687096637e-11	62.5661218197638	78.2108849034848	78.6527967134607	80.6578107850219	2.00501407156116	2.44692588153703	18.0916889652581	39.4523394769649	10.6436607560154	15.0643007194776	0.0530109719129541	106.862820580359	0.074	0.21325	0.353	0.442	0.0681934245236673	0.101886642925268	0.0312572970437327	0.0831551433306099	-0.0424985002141942	-0.0193835917985381	0.0816503214925118	-0.0813527074216219	0.0185030214113296	0.0141903144271999	0.164979258137932	0.0441666666666667	0.186666666666667	0.315666666666667	0.439666666666667	0.00711641438319803	0.00745250701174066
396	5.82107064071178e-09	3.213580962849e-09	1.47000847757007e-08	1.08162638245929e-09	0.00387050122599791	0.0218836977536279	0.00208523608992892	0.00019621349996199	0.000360566750783168	9.47866924282008e-06	0.824393098769026	8.10296184669484e-10	4.8412930385598e-06	6.17754502476254e-06	4.13298719959489e-05	3.38802311465795e-05	44.2033745819936	60.2759631168592	65.097024030998	73.4406154342141	8.34359140321612	13.1646523173549	29.2372408522206	13.8670016402693	12.7262086788651	19.613707987055	0.0492388299917366	72.0754391288029	0.0645	0.22125	0.36075	0.44425	0.0841959395680154	0.102632512092001	-0.0751573609301329	0.073776161625144	0.00780486944921745	0.0348361598579429	0.0701643277278102	0.0417120350646821	0.110154221868918	0.0158370535418775	0.261562801074158	0.0471666666666667	0.191833333333333	0.318	0.442	-0.0605833029947597	0.0155815556825539
397	2.47884897784692e-15	1.57241813757531e-17	2.40207410170834e-17	5.58623163521947e-17	0.478165962174072	0.0841820108823915	8.31535094684172e-05	0.0013817756050139	1.02259468641543e-10	2.42317066163517e-07	0.876416273711808	3.57536281238817e-18	6.62474635989657e-11	1.06874095867933e-10	1.24392480731585e-09	1.34091689090265e-09	74.5515998090195	102.694218004479	111.891613785498	112.394657094381	0.503043308883207	9.70043908990192	37.8430572853613	10.2299613275745	41.7777701900086	26.6621908049001	0.024184542682633	118.575174658638	0.0655	0.22675	0.36675	0.46425	0.136205865979343	0.0597470335641079	-0.0381012243382948	0.120757249385257	0.0183607789854647	-0.0133019622446992	0.254702733595229	0.0865880305516301	-0.0834926040175655	0.0707534247527122	0.173592908234543	0.0503333333333333	0.174166666666667	0.316833333333333	0.465833333333333	0.00963006691174538	-0.0802997872141961
398	3.2472949205969e-12	4.92125642114622e-12	1.19183874725797e-10	2.25080526378874e-10	0.442104096591991	0.808172438066806	0.0953898261745202	7.36998976015263e-05	6.1439755521114e-09	0.000220215405341288	0.761639004165124	6.91310721379442e-11	1.79020214901034e-10	3.34421398595328e-10	7.79497396191838e-10	1.30412465751534e-09	59.7668364213459	74.9246208304976	76.6208185397845	77.2116336423787	0.590815102594206	2.28701281188114	17.4447972210328	15.7134077575865	33.7885390561041	13.6502209504633	0.0920085965935868	80.0244552859793	0.07075	0.22925	0.35375	0.45675	0.110592061536053	0.108749778311384	0.0503342666794337	0.070220799036876	0.0223913827427518	0.00481170172530281	0.0402300661196044	0.0608302404751935	0.0191393042085092	-0.00562299125037258	0.0480045216413776	0.0515	0.1815	0.318166666666667	0.453666666666667	0.00363139018919025	-0.0540488679869501
399	2.55172597615145e-11	6.76619649253347e-13	5.72581185024371e-14	1.41515926330791e-13	0.66969554158841	0.00963192982005468	5.26650014661802e-05	4.91039662373947e-05	2.18687540504427e-06	2.59462892505491e-05	0.316889734460416	9.25473514602839e-14	1.14487910048799e-08	5.05597496301533e-09	2.8184881927914e-08	9.49660002385151e-09	55.5006295089988	79.338489321628	94.3336040732029	94.5155625375992	0.181958464396303	15.1770732159712	39.0149330286004	16.4823930216517	22.4234504639935	17.6938590519385	1.00174045671156	95.496002408898	0.0695	0.221	0.35325	0.446	0.0626207528522353	0.121229871643634	0.0779839948010195	0.0624954458128214	-0.0234851760668879	0.0137990097549358	-0.112273975951029	0.215969625309796	-0.16261277444388	-0.0280286977753407	-0.0643719122248043	0.05	0.182333333333333	0.312833333333333	0.456166666666667	-0.122487727156014	-0.104942150132123
400	3.72991762187299e-09	4.09460960928894e-08	5.12951111128009e-07	1.72466364444266e-07	0.0312627923320243	0.255258321372743	0.147762180229656	8.8418309666712e-05	0.000112572701458993	5.44335370692965e-05	0.407275053706597	4.77568002118573e-09	1.01677408098462e-06	1.17720591498949e-06	1.02303333030026e-05	8.17255278581288e-06	45.1334300500748	54.3956403451302	56.3197193232554	60.9581931740177	4.63847385076224	6.56255282888742	15.8247631239428	15.3691900317735	14.9131973950934	16.2870904745851	0.686741148478177	69.8370998768567	0.06975	0.2165	0.35725	0.44625	0.0759138093684284	0.0798997848052974	-0.0763514518098233	0.0586121755044281	-0.0218601763292286	-0.0230211268105728	0.0252637608115848	0.00631262259290191	0.0673012438272308	-0.0574857990460024	0.207438106507329	0.0508333333333333	0.185	0.318333333333333	0.454666666666667	0.0385167963519365	-0.0318360577486301
401	5.28041534336177e-13	3.40431929031573e-13	1.46008070354301e-12	2.27521011020125e-12	0.279492921874375	0.205938571777184	0.0106167694496899	9.76280207986945e-06	2.56039710024565e-08	7.33690342706199e-05	0.272119581914469	9.03275962964986e-12	1.25325109867012e-10	3.0198380837152e-10	2.4421682699601e-09	3.97093061595651e-09	63.5175444627821	80.8602944653467	86.8942659350869	88.0638198308297	1.16955389574287	7.20352536548307	24.5462753680476	19.5572794796972	31.0150172688955	15.7219187341834	1.20603108666	84.8327773717099	0.07	0.23025	0.34575	0.451	0.109174372932755	0.0992997796534762	0.0242133903240677	0.0739623477079972	0.013110244085616	-0.0348613606598018	0.0251927606349622	-0.0489799947001182	0.0531783905858622	0.0346386797657046	-0.0115624690441432	0.0488333333333333	0.184333333333333	0.307833333333333	0.462166666666667	0.0125232826729705	0.0631396343644394
402	3.6810785896399e-06	1.41737412380959e-06	3.65996693065351e-06	7.13540284932481e-06	0.802652609334009	0.373911214467483	0.0357487057967124	0.00947129137675879	5.33367588715499e-05	0.00664570847083516	0.2342985508336	3.53189328149828e-08	2.25141687775994e-05	2.99426712436613e-05	0.000182168596334287	0.000197277488677878	30.6073932449435	46.0283544499398	51.3226314503991	51.3850892637056	0.062457813306537	5.3567348137658	20.7776960187621	6.7317259059464	16.3256617878469	7.36631222407232	1.4145740845488	64.9179871314297	0.0625	0.218	0.3415	0.45875	0.0281530734332623	0.107064946326162	-0.00601016205591248	0.0839661041070615	-0.0150870320971358	0.0369841995256607	-0.158897011339322	-0.0369575232676035	0.00505157950010654	-0.0407721664122418	0.0732722909202029	0.0503333333333333	0.185	0.3155	0.446666666666667	0.0127303528227884	0.0421917873673156
403	1.9525050105117e-06	8.57364141448268e-08	1.35749065695121e-06	2.77191816055565e-06	0.982570735230053	0.945811710404627	0.0251310039165909	0.000359584685819435	2.35646919113502e-05	0.178161551649073	0.532999524038463	1.14636516115199e-09	5.14511495471325e-07	7.72464483319091e-09	5.28461382285527e-06	8.72536339930279e-08	31.9566710807994	52.670019794532	53.8597674324556	53.8602446837322	0.000477251276606694	1.19022488920018	21.9035736029327	12.7313094749343	17.877040614394	1.81289320892574	0.388669642872628	73.3002493073919	0.06775	0.221	0.33625	0.4485	0.0668463716425838	0.138297405668298	0.0699530440614526	0.0848015092146997	0.027727185718156	0.0172120354770544	0.130425724290958	0.06874224677442	-0.0249464438037554	0.0543517261951831	0.146115470078599	0.0506666666666667	0.186333333333333	0.323333333333333	0.454833333333333	-0.0467197435062808	-0.094533291972242
404	7.44622813519056e-07	3.25205072540835e-07	1.0650074377323e-06	1.20523634752774e-06	0.214893571237436	0.262204640216444	0.0242784101714808	0.0222252615927525	6.58896213557472e-06	0.00279823375849765	0.485730506239409	1.95839597750468e-10	8.08356716324782e-06	8.88434598425057e-08	2.44530416463192e-05	2.67513844514787e-07	34.0016089760611	49.5330878783861	54.4757235424258	56.0138722872871	1.53814874486125	6.48078440890094	22.012263311226	5.22806366654186	20.3090086747779	8.93456974483524	0.485970039306267	77.5442139144283	0.067	0.218	0.34825	0.45675	0.0743118369991857	0.0954361777959308	-0.0523688548553418	0.0375380048442154	-0.0107765781701224	0.014201817506739	0.0501996030872299	-0.0969983910913137	-0.0560189348493007	-0.028770783078532	-0.13148183167943	0.0558333333333333	0.181333333333333	0.3195	0.449666666666667	-0.209844220588855	0.0524968982953865
405	3.01197897404098e-07	5.92995303986707e-06	5.48732540932538e-05	9.95155799262629e-05	0.78794181388836	0.888321469709299	0.680624645240525	0.000629337133875713	1.53852473830076e-05	0.01361542850526	0.370780562289771	6.34857987516296e-08	7.57374558461621e-07	9.31825625949065e-08	6.88898718432792e-06	8.04467260596025e-07	35.9154179534817	42.5720808556071	44.2043145429416	44.2766670619603	0.0723525190187502	1.70458620635327	8.36124910847866	11.6871354864807	18.6891871707139	6.08733521583963	0.801046851684077	63.4605739796736	0.06775	0.2145	0.333	0.44225	0.0463607909899518	0.053967346518433	0.03404290248292	0.0791385181480376	-0.0143606968277209	0.00528049815013897	-0.100890084937668	0.0589144694036927	0.0519378739481813	-0.0440742069850627	0.0545528377819806	0.0513333333333333	0.1795	0.3095	0.451333333333333	-0.0413485124632146	0.0313706191934432
406	4.13131991117115e-10	1.9925941853953e-09	4.98944245531178e-08	1.05670861285818e-07	0.779075508200283	0.975937034328682	0.329517015874341	0.00629179512520318	0.000134835933078625	4.99073466633071e-08	0.699498022354988	6.07137294323348e-11	6.28564910847999e-07	2.75225282500334e-06	6.78111634037631e-06	2.00755198249521e-05	49.7198987991578	61.370836576476	62.1091328492621	62.1878265688138	0.0786937195516657	0.816989992337767	12.4679277696559	7.46477337976194	14.5729548129311	29.7203811061827	0.148994589073482	80.332711244018	0.06225	0.211	0.36075	0.44825	0.0685275771191893	0.120456103360241	-0.0682370982884494	0.0806785579086497	-0.0325564038187823	-0.0182614703819736	0.125178591874699	-0.0445040362262448	0.0106372771550584	0.0148275302083556	-0.0955787388253419	0.0495	0.180166666666667	0.308333333333333	0.444333333333333	0.00612369805669211	0.0166734715718116
407	3.69837524318684e-09	9.9329874523317e-08	1.57349195277861e-07	2.96828319083694e-07	0.573921793593163	0.201815372680511	0.209750201066614	0.000187546971704646	1.61683008035163e-07	0.0786393323362255	0.153134441317192	1.09952386900626e-10	2.90844317294454e-09	8.94842674973492e-09	2.80523774458595e-08	6.19859008170275e-08	45.151167660435	52.3252968878805	59.2719656842964	59.5881302094567	0.316164525160275	7.26283332157618	14.4369625490217	13.9519103710672	27.4443204143572	3.09280103372475	2.04074688265428	78.9209352706794	0.06475	0.224	0.3355	0.4555	0.0496738648040195	0.058699862853576	-0.0252301790592758	0.066170818978568	-0.0150313959709357	0.0201335371888325	-0.0951366873304788	-0.364795656015751	-0.0711239222146768	-0.0391559340253252	-0.0736233625632093	0.0473333333333333	0.181166666666667	0.318666666666667	0.441	0.0367509800312836	0.0180679068070027
408	2.77094409961186e-11	1.05278838362814e-10	2.6353929452484e-10	6.26941101290289e-10	0.920762446869981	0.243648887584785	0.0538770044439156	3.25045272755686e-06	4.59952564713011e-07	0.00314004080683166	0.246685572496714	2.12287099184906e-10	3.00141333136368e-10	1.64517873017864e-09	3.19536618829709e-09	1.17862275260792e-08	55.3298441572624	68.0515201248199	74.745034855121	74.7549298024023	0.00989494728128193	6.70340967758239	19.4250856451399	21.6627323129778	25.4248599218154	8.72425657290296	1.34197727556602	77.3515186096926	0.072	0.21675	0.3445	0.45075	0.0158605123940524	0.083616231213485	-0.0370792018448752	0.104376998687167	0.0109191658165664	0.0196232264750724	0.0441650347168328	-0.00274905808725641	-0.180451341123852	0.0240979237464869	-0.0542364564763223	0.0495	0.176	0.316166666666667	0.439	-0.0817301364460205	0.00047892907466752
409	2.53879805638359e-10	4.77298514257402e-11	6.73676391555942e-10	1.22535102800127e-09	0.429655983929019	0.653056158849012	0.0214044636380824	0.00211528672582824	3.76884344178097e-10	0.132098432179416	0.333094772655935	7.36295157206505e-12	9.62220014537786e-11	2.28084461324758e-10	1.84146648371139e-09	2.77136693222678e-09	50.732489502363	69.8341589537231	72.5155371606234	73.1392903587039	0.623753198080522	3.30513140498078	22.4068008563409	9.44670583183779	39.2290830402981	2.26766928929283	0.936828633713958	85.3130457716636	0.06525	0.22725	0.342	0.447	0.0282210211483097	0.114933283023807	-0.0657369385203679	0.0804594184838808	0.00731481783708314	0.023122359736177	0.00412597725976207	-0.0200642685204569	0.0446414413934676	0.0325493986565957	0.00348571951294972	0.0506666666666667	0.176166666666667	0.3275	0.456833333333333	0.0257312907336425	-0.136211117286619
410	7.3957029025978e-09	6.5878078895791e-09	1.02449101639698e-08	3.59403162950929e-09	0.0328131799185918	0.0361336208955451	0.00487980357027909	3.08317981152029e-05	0.000146690717584463	0.000215620228360393	0.82446753771107	2.38421066760833e-16	5.61001977622625e-07	2.93593338277314e-08	7.03665681852278e-06	3.04064678260145e-07	43.7027562428411	58.6262357649975	65.9742797794315	70.529779869692	4.55550009026047	11.9035441046944	26.8270236268509	17.3658390893961	14.4142163065299	13.6898191689215	0.0491964034263219	109.114904430447	0.07025	0.21825	0.355	0.44375	0.09865892025241	0.0620537800202839	-0.00556333612477514	0.0587630206079113	0.0197813056392368	-0.0319243801135702	-0.00710602286049246	-0.196888983072812	-0.0335365162702923	0.0457541877331883	0.141193081926297	0.0501666666666667	0.187166666666667	0.319333333333333	0.446	-0.0414852711591198	0.0531071488183694
411	6.33492011153852e-15	3.36572107715225e-13	3.94756977509839e-13	1.02053464343886e-12	0.87627385811368	0.107159680143844	0.0990444816475492	7.36998976015263e-05	2.91619407452406e-07	7.05156477748129e-09	0.594019463147928	9.87538179203382e-17	3.37194513928899e-09	2.83249427817894e-10	5.15512656506886e-08	3.57390844094748e-09	72.62402914634	80.8855318120986	89.9094227027454	89.933663470023	0.0242407672776608	9.04813165792439	17.309634323683	15.7134077575865	26.3044273046598	33.5205323950486	0.284110740236429	111.108452740167	0.07075	0.22775	0.36875	0.45075	0.0345235678824811	0.126754077723255	0.0285513809679872	0.0592462118984432	0.00473003586490605	0.0199110350498106	-0.0620703629680096	0.0877810644141991	0.0892351965828858	-0.0602834196950272	-0.0628264845527139	0.0515	0.1855	0.312833333333333	0.456166666666667	-0.0753385684758322	0.0439730543797785
412	7.88104207560576e-16	1.08537842280955e-14	1.93935168593811e-14	3.81573134176978e-14	0.391307576736032	0.105728664694126	0.0373828003314271	1.58943955216125e-07	1.14347136034048e-06	2.05514331723639e-07	0.605162615042439	3.07792775712713e-16	3.47155720898608e-11	8.8566466359308e-11	1.26336643968224e-10	1.80482353324091e-10	76.9039714621904	88.4518131815785	96.8017520771537	97.5366270275335	0.73487495037989	9.08481384595507	20.6326555653432	27.4773640691128	23.6700698633595	26.9805381938168	0.267279436984609	108.536399563214	0.0745	0.22425	0.36325	0.45275	0.0266886645774831	0.0724764996554989	-0.0883545515684384	0.0405695371985924	0.0160590700815719	-0.00586151554100578	-0.138141581619257	0.000833518820467986	0.0333500655295754	-0.0563233076519749	0.0488523751322948	0.049	0.184333333333333	0.313166666666667	0.4475	-0.0220217745253198	-0.131122835426077
413	3.90869260318287e-08	3.20496513548471e-07	4.03561687506878e-07	6.76951265317652e-07	0.450106249999626	0.160436361185766	0.0999148796664517	0.0049512480970934	3.51154450732341e-05	0.00028505685691689	0.0409432630754146	1.25520316823776e-08	1.1165302726919e-05	3.61149222403159e-05	0.000139876294707273	0.000311704890501272	40.2141732847595	49.5675846032536	56.9218704448576	57.4922547353199	0.570384290462243	7.92467013206624	17.2780814505604	7.89715980198707	17.1186682423868	13.1661167234051	4.17836161853847	65.4811255910845	0.06375	0.21775	0.3555	0.43725	0.0675578414924776	0.0447075250134649	0.0174293252498281	0.0879305411178324	-0.0888565770308046	0.00153769512666401	-0.0777418005003266	-0.124562638175043	-0.018691296268962	-0.0634178095538883	0.0510820404829929	0.0505	0.184	0.3205	0.458	0.0293200430510654	-0.0011514733230761
414	6.68574983435199e-12	3.77347948303518e-11	2.31030569028987e-10	4.67941342771912e-10	0.526477654898762	0.404349664509984	0.102537734777573	0.000241519930372763	0.00874416628097065	2.59318381260969e-10	0.657118324660084	5.50825776349468e-11	5.12157736732752e-09	1.34951688463345e-08	8.837669490719e-08	1.61276900562013e-07	58.2735788198625	70.3626012197637	75.0568087534193	75.4579942431592	0.401185489739873	5.09539302339545	17.1844154232967	13.4768888818971	6.87434777593444	39.9592369168058	0.197042985919325	80.5636693017285	0.07	0.21175	0.36475	0.4445	0.0802327103083412	0.122955590497255	-0.0518907881684362	0.0595831176670413	-0.0145782726056282	-0.028550428289799	-0.0274973503260228	0.101641141155757	0.0531281984448671	-0.0319167072407524	-0.0688712778477008	0.0521666666666667	0.190333333333333	0.304	0.44	0.0016797892388485	0.00390105966602266
415	1.36461738127754e-05	5.33227832754328e-05	0.000652049683104805	0.000789324223472753	0.308121011639251	0.940697163371209	0.478660142701101	0.00037632540625749	0.0011138222752521	0.0209004439546163	0.843787408016886	5.67835007513779e-06	2.26826711684798e-05	1.80837432999165e-05	0.000279459373364067	0.000168210914215472	27.8073161469802	37.1493803284175	37.3535565500424	38.3922694272987	1.03871287725633	1.24288909888128	10.5849532803186	12.6462219849564	10.6280977866791	5.33507473762074	0.0388292073221237	51.9861529370912	0.0715	0.21025	0.34675	0.4485	0.0436881543168143	0.122195717722729	-0.00989801449938071	0.0334413237127016	-0.0216940528893902	0.0064456754716025	-0.144389684383826	0.0622724748982836	-0.084746113905278	-0.00167146148177856	0.185813623401537	0.054	0.183833333333333	0.3245	0.4465	0.0092131757605551	-0.0108264882128679
416	7.22998201496169e-10	5.01761094661575e-12	4.46078036208049e-11	4.89687350779254e-11	0.166993662347546	0.310000614298998	0.000685732800050366	1.22693820638069e-05	5.805847098649e-05	0.000130894839915969	0.312926015072325	2.58424734511121e-12	9.26179414657674e-08	2.22757519667792e-08	1.57931199824107e-06	2.72275055285993e-07	48.5550605000608	74.8813488667947	78.9329451210215	80.8426714436791	1.90972632265766	5.96132257688441	32.2876109436183	19.1209016989806	16.1649512570912	14.628856725285	1.01828560001013	87.7661940195131	0.064	0.21925	0.35125	0.45675	0.10943220995451	0.0727447734640457	0.0077082144861944	0.0983465085030421	-0.00393456648418861	-0.0463452553958453	0.143638937332003	-0.133143514610952	-0.00136748199096366	0.0137345391592454	0.119135171540304	0.044	0.186333333333333	0.3145	0.4465	0.0130901593421007	-0.0605597276350785
417	0.000245176263290825	0.000249267770837483	0.000555691853316667	0.000905716469330981	0.671894132727247	0.445882908736229	0.125936497830861	0.0039004472906736	0.000565221510741858	0.215401120013077	0.663705240595623	1.38291500911173e-07	0.000105648291077067	0.000201467485288006	0.000203860389858688	0.000293877707110395	21.5598608742584	33.228996534679	37.8094743109614	37.9888687901621	0.17939447920071	4.75987225548306	16.4290079159036	8.32958939299988	11.887162895915	1.53474887573611	0.18905387230734	61.5132626826621	0.0645	0.2155	0.33925	0.45375	0.0168107886024876	0.114234564880839	-0.0860061075078748	0.0519101405071521	-0.000358397185296511	-0.0418162769943629	-0.0045557309821123	-0.0647877116443915	-0.125951539145564	0.00817617506015174	-0.220424213681438	0.0508333333333333	0.187333333333333	0.327333333333333	0.449333333333333	-0.00239583221678238	0.0154326008859461
418	6.55223228132325e-11	3.15994838171807e-11	4.28723102292076e-10	1.34849509932518e-10	0.0277422642173722	0.175183168324354	0.00946298310565139	0.000968883224294918	2.52568663323315e-07	2.59462892505491e-05	0.407840908716865	0.508654615348144	1.85981011087125e-08	5.47719691795772e-08	2.44178318236459e-07	5.37853475944458e-07	53.5453662837026	70.7613408039178	73.5906353367463	78.4346483487243	4.84401301197795	7.67330754480645	24.8892820650217	10.8861057206004	26.5821335131095	17.6938590519385	0.685085859307947	14.2234439339943	0.06525	0.226	0.35325	0.45275	0.0743138676073492	0.123232895515569	-0.0606715983968506	0.0815233100176807	0.0176162683423247	0.011980635313062	0.200966206790546	-0.0139326497744744	-0.0860069101242891	0.018749632478969	-0.217812665253273	0.0496666666666667	0.183666666666667	0.312833333333333	0.461166666666667	-0.159553018748523	-0.0131354058643173
419	2.58388918248995e-09	5.74564157695201e-08	1.31436637068077e-06	2.65878515846653e-06	0.870096366056278	0.996291388413476	0.707137692993424	1.95333553216328e-05	5.09841904737737e-05	0.000252217105011871	0.934631010618714	1.5541539293472e-07	1.41320260729204e-07	5.77220854225725e-07	2.08402529340928e-06	5.76518222928889e-06	45.8998715608614	53.6057133611394	53.9418184133465	53.968562463524	0.0267440501775127	0.362849102384644	8.06869090266264	18.2342589532291	16.4111592353966	13.3955861918057	0.00672723887873872	61.2200004319802	0.07	0.2085	0.34725	0.453	0.0569442286977849	0.108171348211557	0.0597971228012076	0.0650218153944741	0.0201462864345252	-0.00989660487567595	0.094242639441184	0.0629248470330255	0.00414606065068968	0.0334115001886649	-0.0563471635833098	0.0495	0.176	0.312166666666667	0.452166666666667	-0.00520795780872207	0.0405811970816968
420	6.89900409561741e-12	1.18725660736615e-10	6.58997026168349e-10	1.48544197827888e-09	0.744865603421585	0.428982290471347	0.208307653253373	2.9319691625513e-07	3.17880972652975e-06	0.000385069935068217	0.915046341900064	4.10739517778999e-10	1.75379807286382e-10	5.03050576068225e-11	3.66925247748868e-09	8.41046391358461e-10	58.2086249640633	67.7801424758654	72.5680128747044	72.67390900186	0.105896127155575	4.89376652599458	14.4652840377967	26.2940080855369	21.7054856330251	12.6032823782389	0.0113796832611115	75.7709691925444	0.0745	0.22125	0.352	0.45075	0.0347587576561136	0.140360035801225	-0.024725373855608	0.0461750691225413	-0.0649772247745759	0.0185478108021679	-0.118109136388293	-0.120222752276821	-0.124550868898905	0.0135406110690031	0.00528747318842677	0.0495	0.183166666666667	0.317833333333333	0.449666666666667	0.018956714565584	0.0424771670023958
421	3.47032437242143e-12	5.84245051617828e-12	7.15619677731112e-11	6.84961425411448e-11	0.135883170600506	0.357423283973853	0.0399413092646192	4.57762039760605e-05	1.35459122641406e-09	0.00895311622862075	0.617279859682623	1.67483658309028e-09	3.99571493181874e-12	8.28419158428331e-13	5.12815536733343e-11	9.43982871171644e-12	59.629534145497	74.5416005572624	77.8223981308984	80.0463690286633	2.22397089776496	5.50476847140089	20.4168348831663	16.615466323713	36.7331101758955	6.8321553700207	0.249709275833084	72.3834660847844	0.069	0.229	0.34325	0.45675	0.0554418360275501	0.0455876186333278	-0.0243131108503809	0.0458528060711751	-0.0128813624857852	0.0145896767801945	-0.119810497526236	-0.0657888840369276	0.0400852548257813	-0.00544492480080273	-0.0339849662865924	0.0495	0.179333333333333	0.318166666666667	0.461833333333333	-0.1926537821464	-0.0475767410002061
422	1.74427323379369e-13	1.85870673997371e-14	3.41735133212388e-13	8.77112136285567e-13	0.831686279582794	0.69763849160083	0.0108373087434556	0.000444581121898994	2.49080644145174e-11	0.000830474579547117	0.549018012738349	1.37533667669264e-12	3.54417157795581e-12	3.1384520181592e-14	1.09869672566342e-11	8.3012002460034e-14	65.8014080125431	87.2709418487648	90.2409936375188	90.2861666141835	0.0451729766646167	3.01522476541868	24.4847586016404	12.334844565592	44.5410413312966	11.1718570940939	0.359079301944803	89.2385354069688	0.06975	0.22725	0.344	0.44525	0.100176821278362	0.131262488798559	-0.0339988755997294	0.067596171128918	-0.00921249698980107	-0.0190232085636422	0.0734756008715466	0.11110098840749	-0.0618215237549659	-0.0733296485776967	0.00568433512596185	0.0526666666666667	0.173	0.312	0.451333333333333	-0.103681751458012	0.0294703809049932
423	6.68376681212776e-11	1.21825963376075e-10	3.60879031184859e-09	1.42503349453164e-09	0.0386059498539675	0.409517465206	0.0564123062477275	0.014905380867707	7.56909795042249e-10	0.000661497053503867	0.869670813683186	9.32798474065791e-10	7.87833638492733e-10	1.73936419659657e-09	1.00201635223799e-08	1.6978801211544e-08	53.5041290707595	67.721926798542	68.4962142849618	72.7743376655781	4.27812338061631	5.05241086703609	19.2702085948185	5.92761747959685	37.8681482286938	11.5944283388835	0.0269211427403206	73.7978234115348	0.063	0.2265	0.347	0.4505	0.0868086085887361	0.0337746571674873	0.0106444914083336	0.0652816050772182	-0.0763418175128985	-0.0132830153992908	0.0141334642957201	-0.180038330092712	0.0217922860984006	0.041923075901622	0.167561709141175	0.0515	0.176333333333333	0.314333333333333	0.452166666666667	0.0216807069811305	-0.083689709518317
424	8.48489840174619e-12	3.21736046161714e-12	1.47237618054006e-11	3.5182296755721e-11	0.753502618016722	0.330952700252978	0.0134013830351375	2.79597309883425e-07	0.0355617480582354	1.49598894096954e-07	0.87606389059302	1.16068794848559e-10	5.35626083199267e-07	8.90386920492784e-08	3.60809643602797e-06	4.65334118550083e-07	57.7805321380874	75.8723830995586	81.5272272789225	81.6258385108595	0.0986112319369568	5.75345541130082	23.845306372772	26.3857383809182	4.41799745209755	27.5945602684969	0.0243237828199199	78.7920138283642	0.06825	0.20675	0.3595	0.44775	0.0672014040541146	0.0277587666152099	0.0117018817553147	0.0711646435668129	-0.00346968742603363	0.0278612754697263	0.116908324497126	0.1267150346891	-0.0676200687830383	0.00492443205510258	-0.0527226241412552	0.0443333333333333	0.189666666666667	0.309	0.449333333333333	-0.127873809896385	-0.0753592543729992
425	1.11105305292686e-07	4.87972124111568e-08	7.87709262046248e-08	2.5186389906027e-08	0.0289565709444833	0.0381078404606226	0.00355144434220612	0.000840098309150644	0.000648553086350447	4.85817850925029e-05	0.646277146534049	4.47354425390085e-06	3.21079200327392e-05	2.41243575758102e-06	9.20156746352196e-06	4.25138453943931e-07	38.0179359201793	53.9868414822631	60.9847107813039	65.7549042828177	4.77019350151386	11.7680628005546	27.7369683626384	11.1504822520128	11.631182564377	16.5026632956251	0.210626060063078	52.6115330381097	0.0645	0.21975	0.36625	0.4545	0.110801802176781	0.113191474602912	0.0194575678993842	0.0485928097928903	-0.0112956825800021	-0.0117922346635926	0.0283450946761529	0.181913419151367	-0.0550837372386332	-0.0531441176025827	0.277343082697695	0.0488333333333333	0.191666666666667	0.326833333333333	0.459166666666667	-0.0206123173161191	-0.0184037642219392
426	9.75348917864172e-08	8.64150846391882e-08	6.29358754454314e-07	1.28942506583867e-06	0.851350606733268	0.670938814115232	0.092678471126118	0.000748189843197125	5.50359479785794e-06	0.00591969997121711	0.681209556575835	2.32183757925006e-08	6.02267548269578e-07	1.31574312484603e-07	1.37775937201397e-07	4.44780386962326e-08	38.2921292475439	52.6515605088352	55.80502036096	55.8401374075402	0.035117046580126	3.18857689870492	17.5480081599962	11.3655483651428	20.6535187435911	7.57458524538561	0.168767436862254	65.9559276180102	0.06675	0.221	0.34425	0.442	0.0865030558737959	0.0290260201364517	0.0871524883594633	0.07708651340232	-0.0069795282064471	-0.0371772713000261	0.0729963865917608	0.0813877088925826	0.120520543394155	-0.0156207811399781	0.000261763629102426	0.0506666666666667	0.183833333333333	0.317833333333333	0.446166666666667	-0.141107734764846	-0.0892199107301646
427	1.57922038096336e-10	3.8482928942281e-11	2.36978524148634e-10	2.28917337118338e-10	0.14030685642036	0.231823711185404	0.00782350453233843	0.000169234493298099	2.61408667489195e-09	0.231516949152178	0.282613651034099	3.55662454670201e-11	5.26253633270671e-11	1.93068807755123e-10	9.48428462053817e-10	2.40198030161518e-09	51.7190814532223	70.3184681478815	74.9966293378602	77.1712198616442	2.17459052378399	6.8527517137627	25.4521384084219	14.1451314126962	35.4520384453299	1.43151745173782	1.15447826174932	81.6001505313198	0.072	0.2195	0.338	0.44675	0.0301956286020978	0.155547456567492	-0.0129248647942298	0.0485806174595786	0.03447052915008	0.0106871807297906	-0.130492444427408	-0.0658223238292765	-0.101341713400494	0.0370593881499453	-0.30610519996868	0.0535	0.1715	0.3265	0.457666666666667	-0.0554348227884659	-0.0840150576827157
428	3.08642279400438e-11	1.97393685921009e-13	8.96512647909891e-12	2.1576044630126e-11	0.75476329846276	0.982083282837876	0.00362935305775334	3.62223641067171e-05	7.53570737935435e-08	0.00151651901771635	0.29350778946759	0.000171449699139682	3.561292996489e-10	7.44711091363954e-13	8.00922981438451e-09	1.5583222510749e-11	55.1063840169809	82.0656530789565	82.6840058018352	82.7815775701165	0.0975717682813411	0.715924491159967	27.6751935531356	17.0597267680191	28.9218746509177	10.058436137253	1.10346110398496	42.7614693726822	0.063	0.21975	0.349	0.444	0.0743614707296835	0.0734737872220409	-0.00793532370485843	0.0877804080316806	-0.0263213673714052	-0.0384225297677688	-0.107219827350566	-0.0739965419400318	-0.0138350265495887	0.00633773302267756	-0.13522571667838	0.0441666666666667	0.176166666666667	0.3185	0.454666666666667	-0.0575004267561757	-0.0521633646867394
429	3.07782160076613e-09	2.6966802822601e-12	4.93045031934245e-11	1.00053205947662e-10	0.503493756140538	0.718504690118506	0.000418666385237217	0.00437376401334576	3.38911470672553e-06	1.84089952266583e-05	0.761273576988773	1.01784082322016e-14	1.128789705269e-06	6.61167965337945e-07	3.21809659761522e-06	1.88359780040136e-06	45.5347136811615	76.265682253601	78.6979568252427	79.1455214367816	0.447564611538837	2.87983918318059	33.61080775562	8.12173669451113	21.5826063877521	18.3471935618309	0.0922997750185459	100.568700306279	0.06525	0.22525	0.354	0.44875	0.035646250609784	0.145938159833582	-0.00104705071466073	0.120344855616868	0.00136156319710697	-0.0179677636441033	0.0468074179428534	-0.088891195977535	0.0350105101833477	-0.0593672488417642	-0.0997651165802089	0.0516666666666667	0.187	0.312833333333333	0.445666666666667	0.0120328067030942	0.0423653643451753
430	5.39627068524336e-13	6.46344042978098e-11	7.76402788889116e-12	1.92585584195841e-11	0.860589300173669	0.0162694106630661	0.0514907948791388	1.33999701972512e-05	2.80846424526397e-07	1.33836820743591e-05	0.276133712072485	9.15589713467614e-18	1.02094198478436e-09	3.79707581454616e-09	8.19033054652911e-09	2.05065520744657e-08	63.4727705327387	69.1515884483379	83.0189065730374	83.0497503829611	0.030843809923681	13.8981619346232	19.5769798502224	18.9526973102656	26.3771285117655	18.9550178426252	1.18602064164588	116.465411162412	0.06925	0.22475	0.35675	0.46825	0.0407167125422156	0.0683672930184906	-0.0131537178047209	0.0385448530455081	0.0440173568057937	0.00239685909394716	0.0335917548732327	-0.213265447454066	0.0925576633147837	0.0715118469468186	-0.101961251058653	0.0485	0.182666666666667	0.314833333333333	0.457166666666667	0.0287743300106275	0.0219762232508163
431	1.28748579846593e-09	7.01675663983382e-08	7.78492322923291e-07	1.5112450653945e-06	0.686850214847411	0.807398172747325	0.706276002708267	4.67468034476175e-05	0.000132094777333761	1.88142163160488e-05	0.799199935025917	7.41219618898629e-09	3.93911286295091e-07	9.40309025891264e-07	5.12314629213408e-06	8.98046123914257e-06	47.3528455145934	53.1388206383344	55.2685971030805	55.4311135054595	0.162516402378969	2.29229286712507	8.07826799086615	16.5756739147073	14.6116589149988	18.3057123746275	0.0647105447860667	68.7630414440422	0.068	0.21175	0.3555	0.44875	0.0205540757277315	0.150048122706879	-0.0496284031027401	0.0511019335000156	0.0297705649396158	0.00239515036944102	0.0767216844786818	0.072854767438678	-0.0596170363522673	0.0285120210555778	0.0739147172233882	0.0486666666666667	0.180833333333333	0.314333333333333	0.451333333333333	0.0133775456717659	0.0260562268280443
432	2.28875743877308e-08	7.32680625818875e-09	1.34320498287783e-07	2.40671888631158e-07	0.500626729680432	0.884215521824518	0.0651361604617861	0.000584687267228978	5.7142919581755e-05	0.00012001592489311	1	2.80667463688321e-11	2.07824814676042e-06	3.47954785715887e-07	1.2254243473508e-05	1.59881973154818e-06	41.3370655655162	58.3813278498419	59.6646442519414	60.1182518373753	0.453607585433929	1.73692398753337	18.781186271859	11.8241077219409	16.1950605803395	14.7924360824618	0	82.1602838589013	0.06975	0.21875	0.353	0.4575	0.0181934966783167	0.080404820602474	-0.0285510587964973	0.0832440498809222	-0.0582464578120527	0.0313385818734374	-0.183868677847187	-0.0481331868472129	0.0149961193657321	0.0158425135416821	-0.0328615910217322	0.053	0.185833333333333	0.316	0.4575	0.00350142929636737	-0.174036425431884
433	2.20900743619777e-08	3.73826547193333e-08	3.63959096865091e-08	5.08885683562527e-08	0.288226350168638	0.0940106103946969	0.0201174444016645	0.000142066712769297	0.00121533445544488	3.13942228215874e-05	0.639396065673005	9.33041912391429e-09	1.38701625291867e-05	1.75941761750585e-05	0.000146295139724135	0.000142030752190972	41.4114258972404	54.6076355443365	62.8833008601359	64.0111885365623	1.12788767642633	9.40355299222574	22.5997626393219	14.4745410724781	10.4668854197971	17.3314836700374	0.219532887071182	68.1992695324371	0.0705	0.21775	0.353	0.44475	0.0661798386299654	-0.0054857852052922	-0.0750839413719165	0.0825830171760967	0.00542314071429684	-0.00951885522025801	0.0654335097126576	-0.248478583119702	-0.0318556483672539	-0.00678921199707431	0.101867918292891	0.052	0.191166666666667	0.313	0.44	0.0251851367992594	-0.0681585386610799
434	2.26342771203425e-10	4.25827252786498e-11	1.60615369340566e-09	3.68527597904798e-09	0.866057127014028	0.995916392610555	0.0527255826021643	8.89468186014192e-05	4.97694459579552e-06	3.2516950871628e-05	0.57675370284101	2.92789817568692e-08	5.45340478581778e-08	6.68850243987781e-08	3.22398966009564e-07	2.68828506507051e-07	50.9711413204641	70.0908411924029	70.4402964854016	70.4687456641186	0.0284491787169827	0.377904471715738	19.4976043436545	15.3579299329049	20.8461391872697	17.2647145743522	0.311512225052866	65.3825182505056	0.068	0.2235	0.35275	0.452	0.0814685141712241	0.0968611257187141	0.0473240761206839	0.0840640912550834	-0.00514800232086801	0.0287375561799566	-0.104925277002515	0.00747848614648513	0.0159407967504786	0.0319664963513033	-0.11214643086807	0.0493333333333333	0.186	0.312833333333333	0.446333333333333	-0.00102165645649964	0.0364146784608178
435	2.0586555814255e-08	2.27515660168987e-08	5.86831194781227e-07	1.22055119414051e-06	0.989598908499657	0.998885814196009	0.210505650082496	0.0165045511916285	8.6398001653776e-07	0.000203685581975538	0.594419502854204	1.68947290282909e-10	9.04732918743769e-07	4.55658588010301e-07	4.82272105887912e-06	1.80713825723701e-06	41.5592028434476	55.7615912340625	55.9812238185259	55.981393761147	0.000169942621141672	0.219802527084539	14.4221909176995	5.7483074144584	24.2096565319935	13.7967748557749	0.283495098001367	77.896927060968	0.063	0.224	0.34675	0.46275	0.094873856759709	0.185997777445564	-0.0738639981145292	0.0825439881527809	-0.0111620033725656	0.0109582696968311	0.130250592585937	0.0356352838361417	0.0692316814686316	0.00335758643957645	0.0244917840608326	0.0516666666666667	0.183666666666667	0.311166666666667	0.457333333333333	0.000260661727736511	0.0352733803919508
436	2.03218779347798e-07	5.58953358547367e-09	1.13150750225386e-07	2.0985869384552e-07	0.540647725578106	0.917700790647872	0.0139749491734364	7.22379409460288e-05	3.26818245945901e-05	0.021713566309898	0.889052244508755	2.93828609405484e-10	2.21833093365355e-07	3.93155020859189e-07	2.43659813449428e-06	3.14570532540858e-06	36.7457111955009	59.0044691009389	60.0895830249792	60.4639236217336	0.374340596754337	1.45945452079468	23.7182124262326	15.7513088864562	17.2551050483962	5.26859218100799	0.0194612427112588	76.5738818916117	0.06475	0.217	0.34	0.44925	0.0433720892052431	0.18684600136433	0.0956497565285743	0.0800916305889844	-0.0254966368965783	-0.0163143310432253	0.181770765715916	0.0741358851457067	0.0498776526693697	0.00700516108366314	-0.0194923535646194	0.0463333333333333	0.183166666666667	0.318	0.450666666666667	0.00035933519346198	-0.0498195843706528
437	1.15862421105784e-14	3.77499097848107e-13	7.06712864390214e-12	1.77335016100788e-11	0.935221520033503	0.759411371339591	0.374154366397111	8.41179991293845e-06	1.89719736380343e-05	6.79167519686972e-09	0.104181148347313	2.49504012652185e-17	2.32918116519327e-08	3.62630597254799e-08	2.59595318015007e-08	2.85078555131356e-08	71.3830064687791	80.6315097854022	83.2377573665362	83.2443633468574	0.00660598032118287	2.61285356145527	11.8613568780784	19.8419095293457	18.2898054948582	33.5935733627375	2.64034148672727	114.211092521271	0.0745	0.21625	0.36725	0.441	0.0708865912221782	0.0560088352628673	-0.00318301714082299	0.0828196687587827	-0.0169463914726842	0.0209099888133894	-0.0397534455286237	-0.0326904311706865	-0.0748716811876603	0.00782851659282434	0.0532728067003222	0.0525	0.1815	0.311333333333333	0.4575	0.0381187695933915	-0.082287917844236
438	5.25078690386965e-10	2.95355702690637e-10	3.0917334489192e-09	6.80703853984405e-09	0.748241731651009	0.660994085193671	0.0488825244674299	6.44954991416206e-07	0.000376178640037458	0.000206030427592185	0.470109536708913	4.20116658119987e-10	3.25595882554186e-08	2.22626799995111e-09	4.66615946123367e-07	3.13436155505787e-08	49.2209488045191	65.7180862602763	68.8684016493571	68.9714161003358	0.103014450978662	3.25332984005945	19.7504672958166	24.7729727608667	12.6469512310159	13.7752709132492	0.521718503141528	75.7168020832105	0.0735	0.21975	0.34775	0.445	0.123764427158177	0.082200202457627	-0.0292661787831247	0.0651137465829754	-0.0438440703908261	0.00390510571617687	-0.0142164068559725	-0.0581002185078371	0.0390448212384402	0.00342676699917944	0.0488636789045876	0.0493333333333333	0.1905	0.312166666666667	0.452333333333333	0.00672935717993719	0.00786503590789858
439	7.37600038537958e-09	4.55565215109622e-09	5.32711884179554e-08	1.11588776841414e-07	0.748040136029809	0.764918621367673	0.0739553744346969	0.000370239246539892	8.17056103672296e-05	2.86099425742096e-05	0.471124875695099	4.9155946322639e-08	2.75455267244598e-06	4.5266029316736e-06	1.50697516630391e-05	1.96560121731082e-05	43.7083355945651	59.4747499072473	61.9481561918801	62.0513414822053	0.1031852903252	2.576591574958	18.3430058876402	12.676706007077	15.5184102838848	17.50801244186	0.51933643862867	64.0973243176007	0.07	0.22175	0.3575	0.4655	0.105137650513163	0.0939442017810783	0.0912756884887131	0.0665030455939261	0.0360672021126619	0.00174012630363384	0.253306274753173	0.0778040303371283	0.0791995016376124	0.0127499255523262	0.155438070426984	0.0526666666666667	0.189333333333333	0.317166666666667	0.458166666666667	0.0279841650355442	0.0592073714191471
440	1.2828846936043e-12	2.47226992782656e-10	2.69486180377017e-09	1.00956699444137e-09	0.0357645660012567	0.186941209553206	0.369566081769092	1.25070407485695e-06	4.1452125724937e-07	0.000535721570840417	0.0685592344773704	7.92691366361405e-12	7.62626171608835e-11	1.84959875598441e-10	6.16636353196361e-10	1.04179509911815e-09	61.6854372976959	66.1211821339748	69.1987290264588	73.6070242313363	4.4082952048775	7.48584209736146	11.9215869336404	23.4975889021807	25.6255180583084	11.987028084186	3.31718240953887	85.1396853788596	0.069	0.21475	0.359	0.4415	0.0356631416800532	0.129530986678724	-0.0726461179236145	0.0501673805734975	-0.02438279083594	2.01728316955412e-05	-0.0285021269396591	-0.112457550037771	-0.0529833583732615	0.00510537715693389	0.252708835460224	0.0461666666666667	0.174	0.3255	0.46	0.00351461020125023	0.0419535629210563
441	3.51140018604824e-10	2.35159354974304e-11	2.04196005339126e-10	4.60550144317378e-10	0.701197274821522	0.539164608726142	0.0078608167412902	1.68897318032397e-06	0.000110904457590901	0.000230596474993471	0.616339349355937	1.74221655602787e-38	1.75177093114172e-08	5.74848767646361e-09	1.55029783861506e-07	3.41599278027031e-08	50.0580985037013	71.4246989734456	75.3489958393257	75.496225191906	0.147229352580325	4.07152621846035	25.4381266882046	22.9198651001016	14.9413652428575	13.5637455688302	0.251046239962307	220.047048981581	0.0715	0.216	0.3485	0.44825	0.0277769773843475	0.103738848745801	-0.110769875259925	0.104631656326274	0.0308428116747418	0.0053819875491195	0.136885784216411	-0.121754357327638	-0.0963118778375157	-0.0202666703686045	0.141464919777661	0.0485	0.1845	0.313166666666667	0.443166666666667	-0.105971755278514	-0.209934174313926
442	1.81797457744043e-12	2.27355580244585e-11	3.00717160430538e-10	4.30644010590614e-10	0.268357632570509	0.527043014942542	0.197039379869346	3.35952781470225e-07	1.76683593791462e-07	0.00177417994299893	0.86299952310225	0.0254079053698793	1.13866851967329e-11	8.82376063507196e-14	2.98817804897099e-10	1.95794956817495e-12	60.9654749665788	71.5004222046991	74.432281575544	75.6574044052177	1.22512282967364	4.15698220051854	14.6919294386389	26.0311507719243	27.2727540888845	9.76963165951383	0.0297759756285814	27.4319327056322	0.0695	0.2235	0.339	0.44475	0.0827632873688819	0.0585246716613398	-0.0779919432640112	0.0455815708879058	0.0229397848905711	0.0251099948179462	-0.0444909642006932	0.0826082733483997	-0.128391688937687	0.000818571136832422	-0.0931787028360632	0.0455	0.180833333333333	0.309166666666667	0.443	-0.00744736139454835	-0.075857698556138
443	4.27360304891172e-09	4.63479070247589e-08	7.0906354365486e-07	1.28280732377248e-06	0.554684074658854	0.882992915147366	0.442912139401877	1.0232900120708e-05	1.05948623378212e-05	0.00676979963086538	0.767668635540901	3.31502526833087e-08	2.0575105700804e-08	7.62649311352119e-08	2.4159380677215e-07	6.08727045002148e-07	44.8491902066162	54.1069030787985	55.5043899715383	55.8533823507751	0.348992379236734	1.74647927197657	11.0041921441589	19.467443923023	19.4010530562537	7.33305227054734	0.0872763965417107	65.0750268914894	0.06975	0.21875	0.34025	0.4515	0.0778416714688576	0.0546907042620254	-0.0394621593043242	0.0403382374079918	0.0331929801302095	-0.0138367353775734	0.0342857229906729	-0.035260466746371	0.0480013905475408	0.0492904744703707	0.112337641282619	0.0486666666666667	0.182833333333333	0.314333333333333	0.4485	0.00676121668382899	-0.00855869606680297
444	1.45391955957241e-08	5.55323746466849e-10	9.46545750088795e-11	2.29404922567566e-10	0.963309698076739	0.0245152903844797	0.000259530289876169	0.00059107821168461	0.000105725155025822	0.000166641214977562	0.0600804777044568	4.7547844574127e-12	4.48778749986627e-06	1.62879615887635e-06	1.11071943162403e-05	4.11563732379812e-06	42.2879670507391	64.2846709042497	77.1640162710682	77.1661323347653	0.00211606369703077	12.8814614305156	34.8781652840262	11.8038670100796	15.0316145456763	14.1741844594635	3.53516164323446	86.3390582467897	0.07125	0.21875	0.35375	0.45775	0.0927768182393303	0.0770029146115392	0.094093675426397	0.101631468045636	-0.00633432944152514	0.0134027329008024	-0.0152493962978325	0.0715639854048573	-0.0772055402935833	0.0285925470944871	0.0323543011197759	0.0543333333333333	0.187	0.3175	0.438666666666667	0.0265531685306621	-0.15946923197928
445	8.25585002478005e-13	2.76376718672204e-12	6.31208102471028e-11	8.53204528180529e-11	0.23557625788881	0.651777753490081	0.109991046718362	0.00740401156413255	7.53629846862104e-07	8.80703694923706e-09	0.980356961880494	2.53365500410241e-09	1.31988569874496e-07	2.36188644264808e-07	3.26408197527517e-07	9.7069783891125e-07	62.5953591062789	76.2109510404407	78.1175636149637	79.524436191401	1.40687257643731	3.31348515096033	16.9290770851221	7.17224368511506	24.4728854855039	33.0882270788134	0.000606212588536437	71.3797599786384	0.0655	0.22225	0.363	0.44925	0.106840628138032	0.0113552854495823	-0.065465548009364	0.0464368893380588	0.0339218220879696	-0.0112273630627381	-0.16620946727355	-0.0655822883782747	-0.0571237957159687	-0.0136267245890178	0.014242139421137	0.0526666666666667	0.181833333333333	0.307666666666667	0.4495	0.00209324256803205	-0.0331393488153435
446	9.80628681929064e-09	3.68407456327757e-11	2.25457453804394e-10	3.2251312434607e-10	0.26621275874339	0.312667478920803	0.000481361638298329	0.0134400404195255	1.59286057452287e-05	0.000426655584066106	0.011753071653892	1.42897115239678e-10	1.04325490874308e-05	2.00532689874289e-05	0.000101236178196796	0.000140120694140386	43.1125090705027	70.4164996678155	75.1146104817381	76.3507686314624	1.23615814972436	5.9342689636469	33.2382595609597	6.11024621978595	18.6230134837842	12.4116855832599	6.34774325202488	78.2964466111995	0.06575	0.218	0.34575	0.43625	-0.0232485683657195	0.0701452776175231	-0.102253061593357	0.0867787250944534	0.0215411920669373	-0.0121556272321508	-0.0494344392681859	0.0428237811939862	-0.00977492212310739	-0.0140693893379305	0.221207701828099	0.0538333333333333	0.182833333333333	0.312	0.461833333333333	-0.0686689308834283	-0.136715018657495
447	3.20557264986654e-12	8.62895097500012e-14	2.76987805834339e-13	6.63578464295361e-13	0.645686797262827	0.217487636014475	0.00104600156642127	0.000928107046230774	2.88263038653832e-09	5.59529276430217e-05	0.811762149955935	2.02418886918194e-16	2.85981720429589e-10	2.2373122981396e-10	1.22251438395702e-09	6.95650520745557e-10	59.7935648343991	83.8923081899047	90.7235769495019	90.9349583847797	0.211381435277872	7.04265019487502	31.1413935503806	10.9657633928446	35.2615795713809	16.2349286808749	0.0567170227604947	109.485506095765	0.0655	0.2285	0.3625	0.44775	0.0154949110136941	0.04805930006069	0.032428980497658	0.124726668593959	0.00942329289086115	0.0409057377147832	0.165896448510577	-0.0537801656248702	-0.0793358391349087	-0.0426195634551027	-0.119845996937665	0.0498333333333333	0.179833333333333	0.3235	0.445333333333333	-0.0515247595180447	0.0112323934643633
448	4.86536365694356e-11	3.63205718634156e-12	7.97181335896549e-11	1.34326427940543e-10	0.349439634434182	0.724366345614031	0.0115987405065481	1.47320524005444e-05	2.10824532545851e-05	2.12512259768744e-05	0.254341146626175	2.3878265051007e-13	2.85905256562424e-08	1.08035155434327e-11	5.32829229106945e-07	2.05928933549568e-10	54.1628041392541	75.6021558955399	77.5684220493422	78.4439130677347	0.875491018392495	2.84175717219478	24.2811089284805	18.7719168265544	18.0889213509145	18.07373976093	1.29929988846743	93.3057219788425	0.064	0.2205	0.353	0.45975	0.0679193565301305	0.0762727125169899	0.0528047988857589	0.0852625324288355	-0.0382338744378104	-0.0433990064137679	0.111477181196928	0.0322247423706492	0.0158523825984498	0.000833714101899175	-0.0899377338133239	0.0441666666666667	0.185666666666667	0.312166666666667	0.448166666666667	-0.18700660164276	0.0399361145641661
449	1.54255585792077e-07	2.90620579173764e-10	2.39412110071438e-09	3.81327823509363e-09	0.34208323276922	0.462565280809643	0.00051474705190169	0.00279756223188079	9.7082338753662e-08	0.87573651673783	0.576555918649348	3.59938697525617e-15	2.12991648880479e-08	1.59992434354005e-08	2.96800060184899e-07	1.77959992051234e-07	37.3268295044181	65.7547252245859	69.4829971687213	70.3856056884979	0.90260851977655	4.63088046391204	33.0587761840798	8.9350081342709	28.4313125296048	0.0244535077072214	0.311835677830459	102.944765706024	0.06875	0.22425	0.33	0.4435	0.0953074490330503	0.158752002144033	0.0133134381322076	0.0865124145573121	0.0143842835280808	-0.0143713874832267	-0.112755403479778	-0.0621158667507991	0.0552832229693653	0.0475213294710102	-0.0352889107158012	0.0541666666666667	0.180666666666667	0.3285	0.449166666666667	-0.131431589832604	0.0285685992850888
450	1.67210803233555e-15	1.36762707874277e-14	2.16451952193772e-14	3.93596096905969e-14	0.339172046604572	0.0900130376371869	0.0235703863745968	1.21998086106996e-05	3.10009172449733e-06	3.91857659366239e-09	0.145966488328633	5.09208766671088e-21	3.93913706015306e-09	1.94854064721074e-08	7.36175727134975e-08	2.42779219381122e-07	75.3600286204892	87.9445986329811	96.5517246390809	97.4652829765546	0.91355833747366	9.52068434357352	22.1052543560654	19.1317554081697	21.7535902717791	34.6637663081383	2.11390432866392	133.166312595409	0.06975	0.21825	0.3605	0.45325	0.000480784051293973	0.0752239256933524	0.0101167236145778	0.077532130626566	0.0488323449181164	-0.00397248892804509	0.0623452296037481	0.171676733713518	-0.116182554537548	-0.012367954028004	-0.0564095353153955	0.0488333333333333	0.180333333333333	0.304	0.4385	-0.0537106551554706	-0.0793974684701885
451	6.16074769774723e-09	1.12245930272076e-08	2.94535189432695e-08	6.41869470927152e-08	0.858792950616678	0.302731320342322	0.0551193105789628	0.000652523690142937	1.75290047593896e-05	4.0927583339531e-05	0.628139223961949	1.58837476946879e-08	1.25872989462144e-06	1.96916921544561e-06	1.43695898678665e-05	1.40828552290365e-05	44.0848077029586	57.3971974074448	63.4015491524988	63.4332014407628	0.0316522882640129	6.03600403331802	19.3483937378041	11.6198298861427	18.4405267902002	16.82788001259	0.234592564558625	66.892152042736	0.06675	0.218	0.35275	0.45075	0.104383282817387	0.108879585538913	-0.0610901784925179	0.0893037450023968	0.0103267623130011	-0.0126097388165329	-0.187360269883881	0.00468996804879382	0.0796582422006424	-0.00848720123103864	-0.185719801585931	0.0505	0.183	0.313333333333333	0.445833333333333	0.0547380404491402	0.0339070225496387
452	4.79150763392974e-13	6.87799309514884e-11	1.69341415245013e-09	3.80318084248487e-09	0.779343582094933	0.926431420954303	0.824829014336796	4.06426471577029e-07	1.96517637616758e-07	0.000166641214977562	0.786214177603148	1.80757743828822e-13	2.39599869081284e-11	5.55248830761244e-11	2.91735527255243e-10	5.21159403340374e-10	63.7179727319672	69.011535002508	70.3135649440228	70.3920627291445	0.0784977851217263	1.3805277266365	6.67408999717736	25.6635744996947	27.0670655865615	14.1741844594635	0.0735656869455852	93.9498484381171	0.0685	0.22225	0.35375	0.44125	0.0521023789266193	0.0738332830971124	-0.0736191953017462	0.0827091509419369	-0.000691386365792699	-0.0165973357511397	-0.0199174220456352	-0.0259597726325333	-0.0375586171029767	0.0228074781413238	0.0388885297395161	0.0448333333333333	0.179833333333333	0.3175	0.444	0.0300408334983348	0.00865900434271977
453	1.18076455717316e-13	2.23305862372575e-15	4.79800716036338e-14	8.68673814512862e-14	0.341480325099277	0.589213381050214	0.0022403381589993	2.50966782477681e-05	2.05765595974098e-06	8.27837332367705e-08	0.490860383665913	0.000286033316062437	7.4112655845652e-09	3.74372407699944e-08	1.38025249470807e-07	4.62009331668657e-07	66.6053343228195	91.9141657772198	94.7372280088384	95.6420939140007	0.904865905162296	3.72792813678097	29.0367595911812	17.7571932626315	22.5404434219981	28.7398246210378	0.474639730340641	41.3173531572588	0.07225	0.222	0.36575	0.4565	-0.0648104104969119	0.12165072644071	0.0259072976640161	0.0891573401810829	0.0530947819715203	-0.0282510109745248	-0.0826652089276757	-0.071172120324246	0.0207484069753887	0.0635661088812509	0.061482371031673	0.0516666666666667	0.183166666666667	0.314	0.4495	0.0324757274784929	-0.0959432332096356
454	1.72830762432852e-08	8.3154737826806e-09	5.24541003895427e-08	4.35478585167499e-08	0.12039552535074	0.277322684586841	0.0209575785244009	0.0152518776249157	3.24204004816058e-06	0.000115789661099658	0.663527364856423	1.15537710388438e-11	3.84015524493609e-06	1.32281113918718e-07	2.52791078480166e-05	6.41292686549339e-07	41.9257847711851	58.0895563701633	61.9861606987688	64.3983286942239	2.41216799545509	6.30877232406056	22.4725439230388	5.88713691517978	21.6677033609903	14.8600468310397	0.189267028263203	84.2537780165324	0.058	0.2205	0.35	0.44625	0.0931458069419322	0.0450938558484699	0.0814889144781741	0.0301626055928199	0.0315354441268742	0.0286862316711213	0.0167183571960819	0.100212274907427	0.0862332557418735	-0.0370851320382128	0.229122504947805	0.047	0.1825	0.313	0.450666666666667	-0.125620813703529	0.0399397390917006
455	1.99773395838865e-15	5.83626524236658e-15	2.5875587911629e-14	2.82229288361941e-14	0.148791975937294	0.134657810030318	0.0163731035760024	4.9780832949561e-08	1.59819859375927e-06	1.48130904597723e-06	0.122757605254963	2.27748196439877e-16	1.19329267824728e-11	2.88014761039044e-11	1.90570418336541e-10	3.01715164597016e-10	74.9947046924208	89.8118738021949	96.1452005128813	98.2297924714003	2.08459195851901	8.41791866920539	23.2350877789795	29.7253015646702	23.0260647124487	23.1721006286807	2.38177996030936	109.218603098331	0.06925	0.21525	0.354	0.44	0.0431255468542908	0.0611597527191697	-0.0318356085882943	0.0758855543072479	-0.0787540687137448	-0.00968698693820202	-0.124686131612126	0.085257284757208	0.0450862200249149	0.000896960902774127	0.0673038078632926	0.0438333333333333	0.1765	0.307833333333333	0.455666666666667	0.0442337816917378	-0.0489301464687626
456	9.31689159322514e-09	2.19697386005601e-07	7.88512020721376e-07	1.21778612427059e-06	0.38618174051876	0.35489684514458	0.308786990707517	0.000149579309203734	0.000382383709353146	2.10773571615212e-05	0.711645760995425	1.80548699674492e-10	3.88128331064946e-06	2.05600128885283e-06	1.08231754832292e-05	4.52338381834727e-06	43.2196423208443	50.459333351464	55.2362971732073	55.9872278258481	0.750930652640818	5.52789447438408	12.7675855050038	14.3774958374424	12.6163674086638	18.0893816559455	0.136638672152912	77.7383754639055	0.066	0.2125	0.34975	0.44325	0.0668782216782669	0.13203624788023	-0.0599600090064133	0.0302230819642192	0.000521193118251993	-0.0130608492031113	-0.111883331918975	0.0605103516384863	0.113151322462883	0.00260299255423369	0.0255598838273734	0.0481666666666667	0.183666666666667	0.309	0.447	-0.0768753244033889	0.0235118921317515
457	8.67163345538916e-06	5.79230555820908e-06	7.82971404875132e-05	3.58568346504494e-05	0.0504141613954849	0.487602207529526	0.075013488295922	0.000427685973317862	0.000463909873295798	0.110724847500242	0.094183603207365	2.17049895562709e-08	1.64094944575217e-05	5.87114384045868e-05	0.000178900447111093	0.000436900968326034	28.7782274825804	42.6292379625011	43.2441905628584	47.0718208628969	3.82763030003844	4.44258290039579	18.2935933803165	12.4071811377544	12.2554153822039	2.54384510231466	2.80137333551465	66.1223592873518	0.0635	0.21225	0.34775	0.442	0.100402186542276	0.191167879265403	-0.0291065339083054	0.023042885125283	0.054319271750617	-0.0143386589143231	-0.00797761903720266	0.0830457157019804	-0.00668871587940338	0.035102622859301	0.216732187729013	0.0471666666666667	0.183833333333333	0.332333333333333	0.459	0.0561733537908725	0.0102998163913462
[truncated: 544 more rows]
[truncated: 440 more columns]
