# Supplementary material for: Powerful testing via hierarchical linkage disequilibrium in haplotype association studies
Source: Biom J. 2019 Jan 28;61(3):747–68. doi: 10.1002/bimj.201800053 (PMC6637384; doi:10.1002/bimj.201800053)
Supplement: Supplementary file 1 — Supporting Information [file BIMJ-61-747-s001.zip › reproducibility/simulation/intermediate_results/7.txt]

1	2.10917281154589e-07	4.55583208779558e-11	3.10291098449327e-15	1.46268801443385e-06	5.05669421340691e-10	0.00217670871316134	3.43182607626996e-05	0.000110968610686821	2.31413360561249e-11	33.8712122957586	59.974122049498	83.1705495563401	23.1964275068422	49.2993372605815	9.39421763702376	17.162285432265	14.9402741730519	64.0680090055775	0.32975	0.1875	0.2685	0.709564328740466	0.0400561357735778	-0.190570404175882	-0.122181323982651	0.3595	0.221666666666667	0.234333333333333	0.687744551568516	0.169382622681342	0.00917355482415299	-0.179766583258394	0.0105148823162726	0.00872983275842069	0.00991226520532771	0.0196029688126185	0.0185156014586404	0.0513177046073969	0.0256850170891343	0.010732542510252	0.00929023315066821	0.0094739373470347	0.0152909250296061	0.0179036567362741	0.0134799933676715	0.0207284399508363	2536.00579236337	1930.31026070805	2327.04476728092
2	1.40500860424615e-10	1.6797718394728e-15	6.54265584301829e-18	0.000131541351393072	1.28488294430932e-09	3.50576072942194e-07	0.0524776273232219	2.83811514500153e-05	1.02477185615583e-11	48.8485100483376	81.5860027766175	96.2055739077987	14.6195711311811	47.3570638594611	25.9488948736252	3.76047632083828	17.5232780824826	65.8284464832546	0.31875	0.203	0.27	0.676428951575004	0.0404235783733713	-0.147071848924269	-0.0940583662199617	0.368166666666667	0.219166666666667	0.233	0.712357759720386	0.210932786508661	0.00950828257870721	-0.146006383605551	0.0104225012840732	0.00899644196246449	0.009929718004547	0.0189323328386316	0.0180096373031467	0.0494635508777742	0.0262191035961646	0.0107874079461291	0.00925251987333438	0.00945516790438171	0.0151901921618432	0.0182513635051716	0.0135328809144737	0.0189045795622894	2503.69460013738	2018.13314496341	2333.03536051439
3	1.09996659415334e-16	1.85196228826963e-20	7.4899242157097e-23	0.00013099137457882	1.23363008771692e-08	1.37516606161795e-06	1.06669685357155e-07	1.6376077924117e-10	1.59866453175945e-19	77.4151145254218	105.419696507903	120.047163814579	14.6274673066764	42.6320492891573	23.3150936759248	28.2490007287361	40.8572954501014	104.011283447012	0.325	0.1825	0.2785	0.689502004859935	0.0265370825688613	-0.129370672460214	-0.126980630860846	0.372	0.226333333333333	0.222166666666667	0.706853050196678	0.170976262485195	-0.0719318160003614	-0.227293476529183	0.0104757993101048	0.00863910829287653	0.0100259231279361	0.0202487886825697	0.0178008949471565	0.051981659892956	0.0283985618807137	0.0108104779365488	0.009359330975873	0.0092977170970111	0.0150424446542398	0.0189854863855363	0.0437969660749857	0.0209020505744213	2522.32411354406	1900.65303755958	2366.12415426794
4	2.03903522622496e-10	4.25105954032434e-18	7.72478863454074e-20	0.000720741789068221	9.9602520407243e-12	3.75225525160491e-07	0.00668231415714441	1.12737583099868e-05	6.01828166286391e-15	48.0885742549362	94.1023654956953	105.537347342957	11.434981847262	57.448773088021	25.8177313775468	7.35643535389499	19.2824546487645	81.7623370254218	0.325	0.201	0.26975	0.672028485068328	-0.00193410156981254	-0.206933599297193	-0.137145244190494	0.3745	0.223666666666667	0.231	0.729577632919301	0.187962965923212	-0.0354963839237321	-0.1686550877149	0.0104757993101048	0.00896323991840659	0.00992681920958622	0.0193201102347099	0.0374798341271789	0.0487774237485102	0.0286762414831206	0.0108251312570965	0.00932005236747684	0.00942676678219966	0.0148113397587817	0.0185810905461773	0.0434834880915039	0.0186905476633627	2522.32411354406	2007.14238718004	2332.04010361999
5	1.55335922677901e-15	1.706345960155e-20	1.39388479040806e-21	0.00384939978134477	1.75502305091658e-08	3.61485531925748e-08	3.18919794680643e-05	2.8437895751262e-09	5.01510680887461e-17	72.0496889715214	105.589806835302	113.943331081682	8.3535242463804	41.8936421101607	30.3458177397479	17.3015905509365	35.2879994192972	91.9086238368704	0.32525	0.1905	0.276	0.700465743582939	0.0200169652933062	-0.163159744257102	-0.159838385693737	0.379	0.225	0.223666666666667	0.722074338062826	0.186455906456606	0.00486196708598531	-0.169883244795701	0.0104778868005864	0.00878313421981935	0.00999809886880977	0.0194750604511939	0.0178903434609233	0.0504042413122491	0.027854402402681	0.0108507312741857	0.00933975993041464	0.00932005236747684	0.0149833110757691	0.0191404016733697	0.0130136013983269	0.0196098471224417	2523.05443132775	1947.7886323136	2356.54268782778
6	2.48332662608228e-10	4.42020516858762e-14	2.77691281847458e-15	0.00317485427951112	3.3038520319059e-07	0.000125176193804143	0.00219522899245523	9.40694814185648e-08	4.49876276814568e-11	47.6862590558012	74.7022086448596	83.4063643550799	8.70415571022022	35.7201052992787	14.7130609226697	9.37868558283481	28.4923490612709	62.6284847427021	0.33325	0.19925	0.27675	0.676340620714805	0.0393964073796741	-0.174872206359482	-0.144130853423858	0.370666666666667	0.224833333333333	0.2295	0.705507052701363	0.187602208874175	-0.0148400806276371	-0.167465048477321	0.0105429025959445	0.00893390318187026	0.010006487077982	0.0195899080176881	0.0182631695349387	0.0487730739921055	0.0269955310295173	0.0108025363614461	0.00933730396851672	0.00940527004143295	0.0151038376555714	0.0185336003017064	0.0437578759235114	0.019598169178984	2545.82556161646	1997.44377321418	2359.43023260369
7	2.01657641490924e-14	9.08180883715406e-19	3.77901364937779e-25	6.31101470548845e-09	3.77883118124718e-13	6.86175245964334e-05	0.000992430103790144	1.19324694586056e-11	3.26640533962507e-18	66.8497182761421	97.3210443974021	131.057399814938	33.7363554175354	64.2076815387954	15.8485933221418	10.8416360045921	45.9823251625476	97.6687819892301	0.32925	0.18325	0.28025	0.723386218587924	0.0171872579421498	-0.167582145958942	-0.0716473052067066	0.368	0.21	0.2205	0.732522145501965	0.173593519769542	-0.0137961477859794	-0.199812095874334	0.0105108257277314	0.00865286974520094	0.0100451690608337	0.0195628639740125	0.0178443003377136	0.0509978290888632	0.0242395025713371	0.010786388324483	0.00910996683571757	0.00927269466946996	0.0152388754724681	0.0189421822759671	0.0469064459226447	0.0209853589795525	2534.58489752026	1905.1440072245	2372.75711147177
8	3.8317771099685e-13	1.97145986670272e-13	9.24102452616172e-15	0.00228387583480422	0.000503930638238211	7.44469537567249e-06	0.00662875543728014	4.68755542268045e-09	1.37820098805527e-12	60.8697925133383	71.5437829138828	80.8499194435608	9.30613652967804	19.9801269302225	20.0754305860737	7.37090529381385	34.3149974416065	70.1494017177734	0.32575	0.19425	0.27525	0.702216196557294	0.0961147994308914	-0.125620063541832	-0.119494898814123	0.369333333333333	0.216666666666667	0.223666666666667	0.743866101139587	0.191810863781259	0.0121108476224805	-0.142852399032573	0.0104820515860554	0.00884859410069076	0.00998967544807032	0.019203611508341	0.0182388086227577	0.0505094762490473	0.0239854127078941	0.0107945065564392	0.00921431293654374	0.00932005236747684	0.01473984649766	0.0188087395493561	0.0133133406142762	0.0190225879459827	2524.51164990659	1969.30862508129	2353.64388313256
9	2.42162682069461e-14	2.71926314827616e-17	9.01558007659422e-20	0.000108253406697189	7.9020665106573e-08	5.07603426381801e-08	1.1084775976921e-06	9.5413670622072e-08	1.9677391811735e-13	66.4782291606389	90.2262057930784	105.213222699957	14.9870169068781	38.7349935393177	29.6875284378239	23.7298864710374	28.464879067169	74.323241793339	0.32325	0.1865	0.2785	0.689025068382278	0.0210752045297014	-0.157699067237458	-0.13051055886644	0.376333333333333	0.226833333333333	0.231166666666667	0.716055339473584	0.156107555166168	-0.0623543871378972	-0.209636959877017	0.0104610915285157	0.00871187829412842	0.0100259231279361	0.019927537598392	0.0177046134564682	0.0508413362733904	0.0280456731426652	0.0108356810478005	0.00936663509685468	0.00942914491517445	0.0149547977731653	0.0186347152225107	0.0427589584309249	0.0201294686278524	2517.17995467019	1924.43176622329	2366.12415426794
10	9.21057635540137e-14	2.81231846848834e-17	7.93000858593401e-22	5.83481156452776e-07	1.88082583169052e-10	6.54011248096527e-06	0.00507009776798934	2.88431971660023e-10	3.07968025259035e-18	63.7659728856815	90.1558584281011	115.121929734381	24.9660713062804	51.3559568486999	20.3232471014908	7.85426436054149	39.75141224656	97.7927204996854	0.325	0.1945	0.27375	0.710564272400342	0.013690740020899	-0.178324614629361	-0.0993614353305216	0.368833333333333	0.217666666666667	0.2185	0.734324067465269	0.162484680134186	-0.0538306004339328	-0.211067646315326	0.0104757993101048	0.00885291262980809	0.00997272261462105	0.0189921264492798	0.0179485467140544	0.0497868759831731	0.0255274153709	0.0107914725926602	0.00922965534098111	0.00924237987711479	0.0148713538567436	0.0190814318998	0.0456096976459295	0.020824238171728	2522.32411354406	1970.73045423697	2347.81241786784
11	9.01277301891609e-11	1.23450155665114e-13	3.3782356541162e-16	8.97552591313834e-05	1.0584123713247e-07	8.82905746202245e-05	8.85148077216288e-05	1.24070348306785e-07	2.95238693683206e-12	49.754147992935	72.5334250514788	87.8742604195177	15.3408353680388	38.1201124265826	15.3719216408317	15.3671290561961	27.9565488029457	68.5110189341231	0.32025	0.1885	0.277	0.703414398243457	0.0254381070697485	-0.14297725144631	-0.0920772506612903	0.358166666666667	0.220833333333333	0.230166666666667	0.726022120768525	0.154998668245771	-0.00975252138016566	-0.15899618661969	0.0104354884149823	0.00874769318552234	0.0100092753382249	0.0194126427064541	0.0176755762850671	0.050941445917344	0.0262074591549196	0.0107237657729901	0.00927771653604338	0.00941484496760266	0.014664005724999	0.0180680080820088	0.0442393758010982	0.0198009837085872	2508.23102772271	1936.16249868017	2360.39024858983
12	3.36453949532458e-14	4.56549713106067e-19	4.26665121569884e-22	2.63746104500928e-05	2.69833184713905e-10	2.24246743416198e-09	4.05713979233112e-10	0.000128922463181161	2.6407704813831e-15	65.8107265310027	98.7538033541023	116.416519008042	17.6627156539398	50.6057924770394	35.7507402806405	39.0851707453548	14.6574731840083	83.5131447586778	0.30825	0.17375	0.26625	0.692166381493464	0.0362641301988675	-0.243412427530274	-0.156860783356197	0.366	0.224833333333333	0.2325	0.743944405043187	0.184776427463924	-0.0275604327801221	-0.176530624176032	0.0103280832394835	0.00847445437408623	0.00988581475735351	0.020371915239631	0.0177462886207896	0.0528756820826477	0.0282132245505871	0.0107740447381663	0.00933730396851672	0.00944809548290697	0.0143182130541523	0.0182176206244665	0.0432486314582762	0.0183829532101742	2470.77315793605	1847.13108643606	2317.97290799571
13	1.62239744875681e-08	7.01533465198426e-11	1.95846141517679e-11	0.0203898292094273	4.39738545423042e-05	0.000567851743687063	0.000986765059653586	1.80350619640295e-06	1.89012571856401e-08	39.1383438546618	59.0507599567427	64.4289664195421	5.37820646279943	25.2906225648803	11.8785158126993	10.8522365557783	22.793756922998	49.4047887550263	0.32625	0.19275	0.26775	0.684296947405028	0.0382147549505605	-0.191035063720371	-0.141807618661255	0.359666666666667	0.22	0.225833333333333	0.731439382965276	0.149436771655696	0.00284205649410028	-0.120840063239297	0.0104862027910244	0.00882256411531162	0.00990348465208722	0.0196752629367714	0.0184029310460569	0.0505584973279186	0.0274936751375322	0.0107336332720746	0.00926514551751511	0.00935200777743363	0.014634183894258	0.0183454972346373	0.0131614641720317	0.0195111138421741	2525.96431551585	1960.74405261231	2324.03229710014
14	1.68437051313296e-13	8.85273682225701e-16	1.76479879111137e-19	4.90786665818769e-06	2.37007551014919e-08	0.000205858379356296	0.00206530609406698	5.47831814705688e-11	6.77167212745057e-17	62.5398962337604	82.9308446752402	103.803754959659	20.872910284419	41.2638587258989	13.77684031834	9.49057033710415	42.9984524708034	91.2741653642904	0.32875	0.187	0.28325	0.717166406154972	0.0585552006625496	-0.122092014295741	-0.0552248029937856	0.364833333333333	0.212166666666667	0.225166666666667	0.694530439779087	0.186581459424041	-0.0336181177522867	-0.173916441296009	0.010506755669918	0.00872086731715267	0.0100777229074578	0.0194410221393432	0.0178665387210305	0.0507618260150334	0.0225868181898018	0.0107667519514895	0.00914427662577065	0.00934221375924391	0.0157527308386737	0.0185742384387631	0.04573463473408	0.0209855728571842	2533.15947460165	1927.37430227184	2383.98672997576
15	6.04617400135621e-12	7.04562042441734e-21	3.78389891150854e-21	0.0353410726439623	1.50353291618817e-11	8.777977845548e-05	0.00561664257371725	1.7991159378008e-09	8.36382232020767e-19	55.2588958761589	107.426560994278	111.855180927501	4.42861993322367	56.5962850513424	15.3828848861976	7.66935838099744	36.1799553381188	100.535184783835	0.31975	0.1855	0.2765	0.675100222442211	0.00180286285387564	-0.229892004164959	-0.165458397978431	0.357666666666667	0.208	0.2235	0.713098214459673	0.198947056333606	7.47283588523234e-05	-0.129909795133008	0.0104311731572589	0.00869382921002975	0.010003694915179	0.0201723553051055	0.0175462227373159	0.0499308537841583	0.0297585282598479	0.0107204512567655	0.00907795156421872	0.0093175792801468	0.0154811235323088	0.0184245852397512	0.0135152417178854	0.0197854651826242	2506.72348395956	1918.52690688815	2358.46896761311
16	2.88676263113266e-12	3.91942351008229e-15	7.13079883356386e-17	0.000750583551853025	6.1644084912805e-07	5.06828632238655e-09	4.19960846459349e-05	2.14258095316619e-05	4.34775882600496e-12	56.7634272446958	79.8053460122392	91.16496167062	11.3596156583808	34.4015344259242	34.1630250680573	16.778973193148	18.058162399946	67.6775449126092	0.31625	0.1885	0.27775	0.695484092350373	0.0219027363243239	-0.154836779035234	-0.14305683281578	0.373	0.222333333333333	0.239833333333333	0.710677712674699	0.154318966909488	-0.0123005126270538	-0.183223441537917	0.0104005795404578	0.00874769318552234	0.0100176167361572	0.0194651249872144	0.0174665452315348	0.050654397537671	0.0278758421634162	0.01081637633399	0.00930020741919938	0.00954998711542221	0.0151778582412294	0.018066422123097	0.04285455163568	0.0198806829061877	2496.04173280728	1936.16249868017	2363.26280947153
17	2.90344840358963e-06	2.37024954687859e-08	6.29690013723952e-11	8.63266372931507e-05	9.72392012333918e-07	0.000720129655724181	0.00316096346634258	0.000223208959352151	2.77193216566093e-08	28.4631396872392	46.4848975807981	61.8993259623603	15.4144283815622	33.4361862751211	11.4365606026895	8.71214910969684	13.6248698327727	48.5559256877546	0.33225	0.19425	0.26275	0.710900862590584	0.0524448234393417	-0.216290162420063	-0.122274452382354	0.365166666666667	0.218666666666667	0.230333333333333	0.709452724611402	0.169061857093842	-0.0304354281320758	-0.161634017353798	0.0105349637626686	0.00884859410069076	0.00984401701977108	0.0191941880921126	0.0189508812054989	0.0504622403398651	0.0238903906845363	0.0107688425606543	0.00924491817345047	0.00941723348907408	0.0151998058605569	0.0183032304209839	0.0442573879024259	0.0200247624596207	2543.0424671615	1969.30862508129	2303.65488902019
18	1.26411595340217e-08	8.46789361012062e-13	2.21756455553575e-19	3.5303137214885e-09	4.89347240056864e-13	0.000321067843166634	0.0229956483759965	1.33476001752921e-06	6.43182860701036e-13	39.6497766426801	68.4574103025188	103.324312941721	34.8669026392017	63.6745362990405	12.9433040016465	5.16883380702529	23.3724580283852	71.7856077871613	0.3235	0.19075	0.275	0.715226225511524	0.0418434068168363	-0.113543318802717	-0.0395785197528395	0.358333333333333	0.209333333333333	0.232166666666667	0.698504549257031	0.186662900626344	-0.0569312100425838	-0.220188224904802	0.0104632028704003	0.00878753828808628	0.00998685980097559	0.0190961426034478	0.0179721128962862	0.0512905445146226	0.0233567690148476	0.0107248677927685	0.00909933202856822	0.00944337023516906	0.0156829047139465	0.0179814008616038	0.0449289633303589	0.0212132768838424	2517.91825925401	1949.23458657882	2352.67510941676
19	1.39174108976639e-11	9.63896443526745e-18	4.13608759660431e-20	0.000143633109511196	7.42514905035672e-11	0.000681926058292295	2.04415622910248e-05	9.63013270329933e-09	2.15995649340741e-14	53.5613527626992	92.3933323156998	106.847219534462	14.4538872187622	53.2858667717628	11.5378732092668	18.1477050876219	32.9145196731406	79.0416399149411	0.32575	0.1875	0.28075	0.742927597906844	0.0200347446507876	-0.211637174756988	-0.156370362132635	0.358666666666667	0.222666666666667	0.229833333333333	0.704720403786868	0.177955945427562	-0.00343562298364744	-0.181878810412177	0.0104820515860554	0.00872983275842069	0.010050633132454	0.0187198870374089	0.0176980932982476	0.049466665221039	0.0247161306129254	0.0107270676064879	0.00930518158411042	0.00941006167575334	0.0149561310348551	0.0181143846396448	0.0441176538950341	0.0202328306908147	2524.51164990659	1930.31026070805	2374.64107729904
20	2.95489680789768e-15	2.64311091417119e-18	5.49072576188529e-23	4.19870295753163e-07	3.70089639197159e-10	2.86952951861678e-07	8.81424765269497e-07	3.05657270789841e-09	1.32191578572142e-18	70.7458300648177	95.0938266769808	120.69460366674	25.6007769897587	49.9487736019219	26.3355825924427	24.1711575634017	35.147476277898	99.5725453633592	0.32	0.188	0.27625	0.653876298967363	0.0165176038916031	-0.196114418708166	-0.102176127025025	0.369833333333333	0.228833333333333	0.224	0.694884890533441	0.148719307143444	-0.0408227000446816	-0.200296896858519	0.0104333325075743	0.00873877469051273	0.0100008988465472	0.0203872189971897	0.0176520064232067	0.0501960048926726	0.0288968690482763	0.0107975280852063	0.00939566169430239	0.00932499210395749	0.015078821180699	0.0187973596270034	0.0436438277776682	0.0212386946694579	2507.47783028971	1933.2396550353	2357.50645292077
21	2.61080319347274e-11	4.21293444531388e-12	1.00231670007349e-15	5.90431691604193e-06	1.0420247989563e-06	9.36219490488143e-06	0.000997112087519758	6.98086091197211e-08	1.78169416755492e-12	52.27979753822	65.0503970962964	85.5693677244381	20.5189706281417	33.289570186218	19.637332099408	10.8329210592256	29.0700295249299	69.5974799273156	0.32525	0.19325	0.26675	0.687495250453997	0.0304968870474973	-0.190103566026659	-0.105122662724256	0.368333333333333	0.2205	0.219666666666667	0.721189152845333	0.133972156402062	-0.115692819707927	-0.225101164970002	0.0104778868005864	0.00883126346324118	0.00989172087257371	0.0195514614378117	0.018372516913706	0.0506192502144806	0.0265066391768163	0.0107884261833783	0.00927269466946996	0.00926010182741195	0.0149772347335104	0.0189733175110686	0.0442445496067765	0.0215616300611911	2523.05443132775	1963.60532009835	2319.99781495828
22	2.91980643383062e-13	2.57524839671317e-15	5.86964635949209e-22	3.19350203816511e-09	4.49232571726796e-11	7.96692467003673e-07	0.000427502758286814	1.13572658395019e-08	5.33746611177142e-15	61.422167089182	80.6882578484037	115.750395281062	35.0621374326583	54.32822819188	24.3658327849789	12.4079812789314	32.593865419436	82.0176420863045	0.323	0.19075	0.278	0.70185543483008	0.0249975209812715	-0.151414917901441	-0.0647520948032361	0.371	0.219833333333333	0.2275	0.710728574584426	0.149781771990914	-0.0469081918756796	-0.217925204482937	0.0104589767710589	0.00878753828808628	0.0100203894186828	0.0193682350068773	0.0177369299265772	0.0503196859385497	0.0249182328446814	0.0108045300191386	0.00926262476586529	0.00937634432582647	0.0152481931396359	0.0186461585810484	0.0442607942763163	0.0212252201055582	2516.44050727843	1949.23458657882	2364.21783638208
23	1.18555159465342e-10	3.86480862008758e-14	2.24496302397428e-18	1.26697980174648e-06	5.145189768372e-10	0.000114070481176349	5.72132825773129e-05	1.65998919110027e-07	5.11848348799689e-13	49.1949761418982	74.9854925258769	98.4582066159601	23.4727140900832	49.2632304740619	14.8882634539459	16.1927294341622	27.3933754158661	72.2754568855156	0.33775	0.19175	0.282	0.722409852179487	0.0281323997590433	-0.149320964580246	-0.104064747532	0.3755	0.225166666666667	0.235333333333333	0.720276215973872	0.161934175712814	-0.116188387439842	-0.248262907937801	0.0105779683993539	0.00880509702483785	0.0100642259673639	0.0192423903951035	0.0181517833649154	0.0497207486555959	0.0246428460079612	0.0108309062069908	0.00934221375924391	0.00948792855010322	0.0149356659005021	0.0183860521939627	0.0418006035091342	0.0200278664082932	2558.12709474217	1955.0022243731	2379.32933760386
24	1.3142529275962e-13	2.69141553182403e-17	2.65120754665914e-20	2.8257559918839e-05	4.51286456267526e-09	4.35500209501576e-05	0.00403508527364197	8.73559597584259e-11	5.55983751968751e-16	63.0439260811181	90.24772594346	107.779301956678	17.531576013218	44.7353758755598	16.7100353173482	8.26795852361647	42.0857834701819	86.8188089116508	0.32725	0.19375	0.27775	0.702701041119978	0.0246598430585016	-0.177731549177071	-0.117955916792763	0.367	0.2175	0.220666666666667	0.707042105208592	0.174330553856542	-0.0346215931137309	-0.196769002842861	0.0104944645238726	0.00883994010276711	0.0100176167361572	0.0192669944817113	0.0179141359138776	0.049440575096261	0.025897930808403	0.0107802415002356	0.00922710381009996	0.00927520669171483	0.0153345039205845	0.0188984141737403	0.0455937152968965	0.0211944015130438	2528.85600222595	1966.46017339293	2363.26280947153
25	5.06966886783722e-12	6.68942157620932e-14	2.23777943000547e-17	8.6672954980961e-06	1.12324287686819e-07	1.29901589013781e-06	2.09539638660468e-06	5.61595923648374e-07	3.86639509948501e-15	55.6174421502255	73.8276896608622	93.6124063379648	19.7847166771026	37.9949641877392	23.4246747906618	22.5055287492505	25.0397812914853	82.7030908366713	0.3215	0.1855	0.27	0.715976353799355	0.00515801913643869	-0.231315784240816	-0.13916863404026	0.3685	0.224666666666667	0.226	0.720411091693626	0.118314282295091	-0.103884261435214	-0.221236874543675	0.0104462163828996	0.00869382921002975	0.009929718004547	0.0193770834350653	0.0179281492989685	0.0506731711788582	0.0267412348205311	0.0107894430366224	0.00933484587186653	0.00935445096606093	0.0148091709837399	0.0186066318755599	0.0431129609893367	0.0212858260600339	2511.97979800692	1918.52690688815	2333.03536051439
26	1.48020315386465e-14	4.49224451568584e-17	2.35991414262327e-20	1.41654676510961e-05	3.33726482286815e-08	1.10688655441433e-05	6.09412559847869e-06	2.9468321588508e-10	2.76233146891838e-15	67.4772387570629	89.1764539748619	108.023171286943	18.8467173120807	40.5459325298798	19.3174751843089	20.4584076694664	39.7095355214733	83.4175480109972	0.329	0.18275	0.273	0.706437443186474	0.0214834172640416	-0.213282781846231	-0.128232299177694	0.371833333333333	0.219833333333333	0.217833333333333	0.716355466558112	0.148629447357627	-0.0255012938910876	-0.18535224293447	0.0105087923834606	0.00864370149517953	0.0099641930215791	0.0199778250022335	0.0181848269319142	0.0511172829459441	0.0265872163117876	0.0108094900580664	0.00926262476586529	0.00923220466154035	0.0151672067617769	0.0192170550249412	0.0457735931808854	0.0213675336945915	2533.87275228932	1902.15170074958	2344.8797189191
27	1.02635564656667e-12	7.52360933260862e-16	5.5933742752408e-22	1.14453675873525e-08	1.24662837690464e-11	3.46251333474678e-07	0.00289291767480435	8.28261676200452e-08	1.33963171380677e-14	58.8668578973593	83.2722438512174	115.851090700078	32.5788468488608	56.9842328027189	25.9728577758196	8.873803590237	28.7388321633534	80.0593692114567	0.3205	0.191	0.27625	0.695664111726898	0.0277635645182535	-0.175578445509804	-0.0722006470314178	0.37	0.2155	0.228833333333333	0.717636367439966	0.169939956570811	-0.00634288426496028	-0.186813811465742	0.0104376408816162	0.00879193659409218	0.0100008988465472	0.0194090157070784	0.017730789544182	0.050083023257314	0.0248645358749246	0.0107985324999315	0.00919631236314536	0.00939566169430239	0.0153043556840613	0.0185477575046704	0.0451446800302884	0.020503595737974	2508.98307673322	1950.67892129964	2357.50645292077
28	1.08224373259891e-08	1.94048932364664e-12	2.38766407758915e-15	3.68074900469683e-05	7.19922518002851e-09	0.000272284942074558	0.000822556513867163	2.76147743569637e-06	3.57292253890638e-11	39.9680711584842	66.6978445173445	83.7271417304401	17.0292972130956	43.7590705719558	13.2520293232101	11.1896321314853	21.9755380499028	63.1277430297503	0.33025	0.186	0.2675	0.702973633767129	0.0343607253398399	-0.175971548413016	-0.101327778274609	0.365666666666667	0.213333333333333	0.226333333333333	0.71671371462086	0.180430554914143	-0.078362174848089	-0.200007784519292	0.0105189254511249	0.00870286561627649	0.00990054975457027	0.0198625294999428	0.0185571472191833	0.0519603142519607	0.02612930626206	0.0107719680386404	0.00916259175424392	0.009359330975873	0.0153311822781145	0.0185382943975073	0.0448450930228417	0.0204083373527131	2537.42216262411	1921.48263898166	2323.02559113768
29	2.66460539150168e-09	1.91132005259338e-09	2.01246611643197e-14	1.79184637879519e-07	2.44573371661996e-07	0.000172801080526529	9.18638283626324e-05	2.41004702743898e-06	6.25238246370417e-10	42.837401960438	51.9468009108568	79.1923770648791	27.2455761540223	36.3549751044411	14.1058982386985	15.2969682678704	22.236841829681	56.9018203143166	0.32475	0.187	0.26475	0.710947175126001	0.0532711534462108	-0.192059412531069	-0.104764857302137	0.361166666666667	0.219166666666667	0.2235	0.701197638738143	0.131526609340351	-0.0609126323250173	-0.218847939012649	0.0104737084184169	0.00872086731715267	0.00986799916161969	0.0194733095825178	0.0185560658544358	0.0518409489125189	0.0242953347002704	0.010743386940777	0.00925251987333438	0.0093175792801468	0.015229716402627	0.0185034641234749	0.0446735576076235	0.0222539684203483	2521.59265615915	1927.37430227184	2311.86745012892
30	1.04920240538218e-11	4.69727271069901e-17	5.95648337323454e-18	0.00681817810244395	1.46879795266056e-08	8.05702230353805e-08	0.000132674241563776	9.40464516682945e-06	1.41854095895412e-14	54.1367117566406	89.0830990853792	96.4033529345797	7.32025384920053	42.2666411779392	28.7923139383856	14.6034101203804	19.6286880478747	79.9374749679589	0.32775	0.183	0.278	0.685022653021553	0.0395026605929112	-0.149876569604858	-0.140037352251868	0.380166666666667	0.214166666666667	0.2385	0.731322364644533	0.20855451777313	-0.0374471337654181	-0.177813282107886	0.0104985750837623	0.00864828864274453	0.0100203894186828	0.0203807511208429	0.0179907627261814	0.0516166082325287	0.0281581636979971	0.0108572061587638	0.00917560617355082	0.0095317523127217	0.0153174870024042	0.0183568358325514	0.0437605560486884	0.0184139004924345	2530.29503048692	1903.64869004614	2364.21783638208
31	2.10085613951784e-11	1.87600716194834e-16	4.99495273242917e-18	0.00113703188366245	6.25906873217525e-09	2.69702311222246e-07	1.62860738951634e-06	1.90194266646338e-05	1.0153218359098e-13	52.7225524851419	86.1842924646808	96.7742565111585	10.5899640464777	44.0517040260165	26.4553368489924	22.9898292501221	18.2850467310091	75.7383639578417	0.3215	0.18525	0.2645	0.713598230856971	0.0206746605196196	-0.198961333975036	-0.149352044611073	0.3715	0.224833333333333	0.227	0.702763312801776	0.179911087167322	-0.0986945587839482	-0.210796454256659	0.0104462163828996	0.00868930208563195	0.0098650156749563	0.0194470843149516	0.0182744295278852	0.0520311958421964	0.0276257690939974	0.0108075101729339	0.00933730396851672	0.00936906557212871	0.0151673963466986	0.0186993814312832	0.0430412090662036	0.0202015752060159	2511.97979800692	1917.0465597321	2310.84538325282
32	1.28969957652983e-17	8.54722414962631e-20	1.53105101773436e-23	4.324811465535e-06	2.01818528112163e-08	6.06781860046749e-08	6.16503907564357e-07	9.77261340667099e-11	9.54900202333122e-20	81.7552513528972	102.240860337897	123.356073006678	21.1152126687812	41.6008216537812	29.3416251375766	24.859938124504	41.8664300322089	105.092633815474	0.32275	0.1845	0.2925	0.713904744522622	0.0408557187686218	-0.0920261909310762	-0.0552954634652921	0.3755	0.225666666666667	0.2345	0.711447181134175	0.165777963200562	-0.0394177889680098	-0.185356153585614	0.0104568585959574	0.0086756849155774	0.0101746565946183	0.0195246533654195	0.0171690572427245	0.050512449920972	0.024151592916588	0.0108309062069908	0.00934956246410741	0.00947627431470004	0.0150682571387226	0.0184305427555348	0.0427733630188628	0.0196917185086409	2515.69991661657	1912.59557311667	2417.49996438819
33	1.13229643746343e-13	5.08463904757774e-17	2.56850264415228e-21	1.09800587293052e-06	5.00944368288814e-10	0.000105748233548123	0.00126472454755466	7.61980738814486e-11	3.15244780828206e-15	63.3466120888625	88.9173322078641	112.6654870889	23.7481548810356	49.3188750000372	15.0312026125939	10.3933136046799	42.3530330516915	83.1368982218139	0.327	0.19475	0.28675	0.689094247755353	0.0465657036848689	-0.12702190685184	-0.0765996946807161	0.364666666666667	0.2215	0.228833333333333	0.707468394780783	0.191791863913587	-0.0299887688715647	-0.196679125034212	0.0104924041702861	0.00885722552337841	0.010115007436365	0.0194685677168938	0.0175999410108061	0.0490453640545446	0.0247246127849595	0.0107657045585398	0.00928773416948405	0.00939566169430239	0.0150929500598141	0.0183680634454856	0.0440863509887671	0.0200642263448126	2528.13478499133	1972.15068767901	2396.86391104861
34	1.62192291516123e-08	1.01972937945454e-10	2.52767802593837e-15	4.76628308272547e-07	5.13089559372035e-09	0.000470484158903981	0.00451932313107277	1.46043977655259e-06	5.47369232314917e-11	39.1389435111014	58.2499540698809	83.6061124128428	25.3561583429619	44.4671689017414	12.229158394086	8.06240194954262	23.1993856416248	62.2032218441824	0.33	0.18925	0.27325	0.708203932499369	0.0441373155261838	-0.158825454164143	-0.0784691049137678	0.364	0.2125	0.230666666666667	0.712676955449861	0.16838173314022	-0.0105489157585469	-0.1799753253848	0.0105169055644389	0.00876102714002611	0.00996704016721351	0.0195216841468823	0.0183185928713286	0.0510131175499626	0.0242069566135512	0.0107615010548007	0.00914952085444549	0.00942200429103107	0.0154069743502238	0.0182459566957793	0.045263778051058	0.020682472535006	2536.71454284882	1940.53451080133	2345.8585439065
35	2.6184903329717e-10	1.57342092307905e-11	2.42546777845101e-13	0.000648479217669711	2.75605714576461e-05	9.84119729926737e-07	0.00035022480682305	1.24195884227476e-05	1.88444180040181e-10	47.5780799614004	62.2441869445211	73.8755813774005	11.6313944328795	26.2975014160002	23.9589453781864	12.7806415008072	19.0976782133785	59.5173538640453	0.3105	0.18275	0.26675	0.712324466920139	0.0498932078883897	-0.13842031205694	-0.120531704460899	0.357666666666667	0.211833333333333	0.228333333333333	0.725628002800611	0.157971337659378	0.00591634644535071	-0.161039928370411	0.0103488368531012	0.00864370149517953	0.00989172087257371	0.0193524371044022	0.0178822242153531	0.0532856141765232	0.0267677300746601	0.0107204512567655	0.00913902330583545	0.00938843343973516	0.0150717195055128	0.0181505061453605	0.0136145599936297	0.020557783356933	2478.00055945302	1902.15170074958	2319.99781495828
36	3.48708170053158e-09	3.56616203886151e-10	5.69183881830134e-15	2.89710180041472e-07	5.25156793017203e-08	3.20462408002666e-05	0.00311249941250419	3.81071671864037e-06	1.61941343982726e-12	42.2870207861561	55.5638293301563	81.8809426366352	26.3171133064789	39.5939218504791	17.2924213988663	8.74031972177545	21.3577775156427	69.8027810359854	0.32025	0.1915	0.2815	0.685041374446399	0.0488420711812544	-0.165242921226003	-0.0799947359953631	0.3605	0.215833333333333	0.240166666666667	0.710203516298227	0.150329519473937	-0.0257773705314349	-0.183262235891904	0.0104354884149823	0.00880071595386707	0.0100588003624869	0.0195777529478953	0.0175833423675623	0.0495601313937302	0.0246678409608266	0.0107390660101046	0.00920146652827218	0.00955452583472396	0.0152189349463831	0.0176297370478333	0.0434833561395813	0.020362835117883	2508.23102772271	1953.56273858359	2377.45774229192
37	2.11444469840287e-20	4.83923597684729e-23	4.44196949802742e-23	0.0656788646264075	2.61508076119361e-05	5.04542854993564e-10	1.8079874784105e-05	3.00398897487598e-12	2.24958937564006e-23	94.7260141547013	117.748655331281	121.136497155403	3.38784182412201	26.4104830007018	38.6596078483853	18.3815652822141	48.6860279681368	122.554421238632	0.30775	0.18775	0.28675	0.646067839290049	0.0314891800656719	-0.196656986038316	-0.202583600810867	0.367833333333333	0.223166666666667	0.224833333333333	0.701095318121146	0.169805368613708	-0.109800695988814	-0.213078654762394	0.0103234323448013	0.0087343066585965	0.010115007436365	0.0201737446943473	0.0168024046046545	0.0490114079102161	0.030182124443702	0.0107853673180473	0.00931262665875855	0.00933730396851672	0.0151914904503168	0.0186927291726889	0.0433567321723281	0.0206859901926032	2469.15418541465	1931.77577754434	2396.86391104861
38	2.06984285200872e-10	1.40496887557558e-11	2.09684297880948e-14	4.56863689819233e-05	2.99472788642891e-06	5.56169307168699e-06	0.000970341189944005	2.01986573283207e-06	3.25938329777336e-11	48.0579707792567	62.4856525894575	79.1048447447174	16.61919215526	31.0468739654607	20.6334132777192	10.8833206826403	22.5760538584982	63.3266611371377	0.31675	0.18225	0.26825	0.696858820947889	0.0602044025250803	-0.0795559287906459	-0.0642879645085885	0.360666666666667	0.209	0.2265	0.73058269011097	0.171315871462291	-0.0423602936815544	-0.190475218277711	0.0104049916230306	0.00863450902617291	0.00990934237389856	0.019886683621067	0.0181031074771038	0.0541513931804951	0.0264292181092467	0.0107401483464784	0.009094000793117	0.00936176780037692	0.0151734449703964	0.0183581702671249	0.0458825450794507	0.020520265974625	2497.58153979982	1899.15269869575	2326.04188441822
39	5.66381550751637e-10	1.39994106516883e-15	3.44405399685117e-22	3.47973932767771e-09	1.49349692159673e-14	0.000333951318645723	0.00092459454203231	9.49536807363986e-08	1.45735312658316e-16	46.0027643858593	81.9687211883393	116.863717787401	34.8949965990614	70.8609534015413	12.8696653682928	10.9727899677182	28.4742355790258	89.6536793951597	0.34625	0.20325	0.27425	0.706500073073496	0.00580886808577438	-0.143382941020187	-0.0586177572115908	0.3815	0.231166666666667	0.227166666666667	0.699270469481567	0.174402110130708	0.00278865014367176	-0.190593834365234	0.0106412916177336	0.00900056797440756	0.00997838929268839	0.01909062597978	0.0187483348272776	0.0489771853538208	0.0246434895965545	0.0108645245614787	0.00942914491517445	0.00937149393428771	0.0151582148903209	0.0190332041314541	0.0130866199394758	0.0201714373787367	2580.37713607247	2019.50002129769	2349.76126192268
40	2.64661465888106e-11	6.70041285387477e-14	1.86138918784591e-14	0.0186456224244926	1.89160748543641e-05	0.000411443070653441	0.000696299824863344	5.51091188351835e-09	3.56507080341846e-14	52.2520388261182	73.8242234679783	79.3586737197984	5.53445025182009	27.1066348936802	12.4794965420624	11.499097708811	34.0001042824861	77.9731496234622	0.32575	0.18975	0.2825	0.714722981169992	0.0497621392341613	-0.165190025681057	-0.147069214835213	0.36	0.217666666666667	0.230666666666667	0.702081866469838	0.1747059590735	0.00174245562112444	-0.147886325821345	0.0104820515860554	0.00876988735458478	0.0100696362291243	0.0192327718945549	0.0177529722847276	0.0497189348193516	0.0253011179687969	0.010735810580222	0.00922965534098111	0.00942200429103107	0.0152598593455012	0.0181138439636593	0.0134212866588537	0.0201763075030533	2524.51164990659	1943.44103598307	2381.19599405687
41	2.43072929768724e-12	1.11317830455279e-13	3.39412450696364e-16	0.000101301310233113	3.4410085215886e-06	5.71595494038818e-08	0.000587426316258842	1.49672692876566e-06	1.51165827420381e-12	57.11325469234	72.752027305738	87.8643234300762	15.1122961243382	30.7510687377362	29.4573940139817	11.8154056802923	23.1521894032958	69.9507776309564	0.3175	0.184	0.2725	0.709351206785829	0.0469308586940005	-0.0875569080387466	-0.0781213932300842	0.370166666666667	0.212	0.23	0.725395596990873	0.15780271295286	-0.0976225503055646	-0.220623012448375	0.0104115837190011	0.00866657687771756	0.00995848686951814	0.0195192201118886	0.0178755614271696	0.0531524901647345	0.0261773522384263	0.0107995355345338	0.00914165110318952	0.00941245436369145	0.0153267160056268	0.0184866073173653	0.0443018639323748	0.0207445699535077	2499.88258777458	1909.61994372549	2342.91828933312
42	3.45811409443133e-11	9.64509547218263e-16	1.43386434355404e-17	0.000592134380345667	1.1146344224662e-08	1.60549157585163e-05	0.000278996150816447	1.0557146941483e-07	3.00995770008862e-15	51.7070518826949	82.7509207174953	94.5514640336769	11.8005433161816	42.844412150982	18.6079555686101	13.2063906431722	28.2690326106804	83.2351677553512	0.328	0.19475	0.27975	0.665685653352057	0.0225764937188598	-0.224487092678602	-0.167865169084715	0.37	0.225	0.2325	0.72839693759338	0.167102836141179	-0.0856359539954861	-0.205704276859706	0.0105006252940376	0.00885722552337841	0.0100396895586077	0.0199379161315418	0.017843809674617	0.0482377078995714	0.028366645458329	0.0107985324999315	0.00933975993041464	0.00944809548290697	0.0146826146650642	0.0183506177809646	0.0425365406836508	0.0193628220633915	2531.01284240233	1972.15068767901	2370.86818802854
43	2.41028637053615e-12	9.70313319525383e-18	4.58121015955453e-21	1.25634389420258e-05	4.49989262527859e-11	2.84301117206594e-07	0.000309178542053616	4.39596562705517e-07	8.17128751869549e-19	57.1304370136204	92.3794749918379	111.455175307379	19.0757003155413	54.3247382937589	26.3535144885736	13.0139532588437	25.5121906219047	100.584148600335	0.3195	0.18975	0.2775	0.686358156689877	0.0335548390466554	-0.211861824308583	-0.135853771351594	0.369333333333333	0.2195	0.232666666666667	0.736334636505075	0.199251744477827	-0.0242329203388501	-0.186228379476401	0.0104290103618974	0.00876988735458478	0.0100148401640643	0.0196508849418625	0.0176641365891086	0.049485754190242	0.0266245157415194	0.0107945065564392	0.0092575767003672	0.0094504550152065	0.0147617311283904	0.0183147935495639	0.0439355984792952	0.0187643269588498	2505.96798825655	1943.44103598307	2362.30653633031
44	3.70862414892852e-09	9.64470384392906e-15	1.13996934028513e-18	2.76475616400156e-06	8.7239901222462e-12	0.0659547632962323	0.0120641685164256	3.88226858478063e-09	2.2806225773595e-12	42.1609763803972	77.910745552661	99.8840062302406	21.9732606775797	57.7230298498434	3.38093164390011	6.30141427739363	34.6818878084396	69.0665405623573	0.34175	0.19575	0.2775	0.716711636372019	0.0310001691794015	-0.116348967304468	-0.055388310990596	0.359666666666667	0.2165	0.2255	0.71268063956658	0.192032592112642	-0.0441142067942563	-0.186402911339549	0.0106082390677275	0.00887442090635843	0.0100148401640643	0.0192200761323225	0.0185292300533874	0.0501419137209361	0.0237539995871373	0.0107336332720746	0.0092117481050871	0.00934711502441474	0.015127223868996	0.0183823075016894	0.044980116438507	0.0201446735517441	2568.75769865269	1977.81569531936	2362.30653633031
45	3.79279504776018e-12	2.567476571232e-17	5.44807441006984e-22	4.288867112841e-07	3.3571430293556e-12	8.90335077416743e-07	0.000112793445186484	2.22008545486308e-07	1.27247653759869e-17	56.2079897959411	90.3462827017611	115.90606240452	25.5597797027585	59.6980726085785	24.1517871112083	14.9095017085838	26.8313320972029	94.8032961712668	0.3145	0.1885	0.27425	0.680781910961861	0.0159631524309338	-0.206906239988693	-0.121985990788446	0.362	0.220333333333333	0.2285	0.710713700042959	0.172273464991063	0.00778369125664886	-0.178435787818186	0.0103850276552208	0.00874769318552234	0.00997838929268839	0.0197035487008806	0.0175189868081511	0.0501554973508898	0.0278155798584998	0.0107487565738527	0.00927018046753827	0.0093908449558329	0.015034108936341	0.0182956191925462	0.0133022926357723	0.0204083237612195	2490.61596387931	1936.16249868017	2349.76126192268
46	1.44482846507252e-14	5.34530819760327e-18	5.78203807247902e-23	2.07441878526152e-07	8.27693686917182e-11	3.49749562863898e-06	0.000633236763589801	1.33098130455697e-10	1.69025324746727e-16	67.526322742935	93.6243255096997	120.586819560198	26.9624940504982	53.0604968172629	21.5222363398061	11.6756422802482	41.2624976350889	89.3400393868822	0.31825	0.18875	0.284	0.726066369138524	0.0238392424878641	-0.113887253327244	-0.047566601220666	0.363166666666667	0.216833333333333	0.227	0.716343777018099	0.15720046515208	-0.0857714370201956	-0.214818300526569	0.0104181446341856	0.00875214366651849	0.0100857752022695	0.0188478624201389	0.0172829964771618	0.0505108553065652	0.0236666227605271	0.0107562152975946	0.00921687554661911	0.00936906557212871	0.0151223820522998	0.0184086045553461	0.0442078552584967	0.0209405361663812	2502.17325242461	1937.62146817167	2386.76638320213
47	3.8000492492519e-12	7.49777376507041e-18	5.61917969256506e-19	0.00364377829098159	3.6702296465407e-09	3.71614337815133e-07	0.0104801237486129	4.98676403316613e-07	3.21296261797238e-16	56.2041013533781	92.9179051859173	101.371224406779	8.45331922086189	45.1671230534012	25.8363973896903	6.551407239931	25.2689333165581	87.9804822364858	0.3195	0.1915	0.27675	0.702633764594168	0.028292573453248	-0.226399544087927	-0.201734982219705	0.368833333333333	0.2125	0.232166666666667	0.755210294731234	0.20271283779567	-0.0642299126887542	-0.210355376135669	0.0104290103618974	0.00880071595386707	0.010006487077982	0.0192066679061584	0.0176717649118514	0.0490314031048167	0.0274561138223197	0.0107914725926602	0.00914952085444549	0.00944337023516906	0.0146815887646429	0.0183230511001046	0.0444148707855341	0.0186392836652787	2505.96798825655	1953.56273858359	2359.43023260369
48	1.87835353181226e-19	9.53360403663642e-22	3.23383868999595e-24	0.000106517107568301	2.53138934812696e-07	8.57219444168274e-12	1.29572766783247e-06	3.77991338671456e-09	1.47176424322409e-20	90.3109069489983	111.575714247243	126.593244547901	15.0175303006581	36.2823375989028	46.6303572650377	23.4295505611244	34.7339023355053	109.012222485943	0.3085	0.179	0.2845	0.699040868594516	0.051995170718223	-0.204722945890901	-0.159040403035338	0.374666666666667	0.2185	0.232	0.736528439706143	0.191244914343729	-0.0892793231060107	-0.225681233505705	0.0103304033617671	0.00857416224065445	0.0100911243375155	0.019847517966026	0.0170204608986985	0.0505377074869376	0.0264595700766087	0.0108260971715462	0.00924237987711479	0.00944100451663601	0.0149098074635404	0.018531511352096	0.0433437588349116	0.0192640326415058	2471.58088528436	1879.49498750479	2388.613337042
49	1.16238454559025e-13	3.09431050044703e-16	6.67393633221947e-19	6.77009955954961e-05	1.28216435871374e-07	1.03035483103374e-08	1.26943472198066e-08	2.57096704371779e-05	1.74030920262881e-15	63.2933447961368	85.1356263792986	101.009667116035	15.8740407367368	37.7163223198986	32.7831240284322	32.3775674534263	17.7112859717836	84.3986267260553	0.30825	0.178	0.26775	0.667005062133559	0.0295192263592013	-0.134471540745299	-0.103117766822779	0.3635	0.224666666666667	0.230666666666667	0.70278520411215	0.156540638940023	-0.0158755419508664	-0.178837509090076	0.0103280832394835	0.00855538411169536	0.00990348465208722	0.0205455271343342	0.0176399293410221	0.0540686978555917	0.0302347718051961	0.01075833378702	0.00933484587186653	0.00942200429103107	0.0150017697173426	0.0182232722101304	0.0436237337020461	0.0204792018039407	2470.77315793605	1873.38880917586	2324.03229710014
50	1.1265080341824e-07	4.897903839071e-09	5.97729565273385e-11	0.000503896025955916	2.13025007556317e-05	0.000553922106911813	0.0168864213857467	8.40067748159359e-06	3.2723784399413e-08	35.1609310279382	49.9111336062779	62.0123254918799	12.101191885602	26.8513944639417	11.9247785791467	5.70814006738874	19.8444387441959	48.1874975509642	0.327	0.194	0.2705	0.693642266007007	0.0689262625835424	-0.0995985998270329	-0.0797948935426411	0.3605	0.213666666666667	0.231166666666667	0.731656858901637	0.181508766832709	-0.00119912713437159	-0.152875853388907	0.0104924041702861	0.00884426992777118	0.00993550361662951	0.0194280105996037	0.0184288920350848	0.051541531057618	0.025122708898613	0.0107390660101046	0.00916780428613229	0.00942914491517445	0.014933001167161	0.0181053851839191	0.0451524775794344	0.0193092962436922	2528.13478499133	1967.88519865404	2335.02206986695
51	3.43589062192541e-08	3.28099400560915e-12	5.76846170635782e-18	2.73222986100954e-08	5.0072573946483e-12	8.4368755061206e-05	0.100773264573201	1.31459224562143e-05	2.77448270120248e-14	37.5994316882643	65.5819827831219	96.4709330970836	30.8889503139617	58.8715014088193	15.4577838132191	2.69326288743832	18.9892176027151	78.5078778908362	0.32875	0.20025	0.2705	0.681972019018285	0.0210696418303081	-0.210785238794674	-0.0849751869552195	0.367	0.213833333333333	0.232	0.716781149150317	0.171534434274869	-0.113083809268792	-0.231831810706815	0.010506755669918	0.00895069976388056	0.00993550361662951	0.0192929813133336	0.0182887839612808	0.0487307427084704	0.0251554703455731	0.0107802415002356	0.00917040716807376	0.00944100451663601	0.0153345386095562	0.018276947971967	0.0436107590554291	0.0205587900209892	2533.15947460165	2002.99520750785	2335.02206986695
52	3.58255530752176e-08	6.15223125769976e-10	1.69448395788176e-11	0.00129399989082446	1.78737160964886e-05	6.16514088218095e-05	0.0264214325915324	1.44841570406159e-05	1.55928700965329e-07	37.5136604768413	54.3909371508635	64.7420024191815	10.3510652683181	27.2283419423402	16.0512348251432	4.92822569811869	18.8042820364353	44.7064186798728	0.323	0.1965	0.2675	0.684292087983508	0.0377986828811805	-0.196218509832521	-0.142165040293321	0.361833333333333	0.214833333333333	0.229333333333333	0.727693327498242	0.155028972256706	-0.0697232126555087	-0.188063164931775	0.0104589767710589	0.00888725867089181	0.00990054975457027	0.0193336428963272	0.018282927543854	0.0499121684508997	0.0271228642396476	0.0107476854476837	0.00918597720439752	0.0094028710918614	0.0149809621117197	0.0182364654754137	0.0443887291335968	0.0202468697826192	2516.44050727843	1982.04777175872	2323.02559113768
53	5.37644160833308e-20	2.49348255571625e-27	4.24893248975311e-29	0.000598059013837185	1.19833297068117e-11	6.40397450989838e-08	4.28606423361236e-10	1.40210397478218e-11	3.6456677368285e-25	92.8398482206212	138.1238657869	149.905874935721	11.7820091488211	57.0660267150997	29.2371430548937	38.9780095338174	45.6663562267968	131.132050258857	0.32075	0.177	0.29175	0.740078281063541	0.0122029329353975	-0.143117007348753	-0.11902040443266	0.373333333333333	0.228333333333333	0.231333333333333	0.730938782686324	0.18834509940904	-0.0439268383883436	-0.184939248407185	0.0104397899096044	0.00853650607496908	0.0101669883729789	0.0193653847304359	0.0169938445758694	0.0510945923104189	0.0256073587465635	0.0108183314760521	0.00938843343973516	0.00943152097516957	0.0145612238843662	0.0185238354117273	0.0427754204523905	0.0186179389505019	2509.73397779486	1867.25529263736	2414.84470650985
54	1.5140363002565e-12	2.40571388658213e-16	1.5363634105802e-22	9.77582819909473e-09	2.30817787406124e-12	2.6006866934905e-05	0.0027673112832646	2.29592859514178e-09	1.77289277771013e-17	58.0762471608577	85.6631958518155	118.548523978097	32.8853281262818	60.4722768172396	17.6894231940878	8.95486835244628	35.7048403108765	94.1037618154826	0.31575	0.18675	0.2865	0.681114268265881	0.0346420604970122	-0.191651265901358	-0.0905612593115061	0.356333333333333	0.211166666666667	0.233166666666667	0.729010932623543	0.177103125662765	-0.0555905463972355	-0.216122348455063	0.0103961535557329	0.00871637575791548	0.0101123689115114	0.0198553158795757	0.0171322382267506	0.049283488032901	0.0254756437254689	0.010711550452712	0.00912848932937406	0.00945752126433474	0.0150125634271847	0.017861813901342	0.0445778148805425	0.020226297392916	2494.4973012351	1925.90385729608	2395.95207853435
55	5.48373630004625e-14	1.26917142016948e-19	6.23058785091251e-23	1.29862905116365e-05	2.41814549316102e-11	7.11532429603776e-08	1.54299224744147e-05	5.98057957587278e-08	9.66157595369426e-16	64.8189961654789	101.418505433357	120.431035118658	19.0125296853003	55.6120389531789	29.033069199817	18.6836584650009	29.3696886951329	85.6472964489242	0.319	0.187	0.27625	0.711425602652234	0.0153005021715653	-0.196654917416721	-0.175341502951363	0.371333333333333	0.222666666666667	0.228333333333333	0.730922206167026	0.182589965728078	-0.0132896734976846	-0.222895890034376	0.0104246744274562	0.00872086731715267	0.0100008988465472	0.0193092317887744	0.0176055420763725	0.0503463589583696	0.0277524256932915	0.0108065181655275	0.00930518158411042	0.00938843343973516	0.0147653037856955	0.018620444440122	0.044193765558339	0.0198345805372909	2504.45354682381	1927.37430227184	2357.50645292077
56	1.00362618874193e-14	1.85560347790842e-18	9.99196985299534e-20	0.00246564128049198	2.04558311326874e-07	1.40553265354354e-07	5.5222132775988e-06	8.62491070861761e-09	5.72778791880403e-17	68.2656464394167	95.8315859693976	104.997502427759	9.16591645836161	36.7318559883424	27.7152098276638	20.6470525377536	33.1288576733186	91.6279166355766	0.31825	0.18975	0.272	0.698500666115649	0.0266157821446506	-0.147503461045038	-0.114347614349831	0.369333333333333	0.2275	0.2215	0.730504220320795	0.175576492897367	-0.0507615880118166	-0.171370288408159	0.0104181446341856	0.00876988735458478	0.0099527648803929	0.0193747917694391	0.0178279554276575	0.0512778730408515	0.0272058214224752	0.0107945065564392	0.00937634432582647	0.00928773416948405	0.0145227244805033	0.0189318215291578	0.0440017749578572	0.0192211880732933	2502.17325242461	1943.44103598307	2340.95181544975
57	3.30120040462446e-10	1.38084710335829e-13	3.95121071659863e-19	4.75410882468673e-08	3.23945144018408e-11	0.122130168400157	0.13382118174823	5.15303533035618e-11	8.33069182107115e-13	47.1051103752579	72.2966470748579	102.111196104881	29.814549030023	55.006085729623	2.38978827782012	2.24760726823843	43.1182118928664	71.2305177065648	0.337	0.205	0.27775	0.700162852966951	0.0130306483407811	-0.174559435969789	-0.0821506450187007	0.352	0.2175	0.22	0.723287607788139	0.144220084464712	-0.129206929439796	-0.250168119264545	0.0105721987161066	0.00902930031243097	0.0100176167361572	0.0188664487413573	0.0182455163655509	0.0478266181002161	0.0245402698362878	0.0106819966544772	0.00922710381009996	0.00926514551751511	0.014733973295029	0.0183937288493961	0.0443854684209965	0.0217186428860836	2556.10205184066	2029.02500843428	2363.26280947153
58	6.92152174145966e-19	4.2160806048389e-22	3.13830112497353e-28	1.19069649879628e-08	7.28776037081985e-12	4.13495169285209e-07	3.73688316702745e-05	2.7893871924623e-13	5.58431020400565e-20	87.6734323197161	113.266643512379	145.768648099638	32.5020045872589	58.095215779922	25.6303006225207	17.000558149015	53.3512145350651	106.217817118186	0.3255	0.1875	0.297	0.669898542186717	0.0403043220488184	-0.0931546772447254	-0.0374200172809745	0.374833333333333	0.2215	0.2315	0.736416839254423	0.17777675793306	0.0120936549266842	-0.164897826717512	0.0104799708918941	0.00872983275842069	0.0102199669207846	0.0202920520484311	0.0170809771928901	0.049482347388193	0.0254636420987958	0.0108270617163884	0.00928773416948405	0.00943389496375137	0.014783509166874	0.0185678303754381	0.0134125622013741	0.0190777238208879	2523.78360996425	1930.31026070805	2433.20375525935
59	2.66090945541419e-08	2.72973710188182e-12	2.63753136454309e-14	0.000376995578642972	3.42414757487291e-08	0.00158503724629196	0.00133474197071939	1.4022273802814e-06	5.98071159317032e-12	38.1238189934811	65.9729166367797	78.6158123378591	12.6428957010794	40.491993344378	9.97704651897948	10.2938515763981	23.2776123706972	66.990287624227	0.32575	0.18725	0.2735	0.691101911117384	0.0293228990246584	-0.145741461675908	-0.118290060128555	0.356333333333333	0.2135	0.230833333333333	0.728334083302947	0.169910420827495	0.00233928618476928	-0.162912998889513	0.0104820515860554	0.00872535298095849	0.00996988336376828	0.0199024393394765	0.018071059009614	0.0515319946900624	0.027706315280105	0.010711550452712	0.00916519914883026	0.00942438657467595	0.0149168551738041	0.0179809075334709	0.0136010103606484	0.0199403084656488	2524.51164990659	1928.84310284572	2346.83610998344
60	6.53783829708215e-20	6.11157114539745e-23	1.60517896441692e-24	0.00102337245581405	3.48737196906914e-07	1.63203254311048e-09	0.0127375183845311	3.94553173525426e-12	8.46462894942896e-21	92.4445104637016	117.265638824021	128.0504336747	10.7847948506787	35.6059232109983	36.3699125393632	6.20520517579826	48.1513700508567	110.170392643847	0.31	0.19125	0.29325	0.713946347843916	0.0276454244512799	-0.170894467959163	-0.130196916485226	0.368333333333333	0.211666666666667	0.231166666666667	0.724514738997825	0.169077358190443	-0.0155988333762312	-0.169601930784173	0.0103442496949211	0.00879632914648074	0.0101822914061197	0.0187283216270042	0.0166009914467936	0.0481752911734041	0.0249609634862982	0.0107884261833783	0.00913639323174561	0.00942914491517445	0.0153210278703138	0.0183656679537564	0.0452530415610068	0.0201127791827818	2476.40265770235	1952.12163809608	2420.1443497378
61	8.50093888004175e-09	2.33657682992791e-09	4.48058094348381e-13	4.47902858125761e-06	1.8267547079868e-06	5.53573460444144e-08	0.112481281817057	0.0116985068337724	1.08143741937937e-09	40.4626899961077	51.5127458462048	72.5608198103037	21.0480739640989	32.098129814196	29.5194858227715	2.5190085909926	6.355998770121	55.7033974659385	0.31375	0.19825	0.25525	0.682111954823718	0.0466279690688914	-0.1502342724422	-0.0914201678796289	0.366333333333333	0.211333333333333	0.233166666666667	0.731174819499626	0.147219776517154	-0.00899121718880093	-0.17984328354656	0.0103783102387482	0.00891701886073375	0.00975173148130329	0.0189963194247143	0.0185496218768728	0.0520012804362847	0.0268366934229343	0.0107761158794732	0.00913112624548765	0.00945752126433474	0.0151689739049997	0.0181814409102433	0.0451231823007145	0.0204363431546871	2488.27325011766	1991.86726823573	2272.11879192912
62	1.6805384528423e-14	3.47860064498357e-17	1.74229048045232e-20	1.3436331233102e-05	2.17998181626524e-08	7.44242323320373e-11	0.000173407727938853	7.05338546272021e-06	9.58132284466975e-15	67.2196530895817	89.7112824253782	108.658809664299	18.9475272389209	41.4391565747173	42.3991012336846	14.0993062439666	20.1787030790238	80.772950496487	0.308	0.184	0.274	0.697650930070671	0.0322021047437395	-0.0776771367476818	-0.0385855107920178	0.371	0.214666666666667	0.234166666666667	0.713649175632185	0.16831406899714	-0.0086522884599096	-0.162608008448551	0.0103257595679605	0.00866657687771756	0.00997555792314089	0.0195045067741222	0.0173638809157726	0.0531075761884805	0.0264506420065129	0.0108045300191386	0.00918338781443535	0.00947159833565383	0.0154354837549568	0.0182965022576406	0.0445570629344714	0.0200344357835276	2469.9642581554	1909.61994372549	2348.78746827602
63	1.7832203607316e-13	3.67536259577679e-19	2.04868731866948e-23	1.22096175067652e-06	2.47835472971182e-12	0.000682558316317024	0.00800797262623648	7.90527817996770e-12	3.54843176771348e-16	62.4240406728422	99.2054377187596	122.749333345022	23.5438956262624	60.3252926721798	11.536150304757	7.03169043137495	46.7890774322441	87.7701659529855	0.33325	0.193	0.28675	0.72412878254736	0.0167018259919877	-0.182373474647782	-0.121778926525959	0.366333333333333	0.214833333333333	0.226	0.71594462754514	0.18184591959035	0.00770375596073379	-0.189892724432385	0.0105429025959445	0.00882691663201904	0.010115007436365	0.0190064303910125	0.0177128936064062	0.0484465707580954	0.024615390900973	0.0107761158794732	0.00918597720439752	0.00935445096606093	0.0152889011831481	0.0185791513439562	0.0134248599341555	0.0206617943115501	2545.82556161646	1962.17548891858	2396.86391104861
64	3.4226873717275e-14	5.60170189861858e-15	9.0438486159905e-15	0.174763177955029	0.00445893040118649	3.92193907302799e-09	1.14463761903023e-06	1.11366297758408e-06	1.2912798447562e-14	65.7759433980027	79.054219328078	80.8958223627778	1.8416030346998	15.1198789647751	34.6620965940147	23.6681080714279	23.7209043067487	80.1376544467559	0.31825	0.185	0.2785	0.71060704260967	0.0466876393246391	-0.179976805066045	-0.157242417223054	0.3755	0.225166666666667	0.235166666666667	0.725022092661034	0.15341656651892	-0.102972185560994	-0.164629789431209	0.0104181446341856	0.00868476900132083	0.0100259231279361	0.0194431713188253	0.017631255450438	0.0507020482714225	0.0263374925647736	0.0108309062069908	0.00934221375924391	0.00948560177839693	0.014850109797689	0.0183924153860939	0.0419896813606866	0.018627573410094	2502.17325242461	1915.56455620538	2366.12415426794
65	7.34007429043828e-15	5.17795100600493e-17	8.04163389257128e-21	3.73080273285899e-06	2.24520822695967e-08	0.000119536263632339	0.00763679357271601	2.55735942502483e-12	2.88203231918784e-16	68.9003538449178	88.8792881276386	110.27769904468	21.3984109170415	41.3773451997622	14.7999879814924	7.11672852151241	49.0017369626003	88.2106412232578	0.3255	0.19175	0.2875	0.69460464730012	0.0473007479490904	-0.14292134332428	-0.0690528295997236	0.362833333333333	0.213666666666667	0.225333333333333	0.715962216937879	0.179303833906426	-0.027277850555549	-0.175245906414257	0.0104799708918941	0.00880509702483785	0.0101229003529511	0.0195175250661399	0.0175130417129112	0.049182009569694	0.0239709982501876	0.0107540912222645	0.00916780428613229	0.00934466545668489	0.0152694395526744	0.018497200903351	0.0455891204472511	0.0204356110062098	2523.78360996425	1955.0022243731	2399.59207704854
66	8.41339015863216e-12	5.4174979177008e-11	2.41662577388476e-14	1.17800975701621e-05	7.22926973702355e-05	0.000148444876754929	0.00120112379961913	2.58092073849588e-09	8.02786625672487e-15	54.5862747084793	59.6037165483576	78.8022967268407	19.1985801784831	24.2160220183614	14.3918311559228	10.4886149339018	35.4769091812195	81.1494134354306	0.32325	0.1905	0.28775	0.687799235621693	0.0551367004090622	-0.128889779414761	-0.104523073722948	0.36	0.217166666666667	0.2345	0.718185824784603	0.120469344566267	-0.0672674037405689	-0.219816998427473	0.0104610915285157	0.00878313421981935	0.0101255237823005	0.0196759690689737	0.0174467114475184	0.0495627929530117	0.0255101163393407	0.010735810580222	0.00922199411003176	0.00947627431470004	0.0150077314571203	0.0178652358784825	0.0434935292480545	0.0213219222913113	2517.17995467019	1947.7886323136	2400.49902398468
67	9.43283159612885e-09	3.30816885593354e-14	8.21882476163704e-18	6.24577952713121e-06	2.5831437415363e-11	0.000356624371570673	0.0197440124788086	4.74390896260537e-07	1.2037391027761e-13	40.2496147257443	75.313523357323	95.7248877283819	20.4113643710589	55.4752730026376	12.7467706405077	5.43438761433754	25.3652349051099	75.374473904546	0.33125	0.189	0.28425	0.693427488733487	-0.00433052190187026	-0.260087454979957	-0.15796208074588	0.366	0.208	0.239166666666667	0.695422489246812	0.155831764038814	-0.0987685340120841	-0.233264449151989	0.0105269714217175	0.00875658831506082	0.0100884516739978	0.0198852103160914	0.0356259393779785	0.0479256280402279	0.0272401787937011	0.0107740447381663	0.00907795156421872	0.00954088572205389	0.0159681923706393	0.0178665451588944	0.0437084092235733	0.0216393695373658	2540.24134329315	1939.07880499306	2387.69047451785
68	3.6256724861373e-18	1.33311571532423e-19	2.24868314797899e-22	5.02842349804218e-05	9.7512628701572e-07	1.97743419531844e-09	1.51590533503845e-05	8.63199935882757e-11	1.11213512921041e-19	84.3233701559366	101.316240405038	117.753604563037	16.4373641579987	33.4302344071002	35.99579882334	18.7174293400403	42.1091129761917	104.772827807642	0.3175	0.1865	0.2855	0.681831312623351	0.0313224032378091	-0.197122213393516	-0.151666714098304	0.375833333333333	0.222166666666667	0.227833333333333	0.742798053354353	0.14558174271108	-0.0945099854873356	-0.227253649848394	0.0104115837190011	0.00871187829412842	0.0101017769698689	0.0199086022218421	0.0172261918114625	0.0493412974486753	0.0275230067255148	0.0108328202441315	0.0092977170970111	0.00938118628457141	0.0146505652284778	0.0187933305307873	0.0433211493915253	0.0200862154017674	2499.88258777458	1924.43176622329	2392.2925122176
69	3.48716974531066e-16	4.76463774850879e-20	2.02687381863927e-21	0.00183796355815877	1.07720122968273e-07	0.0101101764499814	0.0369808031976906	9.06631290598417e-16	2.99755467357301e-17	75.0776079325587	103.45597096354	113.160680663921	9.7047097003815	38.0830727313623	6.61537999369284	4.35129559207235	64.6235956306264	92.9954335108339	0.3445	0.2005	0.292	0.726086565232076	0.0321513838157944	-0.154521850425604	-0.117051195494437	0.369666666666667	0.217833333333333	0.220666666666667	0.715947630678055	0.182797981139885	0.00745028916293492	-0.145944870655924	0.0106285633167936	0.00895488525805845	0.0101695481637547	0.0187823075576026	0.0179840538544207	0.0471961677244476	0.0233406253620621	0.0107965222899733	0.00923220466154035	0.00927520669171483	0.0152202292435419	0.0189908897144085	0.0131038643199089	0.0201904073549378	2575.90110828309	2004.37915982548	2415.73100153858
70	6.81537750782696e-10	4.3240243063454e-11	2.08940916765209e-15	1.0017613177388e-06	9.32879411981767e-08	4.49369015903534e-05	0.039980507706905	3.99999333659676e-07	1.89462666388825e-10	45.6246830722594	60.085756670298	84.0104957869771	23.9247391166791	38.3858127147178	16.6505658409005	4.2187116027344	25.6943358832577	59.5056214005262	0.315	0.19575	0.27625	0.671878306522122	0.0395239877837794	-0.167846944681259	-0.0870259148953997	0.354333333333333	0.212666666666667	0.231333333333333	0.703849935640384	0.146381986201008	-0.0175403576672324	-0.184284754243753	0.0103894884732295	0.00887442090635843	0.0100008988465472	0.0193840999003849	0.0175735603526886	0.0494758510997984	0.0261101157847784	0.010698029492791	0.0091521395644451	0.00943152097516957	0.0153443558160417	0.0178693335680099	0.0450741939364569	0.0214652608850014	2492.17197416975	1977.81569531936	2357.50645292077
71	1.55211913798496e-11	1.54894968896458e-13	3.66659703535519e-15	0.00103602372276206	6.25441976034861e-06	0.01648567531369	0.00212571036875217	8.63199935882757e-11	4.07739570291445e-12	53.339212892417	72.0538009122574	82.8158543560967	10.7620534438392	29.4766414636797	5.75031767516521	9.43769026972404	42.1091129761917	67.815851501279	0.3265	0.1885	0.2855	0.714479991182077	0.041766546955986	-0.154550864517904	-0.12460868541202	0.349666666666667	0.213666666666667	0.227833333333333	0.727730265024245	0.158627632446956	-0.0105648181541731	-0.164864104648837	0.0104882733058626	0.00874769318552234	0.0101017769698689	0.0193409904946335	0.0176165213202202	0.0497409673615954	0.0251126257107149	0.0106656843594714	0.00916780428613229	0.00938118628457141	0.0147818316748514	0.0179077020386946	0.045468940705827	0.0203444311115997	2526.68894208379	1936.16249868017	2392.2925122176
72	1.0696811318289e-08	1.09787513595442e-12	6.4509250223231e-15	0.000213543851564041	1.99724330353643e-08	0.000283151437473629	0.00172859071967507	1.42494345144956e-06	4.95356688332393e-08	39.9919932502162	67.9066875291574	81.6146792879372	13.7079917587798	41.622686037721	13.1786846206178	9.81750080098027	23.246705355743	47.2658728009254	0.32075	0.1815	0.274	0.72827067710023	0.0154024913997252	-0.200703128878986	-0.122015506192538	0.355833333333333	0.206833333333333	0.231333333333333	0.717276179849926	0.156714821268455	-0.045589968288779	-0.174157295472522	0.0104397899096044	0.00862067474253079	0.00997555792314089	0.019346776737091	0.0177763394403058	0.0514461637573447	0.0257182565675754	0.0107081893320251	0.00905912173563687	0.00943152097516957	0.0154244699102339	0.0179296026070589	0.0455192169626449	0.0208675474402087	2509.73397779486	1894.64161017895	2348.78746827602
73	2.51341218642161e-15	1.46595334509174e-18	2.65979649500999e-22	4.40474698206579e-06	2.10342936022892e-09	4.62996480433065e-05	7.22990149764067e-09	2.84748115072254e-09	1.19974760552742e-17	71.0739773503192	96.3230291541768	117.403147198078	21.0801180439012	46.3291698477587	16.59390206637	33.4719549888559	35.2854728872408	94.9274059941625	0.32025	0.17725	0.27725	0.686692179663588	0.0249895749042058	-0.124981583101566	-0.0611116553974915	0.359666666666667	0.224666666666667	0.224833333333333	0.711536816445186	0.156082116951343	-0.0233640563363422	-0.170417749636902	0.0104354884149823	0.00854123498667194	0.0100120596991683	0.0205575532569436	0.017662133834128	0.0531304969285751	0.0275619617724711	0.0107336332720746	0.00933484587186653	0.00933730396851672	0.0147743313409863	0.0184056188610273	0.0442634774532587	0.0204450961083936	2508.23102772271	1868.7912413243	2361.3490162673
74	8.7084856916378e-12	1.97081717656649e-17	6.62407470414067e-24	4.96850163397702e-09	1.70818881297458e-14	2.30012566048756e-05	0.000483032958237657	1.8987604936201e-08	9.7530611981946e-19	54.5160859864991	90.8990959599614	125.100816099599	34.2017201396375	70.5847301130998	17.9230982115223	12.1800520713514	31.5954285015832	100.212081984766	0.339	0.19925	0.282	0.717151597173646	0.0222799908267697	-0.230279348229282	-0.139475537652023	0.3805	0.2285	0.232	0.738622986253461	0.189419007178289	-0.015937079646597	-0.218431619740539	0.0105875184898959	0.00893390318187026	0.0100642259673639	0.0189186344305194	0.0181755003153892	0.0472289521438607	0.0240326027347188	0.0108590438997735	0.0093908449558329	0.00944100451663601	0.0145557729231682	0.0187283478884061	0.0429891471218468	0.0188582355268466	2561.4798177528	1997.44377321418	2379.32933760386
75	3.07999532777533e-10	1.15586896672586e-13	7.16903324313814e-15	0.00315144785215292	6.96377781435286e-07	5.55090632791646e-05	0.0228042275294554	1.14297565495706e-07	5.06408814962204e-11	47.2467082100193	72.6725066129584	81.390152063057	8.71764545009864	34.1434438530378	16.250018130957	5.18335671791101	28.1153189251218	62.3718785431645	0.32325	0.19475	0.27625	0.683235067742268	0.0197853263045741	-0.196095816358187	-0.134616372366984	0.362333333333333	0.2135	0.229333333333333	0.709865799002993	0.16003038188078	-0.0128560437012786	-0.149376587117939	0.0104610915285157	0.00885722552337841	0.0100008988465472	0.0194772137508426	0.0177984040780077	0.0491452921025711	0.0273644689893123	0.010750894628453	0.00916519914883026	0.0094028710918614	0.0153737261522797	0.0182567141927502	0.0452717560286317	0.0205058107749485	2517.17995467019	1972.15068767901	2357.50645292077
76	2.52161038823279e-12	3.14522103838153e-16	1.76161449143508e-18	0.000196211506955219	1.72494790115889e-08	9.35243294918019e-07	0.00060479949360329	8.24769272475859e-08	2.49822292260899e-17	57.0385770937792	85.1014184324413	98.9684391612791	13.8670207288378	41.9298620674999	24.0570270635653	11.761146885241	28.7470154190523	93.3800578919343	0.3275	0.198	0.27075	0.699580044602587	0.0265276088893826	-0.216543590874412	-0.142306508174486	0.375333333333333	0.226666666666667	0.223666666666667	0.745752922079875	0.174510559141823	-0.0104892889710946	-0.162739293940711	0.0104965214943685	0.00891278401283402	0.0099383904407241	0.0190615525654965	0.0182545690824089	0.0489292421262687	0.0260340721990633	0.0108299471369257	0.00936420250682026	0.00932005236747684	0.0143916842889305	0.0190163503050931	0.0443075351584762	0.0188035973411753	2529.57608390947	1990.4692135827	2336.01352380189
77	9.18249077826039e-14	6.28070390977642e-17	5.25315762026251e-20	2.36437843105648e-05	1.26841722413105e-08	0.000151619821907807	3.36985069990135e-05	1.13452719631837e-10	8.11899339356958e-20	63.772175096703	88.4753319748634	106.345995958465	17.8706639836018	42.5738208617622	14.3519841969101	17.1969041571556	41.5746876122339	105.432950091145	0.32525	0.18825	0.27775	0.710685021024996	0.0221941287475529	-0.182394733848681	-0.107149908060007	0.362	0.2225	0.221	0.710006697910592	0.158361474487951	-0.0136845682062788	-0.170390409681994	0.0104778868005864	0.00874323686316588	0.0100176167361572	0.0194081577812001	0.017822761331543	0.0502229273024846	0.0255550256101619	0.0107487565738527	0.00930269558098814	0.00928022420422267	0.0149475435241596	0.0186993332646076	0.0451482743436773	0.0208536844065508	2523.05443132775	1934.70189485685	2363.26280947153
78	1.81638415668019e-10	3.10712694172426e-14	1.28206613093309e-14	0.0300372843809665	2.07399994605209e-06	2.27689971043471e-05	0.0292364615286111	1.50513020957278e-07	3.48271273695778e-13	48.32453554924	75.4457465002997	80.1529036215798	4.70715712128003	31.8283680723398	17.9424149442184	4.75363566040687	27.5827770378291	73.1007392871013	0.32275	0.1965	0.28075	0.659964132609944	0.00994274275462616	-0.188836879535126	-0.176654516613545	0.363833333333333	0.2145	0.234	0.71907377309823	0.150239676413007	-0.0868689860172143	-0.193544497275857	0.0104568585959574	0.00888725867089181	0.010050633132454	0.0197683254489848	0.0175269987920642	0.0484900265565235	0.0294803503592437	0.0107604466938399	0.00918079618057468	0.00946925727904297	0.0151955773403381	0.0180554251982711	0.0436406382682218	0.020363376543537	2515.69991661657	1982.04777175872	2374.64107729904
79	7.31417882919834e-12	3.4926942523624e-15	6.17142555541122e-18	5.46103760051835e-05	2.16115870003219e-08	0.0101079009402093	0.0303970354132596	2.75950042501508e-11	2.87179795847829e-14	54.8713218983758	80.0477147374986	96.3286594194396	16.280944681941	41.4573375210639	6.61578086747431	4.68669641559609	44.3404845839286	78.4343666466581	0.33925	0.2005	0.2885	0.694304923674246	0.0531271007900435	-0.191798849848429	-0.133404596830033	0.364333333333333	0.2185	0.229166666666667	0.72280970521461	0.196818753815032	-0.0846820768325768	-0.216878161437193	0.0105894186168704	0.00895488525805845	0.0101333714828188	0.0193268801928246	0.0180118585021928	0.0469999209600747	0.0241053221527461	0.0107636055938736	0.00924237987711479	0.00940047005188442	0.0149549483626049	0.0183376982156665	0.0437449497237619	0.019611513315095	2562.14701371306	2004.37915982548	2403.21254845426
80	3.0029652971833e-12	1.21453242526019e-14	4.15116803487399e-17	0.000114411149348891	3.45630327929932e-07	6.38662810139408e-07	0.000461309554040243	2.84939552214251e-07	1.03850979282816e-15	56.6831299926598	77.4253176560778	92.3079559237012	14.8826382676234	35.6248259310414	24.7918698838203	12.265904559501	26.3491820687941	85.4941277073569	0.32275	0.18775	0.26975	0.70507884274419	0.0585173127406318	-0.165783025263268	-0.083549935895696	0.371166666666667	0.2165	0.224666666666667	0.706198927698379	0.195456100299088	-0.098821470818074	-0.190366841775541	0.0104568585959574	0.0087343066585965	0.00992681920958622	0.0194957438611253	0.0182591974519221	0.0515708675185726	0.0239378993978125	0.0108055247810557	0.0092117481050871	0.00933484587186653	0.0154846340666662	0.0188136185784983	0.0443630774519402	0.0198474381054192	2515.69991661657	1931.77577754434	2332.04010361999
81	3.01937747456968e-09	2.98928802032138e-09	7.53765451374296e-12	8.20176388404983e-05	8.32770599125528e-05	3.31312803179829e-05	1.61213452215495e-05	2.80422252156386e-05	1.26474534472878e-10	42.5816876948011	50.9800910210797	66.4912959603607	15.511204939281	23.9096082655597	17.2291543075989	18.6000839269054	17.546121089259	60.3847742712962	0.33525	0.196	0.273	0.689160327360685	0.0742657441464166	-0.201057294121184	-0.138274525348989	0.375833333333333	0.232166666666667	0.235833333333333	0.728570423579636	0.139499602463259	-0.0594056747863686	-0.187422701623871	0.0105586202214347	0.00887870574508773	0.0099641930215791	0.0196121337708676	0.0186465749210421	0.0492470447802304	0.0245553826346351	0.0108328202441315	0.00944337023516906	0.00949489666307287	0.014493333680905	0.018361487047948	0.0416222812855634	0.0192300217372667	2551.33777061219	1979.22797341227	2344.8797189191
82	4.42314935523264e-08	1.87138549350733e-09	3.31406845473699e-12	5.4931461180526e-05	2.81163976047496e-06	6.32958476101874e-05	0.0225573982160073	3.01449720070496e-05	7.61265238657432e-09	37.0810880592617	51.9924065069208	68.2622433016404	16.2698367947196	31.1811552423787	16.0013944034345	5.20227104229161	17.4086580264775	51.4149976314933	0.31625	0.19375	0.27425	0.703739681595149	0.0707666850315331	-0.181351908172512	-0.152661407448423	0.354833333333333	0.2125	0.237166666666667	0.711894220956647	0.173262970748908	-0.00127022652774523	-0.199566700374736	0.0104005795404578	0.00883994010276711	0.00997838929268839	0.0189454556031434	0.0178452823756838	0.0497911148263663	0.0250222493070341	0.0107014288641429	0.00914952085444549	0.00951338907699615	0.0152259045418622	0.0176062457094992	0.0445572080201958	0.0204887302469397	2496.04173280728	1966.46017339293	2349.76126192268
83	4.09262541196792e-13	1.23595274517816e-13	7.39942925171049e-15	0.00302568877784387	0.000382327928435736	9.56619276739945e-07	0.000593064023868319	1.33601408781972e-08	2.6734326089879e-14	60.7359442714442	72.5309422279825	81.3228547554827	8.79191252750024	20.5869104840385	24.0135135828623	11.7976227383151	32.2782362903235	78.5869860523659	0.32625	0.19875	0.2765	0.682627506579409	0.0445294822352278	-0.199339094858327	-0.158138488031631	0.374	0.2275	0.226333333333333	0.705075940834982	0.140117509010228	-0.0548589165402676	-0.185831862570358	0.0104862027910244	0.00892547201975266	0.010003694915179	0.0193082742437577	0.0180225834788626	0.0484613622864556	0.0265341303521581	0.0108222252924313	0.00937634432582647	0.009359330975873	0.0150632577872116	0.0188075713898141	0.0433508483131526	0.0207904621355734	2525.96431551585	1994.65866047588	2358.46896761311
84	8.92714151936058e-08	1.79813266812824e-08	2.30676740237259e-13	2.14663277271551e-07	9.51579123115031e-08	2.47065053229766e-05	0.00442418729815921	0.000135797503659814	4.00975123785030e-13	35.6389525248196	47.0866465372601	73.9830021755588	26.8963556382987	38.3440496507392	17.7870040951384	8.10095783432553	14.5595652200955	72.798781641226	0.32325	0.19175	0.26875	0.697552834057832	0.0598134853358361	-0.126758718208926	-0.084420495400908	0.364166666666667	0.215166666666667	0.235	0.710065412845222	0.156726136832481	0.00264899960115132	-0.196083853544277	0.0104610915285157	0.00880509702483785	0.00991518402184718	0.0193958920917389	0.0183316233463738	0.0517029220734998	0.0252297041665765	0.0107625540213422	0.00919114926021076	0.00948327297050531	0.0153307302762235	0.0180190303239901	0.0136950257003557	0.0207704041231102	2517.17995467019	1955.0022243731	2328.04637728129
85	2.41203415385621e-12	2.27598541975502e-15	3.39350027083737e-18	4.5174749313882e-05	3.47766315297775e-08	1.25484586798256e-07	0.000126849583089592	5.2564427267737e-07	2.11918464290588e-15	57.1289623152406	80.9478544849808	97.5884070801621	16.6405525951814	40.4594447649215	27.9346170641511	14.6880267700562	25.1673568346796	83.9804501238192	0.3195	0.187	0.271	0.699400676199208	0.0117539987993178	-0.215622059530986	-0.147085132177965	0.370833333333333	0.2185	0.226833333333333	0.710251513325269	0.146336573602443	-0.0550856358668394	-0.205939873857905	0.0104290103618974	0.00872086731715267	0.00994127328148807	0.0195781727600071	0.0178407913091949	0.0506190909469155	0.0278687454897106	0.0108035338793958	0.00924237987711479	0.00936663509685468	0.0153142143569242	0.0186743620832943	0.0444132105269224	0.0212806495572584	2505.96798825655	1927.37430227184	2337.00371155771
86	5.80311859399235e-18	4.11003363427179e-23	5.51788522318032e-27	3.1168693414322e-06	1.60717906097408e-11	2.62093372849987e-06	3.86333612589099e-07	2.75586877693821e-12	1.63112749032556e-21	83.3715686520627	118.08657521952	139.829810700918	21.7432354813973	56.458242048855	22.0757983691528	25.7614232131436	48.8551072389564	113.614795795961	0.33175	0.18425	0.2865	0.705571498551329	0.0310914699542957	-0.142807793740847	-0.0792439806374544	0.377666666666667	0.226166666666667	0.2245	0.737128179503366	0.194789806299897	-0.0447813580282987	-0.19044864554434	0.0105309742882475	0.00867113389537469	0.0101123689115114	0.0199666973403993	0.0177298705323091	0.0504997351387934	0.0251268280907178	0.0108432497808859	0.00935689203165366	0.00933238563877723	0.0146259494180849	0.0190438116846931	0.0438634312305024	0.0188705276307259	2541.64416060994	1911.10859008056	2395.95207853435
87	2.38407052988616e-09	2.41952974424265e-10	3.12218522687044e-16	1.85177179031729e-08	4.02150159196128e-09	1.27521600537572e-06	0.13177665336918	0.000146172500361397	4.74335364279982e-12	43.0649623708014	56.3970804778	88.0411715279406	31.6440910501406	44.9762091571392	23.4602482408955	2.27144889467672	14.4208809690954	67.4899114421584	0.32825	0.20575	0.26475	0.701532569819447	0.0455356021719636	-0.1601381898122	-0.0614870560366558	0.3755	0.218333333333333	0.231333333333333	0.728639901640956	0.160141648587344	-0.105741692953651	-0.225833978563731	0.0105026721271734	0.0090415343510773	0.00986799916161969	0.0185550295218722	0.0186615977723305	0.0494802468982598	0.0229853790383079	0.0108309062069908	0.0092398393795739	0.00943152097516957	0.0150853094950883	0.0185983405643214	0.0432261127223386	0.0201573114194227	2531.72952009871	2033.08410817663	2311.86745012892
88	3.31138679766951e-10	3.91308268923649e-15	1.2276851731977e-19	6.50435738132011e-07	9.87486061538356e-12	2.02363202889406e-07	0.00109289738446397	5.69077427710507e-05	3.05801157755456e-12	47.0988203484012	79.8087505900803	104.56541320822	24.7566626181397	57.4665928598188	27.0104050411719	10.663173179586	16.2028730568782	68.4353554118757	0.3255	0.1995	0.26575	0.686027482652276	0.0306715979915258	-0.132342310706614	-0.0948477192316352	0.376166666666667	0.226833333333333	0.230333333333333	0.739709405070174	0.195030594019082	-0.0111192391387235	-0.198434965859961	0.0104799708918941	0.00893811053354986	0.00987989245323266	0.0191741327881547	0.0184311528036379	0.050755413033047	0.0269301587959947	0.0108347288130347	0.00936663509685468	0.00941723348907408	0.0145182327853543	0.0186700052361533	0.0434480692569902	0.0187114259738434	2523.78360996425	1998.83397847474	2315.94288230027
89	3.13913527354587e-16	6.22798008450016e-24	4.74304400827037e-26	0.000254442194949277	2.79500547452975e-12	8.68999355104327e-09	2.72176964851648e-07	2.25034409543188e-08	2.13006253424348e-19	75.2906552246604	121.988368628477	135.367480433299	13.3791118048212	60.0768252086382	33.114240488514	26.4376937491506	31.2655785377465	103.408838180679	0.3115	0.17925	0.28475	0.673879145293524	0.0308579250479339	-0.235915261931853	-0.187310318890345	0.367166666666667	0.221333333333333	0.234833333333333	0.710859959995647	0.20935796683666	0.0149110067546619	-0.161312485717329	0.0103579688529837	0.00857884123926444	0.0100937931958476	0.0204155717956985	0.017026299877224	0.0498733960698739	0.0290090638610513	0.0107812694365325	0.00928523301918453	0.00948094212492791	0.0150961068572451	0.0181231030240554	0.0135695304965757	0.0190653317518847	2481.18235426045	1881.01727454045	2389.5349714254
90	1.24100386140065e-12	1.48949368623968e-16	2.01066378694038e-18	0.000525587868440782	3.91739648804909e-08	0.00124231286516118	0.0224340421250986	4.26788485662722e-11	3.02897449251925e-13	58.4806771033618	86.6675611174796	98.6901804743793	12.0226193568997	40.2095033710175	10.4263311087743	5.21180425175407	43.4869851162894	73.3997613252365	0.32475	0.19325	0.28125	0.716477496209319	0.0482710599261557	-0.167466667275487	-0.146421165614241	0.356	0.212	0.223	0.710688435803263	0.198072382196929	0.00338980036943776	-0.183365366447339	0.0104737084184169	0.00883126346324118	0.0100560817986217	0.0189388319232035	0.0177646871057933	0.0492812178872929	0.0250078086719203	0.0107093111203446	0.00914165110318952	0.00931014712127096	0.0152955731375436	0.0183968070123279	0.013374744144306	0.0207878517525108	2521.59265615915	1963.60532009835	2376.52009089935
91	2.5703397644484e-13	8.4358372209703e-17	7.1446551757178e-21	1.92618301355919e-06	6.29306337204084e-10	3.25728453880324e-06	6.39611740743497e-06	1.6708000274875e-08	2.2945888374303e-15	61.6812034839604	87.8579427155419	110.525240741681	22.6672980261392	48.8440372577206	21.6587048883284	20.365847615054	31.8438249683022	83.811583995565	0.32425	0.19	0.279	0.711829463543934	0.0372992124076829	-0.231285378479445	-0.151028324124594	0.3695	0.2275	0.229	0.72694667783712	0.176962223248198	-0.0370605332018055	-0.205140871408766	0.0104695164232675	0.00877430876178423	0.0100314413175502	0.0192397809458092	0.0177994302555464	0.0489122620996198	0.0248741297139183	0.0107955151138464	0.00937634432582647	0.00939806691989983	0.0145903052902936	0.0185225291155544	0.0432361894536919	0.019505803113098	2520.12632076444	1944.89185864717	2368.02549548611
92	3.59127226116681e-10	7.72598010247004e-15	7.13612974557629e-16	0.00491057555564962	5.87946984615145e-08	7.31625602080445e-06	0.00494042039474279	2.04869705819425e-06	7.89723392689383e-11	46.9331590278998	78.377676136839	86.2897569043198	7.9120807674808	39.35659787642	20.1087143916211	7.90111977714514	22.5488258756977	61.4078695466455	0.31375	0.189	0.2795	0.672342921612526	0.0406822660023233	-0.129191425486878	-0.118679464161921	0.357	0.212	0.237166666666667	0.717553221185816	0.196702794755775	0.0147788032673249	-0.131502587549956	0.0103783102387482	0.00875658831506082	0.0100369440131228	0.0198043567319211	0.0173865524876931	0.0507780595036348	0.0279277293906797	0.010716012152766	0.00914165110318952	0.00951338907699615	0.0151965231457236	0.0176782448835087	0.0140376969101374	0.0191258578212842	2488.27325011766	1939.07880499306	2369.92186551031
93	4.22085846267703e-16	5.55329338795802e-22	6.79262312415965e-23	0.00598396866178972	3.04038035871972e-09	0.000117598208964695	0.000344081238853043	2.1849965608854e-13	7.68971184844714e-18	74.6906774591043	112.695821094123	120.250944911244	7.55512381712106	45.5602674521397	14.8308149832501	12.8137498798442	53.8309840168786	95.8651418380765	0.3305	0.1895	0.28825	0.720176713519039	0.019360507373192	-0.217367911315654	-0.143868681442663	0.368	0.219	0.223166666666667	0.703786620671182	0.189350920213025	-0.0315150977398483	-0.151967279755975	0.0105209419782667	0.00876546015026153	0.010130759344316	0.019252390358203	0.0175531687580648	0.048210625415826	0.0248859877898861	0.010786388324483	0.00924998816975299	0.00931262665875855	0.0153414118975777	0.0187920913499114	0.0451082895423223	0.0198915530892798	2538.12865212344	1941.98858724879	2402.30925905731
94	4.75061224493554e-16	3.25464546439642e-19	3.75469555825991e-20	0.00586459246368019	1.44299529385188e-06	3.98134451723706e-09	0.035819773882554	1.33373836154407e-08	9.59210397559622e-17	74.4510773611546	99.4585626249391	107.050007606776	7.59144498183741	32.5989302456219	34.6328315601513	4.40566417990522	32.2815488640808	90.5382005823226	0.32325	0.197	0.27775	0.698113931124154	0.0317441367100581	-0.227856978173742	-0.182732278739467	0.380666666666667	0.214333333333333	0.2275	0.745129478675271	0.174357230651463	-0.00533895780462916	-0.163593593471181	0.0104610915285157	0.00889578931482569	0.0100176167361572	0.0190385499721071	0.0177908977171523	0.0480680052189374	0.0265149720536953	0.0108599607343376	0.00917820230091471	0.00937634432582647	0.0150421966964905	0.0189859532487275	0.045484222185336	0.0192986869933384	2517.17995467019	1984.86123648602	2363.26280947153
95	2.86666241538588e-09	2.69596721620834e-11	5.18818995079017e-15	4.63399417636675e-06	5.78652459033246e-08	3.33894801814607e-05	0.000215135658180118	7.10383096680497e-06	1.2002677422992e-10	42.6878734263591	61.095052902805	82.0779595924796	20.9829066896746	39.3900861661205	17.2144058744179	13.6940443379881	20.1650712422615	60.4985205582489	0.3265	0.192	0.271	0.673287930845499	0.0507909046631536	-0.245645636869532	-0.168591887983848	0.366833333333333	0.222666666666667	0.231333333333333	0.698567934241488	0.143190516347336	-0.00342383811014887	-0.200554287876019	0.0104882733058626	0.00880947236795149	0.00994127328148807	0.019943019159321	0.0183149263662655	0.0492475953236804	0.027038738551523	0.010779212176779	0.00930518158411042	0.00943152097516957	0.0152335238160885	0.0182917168975127	0.0439318751880699	0.0211823155213536	2526.68894208379	1956.44009707103	2337.00371155771
96	0.000152755933988341	7.82000527516364e-07	1.72205843864704e-09	6.7483116113634e-05	5.987726440833e-07	0.0710246325079768	0.128417417817855	7.18827758923365e-05	2.02611242751977e-06	20.2209095279977	38.8038419015429	54.6839830343597	15.8801411328168	34.463073506362	3.25918005357016	2.31153210497541	15.7606330078379	38.9180354817488	0.34125	0.20075	0.27625	0.712663477974899	0.0259887400809776	-0.125436672913373	-0.0984016969699934	0.358833333333333	0.213333333333333	0.240833333333333	0.711227635879057	0.139760249479137	-0.0722259184724947	-0.209795478269731	0.0106045012364202	0.00895906530702773	0.0100008988465472	0.01898162431843	0.0185461417063079	0.0493874117614388	0.0250736525094033	0.0107281654012953	0.00916259175424392	0.00956357937540539	0.0152832695261118	0.0175318647312946	0.0431715698954034	0.0208575049056944	2567.44446483775	2005.76155256455	2357.50645292077
97	2.95060108171391e-10	2.09489771914713e-15	1.13664930789584e-19	1.18278427776175e-06	1.02335225918028e-11	0.000180140668253763	0.0039268774418554	5.47106197756363e-08	1.02137058746491e-13	47.3343255136206	81.12205820694	104.72708015046	23.6050219435201	57.3927546368395	14.0276652758275	8.31732189570903	29.5422626874351	75.7256685724217	0.32225	0.194	0.27675	0.701469421906056	0.0216714112089567	-0.157204204576379	-0.0769499034908096	0.3585	0.217833333333333	0.228666666666667	0.738804272942328	0.180829950932233	0.00707979609441362	-0.153879054140376	0.0104526119845065	0.00884426992777118	0.010006487077982	0.0191401279688129	0.0177462246439082	0.0498624301376451	0.0252411557264218	0.0107259684037899	0.00923220466154035	0.00939325437348386	0.0145692228210752	0.0181716016535893	0.0133987658058476	0.0191814460103385	2514.21530362862	1967.88519865404	2359.43023260369
98	2.25645085400939e-12	1.72976030961287e-16	2.80946123474364e-18	0.000648359010546622	3.06948656759113e-08	2.95726815487698e-06	0.000491731946127315	3.24676615807606e-08	8.51489013685676e-14	57.2646095856253	86.3543190529417	97.9860583133232	11.6317392603814	40.7214487276979	21.8440849945691	12.1467607926079	30.5541500486797	76.1144172935573	0.326	0.192	0.2815	0.739199641066726	0.0341513228644475	-0.167416188009759	-0.118865832632809	0.3715	0.220833333333333	0.232333333333333	0.718999145166557	0.181609349789072	-0.0807163554123356	-0.194677689052052	0.0104841288850929	0.00880947236795149	0.0100588003624869	0.0185311176701329	0.0177415544834588	0.0494463986400832	0.0236201742975776	0.0108075101729339	0.00927771653604338	0.00944573389007645	0.0150677171328014	0.0184104510522856	0.0431246188391183	0.0193957764506364	2525.23855160678	1956.44009707103	2377.45774229192
99	1.26825567272492e-17	1.48531676335325e-22	4.19173069742941e-23	0.0157560121913998	5.57543576613331e-08	2.05930175407246e-09	4.6709139434947e-06	8.54721097084529e-10	1.05473944470371e-19	81.7891902668634	115.427468382142	121.257369155082	5.82990077294016	39.468178888219	35.9167554249216	20.9677036117955	37.6310706416625	104.884004449275	0.307	0.17625	0.286	0.695039559868929	0.0300089907767945	-0.166799971526991	-0.136623098445664	0.364833333333333	0.213333333333333	0.231333333333333	0.710959187274517	0.192373530312855	0.00600313954133315	-0.132365523010534	0.0103164293414523	0.00852228158368966	0.010107080515078	0.020090029689114	0.0167978290188422	0.0515101883120442	0.0279148116384727	0.0107667519514895	0.00916259175424392	0.00943152097516957	0.0154156162435658	0.0182395041986431	0.0136681258579151	0.0194839360780806	2466.71692413706	1862.63714176934	2394.12474390878
100	5.66243505805729e-10	3.6744978278779e-11	2.72464896349255e-12	0.00407482763885506	0.000146659640059093	2.92390289143445e-05	0.0148596432462251	3.74070458137576e-07	6.83915992873862e-12	46.0032622888393	60.433623163517	68.683789073657	8.25016591013991	22.6805267848176	17.466661980181	5.93303320164523	25.8236821897681	66.7010581822869	0.32475	0.19925	0.27725	0.68041286488132	0.0291820530471275	-0.158262773237898	-0.133982146639273	0.365333333333333	0.2195	0.232166666666667	0.709282975610299	0.134704204789953	-0.012309496780744	-0.16092991720743	0.0104737084184169	0.00893390318187026	0.0100120596991683	0.0192747178399499	0.0178600259523945	0.0489851136969856	0.0271604472278031	0.0107698857776801	0.0092575767003672	0.00944337023516906	0.0151679071590035	0.0181879989835098	0.0441336646776816	0.0207325720512409	2521.59265615915	1997.44377321418	2361.3490162673
101	1.82561123050895e-13	1.7375513880335e-16	1.69848646123485e-17	0.00508401797392026	2.08423755945883e-06	0.000246482637351077	0.000179026618565558	1.11243082745296e-10	1.87227176381932e-13	62.3763113321402	86.3449050046402	94.1942124291236	7.84930742448341	31.8179010969834	13.4387283799115	14.0393310121635	41.6131399130045	74.4296671414049	0.32675	0.188	0.28425	0.660255408276078	0.0372002570860355	-0.0316081062602663	-0.113186091416389	0.362333333333333	0.218833333333333	0.227	0.726489129666764	0.147966855321182	-0.080673934081992	-0.220234281745572	0.0104903404316154	0.00873877469051273	0.0100884516739978	0.020470834690675	0.0176620788655086	0.0517493592985054	0.0286561881705055	0.010750894628453	0.00924745427039352	0.00936906557212871	0.0148317669499975	0.0183727700484374	0.0440211429740367	0.0208018458762955	2527.41243175962	1933.2396550353	2387.69047451785
102	2.05344889958624e-17	9.3235754639621e-18	9.10120612346292e-24	1.56046176122969e-08	7.67352629545829e-09	4.36138854018638e-12	1.00587420430633e-05	4.52302784941982e-07	4.28774109203858e-19	80.8137201496793	92.4628090306796	124.439343905982	31.9765348753026	43.625623756303	47.9548905997635	19.500232846849	25.4572157350249	101.939470701706	0.30425	0.19	0.26825	0.665244661322939	0.0663747726193777	-0.161244090724306	-0.120687970065932	0.371166666666667	0.226666666666667	0.224	0.727555132466337	0.168208782074392	-0.028367882656785	-0.239686783525332	0.0102904769426812	0.00877430876178423	0.00990934237389856	0.0195838463602649	0.017645576427501	0.0514694122509753	0.0274472616535688	0.0108055247810557	0.00936420250682026	0.00932499210395749	0.0146497060318551	0.0188531548925402	0.0440588213762859	0.0203880003923797	2457.68970791574	1944.89185864717	2326.04188441822
103	2.85050570379525e-16	7.64234995847047e-24	2.88971755593104e-25	0.00152388453270702	1.88426613491887e-11	6.48165823101335e-09	1.1365433317839e-05	4.26855896066715e-09	2.39509116067197e-18	75.4860832345839	121.565397176142	131.614907372561	10.0495101964189	56.1288241379771	33.6844550677361	19.2669918984848	34.4972412000643	98.3219603645744	0.316	0.1835	0.27825	0.661377962654881	0.020072247260265	-0.241061524615803	-0.160770622316679	0.372333333333333	0.2195	0.226333333333333	0.719337779072562	0.206932105477093	-0.00696659750527102	-0.15347140769466	0.0103983682869725	0.00865744481214508	0.0100231582148692	0.020464418055378	0.017424910192764	0.0498284423355552	0.0294437490810705	0.0108124495672319	0.0092575767003672	0.009359330975873	0.0151391688796658	0.0187536984858549	0.0449286547584549	0.0189840903978369	2495.27009533939	1906.63765405474	2365.17161775154
104	9.5009022900741e-18	3.10817106819051e-22	2.27232460495603e-25	1.97212439994628e-05	4.09073693601679e-10	1.400988876778e-13	1.37193627306014e-07	9.12755387707446e-06	1.59407965779528e-21	82.3738269943169	113.898237730638	132.114263450079	18.2160257194409	49.7404364557624	54.7043074762278	27.7620131926797	19.6858329904735	113.662821255303	0.3025	0.17625	0.267	0.668504240442315	0.0281101210196598	-0.0915668692391507	-0.0781476729858761	0.374	0.219166666666667	0.228	0.712106420568579	0.183780189172225	-0.0794296147829031	-0.222426721432698	0.0102737359234561	0.00852228158368966	0.00989466786840837	0.0204830241572787	0.0174370408257055	0.0552293135445525	0.0304498845528349	0.0108222252924313	0.00925251987333438	0.00938360410572646	0.0153180412625665	0.018728738524537	0.0438723169202063	0.0204048230891774	2451.87075697826	1862.63714176934	2321.00835082542
105	7.74821722027019e-09	2.448360984254e-11	7.44240384629551e-13	0.00142607740828055	3.33156297901688e-06	0.000654732848323261	0.00273588217235925	3.83940840457678e-07	5.75752865928086e-10	40.65258435344	61.3007345876795	71.472498962059	10.1717643743796	30.819914608619	11.6135436722088	8.97573692560036	25.7734140609937	57.081971259285	0.32825	0.1915	0.268	0.710437678999495	0.0223917291359119	-0.225460737078037	-0.1190699884271	0.361333333333333	0.216166666666667	0.2235	0.717496373185819	0.146483540336205	-0.0340813395847664	-0.134536063392823	0.0105026721271734	0.00880071595386707	0.009906415524006	0.0192774089326942	0.0183929069879792	0.0500760889868132	0.0250950127771769	0.010744463668678	0.00920661177060224	0.0093175792801468	0.0150941072708282	0.0185272624524184	0.0454074481003083	0.0203247712348055	2531.72952009871	1953.56273858359	2325.03772794219
106	8.21953701114471e-12	1.73685311272587e-15	2.95608211560059e-18	5.22921158215368e-05	9.2036831469222e-09	8.23519802997956e-06	7.47916158047731e-08	6.36336987237838e-06	5.93193295853531e-13	54.6337348176821	81.5158103469003	97.8789588762811	16.3631485293809	43.245224058599	19.8824706890719	28.9364643578883	20.3756701993516	71.9591589346972	0.3245	0.176	0.26875	0.714030300573008	0.0456857963830048	-0.127896504186282	-0.0971531701800821	0.367833333333333	0.219833333333333	0.229	0.730162237070626	0.183731797307906	-0.0862587419120769	-0.21385763603338	0.0104716141234852	0.00851752746617635	0.00991518402184718	0.0201656373554102	0.018320423894131	0.0544171801131019	0.0267332926588263	0.0107853673180473	0.00926262476586529	0.00939806691989983	0.0148328066923098	0.0184661652996767	0.0435773577981587	0.0195505503380266	2520.86005871796	1861.09431684007	2328.04637728129
107	2.56056943014478e-13	1.83569123938649e-17	2.79031008421954e-20	4.55559830698993e-05	2.48275146092452e-09	1.8973805691165e-07	2.48119590990616e-08	4.12115588755052e-06	9.52199551054729e-14	61.688941905777	91.0475335721349	107.672146498819	16.6246129266838	45.9832045930416	27.1349344136506	31.0760060981247	21.2076533208347	75.8755430655447	0.322	0.17325	0.281	0.685016839242349	0.0342070269404015	-0.183503450760117	-0.0831617483580076	0.372666666666667	0.2185	0.239833333333333	0.727639556770704	0.173602728191383	-0.112671854998289	-0.190780020722139	0.0104504835439874	0.00846481218176968	0.0100533593896522	0.0209426499041612	0.0176088598883212	0.0523423472403682	0.02664005026428	0.0108144156987127	0.00924237987711479	0.00954998711542221	0.0150385453736983	0.018058369837042	0.0421305628184413	0.0186197583624493	2513.471280373	1844.00904113872	2375.58120279169
108	1.03232736813049e-11	1.18433376091324e-13	1.9284162458653e-14	0.00984796356761545	4.77326830958153e-05	5.03282047095975e-06	6.75733539499857e-06	8.36157516542785e-07	5.31455215094939e-12	54.1697289513613	72.6210978636191	79.2832911229016	6.6621932592825	25.1135621715403	20.8247559545634	20.2607315840614	24.2727012211562	67.2448618722496	0.32625	0.19025	0.27425	0.654767178197475	0.0596818899877264	-0.137516836567407	-0.107975545238077	0.370666666666667	0.227666666666667	0.230666666666667	0.706860842810053	0.175651104877334	-0.0732772052184474	-0.166785936182711	0.0104862027910244	0.00877872438061906	0.00997838929268839	0.0203943871176271	0.0181879381828592	0.0510839339693084	0.0278485275919678	0.0108025363614461	0.00937876635848134	0.00942200429103107	0.0149545314900008	0.0184720091994042	0.0425862478733291	0.0191510139574721	2525.96431551585	1946.34105687943	2349.76126192268
109	4.9344787840488e-14	2.77898674274814e-17	2.2015334463282e-22	1.47869900939148e-07	9.54536421224826e-11	0.00094587425901492	0.00797209833766766	1.92195472497601e-12	1.23331446395315e-17	65.033278562998	90.1807854025574	117.797831293421	27.6170458908637	52.764552730423	10.9306280445453	7.03973146824319	49.5620527584761	94.8692173157936	0.3245	0.19475	0.28425	0.686446846509478	0.0391044262762444	-0.205171307816295	-0.118563525881361	0.3565	0.216666666666667	0.222	0.699939328680879	0.171658974164311	0.00731664846660842	-0.188495754745844	0.0104716141234852	0.00885722552337841	0.0100884516739978	0.0194506151539127	0.0175837172164821	0.0480780674624678	0.025077626483654	0.0107126679976472	0.00921431293654374	0.00929522461268689	0.0152662347405713	0.0184634330906454	0.0131976362868618	0.0215457724462292	2520.86005871796	1972.15068767901	2387.69047451785
110	1.62088152959737e-11	5.90572442567059e-16	2.95612358180697e-20	1.08508290724969e-06	4.55332183614223e-11	2.69176418901433e-08	0.000191453002994908	1.99116316979051e-05	4.25180501696124e-14	53.2509171420388	83.7802371423786	107.551179122722	23.7709419803432	54.300261980683	30.9179084365896	13.9131627760034	18.197727121018	77.5972987353907	0.32025	0.1905	0.2765	0.683389285274109	0.0210067169080786	-0.193143186370348	-0.0536144560789983	0.374333333333333	0.221333333333333	0.2385	0.714780769024935	0.176854999605439	-0.0149152394687325	-0.137923249327367	0.0104354884149823	0.00878313421981935	0.010003694915179	0.0196779346344729	0.0176747859790678	0.049824324852514	0.0246550271306581	0.0108241639726724	0.00928523301918453	0.0095317523127217	0.0151791757450826	0.018181999586837	0.0431074319728213	0.018697106122343	2508.23102772271	1947.7886323136	2358.46896761311
111	7.36540538642096e-09	1.5820585937159e-11	2.86348024461808e-15	4.33966762988629e-06	1.26178500545422e-08	4.35500209501576e-05	0.0166681210183463	4.65972471121569e-06	3.92240066714214e-13	40.7563541935233	62.2325111690443	83.3411524508047	21.1086412817604	42.5847982572814	16.7100353173482	5.7309860457317	20.9722984180898	72.8459831000253	0.32725	0.1975	0.263	0.706490605329989	0.036345853086691	-0.138454889885677	-0.107204273702026	0.367	0.217333333333333	0.223	0.723782299461639	0.171167657699624	-0.0955757387594216	-0.245942349541299	0.0104944645238726	0.00890429774092991	0.00984702909465568	0.0189447822715547	0.0186631781530311	0.0513172551645488	0.0261867858890638	0.0107802415002356	0.00922455006706276	0.00931014712127096	0.015045654450011	0.0187663947327039	0.0445097743988852	0.0210116139662211	2528.85600222595	1987.66837973563	2304.68596790338
112	1.64122920224328e-05	7.49943242895079e-09	1.56832986762645e-10	0.000946434147467385	4.55030418019062e-07	0.0136759248915373	0.00100963536574271	0.000259086985857229	1.22453115306782e-06	24.8732075743173	48.9873815296596	59.9169132479983	10.9295317183387	35.043705673681	6.07950289433575	10.8098123324671	13.3451850872898	40.0626084995845	0.34225	0.19725	0.2725	0.728306779288711	0.0292103965971779	-0.237216578898699	-0.154683894268479	0.366333333333333	0.224666666666667	0.24	0.717845842479685	0.153934898303901	-0.0232537044931305	-0.154470680806025	0.0106119637974231	0.00890004630112007	0.00995848686951814	0.0188731226434736	0.0187779548678906	0.0484514456558247	0.024124313204511	0.0107761158794732	0.00933484587186653	0.00955225747200135	0.0148087382596263	0.0178345376013113	0.0424312187449056	0.0191350500527891	2570.06648717121	1986.26559753929	2342.91828933312
113	1.65466147845059e-13	1.94930722999486e-14	2.003750646609e-16	0.000395906183246842	2.62300289077545e-05	4.71086167247267e-05	7.24273802427471e-05	3.11854070439908e-10	2.0959601282653e-12	62.5760474075978	76.4286065658162	88.9800225831605	12.5514160173443	26.4039751755627	16.5610525635511	15.7463543915164	39.5989302948838	69.2481605642427	0.32775	0.19	0.274	0.700517990879584	0.030922048624163	-0.140395046233064	-0.112152975280499	0.367333333333333	0.222833333333333	0.218833333333333	0.711550337535633	0.135659771831906	-0.0942684666512353	-0.213109119375456	0.0104985750837623	0.00877430876178423	0.00997555792314089	0.0195753942861263	0.0181351176413715	0.0511083317081657	0.0267648830035328	0.0107822959860664	0.00930766543029591	0.00924745427039352	0.0150199271264117	0.018987028721596	0.0443569641011979	0.0216922116636911	2530.29503048692	1944.89185864717	2348.78746827602
114	3.50415459844492e-14	1.4866023365245e-17	4.38903901572149e-19	0.00125870197175023	2.67964650436498e-07	2.452502794253e-06	0.056285787053224	6.28114724860584e-10	4.28553149223514e-19	65.7281917655964	91.4882832469011	101.890410935957	10.4021276890562	36.1622191703609	22.203312698266	3.64357985440438	38.2320733252636	101.940553694332	0.32725	0.20325	0.27875	0.70013612406729	0.0201684602350129	-0.157205908820249	-0.13537187908395	0.373166666666667	0.219166666666667	0.224166666666667	0.713706953821174	0.169723773261327	-0.0806475647254078	-0.213196734399746	0.0104944645238726	0.00900056797440756	0.0100286841610952	0.0187105358307281	0.0178470432274099	0.0482385447170027	0.0261192902328885	0.0108173545914866	0.00925251987333438	0.00932745875651768	0.0152720678467498	0.0189131362513506	0.044331337793233	0.0207605364696208	2528.85600222595	2019.50002129769	2367.07544661781
115	8.54750971168056e-09	2.94919037868583e-09	6.56518907458835e-11	0.00101527590549088	0.000268976093763999	1.99050559363462e-06	0.00339099826976584	0.000113238766127554	5.77994226954817e-08	40.4514994176643	51.0093018010848	61.8088003835837	10.7994985824989	21.3573009659194	22.6041848787245	8.58415975199205	14.902068261139	46.9224095254844	0.31925	0.18725	0.26025	0.699913290251672	0.0531538073729041	-0.107364992196662	-0.118865725926788	0.365333333333333	0.211166666666667	0.2265	0.735118001935132	0.136243974003486	-0.174162348548039	-0.266162610632959	0.0104268441193462	0.00872535298095849	0.00981367020086806	0.0195435215881987	0.0185563149644303	0.0538992645069827	0.0277445994440545	0.0107698857776801	0.00912848932937406	0.00936176780037692	0.0150800895350009	0.0184916538249128	0.0436991704438556	0.0214337474645185	2505.21134270391	1928.84310284572	2293.27298752771
116	8.86316749718793e-10	8.54254726203058e-14	1.28735073633361e-16	4.6036326723796e-05	4.31688230099388e-09	2.0837645981899e-05	0.000728004208873681	2.50609846779274e-06	1.91633756958077e-12	45.0878927523008	73.3113124582014	89.9160317255191	16.6047192673177	44.8281389732183	18.1111608762712	11.4163540085592	22.1618078604515	69.4408396818404	0.32175	0.19175	0.2705	0.688597779605432	0.0352393482316886	-0.122769561016349	-0.108574117374516	0.363	0.219666666666667	0.229	0.720087621385715	0.185364233117168	0.0109903185902903	-0.169296137831373	0.0104483516774843	0.00880509702483785	0.00993550361662951	0.0195335918559456	0.0180799277063022	0.0515458439213218	0.0274695894136853	0.0107551539583743	0.00926010182741195	0.00939806691989983	0.0149230429298261	0.0183042415961347	0.0133807863494961	0.0197883447088716	2512.72611198821	1955.0022243731	2335.02206986695
117	1.30691258872669e-12	1.27060492562878e-15	3.70532660548376e-20	6.02111595503452e-07	6.73636463955816e-10	2.78577579966455e-06	5.09565601072152e-05	3.75536728984748e-08	3.29635725761145e-14	58.3754408066816	82.1722746760606	107.077750416582	24.9054757405211	48.7023096099001	21.9587247016862	16.4121867843387	30.2718502154803	78.1403118122955	0.3275	0.184	0.28375	0.707051539707317	0.0226606077383503	-0.171622862623619	-0.107689359673666	0.373166666666667	0.217166666666667	0.234666666666667	0.730646598726289	0.155866766678627	-0.00580872913562717	-0.19186141604857	0.0104965214943685	0.00866657687771756	0.0100830949192981	0.0198375045072778	0.0176475893006348	0.0503882357156889	0.0259974304808607	0.0108173545914866	0.00922199411003176	0.0094786092401615	0.015052001134234	0.0183401623965143	0.0442001936729773	0.0199486689356919	2529.57608390947	1909.61994372549	2385.84106244259
118	2.25697422928763e-09	6.52292355162917e-13	2.30498786400563e-15	0.000120082155779356	3.21391961814709e-08	4.21966561623926e-06	0.00675434371564757	1.73129906414212e-05	1.57683469534417e-11	43.1770165973394	69.0105857153394	83.8019814311192	14.7913957157798	40.6249648337798	21.1623801217647	7.33716079539772	18.4641571395441	64.8975429188074	0.3225	0.1935	0.26925	0.710141016640322	0.0392748052333744	-0.126665777153286	-0.106432689867182	0.367166666666667	0.215833333333333	0.231333333333333	0.713260273227366	0.184845195307676	0.0114569475910993	-0.163327323290045	0.0104547370011341	0.00883560461736927	0.0099210096243267	0.0189990366119446	0.0181876136976262	0.0513569265107663	0.0259923482759633	0.0107812694365325	0.00920146652827218	0.00943152097516957	0.0153070531277513	0.0183184222903916	0.013625307270758	0.0199977646836274	2514.95818222138	1965.03354773135	2330.04578169051
119	1.52387647727604e-09	1.57157320014954e-13	1.06373961985638e-15	0.000248946941165423	2.15530713932335e-08	0.0208252043556436	0.00040455944650641	2.83246090394896e-08	2.07395268570926e-13	43.9801901417195	72.0231457982409	85.4432117927827	13.4200659945418	41.4630216510632	5.34136130551451	12.5110164429589	30.8190332103222	74.2107313228607	0.338	0.19	0.27425	0.687950582531902	0.0305806949468477	-0.131586936530901	-0.10177896136799	0.3605	0.219166666666667	0.225333333333333	0.730066754340857	0.167239003192667	-0.00442861159628386	-0.16420019386663	0.0105798850174986	0.00877430876178423	0.00997838929268839	0.0201142361483559	0.0185301954089057	0.0512207576653926	0.0272095716495599	0.0107390660101046	0.00925251987333438	0.00934466545668489	0.014713645193967	0.0184140960913433	0.0451303641608901	0.0198887985583235	2558.79987311431	1944.89185864717	2349.76126192268
120	3.37661153713912e-13	1.23128774922498e-18	8.83889718234212e-22	1.97987989506939e-05	5.88422240149944e-11	0.000306952812041532	0.000212516859042348	1.22842958599086e-10	2.06508891617584e-17	61.1267858375031	96.6866803307203	114.895230734441	18.2085504037204	53.7684448969376	13.0274830764138	13.7170459787721	41.4192306708792	93.7818765183223	0.32225	0.18425	0.278	0.669690879482809	0.0274073528602061	-0.136085868927647	-0.0639438786742285	0.357166666666667	0.2145	0.221333333333333	0.720783166678882	0.176505773519727	-0.108332349197366	-0.207937365848904	0.0104526119845065	0.00867113389537469	0.0100203894186828	0.0204359250144671	0.0177194546596815	0.0516366164370927	0.027602437433858	0.0107171240460468	0.00918079618057468	0.00928523301918453	0.0150251027577268	0.01852533604997	0.0449072850130349	0.0204736288261128	2514.21530362862	1911.10859008056	2364.21783638208
121	7.90783375410079e-11	5.9775530761988e-12	1.15722113458644e-15	4.69353310293892e-06	4.13960269547388e-07	0.000251930424521497	2.08112346287813e-05	1.29710816660287e-07	1.3607057714424e-11	50.0208698426031	64.3060818539416	85.264530653003	20.9584487990614	35.2436608103999	13.3977193958181	18.1135758866349	27.8705239506053	65.2160952076547	0.3325	0.18675	0.281	0.697182537019466	0.0496856226308632	-0.204412037942963	-0.119688366924731	0.368166666666667	0.221833333333333	0.234	0.699176440766048	0.15117951935053	-0.0560414439383928	-0.19804357405849	0.0105369534825939	0.00871637575791548	0.0100533593896522	0.0199948910479706	0.0180798523084678	0.0496880908844141	0.0247520281215302	0.0107874079461291	0.00929272996448698	0.00946925727904297	0.0152907966049803	0.0182029067277883	0.0431076996700019	0.0207709737421069	2543.73992996833	1925.90385729608	2375.58120279169
122	2.5488213909595e-17	5.28373152995265e-19	2.21603560990115e-22	1.09698686104183e-05	1.48431268993354e-07	6.90179620500218e-08	2.05175300237604e-07	1.56166680232579e-10	5.14973495125467e-21	80.376200903298	98.4494983853001	117.784128175739	19.3346297904391	37.4079272724412	29.0920967641523	26.9837294669796	40.9500917659261	111.210418110827	0.31525	0.185	0.28575	0.739500975756194	0.0404470880204354	-0.158224836341212	-0.106748200229556	0.3675	0.228	0.228833333333333	0.704141708115609	0.137516640785728	-0.016106389921041	-0.185247752172961	0.0103917136510925	0.00868476900132083	0.0101044306375597	0.0187016190701185	0.0171714341561557	0.0502149696178061	0.0234076228787394	0.0107833211492334	0.00938360410572646	0.00939566169430239	0.0149163526303401	0.018442544111596	0.0434329086553665	0.0208048882668748	2492.94824114478	1915.56455620538	2393.20924051732
123	3.68003716473808e-09	2.73420079317546e-14	3.41161337260632e-16	0.000494025439216143	2.87555588315206e-09	5.72507247147861e-07	7.42829055868296e-05	0.000379372074187941	3.52960861347339e-12	42.1768114529987	75.7153568203175	87.8534393464179	12.1380825261003	45.6766278934192	25.0026785517093	15.6985038398088	12.631148266586	68.1265702921396	0.324	0.19225	0.265	0.680685254433241	0.0175444828063928	-0.146139211238925	-0.128179144583043	0.372666666666667	0.225166666666667	0.233666666666667	0.74042568254383	0.171132285766596	-0.0528636702562775	-0.191634136730365	0.0104674153157165	0.0088138419917382	0.00987097857910018	0.0197156147901042	0.0183353753764288	0.0517755850740687	0.0291113769403871	0.0108144156987127	0.00934221375924391	0.00946456902405933	0.0145050164390683	0.0183793197833187	0.0427768191389425	0.0187887735094241	2519.39144184151	1957.87635827932	2312.88823269741
124	1.71008919691551e-09	6.56250607065493e-12	1.19264739457239e-14	5.70095702698925e-05	2.21673422475668e-07	1.57986509038849e-05	0.0172480003756384	2.01814933443114e-06	6.14992553176584e-10	43.744469516103	64.1073644070784	80.3068508183605	16.1994864112821	36.5623813022576	18.6386316087446	5.67096144210882	22.5776870797581	56.9379239594873	0.321	0.2005	0.279	0.691499280377139	0.0194660338533538	-0.168754040552644	-0.0699296460148606	0.362833333333333	0.220333333333333	0.236666666666667	0.734074989402697	0.142331803087987	-0.076290383567213	-0.163002424318174	0.0104419355010699	0.00895488525805845	0.0100314413175502	0.0188795247272073	0.0175854460145787	0.0484287562436615	0.0247692019916787	0.0107540912222645	0.00927018046753827	0.00950646960022004	0.0146355975658583	0.0178778588302085	0.0427326084160122	0.0190654551305993	2510.48373138019	2004.37915982548	2368.02549548611
125	1.41037411949255e-13	2.37236458090099e-19	2.03732945286384e-23	1.94957602457346e-06	3.10361677786141e-12	3.19721001832358e-07	2.27336121487141e-05	4.5293049085736e-08	3.45534309934474e-19	62.9005450454424	100.116812658343	122.760916181982	22.6441035236385	59.8603711365395	26.1267667394477	17.9453752339341	29.9084675195045	102.392899865466	0.326	0.18425	0.2735	0.726214965731399	0.0316708694097113	-0.250865648924827	-0.145813228606165	0.375833333333333	0.219	0.225333333333333	0.712260840414457	0.194201428366351	0.00483160520519658	-0.173315614450709	0.0104841288850929	0.00867113389537469	0.00996988336376828	0.0193445432692773	0.0180923465263445	0.050062607363736	0.0241046090120701	0.0108328202441315	0.00924998816975299	0.00934466545668489	0.0153616757499393	0.0189349691607821	0.0132037118936745	0.0200488374049028	2525.23855160678	1911.10859008056	2346.83610998344
126	7.45728873124602e-08	2.82961499320157e-10	1.35803816028684e-13	1.26957773743869e-05	6.61751233722857e-08	2.11445672214981e-05	0.00465329037559103	0.000114501424122608	3.51822740027028e-08	36.0085454888576	56.0608774785796	75.1165807939396	19.05570331536	39.108035305082	18.0833198689379	8.00948755226273	14.8811504567075	48.0266008096928	0.32	0.18725	0.26075	0.660317494067829	0.0440286127143015	-0.160289905642219	-0.0823470274854251	0.361166666666667	0.210333333333333	0.227	0.722157046883691	0.165593519048575	-0.0575056900984495	-0.188421923753711	0.0104333325075743	0.00872535298095849	0.00981977253893175	0.0203277827736219	0.0185178649944162	0.0529062784431718	0.0282997015433778	0.010743386940777	0.00911527043969105	0.00936906557212871	0.0152789215200806	0.0183454574531384	0.0454383894241038	0.0206878820855136	2507.47783028971	1928.84310284572	2295.35973063853
127	8.10025042255125e-14	3.19951842986461e-15	1.70870613682234e-20	9.52822581765783e-08	4.65021514310604e-09	4.53419671596452e-08	3.92126914046119e-05	1.08323827353508e-07	1.4030517196039e-15	64.0268484130211	80.2320314152421	108.699578882322	28.4675474670803	44.6727304693013	29.9063745509375	16.9091218352078	28.2192152832977	84.8558203047015	0.31775	0.189	0.2735	0.670422737049229	0.0393584279731571	-0.182657681316885	-0.115885123498137	0.370833333333333	0.223	0.226666666666667	0.710158810101228	0.156197374078418	-0.0932514068919527	-0.251768683915655	0.010413774152345	0.00875658831506082	0.00996988336376828	0.0199546861351515	0.0178041681696114	0.0506070655126081	0.0275756018439556	0.0108035338793958	0.00931014712127096	0.00936420250682026	0.0151107210087663	0.0186896313913538	0.043376479742939	0.02125319256446	2500.64729571326	1939.07880499306	2346.83610998344
128	1.34420602514905e-11	2.74478876100935e-18	5.90649255606983e-20	0.000870235524575647	1.10107132162844e-10	2.08363496162577e-07	0.015516143092497	1.36716606421686e-06	3.41713809521461e-13	53.6321306517202	95.0150878795976	106.100200180837	11.0851123012399	52.4680695291172	26.9539259057128	5.85689494268809	23.3263158419413	73.1414631719784	0.31975	0.1915	0.26825	0.698678155913413	-0.00901257043492142	-0.143447397777769	-0.132676489528082	0.370166666666667	0.211333333333333	0.225833333333333	0.725781528712283	0.176257672112277	-0.067597425469788	-0.212318902137567	0.0104311731572589	0.00880071595386707	0.00990934237389856	0.0192945347012091	0.0380315695882378	0.0515309025987219	0.0289861863517446	0.0107995355345338	0.00913112624548765	0.00935200777743363	0.0153505432098006	0.018718285494471	0.0453186979444357	0.0206516952333588	2506.72348395956	1953.56273858359	2326.04188441822
129	2.10680992376898e-06	8.84100310339664e-08	3.24362773739256e-10	0.000124289671081914	7.09204339536859e-06	0.00173378202216365	0.059678696007908	3.48080156205596e-05	1.57899153612595e-07	29.1261612325397	43.6078384281391	58.3342987291398	14.7264603010008	29.2081374966001	9.81198574412701	3.54629136361837	17.1353699090869	44.6783007217634	0.32225	0.19325	0.275	0.688877893932314	0.04360969517209	-0.162660389784447	-0.146691895936871	0.3525	0.208666666666667	0.238166666666667	0.690380680423751	0.149449599083347	-0.0777364889270747	-0.23963077324796	0.0104526119845065	0.00883126346324118	0.00998685980097559	0.0194409810130441	0.0179311736096804	0.0500981586846317	0.0270803222350774	0.0106854557451819	0.00908866031478805	0.00952717357330734	0.0157220358132919	0.0174635028405852	0.0440178727606428	0.0221314533160361	2514.21530362862	1963.60532009835	2352.67510941676
130	1.44338906470948e-06	5.87195711483207e-07	5.72066738495512e-09	0.000384401599485296	0.000188168543264615	0.000371421805339187	0.00180370513316159	0.000305029315188413	9.56039854964636e-07	29.9073573909627	39.4384195644016	52.0449488865997	12.6065293221982	22.137591495637	12.6707434989075	9.73929041238262	13.0392555905946	40.623661877337	0.32175	0.18525	0.26325	0.677679649935163	0.0856912712931281	-0.169533557365704	-0.131415636428064	0.356166666666667	0.210666666666667	0.2315	0.729666955199871	0.14792633491141	-0.00210047686642351	-0.164603358183189	0.0104483516774843	0.00868930208563195	0.00985003707430498	0.0201974259258933	0.0186371857257718	0.0527494852775377	0.0266843691766584	0.0107104314937589	0.00912056486533825	0.00943389496375137	0.0150202124208469	0.0179242207275206	0.0455059965903853	0.0204881898635543	2512.72611198821	1917.0465597321	2305.71575700305
131	5.71638905622443e-12	8.92208548245973e-20	6.41559633445547e-23	1.9696334193387e-05	2.57700647331735e-13	1.10243513736796e-08	1.35465679131134e-07	0.000174863437188796	9.71216497297437e-15	55.3730656767984	102.151588226479	120.37002120318	18.2184329767006	64.9969555263815	32.6516900883053	27.7865346359122	14.083582379586	80.7440807142184	0.31525	0.177	0.264	0.717391622238811	-0.00572307602647986	-0.267026980429916	-0.168360610996769	0.370666666666667	0.22	0.231	0.73517254908286	0.182563324144954	-0.0554947902439816	-0.197489333006645	0.0103917136510925	0.00853650607496908	0.00985903647929908	0.0197722645482486	0.038869726303154	0.052063230993762	0.028337600445716	0.0108025363614461	0.00926514551751511	0.00942676678219966	0.0147888549558525	0.018453690543652	0.0437033716995179	0.0192211448337728	2492.94824114478	1867.25529263736	2308.79739346823
132	1.13070008115611e-11	1.2892611249179e-12	2.35933901394568e-14	0.000780232967040795	5.345333413381e-05	0.000603421617618921	0.132736736074203	8.09351095855907e-10	4.97066739024235e-12	53.9843793838627	67.5657631491049	78.853438956201	11.2876758070961	24.8690595723383	11.7653923528887	2.26020211580544	37.7374652308408	67.3890377468197	0.3225	0.196	0.28125	0.708203932499369	0.0488093235269099	-0.174610751957923	-0.120972298185892	0.355666666666667	0.208333333333333	0.226833333333333	0.734301594897661	0.16069749989559	-0.0900876770040148	-0.196952350323143	0.0104547370011341	0.00887870574508773	0.0100560817986217	0.0188773036996083	0.0176805948671465	0.0487449766985713	0.0242831536532248	0.0107070661283557	0.0090833105772785	0.00936663509685468	0.0150313445430487	0.018164953152342	0.0452867590960356	0.0204160121427085	2514.95818222138	1979.22797341227	2376.52009089935
133	2.71699774600575e-11	6.24658762374759e-15	3.23596881867136e-17	0.000181947569183854	3.19812139579609e-08	1.53564895104328e-08	0.00271689938190641	5.49297274297246e-05	2.12861221554595e-12	52.1985596173436	78.8249669339639	92.8338649440811	14.0088980101173	40.6353053267376	32.0076720794914	8.98845952383272	16.2698965980362	69.2149125986611	0.32125	0.1985	0.2625	0.682713766946954	0.036033795884622	-0.184366292292129	-0.142641937596559	0.376333333333333	0.2235	0.227166666666667	0.734559824003864	0.184773975184104	0.00711562758732137	-0.164589177404685	0.0104440776581307	0.00892124819376007	0.00984100084589085	0.0191821941274562	0.0184429255627338	0.0504306700251098	0.0276791783517217	0.0108356810478005	0.0093175792801468	0.00937149393428771	0.0147623765944946	0.0188536724114971	0.0131240385974937	0.0190984198835614	2511.23233796072	1993.26375003647	2302.62251956406
134	1.58058934799479e-12	5.14754986952886e-19	1.43569730015623e-21	8.8022406349813e-05	2.11167182795529e-11	0.0014965017292088	0.185686128195477	8.12003013654455e-11	3.05722044705396e-17	57.9887516151393	98.5038861767389	113.881555546162	15.3776693694235	55.8928039310231	10.0829177995965	1.75151707766054	42.2286828856268	92.9538259130721	0.33375	0.19975	0.29025	0.673153874727439	0.0472230113344834	-0.197966599453909	-0.123297725813843	0.364666666666667	0.210666666666667	0.232166666666667	0.718566498635472	0.228257042135839	0.00364943157377214	-0.16093529632268	0.0105468519849952	0.00894231240930515	0.0101515513961105	0.0196302314263611	0.017705162756278	0.0468184614803261	0.0250060088522271	0.0107657045585398	0.00912056486533825	0.00944337023516906	0.0154023205291099	0.0181661021639303	0.0137831333700398	0.0189953035160863	2547.2103563054	2000.22261829733	2409.50150743009
135	6.5351888969443e-22	1.63114331766407e-25	3.6072961814232e-28	6.42940292592445e-05	7.29760678857211e-09	1.33142137591379e-06	1.67205381687663e-06	2.30388209279e-16	1.49469289767438e-23	101.7496484482	129.508559468042	145.48033180838	15.9717723403373	43.7306833601797	23.3772755317113	22.9392184667558	67.3237586304658	123.406136019065	0.323	0.1825	0.28675	0.738979945277119	0.0457236524987117	-0.202209572240727	-0.115946652146914	0.37	0.221833333333333	0.2145	0.736446832257367	0.200780329854123	-0.0437822703308572	-0.172806074502317	0.0104589767710589	0.00863910829287653	0.010115007436365	0.0190763235425241	0.0174445808191019	0.0497481072903054	0.022258495862799	0.0107985324999315	0.00929272996448698	0.00918079618057468	0.0146707945543751	0.0193562349966263	0.0457246378639945	0.0192031481803357	2516.44050727843	1900.65303755958	2396.86391104861
136	1.75075677114291e-12	3.17536603975214e-18	3.81947042209875e-21	3.50076874016647e-05	5.12537273792046e-11	9.27079916578582e-07	0.0013796355998222	4.86377298075028e-08	7.94827885653922e-14	57.7807761275362	94.711102426958	111.835608013858	17.1245055869003	54.0548318863221	24.0739083494154	10.2328201706932	29.7703365397429	76.2615381116159	0.31925	0.19225	0.27125	0.6982034896756	0.0089689310732014	-0.161051869051184	-0.123383451688424	0.366833333333333	0.218666666666667	0.223333333333333	0.733966742233138	0.180854589571316	-0.0273583571040618	-0.197873768520199	0.0104268441193462	0.0088138419917382	0.00994415214238577	0.0192394327991048	0.0178029418010198	0.0507381011434815	0.0278217516377228	0.010779212176779	0.00924491817345047	0.00931510404447838	0.0147929560240852	0.0187436735542577	0.0451813682459636	0.0200016165975138	2505.21134270391	1957.87635827932	2337.99263386863
137	6.02734200653518e-12	4.9853797785386e-18	4.25385254325407e-19	0.00422074919553512	1.76855465648604e-09	8.12283421535065e-05	0.00825245918567175	1.98782280626585e-09	4.93418279634264e-15	55.265245949402	93.7698237089608	101.956142145038	8.18631843607727	46.690896195636	15.5294850688842	6.97785217245655	35.9855889136452	82.1846930512527	0.3285	0.191	0.2785	0.692029911316219	0.0201359263057677	-0.210431699918174	-0.139792386453889	0.366833333333333	0.212666666666667	0.2255	0.753698188239044	0.188712913255116	-0.061645919379129	-0.16893741912786	0.0105047155851438	0.00879193659409218	0.0100259231279361	0.0197026146131331	0.017907580368545	0.0492026257992864	0.0269158682418368	0.010779212176779	0.0091521395644451	0.00934711502441474	0.0146671707254448	0.0186230591701592	0.0452619591254435	0.0184749670130825	2532.44506401813	1950.67892129964	2366.12415426794
138	2.30570671527727e-13	4.52482245497929e-13	4.39065976342633e-20	1.22036185932928e-09	4.33364598447863e-09	2.28838457476792e-06	2.03556904583895e-06	4.46560997518511e-08	1.70059278923833e-13	61.9019675526797	69.7854518402783	106.722009132838	36.9365572925599	44.8200415801584	22.3363108162193	22.5611758423784	29.9359281573052	74.6354485650244	0.32275	0.18825	0.2785	0.735280197298794	0.0748363221920608	-0.160759807838969	-0.0632151247892527	0.368666666666667	0.227666666666667	0.23	0.715890407014037	0.148355111963802	-0.0642318986666569	-0.203067539098086	0.0104568585959574	0.00874323686316588	0.0100259231279361	0.0187820159580223	0.0179105891136679	0.0505053562235839	0.019214710213218	0.0107904585062529	0.00937876635848134	0.00941245436369145	0.014759724639692	0.0184296841498895	0.042774955974918	0.0202478225503101	2515.69991661657	1934.70189485685	2366.12415426794
139	2.37247701817476e-14	7.51132689551664e-14	1.90372462214418e-14	0.0166988521129898	0.0123439741978483	5.49509357131236e-06	0.0161867448209129	3.62049445140759e-10	1.24671181650555e-12	66.5198469561583	73.583000728242	79.3107520451194	5.7277513168774	12.7909050889612	20.6564785276787	5.78247371558427	39.3074921523948	70.3648304410057	0.324	0.195	0.279	0.698472781841349	0.0853885960070548	-0.145316157479811	-0.134290346992081	0.368166666666667	0.214833333333333	0.223666666666667	0.72619152949414	0.17563691624528	-0.0461342030029658	-0.171441272165921	0.0104674153157165	0.00886153278963018	0.0100314413175502	0.0191824215597429	0.0179673762561439	0.0496318628598417	0.0244358177796036	0.0107874079461291	0.00918597720439752	0.00932005236747684	0.0151394719978229	0.018770112395111	0.0454109246177184	0.0199859946800942	2519.39144184151	1973.56932696105	2368.02549548611
140	8.93697402114185e-12	4.90927622610676e-13	1.65371843288652e-15	0.000113710065651577	4.79540362112666e-06	7.93973245300252e-07	0.00727225121715677	3.94581443828932e-07	1.0471121447266e-11	54.4633536668152	69.6127268570999	84.5069600078568	14.8942331507569	30.0436063410416	24.3724191042347	7.20446284208811	25.7206542063104	65.7818855274825	0.328	0.20075	0.28175	0.696095440432018	0.0466851156538864	-0.146958817507991	-0.12047422778983	0.376166666666667	0.223166666666667	0.2365	0.72106245901003	0.165167576386288	-0.0684419970025147	-0.209902176425258	0.0105006252940376	0.00895906530702773	0.0100615150843646	0.0189680562394924	0.0178607900509917	0.0484182625142498	0.0250902950461332	0.0108347288130347	0.00931262665875855	0.00950415906431284	0.0150235953217541	0.0183478460264425	0.0425025501996728	0.0196554786005053	2531.01284240233	2005.76155256455	2378.39415763778
141	1.17614713963142e-07	1.60133309886299e-12	3.19434086156146e-14	0.000862507676373715	9.70115246018164e-09	0.00458271593202922	0.0208267783854143	7.6998781626807e-07	3.24450088066359e-10	35.0722971126816	67.1057101448168	78.2073640097005	11.1016538648837	43.135066897019	8.03716675075702	5.34122954850136	24.4315143324802	58.3337118745354	0.33	0.189	0.27775	0.703876727359581	0.0152879858012025	-0.137988953523113	-0.136091269270001	0.3575	0.207833333333333	0.233833333333333	0.725412415244244	0.167977352117456	-0.0191523114450772	-0.191451483450525	0.0105169055644389	0.00875658831506082	0.0100176167361572	0.019631643412162	0.0179765001321242	0.0508504605269561	0.0276032845916029	0.0107193435976081	0.00907526857422366	0.00946691417568485	0.0152611537043942	0.0178625114905491	0.045395578049939	0.0205183187591607	2536.71454284882	1939.07880499306	2363.26280947153
142	3.8919184485881e-13	1.26353100379612e-13	1.55955841857874e-15	0.00049164674228921	8.78695089384484e-05	7.73467633662264e-08	0.000190336583341421	1.75631884115898e-07	7.7111589915783e-14	60.8381416726224	72.4843041081222	84.6313880870002	12.1470839788781	23.7932464143778	28.871395607126	13.924155717792	27.2842979812776	76.3262398180978	0.3185	0.19175	0.275	0.678612446913017	0.0488705128801909	-0.227230874924733	-0.130938848506131	0.370666666666667	0.222666666666667	0.228833333333333	0.731207281862586	0.145920294934414	-0.123399995206182	-0.194323639799042	0.0104203246870379	0.00880509702483785	0.00998685980097559	0.0196334655339393	0.017808609542272	0.049178966691582	0.0256686804138198	0.0108025363614461	0.00930518158411042	0.00939566169430239	0.0147463800156219	0.0185596119801314	0.0427520970518261	0.019560909000166	2502.93450216465	1955.0022243731	2352.67510941676
143	1.25047167662345e-17	6.7557862793902e-22	5.07137678361585e-24	0.000256061673784049	6.92908331438814e-09	2.36767678053463e-12	1.71840222699345e-07	1.01065350799471e-06	2.0614634149644e-18	81.8177747480186	112.289617571398	125.656829929561	13.3672123581637	43.8390551815428	49.1529032298004	27.3264994002548	23.9077258567868	98.637671465437	0.31075	0.1815	0.2725	0.702223455892734	0.0429873167421027	-0.155877491955161	-0.107540969500484	0.378833333333333	0.2245	0.229333333333333	0.749025262132362	0.205598065397813	-0.0547566870125362	-0.183107569670769	0.0103511251391249	0.00862067474253079	0.00995848686951814	0.0196634287047233	0.0175939098134655	0.05245475957826	0.0266216889487795	0.0108498008522604	0.00933238563877723	0.0094028710918614	0.0144866503427625	0.0188067377315206	0.0433542510682781	0.0178290320627681	2478.79775846769	1894.64161017895	2342.91828933312
144	1.96720324071292e-07	1.659683199987e-07	8.33903485229063e-10	0.00017830933096658	0.000178087497463877	6.10619982386814e-05	0.00353609628264559	0.000155492697267019	3.81020966220209e-08	34.0145725648836	42.2253317571231	56.2722125832224	14.0468808260994	22.2576400183389	16.0694251199347	8.50789115036787	14.3045002937542	47.8494535902388	0.32525	0.1915	0.26025	0.69044114062386	0.0760507872663459	-0.0970750169516735	-0.0906131243943961	0.364166666666667	0.2155	0.227166666666667	0.725106553343544	0.164579450449964	-0.0194819759639428	-0.180926182627732	0.0104778868005864	0.00880071595386707	0.00981367020086806	0.0196112232967779	0.0188904445403465	0.0533376162859963	0.0262341144723763	0.0107625540213422	0.00919631236314536	0.00937149393428771	0.0150463645284139	0.0184378776492198	0.0452023481625414	0.0203797964394118	2523.05443132775	1953.56273858359	2293.27298752771
145	4.91286128517939e-08	1.53254365329032e-14	2.11009634974566e-18	3.26672692072642e-06	1.25972256607096e-12	0.000274043111786928	0.00235071561110669	8.24588485673537e-06	1.91814313017804e-10	36.8655415083413	76.9354468655401	98.5885993006414	21.6531524351012	61.7230577923001	13.2399644168017	9.25329910567234	19.8799914706815	59.4787700156166	0.3345	0.19575	0.27475	0.68336212545313	0.0169469041888879	-0.219073156624901	-0.156310963840752	0.37	0.221	0.235166666666667	0.713918430081139	0.188929316944975	-0.0219209055438322	-0.210906412439802	0.0105527510762663	0.00887442090635843	0.0099840402282663	0.0197220362616952	0.0183022754706406	0.0487550886538071	0.0276762031605093	0.0107985324999315	0.00928022420422267	0.00948560177839693	0.0151181306386115	0.0182089993552123	0.0434686571230415	0.0197683015041709	2549.27911714897	1977.81569531936	2351.70508178234
146	2.26638636060423e-17	8.79022713094782e-23	3.14705082598671e-24	0.00145367585835482	2.42087006816543e-09	1.38312459046752e-09	1.77463817468579e-06	2.14009903980213e-09	1.18642403315791e-21	80.6139727817063	116.513424557623	126.649852531704	10.136427974081	46.0358797499975	36.6924728514605	22.8247686755276	35.8417721010155	114.280129579946	0.31775	0.18275	0.285	0.701223572735641	0.0266968439071305	-0.246396221908565	-0.210966993648349	0.376666666666667	0.222	0.231666666666667	0.733827665182721	0.189788214534413	-0.0213420560497841	-0.193575574187776	0.010413774152345	0.00864370149517953	0.0100964582520118	0.0197877725439975	0.0172349898480287	0.0490759335802945	0.0277702037828575	0.0108375814197615	0.00929522461268689	0.00943626688248323	0.0148482982430329	0.0186171570160624	0.0437738545802708	0.0190695678595105	2500.64729571326	1902.15170074958	2390.45537831742
147	1.03947976667875e-12	2.95942114040461e-19	7.13662678006623e-23	5.99001289693774e-06	1.54097630650044e-12	3.44162904509678e-08	1.50677496586062e-06	5.20636776138779e-06	5.8096730346807e-15	58.8410210203583	99.6565364284579	120.147925321238	20.4913888927804	61.30690430088	30.4410760623796	23.139323414196	20.7598287303754	81.8373647369877	0.31825	0.18125	0.2795	0.680348581648183	0.0147000271536057	-0.235088915838209	-0.146865934506531	0.371833333333333	0.220666666666667	0.238833333333333	0.733077154724939	0.182386035410978	-0.0892366614876136	-0.217807479117601	0.0104181446341856	0.00861605112092885	0.0100369440131228	0.0203349031850917	0.0174297318294666	0.0501661133341319	0.0284058801487664	0.0108094900580664	0.00927520669171483	0.00953632302512509	0.014822927047594	0.0180808785890275	0.0422816638818825	0.0189319394075236	2502.17325242461	1893.13455071134	2369.92186551031
148	1.63262617302687e-11	3.42654899244683e-18	2.8053822720658e-22	1.85501554663973e-06	4.06782614200275e-13	1.9062900584356e-06	0.00610247009913621	2.4329783611581e-07	2.09067377869557e-14	53.236211352596	94.552269011856	117.291908495175	22.7396394833195	64.0556971425794	22.6872455813118	7.5197927431891	26.6543862754115	79.1111244561495	0.32175	0.19675	0.2725	0.657151996289497	0.0166421754144109	-0.216629393100369	-0.145092213732295	0.368	0.2195	0.227	0.730882730877402	0.189096981859954	-0.0032059304570659	-0.195745141285854	0.0104483516774843	0.00889152677408032	0.00995848686951814	0.0197705353481302	0.0178911099635861	0.0489103481330221	0.0289728951506812	0.010786388324483	0.0092575767003672	0.00936906557212871	0.0148376234963161	0.0185798334755182	0.0448865017419853	0.0197134946306036	2512.72611198821	1983.45529506436	2342.91828933312
149	6.03790324918650e-12	5.74402453669729e-17	1.4657012507932e-18	0.00107534772253849	6.13471043163858e-09	1.85017568170599e-05	0.00697313488924173	7.32198488595944e-09	8.46787849206955e-18	55.2616823029784	88.6622261124394	99.3553447954764	10.693118683037	44.093662492498	18.3376174645055	7.27987601272071	33.4473400288898	95.6619637324852	0.32425	0.19775	0.27225	0.704414414182685	0.010737243015673	-0.187374163949667	-0.160512554000869	0.365833333333333	0.220166666666667	0.2215	0.721869897808707	0.175391383901171	-0.0840931737112854	-0.221269147036866	0.0104695164232675	0.00890854364219609	0.00995562785629347	0.0188905004374783	0.0179701564251327	0.0493121198510686	0.0273766549261871	0.0107730070833815	0.0092676640841458	0.00928773416948405	0.014927857107178	0.0188114951396224	0.0444935199726232	0.0205929312920854	2520.12632076444	1989.06958458237	2341.93568329061
150	8.52689170359849e-12	2.44886697313689e-20	2.35465062874933e-23	2.69730822708454e-05	6.29624260362268e-14	0.0012453200650054	0.0134797389195788	1.74837951219904e-10	1.94927532778006e-18	54.5589913578187	104.839272779638	122.459314045118	17.6200412654798	67.9003226872992	10.4218659633807	6.10503357988819	40.7293875820178	98.7554321799847	0.33275	0.1935	0.27625	0.686326893316884	-0.00187410916001736	-0.190903516978079	-0.118126364866595	0.364166666666667	0.213833333333333	0.220166666666667	0.693549688334223	0.197547330546995	-0.0123141836629339	-0.185938986754386	0.0105389398601894	0.00883560461736927	0.0100008988465472	0.0197655179287772	0.0362302899017277	0.0494274329312074	0.0278322559214849	0.0107625540213422	0.00917040716807376	0.0092676640841458	0.0156735748649359	0.0188296104673388	0.0464358515238853	0.0213049240423831	2544.43626636354	1965.03354773135	2357.50645292077
151	7.8611025950037e-19	1.56752250045871e-22	1.8570183135834e-23	0.00571497230073996	3.60131616847442e-07	4.63347410196917e-06	1.31494120367252e-07	2.85660037397169e-13	2.11723352484951e-19	87.4159739781389	115.31593176422	122.953979983358	7.638048219138	35.5380060052194	20.9831217166702	27.8441047045981	53.3044408375354	103.421521528631	0.318	0.1745	0.291	0.701689616708156	0.0287830630186531	-0.227065972286001	-0.146381045622327	0.362333333333333	0.217333333333333	0.226	0.719782439293478	0.166151384680522	0.000299135229545225	-0.125731462820659	0.0104159611233463	0.00848886950381064	0.0101592866655478	0.0203810077722343	0.0170008022678179	0.0501254714499722	0.0264778519994936	0.010750894628453	0.00922455006706276	0.00935445096606093	0.0150207020271467	0.0184395913935311	0.0132417753467502	0.0196433205616268	2501.4108504352	1851.80109864677	2412.17855969582
152	5.87850744494621e-10	9.32684034705982e-18	1.73997945981545e-23	3.12627584478e-08	6.94697088007376e-16	7.56226092884687e-05	0.000556082858561014	2.274773123892e-07	1.08191517024267e-15	45.926768449317	92.46207785562	123.089599388739	30.6275215331189	77.1628309394218	15.664697024722	11.917525892095	26.7843055398916	85.4072737997979	0.32525	0.191	0.27775	0.670248262933086	-0.0424989585218094	-0.307263126876349	-0.190583666316814	0.363666666666667	0.2195	0.231833333333333	0.72077741511932	0.13798920927679	-0.00106056895168789	-0.21155651926255	0.0104778868005864	0.00879193659409218	0.0100176167361572	0.020033019981133	0.0364583650846882	0.0473601512687536	0.0297898577998367	0.0107593909380499	0.0092575767003672	0.0094386367329256	0.014932250562624	0.0181517829676251	0.0443009497760634	0.0208467581622097	2523.05443132775	1950.67892129964	2363.26280947153
153	9.44561890006425e-12	9.52950711106328e-17	2.750343731874e-19	9.32135490397951e-05	7.34731995563125e-10	1.39864653383206e-07	5.10843584410256e-05	3.7732061965172e-06	5.76077955463887e-15	54.3506464215388	87.6027649826792	102.872182078681	15.2694170960021	48.5215356571425	27.7247109143282	16.407438765953	21.3767427079911	81.8553386233892	0.32275	0.19075	0.2715	0.723264112826577	0.0292252680423143	-0.232463452492943	-0.152267208917835	0.374	0.224333333333333	0.230666666666667	0.749591176070816	0.19320840705356	-0.0369617704491146	-0.179827976970098	0.0104568585959574	0.00878753828808628	0.00994702702687274	0.018898391802688	0.0180434339844176	0.0496405069764681	0.0249881890125591	0.0108222252924313	0.00932992326755873	0.00942200429103107	0.0143874195939614	0.0185802099576697	0.0434243200106013	0.0181273142720552	2515.69991661657	1949.23458657882	2338.98029146725
154	9.61077047690551e-10	4.3770639329652e-09	2.47330729265273e-10	0.0030613555322277	0.00728607968610085	4.09660078249456e-05	0.0107189951309331	8.20505590956092e-07	3.03165697373595e-09	44.9224088114825	50.1546873984807	58.9252229138619	8.7705355153812	14.0028141023795	16.826099128928	6.51131932336466	24.3090990044784	53.4422730247276	0.32825	0.1975	0.27075	0.670255138822336	0.0735517914166857	-0.0696310253922863	-0.111452588339823	0.368166666666667	0.218666666666667	0.227333333333333	0.718917667590077	0.141356852828327	-0.0880574259177988	-0.218363964771431	0.0105026721271734	0.00890429774092991	0.0099383904407241	0.0196761531267057	0.0184815368696288	0.051384511383258	0.0269351138102405	0.0107874079461291	0.00924491817345047	0.00937392018497392	0.0150974876402176	0.0185503032031781	0.043903337413782	0.0211198610168008	2531.72952009871	1987.66837973563	2336.01352380189
155	2.99087678801367e-09	4.2918320319123e-16	6.55797880661015e-18	0.000608135215388909	6.38331434002333e-11	0.00419681189235535	0.0356885385859649	2.36189083074402e-08	2.35160109068883e-12	42.6010914354592	84.4497352686994	96.2006445444385	11.7509092757391	53.5995531089793	8.19663659940124	4.41192538414907	31.1716606797654	69.0006094133747	0.32875	0.19925	0.27525	0.68411252209038	0.0352315904582644	-0.0700866917804781	-0.0751218761527081	0.3565	0.216666666666667	0.226	0.748975390331749	0.195496717560731	-0.0503748412165158	-0.183526090420092	0.010506755669918	0.00893390318187026	0.00998967544807032	0.019317566953432	0.0181370353069202	0.0505343900968876	0.0264639937503464	0.0107126679976472	0.00921431293654374	0.00935445096606093	0.0143837041434161	0.0182494709979329	0.0448155440310725	0.0187124371994851	2533.15947460165	1997.44377321418	2353.64388313256
156	1.08008244130399e-10	1.11365684738481e-14	3.55961083064028e-18	8.24645574793932e-06	8.98363150551001e-10	0.000293368174951322	0.00518339483733864	1.53934954691279e-08	7.35349869361809e-13	49.3850257613667	77.6079175697632	97.4877766911632	19.8798591213999	48.1027509297965	13.1122688816449	7.81431649495244	32.0029964218884	71.4982869886541	0.321	0.192	0.27075	0.718088545393135	0.0439843894202013	-0.163216666208303	-0.094564085423603	0.356	0.215	0.221166666666667	0.685832798562066	0.187931702919697	-0.0150944836303621	-0.182575099599091	0.0104419355010699	0.00880947236795149	0.0099383904407241	0.0188862051973301	0.0180802351297988	0.0508022722594297	0.0241426113691146	0.0107093111203446	0.00918856435235825	0.00928272969801633	0.0155604287255665	0.0184983177474798	0.0461075973172636	0.0215954759499929	2510.48373138019	1956.44009707103	2336.01352380189
157	4.82788557741738e-15	2.65823625067577e-18	2.4977786057552e-21	2.66641477312424e-05	1.04786186869364e-08	7.22790170070185e-09	3.54089812292745e-06	4.5293049085736e-08	5.57256755323887e-18	69.7501536443815	95.0819240195815	112.7238738747	17.6419498551186	42.9737202303186	33.472493034611	21.4985851746915	29.9084675195045	96.5437245844087	0.31425	0.19025	0.2735	0.706827702317025	0.0202610880431917	-0.202438038543906	-0.147121556026997	0.370333333333333	0.228833333333333	0.225333333333333	0.715473387420771	0.161280069217067	-0.0949750856537078	-0.231293849646026	0.0103827920105802	0.00877872438061906	0.00996988336376828	0.0190595925649069	0.0175667024363378	0.0500504244388142	0.0268589734192261	0.0108005371893979	0.00939566169430239	0.00934466545668489	0.0147504738456381	0.0187480895584441	0.0428102541270365	0.0204578901998925	2489.83621956832	1946.34105687943	2346.83610998344
158	2.10211863691465e-08	8.75053962984052e-16	1.46674486816439e-19	4.05889882022969e-06	1.93759460211038e-13	0.00715887944327926	0.92699616641909	4.98676403316613e-07	5.95244169502423e-12	38.6072538525186	82.9552141812819	104.192043189181	21.2368290078994	65.5847893366627	7.23266659576075	0.00839509944489691	25.2689333165581	67.0005030837086	0.326	0.20175	0.27675	0.665372863431855	-0.00245243933294803	-0.185094606983828	-0.0961172759739089	0.352	0.201	0.232166666666667	0.723605362643896	0.175769991931481	-0.0892707982948858	-0.217200474326074	0.0104841288850929	0.00897573120282201	0.010006487077982	0.0194180048993901	0.0367384596923317	0.0482360336967331	0.0277851529156114	0.0106819966544772	0.00896323991840659	0.00944337023516906	0.0155137138517118	0.0177702628727926	0.0456336514937496	0.0209403271912999	2525.23855160678	2011.27555677596	2359.43023260369
159	9.13595919570892e-08	3.80846934353942e-09	5.55301954482028e-12	4.3913898003913e-05	2.35434057381289e-06	6.01287490696677e-06	0.00226510641444223	0.000499271692322001	4.66606317216462e-09	35.5914439595799	50.4559978505204	67.1502478395596	16.6942499890392	31.5588038799797	20.4840975409734	9.32125625900699	12.1183833448122	52.493752777082	0.314	0.1955	0.26	0.677526071419395	0.0426804274770362	-0.0409211066829941	-0.0598651122880373	0.357666666666667	0.220833333333333	0.2295	0.727410504171977	0.150936008375652	0.0106800213950081	-0.159133884870422	0.0103805528725097	0.00887013047295831	0.00981061282805672	0.0192703602659053	0.0183060037074637	0.0535470447849102	0.0279579131913205	0.0107204512567655	0.00927771653604338	0.00940527004143295	0.0146287733075649	0.0180827305869525	0.0133502421289146	0.0200375485776138	2489.05531514795	1976.40182923828	2292.22766852568
160	7.30908718188446e-10	1.83852401291481e-12	9.96485816657149e-14	0.00275061283090001	4.25899156732253e-06	0.027419364824372	0.0426913163184374	6.32054952393141e-10	1.12300363157509e-13	45.4818020307612	66.8124611605999	75.7783869529776	8.96592579237767	30.2965849222164	4.86420904126862	4.1075836431919	38.2198706754989	75.5228977323032	0.33475	0.19775	0.28125	0.68834284614653	0.0299333017291376	-0.177419462674733	-0.128688345690701	0.356166666666667	0.2145	0.2265	0.721218181128158	0.154269862809313	-0.101235467952804	-0.19651862189885	0.0105547107828616	0.00890854364219609	0.0100560817986217	0.0194998892160616	0.0180756591177914	0.0484372472512248	0.0261798920463902	0.0107104314937589	0.00918079618057468	0.00936176780037692	0.0149963308193617	0.01819443926367	0.0443586766340454	0.0205737669022733	2549.966457456	1989.06958458237	2376.52009089935
161	1.39361112390529e-11	5.11061968311855e-17	3.56178987121788e-20	1.93330796474311e-05	6.37597026234047e-11	0.000113293520156683	1.23973493828971e-05	4.63854079074993e-08	4.7190418219791e-16	53.5586179835445	88.9066700710828	107.160559347882	18.2538892767989	53.6019413643371	14.9011563203585	19.1010987571553	29.8622614908636	87.1662404848243	0.32375	0.181	0.27275	0.742652947167988	0.00921627570073186	-0.149260062135019	-0.0955775526592109	0.361166666666667	0.216666666666667	0.224666666666667	0.684524499341685	0.153470339345099	-0.00365262862636973	-0.181487885349646	0.0104653107987798	0.00861142138610953	0.00996134192347889	0.0191031141846675	0.0179185570367889	0.0526260934948565	0.0255668776569393	0.010743386940777	0.00921431293654374	0.00933484587186653	0.015615473613002	0.0184640660595746	0.0455582848806863	0.0220798637186692	2518.65542149108	1891.62580658944	2343.89963430169
162	4.17418166434879e-06	1.41888400808664e-08	7.01094322247534e-14	7.51399825115204e-08	6.37380325181022e-10	0.000177944717668736	0.00363449164478685	0.0011055537440085	2.93707995026606e-10	27.7120870403996	47.6021203270211	76.5295832608826	28.9274629338615	48.817496220483	14.0507303004306	8.45796053344748	10.6418776210048	58.5507254530363	0.331	0.19125	0.27	0.699072831814409	0.0477878684186552	-0.201165384990544	-0.100239747496973	0.3675	0.215166666666667	0.241	0.702395288519082	0.173400469548044	-0.116143990290257	-0.239252775975044	0.0105249649616387	0.00879632914648074	0.009929718004547	0.0196098076811506	0.0185274700559683	0.0503355232704857	0.0242134631494869	0.0107833211492334	0.00919114926021076	0.00956583779008996	0.0155344830637294	0.0178283412377411	0.0423589778098992	0.0204584598451261	2539.53824202618	1952.12163809608	2333.03536051439
163	2.88096861992366e-12	1.22128682398743e-14	1.28418239981036e-17	3.0758757724553e-05	1.11182711043307e-07	4.67624035711619e-05	0.000903444191728911	3.36823237492376e-09	1.49568643804142e-15	56.7675150717369	77.4136379571173	94.7839848238582	17.3703468667409	38.0164697521213	16.5750411495192	11.0156791390946	34.9584111298991	84.7201385560497	0.31525	0.18225	0.28075	0.735569711654235	0.0467938684453116	-0.115628865127949	-0.07020710004057	0.3545	0.209166666666667	0.228333333333333	0.719780686333282	0.16998972306552	-0.054304047332761	-0.186686703771781	0.0103917136510925	0.00863450902617291	0.010050633132454	0.0189796322015652	0.0174168467888668	0.0519652621303057	0.0235036959324755	0.0106991640353594	0.00909666756518599	0.00938843343973516	0.0152384943690153	0.0180517418135482	0.0454683022334582	0.020655366896025	2492.94824114478	1899.15269869575	2374.64107729904
164	2.68066116510536e-13	8.50159599345616e-16	6.20575931273164e-17	0.00366493918647323	5.2195921576132e-06	8.30688673186085e-07	0.00178654011694758	1.08718791980953e-08	6.88136635771087e-16	61.5958102540608	83.0157864716966	91.458574605218	8.44278813352139	29.8627643511572	24.2853405091737	9.75686804803081	32.6787597794155	86.3668226702674	0.3255	0.19875	0.27575	0.666168068719837	0.0375874296168663	-0.188040164059677	-0.160522164991392	0.3735	0.224833333333333	0.225333333333333	0.716008005118463	0.171217102718534	-0.0394227337796294	-0.183558249511566	0.0104799708918941	0.00892547201975266	0.00999529497868149	0.019587958009184	0.017996911673374	0.0487420007853632	0.0279292413479925	0.0108193069880585	0.00933730396851672	0.00934466545668489	0.0149842284874612	0.018859745822928	0.0439894758975288	0.0200047821078618	2523.78360996425	1994.65866047588	2355.57767163369
165	2.14538110139032e-11	3.57311425919327e-14	2.10933335075269e-17	1.62398889014247e-05	2.61537220077262e-08	1.10386104272637e-05	0.0171713569075429	5.55839126800106e-08	3.60345511340838e-13	52.6798263882665	75.1510275688634	93.7371451178042	18.5861175489408	41.0573187295377	19.3227015171706	5.67877456211136	29.5115694496926	73.0277173067156	0.32025	0.19775	0.2785	0.69686432871451	0.0333230159600647	-0.151147323203112	-0.0722759464896175	0.362833333333333	0.2175	0.230333333333333	0.72219074670139	0.166434143818486	-0.108421850028621	-0.203558010780995	0.0104354884149823	0.00890854364219609	0.0100259231279361	0.0189319773128024	0.0176476536950866	0.0491778674759179	0.0245177107641253	0.0107540912222645	0.00922710381009996	0.00941723348907408	0.014980277848608	0.0182236318315576	0.0434123869314851	0.0198937501655194	2508.23102772271	1989.06958458237	2366.12415426794
166	5.61818076900513e-11	4.24284706386708e-15	8.69472591644224e-20	4.09161887764617e-07	3.9952737782112e-11	0.00407703081691807	0.0157035604765963	5.10241996571499e-10	3.09467150625028e-14	50.7178807286582	79.6386098696967	105.289239868998	25.6506299993016	54.5713591403401	8.24918472222816	5.83576719109988	38.6376842876871	78.2749707629692	0.33275	0.19025	0.28675	0.684908256038955	0.0291814029890637	-0.115554464881179	-0.0962759186260201	0.360666666666667	0.21	0.231333333333333	0.720687489100019	0.176220007384306	0.0108571583048513	-0.195836964245944	0.0105389398601894	0.00877872438061906	0.010115007436365	0.0200138620350141	0.0177494025593473	0.049917942565096	0.0266849236631274	0.0107401483464784	0.00910996683571757	0.00943152097516957	0.0153113773199942	0.0181012445248601	0.0138598315599685	0.0206588763703206	2544.43626636354	1946.34105687943	2396.86391104861
167	1.81035560575373e-11	1.05656669287264e-14	3.27601861205441e-16	0.00138880741594483	4.83909544032405e-07	0.00358951787046678	2.79274135949636e-05	3.86364931703401e-09	1.26873424925976e-14	53.0257241556028	77.7187266878427	87.9393256494623	10.2205989616195	34.9136014938595	8.4806096659886	17.5539221394538	34.6912467158654	80.1751633813327	0.334	0.18775	0.2725	0.708096797488724	0.0357180681344901	-0.218169101681477	-0.173215763593748	0.362333333333333	0.222333333333333	0.220833333333333	0.723741037448388	0.16676331551672	-0.0155888190003785	-0.177560518884632	0.0105488216791929	0.0087343066585965	0.00995848686951814	0.0197313604678532	0.0184756997857644	0.0502702285673752	0.0268387335563891	0.010750894628453	0.00930020741919938	0.00927771653604338	0.0147246522955586	0.0187254684741313	0.0451692025852756	0.0203428908997107	2547.90106699208	1931.77577754434	2342.91828933312
168	5.04275183003971e-16	6.48010431052438e-19	3.01863684233819e-22	1.23097332654143e-05	1.13374278827045e-08	1.56817227907247e-08	1.93440007251117e-06	3.87980686023327e-09	5.03696889316113e-18	74.3301367958775	98.0243305332988	117.138965581958	19.1146350486597	42.808828786081	31.9669600034449	22.6591186559599	34.6831226036265	96.7566106605136	0.31775	0.18475	0.27625	0.700489515733949	0.0369971530371486	-0.250533916571156	-0.147576136178857	0.372666666666667	0.224	0.224333333333333	0.743818945701727	0.160325098001452	-0.00828832839004958	-0.164425755984589	0.010413774152345	0.00868022994775904	0.0100008988465472	0.019663224930232	0.017668527011061	0.0496697443578	0.0253903782443199	0.0108144156987127	0.00932499210395749	0.00932992326755873	0.0144891028541189	0.0188839682650342	0.0445867824246138	0.0193247595138028	2500.64729571326	1914.08089457842	2357.50645292077
169	1.9589455545362e-09	8.09877402954135e-11	2.14284859714164e-13	8.71069724058155e-05	3.56755215086748e-06	0.000417150512508368	0.0886048408553916	1.58974576034795e-07	1.82963784590538e-11	43.4666505614987	58.7433617821807	74.1407855085381	15.3974237263574	30.6741349470394	12.4537631696294	2.89953988333582	27.476991517764	64.5760953761212	0.32725	0.19	0.28225	0.720305247619352	0.0507470923331771	-0.2494409255786	-0.158326891912601	0.3615	0.203833333333333	0.2355	0.710591322101835	0.152088623856228	-0.0868686160955202	-0.207761731799146	0.0104944645238726	0.00877430876178423	0.0100669330145859	0.0191318840192041	0.0178254289858135	0.0482016277227433	0.0231876959313748	0.0107455389955159	0.00901017449331464	0.00949025328712184	0.0158127217218888	0.0179007128709287	0.044863642721757	0.021423780840022	2528.85600222595	1944.89185864717	2380.26328285557
170	3.76351375227313e-13	1.19846410723509e-19	1.57843460363461e-21	0.000492017657959528	9.48778192783051e-11	6.78116151929018e-06	4.6631167172313e-07	9.22492161244091e-08	1.26733338737926e-16	60.906325034819	101.537760448078	113.683437920881	12.1456774728031	52.7771128860622	20.2539977032611	25.3983712017125	28.5301818668086	89.9491758992941	0.32475	0.185	0.2695	0.665771348001499	0.0259983085600902	-0.152602056574841	-0.142129003719405	0.3685	0.226666666666667	0.222666666666667	0.734528478661819	0.190441386941985	-0.0159350893681506	-0.183819686545067	0.0104737084184169	0.00868476900132083	0.00992391641734901	0.0205274866619278	0.0181998179031706	0.0522942343599198	0.0301611325238231	0.0107894430366224	0.00936420250682026	0.00930518158411042	0.0144676816571605	0.0188369054879508	0.0443728095243558	0.0192104593398978	2521.59265615915	1915.56455620538	2331.04357759289
171	1.91568504349011e-09	2.35176164326201e-09	2.37273597378e-09	0.115164462899101	0.0332363430552158	0.000196622955666585	0.0127567693759656	2.5866827307613e-07	1.23560132855001e-08	43.5123175028384	51.4987452068999	53.9806260166988	2.48188080979889	10.4683085138604	13.8630841024897	6.20253200177649	26.5360315275848	50.3454201027529	0.3275	0.19575	0.277	0.701829071569802	0.0565509161243934	-0.114757324447644	-0.135443054563526	0.363666666666667	0.216333333333333	0.231333333333333	0.721535987515572	0.133861684645457	-0.147426032957189	-0.208694410819472	0.0104965214943685	0.00887442090635843	0.0100092753382249	0.0191611753477405	0.0180964862630036	0.050226357782852	0.0258884607822329	0.0107593909380499	0.00920918105039317	0.00943152097516957	0.015062845252697	0.0181734227386723	0.0428895258833724	0.0204947152827092	2529.57608390947	1977.81569531936	2360.39024858983
172	1.04512844142001e-14	2.18938050238331e-17	4.5732961601036e-22	4.21717889128141e-07	9.04680369624491e-10	4.06099373875549e-07	2.87464901581827e-05	2.76934331980206e-09	6.91372387044933e-20	68.1834349718411	90.6792838709589	116.271588492324	25.5923046213647	48.0881535204826	25.66512823005	17.4989599207329	35.3396640770388	105.769999400926	0.3195	0.19125	0.27425	0.708019097356746	0.0421946337927949	-0.151594025076218	-0.0730833432291991	0.368666666666667	0.226	0.222	0.72082054202982	0.174737580561753	0.0184059513855184	-0.14287222178167	0.0104290103618974	0.00879632914648074	0.00997838929268839	0.0191109672570655	0.0178517144025132	0.050690320396215	0.0241497820410198	0.0107904585062529	0.00935445096606093	0.00929522461268689	0.014746850173385	0.0188805308223026	0.0132565939558091	0.0197566660171735	2505.96798825655	1952.12163809608	2349.76126192268
173	1.06818404925185e-10	2.57105593500255e-14	7.11261648268471e-17	9.04968927678221e-05	1.86814847515618e-08	4.08774669182975e-05	0.120924572760921	1.3807163120085e-07	2.31319808724963e-14	49.4076203242985	75.845068057959	91.1703572092774	15.3252891513184	41.7627368849789	16.8302053171628	2.40530475648848	27.7496717068097	78.8955403906165	0.325	0.2005	0.2715	0.697071143149376	0.0328021982032734	-0.164164075961323	-0.12873252884147	0.364833333333333	0.213333333333333	0.225166666666667	0.708492767277237	0.18541772683031	-0.0423811437864196	-0.209328700000991	0.0104757993101048	0.00895488525805845	0.00994702702687274	0.0188822331796976	0.0181506858275513	0.0493805901326154	0.0262268367089481	0.0107667519514895	0.00916259175424392	0.00934221375924391	0.0154589383575676	0.0185742881483921	0.0454655030684512	0.0210186628181213	2522.32411354406	2004.37915982548	2338.98029146725
174	1.682412403441e-11	4.28135682081137e-15	3.98930660596036e-18	2.68580856487448e-05	6.19637859707479e-09	4.77880599744236e-06	3.27082102148775e-05	4.09988202069707e-07	2.59267223737165e-13	53.1750246164411	79.6196084117801	97.24777524612	17.6281668343399	44.0727506296789	20.9239566534434	17.2535717087703	25.6467367832793	73.7328472815639	0.31225	0.18475	0.2755	0.700918223909853	0.0302191486755983	-0.20430344788382	-0.117428699993701	0.356333333333333	0.218833333333333	0.230666666666667	0.686442770395704	0.158112799796434	0.00904577226290468	-0.147981135615392	0.0103647808993507	0.00868022994775904	0.00999248717286892	0.0195033971850095	0.0174531800217194	0.0506587910397918	0.0259994781527536	0.010711550452712	0.00924745427039352	0.00942200429103107	0.015374219894853	0.01798236194625	0.0134548828146879	0.0210829544872222	2483.55645895776	1914.08089457842	2354.61140363648
175	2.75361182358483e-10	2.46873821322501e-11	1.08123639918604e-15	9.02541521777954e-07	1.1566658487738e-07	5.84079220674067e-05	0.000182924203365901	3.63911420216527e-07	7.39501839276999e-12	47.47537360762	61.2830407442816	85.4086050426595	24.1255642983779	37.9332314350395	16.1535847516625	13.9988322642639	25.8768284526304	66.5325087316805	0.3185	0.19025	0.27075	0.716575626719397	0.042076463469438	-0.131225471805357	-0.0827765127988895	0.357333333333333	0.221166666666667	0.226	0.696315128356477	0.137076459820183	-0.10304288415841	-0.240493183365839	0.0104203246870379	0.00877872438061906	0.0099383904407241	0.0189666222405025	0.0179729119034068	0.0516229408753767	0.0248578104420772	0.0107182345275145	0.00928272969801633	0.00935445096606093	0.0151315886249689	0.0182421176033471	0.0435528329431334	0.022137200458091	2502.93450216465	1946.34105687943	2336.01352380189
176	7.15234370193238e-09	1.72527709830986e-10	2.1820442330884e-11	0.00782821620656951	0.000106370662157449	0.00020828047043123	0.0114111964389355	1.08812711277296e-06	1.33008989739946e-09	40.8164686204582	57.1227971257576	64.1951551806378	7.07235805488017	23.3786865601796	13.7548669529533	6.40013067442123	23.7655497140186	55.2501284293286	0.32325	0.18725	0.27625	0.694222655464151	0.0479027990397507	-0.110733277740188	-0.088086231408995	0.359166666666667	0.207833333333333	0.233	0.729704334277056	0.162825285889984	0.00674681661857458	-0.120409598329482	0.0104610915285157	0.00872535298095849	0.0100008988465472	0.0197698194011348	0.0179317031744104	0.0517565530447866	0.0262941528924893	0.0107303567689665	0.00907526857422366	0.00945516790438171	0.0152145417239806	0.0179586185665856	0.0139694819277131	0.0196191621350211	2517.17995467019	1928.84310284572	2357.50645292077
177	2.0744566233248e-09	5.88110079213017e-16	7.97982161828869e-20	3.22096253927327e-06	1.03951953853475e-12	4.36171552181731e-07	0.000725806661828321	0.000166389911715062	9.53480025760678e-15	43.3494820429005	83.7890019456245	105.469217055281	21.6802151096563	62.1197350123803	25.5272820087121	11.4219707531247	14.177024026716	80.7833104615904	0.3235	0.19	0.25975	0.686862687306069	0.018347386197924	-0.103372650166862	-0.0557123742357848	0.372666666666667	0.217833333333333	0.226833333333333	0.704843697360896	0.194205271640378	-0.0656776072321153	-0.208692978919955	0.0104632028704003	0.00877430876178423	0.00980755131423694	0.0197355468762838	0.0185714355671508	0.0535587581861693	0.0280485690249609	0.0108144156987127	0.00923220466154035	0.00936663509685468	0.0154781389790437	0.0187444876922347	0.0443640993354907	0.0204059034778173	2517.91825925401	1944.89185864717	2291.1810501472
178	1.31766351175013e-17	8.39705920914128e-20	3.68601275496274e-23	1.14812404173103e-05	4.73029962316161e-08	4.47614411630132e-06	3.22917363832477e-07	1.64238378921461e-12	2.0010335725397e-19	81.7118310637379	102.2777241691	121.5253610406	19.2476368714997	39.8135299768619	21.0493082988214	26.1075589696193	49.8704649748761	103.540028883727	0.3265	0.19125	0.28825	0.687522601395432	0.0200024223266182	-0.215460666499115	-0.108690760268686	0.371166666666667	0.234	0.2255	0.725899231501172	0.134943572032201	-0.0429478678186457	-0.165043432611062	0.0104882733058626	0.00879632914648074	0.010130759344316	0.0197206553570536	0.0174011331977594	0.0479800194427795	0.025409372492033	0.0108055247810557	0.00946925727904297	0.00934711502441474	0.0143673111905544	0.0187490680505999	0.0428125618236486	0.0196736167743871	2526.68894208379	1952.12163809608	2402.30925905731
179	9.97724889835348e-12	2.11662268312282e-17	6.62652613609062e-22	6.53659070408512e-07	1.57797257067799e-12	8.16843690935537e-06	0.000355148838805664	5.72028289764749e-08	5.93343531656764e-15	54.239151956157	90.7499238524615	115.497058392499	24.7471345400372	61.2579064363417	19.8980319818202	12.754525477043	29.4559271251146	81.7925345637664	0.32675	0.18625	0.2765	0.690975402942176	0.0196086599283872	-0.145618019313385	-0.0964747969397571	0.370166666666667	0.2155	0.2285	0.766672365388959	0.173135119862446	-0.0590636252073217	-0.215246790119237	0.0104903404316154	0.00870737491664218	0.010003694915179	0.0200020447479007	0.0179253398926927	0.0513288440836574	0.0274390992906245	0.0107995355345338	0.00919631236314536	0.0093908449558329	0.0143307678321555	0.0185719755923651	0.0445429046733411	0.0190541999134409	2527.41243175962	1922.95802735345	2358.46896761311
180	2.74218313369194e-09	4.26816107609723e-12	1.2991007016376e-15	7.75855338925766e-06	1.48726591349518e-08	0.000224754604750804	0.000146000014939736	2.26398922791172e-06	1.12019830612318e-09	42.7786937309393	65.0226985205809	85.0191617775199	19.996463256939	42.2404680465806	13.6119142161933	14.4231045394499	22.3568935753792	55.6262950558281	0.3275	0.18775	0.2765	0.655466766347699	0.0508114822746925	-0.166883864988315	-0.104866596680906	0.363333333333333	0.219	0.2345	0.720284666097734	0.167204600574656	-0.0393840867603884	-0.190505174031695	0.0104965214943685	0.0087343066585965	0.010003694915179	0.0205965551601556	0.018097146077326	0.0507226650209118	0.0277078861913471	0.0107572752403389	0.00924998816975299	0.00947627431470004	0.0149567172060865	0.0180218308776488	0.0435998612139685	0.0198738171717594	2529.57608390947	1931.77577754434	2358.46896761311
181	1.31833499994814e-10	5.55207091792333e-15	9.65839128976052e-20	3.42161599082997e-07	1.91961502916206e-11	0.0367901290538722	0.000474855288429974	7.92682008953196e-10	8.92711615629108e-14	48.9784110247638	79.0729415248861	105.068737700123	25.995796175237	56.0903266753594	4.36010076527054	12.2119047126998	37.7780619746391	76.0133995561151	0.3395	0.19525	0.29325	0.716954115770943	0.0126117848335969	-0.248991298462899	-0.146708422741352	0.359833333333333	0.224333333333333	0.238	0.687813994441312	0.151144839054693	-0.107214398619655	-0.243527933129108	0.010591315450948	0.00886583443676511	0.0101822914061197	0.0191878648327132	0.0176569170375975	0.04626755917752	0.0239812440390233	0.0107347226285887	0.00932992326755873	0.00952488118985431	0.0151732298566756	0.0177169648429284	0.041713273160045	0.0211334663213912	2562.81309439564	1974.98637363245	2420.1443497378
182	2.30784182373323e-15	7.4097971526073e-16	1.18494311927861e-16	0.00918186300542751	0.000843262289417705	9.48854721614513e-07	0.00277559537602918	1.31710515498067e-10	7.67565494666176e-16	71.2470000861831	83.3042289682016	90.0913351711024	6.78710620290076	18.8443350849193	24.0292055012087	8.94940788028725	41.2829833104643	86.1352393718037	0.32575	0.196	0.2815	0.708672161333251	0.060869134202714	-0.116424489476689	-0.118129969692038	0.3735	0.220833333333333	0.224666666666667	0.731364124679247	0.172308836522089	-0.0560510887590588	-0.180971353932617	0.0104820515860554	0.00887870574508773	0.0100588003624869	0.0189554354246967	0.0178396275618875	0.0496229968756667	0.024693406543458	0.0108193069880585	0.00927771653604338	0.00933484587186653	0.0148818321033654	0.0188969868057002	0.0443742154443994	0.0195935891175575	2524.51164990659	1979.22797341227	2377.45774229192
183	9.50008442170846e-14	8.20289879940791e-16	4.39001587743925e-18	0.000187205407464795	1.01606084996448e-06	7.58106864503662e-08	6.39280742719459e-07	3.97096719321691e-07	4.89990076306406e-14	63.7031197807592	83.0908471875991	97.0461844212005	13.9553372336013	33.3430646404413	28.9102498064858	24.7900058179966	25.7083910678029	77.2945185875601	0.31525	0.17575	0.2775	0.659299316872879	0.0264078762195622	-0.184966259688786	-0.118019685581136	0.367333333333333	0.216166666666667	0.2325	0.717254623205363	0.138878887523472	-0.0548965226441061	-0.179194373763809	0.0103917136510925	0.00851276702084437	0.0100148401640643	0.0210644460812107	0.0174622077874778	0.0523026579240012	0.0299119126969801	0.0107822959860664	0.00920661177060224	0.00944809548290697	0.0152245182433281	0.0182434893805181	0.0440158789605553	0.0206394079026185	2492.94824114478	1859.54976805772	2362.30653633031
184	1.37498646459735e-16	2.11340098581509e-19	1.41739251056266e-20	0.00312389373674155	1.80126838549401e-06	0.000576950060392165	0.0217109340163509	6.26731312092339e-15	2.33727730477188e-16	76.9630762589222	100.357399311139	109.091055999201	8.73365668806218	32.1279797402785	11.8489132378618	5.26880321823046	60.8157923788276	88.6541634164049	0.3245	0.188	0.2885	0.714568320038916	0.0327429671714434	-0.234855586866343	-0.155362060780603	0.357833333333333	0.206666666666667	0.2195	0.717423539185381	0.167575870278082	-0.0484353943751297	-0.167242806193321	0.0104716141234852	0.00873877469051273	0.0101333714828188	0.0193195085763192	0.017371710476924	0.0480940470831136	0.0246364334698018	0.0107215575054241	0.00905642242672919	0.0092575767003672	0.0154719903830613	0.0186460495195879	0.0470576182679044	0.0211667449516526	2520.86005871796	1933.2396550353	2403.21254845426
185	2.71835947267676e-13	7.38947132235927e-15	2.58081140571522e-21	5.01371850057326e-09	2.13961857068976e-10	7.71773480134003e-06	0.0012511783506782	2.06091103825402e-09	2.69276765649993e-15	61.5674335473414	78.4713996891405	112.655489844721	34.1840901555806	51.0880562973798	20.0065499948141	10.413198721837	35.9152333861894	83.4717268333429	0.3255	0.1925	0.272	0.703464468585449	0.052955320410638	-0.102352965369193	-0.0776694306451115	0.369	0.219166666666667	0.2195	0.722814297762379	0.178128867435589	0.00326743165258213	-0.223805416950658	0.0104799708918941	0.00881820590470016	0.0099527648803929	0.0192862788233376	0.0182375699413244	0.0515537125667471	0.0252229402629408	0.0107924852962344	0.00925251987333438	0.0092575767003672	0.0150217582620799	0.0190344245624109	0.0129609062155344	0.0209878293540525	2523.78360996425	1959.31100959541	2340.95181544975
186	9.80295047696416e-09	1.00793977301806e-14	4.30227938813323e-18	1.13429401399802e-05	1.28719738296054e-11	0.00229761749699131	0.00143194247076041	2.50612727181979e-07	3.82334081900618e-09	40.1707706989218	77.8179306964776	97.0887048754994	19.2707741790218	56.9179341765775	9.29514663243026	10.1641972895468	26.597153428238	52.9321137858163	0.3335	0.189	0.279	0.710249903922406	0.0145493494904325	-0.250902861873152	-0.146088796498695	0.363166666666667	0.215166666666667	0.233166666666667	0.721461942024779	0.178393595582973	-0.13957190492175	-0.238436840113783	0.0105448789578695	0.00875658831506082	0.0100314413175502	0.0195865446178963	0.0180560845035446	0.0486870666181012	0.0254653784825099	0.0107562152975946	0.00919114926021076	0.00945752126433474	0.0151074578708058	0.0180883663073741	0.0429331959163934	0.0199850885562664	2546.51852132045	1939.07880499306	2368.02549548611
187	6.0520016131148e-13	4.80455411081321e-15	3.15043599189806e-16	0.00327965211364201	1.20084148808958e-05	0.000154803406732121	0.0229471249294248	6.20472915527045e-11	5.30071191393149e-17	59.9407773787971	79.3771258054585	88.0220976238779	8.64497181841944	28.0813202450809	14.3128636869569	5.17250334384335	42.754867810514	91.7916218423322	0.32725	0.20525	0.282	0.677741260856378	0.0129862459099291	-0.153441165349241	-0.143970243443316	0.364	0.224333333333333	0.224166666666667	0.691612198431459	0.137265982196881	-0.0720121038283172	-0.206819484362338	0.0104944645238726	0.00903338362740562	0.0100642259673639	0.01900752117487	0.0176663790301929	0.0476394998110614	0.0272764497642237	0.0107615010548007	0.00932992326755873	0.00932745875651768	0.0152065149317961	0.0185734624964307	0.0437941703234569	0.0218742706348202	2528.85600222595	2030.37957381223	2379.32933760386
188	5.79709290322079e-14	1.50890112615205e-16	3.84893348621763e-19	8.13849338075947e-05	1.44798953421135e-07	5.42791190064987e-07	0.00143526672509931	3.05209217923119e-09	1.51295836962894e-15	64.7061656244841	86.6404475976233	102.166291830763	15.5258442331397	37.4601262062788	25.1054540945534	10.1599222691293	35.1503329652642	84.6957712270307	0.326	0.196	0.275	0.693433192727581	0.0275188197770971	-0.225398423060113	-0.183442293380212	0.374833333333333	0.2225	0.222833333333333	0.73160962446988	0.16492701512257	-0.0957473640611869	-0.245053326813404	0.0104841288850929	0.00887870574508773	0.00998685980097559	0.0192727525309257	0.0180034085343282	0.0485728334759132	0.0272631861723554	0.0108270617163884	0.00930269558098814	0.00930766543029591	0.0148311715035702	0.0190449221858456	0.0438755649690273	0.0205770125153278	2525.23855160678	1979.22797341227	2352.67510941676
189	9.69708188837691e-07	1.51573617207018e-10	9.25196008963226e-11	0.05561368677056	4.18143043307677e-06	0.000295525202971426	0.258737201575676	0.000168401772284828	1.58139857368756e-09	30.7283142605593	57.400492372617	61.0640821891575	3.66358981654048	30.3357679285982	13.0985451267516	1.27550113698453	14.154411403395	54.8708275211105	0.3285	0.19675	0.27175	0.693464667826208	0.0327634694148416	-0.144348418111744	-0.148484263330622	0.363666666666667	0.206	0.238333333333333	0.722826646302751	0.182372961275237	-0.0257362885978851	-0.160755170890194	0.0105047155851438	0.00889152677408032	0.00994989793839576	0.0192918415102923	0.018278189196649	0.0502465874474515	0.027395606753218	0.0107593909380499	0.00904560177410701	0.00952946394711358	0.0155257364336438	0.0178377793510639	0.0450062839351595	0.0195672202766802	2532.44506401813	1983.45529506436	2339.96668508452
190	4.98287545327814e-15	1.25812154947637e-17	4.26799358613038e-22	7.13266436672993e-07	1.73587157201027e-09	1.24483304566558e-05	0.000277453306752994	2.00636161143475e-11	7.12346432185339e-18	69.686062615001	91.836912048384	116.415862145201	24.5789500968167	46.7297995301997	19.0932665569817	13.2167838270743	44.9645277809632	96.0263440917064	0.3205	0.187	0.28425	0.691111893768947	0.0305376920705801	-0.214558808666643	-0.125382229888315	0.362833333333333	0.216833333333333	0.224833333333333	0.720123525605101	0.15766793659716	-0.0256813478669483	-0.198561253399899	0.0104376408816162	0.00872086731715267	0.0100884516739978	0.0197745171449935	0.0173916129355412	0.0490925476280037	0.0258847108744439	0.0107540912222645	0.00921687554661911	0.00933730396851672	0.0150479765446224	0.0185154027674204	0.0452499225677616	0.0209773688627514	2508.98307673322	1927.37430227184	2387.69047451785
191	4.53844090276642e-07	1.04228435110376e-14	2.14614584340081e-16	0.000869186793568155	1.54411195764117e-11	5.48511170292432e-05	0.00490032411508308	0.000261613831422883	1.55832139638484e-12	32.2935923268014	77.7473831784591	88.8347315749415	11.0873483964824	56.5411392481401	16.2726101502722	7.91586143919812	13.3269849305652	69.8854362605887	0.32225	0.1885	0.25925	0.681044029417759	0.0111493906101411	-0.237749565585491	-0.169745444279491	0.361333333333333	0.2115	0.227333333333333	0.702627798238841	0.198741490578835	-0.119554584634457	-0.228276194897861	0.0104526119845065	0.00874769318552234	0.00980141584804528	0.0199176124022993	0.0185005511544746	0.0513777483446908	0.0298973285238153	0.010744463668678	0.00913376087895326	0.00937392018497392	0.0155730128870982	0.0183367531197702	0.0443845276254823	0.0206394619919202	2514.21530362862	1936.16249868017	2289.08391201362
192	7.2964842108312e-09	1.44007377144254e-13	1.88318744154212e-14	0.00759744148042174	8.59468894564288e-08	0.00736508957179066	0.0372182466339476	2.28638045102622e-08	1.36800325529518e-11	40.775607812262	72.2078739174212	79.3338648130011	7.12599089557989	38.5582570007391	7.18169984250198	4.34039688621851	31.2347368711798	65.204539314591	0.33575	0.19325	0.27975	0.717588299213196	0.015207971097084	-0.181496860815899	-0.137778270172426	0.361833333333333	0.210333333333333	0.230166666666667	0.723108564446306	0.168273622784175	0.00570442772665979	-0.137087112156899	0.0105625163728187	0.00883126346324118	0.0100396895586077	0.0192039753785581	0.0181152512301419	0.0492206602705515	0.0259024610802067	0.0107476854476837	0.00911527043969105	0.00941484496760266	0.0152752193778035	0.0181995764820897	0.0137439342845167	0.0200007750636276	2552.70459659358	1963.60532009835	2370.86818802854
193	1.51454084936954e-10	1.88627786670238e-14	2.32769224244539e-18	2.8961356991382e-06	4.19780070050667e-10	0.00159190915397891	0.00068312066194949	7.67778133380127e-09	3.06153759277138e-13	48.69535347294	76.4978724764005	98.3820399476026	21.8841674712021	49.6866864746626	9.96908117572639	11.534619265698	33.3550595124179	73.3768575755051	0.33425	0.1905	0.27575	0.662905599655538	0.0263139500645598	-0.224242368836325	-0.0921045869091284	0.365	0.2185	0.224833333333333	0.716494031108255	0.160635057619465	-0.0364853867388239	-0.163678778863643	0.0105507880423292	0.00878313421981935	0.00999529497868149	0.020461224515664	0.0182911381673891	0.0493416603579084	0.0264324395471048	0.0107677979520591	0.00924237987711479	0.00933730396851672	0.0150818101303446	0.0185916891652955	0.0448983252157853	0.020333293902646	2548.59065380031	1947.7886323136	2355.57767163369
194	4.82069166982096e-10	5.51457675270297e-11	8.72954532972238e-13	0.000672264719101275	5.52358897328161e-05	5.81791303834354e-06	1.57059289737078e-05	1.45511831269763e-05	1.04045850502896e-10	46.331965238518	59.5657302212821	71.1301332083603	11.5644029870782	24.7981679698423	20.5471900417342	18.6498541196324	18.7954765600807	60.8090281882232	0.328	0.18625	0.271	0.696404197029151	0.0473029822499939	-0.192654563300483	-0.118958697730357	0.372166666666667	0.221833333333333	0.232666666666667	0.728355842154969	0.148822024530489	-0.0764513088724312	-0.173256928795056	0.0105006252940376	0.00870737491664218	0.00994127328148807	0.0199236039416214	0.018359228978069	0.0511756271090612	0.0258695385621625	0.0108114644394785	0.00929272996448698	0.0094504550152065	0.0148665830699442	0.0184081200287536	0.0430161659688659	0.0194305804227783	2531.01284240233	1922.95802735345	2337.00371155771
195	4.28001430300067e-14	2.07440751548581e-19	3.15816317008278e-20	0.00807631902566135	1.59766402670591e-08	0.000111870035532994	0.0107002974486604	1.19324694586056e-11	1.29820626082704e-15	65.3221620860568	100.396158951859	107.412631339379	7.01647238752048	42.0904692533222	14.9250101636335	6.51442399748521	45.9823251625476	85.0206231687249	0.3195	0.18675	0.28025	0.657692918274894	0.0273179110514363	-0.250036262832996	-0.201340407996494	0.356833333333333	0.2075	0.2205	0.704034090525097	0.183212972725375	0.00255241013963784	-0.162425379420825	0.0104290103618974	0.00871637575791548	0.0100451690608337	0.0203959296594532	0.0175118149111689	0.0489098743151139	0.0297473997299573	0.0107148988472328	0.00906989561699867	0.00927269466946996	0.0156466882084084	0.0185627272543324	0.0134505269366249	0.0214559535206931	2505.96798825655	1925.90385729608	2372.75711147177
196	9.88414215410428e-09	8.73190558330851e-13	3.06692126707095e-15	0.000119343970385647	1.01448938174353e-08	0.010444172377615	0.00791964960260477	4.97983888920918e-08	9.49725993736061e-09	40.1538729757376	68.3923121563603	83.1953362168388	14.8030240604785	43.0414632411012	6.55752169333755	7.05155443164767	29.7246180187012	50.9268050303037	0.341	0.20275	0.2705	0.668836896218167	0.0350982775945276	-0.106568534410146	-0.110343349320032	0.366	0.225	0.222666666666667	0.710251928594468	0.17359556245719	-0.0918217057736321	-0.232364805455987	0.0106026274033339	0.008992310580423	0.00993550361662951	0.0197184065368555	0.0188491847817619	0.0500617948983384	0.0275430292805048	0.0107740447381663	0.00933975993041464	0.00930518158411042	0.0149164238983942	0.0187513609823206	0.0436398416785571	0.0207736035324141	2566.78617996522	2016.76472342544	2335.02206986695
197	4.32203802673118e-14	1.79596106599154e-15	2.70604092990929e-22	2.05413131859535e-09	1.33705219831741e-10	4.5316420764288e-08	2.29991516801093e-05	8.58755093541802e-08	2.57058798059846e-14	65.3023258613975	81.4455132290968	117.367166853375	35.9216536242784	52.0648409919777	29.9074672756633	17.9232723939531	28.6688159994501	78.6706251045078	0.32	0.191	0.28275	0.699705266829714	0.0429995994520613	-0.0649102916180851	-0.0157825013689277	0.373166666666667	0.226166666666667	0.235	0.711982672486897	0.157101204308137	-0.0184677734678264	-0.194550661840831	0.0104333325075743	0.00879193659409218	0.010072335614065	0.0193139615660201	0.0174938919878365	0.0509971735116612	0.0240993966675782	0.0108173545914866	0.00935689203165366	0.00948327297050531	0.0149874282088176	0.0183231309109762	0.0428872776617936	0.0199710366990049	2507.47783028971	1950.67892129964	2382.12747187024
198	6.50529169485557e-11	5.21553456973616e-13	1.21619414782561e-16	5.80407521561047e-06	5.19343325622059e-08	0.00205183259076876	0.0768511965691939	6.06658849427942e-10	5.34168030363253e-11	50.4189746702978	69.4845356562582	90.0362841612005	20.5517485049422	39.6173094909027	9.50257937407878	3.13026607332176	38.2998958027674	62.2561633007443	0.33775	0.207	0.27575	0.699073729366566	0.0239085582366089	-0.132781520797108	-0.0748900443828584	0.367833333333333	0.221833333333333	0.221333333333333	0.711208395051854	0.149525655943152	-0.0732993157891199	-0.205996858858302	0.0105779683993539	0.00906181870703335	0.00999529497868149	0.0187856370783087	0.0184198763911381	0.0484149087488473	0.0246544330336615	0.0107853673180473	0.00929272996448698	0.00928523301918453	0.0150816023974547	0.0188770342658528	0.0444466766562055	0.0212695669509284	2558.12709474217	2039.81869607908	2355.57767163369
199	6.37837146331844e-08	1.0689569197281e-09	1.30238134730342e-13	2.7190564005577e-06	7.38771439303114e-08	8.80423731770878e-05	0.019394131316269	2.38540640613332e-05	4.08960580964423e-09	36.3295239178187	53.2008166143823	75.2060669972416	22.0052503828592	38.8765430794228	15.3772408079039	5.4656236694027	17.8538143736259	52.7839927390844	0.317	0.18525	0.2665	0.677945879416041	0.0577995533949695	-0.098629064836495	-0.0299324199892561	0.354833333333333	0.204166666666667	0.229333333333333	0.743149526970178	0.167547498548141	0.00537651520132155	-0.140851919688866	0.0104071924565376	0.00868930208563195	0.00988876983676141	0.0200577559164961	0.0181855496668266	0.0535506926497009	0.025813547531981	0.0107014288641429	0.00901565085973591	0.0094028710918614	0.0150367208606	0.0180085432854186	0.0139688418913315	0.0198554589399509	2498.34971030476	1917.0465597321	2318.98600093603
200	8.84401377943428e-14	6.40761692361246e-15	2.8062665631967e-15	0.0317376170418361	0.000616637332527156	7.53311683107915e-07	0.0296718780765896	2.99069071787118e-09	1.43490539356732e-14	63.8484499678816	78.7714131345965	83.3840272539383	4.61261411934174	19.5355772860567	24.4736990551282	4.72820257252351	35.189909968849	79.9130451970851	0.32225	0.198	0.2795	0.679582467908358	0.0233822161124564	-0.195898169727323	-0.158612028840401	0.370333333333333	0.216	0.227	0.71568370762626	0.138300758548213	-0.0890384442279302	-0.18043151663404	0.0104526119845065	0.00891278401283402	0.0100369440131228	0.0193015381303422	0.0176326836182619	0.0482895768744209	0.0275057688571342	0.0108005371893979	0.00920404026385094	0.00936906557212871	0.0153234951569181	0.0186410556917845	0.0442708685165941	0.0208375502921237	2514.21530362862	1990.4692135827	2369.92186551031
201	2.59563104378367e-15	2.06568976482762e-16	2.30218315398054e-20	2.59813927496612e-06	1.74548450692279e-07	2.70713515683433e-05	0.0155965338050929	2.46509574188385e-12	3.35401513906675e-17	71.0087066200431	85.9824962540442	108.075062483262	22.0925662292175	37.0663558632186	17.6131251724983	5.84780038702957	49.0738110134444	92.7582180227188	0.31875	0.19875	0.28375	0.682429932588391	0.0326067782137087	-0.193199113825913	-0.112566030957086	0.359333333333333	0.218833333333333	0.221833333333333	0.71586063330244	0.146271007710023	-0.0901890051699804	-0.222966493409953	0.0104225012840732	0.00892547201975266	0.0100830949192981	0.0191002163676181	0.0173555667954817	0.0477488066968426	0.0254251818092027	0.0107314503426924	0.00924745427039352	0.00929272996448698	0.0149580293744878	0.018549470966617	0.0445388546607725	0.0215274980117056	2503.69460013738	1994.65866047588	2385.84106244259
202	3.0877497613143e-18	2.87031952316195e-22	2.50587667264713e-23	0.00403840737250757	1.30367153766249e-07	1.05698462933259e-06	0.00140633621546206	2.57055340419578e-13	2.47246426153348e-18	84.6483228088036	114.063145702421	122.329610110584	8.2664644081633	37.6812873017807	23.8214416101091	10.197467935277	53.5117152683652	98.255037796319	0.3245	0.1915	0.2895	0.679198404397691	0.0501677443163583	-0.147729348576321	-0.120671808314726	0.372	0.217833333333333	0.2245	0.749031577716599	0.20442711517131	0.00647024020165385	-0.140279556092714	0.0104716141234852	0.00880071595386707	0.0101437824878879	0.019809246954407	0.0173993396079408	0.0489182363223813	0.0260967619195869	0.0108104779365488	0.00923220466154035	0.00933238563877723	0.0146374687145641	0.0188463301590784	0.0132359723640255	0.0182590647827393	2520.86005871796	1953.56273858359	2406.81353308684
203	5.38914720247278e-14	2.04035060118279e-17	1.9525072151252e-20	2.7351226252117e-05	7.89589043051867e-09	1.14431840243259e-07	1.90730890828749e-05	3.08468851504036e-08	1.05809493222388e-18	64.8543240049439	90.8266291746804	108.420194428119	17.593565253439	43.5658704231755	28.113046632765	18.2796796158309	30.6535050930506	100.040750767148	0.3195	0.18425	0.27625	0.673017596020643	0.0172423543557004	-0.179756351639219	-0.120726724089643	0.371	0.219333333333333	0.227333333333333	0.723352389033725	0.156117868153287	-0.0473749819183672	-0.196283416148196	0.0104290103618974	0.00867113389537469	0.0100008988465472	0.0202944915652497	0.0176361274002264	0.0511004330321433	0.0289269499708826	0.0108045300191386	0.00925504938293964	0.00937392018497392	0.0150459332772076	0.0186588700135359	0.0443398959759797	0.0204613960211724	2505.96798825655	1911.10859008056	2357.50645292077
204	4.51837184875108e-17	1.01322474789203e-17	1.65397104616961e-21	3.9342295384844e-06	6.2606742080913e-07	5.11755803212958e-07	2.00841548119073e-07	3.39777547831498e-11	1.10206964290845e-20	79.2169832849613	92.2890957901	113.585723717919	21.2966279278189	34.3687404329576	25.2189986808207	27.0249948032488	43.9331926479717	109.61796145533	0.31525	0.1825	0.283	0.695935005230184	0.028561788064196	-0.235201547281322	-0.172683631675732	0.363833333333333	0.225333333333333	0.224333333333333	0.720958966789951	0.12411881695175	-0.129555389064901	-0.266723585776178	0.0103917136510925	0.00863910829287653	0.0100750311724859	0.0198467761918949	0.0172337116520595	0.0495592988517099	0.0272797507552367	0.0107604466938399	0.00934466545668489	0.00932992326755873	0.0146724472945276	0.0185410108362473	0.0428824905872666	0.0216850602879997	2492.94824114478	1900.65303755958	2383.05771695669
205	1.28236601826617e-12	5.91431844222539e-18	2.09924159273435e-22	7.49312295264514e-07	3.72502347604093e-12	3.52487919731534e-07	0.000309555502657594	1.06205201466798e-07	5.19875898473056e-14	58.4140010714582	93.4131729053806	117.897128196961	24.4839552915801	59.4831271255025	25.9383958481194	13.0116715104068	28.2574477569324	77.1681410957324	0.3265	0.1975	0.273	0.680501832823745	0.0101599862723287	-0.234944222074513	-0.137438604538372	0.376166666666667	0.227666666666667	0.226166666666667	0.721883182387778	0.174271806786089	-0.0321859487131324	-0.200554859281729	0.0104882733058626	0.00890429774092991	0.0099641930215791	0.0194374273984667	0.018023764822714	0.048400557666772	0.0272640959394304	0.0108347288130347	0.00937876635848134	0.00935689203165366	0.0148117691893537	0.0189051984130181	0.043619681137252	0.0198193987753352	2526.68894208379	1987.66837973563	2344.8797189191
206	2.7715678737422e-12	6.98124944416993e-18	7.86854478933352e-21	3.266110684179e-05	6.77185862378273e-11	8.12013287534631e-06	0.0022905738089195	9.79352837546522e-09	1.54059851715368e-15	56.8462819969645	93.0669342992842	110.323244184485	17.2563098852006	53.4769621875203	19.909370948355	9.30077146810254	32.8818114418518	84.6573484303885	0.3235	0.1925	0.28375	0.706299285054994	0.0167224988143174	-0.235654910676429	-0.173347321043802	0.366833333333333	0.217666666666667	0.232666666666667	0.703731599171826	0.175249740024585	-0.00614955905015314	-0.199716927837478	0.0104632028704003	0.00881820590470016	0.0100830949192981	0.0191721423214944	0.0174620974802071	0.0479224496913669	0.0263326556784952	0.010779212176779	0.00922965534098111	0.0094504550152065	0.0153793063638126	0.0182366166862923	0.0443783526619376	0.020613329073237	2517.91825925401	1959.31100959541	2385.84106244259
207	5.27956880688364e-10	4.00840526154842e-15	2.64361910655941e-16	0.00329709365495191	1.48250007641536e-08	1.42526454348549e-07	0.00176468389207908	0.000120974974301574	5.60888567172924e-14	46.1462583643624	79.7581407667203	88.3934494673595	8.63530870063914	42.247191102997	27.6882410207745	9.77949902118235	14.7774272632487	77.0060384135299	0.32375	0.1825	0.27075	0.710333296529067	0.0319179830417823	-0.190483423330481	-0.139130129227176	0.375	0.207833333333333	0.236666666666667	0.712602727083415	0.19887782693001	-0.0715713503993175	-0.187801809774958	0.0104653107987798	0.00863910829287653	0.0099383904407241	0.0197689778980206	0.0181314732564695	0.0518714039953871	0.0269629244918495	0.0108280248919889	0.00907526857422366	0.00950646960022004	0.0158649425630261	0.0182907618258941	0.0443880890513298	0.0196034737685036	2518.65542149108	1900.65303755958	2336.01352380189
208	3.73655898900489e-08	3.52795604083145e-13	1.47308614451431e-15	0.000144692476264866	1.30470041026531e-09	0.000268349790586105	4.56855893589009e-05	5.23616640156304e-05	1.4769626138002e-11	37.4272920424773	70.3124040083821	84.7524510176008	14.4400470092187	47.3251589751235	13.2793201565055	16.6192245217044	16.3606295098325	65.0389499622018	0.3395	0.1885	0.2675	0.724910166513956	0.0349828737876035	-0.172027603975336	-0.113546713817859	0.375166666666667	0.222166666666667	0.231833333333333	0.751480434540699	0.193465865593081	0.0117041022697745	-0.138282753662957	0.010591315450948	0.00874769318552234	0.00990054975457027	0.0194400742165512	0.0189338596789911	0.0516177546725477	0.0251294444133962	0.0108289866987131	0.0092977170970111	0.0094386367329256	0.0144636513376197	0.0185561610140626	0.0133947318041391	0.0178709723095782	2562.81309439564	1936.16249868017	2323.02559113768
209	6.37427629017549e-12	3.23031335685593e-14	9.99411168701957e-16	0.0013954685425297	4.01151189933552e-06	0.000339809655182191	1.31506063180776e-05	1.43639409213798e-08	2.35471392855905e-12	55.1513245581591	75.3637507592794	85.5755250536604	10.211774294381	30.4242004955013	12.8371231880174	18.9885378889412	32.1374792691877	68.9977635718504	0.3295	0.1875	0.27175	0.705678702272892	0.0423241720010266	-0.10703446093462	-0.0751603160315805	0.364333333333333	0.2235	0.222	0.6973512095959	0.169718301949531	-0.0023586676086298	-0.14061951448387	0.0105128557046853	0.00872983275842069	0.00994989793839576	0.0196814804199205	0.0183615771758941	0.0523429915375116	0.0258104161341876	0.0107636055938736	0.0093175792801468	0.00929522461268689	0.0151606124392268	0.0187302235721791	0.0450204066756216	0.020433528921366	2535.29591073256	1930.31026070805	2339.96668508452
210	3.59270591164963e-12	1.5708631388635e-18	2.33690221315572e-20	0.000572056543785514	1.57440691989021e-10	4.03656101106692e-06	0.000224347957033807	4.42227645298111e-08	4.58912652553903e-16	56.3182789552593	96.1789259233992	108.043701794777	11.8647758713778	51.7254228395177	21.247406827566	13.6153140185834	29.9548356605173	87.2253855591755	0.32225	0.18625	0.27425	0.693032030711486	0.0140990568959815	-0.187539694149384	-0.121619553117757	0.367	0.2165	0.226	0.731233132726441	0.189128456419835	-0.0428310943005743	-0.172039880085874	0.0104526119845065	0.00870737491664218	0.00997838929268839	0.0198359864548478	0.017817775948586	0.0508736164345394	0.0277506552119323	0.0107802415002356	0.0092117481050871	0.00935445096606093	0.0149450528323445	0.0186010655885877	0.0449324012026512	0.0192942918284692	2514.21530362862	1922.95802735345	2349.76126192268
211	6.33716661092876e-06	4.86830405296502e-08	1.75581911420102e-10	0.000122270368643206	1.2979517949512e-06	0.110719688237518	0.0197341581982671	5.03006727911265e-06	1.56669130480213e-07	26.847465056795	44.9138723692377	59.6712161665746	14.7573437973369	32.8237511097796	2.54391869302344	5.43525951000083	20.825803985048	44.695811682751	0.339	0.19125	0.2655	0.711278807205374	0.0541157130130111	-0.167940356003754	-0.119011975319944	0.3545	0.210333333333333	0.2255	0.701686811865195	0.168719554980558	0.003502139145958	-0.167912111155587	0.0105875184898959	0.00879632914648074	0.00987692522123727	0.0195596835906756	0.0190917749564707	0.0514937034075291	0.0252025340978891	0.0106991640353594	0.00911527043969105	0.00934711502441474	0.0154976491859155	0.0182027548224263	0.0135393864381983	0.021460217176622	2561.4798177528	1952.12163809608	2314.92594801054
212	1.59473569688689e-16	3.70286378997405e-20	8.45368093074777e-25	4.64992849478585e-07	9.747180918794e-11	2.71663018520399e-09	2.59963759568014e-07	1.45936370668559e-08	1.26732782734415e-19	76.6627360134189	103.98002216492	129.383857002878	25.4038348379581	52.7211209894595	35.3770943270192	26.5263803782545	32.1066573750559	104.498724520032	0.31575	0.1835	0.2785	0.689397379463566	0.0174073748353001	-0.15371358836888	-0.0944006588720148	0.3735	0.226	0.228333333333333	0.719841103034905	0.162314742232014	0.000349740162384928	-0.187903305734815	0.0103961535557329	0.00865744481214508	0.0100259231279361	0.0199228673860449	0.0173897757780578	0.0514060114329603	0.0276256001103837	0.0108193069880585	0.00935445096606093	0.00938843343973516	0.0148651595347296	0.0186927996310904	0.0129996584019088	0.0200120417174515	2494.4973012351	1906.63765405474	2366.12415426794
213	6.67645433288395e-15	5.23025973743883e-20	3.8878982334656e-24	1.66461465750762e-06	1.16899380724734e-11	1.28256319842032e-08	0.000792024217897644	2.04362412030678e-08	1.20602758519367e-19	69.0925863257653	103.262135719102	126.209925787083	22.9477900679813	57.1173394613179	32.357574079917	11.2598309936766	31.452660396395	104.602761223342	0.31325	0.1875	0.27975	0.716558072923001	0.025338972424331	-0.137345266094444	-0.0586586909376896	0.368333333333333	0.215	0.23	0.727558992788841	0.192362780438528	0.0154128840759686	-0.13687352875972	0.0103738144750801	0.00872983275842069	0.0100396895586077	0.0190096496593175	0.0172801701095694	0.0508618543013373	0.0243486497307592	0.0107884261833783	0.00918856435235825	0.00941245436369145	0.0151096734712866	0.018427199691682	0.0136516575850086	0.0192037800521926	2486.70563621962	1930.31026070805	2370.86818802854
214	1.62416831159799e-08	5.91815535860463e-10	1.85220852775015e-12	0.000105278779542079	4.09956201337389e-06	0.00290753240715728	0.00749173196842191	2.82306791181317e-07	4.86034321633117e-11	39.1361076043977	54.4744276438178	69.5140274858968	15.039599842079	30.3779198814991	8.86460447995523	7.15111685051124	26.3671110677933	62.4609090363084	0.319	0.1845	0.26675	0.689605827291149	0.0517979304004102	-0.100887972771056	-0.0952953536263865	0.347666666666667	0.206166666666667	0.221833333333333	0.711261214001473	0.163823509859503	-0.00148700154165334	-0.186213940722411	0.0104246744274562	0.0086756849155774	0.00989172087257371	0.0199383069816816	0.0182256529385933	0.0536122380353532	0.0276262827047284	0.0106514789949644	0.00904831045401003	0.00929272996448698	0.0153900614684078	0.0181669432249948	0.0474275797754734	0.0220070785722657	2504.45354682381	1912.59557311667	2319.99781495828
215	1.74881797204954e-10	1.74486029014523e-11	6.68870677010002e-14	0.000132458502609925	1.12126754925796e-05	0.000112505266217361	0.00164203813650401	7.32522710650606e-08	2.49808234531965e-11	48.4018879542418	62.0235976309195	76.630074594621	14.6064769637014	28.2281866403791	14.9143278490137	9.91200857481454	28.9767489552578	63.9025098708467	0.32	0.19075	0.28	0.685845997008138	0.0480381460400215	-0.138757502291426	-0.111784820867322	0.357333333333333	0.216666666666667	0.232166666666667	0.711547072629133	0.152189789473076	-0.0159496977585703	-0.181462982182217	0.0104333325075743	0.00878753828808628	0.0100424312401234	0.0196063369521202	0.0176372132942937	0.0502841513484702	0.0264200148532895	0.0107182345275145	0.00921431293654374	0.00944337023516906	0.0150893242632952	0.0179328898039428	0.0444590502813702	0.0207425616390628	2507.47783028971	1949.23458657882	2371.8132697899
216	7.82673357492121e-16	2.61973399447621e-20	1.7292379964551e-22	0.000225869151322824	4.24635781870705e-09	2.48652379742672e-05	0.00640301057100223	8.28229131614193e-13	1.20876397315575e-19	73.4392054851996	104.699129647699	118.301757310535	13.6026276628363	44.8625518253357	17.7748195755121	7.43323575366048	51.2140688573436	104.598005569473	0.32975	0.198	0.2855	0.691059085448915	0.0162483990737147	-0.203950681139802	-0.147396374932332	0.370833333333333	0.220666666666667	0.222166666666667	0.717880510466736	0.17727541089648	-0.0855089911483322	-0.216335627016977	0.0105148823162726	0.00891278401283402	0.0101017769698689	0.019292451202275	0.0176282596533076	0.0474844376836329	0.0264297036261786	0.0108035338793958	0.00927520669171483	0.0092977170970111	0.0150813068289273	0.0189459183572234	0.0443267287859794	0.0205107203561093	2536.00579236337	1990.4692135827	2392.2925122176
217	6.77422613683747e-16	9.58796361537532e-20	1.53587085460068e-21	0.000612137986602329	4.31061315116349e-08	1.79105509540114e-05	8.15748909278348e-08	1.52322260013959e-10	1.55127256390388e-18	73.7319196531571	102.001878937135	113.740577961518	11.7386990243831	40.0086583083612	18.3994942924728	28.7683132821749	40.9988058539839	99.2359723831848	0.3135	0.17275	0.2795	0.698528661141678	0.0188848799061826	-0.181923820250726	-0.163549371332817	0.354833333333333	0.216166666666667	0.223	0.69766785855705	0.157834804909126	-0.0803003309802996	-0.228376258546109	0.0103760641070291	0.00845514420230317	0.0100369440131228	0.0204583012720627	0.0172659508488989	0.0526459555549711	0.0294108073535166	0.0107014288641429	0.00920661177060224	0.00931014712127096	0.0152899477745337	0.0183417361658	0.0448699743013558	0.0220766782459839	2487.4900239758	1840.88001427204	2369.92186551031
218	2.14540569976054e-17	6.45193743369334e-20	1.73952907836717e-28	3.01946848432228e-11	1.39292836349873e-13	0.000129219734757909	0.0569231600731592	7.95108515236597e-15	6.0730812697193e-23	80.7250325397436	102.82568284552	146.989925300044	44.1642424545244	66.2648927603004	14.6531320903941	3.62483664383217	60.3473667660437	120.48442327551	0.333	0.20475	0.2895	0.679658897955957	0.0354443751764455	-0.148053590591467	-0.0685340078588958	0.370333333333333	0.220666666666667	0.220666666666667	0.73011399027557	0.173549284696173	-0.0655903212491865	-0.251897943053144	0.0105409228973446	0.0090252116857715	0.0101437824878879	0.019166503439501	0.0176646637718481	0.0469586919993877	0.0241156036811777	0.0108005371893979	0.00927520669171483	0.00927520669171483	0.0148479293888812	0.0190133276412617	0.04478174806203	0.020875396509458	2545.13147677171	2027.66890907842	2406.81353308684
219	1.40663196479198e-12	2.05656594676921e-20	1.23748884624809e-24	1.32299686887471e-06	1.90024099345547e-14	1.37128402286771e-05	1.02320351213015e-07	3.50833170399116e-07	4.56604773030669e-16	58.2258983214633	105.202001147663	128.591486911981	23.3894857643172	70.3655885905173	18.9086649038891	28.3295819307987	25.9474796714385	87.2360670455436	0.32475	0.18475	0.274	0.72545733526285	0.00280333955043953	-0.199948141043234	-0.0932153646973925	0.367	0.228833333333333	0.229	0.699672620333652	0.184805123073165	-0.0426693431825713	-0.179780493800028	0.0104737084184169	0.00868022994775904	0.00997555792314089	0.0192964331986672	0.0178653093990571	0.0509205963335061	0.025107452814624	0.0107802415002356	0.00939566169430239	0.00939806691989983	0.0149412029180629	0.0184380968437162	0.0430093861207851	0.0196932355697161	2521.59265615915	1914.08089457842	2348.78746827602
220	9.35068469795153e-08	1.36704505480078e-11	4.18682881915112e-14	0.000102713212734603	1.6007307089985e-08	0.00857700360904068	0.0588763943370459	3.15711607403073e-07	5.63441577077048e-08	35.5437088647632	62.543993600324	77.6301605916633	15.0861669913393	42.0864517269001	6.90885212942703	3.56875623350425	26.1511342333379	46.9791955380149	0.341	0.20325	0.27825	0.688300230717084	0.0387912183465104	-0.133556890583105	-0.0926268243768916	0.366666666666667	0.219	0.232833333333333	0.739249228587969	0.179441010175366	-0.0128865896743064	-0.165348241407297	0.0106026274033339	0.00900056797440756	0.0100231582148692	0.0193193473683994	0.0184962349731031	0.0486577192075921	0.0252068197120943	0.0107781814657653	0.00924998816975299	0.00945281248851804	0.0146740341718156	0.0182224625108373	0.0441092304540171	0.0188436701844951	2566.78617996522	2019.50002129769	2365.17161775154
221	3.70421244431886e-09	8.33222682985052e-10	1.18182261048201e-12	4.28249304094248e-05	1.07609844586026e-05	0.00110984094229375	0.0913246406455692	1.17302594448237e-07	1.29991813378032e-08	42.1634121650568	53.7377622043168	70.4796519015763	16.7418896972595	28.3162397365195	10.6347198708481	2.85086760435661	28.0650945335565	50.2332290367828	0.33325	0.1945	0.284	0.695424125876672	0.0639433052721322	-0.20344930798765	-0.161366779035458	0.365	0.208333333333333	0.236666666666667	0.741736835808715	0.149398985029194	-0.0399987459155434	-0.210489741646522	0.0105429025959445	0.00885291262980809	0.0100857752022695	0.0195297448343324	0.0180218932145018	0.0481728238152275	0.0249424041090803	0.0107677979520591	0.0090833105772785	0.00950646960022004	0.015073173968182	0.017956612507047	0.0447207847879471	0.0202945149728983	2545.82556161646	1970.73045423697	2386.76638320213
222	3.46596918857455e-12	5.91858358477809e-14	2.64998368729559e-18	9.51952504273097e-07	1.90870657015363e-08	0.000190603898416076	0.00441215300314854	5.67169146220389e-10	8.94873791962642e-13	56.3913586973795	74.0861517224621	98.1090813193987	24.0229295969366	41.7177226220192	13.9215176692232	8.10589504302698	38.4312489725762	71.0768978066056	0.32775	0.1935	0.278	0.69250547373903	0.0328233012289238	-0.140242070944454	-0.106048632511934	0.364	0.217	0.223333333333333	0.698111130387308	0.152836996957092	-0.040535847471027	-0.231425488142733	0.0104985750837623	0.00883560461736927	0.0100203894186828	0.0195046725934374	0.0179610288479392	0.0500648500780622	0.0263874473367836	0.0107615010548007	0.00921943593716556	0.00931510404447838	0.0154432730237326	0.0186346121102523	0.0452371839385984	0.0221976979163436	2530.29503048692	1965.03354773135	2364.21783638208
223	2.36652446146478e-13	3.70421451074007e-15	2.54730635900421e-16	0.00345916577540234	2.36910888916596e-05	0.000900826756291864	0.00916807235944878	8.06185301837941e-12	2.82545030043597e-15	61.849068654803	79.9240912781024	88.4720148697015	8.5479235915991	26.6229462148985	11.0210572858923	6.78978939923218	46.7506418081139	83.3695548468591	0.3335	0.19225	0.2795	0.705378694877231	0.0444996093896337	-0.176504565898121	-0.134897729618724	0.365833333333333	0.213666666666667	0.219333333333333	0.722018905676346	0.168419281232325	-0.139341332145921	-0.223640521317862	0.0105448789578695	0.0088138419917382	0.0100369440131228	0.0194771679412321	0.0181671923007506	0.0494886476290442	0.0254172854490015	0.0107730070833815	0.00916780428613229	0.00925504938293964	0.0152222936412055	0.0189319577413934	0.0448091103429129	0.0208309696935816	2546.51852132045	1957.87635827932	2369.92186551031
224	8.56237191260992e-09	4.38556492977434e-11	1.96126400144548e-14	1.18223204465972e-05	7.66390127150759e-08	4.80270330291109e-05	0.0185931960211618	5.23067551036832e-06	8.85889152710489e-13	40.4479409716223	60.0555481106785	79.2472984477608	19.1917503370823	38.7993574761385	16.5244393292141	5.53937744155701	20.7509086134341	71.0985597581557	0.32325	0.2025	0.26525	0.686234812005028	0.0460207195722457	-0.250634610106076	-0.142011875543541	0.362666666666667	0.222166666666667	0.225333333333333	0.708085888146651	0.169052096761768	-0.0511685763838576	-0.189027282440059	0.0104610915285157	0.00898817382087803	0.00987395393108133	0.0189138239649977	0.0184395940945738	0.0482644820389482	0.0247869023047094	0.0107530270888511	0.0092977170970111	0.00934466545668489	0.0150093024852872	0.0184886082658143	0.0441822992945092	0.0205070286872156	2517.17995467019	2015.3947552636	2313.90773173348
225	3.91211476717507e-11	2.58535980490979e-14	1.73053900178531e-17	1.86599124330734e-05	1.19473556529145e-08	1.53300837055676e-06	0.0075546947482577	7.62623678143979e-07	5.09545421400578e-12	51.4556473339617	75.8333713785833	94.1547725710807	18.3214011924974	42.699125237119	23.1061343145793	7.13610801023788	24.4500289078042	67.3356012326171	0.31375	0.189	0.273	0.666523656097063	0.0418952187652042	-0.239283914385392	-0.144332146499141	0.360166666666667	0.210833333333333	0.229333333333333	0.729427495431251	0.162876915810739	0.00297103234236276	-0.162854815989466	0.0103783102387482	0.00875658831506082	0.0099641930215791	0.0199104805203525	0.0176828692713968	0.0496034755423973	0.0273278745701889	0.0107368971274017	0.00912320864128409	0.0094028710918614	0.0150992132103776	0.018185079630154	0.0136598448340135	0.020303570204694	2488.27325011766	1939.07880499306	2344.8797189191
226	6.86483849944886e-13	1.52171170228795e-14	1.98125675949375e-18	3.07241315189779e-06	6.84622088953559e-08	9.11601273860688e-09	0.00279287499897158	3.03707013667678e-06	1.65098674189155e-16	59.6845837164656	76.9503896269816	98.7211860496645	21.7707964226829	39.036602333199	33.0211849757652	8.93807105688029	21.7929946059612	89.3897693832894	0.3135	0.18725	0.27525	0.704397821597234	0.0474260048026982	-0.151170148025057	-0.0760823767143551	0.369166666666667	0.211666666666667	0.233833333333333	0.73788320566377	0.172935927625036	-0.0874549492168412	-0.205700610972607	0.0103760641070291	0.00872535298095849	0.00998967544807032	0.019292507692726	0.0175974682708857	0.05122424407796	0.0245157898795864	0.0107934966173645	0.00913639323174561	0.00946691417568485	0.0150801654337611	0.018253026129439	0.0440171165111029	0.0195716978128146	2487.4900239758	1928.84310284572	2353.64388313256
227	4.72318239942052e-08	3.58638844017135e-16	2.05252217461222e-17	0.00274672347676548	1.33117188057133e-11	5.33817491736388e-05	0.000526919387248298	6.15761194433232e-05	7.22676479372621e-11	36.9463690045377	84.8262451655755	93.7947562106347	8.96851104505913	56.848387206097	16.3240639506312	12.0179034993162	16.053548626478	61.6004518540197	0.323	0.19025	0.271	0.697220972983674	0.0188769596525746	-0.141719627547246	-0.140963763430466	0.362166666666667	0.218833333333333	0.2355	0.706270192022751	0.199989649032576	-0.0977068447417557	-0.22082392496579	0.0104589767710589	0.00877872438061906	0.00994127328148807	0.0194966712227908	0.0180219717159531	0.0514182937237631	0.0282676409011378	0.0107498263006366	0.00924745427039352	0.00949025328712184	0.0151818683370094	0.0179306262500302	0.0427808749631546	0.0196415660445892	2516.44050727843	1946.34105687943	2337.00371155771
228	8.91961594711935e-12	4.39435674952975e-13	1.83476045700579e-14	0.00200826938201679	5.21579820291462e-05	1.44744882143905e-07	1.38803656104474e-05	6.69320966001194e-06	6.26499244949294e-11	54.4673121434753	69.8474147044326	79.3893768393355	9.54196213490286	24.9220646958602	27.658363632685	18.8855008461924	20.2789742607092	61.9103471671403	0.30625	0.1745	0.27375	0.702614103875976	0.0469178272846698	-0.157424649681073	-0.152488636494024	0.356833333333333	0.2095	0.233833333333333	0.705595606952846	0.154457659988232	-0.118847670270255	-0.239271763877821	0.0103093942865368	0.00848886950381064	0.00997272261462105	0.0200397297292222	0.0173822244398111	0.0535073227406546	0.0283218256292847	0.0107148988472328	0.00910199418529118	0.00946691417568485	0.0155222760286411	0.0178317671454284	0.0438668923437263	0.0215786008761964	2464.26908710806	1851.80109864677	2347.81241786784
229	1.76198713259988e-11	1.74261614593841e-14	1.58871657418112e-21	1.17822741467325e-09	2.18141711005523e-12	2.01163479882602e-06	0.00363449164478685	3.3797310121684e-07	7.09041315603096e-17	53.0808889472464	76.664800013481	113.669865731583	37.0050657181018	60.5889767843364	22.5838986251747	8.45796053344748	26.0195751709143	91.1769646686541	0.3225	0.19125	0.26875	0.672015134250646	0.0416036804269649	-0.158549462704001	-0.0914599432668027	0.368666666666667	0.215166666666667	0.224	0.722718060833556	0.183269258300863	-0.0628818552196066	-0.25372895422187	0.0104547370011341	0.00879632914648074	0.00991518402184718	0.0199045663834732	0.0182221758882262	0.051250739196878	0.0271701254658112	0.0107904585062529	0.00919114926021076	0.00932499210395749	0.0151989064557174	0.0187688967807513	0.0451057480501163	0.0210569131415399	2514.95818222138	1952.12163809608	2328.04637728129
230	1.6280935252871e-10	1.32175227766089e-13	5.20865459159397e-16	0.000135192406668836	9.22553858552799e-08	4.12069376554853e-05	0.0955236877371459	2.13984746078193e-07	2.80688158711516e-11	48.5478425405781	72.3890952590773	86.9570750994972	14.5679798404199	38.409232558919	16.8149707339944	2.77873336307312	26.9024744169619	63.6502605524345	0.32875	0.19825	0.2775	0.705051285355978	0.0484469487004167	-0.163865817668275	-0.109406753270522	0.368666666666667	0.212	0.2315	0.696173038720336	0.18919060861288	-0.028759646131489	-0.181589312395312	0.010506755669918	0.00891701886073375	0.0100148401640643	0.0189674558795507	0.0180901233762673	0.0490155968540849	0.0243462337224285	0.0107904585062529	0.00914165110318952	0.00943389496375137	0.0158168842791735	0.0183587235768624	0.0450073767575756	0.0206397270551868	2533.15947460165	1991.86726823573	2362.30653633031
231	8.95374258368412e-10	3.99170215520264e-15	2.41282348819673e-19	1.32939798156994e-06	7.34153430096982e-12	1.22538401013484e-05	0.000236569748223014	4.49199389291145e-06	1.51089979468535e-14	45.0671162410181	79.7669215373171	103.147122632199	23.3802010948821	58.0800063911811	19.12332093029	13.5157485595537	21.0425356163414	79.8031242684273	0.325	0.18825	0.2775	0.667483512165941	0.0216747089784797	-0.239067078283603	-0.153691259302756	0.3675	0.2185	0.236666666666667	0.72383400104354	0.163816991847688	0.00872416164605212	-0.176486061558435	0.0104757993101048	0.00874323686316588	0.0100148401640643	0.0202704135561985	0.0178214522337758	0.049204371266574	0.0284153933390128	0.0107833211492334	0.00924237987711479	0.00950646960022004	0.0150021827073962	0.0180477519547418	0.0136875789674527	0.019717736249408	2522.32411354406	1934.70189485685	2362.30653633031
232	7.9737971316898e-13	5.73689368835939e-18	8.85364616689963e-24	2.55381216181498e-08	2.43166225481901e-13	2.27361269288593e-06	1.44123919527533e-07	5.61337096059289e-07	2.72631254855986e-19	59.3801368670029	93.4767530563804	124.496768519661	31.0200154632803	65.1166316526578	22.3487476474202	27.666680145172	25.0406701559532	102.890612036612	0.325	0.18525	0.28025	0.716118236318461	0.031285600011456	-0.258410871285279	-0.153829188177487	0.371	0.228833333333333	0.235666666666667	0.727890445644662	0.183743820522543	-0.0234079666261323	-0.20731342093612	0.0104757993101048	0.00868930208563195	0.0100451690608337	0.0194832796955914	0.0177452551744544	0.0489759422116046	0.0244582062710243	0.0108045300191386	0.00939566169430239	0.00949257599094768	0.0145471629545485	0.0182173048436075	0.042432291423785	0.0189398305901025	2522.32411354406	1917.0465597321	2372.75711147177
233	5.04318581208375e-10	1.17239631265801e-15	8.26082700717883e-20	1.57395894356039e-06	4.3619129473648e-12	2.25671195915706e-06	0.00110673810662609	6.12145534540491e-06	2.02798429830861e-14	46.2398140996811	82.3411751819185	105.396622954762	23.0554477728438	59.1568088550812	22.3630766286224	10.6398974490749	20.4498437494603	79.176006880943	0.31175	0.18825	0.269	0.687419311468475	0.0128918881196595	-0.190356884639495	-0.0924932651617568	0.357333333333333	0.215	0.229166666666667	0.743080856814786	0.172759572629886	0.0074166554078224	-0.14975750677538	0.0103602430506255	0.00874323686316588	0.00991809882700163	0.0195158784935548	0.0176249454758389	0.0511376156498328	0.0273171059750768	0.0107182345275145	0.00918856435235825	0.00940047005188442	0.0145897725492369	0.0181035883166988	0.0135341965999127	0.0192932283635037	2481.97488748751	1934.70189485685	2329.04671516862
234	9.82762047671341e-15	4.84115804162891e-14	4.31073863761267e-16	0.000337892911508484	0.000768470018272033	3.29892753191591e-07	0.0124489382573272	8.31763065794402e-10	2.16815000338118e-19	68.3082688523609	74.5102570107192	87.3579647346014	12.8477077238822	19.0496958822405	26.0662954947165	6.24578233416287	37.6841819789588	103.371627920691	0.32525	0.19825	0.283	0.693512022632168	0.0455625847056267	-0.153382434429005	-0.107718219693691	0.375	0.219	0.2285	0.752825460334018	0.120058460183272	-0.120744260083054	-0.208528682236707	0.0104778868005864	0.00891701886073375	0.0100750311724859	0.0191038050189048	0.017694613133961	0.0485469527287366	0.0249429508208337	0.0108280248919889	0.00924998816975299	0.0093908449558329	0.0145678566599393	0.0187038821493772	0.0432756062446193	0.0200062243194873	2523.05443132775	1991.86726823573	2383.05771695669
235	6.05180001359753e-10	1.179973054161e-11	1.19139706087498e-13	0.000398584003293413	6.10269887554858e-06	3.84299529306707e-05	0.0465264714160292	3.17865854668939e-07	3.94854076638411e-10	45.8674226872572	62.8576885115181	75.3965081540955	12.5388196425774	29.5290854668383	16.9473981615065	3.96243078670341	26.1380032771012	57.905379165248	0.32	0.19675	0.2685	0.689817492331731	0.0195897178215924	-0.195497312784143	-0.130089901721302	0.359833333333333	0.213166666666667	0.223666666666667	0.732529007198525	0.137473228996984	-0.101628684682137	-0.205729643417236	0.0104333325075743	0.00889152677408032	0.00991226520532771	0.019127598057907	0.0180202424970825	0.0497666237457005	0.0272270596241122	0.0107347226285887	0.00915998210044565	0.00932005236747684	0.014925832848838	0.018455686888563	0.044881396011582	0.0210455115819243	2507.47783028971	1983.45529506436	2327.04476728092
236	2.33551419913107e-13	5.8590782489477e-19	4.2018251852788e-19	0.0528771532974912	4.11509926011809e-08	3.23233214551291e-06	0.000144624695566621	2.84985999932371e-09	3.23208867117005e-18	61.8758691642033	98.2341997472795	101.981996946481	3.74779719920116	40.1061277822773	21.6734558661756	14.440929477465	35.2838465290752	97.6910198113275	0.32925	0.186	0.2835	0.737497461050202	0.0192509079858755	-0.322033817944744	-0.260424040802296	0.374666666666667	0.217166666666667	0.230666666666667	0.730000414925051	0.17037499602909	-0.0550991939747991	-0.180079322139111	0.0105108257277314	0.00870286561627649	0.0100804108220434	0.0190391822388841	0.0177106690804086	0.0471575460149303	0.025849791520159	0.0108260971715462	0.00922199411003176	0.00942200429103107	0.015094913704315	0.0186073951448049	0.0441091878439992	0.0195272421004611	2534.58489752026	1921.48263898166	2384.91451158552
237	3.87630623323679e-07	7.09011720757849e-09	6.1116152242173e-12	2.4098121162961e-05	6.39090194964001e-07	0.000143525562680105	0.00310114151756816	0.000121348715575535	1.91218145499676e-10	32.6184366250382	49.1091600760556	66.9436044052381	17.8344443291826	34.3251677802	14.4552980185199	8.74698616360911	14.7716107391352	59.4855459474901	0.33325	0.195	0.269	0.676976996287517	0.0479904569793037	-0.123048196431063	-0.0844011270740794	0.370333333333333	0.2195	0.235	0.727473252851664	0.158607871722423	-0.0112932950064576	-0.171334679406831	0.0105429025959445	0.00886153278963018	0.00991809882700163	0.0198600545547626	0.0186657224029438	0.0512053027725473	0.0266300609417536	0.0108005371893979	0.0092575767003672	0.00948327297050531	0.0149488830262517	0.0182277200959005	0.0437980740391608	0.0195947598542932	2545.82556161646	1973.56932696105	2329.04671516862
238	1.08868333145466e-17	1.77572756752587e-19	3.85501657890972e-21	0.000864895717208004	5.58588438674713e-06	1.11156894574452e-10	0.000183936018104191	5.37841689418719e-09	1.74211117433435e-18	82.0982195833858	100.719703859984	111.816230149943	11.096526289959	29.7180105665575	41.6146552171995	13.988460859975	34.0474564583474	98.9918643996678	0.314	0.189	0.28325	0.631695991369094	0.0440646368896027	-0.117378617097042	-0.117352353958078	0.376666666666667	0.219833333333333	0.231333333333333	0.714190450487127	0.166643572939556	-0.0495817133195119	-0.194253836237837	0.0103805528725097	0.00875658831506082	0.0100777229074578	0.0205036394590963	0.0172479178391737	0.0505078128589445	0.0296573743849637	0.0108375814197615	0.00926262476586529	0.00943152097516957	0.0153067611184049	0.0186393587645983	0.0437560332008777	0.0201908030916727	2489.05531514795	1939.07880499306	2383.98672997576
239	1.10233845468879e-13	5.54366812764084e-24	6.0535087009298e-27	3.01420855654858e-05	1.09092860467536e-15	1.59333321581797e-06	0.00150424493193454	1.32063123222984e-09	2.32422432536735e-15	63.4010735902193	122.2289105583	139.637750596059	17.4088400377586	76.2366770058397	23.0319264544196	10.073408553606	36.7826082898027	83.7843317638891	0.3185	0.18975	0.28125	0.663595060778848	-0.0455355404412708	-0.231744893897794	-0.169431080055665	0.365	0.215833333333333	0.2275	0.708163231842141	0.183178491868059	-0.0122685685334539	-0.197705265194942	0.0104203246870379	0.00876988735458478	0.0100560817986217	0.0200479062671912	0.0366812611330923	0.04868761084311	0.0307391105483827	0.0107677979520591	0.00920146652827218	0.00937634432582647	0.0153499547627165	0.018452293642954	0.0452010211762941	0.020728329671965	2502.93450216465	1943.44103598307	2376.52009089935
240	1.36181897999163e-16	7.20577840661322e-18	2.05554297739939e-20	9.1153986332875e-05	2.62182311781291e-06	6.47538992547276e-08	0.00271398304555349	4.03121890404904e-11	4.04656362299865e-18	76.982568347019	93.0008430194757	108.312464830276	15.3116218108007	31.3298964832575	29.2156548954663	8.99042209824438	43.5986264456533	97.2177627488943	0.31225	0.18925	0.277	0.698420697758297	0.0183897875304342	-0.174976832394399	-0.13597295641197	0.3645	0.213833333333333	0.219	0.739991849761544	0.135378104377908	-0.110257992188085	-0.236162589227659	0.0103647808993507	0.00876102714002611	0.0100092753382249	0.0192445939860709	0.0173226602068481	0.0502817028906789	0.0274396146413775	0.0107646557728036	0.00917040716807376	0.00924998816975299	0.0148463432720626	0.0188765140333512	0.0452661968399014	0.0215481833576396	2483.55645895776	1940.53451080133	2360.39024858983
241	1.7676446242011e-11	1.30669995077322e-14	1.00666503769558e-16	0.000285250470541037	1.51720158492726e-07	9.58983046182966e-07	5.58738166486054e-05	1.1341113991446e-06	2.96591337255416e-11	53.0743588820187	77.2712653665767	90.4361097827968	13.1648444162201	37.3617509007781	24.0087618325524	16.2376092738268	23.6858875442067	63.5309569893067	0.31625	0.18825	0.273	0.693132602667672	0.0249804435921558	-0.207081354807833	-0.167131460838709	0.363666666666667	0.2215	0.23	0.702002890093959	0.160711496283256	-0.0741576185106234	-0.220602005726591	0.0104005795404578	0.00874323686316588	0.0099641930215791	0.0195295651809501	0.017694527495048	0.0503409284153464	0.0280937686464205	0.0107593909380499	0.00928773416948405	0.00941245436369145	0.0151626472417808	0.0182667742625572	0.0434048127288694	0.020983966891341	2496.04173280728	1934.70189485685	2344.8797189191
242	3.68127064252201e-07	1.36559071007266e-13	4.52887731231171e-15	0.00152613568956602	4.2885996847064e-10	0.00163585920182029	0.0969207123180614	5.41782858067938e-06	6.5104585513085e-11	32.724757319218	72.320130388478	82.3669212238165	10.0467908353385	49.6421639045984	9.91894728537045	2.7554966969692	20.6835917243934	61.8269641876491	0.334	0.204	0.27275	0.698246994461675	0.00634446997052672	-0.186756468309961	-0.138831966534264	0.364666666666667	0.217833333333333	0.2325	0.697745400413353	0.179728123807579	-0.0884575489900862	-0.204932201064176	0.0105488216791929	0.0090129138633493	0.00996134192347889	0.018884673888116	0.018319094446326	0.0483424570571509	0.0267870266436162	0.0107657045585398	0.00923220466154035	0.00944809548290697	0.0154245301712743	0.0181734102367157	0.0433780983917857	0.0204208706305425	2547.90106699208	2023.59139322315	2343.89963430169
243	6.61730310781323e-12	8.80122148073211e-15	4.1446111993294e-18	1.2641151341714e-05	1.5963558789154e-08	3.68824213396356e-06	1.00458620430504e-05	2.95942898216639e-07	1.14579956999687e-13	55.075155447641	78.1034086944019	97.1673407897797	19.0639320953778	42.0921853421387	21.4204093603512	19.5026803698966	26.2760045965097	75.4799373491652	0.33875	0.19375	0.275	0.73071705447192	0.0307527542181041	-0.178893011743386	-0.0996221018485504	0.384166666666667	0.230666666666667	0.229666666666667	0.741884159855143	0.168066720338182	-0.0152796885896954	-0.162095373638437	0.0105856150682512	0.00883994010276711	0.00998685980097559	0.0189459535305312	0.0185256657812183	0.0497446155529967	0.0234041075694023	0.0108789013549986	0.00942200429103107	0.00940766690219822	0.0144761525512106	0.0189878195246685	0.043015396717797	0.018448279858831	2560.81150611451	1966.46017339293	2352.67510941676
244	3.0836000156375e-08	9.92752404403527e-13	4.58514065088643e-14	0.00227155157863873	5.19953779289804e-08	0.00105734781332973	0.00590029058094078	9.54448503269896e-07	6.58942241590781e-12	37.8213844668608	68.120175790842	77.4362258580404	9.31605006719838	39.6148413911797	10.724350419765	7.58050507094049	24.0178877473973	66.7812844845079	0.33475	0.1965	0.27525	0.713142749384831	0.0224533995988734	-0.22810534531744	-0.15311419848434	0.366666666666667	0.219333333333333	0.231833333333333	0.718032839231303	0.167978943967971	0.00386675673846165	-0.13884112141431	0.0105547107828616	0.00888725867089181	0.00998967544807032	0.0190672444583011	0.0183160771294305	0.0484193887075002	0.0254018420969194	0.0107781814657653	0.00925504938293964	0.0094386367329256	0.0150515761424097	0.01827373857283	0.0134228445325398	0.0195192094410607	2549.966457456	1982.04777175872	2353.64388313256
245	9.77739649246294e-14	1.65517412998841e-17	1.30990757898979e-19	0.000285146104336076	2.97834407532144e-08	3.06905015421231e-06	0.000179482846943817	1.48357782074724e-09	7.29414141633623e-16	63.6446844930979	91.2638473457773	104.429377482978	13.1655301372011	40.7846929898806	21.7728975899445	14.0345448144089	36.555801168437	86.2433270501206	0.3285	0.191	0.2775	0.692029911316219	0.0300027289326525	-0.231176923090997	-0.155689295625359	0.374	0.222	0.224166666666667	0.752957375230197	0.16980339636785	-0.0454989666453843	-0.17942314653479	0.0105047155851438	0.00879193659409218	0.0100148401640643	0.0197026146131331	0.0180002065770792	0.0489320209827447	0.0265747806014093	0.0108222252924313	0.00929522461268689	0.00932745875651768	0.0144178397276589	0.0189419229956871	0.044420609458373	0.0189576011550056	2532.44506401813	1950.67892129964	2362.30653633031
246	1.8755817940607e-15	6.30627860754375e-20	3.55133755490127e-21	0.00253563555486775	3.71592426825554e-08	1.27546109008833e-08	1.06103779634697e-05	5.7973886687748e-09	2.34471593098618e-19	71.6675145816989	102.873162994998	111.98786286118	9.11469986618249	40.3203482794815	32.3683643002878	19.3982583387897	33.9015033350697	103.207246018281	0.3195	0.18775	0.27725	0.72410049320516	0.0061940928549271	-0.197947013221675	-0.145590646299771	0.374833333333333	0.224166666666667	0.225833333333333	0.703880613262264	0.15356716967821	-0.0452386258351061	-0.175023142832222	0.0104290103618974	0.0087343066585965	0.0100120596991683	0.0189911598391166	0.0175293935948902	0.0500843892888669	0.0265314401556839	0.0108270617163884	0.00932745875651768	0.00935200777743363	0.015250121745207	0.0188730162466162	0.0439410391831941	0.020626019557854	2505.96798825655	1931.77577754434	2361.3490162673
247	2.52401982816674e-13	2.48988202630976e-16	1.0503292120064e-17	0.0019281301700242	9.48146911593148e-07	3.79882215911684e-05	0.00200708699602596	5.56450492274089e-10	3.32685993249746e-17	61.7181544258419	85.5911306635826	95.2078580493217	9.61672738573907	33.4897036234797	16.9693464940901	9.54304309200961	38.4684841502185	92.7753815403376	0.325	0.18725	0.28	0.669702841516345	0.0727569389989537	-0.136924159533432	-0.115444901617608	0.365	0.2125	0.225166666666667	0.755452686126121	0.199177677578569	-0.00725779960372817	-0.158436309481017	0.0104757993101048	0.00872535298095849	0.0100424312401234	0.0202991969448522	0.0179201203700418	0.0508799202052295	0.0266134925548089	0.0107677979520591	0.00914952085444549	0.00934221375924391	0.0146022057159905	0.0185772189415867	0.0460152478897091	0.018554949998749	2522.32411354406	1928.84310284572	2371.8132697899
248	1.50673348980079e-07	1.99257233432061e-11	3.12501819893097e-13	0.000662175813531898	7.77217726806455e-08	0.000308935117941073	0.0147787055618218	1.55168179155762e-05	2.04062576845257e-08	34.5630459663407	61.7403770936435	73.3328981982995	11.592521104656	38.7698522319588	13.0154281997748	5.94265910491777	18.6729507356777	49.2350648123125	0.32975	0.1965	0.2635	0.690597895553645	0.0388285957293251	-0.179192827267824	-0.129151444615371	0.364833333333333	0.216666666666667	0.225666666666667	0.716592781663138	0.184897376739366	0.0125679155721812	-0.141683589966888	0.0105148823162726	0.00888725867089181	0.00985304096246961	0.0193994829999198	0.018752015414016	0.0507087673105216	0.026906339896747	0.0107667519514895	0.00921431293654374	0.00934956246410741	0.0151607463366259	0.0185468032964853	0.0133930559643628	0.0199230199612244	2536.00579236337	1982.04777175872	2306.74425710682
249	6.62180132377736e-08	5.0444025897688e-10	2.20217343974834e-15	6.94244296172217e-08	1.11840429963209e-09	5.86725184905607e-06	0.000385316549423255	0.000656430773326728	3.34355000472837e-12	36.2526032591595	54.8181608984014	83.8988815558623	29.0807206574609	47.6462782967028	20.5310249336871	12.6020856986852	11.6087267278854	68.24317474529	0.323	0.185	0.26125	0.684626930110529	0.0402185760609929	-0.193074350078676	-0.0981607777193356	0.367	0.214	0.231333333333333	0.70595916157612	0.160017420082216	-0.0135725957864412	-0.197358320883633	0.0104589767710589	0.00868476900132083	0.00982585835926043	0.0201140479243247	0.0185956498568646	0.0526035084084461	0.0268414045638339	0.0107802415002356	0.00917300779657458	0.00943152097516957	0.0155173979346813	0.0183085569115779	0.0449427039394417	0.0211259022851416	2516.44050727843	1915.56455620538	2297.44128593346
250	1.56270648476182e-17	4.57898568084454e-22	2.75673582973312e-24	0.000200134349203528	3.04251253929925e-09	5.79015285842902e-05	0.00701036045993764	6.7531289812112e-15	2.37152688897829e-19	81.3665788096987	113.09556080222	126.925382629019	13.8298218267992	45.55880381932	16.1700784891873	7.27031251612971	60.6688217205865	103.183372414764	0.32075	0.188	0.2875	0.733750708490859	0.0168357118152317	-0.213692330157472	-0.144172711116893	0.359666666666667	0.21	0.218666666666667	0.713705476794849	0.170346159360258	-0.0999017143443361	-0.220928529781746	0.0104397899096044	0.00873877469051273	0.0101229003529511	0.0187834490590052	0.0171953310848028	0.0485886095229827	0.0244909007579756	0.0107336332720746	0.00910996683571757	0.00924491817345047	0.0154161160993548	0.0187577349022671	0.045974632014143	0.0216792462825698	2509.73397779486	1933.2396550353	2399.59207704854
251	2.8314984014502e-09	4.81064858169186e-14	5.9356725467326e-20	1.92748828559985e-08	5.65338433065415e-13	2.85668365779794e-05	0.105387334446892	3.40031605128519e-06	2.71189019748665e-11	42.7131236133246	74.5235980332873	106.089866096623	31.5662680633359	63.3767424832986	17.5108792038027	2.62206316213451	21.5762779527031	63.724781396467	0.32	0.1975	0.2775	0.653773463601863	0.0183031036862707	-0.188053917621669	-0.0772874013652776	0.3605	0.210833333333333	0.236166666666667	0.731759095902157	0.164606145580052	-0.0594164278560865	-0.207478331366021	0.0104333325075743	0.00890429774092991	0.0100148401640643	0.0197249273936566	0.0176062638936052	0.0487258563999964	0.0272435716030407	0.0107390660101046	0.00912320864128409	0.00949953191817593	0.0150618522651836	0.0178405158170842	0.0442074667645524	0.0200983812337904	2507.47783028971	1987.66837973563	2362.30653633031
252	3.3278841775182e-12	1.06129865781107e-15	3.66977749320239e-20	7.24900348768026e-07	2.67497053618141e-10	0.00093799996907689	3.99946944230477e-07	3.55098094247501e-08	8.09500234952661e-14	56.4740864301384	82.5501828085216	107.097956851539	24.5477740430179	50.6238704214011	10.9461167014033	25.6945886587455	30.3803996695569	76.2224604178295	0.3235	0.18075	0.273	0.730123265806765	0.0267138378314693	-0.199513190239996	-0.106291333157684	0.3555	0.222333333333333	0.2245	0.7127231250317	0.157989758897667	0.0053422536628928	-0.164492349623452	0.0104632028704003	0.00860678552820763	0.0099641930215791	0.0194243421807058	0.0179915352134015	0.0517179890574088	0.02441994724931	0.010705941508891	0.00930020741919938	0.00933238563877723	0.0147701707512778	0.0182829246144963	0.0130507629547135	0.0206209540334421	2517.91825925401	1890.11537600131	2344.8797189191
253	1.58463755205707e-16	2.77164714557531e-21	1.65166939062158e-24	1.58834219991455e-05	1.91785580755738e-10	3.44626220703021e-12	1.9031062013208e-06	1.84150433541735e-06	6.96156085802525e-21	76.675604254222	109.362619094918	127.99104825336	18.6284291584416	51.3154439991376	48.416669548993	22.6904575494391	22.7536875745536	110.579574998351	0.30775	0.1855	0.276	0.680729988965027	0.0107668097011941	-0.233373108521312	-0.152718657552032	0.375166666666667	0.224833333333333	0.233666666666667	0.718819268945165	0.166674400627398	-0.0229070862811564	-0.186102701096296	0.0103234323448013	0.00869382921002975	0.00999809886880977	0.0197231678506387	0.0171431935624097	0.0499213158748819	0.028642227643041	0.0108289866987131	0.00933730396851672	0.00946456902405933	0.0149694158356929	0.0184634847986261	0.0431606080284646	0.0196153771430219	2469.15418541465	1918.52690688815	2356.54268782778
254	5.66012814493094e-15	1.25563663823089e-19	1.61389252508268e-25	2.11698855551123e-08	5.59700486318112e-13	1.16655017062315e-08	0.0014032763441456	3.4812387102106e-08	1.55468762780733e-20	69.4275700276557	101.440810815075	132.824990497436	31.3841796823617	63.3974204697806	32.5418212727036	10.2014846415896	30.4188774907052	108.897426331456	0.32675	0.20375	0.2805	0.686537849377103	0.0428550822490841	-0.138279702540273	-0.0771948562960938	0.3825	0.230666666666667	0.2315	0.713337526678284	0.214192954230251	-0.00123257421532691	-0.199099293124247	0.0104903404316154	0.0090088039175027	0.0100479030238945	0.0189267864049794	0.0178530169371873	0.0482531971004318	0.0244894676498649	0.0108699564385736	0.00942200429103107	0.00943389496375137	0.0149644723682908	0.0188020669898937	0.0429442544586854	0.0188667200975858	2527.41243175962	2022.22914401686	2373.69971375002
255	2.58385028906418e-11	7.70031064267859e-15	1.09229104924013e-19	2.73840493521523e-07	1.07923288835618e-10	3.25357666658783e-09	6.97589767941853e-05	0.000318243298221035	1.77907134183817e-16	52.3009417843241	78.384680514464	104.810604240123	26.4259237256592	52.5096624557991	35.0258473660579	15.8173747646233	12.9598463469938	89.2316823802881	0.31475	0.1915	0.2675	0.695195201401834	0.0343737817763572	-0.199632935218527	-0.10424106235017	0.372166666666667	0.2245	0.235666666666667	0.718563555041651	0.182225913585235	-0.0423340766887915	-0.197031945226085	0.0103872598086871	0.00880071595386707	0.00990054975457027	0.0192254116902769	0.0179365677149587	0.0506281077939103	0.0256387650500274	0.0108114644394785	0.00933238563877723	0.00949257599094768	0.0149259353274507	0.0182564081983757	0.0427446511775641	0.0192895074404133	2491.39454858034	1953.56273858359	2323.02559113768
256	5.25265640151695e-10	4.57931123466374e-15	6.87193186972361e-18	4.55710168457279e-05	3.70689322018176e-10	8.25978670762669e-07	0.000825436351920453	1.22543830342117e-05	6.99271608478374e-15	46.1566963127407	79.4781150267008	96.1021021317574	16.6239871050566	49.9454058190167	24.2962930625745	11.1831473341026	19.1232363665004	81.4431282186948	0.31275	0.18775	0.27625	0.68419557324109	0.00185810871443745	-0.243232818803611	-0.169598843440833	0.360333333333333	0.215166666666667	0.237333333333333	0.745709587292779	0.148090665870641	-0.141623069245065	-0.244287943266532	0.0103693047013768	0.0087343066585965	0.0100008988465472	0.0196410845867175	0.0172763348016856	0.0493437888925358	0.0289243612981003	0.010737982270554	0.00919114926021076	0.00951569153050702	0.0145907359138708	0.0177649649683409	0.0424251747416191	0.0197521151692892	2485.13337384774	1931.77577754434	2357.50645292077
257	9.07499375415678e-14	2.0666959223424e-19	1.11191468871331e-24	9.81525693859995e-08	2.55094878453764e-13	2.82869834754581e-09	3.02913476647784e-06	4.33013981844646e-06	2.89991411848753e-16	63.7960904051215	100.403910467783	128.81399744298	28.4100869751965	65.0179070378581	35.298362198042	21.7980142638226	21.1128531552222	88.1975450221825	0.31325	0.18175	0.273	0.687550142466841	0.0198954120360514	-0.10819095328918	-0.0254966101475281	0.370833333333333	0.22	0.232333333333333	0.723059652711323	0.19049178917208	0.0161152986509179	-0.13864415272387	0.0103738144750801	0.00862529226074639	0.0099641930215791	0.0200152286008974	0.0175472024600613	0.0531550284012625	0.0268096016847403	0.0108035338793958	0.00926514551751511	0.00944573389007645	0.0150178419612556	0.0183860049189472	0.0135432101142766	0.0189872305685247	2486.70563621962	1896.14698679888	2344.8797189191
258	8.21871042019701e-11	1.73189799435203e-12	2.24752540099654e-17	2.42099882185865e-07	7.54484074204116e-09	0.000126629713877379	0.00349919696050414	1.75715048055357e-08	6.43656577904197e-14	49.9422372145345	66.9393122308975	93.6032355705393	26.6639233396418	43.6609983560047	14.6912970109788	8.52698081863491	31.7459527537703	76.7121357680325	0.331	0.19275	0.27625	0.699476662734628	0.032788223240598	-0.192450078428696	-0.0947274815404784	0.368333333333333	0.216833333333333	0.2265	0.737165231402096	0.148464523717016	-0.0735550731672278	-0.208739984626066	0.0105249649616387	0.00882256411531162	0.0100008988465472	0.0195015222416851	0.0181687506011578	0.0495158109477981	0.0246206265943795	0.0107884261833783	0.00921687554661911	0.00936176780037692	0.0148438649055786	0.0186073890545171	0.0444320800613522	0.0204451984168167	2539.53824202618	1960.74405261231	2357.50645292077
259	6.1836671563208e-16	9.09291523219126e-28	5.35687676523893e-32	1.25435726530358e-06	1.4696402648356e-18	1.50544478601672e-06	1.42983835823914e-07	8.23681766577434e-10	2.15806604113352e-22	73.9167858576802	140.200231158378	163.692208609798	23.4919774514201	89.7754227521182	23.1410216899294	27.6820431300694	37.7032272765282	117.839450665961	0.32275	0.18	0.278	0.704691519765039	0.00412006792942721	-0.240605752836817	-0.166342957817346	0.3695	0.223166666666667	0.223833333333333	0.690846971874396	0.224089250288368	0.00316833145315384	-0.206590481052639	0.0104568585959574	0.00859284111683846	0.0100203894186828	0.0200429752569958	0.0176145222999075	0.0504359100341424	0.0281834605524006	0.0107955151138464	0.00931262665875855	0.00932252330817826	0.0153935090209557	0.0187838124398275	0.0129705215284019	0.0203596489412955	2515.69991661657	1885.57394724038	2364.21783638208
260	1.33747120191549e-18	2.77749735144242e-23	4.76334976015821e-25	0.000632068669460028	5.73278952282273e-09	0.000278683946000334	0.0053111998474702	1.230841098124e-16	1.99001545012286e-21	86.3409981996447	118.897241650506	130.576319087184	11.6790774366782	44.2353208875393	13.2084890899423	7.77030778659173	68.5598601815727	113.19904995481	0.33275	0.18775	0.29625	0.710645150188575	0.0122629904790491	-0.190955540267097	-0.144798192514408	0.368166666666667	0.2105	0.2225	0.713047904216878	0.171324082431721	-0.042771550030904	-0.195491699863545	0.0105389398601894	0.0087343066585965	0.0102124980444627	0.0196417032360283	0.0172682142962423	0.0480571546139617	0.0258960696839391	0.0107874079461291	0.0091179187988055	0.00930269558098814	0.0155837411161768	0.0188345165622126	0.0461945838861092	0.021322879682093	2544.43626636354	1931.77577754434	2430.61349021335
261	1.87965888267592e-14	3.18698288614157e-17	1.45383279059517e-21	9.83094750496925e-07	1.62853961240834e-09	8.60113163754202e-06	0.000261135475817847	2.11765120845926e-10	1.23699654926122e-15	66.992411327039	89.8943667985222	113.855318425161	23.9609516266391	46.8629070981224	19.7993634473387	13.3304167565875	40.3549785580035	85.1230973413557	0.322	0.18325	0.2785	0.708244633156597	0.0414163349005946	-0.0692728281652346	-0.0238844306046516	0.365166666666667	0.213	0.2225	0.722674310527422	0.18112981216677	0.0288381705945465	-0.120536770983628	0.0104504835439874	0.00865286974520094	0.0100259231279361	0.0197160126202155	0.0177529133718288	0.0527802641344908	0.0247268984398663	0.0107688425606543	0.00915737018550398	0.00930269558098814	0.01522739921363	0.0187334799324931	0.0135953016416361	0.0201343360380466	2513.471280373	1905.1440072245	2366.12415426794
262	1.94719749907692e-15	3.05140775366484e-19	1.16442397780808e-21	0.000124291366884503	1.17853617735607e-08	2.56445662890386e-06	3.78260564757287e-08	4.36506627197949e-09	2.46942665024284e-18	71.5915378211612	99.5928104015802	114.319244979579	14.7264345779986	42.7277071584176	22.117615707848	30.2578328646432	34.453724869556	98.2576254331027	0.32475	0.1775	0.275	0.664165759327505	0.0481798243960376	-0.195906810214295	-0.116662874635959	0.3705	0.2225	0.223333333333333	0.745359862767164	0.167798640530466	0.0046804223110487	-0.13976961408	0.0104737084184169	0.00854595762310158	0.00998685980097559	0.0211140749298419	0.0180486217504112	0.0520982577008652	0.028152694916433	0.0108015374649076	0.00930269558098814	0.00931510404447838	0.0144799083331692	0.0188673159409327	0.0129938799718732	0.0189838160308916	2521.59265615915	1870.32547571452	2352.67510941676
263	1.804065291546e-07	5.33209951614042e-12	3.41897672788141e-15	1.77635241547508e-05	6.515271135798e-10	0.00386324775938102	0.0122201623063007	1.52819338264468e-06	5.00082211694827e-14	34.1926525857634	64.5492432534593	82.9644442678	18.4152010143407	48.7717916820366	8.34699951810217	6.27864324710208	23.1121830846259	77.2510017438209	0.33275	0.186	0.27775	0.734105739314605	0.0247104430671857	-0.269279449384159	-0.179993859236476	0.360833333333333	0.206333333333333	0.235	0.727029069604476	0.167790996215436	-0.04100143148338	-0.206173761569377	0.0105389398601894	0.00870286561627649	0.0100176167361572	0.0192107282860018	0.0181321290157113	0.048918127550356	0.0246087248205728	0.0107412292800996	0.00905101678801298	0.00948327297050531	0.0153713566478119	0.0179128982808661	0.0451858446427878	0.0205917552112401	2544.43626636354	1921.48263898166	2363.26280947153
264	4.45274174028124e-13	4.6957938458284e-18	2.00884403335457e-19	0.00190682840672026	1.05107591674011e-08	0.0847621915444491	0.00792645769158137	2.43189111250324e-13	8.73181057751285e-15	60.5645403415983	93.894719339216	103.531850388859	9.63713104964336	42.967310047261	2.97113832095783	7.05001524124236	53.6206552392341	80.9705476829767	0.33825	0.19025	0.28975	0.684274715694674	0.0195258284191059	-0.269841019052837	-0.198224643491341	0.355	0.212	0.224666666666667	0.720877309716041	0.167288242579857	-0.0867080629884519	-0.208182784770367	0.0105817983338367	0.00877872438061906	0.0101463758663678	0.0201785480468211	0.0177899116252465	0.0469615171779723	0.027301459372359	0.0107025591512588	0.00914165110318952	0.00933484587186653	0.0150947905559311	0.018263862933214	0.0451178218933003	0.0208741445016986	2559.4715341979	1946.34105687943	2407.71073912959
265	1.3644384749314e-09	8.35731508550467e-13	1.92232755422178e-16	5.71149698899394e-06	4.24812165566537e-09	1.17673136993644e-06	9.23338599996072e-06	0.000179895451886829	1.04602618600933e-13	44.2061250742154	68.4852800887566	89.0678092910384	20.5825292022819	44.8616842168231	23.6148947001784	19.6638040841681	14.0302268020241	75.6746851696115	0.31325	0.17925	0.25975	0.707554700784651	0.0217586520998736	-0.16775758262174	-0.0622967241673214	0.360166666666667	0.215333333333333	0.227	0.713319302633277	0.157708585854119	-0.0725683325739131	-0.177564128580518	0.0103738144750801	0.00857884123926444	0.00980755131423694	0.0197774871945092	0.0181690937336474	0.0542966549030235	0.0262093300625735	0.0107368971274017	0.00919373192984456	0.00936906557212871	0.0151810712784498	0.0183065735867757	0.0445767967248537	0.020557946642103	2486.70563621962	1881.01727454045	2291.1810501472
266	1.68462769064216e-07	4.72609199724811e-10	3.9766614466329e-12	0.000326592583588924	9.27573587784605e-07	5.36279233165823e-06	0.043617716232093	0.000845186837497435	1.89061805691267e-09	34.3335392799418	54.9583683494966	67.8697359322396	12.911367582743	33.5361966522978	20.7031423197877	4.0712991209075	11.1392801538295	54.4791498454215	0.317	0.20025	0.26375	0.685614178919209	0.0215883875941995	-0.190591001033648	-0.155216701593606	0.361	0.217	0.234333333333333	0.739179453503795	0.14741338727573	-0.0429272430381587	-0.194997707114592	0.0104071924565376	0.00895069976388056	0.00985604076289054	0.018893672770298	0.0181317388205454	0.0498987372158188	0.028136097371194	0.0107423088113915	0.00921943593716556	0.0094739373470347	0.0146496828119842	0.0179401831694807	0.0438325602686798	0.0198655184117346	2498.34971030476	2002.99520750785	2307.77146900054
267	4.80016637456325e-10	3.73684295619553e-14	1.69887120031882e-22	4.73873440405475e-11	8.59039137085066e-15	0.00109298831045035	0.00184281298131716	2.67556417691963e-08	4.59970683443513e-13	46.3406793433387	75.0565208978951	118.338726588237	43.2822056903424	71.9980472448988	10.6630192998091	9.69986750643329	30.9296239495579	72.5045707727895	0.33125	0.1915	0.2795	0.664217187859063	0.0343127933804667	-0.182619579998179	-0.0631970033706558	0.363	0.217166666666667	0.230166666666667	0.724101330768726	0.171290561746031	-0.0530557421080032	-0.223051532998737	0.0105269714217175	0.00880071595386707	0.0100369440131228	0.0202814614715323	0.0180368215834449	0.0495008700564895	0.0256235571672836	0.0107551539583743	0.00922199411003176	0.00941484496760266	0.0149644023721931	0.018239851436987	0.0441960237705754	0.0204189320318804	2540.24134329315	1953.56273858359	2369.92186551031
268	2.11594414872038e-18	1.7372938498493e-22	1.57171982865764e-24	0.000312950948574819	1.20497797072821e-08	5.07603426381801e-08	6.53385434034067e-05	1.91277446661146e-12	1.14857872116065e-20	85.4129942912805	115.103002667558	128.094246863839	12.9912441962806	42.6812525725582	29.6875284378239	15.9412665188702	49.5714461522639	109.531414136458	0.32325	0.18525	0.2895	0.686928420616496	0.0161912699041654	-0.170246358179078	-0.110356728679687	0.376333333333333	0.218	0.226833333333333	0.718042074828758	0.170592285686633	-0.0596494635398128	-0.183489933308398	0.0104610915285157	0.00868930208563195	0.0101437824878879	0.0200573475364799	0.0172042318657014	0.0495423473808854	0.0270871176285115	0.0108356810478005	0.00923475177360822	0.00936663509685468	0.0153144369717935	0.018873968871929	0.0444198623506952	0.0201175439728637	2517.17995467019	1917.0465597321	2406.81353308684
269	7.46344958880337e-16	1.19518708222174e-18	6.00365594247891e-22	1.33870565677131e-05	1.53983221976877e-08	0.00259617488590114	0.000199930144380264	6.50991508642722e-14	1.42844421012789e-17	73.5355371188416	96.7487083387641	115.703245192042	18.9545368532781	42.1677080732006	9.07154596604232	13.8317400325159	56.2109146531384	94.5594519079652	0.335	0.18775	0.285	0.70367086180552	0.0396857699113441	-0.130963468609451	-0.107755507135381	0.364333333333333	0.218333333333333	0.218833333333333	0.725000096741874	0.175664864096475	-0.0163001452515886	-0.201881785359463	0.0105566671639682	0.0087343066585965	0.0100964582520118	0.0198545323417222	0.0179570155030663	0.0502932826232707	0.0257182409087599	0.0107636055938736	0.0092398393795739	0.00924745427039352	0.0149228270649581	0.0189111034171544	0.0459540914333421	0.020814249819518	2550.65267513839	1931.77577754434	2390.45537831742
270	2.21681065721416e-06	5.21816829458026e-08	2.88517551086688e-09	0.00303057265913642	6.25259400933664e-05	0.00533163016572545	0.201349588221441	1.21236054815503e-05	2.02943625318265e-07	29.0209806677994	44.7621359261429	53.5511061978796	8.78897027173662	24.5301255300801	7.76337297077953	1.63255812872194	19.1437149262383	44.1159237529404	0.33325	0.20225	0.2675	0.712654633692515	0.0342199326497017	-0.182105903622936	-0.142447446010589	0.360333333333333	0.212833333333333	0.229	0.723330076392461	0.150086495090487	-0.0903966941798632	-0.201467000730141	0.0105429025959445	0.00898403167640126	0.00990054975457027	0.0186778433394934	0.0186774609789679	0.0492953220129961	0.0255338532083207	0.010737982270554	0.00915475600748355	0.00939806691989983	0.0151226349645989	0.0181991473413971	0.0444150134705846	0.0207448803505756	2545.82556161646	2014.02323905392	2323.02559113768
271	2.38392076347978e-10	1.35276957018552e-14	2.73515187833083e-17	6.36601427870798e-05	3.25293966600589e-09	5.93014271375588e-05	0.00189599367907244	1.47712824853291e-07	2.69046326631246e-14	47.7696421893233	77.1982850828244	93.1888145563025	15.9905294734781	45.4191723669792	16.124830095876	9.64759780131862	27.6191017114161	78.5734464477898	0.32275	0.193	0.2705	0.713114915379465	0.029729377690512	-0.219445356281001	-0.150082882435088	0.361666666666667	0.218666666666667	0.224333333333333	0.707458685833435	0.180645261729947	-0.0384772154720252	-0.197632984873752	0.0104568585959574	0.00882691663201904	0.00993550361662951	0.0189748050411749	0.0180922611941275	0.0496609920510903	0.0257219783124474	0.0107466129217111	0.00924491817345047	0.00932992326755873	0.0151589957989549	0.0185129307303096	0.0449158404198517	0.0207387037763866	2515.69991661657	1962.17548891858	2335.02206986695
272	2.09432751252326e-07	1.54064129611018e-18	5.54559170368044e-22	9.30236902699749e-06	6.61794282082631e-17	0.000254155949618295	0.0299057068428885	1.92736680856715e-05	7.35367045808299e-16	33.8857445892027	96.2194279971191	115.869009350783	19.649581353664	81.9832647615804	13.3812229861142	4.71470439786208	18.25975189378	86.226095148668	0.3265	0.19625	0.265	0.71061509427687	-0.0233612075762811	-0.221242763231565	-0.125046224672297	0.362	0.214166666666667	0.2275	0.724334403109254	0.20767276763546	0.00369189412325365	-0.167213709285586	0.0104882733058626	0.00888298499724223	0.00987097857910018	0.0189184767186855	0.0376690766550602	0.0497856977836773	0.0270560129088918	0.0107487565738527	0.00917560617355082	0.00937634432582647	0.0150769887751	0.0183462042322548	0.013462819489853	0.0194751048919723	2526.68894208379	1980.63866504934	2312.88823269741
273	3.23987143590305e-11	3.49257344398695e-14	1.21597533895872e-15	0.00159947987187657	1.02738950342818e-06	0.00091040588843444	0.000156407834132842	7.81983092090277e-09	3.03324348643002e-12	51.8399035537223	75.1991157486191	85.1594618007985	9.96034605217937	33.3195582470762	11.0014509766825	14.293454134875	33.3194080852209	68.4528611990851	0.32	0.19025	0.28125	0.681159077651289	0.0536100201893035	-0.210397449728197	-0.15536583093941	0.352	0.2215	0.23	0.688804196565487	0.163520051184382	0.0169441878305646	-0.132794976525383	0.0104333325075743	0.00877872438061906	0.0100560817986217	0.0197308355775591	0.0176044468687707	0.0490039273719676	0.0263489599214929	0.0106819966544772	0.00928773416948405	0.00941245436369145	0.0151152599260844	0.0178760868527375	0.0134069239850054	0.0206742721542669	2507.47783028971	1946.34105687943	2376.52009089935
274	3.91472596014229e-09	3.16428471996131e-12	3.36821756867957e-16	2.42928237174576e-06	2.67152641604205e-09	1.69410397179656e-05	0.000748091649440253	1.03080554652704e-05	1.23785484550844e-11	42.0502957627577	65.6589717726565	87.8805498130168	22.2215780403603	45.8302540502591	18.5055485004759	11.3657921435715	19.4534670653848	65.420504338426	0.3205	0.18975	0.26975	0.70138605882702	0.0302537796961804	-0.164807736417911	-0.112371724059744	0.362166666666667	0.2175	0.230833333333333	0.697266461244892	0.164579298621637	-0.0406309390323162	-0.21555791230826	0.0104376408816162	0.00876988735458478	0.00992681920958622	0.0193770884406731	0.018039951889653	0.0512606327790591	0.0266587222426244	0.0107498263006366	0.00922710381009996	0.00942438657467595	0.0153936458260287	0.0181738405170992	0.0442234926582921	0.0212833810340796	2508.98307673322	1943.44103598307	2332.04010361999
275	2.8850717475916e-09	2.13569054879092e-11	2.87375983390932e-13	0.00055532538068673	3.30393897443302e-06	5.49806478238673e-05	0.0634313483052563	1.45805261448162e-06	9.27760939399733e-09	42.6747773761235	61.5923594733031	73.5124246396008	11.9200651662977	30.8376472634773	16.2681409603447	3.44531450558679	23.2025315705323	50.9784718658614	0.3255	0.20125	0.27625	0.675873646604976	0.0353073835303757	-0.181592156560846	-0.120036222397651	0.364666666666667	0.216666666666667	0.2335	0.731215402686463	0.152924343086071	-0.011696237735275	-0.153296374620945	0.0104799708918941	0.00896740909978916	0.0100008988465472	0.0192487830264617	0.0179636592416501	0.0484245406824679	0.0263484178702883	0.0107657045585398	0.00921431293654374	0.00946222182264348	0.0148901563477289	0.0181115165756323	0.044342631239253	0.0195977195538444	2523.78360996425	2008.52166512299	2357.50645292077
276	7.45039147429255e-14	5.01956466324591e-17	1.90331272070185e-17	0.0252053261803101	5.48393614922845e-06	0.000101210766549521	1.31277337736195e-05	2.88431971660023e-10	5.40731856089023e-16	64.1966751234795	88.9442786630971	93.9540026127797	5.00972394968267	29.7573274893002	15.113984239717	18.9918594202918	39.75141224656	86.8777547004172	0.323	0.18375	0.27375	0.726686509591074	0.0341423323821492	-0.120293321936242	-0.135617816332374	0.360666666666667	0.2195	0.2185	0.695975597752449	0.16483053010031	-0.0374000450714347	-0.179160335919296	0.0104589767710589	0.00866201385314039	0.00997272261462105	0.0192896335508535	0.0179740654906055	0.0525139805175727	0.0266953679566032	0.0107401483464784	0.0092575767003672	0.00924237987711479	0.0152878726981299	0.018798513028919	0.0455796928280156	0.0215247085934365	2516.44050727843	1908.12963230179	2347.81241786784
277	3.2998978496828e-09	8.06439328168332e-13	4.56603607146127e-16	1.54989477521298e-05	4.30034891740014e-09	4.98531836273642e-06	0.00816309692017747	1.99021687128302e-05	3.26167992330407e-14	42.3999165342611	68.5609245884225	87.2360724551836	18.6751478667611	44.8361559209225	20.8429193137436	6.99733907359587	18.1986324712016	78.1628688753962	0.3175	0.18425	0.273	0.681921832943009	0.0379597630785797	-0.204778124008439	-0.131323886167962	0.361666666666667	0.205666666666667	0.235166666666667	0.702919360958952	0.173983362264902	0.0103755726864326	-0.165881523715104	0.0104115837190011	0.00867113389537469	0.0099641930215791	0.0200664335110138	0.0178104398624694	0.0510327328587979	0.0274496358246259	0.0107466129217111	0.00904017736816421	0.00948560177839693	0.015861629911299	0.0179337994727574	0.0141867378116446	0.0209785791351723	2499.88258777458	1911.10859008056	2344.8797189191
278	4.5703934340953e-14	7.85796275919209e-20	5.19234854049183e-23	1.79493132525168e-05	2.40631371417113e-11	0.00194885643814268	0.0867228059241889	5.26596293963512e-13	7.83911629986636e-15	65.18889384254	102.415720478723	120.811095407185	18.3953749284628	55.6222015646454	9.59709311370352	2.93417782773395	52.1031781859419	81.2000394405019	0.33025	0.1995	0.28625	0.674453919761005	0.0115699610730912	-0.321452260078863	-0.180228246829013	0.360333333333333	0.213666666666667	0.222333333333333	0.709778868973028	0.169114628502351	-0.0527362479013441	-0.188468530606358	0.0105189254511249	0.00893811053354986	0.0101097266054042	0.0195238129321192	0.0175922691322073	0.0449881000182269	0.0257724467034008	0.010737982270554	0.00916780428613229	0.00930020741919938	0.0153246910343128	0.0185743430151339	0.0456545190040961	0.0211410093938661	2537.42216262411	1998.83397847474	2395.0390230342
279	5.85584396446816e-12	2.93681635813243e-18	4.1857686313091e-21	4.21949927204059e-05	1.71810144447316e-11	7.7767359677187e-05	0.00026218832324579	4.9176611206258e-09	4.16829075232653e-15	55.3240040641213	94.8740260339582	111.64403318322	16.7700071492618	56.3200291190988	15.611809897322	13.3228717520124	34.2217357007303	82.543289947202	0.32775	0.19225	0.2775	0.717562085510547	0.0150171316468474	-0.170571174778917	-0.104872601152624	0.366166666666667	0.2225	0.225833333333333	0.731733918633085	0.187272237330033	-0.0679557455869305	-0.195711848931184	0.0104985750837623	0.0088138419917382	0.0100148401640643	0.0190597564809913	0.0178965731972851	0.0498238708889282	0.0253683225546429	0.0107750810033966	0.00930269558098814	0.00935200777743363	0.0146518727313504	0.0185824259874809	0.0438676257170339	0.0192592869425557	2530.29503048692	1957.87635827932	2362.30653633031
280	3.69307008561575e-08	3.19997573449105e-10	1.07244619290622e-12	0.000113869740305601	1.06822480694022e-06	0.00400194920126496	0.0118344399803785	3.46710898013251e-07	4.73024431354511e-10	37.4513159475791	55.7966489657192	70.6882350192791	14.8915860535599	33.2369190717	8.28293036624018	6.33550524107523	25.9702971744809	57.511161909442	0.32975	0.19425	0.27225	0.717716269477693	0.0423563327643173	-0.0261880805761546	-0.0380972155912191	0.357666666666667	0.215	0.227333333333333	0.742947505545728	0.149689463554345	-0.041811058915253	-0.177368047194335	0.0105148823162726	0.00884859410069076	0.00995562785629347	0.0189798854985654	0.0183480562668013	0.0523139091840389	0.0247439924746786	0.0107204512567655	0.00918856435235825	0.00937392018497392	0.0145990564104561	0.0181966264848074	0.044973291526893	0.0199829989519435	2536.00579236337	1969.30862508129	2341.93568329061
281	3.23019800424897e-11	8.964811561606e-12	2.69718046940663e-12	0.0217902474141839	0.00205819890952565	0.000161190648733669	0.00771430811936994	5.75274002354062e-09	1.99738604008609e-10	51.8459972264463	63.4431386503202	68.705594724961	5.2624560746408	16.8595974985146	14.2367619655306	7.09862564991636	33.9165453445839	59.390645903165	0.33125	0.1945	0.28475	0.700148515646265	0.0521366891044902	-0.196520291207311	-0.149149604320662	0.368	0.2165	0.232833333333333	0.725934845516542	0.148279929381937	-0.0576966452707425	-0.15803789075485	0.0105269714217175	0.00885291262980809	0.0100937931958476	0.0193790173090702	0.0178714103382568	0.048207827624986	0.0249272287132043	0.010786388324483	0.0092117481050871	0.00945281248851804	0.0150646409052498	0.0182565076895749	0.0438979445546501	0.0196788526196099	2540.24134329315	1970.73045423697	2389.5349714254
282	3.5376865631948e-09	1.86341812157642e-09	3.8300566094041e-10	0.0145494146513518	0.00342748374575183	3.66954441583782e-07	0.00837133624255852	0.000259086985857229	2.03277104879916e-08	42.2575386117205	52.0016213097806	57.9718474749789	5.97022616519826	15.7143088632583	25.8607546565217	6.95226106178598	13.3451850872898	49.2436099167001	0.32125	0.192	0.2725	0.693072645309482	0.0538568396355528	-0.0873491658060946	-0.0982632103878241	0.370666666666667	0.213666666666667	0.24	0.740958139043009	0.142622002201404	-0.093218542267011	-0.18397607409994	0.0104440776581307	0.00880947236795149	0.00995848686951814	0.0194143909134824	0.0180521435209889	0.0517982443055345	0.0265315002166455	0.0108025363614461	0.00916780428613229	0.00955225747200135	0.014958223797912	0.0179731223732407	0.0429596784143166	0.0192696831219119	2511.23233796072	1956.44009707103	2342.91828933312
283	1.57808175549942e-12	1.25855433677457e-13	1.577507670697e-16	3.75091578631256e-05	2.42705889569181e-06	2.56674346433011e-07	0.000175057689584715	3.59281204002687e-07	2.29669251079093e-13	57.9919809788989	72.4926446175195	89.4860862708992	16.9934416533797	31.4941052920003	26.5509810155017	14.0814941363005	25.9015464368003	73.9923722867947	0.32125	0.193	0.269	0.727097792462566	0.063454165310216	-0.142843116390777	-0.0926050033192067	0.371333333333333	0.224166666666667	0.224333333333333	0.70313564067545	0.165683924473765	-0.0454840821992314	-0.186742965261354	0.0104440776581307	0.00882691663201904	0.00991809882700163	0.0186276989888877	0.0182562261805761	0.0512041825743006	0.0231333037588763	0.0108065181655275	0.00932745875651768	0.00932992326755873	0.0151878341169412	0.0188396474090405	0.04412561437767	0.0206598356789452	2511.23233796072	1962.17548891858	2329.04671516862
284	2.9723000662341e-09	1.44712362151202e-12	2.94406359303107e-14	0.000881753727241287	3.23048687671099e-07	2.19977338424602e-05	0.00127542331997858	5.21291654420111e-06	4.50428334769131e-11	42.6138384629012	67.32063819826	78.3813691966971	11.0607309984371	35.7675307337959	18.0080106872847	10.3777601202237	20.7574214429405	62.6258266312632	0.323	0.19175	0.26825	0.678401535285923	0.0418605837793987	-0.232076860695467	-0.174178680144476	0.364166666666667	0.218333333333333	0.228166666666667	0.74548594218472	0.165944475534998	-0.0331128626966835	-0.177624198045873	0.0104589767710589	0.00880509702483785	0.00990934237389856	0.0197649380561518	0.0182668455595785	0.0498774803719873	0.0278814145639355	0.0107625540213422	0.0092398393795739	0.00938601982357318	0.0145318189309574	0.0183844410738181	0.0445388123725901	0.019332352164325	2516.44050727843	1955.0022243731	2326.04188441822
285	6.81464684550001e-11	7.15388405894239e-16	3.9720797479321e-19	1.51215701464255e-05	1.5366246084579e-10	8.90917671630763e-06	0.000489655639654604	2.6512823750591e-07	2.74057206180803e-15	50.3242480958434	83.3779790510816	102.100129322844	18.7221502717621	51.7758812270004	19.7321102027363	12.1546525596532	26.4883791973243	83.4343472110193	0.3245	0.19025	0.27625	0.723765331458158	0.0153210659816827	-0.243663183983963	-0.163221605439437	0.367666666666667	0.219	0.230666666666667	0.728003001133908	0.173860411662885	-0.0761883714449691	-0.22041585051058	0.0104716141234852	0.00877872438061906	0.0100008988465472	0.0189652451277431	0.0178246521137209	0.048949316114889	0.0255354659774897	0.0107843449264288	0.00924998816975299	0.00942200429103107	0.0149066064255659	0.018370724796576	0.0436105263617583	0.0199635181503473	2520.86005871796	1946.34105687943	2357.50645292077
286	1.65501917519771e-10	7.24936181528029e-13	8.69007240434928e-17	2.78364870382996e-06	1.49285956282353e-08	8.43122215910038e-07	4.59967758456548e-05	2.67119091719455e-05	1.64729807437643e-10	48.5143739499981	68.7867878645775	90.7469785307003	21.9601906661228	42.2326045807022	24.25672426458	16.6063493830607	17.6385461586688	59.8100387631778	0.31875	0.18475	0.27275	0.66032555576167	0.0487445572242292	-0.126808036982392	-0.0747324892304595	0.3665	0.218166666666667	0.2355	0.702126596901228	0.171084380789189	0.0197315690367673	-0.146999589500001	0.0104225012840732	0.00868022994775904	0.00996134192347889	0.0204720498899448	0.0179209463170873	0.0523629986459859	0.0279394739151018	0.0107771493667963	0.00923729667901162	0.00949025328712184	0.0153762920945888	0.0180765301490649	0.0137691041478784	0.0200705658901024	2503.69460013738	1914.08089457842	2343.89963430169
287	8.13238055179525e-11	2.23352154892638e-13	1.15899905508726e-18	9.0400106920559e-08	3.81535383841599e-10	1.6412688056804e-05	0.0151449488527837	1.08323827353508e-07	1.97837362197102e-15	49.9637712408403	71.2797994735593	99.8491874248211	28.5693879512619	49.8854161839809	18.5659413439716	5.89952729982542	28.2192152832977	84.1264382057976	0.32675	0.194	0.2735	0.678446402638868	0.0265282291439761	-0.255532598049987	-0.133622030097208	0.368666666666667	0.214	0.226666666666667	0.703943997866353	0.15326548140281	-0.0619841684622562	-0.22137799662596	0.0104903404316154	0.00884426992777118	0.00996988336376828	0.0197168947484406	0.0180970891238011	0.0484627696509855	0.0260557784087078	0.0107904585062529	0.00917300779657458	0.00936420250682026	0.0155880670570191	0.0186131289454077	0.0449321236877851	0.0218084289557681	2527.41243175962	1967.88519865404	2346.83610998344
288	2.02536221873561e-11	1.08315327394183e-15	3.55398872498966e-21	5.65285143240809e-08	4.29412321320001e-12	1.92806471565324e-05	8.33125671732765e-05	9.40694814185648e-08	3.0812829900024e-16	52.7971076211761	82.5073927082412	111.986301925841	29.4789092175997	59.1891943046649	18.2590622723565	15.4815943553676	28.4923490612709	88.0690948863433	0.3245	0.192	0.27675	0.732067438765502	0.0237654497141464	-0.124873004177297	-0.0407059432951986	0.366	0.224666666666667	0.2295	0.689924737597392	0.161516383647379	-0.0464484957607601	-0.189014626999397	0.0104716141234852	0.00880947236795149	0.010006487077982	0.0186616321800149	0.0178459545037583	0.0506963296384091	0.0227953451651258	0.0107740447381663	0.00933484587186653	0.00940527004143295	0.0152618399065174	0.0183730759979364	0.0434130121740898	0.0208595345212184	2520.86005871796	1956.44009707103	2359.43023260369
289	3.09091165543018e-11	3.29482723765279e-13	3.61458016833524e-19	1.67311605074786e-08	3.03336756400335e-10	5.44562003571862e-06	0.000242827426452086	3.72789613955774e-07	1.85530213686242e-11	51.9358197773254	70.4571251209818	102.298259528143	31.841134407161	50.3624397508174	20.6737949413564	13.4667588137836	25.8303025721507	64.5459769945492	0.318	0.18925	0.27	0.690092277395732	0.0414785181622645	-0.12421303106403	-0.0748871686096622	0.362	0.2195	0.225333333333333	0.720314781267328	0.165279721891563	-0.0194107026154541	-0.21616068854799	0.0104159611233463	0.00876102714002611	0.009929718004547	0.0195700660613015	0.0179851357810505	0.0519977079749283	0.0264217331697083	0.0107487565738527	0.0092575767003672	0.00934466545668489	0.0149055900244616	0.0184641476744331	0.0449106798982226	0.0208317157689254	2501.4108504352	1940.53451080133	2333.03536051439
290	1.1658505999784e-14	1.06032092594067e-17	1.51898943822396e-20	4.2600164885316e-05	2.70785326633386e-08	1.12429473913627e-05	0.00705520984651289	3.41400367926456e-11	1.1244418367732e-18	67.9616462778067	92.1942028425401	108.946077016502	16.7518741739623	40.9844307386957	19.2876798638135	7.25885907884185	43.9238667158061	99.9128499211125	0.32725	0.1965	0.28875	0.67285008564298	0.0373439686753777	-0.193685033492152	-0.138566908537802	0.37	0.218833333333333	0.229666666666667	0.720739039714464	0.164898757625564	0.0103215415453986	-0.164587907226397	0.0104944645238726	0.00888725867089181	0.0101359798635306	0.0196671913702843	0.0174853305667124	0.0475185831090679	0.0263484149737097	0.0107985324999315	0.00924745427039352	0.00940766690219822	0.0150953082599362	0.0185015232237791	0.0134312476052846	0.0200790008293341	2528.85600222595	1982.04777175872	2404.11461992963
291	1.14868260272207e-11	4.11637471944575e-16	2.68736609043695e-18	0.000233242598635455	6.03666568456201e-09	6.26329191224713e-06	6.00904136381665e-06	9.46396611888626e-07	1.4959678817075e-12	53.9522474428159	84.5372625868004	98.0795930219792	13.5423304351789	44.1273455791634	20.4060060061838	20.4853182241768	24.0342001080553	69.9732015063862	0.322	0.18475	0.2735	0.700607989807896	0.0454579285076245	-0.104496168352297	-0.0780312035540269	0.365833333333333	0.222	0.230166666666667	0.71585947664167	0.20187807316481	0.00137771919859345	-0.154966953535597	0.0104504835439874	0.00868022994775904	0.00996988336376828	0.019776603426074	0.0179985810078689	0.0526274385460106	0.0262672617887263	0.0107730070833815	0.00929522461268689	0.00941484496760266	0.014951819354553	0.0183315221288897	0.0132299294130583	0.0189975643386483	2513.471280373	1914.08089457842	2346.83610998344
292	4.88110227840704e-11	1.35570855930027e-11	6.07158927910683e-16	9.28746169742501e-07	3.45174088674895e-07	0.000102769996158023	0.00116826943367035	2.726351110068e-08	3.30943066642435e-11	51.004581752899	62.5617471945807	86.6321977754196	24.070450580839	35.6276160225207	15.0851237141451	10.5398651521718	30.8931304977159	63.2936620720001	0.32125	0.18425	0.26825	0.694157492446835	0.0539686331174978	-0.129983970043573	-0.0940769084706962	0.358833333333333	0.210666666666667	0.219666666666667	0.705087530544913	0.15510269402784	-0.0420088109538428	-0.227630699669505	0.0104440776581307	0.00867113389537469	0.00990934237389856	0.0199251994722548	0.0182524924422285	0.0529745750041084	0.026643167466567	0.0107281654012953	0.00912056486533825	0.00926010182741195	0.015517273425932	0.0186616469845895	0.0465596034203319	0.0225918534525392	2511.23233796072	1911.10859008056	2326.04188441822
293	6.39627452609997e-12	4.58797079379404e-14	1.31941791793646e-15	0.00128592064321765	5.27081913338589e-06	0.0127819449673738	0.00435233903965977	2.58515081083166e-11	8.21739759453238e-14	55.1443114597423	74.6236068279613	84.9862341365006	10.3626273085392	29.8419226767583	6.1990423926527	8.13063961597982	44.4682557806427	76.1903993019549	0.323	0.19075	0.28625	0.70382136028748	0.0350379390708783	-0.185019345509553	-0.160385993697936	0.347	0.214166666666667	0.227	0.693730340409025	0.151101533477532	-0.0401122381676667	-0.201780923326286	0.0104589767710589	0.00878753828808628	0.0101097266054042	0.0193266517066535	0.0174213970976449	0.0488019242322498	0.026179271098622	0.0106466978959696	0.00917560617355082	0.00936906557212871	0.0152763371419535	0.0178537541539948	0.0451473256439459	0.0220495991485855	2516.44050727843	1949.23458657882	2395.0390230342
294	2.49692066190973e-11	9.81704088421399e-15	1.08437270750729e-15	0.00607135086885985	1.17671213837608e-06	2.36149762085436e-07	0.000305090382780913	4.13892879626169e-06	9.66522398084793e-12	52.3706707263627	77.8734582358811	85.4024609094631	7.529002673582	33.0317901831004	26.7120050484755	13.0388806852079	21.1994054834067	65.9547799012309	0.3145	0.19225	0.27625	0.692696051558357	0.0323064168829438	-0.180937539682681	-0.157842583096784	0.3645	0.222166666666667	0.235333333333333	0.695450698006974	0.170885979443878	-0.0149707311119017	-0.16939071851861	0.0103850276552208	0.0088138419917382	0.0100008988465472	0.0192171866997103	0.0175185346071925	0.049794439885169	0.027381807268884	0.0107646557728036	0.0092977170970111	0.00948792855010322	0.015256231525805	0.0180185362235348	0.0433801661080662	0.0201322424888652	2490.61596387931	1957.87635827932	2357.50645292077
295	7.76457145454344e-10	4.64054867375944e-11	9.32692129706471e-16	3.81183101975582e-07	3.63984782087841e-08	1.99162384669005e-06	0.00844125877587769	8.63677849352745e-06	2.30066677552345e-13	45.3582894452411	59.9347327458199	85.7220598774402	25.7873271316203	40.3637704321991	22.6031058363769	6.93738167356969	19.7914582637004	73.9886711481352	0.31425	0.1885	0.2715	0.688628495852552	0.0345618439611143	-0.145155929116344	-0.0543901762813975	0.360166666666667	0.21	0.232166666666667	0.704780357430715	0.142813440818484	-0.100930709695406	-0.21458273620674	0.0103827920105802	0.00874769318552234	0.00994702702687274	0.0195454960256925	0.0177340366701676	0.0515846992207744	0.025596573859179	0.0107368971274017	0.00910996683571757	0.00944337023516906	0.0155834987104988	0.0180199086428371	0.0442534064261987	0.0216870423449947	2489.83621956832	1936.16249868017	2338.98029146725
296	2.85367754942531e-10	5.8185030434305e-14	2.06039873782776e-17	9.22991026049156e-06	2.04870590485286e-09	1.69956439241683e-05	1.62290835452819e-05	4.28618421356406e-06	1.76808391352077e-14	47.4025084425411	74.122150794341	93.7866743172235	19.6645235228825	46.3841658746824	18.4994152073541	18.5873863474717	21.1324054145844	79.4682505290229	0.3265	0.181	0.2695	0.70056649945655	0.0385955451249867	-0.241470588435366	-0.147525404561386	0.368333333333333	0.216166666666667	0.229	0.724146581823843	0.172732176416299	0.00198895757250233	-0.170243096838036	0.0104882733058626	0.00861142138610953	0.00992391641734901	0.0201633714340271	0.0183316719989205	0.0512659951134204	0.0263330314873832	0.0107884261833783	0.00920661177060224	0.00939806691989983	0.015119787652699	0.0184826608969002	0.0134204958567444	0.020020366245153	2526.68894208379	1891.62580658944	2331.04357759289
297	4.14523012258518e-10	4.91124379890673e-13	1.93298298576195e-15	0.000135489817261062	1.3971178562673e-07	1.82601990304282e-05	4.59051307010888e-05	3.78631917370727e-06	2.39899942434525e-13	46.6402467461012	69.6118780710967	84.1757173222613	14.5638392511646	37.5354705761602	18.3626560056091	16.610132021071	21.3700914078836	73.8990728530187	0.32325	0.186	0.2685	0.70008344734426	0.0451873941960217	-0.149014771121337	-0.10728364461543	0.364833333333333	0.2195	0.227833333333333	0.738202939957468	0.178836315011628	-0.0268587150861707	-0.175275553802246	0.0104610915285157	0.00870286561627649	0.00991226520532771	0.0197350616641376	0.0182805165177214	0.0523151281214922	0.0265855004231783	0.0107667519514895	0.0092575767003672	0.00938118628457141	0.0146351216126303	0.0184283768007889	0.0445045086337921	0.0192342195112568	2517.17995467019	1921.48263898166	2327.04476728092
298	1.29655550000398e-08	5.28183308589101e-13	1.44303579956542e-14	0.00123099482395943	3.74647608140536e-08	0.000143525562680105	0.101378182715512	4.77544475772998e-06	1.19729343090649e-11	39.5978515944189	69.4577759293607	79.9010108903203	10.4432349609597	40.3031592959014	14.4552980185199	2.68372747247122	20.9253045113473	65.4924637470461	0.33325	0.20125	0.27	0.664620341877702	0.0501250078043197	-0.190251419041749	-0.174034813044141	0.370333333333333	0.214833333333333	0.229666666666667	0.725249270707305	0.208248876039852	-0.0339102012369469	-0.203347536044679	0.0105429025959445	0.00896740909978916	0.009929718004547	0.0196723851579764	0.0186262453917229	0.0490054199280413	0.0279286865006864	0.0108005371893979	0.00918597720439752	0.00940766690219822	0.015201758401629	0.0185034789560812	0.044798436661163	0.0195680873374913	2545.82556161646	2008.52166512299	2333.03536051439
299	1.87285401352403e-08	1.56617293564057e-09	3.91493315274564e-12	8.13525228073487e-05	7.60319040986949e-06	0.00427024409874683	0.717798927702342	4.51417407265715e-07	6.8529463544708e-09	38.8440390655633	52.3768352710031	67.9034324976601	15.526597226657	29.0593934320968	8.16517128301712	0.130611430175122	25.4609959334248	51.6468758864845	0.336	0.2075	0.28275	0.700593251709283	0.054581666426679	-0.100900604349508	-0.0560645589048311	0.363833333333333	0.2105	0.237666666666667	0.716215735125054	0.165527882757692	-0.013892917820935	-0.152418207949585	0.0105644594704107	0.00906989561699867	0.010072335614065	0.0186773833909674	0.0181525353380496	0.0479829706257777	0.022823096743104	0.0107604466938399	0.0091179187988055	0.00952029038819977	0.015435669237818	0.0178748377487732	0.0446189854020728	0.0198925899814465	2553.38632792859	2042.50186076977	2382.12747187024
300	2.06504786971929e-10	2.74838154514914e-18	2.70798480598663e-21	2.80950535166779e-05	3.29183387453906e-13	9.04288646043842e-06	0.00109941421178046	7.89389031452225e-07	3.4315032861008e-16	48.0627039600768	95.012359239081	112.554901604741	17.5425423656598	64.492197644664	19.7036419131455	10.6521770091367	24.3835740610866	87.8411284986395	0.32	0.19125	0.277	0.719324789986079	0.0098881977970998	-0.1647310093275	-0.103367078242816	0.363	0.218166666666667	0.233166666666667	0.71458843605871	0.194297169836015	-0.0564031242404261	-0.196431650557081	0.0104333325075743	0.00879632914648074	0.0100092753382249	0.0188814045415744	0.0175817666076906	0.0501388693910308	0.0257144142722419	0.0107551539583743	0.00923729667901162	0.00945752126433474	0.0150876782528876	0.0180815771291583	0.0436614687819321	0.0195668233311066	2507.47783028971	1952.12163809608	2360.39024858983
301	2.46152207933528e-13	8.95688148191803e-20	1.99391626386555e-21	0.000886172346013299	1.81860659925345e-10	8.18057568877374e-07	0.203114013681676	3.40801071793132e-08	2.69338221700432e-19	61.7690998474027	102.143492612922	113.19495578478	11.0514631718579	51.4258559373775	24.3148546485336	1.61984060990289	30.460118624751	102.916132229868	0.3195	0.19575	0.27075	0.682837329321383	0.0121739001557184	-0.235839660562871	-0.171188621582594	0.367333333333333	0.206166666666667	0.222333333333333	0.702263372281606	0.188357885226913	0.0113994477580642	-0.157805654234243	0.0104290103618974	0.00887442090635843	0.0099383904407241	0.0193122776632007	0.0178544545774926	0.0489017010210545	0.028325008831967	0.0107822959860664	0.00904831045401003	0.00930020741919938	0.0159704129883348	0.0188163774207887	0.0136832749746061	0.0213755472066156	2505.96798825655	1977.81569531936	2336.01352380189
302	2.91548253766632e-13	4.17344867622391e-19	3.29142981691292e-20	0.00378283577396322	2.58270067999821e-09	1.37737663034522e-05	0.0122178014010708	9.42301455638469e-10	9.45548232570465e-15	61.4251785578053	98.9407863070628	107.326010356464	8.38522404940159	45.9008317986591	18.9002078161393	6.27898564772477	37.4407998151855	80.8010904365546	0.328	0.19675	0.28925	0.66152341933559	0.0366497897767561	-0.121400576645324	-0.118356417758469	0.370333333333333	0.2175	0.2345	0.743225114822102	0.200861554231305	0.0170116970250103	-0.131089664449098	0.0105006252940376	0.00889152677408032	0.0101411853631755	0.0198762800712197	0.0174894448177983	0.0485364088483347	0.0272367558226299	0.0108005371893979	0.00922710381009996	0.00947627431470004	0.0147357244558315	0.0182497867755405	0.0137326569814658	0.0180647581891172	2531.01284240233	1983.45529506436	2405.91511162123
303	4.89751715536978e-08	2.70196314771477e-11	3.09817803431317e-16	2.0693668703786e-07	2.04155958819656e-10	0.00131274279815687	0.0443698640147233	1.20008599844503e-06	1.91859172976227e-12	36.8719632178218	61.0903093325833	88.0575162778987	26.9672069453154	51.1855530600769	10.3245216422602	4.04243095927268	23.5770784642154	69.4383117778337	0.328	0.194	0.27625	0.69890953751697	0.0479023191475356	-0.20698089904959	-0.100064003147223	0.359166666666667	0.2105	0.233166666666667	0.722007619366157	0.181296547866999	0.00466461760291782	-0.165030488623843	0.0105006252940376	0.00884426992777118	0.0100008988465472	0.0193492512431881	0.0181163442723985	0.0490656161466892	0.0234587556856147	0.0107303567689665	0.0091179187988055	0.00945752126433474	0.0152321008014419	0.0179562071554068	0.0138399482324585	0.0199892148588793	2531.01284240233	1967.88519865404	2357.50645292077
304	5.68846598729229e-12	2.3146429733535e-16	1.22832673427258e-16	0.0387629343594337	5.52757053776719e-07	0.000190736668013714	0.00411236278433344	8.75484273822813e-10	8.65093848789681e-13	55.3830329057819	85.7440646959003	90.0152915274011	4.27122683150083	34.6322586216193	13.9202087926642	8.23352287993839	37.5842527968816	71.1495500310585	0.3245	0.193	0.28525	0.69127226613152	0.0230133937239309	-0.187155311183867	-0.160277484479142	0.360666666666667	0.216666666666667	0.230666666666667	0.734100640736678	0.172717910152603	-0.0529279161055568	-0.163912431213423	0.0104716141234852	0.00882691663201904	0.010099119509018	0.0194730545636921	0.0174671564627502	0.0485354224471645	0.0271254072367564	0.0107401483464784	0.00921431293654374	0.00942200429103107	0.0147542467308131	0.0181355257361119	0.0442003930942053	0.019070841500402	2520.86005871796	1962.17548891858	2391.37455836599
305	2.09618301175369e-11	1.79620131600755e-16	1.39125567510451e-21	1.43734440089234e-07	1.6070555566363e-12	0.00107510709183209	0.00484856160710166	1.00889419978237e-09	3.70956388138317e-16	52.7270891773587	86.2753623275203	113.9472770908	27.6719147632793	61.2201879134409	10.6935327051597	7.93507505497473	37.3076240579121	87.6761113862981	0.333	0.18975	0.28075	0.725434874004601	0.0360868540988355	-0.127109650181971	-0.0597708434589248	0.364833333333333	0.212833333333333	0.226666666666667	0.733700224223768	0.20121135073261	0.00866233902189642	-0.166079960678852	0.0105409228973446	0.00876988735458478	0.010050633132454	0.0191793444233633	0.0180561500726972	0.0505380573587451	0.0232301673171704	0.0107667519514895	0.00915475600748355	0.00936420250682026	0.0150207211402216	0.0184884368953564	0.0135415207360123	0.0195118487587693	2545.13147677171	1943.44103598307	2374.64107729904
306	9.07690381911139e-16	5.12343412199679e-21	5.38374263514172e-21	0.0817571501121853	1.13200996550204e-07	9.55028261525998e-05	7.47595886722072e-05	1.12553946590613e-12	1.37992117417363e-18	73.138838827821	108.087814372982	111.117434613301	3.02962024031876	37.9785957854801	15.2235924597881	15.6864051717912	50.6120138674196	99.4822105023979	0.32725	0.18425	0.28475	0.693444493088681	0.0290532004451642	-0.232829761264346	-0.191919973854341	0.365166666666667	0.216666666666667	0.221833333333333	0.743123398772989	0.188126748401885	-0.0568163051829732	-0.162407644695306	0.0104944645238726	0.00867113389537469	0.0100937931958476	0.0201046981034158	0.0176236673695294	0.0491282979150076	0.0277049797640569	0.0107688425606543	0.00921431293654374	0.00929272996448698	0.0146715478308032	0.0187709186741105	0.0452665246781675	0.0187448194470752	2528.85600222595	1911.10859008056	2389.5349714254
307	3.46716099145379e-11	1.32686520815407e-15	1.58485623065016e-19	2.80110639678538e-06	1.17804585662169e-10	0.0202690072828431	0.00044625713124607	5.9575799702965e-10	6.6108727956333e-17	51.7017272299781	82.081299355159	104.029491523179	21.9481921680199	52.3277642932007	5.38857581135744	12.3278205421375	38.3352793955946	91.3249497689765	0.3315	0.191	0.27775	0.696530889090607	0.0332520350324658	-0.114043771303478	-0.0593606179216728	0.354	0.22	0.223166666666667	0.690403927400704	0.182646182382943	-0.0155490029661376	-0.177833726258989	0.0105289745299495	0.00879193659409218	0.0100176167361572	0.019692247008517	0.0181217174281675	0.0509022799627673	0.0254104565756368	0.0106957561490434	0.00926514551751511	0.00931262665875855	0.0152056706296171	0.0183192925517598	0.0451705137395865	0.0210610278474478	2540.94331601128	1950.67892129964	2363.26280947153
308	1.21999612601793e-12	7.63289102376524e-14	3.47046763266266e-18	9.67326038035274e-07	6.88153594055217e-08	1.6412688056804e-05	0.00164259062854505	3.44850040334429e-09	6.0421267897653e-13	58.515397176081	73.5490983166601	97.5411820933623	23.9920837767022	39.0257849172813	18.5659413439716	9.91138943589795	34.9125547719359	71.9196803521232	0.32675	0.19425	0.28125	0.690320294040546	0.0494015646719624	-0.0619242335176943	-0.055840192403172	0.368666666666667	0.220333333333333	0.228833333333333	0.714859685741077	0.160136047857575	-0.0446665057346018	-0.214324719449702	0.0104903404316154	0.00884859410069076	0.0100560817986217	0.0194707456562126	0.0178459929649477	0.050696010956263	0.0253297470037763	0.0107904585062529	0.00927018046753827	0.00939566169430239	0.0151036824883277	0.0184992012644094	0.0440592716657084	0.0207382569165337	2527.41243175962	1969.30862508129	2376.52009089935
309	1.63382145192049e-13	1.71692016482899e-19	5.99887949514886e-20	0.0215981913898301	8.28255103391414e-09	3.00233109980101e-07	7.53699075585493e-05	2.32194603498577e-08	8.55131883128864e-16	62.6017956857977	100.789787315021	106.06765433478	5.27786701975856	43.4658586489822	26.2482091459751	15.6710274935722	31.2047719035581	85.9061737211873	0.3275	0.19275	0.271	0.718401668778417	0.0137049894574652	-0.229460351108609	-0.145243739859684	0.3775	0.225666666666667	0.222	0.735429456241284	0.191972434276792	-0.0218981031593509	-0.128327246246468	0.0104965214943685	0.00882256411531162	0.00994127328148807	0.0190021594062828	0.0181756415372111	0.049449038088556	0.0257601810267853	0.0108423084639026	0.00934956246410741	0.00929522461268689	0.0146762076875188	0.0191814531393755	0.0445152771634587	0.0179573683829648	2529.57608390947	1960.74405261231	2337.00371155771
310	4.96731454239903e-11	1.99726404493302e-16	5.24687617430753e-20	6.63588700513509e-06	2.70518740625752e-11	5.38204584678968e-07	2.65267930954202e-05	8.16892470979289e-06	2.00669113859615e-12	50.968891141536	86.0530738863745	106.348504591355	20.2954307049804	55.3796134498189	25.1218181745116	17.6517726195798	19.8979178184163	69.3417665767329	0.3255	0.1875	0.2695	0.727206559205037	0.0207660052902687	-0.193573181272271	-0.14212118219815	0.374333333333333	0.222166666666667	0.230166666666667	0.708639182882125	0.181773880751233	-0.0189285862775923	-0.210123052525227	0.0104799708918941	0.00872983275842069	0.00992391641734901	0.0190920579364985	0.0182024139191369	0.051138416032957	0.0261869064158066	0.0108241639726724	0.0092977170970111	0.00941484496760266	0.0152490390161657	0.018622277329235	0.0439651934868509	0.020288779175722	2523.78360996425	1930.31026070805	2331.04357759289
311	5.57744488144638e-07	2.41989991767457e-10	5.30142216151398e-13	7.02759214373908e-05	3.69651258485691e-08	0.000416003801019332	0.0372635918791413	3.65922908286952e-05	1.53921362311952e-08	31.8688140873383	56.3967520429178	72.20015711628	15.8034050733622	40.3313430289418	12.458904761872	4.3383238129918	17.040431775602	49.8594617972387	0.3305	0.196	0.27	0.700872897947796	0.0318846128680419	-0.168567184352939	-0.129719302398377	0.364833333333333	0.213166666666667	0.2335	0.72303660062839	0.171802785932612	0.000360643202963365	-0.182282092685493	0.0105209419782667	0.00887870574508773	0.009929718004547	0.0192459087843603	0.0184363349878051	0.0501730881692058	0.0264792068286485	0.0107667519514895	0.00915998210044565	0.00946222182264348	0.0152060381388033	0.0181253743488913	0.013693731742109	0.0201296939604885	2538.12865212344	1979.22797341227	2333.03536051439
312	4.2757235842353e-08	1.08597861037675e-12	2.07018759567169e-18	3.01322609535559e-08	1.41837284202718e-12	5.74934561548187e-05	0.00328956639546649	1.75063431282566e-05	2.95226298039833e-10	37.1506662436732	67.9297988207982	98.6287839437573	30.6989851229591	61.4781177000841	16.1834757120432	8.63947263194132	18.442992031416	58.5394866275841	0.32625	0.191	0.268	0.747452161286452	0.00727537141473429	-0.213684736327638	-0.106257140171337	0.365333333333333	0.215166666666667	0.230166666666667	0.740043352580177	0.159115952594705	-0.0576992319134145	-0.212862037864832	0.0104862027910244	0.00879193659409218	0.009906415524006	0.0183979615207604	0.0182273785589057	0.0503811841836811	0.0233470193770413	0.0107698857776801	0.00919114926021076	0.00941484496760266	0.0148020875284802	0.0183135854208481	0.0443965836382716	0.0201259162190022	2525.96431551585	1950.67892129964	2325.03772794219
313	1.022124116526e-09	2.32296954353847e-11	6.97577687063833e-16	5.96051127947891e-07	2.07623044152674e-08	4.94898092159363e-05	0.0239307199463036	7.95670610353025e-07	2.14075507479233e-11	44.7965534387804	61.4129576199412	86.337936272721	24.9249786527798	41.5413828339406	16.4675539474447	5.09964650342044	24.3683052111355	64.2364782980012	0.31975	0.192	0.27875	0.732024145249901	0.0599718520358937	-0.149866044079323	-0.0895025417555576	0.359	0.2105	0.234833333333333	0.707254528702591	0.167367066170333	-0.0458411858354692	-0.208587685272987	0.0104311731572589	0.00880947236795149	0.0100286841610952	0.0185402326548751	0.0177321394709173	0.0500571347435681	0.0222157672987766	0.0107292617886444	0.0091179187988055	0.00948094212492791	0.0154914283349948	0.017860427752532	0.0445835993425741	0.0210080373054463	2506.72348395956	1956.44009707103	2367.07544661781
314	1.86963571190593e-06	1.45928059165747e-10	1.21775992057476e-14	1.81589180072543e-06	2.35404759989198e-10	0.000210419673470417	0.271271384622448	0.000550157276804849	5.03398053996717e-10	29.3729357228185	57.4818782627772	80.2624821823556	22.7806039195784	50.8895464595371	13.7356730145857	1.21030672337292	11.9374839544125	57.3752840158266	0.32425	0.20125	0.2655	0.713235633130403	0.0259902506063584	-0.181208164466937	-0.131537248265634	0.360166666666667	0.210333333333333	0.235	0.70772794276544	0.175337158380671	-0.082863541881427	-0.250563710002344	0.0104695164232675	0.00896740909978916	0.00987692522123727	0.0184874208223401	0.018368123118781	0.0497009867109486	0.0257640593723924	0.0107368971274017	0.00911527043969105	0.00948327297050531	0.0155162326772203	0.0178930839867797	0.0441110578229581	0.0212063794011878	2520.12632076444	2008.52166512299	2314.92594801054
315	2.15563009480882e-10	1.05854826582149e-10	5.22485216344288e-15	1.01837918369384e-06	7.14890014309648e-07	0.00269865686845763	9.15113885534307e-05	2.75314369260644e-08	1.89440916231465e-09	47.9750917285346	58.1699207138809	82.062986606179	23.8930658922982	34.0878948776444	9.00077130722093	15.3042295225441	30.8741518836014	54.4747550881531	0.32825	0.18825	0.28425	0.739044333754161	0.0520932039047891	-0.145036592272248	-0.0795248201138762	0.357333333333333	0.2205	0.234666666666667	0.729492534503785	0.138002261751663	-0.0369513982348129	-0.181948445791455	0.0105026721271734	0.00874323686316588	0.0100884516739978	0.0188301345533006	0.0177791757519973	0.050079592375245	0.0218591431620604	0.0107182345275145	0.00927269466946996	0.0094786092401615	0.0145992333847091	0.0177896141187193	0.0434192081209597	0.0200163451915817	2531.72952009871	1934.70189485685	2387.69047451785
316	3.44994828251902e-08	3.67867736117211e-11	4.14824046488203e-17	1.64144749868761e-08	3.72174003390797e-11	0.000117611479871678	0.00400215715158193	9.88992413434386e-06	5.06293446316156e-10	37.5910537054442	60.43119410074	92.3094458390224	31.8782517382824	54.7183921335782	14.8306021600656	8.28283601545445	19.5325650446575	57.3627607003577	0.324	0.19325	0.26825	0.709119762848099	0.0321841380091493	-0.107829257125054	-0.0357251913961708	0.361333333333333	0.217	0.229333333333333	0.717378219559249	0.163624709834558	-0.0522189657047813	-0.204486056266729	0.0104674153157165	0.00883126346324118	0.00990934237389856	0.0190773035192529	0.0182597989761975	0.0518233859380183	0.024432637380606	0.010744463668678	0.00921943593716556	0.0094028710918614	0.0150577635605759	0.01822489316539	0.0443311562499475	0.0206237436458825	2519.39144184151	1963.60532009835	2326.04188441822
317	7.22853482004911e-10	8.24324968872542e-15	9.39249196641361e-17	0.000443026188704042	3.82983144898823e-09	0.000543128213431425	0.00240153329118623	4.4727926789287e-08	1.33257084529144e-13	45.5044432173163	78.2412746384762	90.582659741558	12.3413851030818	45.0782165242417	11.9614420017024	9.21413746807775	29.932811932591	75.1570644350707	0.332	0.1915	0.268	0.724442506647774	0.00852428540305356	-0.171905411267552	-0.114393004064172	0.365666666666667	0.2165	0.220166666666667	0.742722912613477	0.169396841963233	-0.0244830281759306	-0.166353322957284	0.0105329706985194	0.00880071595386707	0.009906415524006	0.0190632511228186	0.0184711817448115	0.0510702821395416	0.0261899779834183	0.0107719680386404	0.0092117481050871	0.0092676640841458	0.0146967884195525	0.0188792390928191	0.0459208654661459	0.0197811297437212	2542.34387751753	1953.56273858359	2325.03772794219
318	1.41455250404703e-08	9.57243482807586e-10	7.42525697928879e-13	2.16461000504484e-05	1.8614918475099e-06	0.000123988761948121	0.0178303844968386	2.44002197231621e-06	2.92084073319709e-11	39.4193421658601	53.4387608376601	71.4774486089773	18.0386877713172	32.0581064431171	14.7310302828464	5.61273770705702	22.2131085248911	63.5641093709445	0.3225	0.19175	0.279	0.732510108433391	0.035821273264572	-0.140177949721725	-0.0863098104911642	0.359666666666667	0.211166666666667	0.237	0.714055678623564	0.132396436202797	-0.0841993740692486	-0.205058621988924	0.0104547370011341	0.00880509702483785	0.0100314413175502	0.0186158677503851	0.0177246473372755	0.0502222672574521	0.0235489421565953	0.0107336332720746	0.00912848932937406	0.00951108460509014	0.015354069226158	0.0177433099357245	0.0437461393150793	0.0211907335793528	2514.95818222138	1955.0022243731	2368.02549548611
319	1.83657351394113e-08	1.5909868128013e-11	3.96796961407441e-14	8.14552950041786e-05	7.44402677209197e-08	0.00166121247883533	0.00386266745117344	4.76914572693855e-07	7.32218496982341e-09	38.8841453497153	62.2205093140983	77.7447199078597	15.5242105937614	38.8605745581444	9.89064370739834	8.34727246297552	25.3550001307376	51.5008126817022	0.3205	0.193	0.2655	0.675943300100344	0.0299733090073397	-0.194993250543253	-0.107109408543824	0.350833333333333	0.216833333333333	0.2215	0.701606973807086	0.163116447278166	-0.0387697197784726	-0.169736833870556	0.0104376408816162	0.00882691663201904	0.00987692522123727	0.0196546560617125	0.0182375580252805	0.0507226165560128	0.027304510663858	0.0106738755186236	0.00921687554661911	0.00928773416948405	0.0151073998776925	0.018292129822052	0.0455204375992507	0.0212115634079107	2508.98307673322	1962.17548891858	2314.92594801054
320	4.8252009559845e-14	6.60186772494186e-18	1.08475491750892e-18	0.00909115426775866	4.84809378847986e-07	7.92454432945224e-07	0.00185839186925111	2.75637259413429e-09	2.85822627007219e-14	65.0787462442968	93.1835880132203	99.9884193153994	6.80483130217908	34.9096730711026	24.376107723152	9.68439877486526	35.3488076599751	78.4444680527585	0.31525	0.18675	0.2905	0.69111538283671	0.0348032946743624	-0.106021209793656	-0.118466482993551	0.363	0.212166666666667	0.237166666666667	0.727465340000212	0.184726173211804	0.0134953280848175	-0.137246499261131	0.0103917136510925	0.00871637575791548	0.0101541335530959	0.0196458554431688	0.0169452554854042	0.050178931733162	0.0268912269494447	0.0107551539583743	0.00914427662577065	0.00951338907699615	0.0151323086494962	0.017875472037555	0.0140173580208835	0.0191085667215968	2492.94824114478	1925.90385729608	2410.39507092621
321	6.19695575194972e-11	9.45193842500512e-15	1.66640442587226e-15	0.0105624280095339	7.54835804441334e-07	2.18654912030287e-06	5.00530509046502e-06	7.80634426385628e-06	1.76165795420607e-12	50.5179784706561	77.9532494138184	84.4907393044596	6.53748989064115	33.9727608338035	22.4237370538558	20.8352559212744	19.9847210701519	69.6217942263323	0.3225	0.186	0.27275	0.700416172491355	0.027260815297376	-0.152416741883238	-0.0804882297683494	0.3685	0.223666666666667	0.233166666666667	0.721525187506934	0.17371184824487	0.00592971094773647	-0.0932213825844827	0.0104547370011341	0.00870286561627649	0.00996134192347889	0.0197076496145872	0.0179660018267564	0.0517197797298928	0.0261696949256061	0.0107894430366224	0.00932005236747684	0.00945752126433474	0.0148335457629756	0.0182658898378274	0.0133257421764022	0.0180672606859438	2514.95818222138	1921.48263898166	2343.89963430169
322	1.26643386708303e-10	1.26963578132839e-12	6.7652447290968e-13	0.0434226064350675	0.000151014455185287	0.0525079271315492	0.00284179035548879	2.49838449296731e-10	8.49346547643855e-12	49.0603473904812	67.5983110779634	71.6771842929229	4.07887321495946	22.6168369024417	3.7595111690116	8.90636075701696	40.0319834902202	66.2337085358566	0.3365	0.19	0.2815	0.714448477518715	0.0389330063914866	-0.172673374306882	-0.165185303447707	0.355333333333333	0.2145	0.2255	0.707115649185751	0.155057413431409	-0.104119025210365	-0.203756332744862	0.0105683357185476	0.00877430876178423	0.0100588003624869	0.0195052645987179	0.0181703195784663	0.0496713612785186	0.0261015031964769	0.0107048154731847	0.00918079618057468	0.00934711502441474	0.0152237635050326	0.0182205450136793	0.04444285921506	0.0212226261472236	2554.74642934885	1944.89185864717	2377.45774229192
323	1.62108942998091e-13	1.94380458102384e-14	2.70479677391779e-18	3.30395109877097e-06	3.75753193135513e-07	1.37213639768565e-06	1.07766461752272e-06	5.25289083330434e-08	7.16838640826895e-15	62.6176883969565	76.4345639247949	98.0659829982942	21.6314190734993	35.4482946013377	23.3193358793887	23.7841459473657	29.6211402589215	81.3903440233878	0.32225	0.18475	0.27575	0.690534581363077	0.0381909847740427	-0.155963739071726	-0.0837595491051833	0.369166666666667	0.225	0.227666666666667	0.699418216482913	0.142418002332243	-0.0954964848028289	-0.213823244938944	0.0104526119845065	0.00868022994775904	0.00999529497868149	0.0199919953854611	0.0178723712835623	0.0514956983189945	0.0261634333738341	0.0107934966173645	0.00933975993041464	0.00937876635848134	0.0151639036491606	0.0185679236180634	0.0429828972246795	0.0212226017746388	2514.21530362862	1914.08089457842	2355.57767163369
324	1.66342162995841e-12	1.71263810272094e-19	8.42019006932614e-21	0.00218597790206662	1.19588759511704e-10	0.000701973043538091	0.00789869623038067	6.65493967627098e-11	5.57426029939742e-17	57.8848594889168	100.79498375376	110.1814110905	9.38642733673987	52.2965516015829	11.4840154128979	7.05630012924848	42.6178472205193	91.6853185613828	0.3185	0.188	0.2855	0.72487256658741	0.0157839266187	-0.254749073476364	-0.184045998774378	0.351166666666667	0.209666666666667	0.2275	0.688814778511063	0.184778030685431	-0.0600809808370455	-0.193579972081073	0.0104203246870379	0.00873877469051273	0.0101017769698689	0.018930897963203	0.0171874218132712	0.0480444434048394	0.0255202278687706	0.0106762029813738	0.00910465403737824	0.00937634432582647	0.0156677687037688	0.0179911661065654	0.0454308169476117	0.0214249829503992	2502.93450216465	1933.2396550353	2392.2925122176
325	4.06697339637622e-10	3.68296382625044e-12	3.42744405782851e-13	0.00522830433870106	2.56051648724875e-05	4.7657656342355e-05	9.03083377491622e-06	2.73817517449293e-06	4.46582777252938e-12	46.6791656426394	65.3362840382397	73.1350114623783	7.79872742413863	26.4558458197389	16.5390794207487	19.7061906748331	21.9918021521098	67.6198177578553	0.32875	0.19075	0.26875	0.668054864285129	0.025772436632743	-0.2197256333069	-0.183010441267774	0.368333333333333	0.227666666666667	0.2275	0.712594406535547	0.134796664334839	-0.0796721069626089	-0.197584243084971	0.010506755669918	0.00878753828808628	0.00991518402184718	0.0201915658289942	0.0183950605820773	0.0502142324333494	0.0296652853739301	0.0107884261833783	0.00937876635848134	0.00937634432582647	0.0148082608625156	0.0185405294942516	0.0428843452665933	0.0206644698069555	2533.15947460165	1949.23458657882	2328.04637728129
326	3.04344255667999e-11	2.50885199278688e-16	6.45078864298974e-18	0.00109468712240299	5.64383035262844e-09	6.22285663235887e-07	8.0385874424546e-05	4.13892879626169e-06	4.85970601326117e-12	51.9673583039621	85.575224714099	96.2353713860211	10.6601466719221	44.268013082059	24.8419439148493	15.5491948720755	21.1994054834067	67.4376902140558	0.32125	0.188	0.27625	0.729635808621645	0.0440074296375449	-0.095023759111565	-0.10314113886008	0.369666666666667	0.2205	0.235333333333333	0.690622196015851	0.187686791531425	-0.0878414394558415	-0.217619364380571	0.0104440776581307	0.00873877469051273	0.0100008988465472	0.0188928675763461	0.0178369864599001	0.0518722215620255	0.0251915154069532	0.0107965222899733	0.00927269466946996	0.00948792855010322	0.0155248607727635	0.0181895930455567	0.0427225830104312	0.0203442538520341	2511.23233796072	1933.2396550353	2357.50645292077
327	4.25714148664145e-18	2.74543179206712e-20	4.60991331990919e-22	0.000640926155762503	1.6955580364314e-06	2.51995330870382e-09	5.30203472745326e-05	6.0795288262122e-11	3.12853722650674e-19	83.9984821808212	104.601747380544	116.254935013963	11.6531876334193	32.2564528331422	35.5234743824531	16.3369376230876	42.79474393694	102.601592284271	0.31275	0.18925	0.275	0.67901385392497	0.027748916346333	-0.1929911765504	-0.127903485805514	0.3705	0.222666666666667	0.217666666666667	0.709877866864208	0.152218146691069	0.00413801484268374	-0.1464115021664	0.0103693047013768	0.00876102714002611	0.00998685980097559	0.0196347104993368	0.0174818803083395	0.0502019661638877	0.0276981113661069	0.0108015374649076	0.00930518158411042	0.00922965534098111	0.0151235022038343	0.0191820093966172	0.0131474819134608	0.0209250356194303	2485.13337384774	1940.53451080133	2352.67510941676
328	3.07393749804041e-11	5.39975048578047e-14	7.10186866234228e-17	3.95314932015615e-05	6.25486342685268e-08	0.00195764497731979	0.000106866292708864	3.03895536417104e-09	9.59559566206111e-12	51.9470414865355	74.2798011506202	91.1735530629776	16.8937519123574	39.2265115764421	9.5888314425647	15.0113537678662	35.1587329827598	65.9703867419663	0.335	0.18525	0.28875	0.744304098530327	0.0248382723870497	-0.196128669859596	-0.126049861384251	0.365166666666667	0.217	0.235666666666667	0.710854369979834	0.144444245074873	-0.0939885467708897	-0.213037681881994	0.0105566671639682	0.00868930208563195	0.0101359798635306	0.0190597190123131	0.0177303544103659	0.0491882114895329	0.0234108576047597	0.0107688425606543	0.00921943593716556	0.00949257599094768	0.015252682826743	0.0180098309966657	0.043036222159509	0.0207942004340554	2550.65267513839	1917.0465597321	2404.11461992963
329	1.73089744424236e-10	3.9748608791328e-14	1.48413515752936e-15	0.00173534198190362	2.49406051933236e-07	2.35642731422456e-07	0.000188926934177871	3.52823004237362e-05	7.2115359969214e-14	48.4229053491836	74.9262606935226	84.7365924604637	9.81033176694109	36.3136871112802	26.7161582530516	13.9381291294976	17.1096649450501	76.469329771616	0.329	0.19	0.26675	0.711750386170573	0.034846165782928	-0.112115916173254	-0.12302808767713	0.3795	0.220833333333333	0.230333333333333	0.726333226338875	0.182542438494255	-0.0661616888036643	-0.207916593425041	0.0105087923834606	0.00877430876178423	0.00989172087257371	0.0193677567188121	0.018545104357586	0.052486968844493	0.0271271227632219	0.0108535143795544	0.00927771653604338	0.00941723348907408	0.0150990817095733	0.0187880800034273	0.0435477950620518	0.0195882899872536	2533.87275228932	1944.89185864717	2319.99781495828
330	2.60625569090109e-10	2.05309249515497e-15	2.41825011708426e-17	0.000456780989202199	2.63235487397971e-09	7.70859789634646e-05	0.115874917518512	1.14873636850831e-07	3.03044653736731e-13	47.5876396172207	81.1644096249038	93.4487247716424	12.2843151467387	45.8610851544217	15.6284512617422	2.47220971100069	28.1055890512689	73.3987206481882	0.32075	0.193	0.275	0.704421416517511	0.0216352545466377	-0.0956205009278187	-0.0738861728575638	0.359	0.205833333333333	0.228166666666667	0.69937651002041	0.179495069838932	-0.0382665325232664	-0.179791472540404	0.0104397899096044	0.00882691663201904	0.00998685980097559	0.019104018691643	0.0177650800862967	0.0511965479499933	0.0262808063783075	0.0107292617886444	0.00904289074619587	0.00938601982357318	0.0158562606016221	0.0182147832363706	0.0461592844774893	0.0213061156640117	2509.73397779486	1962.17548891858	2352.67510941676
331	1.00117419118045e-07	1.61259139505533e-08	3.19738268814375e-10	0.000890750331011144	0.000128843023785833	0.00160885997294347	0.00177302681603535	3.60673075074079e-06	3.19551176006619e-07	35.4033400167427	47.3236977670203	58.3656079920984	11.041910225078	22.9622679753556	9.94958116392081	9.77082701692052	21.4632607948406	43.0965057782353	0.33575	0.19475	0.27	0.733309990603107	0.046553914364582	-0.158479591376535	-0.132942713851226	0.3665	0.220666666666667	0.229166666666667	0.71981621619931	0.138982613784525	-0.129894015047614	-0.232315592844172	0.0105625163728187	0.00885722552337841	0.009929718004547	0.0187458237543041	0.0187110513762857	0.0505395074259961	0.0245008951817232	0.0107771493667963	0.00927520669171483	0.00940047005188442	0.0149560474674513	0.0183915305712848	0.0428649662435356	0.0208959974805687	2552.70459659358	1972.15068767901	2333.03536051439
332	1.90082768131533e-16	1.57885132846872e-19	3.60167268268683e-25	3.91109876624724e-08	3.49240042514256e-11	1.13527777328465e-07	0.000186766585800995	1.27652572721948e-10	1.24659079049639e-17	76.3070397547817	100.964236599903	131.157279720599	30.1930431206965	54.8502399658173	28.128397676428	13.9597491205277	41.3441552165514	94.8466380275977	0.3145	0.18525	0.28675	0.690923247414713	0.0384909197023179	-0.0963908997399371	-0.0397920446102392	0.365833333333333	0.215833333333333	0.2295	0.70165724476519	0.181215922506979	0.00481450273080319	-0.180162909355851	0.0103850276552208	0.00868930208563195	0.010115007436365	0.0197336855947612	0.0170915657946286	0.0510139816423711	0.0252797642825406	0.0107730070833815	0.00920146652827218	0.00940527004143295	0.0154794926208953	0.0183721790020803	0.0134844885144226	0.0206985128870017	2490.61596387931	1917.0465597321	2396.86391104861
333	7.24721776695317e-10	2.95901675021474e-14	3.16906819981994e-15	0.00591182764389407	1.33799179396528e-07	7.5689841958453e-05	0.0156116840538048	2.20388916375919e-07	3.97790228788591e-12	45.4991695517019	75.5487419502206	83.1257258494006	7.57698389918005	37.6265562976987	15.6630163530062	5.84609185768568	26.8454825063691	67.8690639383368	0.3285	0.192	0.27975	0.728532029173426	0.0298197675479709	-0.301837584427253	-0.205987171631167	0.367	0.211833333333333	0.233666666666667	0.719086856074592	0.158262481180207	-0.0235491874569544	-0.152465014958867	0.0105047155851438	0.00880947236795149	0.0100396895586077	0.0188465231037184	0.0178976860189141	0.0471162936003239	0.024109003381913	0.0107802415002356	0.00913902330583545	0.00946456902405933	0.0153863861325958	0.0181846983088722	0.0448213205343268	0.0200486763422016	2532.44506401813	1956.44009707103	2370.86818802854
334	4.87167501151314e-10	5.32504318846038e-11	5.13669507017379e-15	2.14717536022399e-06	3.19828013544114e-07	0.000861905544815753	0.0383044196006985	1.97199326948979e-08	4.04687031539813e-11	46.3104794223436	59.6405301662999	82.0991696636229	22.458639497323	35.7886902412793	11.1029490204855	4.29145288844848	31.5219415538122	62.8578930510291	0.33175	0.20175	0.275	0.736687272996786	0.0654080770561398	-0.11680818213876	-0.0759579718488815	0.364166666666667	0.219	0.2255	0.719916923425804	0.16770669163825	-0.00776954313561871	-0.183365472736918	0.0105309742882475	0.00897573120282201	0.00998685980097559	0.0181380921587457	0.018386373409207	0.0495147928180483	0.0215648466498754	0.0107625540213422	0.00924998816975299	0.00934711502441474	0.0149807283119926	0.0185300289573241	0.0450920443758225	0.0204539809872998	2541.64416060994	2011.27555677596	2352.67510941676
335	8.50139144466306e-16	1.49799399495284e-17	3.4138469867304e-19	0.000938087026506107	7.29899832504998e-06	4.31565371774929e-08	0.00289291767480435	7.15375988389886e-10	7.13704208366917e-16	73.2716114930627	91.4723337409232	102.418278483499	10.9459447425761	29.1466669904366	30.002159710597	8.873803590237	37.978252623443	86.2894858890247	0.327	0.191	0.28125	0.710218356925693	0.0384539743361963	-0.166967159222863	-0.112727200457577	0.3805	0.2155	0.226666666666667	0.746578091007127	0.16917815741094	-0.0446156627234724	-0.167895335582391	0.0104924041702861	0.00879193659409218	0.0100560817986217	0.0192818351713411	0.0178103604992329	0.0496389819407018	0.0249214556484842	0.0108590438997735	0.00919631236314536	0.00936420250682026	0.014957170283026	0.0190270397934417	0.0449569878920364	0.0191551044835995	2528.13478499133	1950.67892129964	2376.52009089935
336	6.13388285000004e-09	2.69176967206225e-11	6.31673811035101e-14	7.60561318968993e-05	3.46216571725631e-07	0.0010319559473903	0.0029962962228279	4.08214051709414e-07	1.1580814988338e-11	41.1310199801592	61.0983799799978	76.7522661730181	15.6538861930203	35.621246192859	10.769334734905	8.80972237461538	25.6551054881074	65.5643790262362	0.3355	0.193	0.2725	0.699783233448031	0.061176081501876	-0.0588080939354989	-0.0509440499589738	0.3675	0.2175	0.227833333333333	0.737104539668319	0.181146229939175	-0.0447914443934871	-0.180672885116218	0.010560569957105	0.00882691663201904	0.00995848686951814	0.0196000951827957	0.0186366261347933	0.0520456053164544	0.0248362986412047	0.0107833211492334	0.00922710381009996	0.00938118628457141	0.0147985083637959	0.0185183583239447	0.0445460646829718	0.0192903102558619	2552.02174429253	1962.17548891858	2342.91828933312
337	5.72514810642166e-13	3.27675638567342e-16	9.35124166768995e-21	5.89485521997914e-07	3.77374276699463e-10	4.46134129148e-05	0.0443760860143435	6.52288072346238e-10	4.77124206445085e-14	60.0536400193378	85.0155347799191	109.961867556001	24.9463327760823	49.9082275366636	16.6642703751986	4.04219430633566	38.1583857772584	77.3513115773793	0.3325	0.1995	0.2855	0.695883337806674	0.0476141885686686	-0.130947166983643	-0.0497706741765619	0.372333333333333	0.216166666666667	0.2305	0.728531100596452	0.191316908617964	-0.0935238223550009	-0.206606106253937	0.0105369534825939	0.00893811053354986	0.0101017769698689	0.0191752450449543	0.0178690208878743	0.0484135183560496	0.0229167038765354	0.0108124495672319	0.00920661177060224	0.00941961992968983	0.0151202905050484	0.0185342072053271	0.0437613265954485	0.0193333291067437	2543.73992996833	1998.83397847474	2392.2925122176
338	6.26138504463615e-07	1.14578853789094e-08	2.66624624163734e-09	0.017380272052064	0.000191959788555375	0.000547731464666667	0.00443407099899911	4.27597494706778e-05	6.01652104534103e-07	31.6303969626824	48.0669234728994	53.7244848778791	5.65756140497979	22.0940879151967	11.9457170585029	8.09691314753582	16.7447797143941	41.6708617486011	0.333	0.19575	0.2695	0.676421022329083	0.0417767020296689	-0.213340926338016	-0.155797689817758	0.366666666666667	0.219333333333333	0.233333333333333	0.726445361277216	0.142863183465522	-0.0458189273028881	-0.150073588302837	0.0105409228973446	0.00887442090635843	0.00992391641734901	0.0198132899144084	0.0186053388893574	0.0494733997226666	0.0273685207498977	0.0107781814657653	0.00925504938293964	0.0094598725699115	0.0148997129288477	0.0181805710785659	0.0436219761435663	0.0195547932554498	2545.13147677171	1977.81569531936	2331.04357759289
339	5.7889880112289e-10	1.58279516854413e-12	9.93353296625909e-15	0.000230358681665843	5.25805897189159e-07	0.00751989131485665	0.000210857331948624	2.3349570372728e-08	2.76643559045134e-14	45.958113594701	67.13042757722	80.6961097244603	13.5656821472403	34.7379961297593	7.14438845123186	13.731770369166	31.1939245133563	78.5140713977448	0.33975	0.18975	0.28025	0.710659804349593	0.038001400368266	-0.181990076289684	-0.135532877031323	0.365833333333333	0.220333333333333	0.230666666666667	0.70776474890862	0.16369974712013	-0.0719503093986235	-0.206042749431229	0.0105932089938977	0.00876988735458478	0.0100451690608337	0.0196923703932023	0.0183510998254684	0.0496978618231308	0.0254735554972124	0.0107730070833815	0.00927018046753827	0.00942200429103107	0.0151662757856988	0.0183060781205373	0.0434973232392811	0.020565062041164	2563.47806019998	1943.44103598307	2372.75711147177
340	2.61088274308586e-11	4.1957155737297e-13	2.17846959052259e-18	9.00867698761798e-08	2.19343354150313e-09	0.000221565667699889	0.00022778754884364	9.64893552562838e-09	2.03047226080771e-11	52.279735455857	69.9453750926987	98.5214861691384	28.5761110764397	46.2417507132814	13.638743442707	13.5867509303371	32.9107275749739	64.3508747730284	0.32275	0.18975	0.2795	0.706264015266436	0.0253058567834937	-0.151520566674091	-0.0686493828663083	0.3585	0.220166666666667	0.228666666666667	0.700249017941195	0.138771512200634	-0.0432563855383776	-0.199810664719777	0.0104568585959574	0.00876988735458478	0.0100369440131228	0.0193352890787725	0.0176619189140975	0.0502980482294772	0.0247787103802755	0.0107259684037899	0.0092676640841458	0.00939325437348386	0.0151407835172724	0.018142281953139	0.0441181143185873	0.0215433371474577	2515.69991661657	1943.44103598307	2369.92186551031
341	9.48000678118948e-10	1.10130434555804e-13	1.35750642679364e-16	3.68110351816625e-05	4.26500711689208e-09	0.00040573688795176	0.00603621427926338	7.07923632345263e-08	1.59056344909515e-12	44.9504045087378	72.7746868007816	89.8038011344215	17.0291143336399	44.8533966256837	12.505586797728	7.53945964370541	29.0429196397563	69.8414190843536	0.32425	0.194	0.27775	0.691069928566624	0.0223095377453679	-0.183429554902167	-0.142707340892965	0.3585	0.216666666666667	0.23	0.716992937103441	0.166345360696036	-0.0133782420353764	-0.196953016006482	0.0104695164232675	0.00884426992777118	0.0100176167361572	0.0194033936523879	0.0177838280915016	0.0493050213793874	0.0272058692395096	0.0107259684037899	0.00921431293654374	0.00941245436369145	0.0150201673970023	0.0180955269737906	0.0447599371526667	0.0206005042488172	2520.12632076444	1967.88519865404	2363.26280947153
342	8.17332097418439e-14	1.43217616233766e-15	4.57047526652569e-17	0.00141679347144344	1.19258002316852e-05	1.47834680687195e-08	1.2165557784755e-05	4.90161492927622e-07	6.54643536944761e-14	64.0086113815632	81.9209146000612	92.1047217351006	10.1838071350394	28.0961103535374	32.0815493441332	19.1371215138042	25.3021523204279	76.6759903403353	0.313	0.1805	0.27625	0.671399979354145	0.0396822277893621	-0.162720002929974	-0.14500593812689	0.367833333333333	0.216166666666667	0.231666666666667	0.719477834446954	0.157842598387591	-0.0281984650414768	-0.182654212956171	0.0103715613406238	0.00860214353732361	0.0100008988465472	0.0204129099373296	0.0174967085739586	0.0520362934016293	0.0292657762824415	0.0107853673180473	0.00920661177060224	0.00943626688248323	0.0151948149292912	0.0183181223883409	0.0444424986398418	0.0203632859478015	2485.92008634526	1888.60325712972	2357.50645292077
343	1.27885162073637e-11	1.79004941434571e-14	1.03243987727933e-18	1.25946680831438e-06	2.07383514498382e-09	8.18029711050018e-06	0.000988235830206747	4.12850087410279e-08	4.65238432169554e-17	53.7336367418611	76.6082119955827	100.09236841146	23.4841564158778	46.3587316695994	19.8952581925641	10.8494785153671	30.088131956225	92.0672040006302	0.32125	0.1945	0.282	0.697026001816583	0.0152020134645255	-0.152231721212174	-0.0953760706721054	0.3645	0.221833333333333	0.233166666666667	0.715098506882537	0.146302779412059	-0.017208846240859	-0.192333714377556	0.0104440776581307	0.00885291262980809	0.0100642259673639	0.0191689032746737	0.0174418272671794	0.0492477033956478	0.0261208449391664	0.0107646557728036	0.00929272996448698	0.00945752126433474	0.0149436897472128	0.0181183350009312	0.0436590224768212	0.0204672732064352	2511.23233796072	1970.73045423697	2379.32933760386
344	6.79048848447981e-11	8.25354668249302e-13	2.68020957800963e-14	0.00150717946323038	1.10985390416192e-05	1.48268044058867e-05	3.18517054143413e-06	3.27041948480488e-06	7.89027197130078e-13	50.331489299042	68.5117703121578	78.581587983841	10.0698176716833	28.250098684799	18.7596902846835	21.7016508733232	21.6509854561918	71.3470937105768	0.33075	0.18525	0.273	0.731810253555089	0.0627057568457424	-0.159648413856106	-0.163582118636723	0.373	0.223666666666667	0.231833333333333	0.74330059666622	0.184796392473873	-0.038974456362487	-0.203600510703755	0.0105229551477958	0.00868930208563195	0.0099641930215791	0.0192655305269732	0.0184328353798763	0.0516887050027798	0.0254077749374166	0.01081637633399	0.00932005236747684	0.0094386367329256	0.0145200561662916	0.0184868443891394	0.0433419695110258	0.0188526643912206	2538.83401178004	1917.0465597321	2344.8797189191
345	3.80956502898084e-13	2.89313583612562e-18	4.19624536549005e-21	4.30143256896357e-05	2.50880382361351e-10	4.25020207559789e-08	0.00136687585823838	3.49768856471644e-07	7.08033936669299e-17	60.881607872423	94.9052863265606	111.638803569418	16.7335172428575	50.757195696995	30.031793923943	10.2499597124752	25.9533449964511	91.1799693322121	0.3215	0.1935	0.27825	0.697252551135147	0.0293543039597733	-0.17350636952431	-0.118739836026031	0.374833333333333	0.22	0.233	0.704323118474423	0.196787486030276	-0.0018137864721753	-0.17803274871258	0.0104462163828996	0.00883560461736927	0.0100231582148692	0.0192373702858438	0.0176884630914606	0.0494919655230304	0.0260978585302505	0.0108270617163884	0.00926514551751511	0.00945516790438171	0.0154329263348483	0.018480662747469	0.0440842162476104	0.0197125257378971	2511.97979800692	1965.03354773135	2365.17161775154
346	4.22516098169284e-16	1.6963530021916e-18	5.14636206070268e-20	0.00128053427070989	2.20262692472457e-06	0.000862034501057546	0.00536541218341794	2.46308248758623e-14	4.74515133138467e-18	74.6886128735168	96.0186839025337	106.389060456157	10.3703765536229	31.7004475826398	11.1026715649568	7.75196530403991	58.1223795884307	96.8823301176352	0.328	0.19225	0.28525	0.709737921365533	0.0466454861720339	-0.0791302590898501	-0.0717397105770782	0.360333333333333	0.215166666666667	0.218	0.702096284210557	0.180081746228464	0.00946189059387137	-0.139122203540851	0.0105006252940376	0.0088138419917382	0.010099119509018	0.0192365899227721	0.0177044588349046	0.0502958743217627	0.0245673033652016	0.010737982270554	0.00919114926021076	0.00923475177360822	0.0153847616478529	0.0188224112851894	0.0131305213706704	0.0210033500720518	2531.01284240233	1957.87635827932	2391.37455836599
347	2.06088578769125e-12	5.12874004521073e-15	5.8689715945396e-20	2.17185269508648e-07	6.85970563507922e-10	3.35502448800155e-06	6.97066238107313e-07	4.9510645335097e-07	2.31925922612142e-13	57.4490328519823	79.2397816256635	106.113563433202	26.8737818075388	48.6645305812199	21.6019963061863	24.6232227783876	25.2827909104981	73.9714407599649	0.3235	0.18175	0.27075	0.690945403142123	0.0268261057784908	-0.18714362309037	-0.124466444740022	0.368666666666667	0.2225	0.2265	0.712884795537131	0.153808550226175	-0.0442309024731189	-0.227924198163864	0.0104632028704003	0.00862529226074639	0.0099383904407241	0.0202312965640808	0.0180958250080862	0.0520615236761012	0.0279995077250086	0.0107904585062529	0.00930269558098814	0.00936176780037692	0.0150402196618161	0.0186225747347588	0.0440796697581165	0.0210931317447	2517.91825925401	1896.14698679888	2336.01352380189
348	2.28158658552517e-08	1.4701901822008e-14	4.71541603694768e-18	8.27773531794916e-06	6.12044956742578e-12	0.000140099107027672	0.21390875050128	8.08481013706189e-06	1.43523716210633e-13	38.439252591299	77.0229499389607	96.8955715645789	19.8726216256182	58.4563189732798	14.5008124489304	1.54477299370956	19.9177056116769	74.998338324302	0.3275	0.2045	0.27075	0.700040106514843	0.00732607248895816	-0.291124483252091	-0.202672841278049	0.3645	0.214833333333333	0.231333333333333	0.710685638520709	0.173553366217557	-0.0341624071014744	-0.222099801561068	0.0104965214943685	0.009021117740205	0.0099383904407241	0.0186413518541193	0.0181516070452766	0.046556812453545	0.0266515105190915	0.0107646557728036	0.00918597720439752	0.00943152097516957	0.0153426321642525	0.0182287821623352	0.0445869522496613	0.0208928149754523	2529.57608390947	2026.31127435448	2336.01352380189
349	6.54522019035026e-13	1.95726103134904e-13	5.31711521517517e-15	0.00121545964510806	0.000179184355544402	1.99465297224573e-07	3.6176276794323e-05	2.69218162731708e-07	3.52294676842138e-14	59.7815095297992	71.559070187297	82.0257653241788	10.4666951368818	22.2442557943796	27.0382861514681	17.0621444980789	26.4588075690262	77.9985053862102	0.32225	0.1945	0.26825	0.664304187603864	0.0594514337363674	-0.161483403594475	-0.111922700705109	0.372833333333333	0.229	0.223166666666667	0.721490083008673	0.156903408127178	-0.0901188089896265	-0.186645690838132	0.0104526119845065	0.00885291262980809	0.00990934237389856	0.0198141371708183	0.0183148755213699	0.0507432784253043	0.0270945714865739	0.0108153967031898	0.00939806691989983	0.00931262665875855	0.0146917432225524	0.0189535632349591	0.0431156487346137	0.0197594308567032	2514.21530362862	1970.73045423697	2326.04188441822
350	4.43568066206386e-12	6.98595424032888e-17	5.92478472602233e-18	0.00427782233892659	3.37030983327797e-08	6.59682107691984e-05	0.0546323879134772	2.40407517127374e-09	5.2977204387744e-15	55.8893416407409	88.2526401811847	96.4145956319626	8.1619554507779	40.5252539912217	15.9231126927152	3.69327067326412	35.6151744462859	82.033535858407	0.32575	0.1965	0.27625	0.716940356648893	0.0309298427042356	-0.0835113108481483	-0.0993616650683205	0.3645	0.212333333333333	0.223666666666667	0.709747012161918	0.186248454953696	-0.0629993728496651	-0.198674278698158	0.0104820515860554	0.00888725867089181	0.0100008988465472	0.0187479152895251	0.0179530266008816	0.0506563553977344	0.0256001791442353	0.0107646557728036	0.00914689987553767	0.00932005236747684	0.0154773825702987	0.0186459720823065	0.0455244218040924	0.0208184138551078	2524.51164990659	1982.04777175872	2357.50645292077
351	5.44654270681969e-08	5.191114553053e-09	6.72666911826213e-11	0.000540369729529778	4.79833444111105e-05	0.000545046757419509	0.0162828722090557	2.58995233494245e-06	2.38266907729449e-08	36.6538233168612	49.785146114642	61.7560758398795	11.9709297252375	25.1022525230183	11.9548718655042	5.77206694381857	22.0986246830998	48.8915805349269	0.32875	0.1955	0.2685	0.714255120021876	0.0456815975221538	-0.190354425605266	-0.147194439920659	0.362333333333333	0.215333333333333	0.227166666666667	0.713559767919269	0.141680010295564	-0.0289632239972453	-0.187318706555298	0.010506755669918	0.00887013047295831	0.00991226520532771	0.0189483671649114	0.0185009692833855	0.050050744605428	0.0254125731072557	0.010750894628453	0.00919373192984456	0.00937149393428771	0.0152227913624399	0.018357587847796	0.0451092910096665	0.0213253142523242	2533.15947460165	1976.40182923828	2327.04476728092
352	4.2305580869325e-12	1.2471467922496e-16	7.75028638381288e-20	1.70709826451352e-05	4.49419301615493e-10	2.29170279808692e-05	3.88062397555021e-06	5.76361380654538e-08	9.20928489580936e-14	55.9857000486991	87.039450088283	105.530435461082	18.4909853727986	49.5447354123826	17.9300806587889	21.32292729047	29.4413018341947	75.9469024953584	0.32325	0.182	0.274	0.72191996483051	0.0130928894111282	-0.248002731364581	-0.133435985356163	0.364333333333333	0.219833333333333	0.226166666666667	0.691096477026165	0.1595013997394	-0.104961601750834	-0.207193527352263	0.0104610915285157	0.00862990368537271	0.00997555792314089	0.0195269939449237	0.0178635935618576	0.0504267399557303	0.0251534585666667	0.0107636055938736	0.00926262476586529	0.00935689203165366	0.0154311736633141	0.0184952100034662	0.043672189307848	0.0213283511434393	2517.17995467019	1897.65068237245	2348.78746827602
353	6.78162753472851e-15	7.65942609810988e-16	3.55873521576373e-20	1.00024444728932e-06	1.06782385943091e-07	3.25382741553431e-06	0.0244037265783417	9.1254619989706e-11	1.89309680946003e-17	69.0608799404399	83.2347012170576	107.162357646957	23.9276564298998	38.1014777065175	21.6607418384738	5.06570860192005	42.0004027682135	93.9653576682749	0.3215	0.19625	0.28075	0.697741153707484	0.0485209667720522	-0.119726394887205	-0.0457381903825834	0.366666666666667	0.214833333333333	0.2235	0.743992826692948	0.162827869200334	-0.00378925108506058	-0.157715304456689	0.0104462163828996	0.00888298499724223	0.010050633132454	0.0190466734314597	0.0176634230857408	0.0496244580487128	0.0234557252350956	0.0107781814657653	0.00918597720439752	0.0093175792801468	0.0147656633785447	0.0187238831786037	0.0459577682977467	0.0197666204537698	2511.97979800692	1980.63866504934	2374.64107729904
354	3.62672392174422e-09	2.71627995241902e-11	1.06571742866394e-13	0.000136069418809065	9.76086906401601e-07	3.46127874377437e-05	0.00871153263756922	2.09700528590826e-06	1.68129077904465e-11	42.2066740789633	61.0790252016195	75.634821392021	14.5557961904015	33.4281473130577	17.1460531865523	6.88103041037539	22.5040543684063	64.7588992128117	0.3295	0.20125	0.274	0.692459244759921	0.0229637324978303	-0.156744067282947	-0.0963199622269606	0.369833333333333	0.223166666666667	0.232	0.726237824985294	0.146152307448566	-0.0471566925614889	-0.172163056669211	0.0105128557046853	0.00896740909978916	0.00997555792314089	0.0190489121181388	0.0181661555030187	0.0490926072197144	0.0258731281304495	0.0107975280852063	0.00931262665875855	0.00944100451663601	0.0147986168073428	0.0183617024132488	0.0432877945381719	0.0197215306309683	2535.29591073256	2008.52166512299	2348.78746827602
355	4.191399623847e-13	1.0181738524381e-12	8.52916690889259e-19	1.23724606369346e-08	4.74604189844483e-08	6.08347772181079e-07	6.4508842607453e-05	7.34546571497351e-08	1.06652713878875e-15	60.6874749172639	68.0665486138605	100.49402618402	32.4274775701597	39.8065512667563	24.8856117794458	15.9654580383103	28.9714043448839	85.4376604860128	0.33025	0.19025	0.27325	0.713558350477508	0.0710904975155857	-0.0622502941859926	-0.0211598042773522	0.379	0.223333333333333	0.225833333333333	0.742837099585482	0.15741712845748	-0.0284805873825146	-0.191034651236475	0.0105189254511249	0.00877872438061906	0.00996704016721351	0.0193443924570249	0.0184308229254321	0.052359084069849	0.0226298790546419	0.0108507312741857	0.00931510404447838	0.00935200777743363	0.0146627571880815	0.0190198464860659	0.0442462275768447	0.019644061484104	2537.42216262411	1946.34105687943	2345.8585439065
356	4.41608782106187e-11	1.19412946053808e-16	1.64224491176775e-17	0.00756006661830064	1.00718504440845e-08	0.000119221909118618	0.0154217118440915	1.03922269954018e-08	2.89898724280522e-13	51.2086609182443	87.1304142944427	94.2652477029224	7.13483340847961	43.0565867846781	14.8049538170017	5.86764010436491	32.7664655971948	73.4937058973751	0.33525	0.1955	0.27225	0.680677918555305	0.0233686213407987	-0.182719735387616	-0.151750858494259	0.372833333333333	0.2155	0.222	0.729940728607207	0.195597367997095	-0.0384857096570997	-0.176296411517787	0.0105586202214347	0.00887013047295831	0.00995562785629347	0.0198115529220731	0.0184805540371549	0.0497354225657266	0.0281265900874484	0.0108153967031898	0.00919631236314536	0.00929522461268689	0.0151340188229942	0.0190202638112375	0.0456365010719525	0.0195863789295888	2551.33777061219	1976.40182923828	2341.93568329061
357	1.64374255069165e-11	5.09206788573836e-13	1.11699580912993e-16	5.42538726934689e-06	1.80659066557705e-07	0.000291343181846273	0.184537118071137	2.08972639973415e-09	6.09419646772708e-13	53.2223892943148	69.5352874595555	90.216209681279	20.6809222217234	36.9938203869642	13.1252454800706	1.76070088054439	35.8881798161419	71.9012749147882	0.327	0.2025	0.28075	0.71016538128061	0.030137917246272	-0.173298044668957	-0.078833306759245	0.362166666666667	0.2135	0.227666666666667	0.716037758866958	0.147239490841251	-0.0639189397717816	-0.182922207788136	0.0104924041702861	0.00898817382087803	0.010050633132454	0.0185474589276217	0.017795693843591	0.0478658475528602	0.0230552744280321	0.0107498263006366	0.00916519914883026	0.00937876635848134	0.0152618605370663	0.0183305132871931	0.044846687275051	0.0209654183087737	2528.13478499133	2015.3947552636	2374.64107729904
358	1.70470953321067e-13	2.03564417471786e-15	1.26295357087953e-19	1.36907022777796e-06	1.67577003382273e-08	4.87951787882431e-08	1.30665683552669e-05	4.09988202069707e-07	1.01938606013903e-15	62.5155125339006	81.1823412479862	104.505980022983	23.3236387749967	41.9904674890822	29.764070909283	19.0007704428026	25.6467367832793	85.5335508172623	0.3145	0.18	0.2755	0.683939587634756	0.0521669790908487	-0.213552787993258	-0.135111512114816	0.367333333333333	0.2155	0.230666666666667	0.728620864075009	0.175435822773513	-0.0880289931843161	-0.23105568716927	0.0103850276552208	0.00859284111683846	0.00999248717286892	0.0202494805623698	0.0176458269264392	0.0512693980872101	0.0267102141240182	0.0107822959860664	0.00919631236314536	0.00942200429103107	0.0150463797926234	0.0183596883051532	0.043899061552113	0.0202096451419056	2490.61596387931	1885.57394724038	2354.61140363648
359	2.677945366877e-11	3.37416285672559e-17	6.85390424425724e-18	0.0118537630574902	6.79610470213813e-09	1.9577048893014e-07	0.000929766341101014	4.02181506967098e-06	1.76267417664129e-12	52.2280594219046	89.7750260216635	96.1076377158606	6.33261169419711	43.879578293956	27.0744290973198	10.9624534080867	21.2544218395651	69.6205543952538	0.32125	0.19325	0.2705	0.691242350593409	0.0169099155348628	-0.16307851144779	-0.138616132341356	0.371833333333333	0.220666666666667	0.229833333333333	0.713852313209634	0.191926481869985	-0.0502777094928936	-0.173196397983154	0.0104440776581307	0.00883126346324118	0.00993550361662951	0.0193668344540034	0.0179637589707175	0.0506366234599831	0.0281502215040936	0.0108094900580664	0.00927520669171483	0.00941006167575334	0.0151730897823784	0.0185533042433423	0.0438255147145706	0.0192925777380352	2511.23233796072	1963.60532009835	2335.02206986695
360	1.13153235379471e-17	8.69499351187072e-22	2.63112528311074e-23	0.00121895032679943	3.92039944358154e-08	1.42283451673217e-08	7.62445513159789e-12	3.08824702074775e-07	1.95892415899055e-19	82.0200822447405	111.766579413459	122.227976834838	10.4613974213789	40.2078945900976	32.1559068465667	46.8599618647804	26.1937232766868	103.584679444039	0.32	0.17725	0.27475	0.68887978811209	0.0325377448827942	-0.0913668255355646	-0.106450164406977	0.375166666666667	0.233833333333333	0.2295	0.718231742973403	0.180626754422711	0.00190802595080406	-0.16334577292037	0.0104333325075743	0.00854123498667194	0.0099840402282663	0.0205053501274899	0.0178025214713494	0.054003800340886	0.0289456407191781	0.0108289866987131	0.00946691417568485	0.00940527004143295	0.0145909142473117	0.0186869380904059	0.0130878836872921	0.0188991921722554	2507.47783028971	1868.7912413243	2351.70508178234
361	8.52837128943406e-17	4.55779899134829e-20	5.94703634675361e-23	3.7777193932588e-05	1.25407327306444e-08	9.03246674320583e-07	2.52131567661401e-09	1.3221189576832e-09	4.51486872144408e-17	77.930518521458	103.5482310111	120.5281535678	16.9799225567003	42.5976350463425	24.1240603206588	35.5224215749331	36.7804133072405	92.1305765027137	0.31775	0.17725	0.2825	0.687839808603335	0.0245652838334406	-0.206163237375458	-0.100571052957007	0.365333333333333	0.226166666666667	0.228666666666667	0.715547485928466	0.155893211998691	-0.00418273356892573	-0.138857172403415	0.010413774152345	0.00854123498667194	0.0100696362291243	0.0204642822489995	0.0173319207226609	0.0510405260786533	0.0266335938447122	0.0107698857776801	0.00935689203165366	0.00939325437348386	0.0147603461316278	0.0183919731305811	0.0438127334532643	0.0195793790595107	2500.64729571326	1868.7912413243	2381.19599405687
362	4.95543030614374e-17	5.44030623973147e-21	1.13226155863153e-22	0.000808338310915249	4.01995774194086e-08	0.000957730115567551	0.0129729650741802	1.36108381258107e-15	6.93391853276049e-18	79.0300132727825	107.9632671035	119.185255723882	11.221988620382	40.1552424510992	10.9075518898553	6.17279285494078	63.8230976249197	96.0831785038115	0.32975	0.1905	0.293	0.686729249816364	0.0210596695494084	-0.211703952347038	-0.164381132178355	0.361833333333333	0.210833333333333	0.222	0.700209550114549	0.172971483026045	-0.0813139344822392	-0.219548620972389	0.0105148823162726	0.00878313421981935	0.0101797501765431	0.0198774739116549	0.0173293605655263	0.0476421570330661	0.0269390447960542	0.0107476854476837	0.00912320864128409	0.00929522461268689	0.015657383658262	0.0186458195443477	0.045692008594222	0.0219015709327515	2536.00579236337	1947.7886323136	2419.26409500504
363	9.23679667357699e-16	2.58902375404929e-17	2.89834596128713e-20	3.25337821897748e-05	5.91453184412129e-07	1.15572053342694e-08	3.38501832799891e-06	3.31452321714875e-08	1.48994948097082e-16	73.1034434904614	90.3288115417017	107.592542875103	17.2637313334017	34.489099384642	32.5599479599896	21.5849259653078	30.5140792374896	89.6068872227124	0.3195	0.18675	0.274	0.671494577321665	0.0762007752256918	-0.105928151973257	-0.0713997494776547	0.375	0.225166666666667	0.225333333333333	0.724057648987735	0.201193544484806	0.0120014750311009	-0.145545706111117	0.0104290103618974	0.00871637575791548	0.00997555792314089	0.0201441004633261	0.018000294924611	0.0521997603996267	0.0260261046624876	0.0108280248919889	0.00934221375924391	0.00934466545668489	0.0148572587960336	0.0189028240265437	0.0130452566300112	0.0188926253031241	2505.96798825655	1925.90385729608	2348.78746827602
364	6.8106900119253e-10	2.69179662772534e-12	1.76652790589346e-13	0.00345255584866351	8.08521615597054e-06	2.62036082828936e-05	0.0109992555188821	5.18616300712906e-07	4.2185758428328e-10	45.6260886478558	66.0026578043398	74.554063142019	8.55140533767917	28.9279744941632	17.675087907779	6.46543756229948	25.1933158356242	57.7610343808362	0.331	0.20175	0.2735	0.718442442466979	0.0244443681258029	-0.207122870313001	-0.117048925596136	0.372	0.223	0.229166666666667	0.741752534948891	0.155745823716976	-0.0901010279391164	-0.161264708552165	0.0105249649616387	0.00897573120282201	0.00996988336376828	0.018526302785769	0.0182565862726996	0.0482307911951852	0.023890328305093	0.0108104779365488	0.00931014712127096	0.00940047005188442	0.014558738187422	0.0185934723515135	0.0431162747514211	0.0184816528379528	2539.53824202618	2011.27555677596	2346.83610998344
365	1.36492322337667e-10	8.50487664586247e-19	2.92471806133104e-25	5.14953072873568e-09	4.704600922673e-17	3.91459429070898e-07	3.46290229101048e-05	2.45254148116468e-05	3.67849124481874e-15	48.9075620499352	97.4578138816178	131.589892893815	34.1320790121972	82.6823308438798	25.7359849441091	17.1451624429064	17.8010012590203	82.808971558805	0.3175	0.19175	0.27275	0.686718561142902	0.00215854927199679	-0.182604258436842	-0.0828533421467837	0.366666666666667	0.226166666666667	0.235333333333333	0.723074544525716	0.189261986065193	-0.0167305280725897	-0.195758467161814	0.0104115837190011	0.00880509702483785	0.00996134192347889	0.019451192537372	0.0176231837508383	0.0502609956835103	0.0271977827307888	0.0107781814657653	0.00935689203165366	0.00948792855010322	0.014658069315685	0.0180901201911024	0.0428665808260924	0.0190336591091121	2499.88258777458	1955.0022243731	2343.89963430169
366	2.97056742258108e-12	5.0770428228959e-16	5.06651584311117e-22	1.57353599588001e-08	3.96798484531585e-12	5.62727453624307e-07	0.00421381911514038	1.90254894461891e-07	9.03564775072445e-16	56.7052007243765	84.097376649861	116.057703795079	31.9603271452179	59.3525030707024	25.0359002132354	8.18929950579877	27.1296755444328	85.789345269704	0.323	0.1945	0.28	0.673459440183599	0.0411863291190235	-0.201251487349409	-0.0903416585312547	0.371666666666667	0.218166666666667	0.233666666666667	0.74711548557902	0.176986075722908	0.00412166345469029	-0.170131351254982	0.0104589767710589	0.00885291262980809	0.0100424312401234	0.0196697598034181	0.0177233418372465	0.0486615416365411	0.0250101875309677	0.010808500803654	0.00923729667901162	0.00946456902405933	0.0146551815228769	0.0183456934046153	0.0135403342297983	0.0188264424023437	2516.44050727843	1970.73045423697	2371.8132697899
367	4.00597911097417e-11	1.23125842880824e-13	7.03008532517291e-17	1.56550689806665e-05	4.7888274931212e-08	0.000648148953456004	0.000719787023612672	5.88200985020371e-09	6.79668939653706e-12	51.4073224364001	72.5389842345758	91.1950224406391	18.6560382060634	39.787700004239	11.6323419875407	11.4374448783983	33.8733103366576	66.7144931456377	0.3235	0.17875	0.28525	0.660930480054766	0.0491015292749151	-0.151782346426259	-0.0710355577755182	0.3565	0.206	0.233333333333333	0.712092380091944	0.166378420682277	-0.0950100444201987	-0.199460453381417	0.0104632028704003	0.00856947703879059	0.010099119509018	0.0210443209927881	0.0175427130897632	0.0514259178721463	0.0269568113305092	0.0107126679976472	0.00904560177410701	0.0094598725699115	0.0155720669524541	0.0178543569036732	0.0447233923662528	0.0207997035313913	2517.91825925401	1877.97099931393	2391.37455836599
368	5.9773677858445e-12	4.40605946512754e-18	5.58552411837576e-22	2.98466006679051e-06	2.19959651686809e-12	0.00270040233303465	1.24249467537081e-06	1.25199540092162e-08	1.14186637618922e-13	55.2821936631226	94.0276299929792	115.854024014501	21.826394021522	60.5718303513786	8.99958965157566	23.5102590874703	32.4044485061822	75.4872884589611	0.3325	0.18575	0.2855	0.739897477423942	-0.00451510665002363	-0.208021634737663	-0.139158491899259	0.361666666666667	0.225833333333333	0.234666666666667	0.729463419408688	0.155535567452649	-0.0250843088713618	-0.197942005646025	0.0105369534825939	0.0086983503838199	0.0101017769698689	0.0190771891601281	0.0354160530283331	0.0492658784706504	0.0252646450842445	0.0107466129217111	0.00935200777743363	0.0094786092401615	0.0144552293968119	0.0179516011927348	0.0428944528033252	0.0195681051501959	2543.73992996833	1920.00559939812	2392.2925122176
369	1.45040519495409e-09	1.91249884013317e-11	2.1933415848278e-16	2.07623554054478e-07	4.57352432996957e-09	0.00016484023672437	0.0796762474773655	2.73437386501949e-07	1.43830660801509e-12	44.0812157219989	61.8278913650429	88.7886933894624	26.9608020244195	44.7074776674635	14.1946303839104	3.07149338314593	26.4287692506914	70.0576733954205	0.32675	0.20275	0.27425	0.692318528365785	0.0386485487424271	-0.186218050057926	-0.0806692680934991	0.363333333333333	0.217333333333333	0.228833333333333	0.712132594152563	0.161450643857952	-0.0381888034574947	-0.185903575879113	0.0104903404316154	0.008992310580423	0.00997838929268839	0.0188803142793508	0.0181198147464036	0.0483590872707135	0.0237002046631086	0.0107572752403389	0.00922455006706276	0.00939566169430239	0.0151760218750015	0.0183181710831255	0.0445235177893646	0.0206429893771671	2527.41243175962	2016.76472342544	2349.76126192268
370	7.26069562552206e-13	1.24890833177075e-16	2.38937644906298e-17	0.011173071079599	7.79941179070136e-07	0.000162267595819987	0.294613755618461	3.03552907355034e-10	1.39263649547287e-13	59.5706070894194	87.0364944563808	93.4740751815407	6.43758072515993	33.9034680921213	14.2242303667972	1.09841706204134	39.6516194110518	75.0627796810079	0.322	0.20775	0.27925	0.726669441158937	0.0162903129058192	-0.142468487333389	-0.126920772565723	0.3585	0.2165	0.223666666666667	0.72279285489976	0.162482152088854	0.00142701503532183	-0.150892117871731	0.0104504835439874	0.00907392620745889	0.0100341946004969	0.0177503581339118	0.0175972878600299	0.0477598432672267	0.024552409082889	0.0107259684037899	0.0092117481050871	0.00932005236747684	0.014924703482907	0.0184342146685465	0.013198845444388	0.0203384821992143	2513.471280373	2043.84116202271	2368.9743015563
371	3.41268119347292e-12	1.90145242196555e-16	1.06684082539488e-17	0.00267201701913727	7.83811593037943e-08	0.000202398256019207	0.000235192098220741	1.41655435678035e-09	3.71525613859316e-14	56.4228868910577	86.1560679498944	95.1749710012591	9.01890305136476	38.7520841102014	13.8086868685186	13.5267091467176	36.6459165940141	77.8851207525271	0.3375	0.1895	0.279	0.711263473196068	0.0315726674307762	-0.22450296113831	-0.153198923014896	0.373833333333333	0.219833333333333	0.2255	0.748164915108394	0.181995959613347	-0.0418151340298229	-0.163619087104707	0.0105760484776073	0.00876546015026153	0.0100314413175502	0.0196362284726421	0.0182936194452042	0.0491174120540617	0.0255009137556634	0.0108212538958778	0.00926262476586529	0.00934711502441474	0.0146044514914575	0.0188615764958056	0.0445747115799597	0.0185667786727983	2557.45319867656	1941.98858724879	2368.02549548611
372	8.85401055306909e-09	1.54132119528052e-16	4.71767027144904e-18	0.00133128101980114	1.5635534454829e-11	0.00196117888427121	0.00906197637266103	1.84395081100484e-07	4.95501163307402e-15	40.3793351762033	86.5959222332422	96.8945648118424	10.2986425786003	56.5152296356391	9.58551998585972	6.8105713763016	27.190156822533	82.1757366277292	0.32325	0.1935	0.2735	0.67165182473063	0.0234438711290674	-0.215832220958732	-0.164701207971385	0.353166666666667	0.215	0.2275	0.715948586333709	0.204914185406739	0.00353978167537178	-0.159824601273559	0.0104610915285157	0.00883560461736927	0.00996988336376828	0.0197780666875562	0.017941905881163	0.0492994998504582	0.0286033584532969	0.0106900479266207	0.00918856435235825	0.00937634432582647	0.0150028493363479	0.0180571076419919	0.0134277636856414	0.0196467043333745	2517.17995467019	1965.03354773135	2346.83610998344
373	3.14030376735388e-11	2.34192227917134e-19	7.32948388037783e-22	9.96804723480572e-05	5.63645567120174e-13	8.57311666431936e-05	0.00287016200865482	9.25264642489257e-09	1.54789046279692e-16	51.9035133162542	100.143695316634	115.286442909219	15.1427475925848	63.3829295929645	15.4275089324401	8.8882213203251	32.9922606205419	89.5261818876076	0.327	0.18875	0.2735	0.704792590482804	-0.00765266992641261	-0.259040925834157	-0.206548003833937	0.365166666666667	0.213166666666667	0.223	0.736440778818193	0.180611754080689	0.00583400188682312	-0.192076510244889	0.0104924041702861	0.00875214366651849	0.00996988336376828	0.0195486022891422	0.0369235508631397	0.0491872960478971	0.028795303951967	0.0107688425606543	0.00915998210044565	0.00931014712127096	0.0149592986984395	0.0187055043017949	0.0133568369853412	0.0203598456635498	2528.13478499133	1937.62146817167	2346.83610998344
374	3.08751986652236e-14	9.34127444633685e-18	1.89335340086234e-23	3.41743445705558e-08	1.28066467934670e-11	2.47524328168717e-07	0.00596813553436667	2.64924410403933e-09	4.38547669475e-20	65.9851423283799	92.45884838036	122.913610162861	30.454761782501	56.9284678344811	26.6211105969505	7.55989843469615	35.4260169775662	106.724485295852	0.32925	0.19525	0.277	0.686942727154992	0.0191113494362963	-0.061654908351646	-0.0312511648567999	0.379666666666667	0.218	0.2245	0.707910224567288	0.152708846463294	-0.107781222107582	-0.250713552409655	0.0105108257277314	0.00886583443676511	0.0100092753382249	0.0195398405741371	0.0179999054192062	0.0510666619794281	0.0262447453022385	0.0108544393623706	0.00923475177360822	0.00933238563877723	0.015566242876787	0.0191163064627022	0.0440679745022452	0.0217849416696275	2534.58489752026	1974.98637363245	2360.39024858983
375	5.16589937913748e-13	2.09495596006733e-13	9.17692615492495e-15	0.00211211579101821	0.000379681414086253	0.00044068424338375	3.62311748148102e-05	3.50601396010137e-10	9.66976417988223e-15	60.2625815445572	71.4152761484584	80.8647335078967	9.44945735943838	20.6021519633396	12.3512799068449	17.0592649123319	39.3702313350732	80.7533935288312	0.32625	0.18525	0.27725	0.695556479610871	0.0471113301077935	-0.11896209164096	-0.0731923913007556	0.360333333333333	0.219166666666667	0.222	0.723003266126308	0.138534147609787	-0.064845643497977	-0.15526887975716	0.0104862027910244	0.00868930208563195	0.0100120596991683	0.0199631200692294	0.0179990636127961	0.051838083463352	0.0257315482689992	0.010737982270554	0.00925251987333438	0.00929522461268689	0.0148379137478809	0.0185660283556817	0.0448137773949668	0.0204126582804168	2525.96431551585	1917.0465597321	2361.3490162673
376	2.58816047789248e-12	1.5442685818721e-18	3.35898045767546e-24	3.70180790553445e-08	2.85426154607436e-14	2.3065339251345e-05	8.52667025204858e-05	1.46492365498626e-08	1.15026663488565e-17	56.9855792305425	96.2145251400034	126.514237529202	30.2997123891982	69.5286582986591	17.9178030269541	15.4377753130848	32.0992697821603	95.0162171381543	0.32375	0.19	0.276	0.708129133202487	0.0302442911358588	-0.170490054030234	-0.0563172140148036	0.364833333333333	0.2225	0.226	0.714622416618022	0.206981187300319	-0.0255671847569261	-0.175698282136014	0.0104653107987798	0.00877430876178423	0.00999809886880977	0.0193065251153803	0.0178822982166588	0.050359030697365	0.0233705442931712	0.0107667519514895	0.00930269558098814	0.00935445096606093	0.0149289809202716	0.0185222383165986	0.0443655442851907	0.0192914635053714	2518.65542149108	1944.89185864717	2356.54268782778
377	1.0829205726827e-15	1.68471803353609e-19	7.10334997779525e-23	1.10052318009794e-05	1.27287562449017e-09	2.44412733030001e-08	5.00918315710794e-09	8.94410169242213e-08	9.16472853001188e-18	72.7810367922975	100.829187418178	120.157671543959	19.328484125781	47.3766347516612	31.1052239094897	34.1858512789531	28.5900409111709	95.4952627701003	0.32025	0.1815	0.27275	0.720353055345448	0.0264350326845823	-0.242492680873433	-0.165293987193817	0.3745	0.229833333333333	0.225666666666667	0.721761070938621	0.172293920109071	-0.125933069860158	-0.246087459269355	0.0104354884149823	0.00862067474253079	0.00996134192347889	0.0195193858849043	0.0178723127097257	0.05077014341089	0.0262230789184791	0.0108251312570965	0.00941006167575334	0.00934956246410741	0.0146858809674823	0.0188756867502184	0.0422436108841265	0.0199949662753966	2508.23102772271	1894.64161017895	2343.89963430169
378	1.32298271023752e-10	1.91183989932094e-11	6.91069847910649e-15	9.35108584164801e-06	1.51397366443259e-06	0.00286404818452972	0.00918396218616697	2.07319727107569e-09	2.10225459577239e-10	48.9712315999204	61.8286266034811	81.4682273133403	19.6396007098592	32.4969957134199	8.89211475807315	6.78669813480519	35.9036523130217	59.2792364525722	0.333	0.18825	0.2745	0.705318315051673	0.0578566929889468	-0.109819839906268	-0.0750292115169728	0.362	0.2095	0.221833333333333	0.706967217945303	0.161526760901159	0.00834335212560382	-0.167965953867392	0.0105409228973446	0.00874323686316588	0.00998121672661564	0.0197319855989153	0.018431622576231	0.0518236714203928	0.0248081938836111	0.0107487565738527	0.00910199418529118	0.00929272996448698	0.0156091574781251	0.0186549986157646	0.0134899443468992	0.0217598736606575	2545.13147677171	1934.70189485685	2350.73379952095
379	9.14013348988621e-17	1.38700333592529e-19	4.02590386058356e-25	5.06410578740909e-08	7.98246833106162e-11	3.72241029261107e-06	0.00940539400018452	6.11144866641082e-13	5.37681856516233e-23	77.7902078666375	101.233794961699	130.925884173823	29.6920892121234	53.1356763071853	21.4027287462686	6.74418106035046	51.81080744477	120.738310954816	0.32775	0.20275	0.28425	0.695535807409895	0.0174817534569817	-0.206167925788374	-0.102493534134215	0.372833333333333	0.2245	0.220666666666667	0.721826647114936	0.15939665395606	-0.0950040976570175	-0.232716012781821	0.0104985750837623	0.008992310580423	0.0100884516739978	0.0188454703012748	0.01761046436265	0.0469063816046128	0.0243979416285649	0.0108153967031898	0.00933238563877723	0.00927520669171483	0.0148816659861696	0.0190961241404524	0.0439078342198852	0.0208667243177196	2530.29503048692	2016.76472342544	2387.69047451785
380	6.72417287035139e-08	5.51790603878573e-14	1.56946172954623e-16	9.35412238389662e-05	7.46122659928747e-11	0.00165709187792117	0.0013533888094024	3.27041948480488e-06	1.2068680738854e-11	36.221095205543	74.2341149612439	89.4969039580392	15.2627889967953	53.2758087524962	9.895213905329	10.268253197175	21.6509854561918	65.47526063847	0.33175	0.193	0.273	0.718918327454825	0.0270368046037785	-0.20761686304855	-0.146231487747114	0.362333333333333	0.2195	0.231833333333333	0.726129049707243	0.196148060979577	-0.0207338349914925	-0.183763703517653	0.0105309742882475	0.00882691663201904	0.0099641930215791	0.0190858024532592	0.0183223889609119	0.0495862570855641	0.0255162006278453	0.010750894628453	0.0092575767003672	0.0094386367329256	0.0148083430378181	0.0181294552354325	0.0440782159614258	0.0191881506852233	2541.64416060994	1962.17548891858	2344.8797189191
381	6.25704480637419e-12	5.97640033777006e-15	4.65645599263271e-21	1.19003084402178e-08	1.79271933859389e-11	1.3833922527364e-06	0.00592356585128136	2.21907095686535e-07	1.89611653508e-13	55.189111017462	78.91799941524	111.421090769141	32.5030913539013	56.2319797516793	23.3036222868595	7.57340852469497	26.8322154037633	74.4025864075275	0.32275	0.19475	0.2785	0.683468822587427	0.0589360453665412	-0.0735292747201988	-0.0399479931561825	0.369666666666667	0.2175	0.2325	0.744712837258225	0.176624851345826	-0.143066197081393	-0.265560757033574	0.0104568585959574	0.00885722552337841	0.0100259231279361	0.0194587192879251	0.0178541445386042	0.0507968150353892	0.0248134915682515	0.0107965222899733	0.00922710381009996	0.00944809548290697	0.0146929055273668	0.0183404529578601	0.0426740454667246	0.0196403030910305	2515.69991661657	1972.15068767901	2366.12415426794
382	8.95715914083555e-21	1.36473263510654e-22	3.17179433101616e-26	5.6603080899841e-06	4.8967495029215e-08	1.8109572690335e-09	8.15886689266491e-05	3.25631992619016e-13	5.01324203984044e-23	96.4616509406151	115.60277273618	136.202537094417	20.5997643582377	39.7408861538024	36.1671711022227	15.5211178236113	53.0471809530009	120.884279439047	0.314	0.1885	0.28975	0.686810112761818	0.0378232104109332	-0.107448124297065	-0.0814323874509339	0.372333333333333	0.221	0.225	0.733267489805807	0.16446893415411	-0.0816343883201956	-0.222595657260627	0.0103805528725097	0.00874769318552234	0.0101463758663678	0.0195738288262485	0.0169429946109858	0.0499633841376597	0.0260873414318716	0.0108124495672319	0.00928022420422267	0.00933975993041464	0.0148148227539408	0.0188367390425301	0.0439819268404753	0.0202309268619239	2489.05531514795	1936.16249868017	2407.71073912959
383	4.06082310221808e-10	3.92374730422837e-14	8.49957311753156e-18	5.37012900586135e-06	5.91836633406027e-10	7.76005892812647e-06	0.00017240745090415	3.50520470256372e-06	6.81115281840048e-14	46.6822559708598	74.9535644315365	95.6540889327407	20.7005245012042	48.9718329618809	19.9960922406062	14.1101880050646	21.5180140283937	76.5913310656772	0.315	0.1895	0.27375	0.707263391042248	0.0280992046894857	-0.118070871367665	-0.0565265577497464	0.358166666666667	0.2205	0.232666666666667	0.676156648158052	0.164049115563345	-0.0481392255605001	-0.18432023922495	0.0103894884732295	0.00876546015026153	0.00997272261462105	0.0191213790149178	0.0176280718708974	0.0515810867887079	0.0253444008127095	0.0107237657729901	0.00927269466946996	0.0094504550152065	0.0154917966114427	0.0179432229848351	0.0435279450557864	0.0212381713670366	2492.17197416975	1941.98858724879	2347.81241786784
384	7.42678158119203e-10	1.10742146834308e-13	2.72770052661208e-13	0.353417208332985	1.14947743930486e-05	6.98377980071624e-06	0.000616739886251286	3.55742103103909e-06	8.89281966511876e-10	45.449165456077	72.7629829841389	73.6241324973598	0.86114951322088	28.1749670412828	20.1976741055041	11.7247604038912	21.4896577735508	56.1315575401415	0.33875	0.19725	0.27425	0.693334220219729	0.0198485979726642	-0.20049589449666	-0.190766175873883	0.382833333333333	0.225833333333333	0.233166666666667	0.724967791319553	0.168427339820689	-0.0884461765141346	-0.166845437928598	0.0105856150682512	0.00890004630112007	0.00997838929268839	0.0195420468555179	0.0185110935281174	0.0489231409543713	0.0279548355768805	0.0108717562359049	0.00935200777743363	0.00945752126433474	0.0149733138984687	0.0187513322891764	0.0423242683611194	0.0185228015385858	2560.81150611451	1986.26559753929	2349.76126192268
385	2.60346480448568e-12	1.4541575370234e-14	9.67872978326661e-17	0.00024200231872028	9.23462953099177e-07	2.70713515683433e-05	0.30506709099333	6.82797634074208e-09	6.37941204056635e-14	56.9735841585607	77.0460483132592	90.5191933826791	13.4731450694198	33.5456092241184	17.6131251724983	1.051912242443	33.5832045196803	76.7311827454545	0.31875	0.19825	0.27325	0.670531257348487	0.0222910516417693	-0.160092709003631	-0.0891380798493233	0.359333333333333	0.206666666666667	0.222333333333333	0.705432443713222	0.155225385252237	-0.056926207424503	-0.177003526219408	0.0104225012840732	0.00891701886073375	0.00996704016721351	0.0193487152639705	0.0177679830358257	0.0495785290943229	0.0271974264951783	0.0107314503426924	0.00905642242672919	0.00930020741919938	0.0157178392028121	0.0185305942079542	0.0465603146505951	0.0218555117714642	2503.69460013738	1991.86726823573	2345.8585439065
386	1.03647376375161e-17	8.53886490483521e-21	3.41525234808738e-23	0.000128963696800723	5.52654252591628e-08	3.06169957321985e-05	0.000359398554873682	2.67732100133032e-14	8.84382714096142e-19	82.1976913582766	107.02750843102	121.684378873797	14.6568704427773	39.4866875155203	17.3791266666412	12.7322778133712	57.9583103463083	100.417855009058	0.31675	0.18375	0.2815	0.689365836935518	0.0420525286218559	-0.207358238572175	-0.150266716245614	0.357	0.212833333333333	0.214666666666667	0.72232849751427	0.186155512644894	-0.0661355972609341	-0.212826657569503	0.0104049916230306	0.00866201385314039	0.0100588003624869	0.0199336227422763	0.0174203014205669	0.0500570499133985	0.0268934044071749	0.010716012152766	0.00915475600748355	0.00918338781443535	0.0150713481783823	0.018901527450099	0.0466089901560099	0.0211958176986468	2497.58153979982	1908.12963230179	2377.45774229192
387	4.60570264438406e-11	3.6557855160385e-12	9.00487929379885e-13	0.0168547104357058	0.000513086699752475	0.00289194546217525	0.0282953712387056	3.87165832424724e-10	1.115616820673e-11	51.1229658989032	65.3520322616605	71.0634720279195	5.71143976625899	19.9405061290163	8.87441721403411	4.80998014742545	39.1765330123253	65.6450522333604	0.3345	0.19575	0.27675	0.712149349885543	0.044413039277836	-0.220098108326822	-0.178892867665948	0.3635	0.213833333333333	0.221666666666667	0.718343064714065	0.155409367024846	-0.110413809936362	-0.208404224205096	0.0105527510762663	0.00887442090635843	0.010006487077982	0.0191301206164787	0.0183330255476487	0.0485077146054046	0.0254483729493439	0.01075833378702	0.00917040716807376	0.00929023315066821	0.0152328605679022	0.0187118732299578	0.0449218329394148	0.0211355799326726	2549.27911714897	1977.81569531936	2359.43023260369
388	2.06758963372502e-11	2.24866553357358e-12	2.57543038770025e-15	3.39717386990834e-05	3.34507969026497e-06	0.000453945274331064	0.020456535983829	1.76698864022346e-09	1.18531779338304e-11	52.7550698005216	66.3847973746233	83.5663609163203	17.181563541697	30.8112911157987	12.2959375777464	5.37250866017348	36.2150699273734	65.514174996894	0.326	0.18975	0.28225	0.700902906055063	0.0617026172706183	-0.136452703792966	-0.102247530153501	0.36	0.208666666666667	0.228833333333333	0.736674462596443	0.171516092730873	-0.0331524152629242	-0.192472346979643	0.0104841288850929	0.00876988735458478	0.0100669330145859	0.0195367342950973	0.0178182134154213	0.0502118035421323	0.0247143833241945	0.010735810580222	0.00908866031478805	0.00939566169430239	0.0150577543069465	0.0182102407230949	0.0457448281599554	0.0202746907879098	2525.23855160678	1943.44103598307	2380.26328285557
389	4.94107686871022e-11	2.92093647983137e-11	1.45933514254304e-14	1.33965567655642e-05	8.20164827770927e-06	4.04594373815983e-07	0.000179026618565558	1.01674006865074e-05	1.28592938369045e-11	50.9796872047446	60.9239044065034	79.8770877860225	18.953183379519	28.8974005812779	25.6722932589237	14.0393310121635	19.4797093600773	65.338201501143	0.32175	0.188	0.26925	0.678472863528656	0.0773189846752142	-0.0912520056624763	-0.0613247611145578	0.371	0.218833333333333	0.230333333333333	0.727564136616148	0.171725805002882	-0.0543292439705432	-0.191868314863711	0.0104483516774843	0.00873877469051273	0.0099210096243267	0.0199878933477259	0.0183154141977146	0.0528293646688327	0.0257160525497256	0.0108045300191386	0.00924745427039352	0.00941723348907408	0.0149907550786701	0.0185009563499938	0.0439466523781004	0.0197230238052187	2512.72611198821	1933.2396550353	2330.04578169051
390	3.64428544026125e-14	5.8713504097949e-18	1.56537796493711e-20	8.45074095872494e-05	9.2510573431891e-09	0.00168013147708571	0.418354750506211	1.46065341673645e-12	3.58416567569838e-15	65.6485932874784	93.4283938933804	108.883074191261	15.4546802978803	43.2344809037822	9.86980682555986	0.654932308951174	50.1005594751132	82.8641763327381	0.32575	0.20825	0.28025	0.681307372786238	0.00507433916046664	-0.246075696393958	-0.189690472580786	0.356166666666667	0.215	0.218	0.727891155940978	0.155730833270587	-0.100362758458847	-0.248296200032841	0.0104820515860554	0.0090819716942373	0.0100451690608337	0.0187117210039556	0.01764116951113	0.0458934219818042	0.0272823553990374	0.0107104314937589	0.00918856435235825	0.00923475177360822	0.0148525588061969	0.0186634836667214	0.0453862055443205	0.0217195694840512	2524.51164990659	2046.51520909526	2372.75711147177
391	9.09165818165848e-12	3.91984337069394e-14	2.95925494300539e-14	0.0646170138875378	8.20423815912641e-05	0.00116106714411807	0.000964185654560368	4.3749066143231e-10	3.04860926438853e-12	54.4284137901195	74.9556644027834	78.3703936188213	3.41472921603781	23.9419798287017	10.5512949524418	10.8951080314055	38.9379579771903	68.4419841391635	0.3275	0.19	0.28375	0.710433651354568	0.0291990449113739	-0.188504497064482	-0.173642386462004	0.359	0.217166666666667	0.228333333333333	0.718626746400741	0.152797197997939	-0.0487984971563986	-0.167249251483704	0.0104965214943685	0.00877430876178423	0.0100830949192981	0.0193567147084915	0.017677924684268	0.0491425590101179	0.0265472227378903	0.0107292617886444	0.00922199411003176	0.00938843343973516	0.0149788803496589	0.0181915698259844	0.044476710547771	0.0203131059082468	2529.57608390947	1944.89185864717	2385.84106244259
392	1.32312578563112e-15	1.39163888024694e-17	1.38282772537809e-20	2.84816262161397e-05	2.01097508575268e-07	0.000516526451342905	4.95356674745316e-05	6.65611487761874e-13	4.4965698856724e-15	72.3749186791611	91.6261993004409	109.142758227077	17.5165589266362	36.7678395479161	12.0550362023932	16.465798031566	51.6431890020267	82.3821407938302	0.3335	0.18975	0.2865	0.699510786411054	0.0508195677613879	-0.181439854023262	-0.131533335177788	0.367333333333333	0.223333333333333	0.222833333333333	0.747580493431541	0.165351822363644	-0.0287976406175106	-0.189939080054545	0.0105448789578695	0.00876988735458478	0.0101123689115114	0.019768898941178	0.0178742643138483	0.0489881344665942	0.0250387600181607	0.0107822959860664	0.00931510404447838	0.00930766543029591	0.014337993225029	0.0187851493186443	0.0446232276497187	0.0195306709367944	2546.51852132045	1943.44103598307	2395.95207853435
393	4.16213442418378e-10	5.18327147649587e-14	1.24313989498044e-16	7.72765014011591e-05	8.72073538078493e-09	7.33393729248604e-08	0.000100361656099558	0.00017666011097978	6.39921285442453e-16	46.6319362988397	74.3661564902031	89.9899397638219	15.6237832736188	43.3580034649822	28.9744469585858	15.1298895959208	14.0643563701378	86.5208055295908	0.3205	0.1845	0.2645	0.71685338733346	0.0123839441212932	-0.241789264768523	-0.174499299518823	0.372833333333333	0.216333333333333	0.2315	0.737124446124371	0.159733931193166	-0.0815097886801583	-0.220344554269883	0.0104376408816162	0.0086756849155774	0.0098650156749563	0.0193989326390669	0.0181852080890375	0.0512922419848444	0.0277719750974642	0.0108153967031898	0.00920918105039317	0.00943389496375137	0.0149576747652267	0.0184980882850695	0.0437776052522217	0.0200442574610623	2508.98307673322	1912.59557311667	2310.84538325282
394	2.68807946323007e-12	1.2434468676388e-12	1.2112683580134e-14	0.000379335648904032	0.000107026002716792	3.62868086836833e-08	0.00079810863788089	2.42379737971627e-06	9.9712922162211e-12	56.9085119100382	67.6425355065585	80.2738632689579	12.6313277623995	23.3653513589197	30.338413139134	11.2456261680163	22.2259181437585	65.8874803882449	0.31625	0.18625	0.2725	0.70159251126591	0.0540732064490774	-0.0936532076338654	-0.104769719669581	0.369666666666667	0.213666666666667	0.230833333333333	0.753749274300173	0.144351873280985	-0.124772451572632	-0.236504184016706	0.0104005795404578	0.00870737491664218	0.00995848686951814	0.0194952423653128	0.017858904126277	0.0526687227016183	0.026714433035182	0.0107965222899733	0.00916780428613229	0.00942438657467595	0.0146769672705605	0.0184166134519017	0.0436074577947004	0.0200297414166448	2496.04173280728	1922.95802735345	2342.91828933312
395	2.50158824522634e-12	1.73458509653884e-17	2.07086345802335e-19	0.000452451101849368	2.02037331556284e-09	4.81397813266803e-05	0.000113278904661729	4.47401705404203e-09	2.36735042680524e-14	57.0547957435192	91.1659231351005	103.468014219117	12.3020910840169	46.4132184755981	16.5199931430088	14.9013997013335	34.4057407477412	78.8462127493882	0.3265	0.18725	0.27675	0.718490888055149	0.0222309310781821	-0.223280924950018	-0.153730326933503	0.366	0.219	0.225	0.746727890445764	0.178648758568796	0.00625382389905734	-0.147818036218948	0.0104882733058626	0.00872535298095849	0.010006487077982	0.0193352595612395	0.0179175741572716	0.0497515768465057	0.025906292261334	0.0107740447381663	0.00924998816975299	0.00933975993041464	0.0145146280645547	0.0186226974625984	0.0132072867681268	0.0189857345706603	2526.68894208379	1928.84310284572	2359.43023260369
396	6.6392644385851e-06	2.50849167389967e-09	7.55515591043478e-12	0.000100514971377161	4.9097306903655e-08	0.0122687184048659	0.00297031258071822	7.27915732865292e-05	3.01407190035824e-09	26.7509681243791	51.3592851079811	66.4862928403782	15.127007732397	39.735324715999	6.27161621610685	8.82561508024082	15.7368659930453	53.4550583827349	0.33925	0.1925	0.26575	0.677670850103457	0.0461055598212372	-0.139883624567919	-0.117822066631659	0.363666666666667	0.217	0.230833333333333	0.726014355906988	0.175116958205556	-0.0151169238969273	-0.185654357067662	0.0105894186168704	0.00881820590470016	0.00987989245323266	0.0201835018890188	0.0190574751045808	0.0517452001375022	0.027748705409589	0.0107593909380499	0.00921943593716556	0.00942438657467595	0.0149509127224791	0.0182277071127322	0.0445913857425126	0.0198965512812485	2562.14701371306	1959.31100959541	2315.94288230027
397	2.59887649022325e-17	2.80879570851887e-22	1.65096067399304e-23	0.00256874059801046	1.10521667113433e-08	2.48371307041558e-10	1.33478149171717e-07	4.85101603923732e-08	2.46813518342866e-19	80.3368263080811	114.10802680202	123.199000632481	9.09097383046173	42.8621743244003	40.043488319292	27.8151304604198	29.7754280433765	103.099529710198	0.31725	0.18375	0.2725	0.687147303354112	0.0392269734248002	-0.131234217050104	-0.113441763732549	0.378833333333333	0.227333333333333	0.2245	0.717906562568631	0.208816047192921	-0.0529628254577416	-0.182209274567306	0.010409389821129	0.00866201385314039	0.00995848686951814	0.0199919780420123	0.0178295803191145	0.0524923651282471	0.0280200782166986	0.0108498008522604	0.00937392018497392	0.00933238563877723	0.0149526607821808	0.0190732979816972	0.0436201263607722	0.0188523493889623	2499.11672613386	1908.12963230179	2342.91828933312
398	2.03953286733563e-09	6.77566138613352e-16	6.41882882638242e-19	2.72640104144336e-05	8.79020603377236e-12	0.000931028266023448	0.000317092089235528	3.93027563472067e-07	3.60157108530221e-13	43.3842050394014	83.4919490177417	101.09158796796	17.5996389502179	57.7073829285582	10.9599400982188	12.9666310702742	25.7282693179022	73.028837853283	0.33	0.18775	0.27575	0.640266991044549	0.0419813548056385	-0.203241087257354	-0.121462825908637	0.362166666666667	0.217333333333333	0.230833333333333	0.706640271969648	0.203061677302163	-0.0764199750562976	-0.204632238703849	0.0105169055644389	0.0087343066585965	0.00999529497868149	0.0209346841748364	0.0181929279130065	0.0501648805524154	0.0288590423255866	0.0107498263006366	0.00922455006706276	0.00942438657467595	0.0152454626283931	0.018174606589639	0.0437977167909628	0.019784860775024	2536.71454284882	1931.77577754434	2355.57767163369
399	4.43481964923164e-12	5.94811892399049e-24	4.89432410556598e-25	0.00367751861046354	2.38575910069467e-15	4.49168243719973e-07	0.00431616910113179	2.36088030883978e-07	5.03093414296015e-18	55.8897367284553	122.083386092854	130.519943124098	8.43655703124386	74.6302063956427	25.470632461469	8.14577138013556	26.7125102248192	96.7591360590213	0.31775	0.196	0.2745	0.685921822998118	-0.0254834338737705	-0.205422439475585	-0.145493775573238	0.366666666666667	0.219666666666667	0.228833333333333	0.735247756722837	0.211120733361834	-0.031837659114574	-0.162713165651371	0.010413774152345	0.00887870574508773	0.00998121672661564	0.0191881222779287	0.0375002451936393	0.0489939797830898	0.0287522083808178	0.0107781814657653	0.00926010182741195	0.00939566169430239	0.0147210327849444	0.0184255519270741	0.0442986424131171	0.0181876912128284	2500.64729571326	1979.22797341227	2350.73379952095
400	2.24580937877647e-05	5.43724970105508e-11	4.16629734750272e-13	0.00029204033730101	7.44027792478282e-10	0.0141145408737925	0.0181336662017727	7.209275737842e-05	3.02150878572186e-07	24.2213470465977	59.5959330719998	72.7167007921198	13.1207677201201	48.4953537455222	6.02376046408608	5.58318972520829	15.7551147951726	43.2223829179238	0.3335	0.1955	0.2745	0.687266970829933	0.0284429961878297	-0.231347443157432	-0.12340793220998	0.357333333333333	0.215	0.239166666666667	0.739461298546244	0.178093800904101	-0.0665271432391583	-0.164460897230664	0.0105448789578695	0.00887013047295831	0.00998121672661564	0.0196344559637242	0.0183290778000813	0.0485927425048182	0.025535115523904	0.0107182345275145	0.00918856435235825	0.00954088572205389	0.0146596977560174	0.0175883023428153	0.0432250859960267	0.0182421119824951	2546.51852132045	1976.40182923828	2350.73379952095
401	9.23740484726106e-08	5.53537195013666e-12	1.27272582430787e-13	0.00102287927207437	5.02502125885709e-08	0.0185732944045875	0.00358841209859818	4.41294093874172e-07	1.11763226845751e-10	35.5687537816812	64.4696322300988	75.255319356198	10.7856871260992	39.6865655745169	5.54125161374941	8.48117016910146	25.5047545412854	60.6535533770599	0.33775	0.19425	0.27325	0.731815885079762	0.0343020179900891	-0.161636599159147	-0.118224926497858	0.360666666666667	0.218333333333333	0.228666666666667	0.724189157482139	0.181466699521246	-0.0585979525072046	-0.182253079038974	0.0105779683993539	0.00884859410069076	0.00996704016721351	0.018863145009855	0.0185837072730478	0.0501693572031252	0.0243984376144064	0.0107401483464784	0.0092398393795739	0.00939325437348386	0.0148613165039762	0.0182440119258934	0.0441624471299301	0.019533273692065	2558.12709474217	1969.30862508129	2345.8585439065
402	5.88043176072711e-08	4.17580937327278e-12	1.62908330555772e-13	0.00188515159903702	1.00413573947857e-07	0.00754216627188382	0.000893335473921168	9.58308605382092e-07	2.62551632406158e-09	36.4964399742385	65.0692213765615	74.7273538998415	9.65813252328007	38.2309139256031	7.13908428783543	11.0365376730751	24.0101164236949	53.7583001830563	0.33075	0.1865	0.268	0.72359216870285	0.0131609295420654	-0.164712131085776	-0.135324766267176	0.356666666666667	0.213666666666667	0.225	0.713868723486359	0.152572970539856	-0.105549209301437	-0.216778818469572	0.0105229551477958	0.00871187829412842	0.009906415524006	0.0193782052234728	0.0184454522596174	0.052017527208031	0.0272150966327585	0.0107137841290069	0.00916780428613229	0.00933975993041464	0.0151753088699185	0.0182907375486017	0.0445932281530487	0.0213657343154551	2538.83401178004	1924.43176622329	2325.03772794219
403	4.42409614469506e-10	3.45501057445136e-13	2.47744178923697e-17	1.58578723962033e-06	1.60721324778398e-09	0.00184235033668374	0.0284785780148273	6.36763286002656e-09	1.01579543112794e-12	46.5072919935847	70.3566343370403	93.3976876922643	23.041053355224	46.8903956986796	9.70032890377661	4.7988598186439	33.7189811117933	70.8047763679254	0.3345	0.20675	0.27675	0.703849960622825	0.0375940499475824	-0.196061748358559	-0.105909680870641	0.364833333333333	0.225166666666667	0.2255	0.728474901922127	0.171479626648493	0.00512034959740623	-0.160988406091187	0.0105527510762663	0.0090577723735025	0.010006487077982	0.0186167345594456	0.0183047767058363	0.0473413318688091	0.0234033844267204	0.0107667519514895	0.00934221375924391	0.00934711502441474	0.0145674067659325	0.0185540725131103	0.0129786264320154	0.0195332988522432	2549.27911714897	2038.47482993004	2359.43023260369
404	1.99261729811238e-13	6.00695206776838e-18	1.82984878689792e-20	9.79728715606041e-05	2.07493229734246e-09	0.00016834523939476	0.0118212327248652	4.26607493240895e-11	1.18480302852568e-14	62.1984754885198	93.380730780802	108.556103711264	15.1753729304619	46.3576282227441	14.1550430902516	6.33748576261678	43.4878151600715	80.3209015330574	0.3255	0.192	0.28575	0.702700235866389	0.0323629110067711	-0.157018041438089	-0.118489280638656	0.362	0.212666666666667	0.227166666666667	0.723618341825049	0.190423308964152	0.00925796697537657	-0.163298011774818	0.0104799708918941	0.00880947236795149	0.0101044306375597	0.0193351510634098	0.0175272482910937	0.0491238447406955	0.0256098137048757	0.0107487565738527	0.0091521395644451	0.00937149393428771	0.0151597683914083	0.0183695632888438	0.0135737404428227	0.0200129123421823	2523.78360996425	1956.44009707103	2393.20924051732
405	2.93117576059544e-09	5.06625669916543e-13	1.46802274167511e-14	0.00131710925588289	1.62115283980289e-07	0.00136506004887613	0.000131049414582208	4.3205183064788e-07	6.29544529803206e-13	42.6423426938018	69.5460524677219	79.8644454507412	10.3183929830193	37.2221027569394	10.2524119578593	14.6266324359112	25.545592635679	71.8315838235345	0.32925	0.191	0.277	0.71898504814018	0.0164192226853195	-0.206156592588674	-0.167215377155674	0.360333333333333	0.222666666666667	0.232166666666667	0.716807828660907	0.148209654280024	0.0027561114985427	-0.166705447488513	0.0105108257277314	0.00879193659409218	0.0100092753382249	0.0191486083800723	0.0179862234335112	0.0494538557630751	0.0265547140002934	0.010737982270554	0.00930518158411042	0.00944337023516906	0.0147892000813022	0.0180307338854988	0.0132936370052169	0.0201714659833204	2534.58489752026	1950.67892129964	2360.39024858983
406	3.18121435724214e-09	5.56420884987944e-13	1.91238197598411e-16	8.91272389131057e-06	1.84385944684121e-09	5.88243750757026e-05	0.000707068980646204	3.87910129879338e-06	3.22524970510135e-13	42.4748617107398	69.3474363157184	89.0787857616997	19.7313494459813	46.6039240509599	16.1401278742433	11.4705724352625	21.323679643041	73.2652719600454	0.32825	0.18725	0.26775	0.676049732827929	0.0478878351443505	-0.212147963843254	-0.129773286393079	0.367333333333333	0.215	0.227166666666667	0.718174062295374	0.182437561559877	0.0119736195286747	-0.157776452052919	0.0105026721271734	0.00872535298095849	0.00990348465208722	0.0202705278279176	0.0185267060929428	0.0510409794513311	0.0270803203636893	0.0107822959860664	0.00918856435235825	0.00937149393428771	0.015261936886921	0.0185490439396398	0.0135089354665461	0.0201402653656502	2531.72952009871	1928.84310284572	2324.03229710014
407	1.29992526952613e-14	1.63751648718973e-18	8.49241236022967e-22	1.38731359020531e-05	1.36040217041738e-09	5.97664833868335e-05	0.0160830007691518	8.17467410075375e-12	4.81879304889127e-20	67.7407712940403	96.0922848689406	114.978779570039	18.8864947010989	47.2380082759992	16.1100356633815	5.79377679293975	46.723407074629	106.526947021651	0.3265	0.19675	0.29175	0.677399619762252	0.0317718811505959	-0.102797765007692	-0.0956400652118735	0.3655	0.216666666666667	0.230666666666667	0.711471317165051	0.183504070619893	0.0161408914884984	-0.170676053684951	0.0104882733058626	0.00889152677408032	0.0101669883729789	0.0195451476832989	0.0173049615163429	0.0485117174171633	0.0262239812876494	0.0107709276035409	0.00921431293654374	0.00942200429103107	0.015264485930494	0.0182984835340712	0.013616150384874	0.0201889500229507	2526.68894208379	1983.45529506436	2414.84470650985
408	2.37415637988132e-12	1.31900259943243e-17	3.70591296396377e-18	0.0173090216467343	3.85760509257971e-08	5.17532022120832e-05	4.0924793503854e-06	2.62858853218217e-08	1.25650622829345e-13	57.1611636041198	91.7381914291618	97.4029578663212	5.66476643715941	40.2417942622014	16.3827828150916	21.2210367392199	30.9640019001054	75.2827439368774	0.3265	0.181	0.27775	0.70674534425277	0.00435612644380737	-0.11482239098328	-0.145183141188585	0.365833333333333	0.218666666666667	0.2285	0.730780035812786	0.156913249709886	-0.0426664328266896	-0.185425321895027	0.0104882733058626	0.00861142138610953	0.0100176167361572	0.0200271764353085	0.0177774430581162	0.0525706990076965	0.0289206623338603	0.0107730070833815	0.00924491817345047	0.0093908449558329	0.0148323522011634	0.0184186471395551	0.044337989183829	0.0200451481747298	2526.68894208379	1891.62580658944	2363.26280947153
409	2.51570044844975e-15	1.01059784057927e-19	1.09719989491723e-25	1.76803771379612e-08	8.42191466580326e-13	0.000127387628220462	1.82884392898951e-08	6.82740647127645e-10	2.44162665092051e-21	71.0721320760786	101.89243154346	133.62638782732	31.7339562838606	62.5542557512417	14.6800481227492	31.6682865179828	38.069355140824	112.771419263643	0.32825	0.18125	0.28275	0.733071723717484	0.0351977884204814	-0.175592088446738	-0.0822826927966041	0.3655	0.227666666666667	0.228	0.686177055059965	0.178572897902177	-0.0496009763413649	-0.208076786606277	0.0105026721271734	0.00861605112092885	0.010072335614065	0.019439361461207	0.017777815526672	0.0508928801732968	0.0228147739663115	0.0107709276035409	0.00937876635848134	0.00938360410572646	0.0151714367824604	0.0184417812486561	0.0431904674732023	0.0207566841180268	2531.72952009871	1893.13455071134	2382.12747187024
410	2.12664738405785e-11	2.71086899232254e-12	2.58660331000802e-19	1.17318641888797e-09	3.12074396421083e-10	9.80955810347935e-05	0.000112093793770439	2.86862057878095e-08	6.44347356249193e-14	52.6976942445181	65.9876552345995	103.001081152779	37.0134259181796	50.303386908261	15.1730094363465	14.9212403987331	30.7944165238041	76.7098451333151	0.3265	0.1855	0.2785	0.751875220951649	0.0576940035701576	-0.133770173489237	-0.0707730984626327	0.364333333333333	0.217166666666667	0.229333333333333	0.717470357371307	0.148268485385411	-0.0629865839696596	-0.238153988428807	0.0104882733058626	0.00869382921002975	0.0100259231279361	0.0186391752163367	0.017993252219809	0.0514032716982785	0.0211436157938718	0.0107636055938736	0.00922199411003176	0.0094028710918614	0.0151115801167772	0.0183165399409886	0.0441741161671265	0.0212926704787047	2526.68894208379	1918.52690688815	2366.12415426794
411	2.89448153541822e-10	3.46629112600781e-13	1.63086278942484e-17	9.98931417990295e-07	1.59493077494631e-09	0.00022807197391617	0.0166681210183463	4.88576884812556e-08	4.79991035270443e-13	47.37352621022	70.349733807423	94.2799190986807	23.9301852912577	46.9063928884607	13.5844084927867	5.7309860457317	29.7615889720946	72.4132348328874	0.329	0.1975	0.2835	0.694403134102983	0.0511521092804272	-0.142739722424516	-0.0754035051666742	0.364833333333333	0.217333333333333	0.234833333333333	0.731969709705167	0.186535819726706	-0.0693055159454376	-0.203893308458008	0.0105087923834606	0.00890429774092991	0.0100804108220434	0.019238043308912	0.0178378426557715	0.0487656491078528	0.0238004494440781	0.0107667519514895	0.00922455006706276	0.00948094212492791	0.0148493936498534	0.0180562607704065	0.0434073634426226	0.019182767094226	2533.87275228932	1987.66837973563	2384.91451158552
412	8.19718673074077e-14	3.92668906798445e-17	4.59822759383438e-18	0.00620186435358782	1.2253402075292e-06	3.32270146879108e-07	0.00752485420533746	6.21532272452895e-09	3.14402224872126e-15	64.0026902282589	89.4578875632214	96.9485817487403	7.49069418551881	32.9458915204814	26.052431420434	7.14320528723511	33.7660782067996	83.1425844408947	0.31125	0.18675	0.27875	0.696808533278335	0.0207672292450856	-0.130735982653751	-0.10830295472145	0.3605	0.2085	0.227333333333333	0.742509232144899	0.163097223530581	-0.0471055760205336	-0.165401116896532	0.0103556911367354	0.00871637575791548	0.0100286841610952	0.0194201262373851	0.0172207476946969	0.0512138669878798	0.0274781594858013	0.0107390660101046	0.00908598660445238	0.00937392018497392	0.0149600418144922	0.0183034981225051	0.0457817655627102	0.019773396944312	2480.38865535687	1925.90385729608	2367.07544661781
413	9.55866370595826e-10	4.63981597642207e-15	2.03827437286433e-17	0.000151060199579707	6.19737553025576e-10	0.00110563273377164	0.000673016939647273	9.96944648354287e-08	3.75927607323731e-11	44.9335186708595	79.4505081008429	93.809454442162	14.3589463413191	48.8759357713025	10.6417454888415	11.5623236273623	28.3799112938559	63.0176076768731	0.33275	0.18825	0.27825	0.695498885152852	0.0466694552819989	-0.260211241684081	-0.195247339429126	0.3645	0.216166666666667	0.231	0.700312779161854	0.207561572425316	-0.0554337939750675	-0.21745034513965	0.0105389398601894	0.00874323686316588	0.0100231582148692	0.0199342080891051	0.0182040743883704	0.048700647622491	0.0264176052685683	0.0107646557728036	0.00920661177060224	0.00942676678219966	0.0154575213727509	0.0182399853565627	0.0441927625728039	0.0202994194370925	2544.43626636354	1934.70189485685	2365.17161775154
414	3.51135394536897e-13	6.8299861422552e-17	1.89400497757471e-19	8.90594065700372e-05	1.24778322524455e-08	8.48411104368145e-06	0.212446861270232	4.26080228032939e-09	1.82078194927935e-20	61.0472667651375	88.2998906516368	103.655430551258	15.3555398996214	42.6081637861207	19.8255475681217	1.55467328549275	34.5007814523979	108.566508590426	0.3325	0.20725	0.2745	0.681951356806629	0.0190002774084826	-0.18264127456585	-0.156340837855301	0.376	0.217666666666667	0.222833333333333	0.732499646658124	0.177724654848831	-0.0653586810340014	-0.230099775910509	0.0105369534825939	0.00906585978585751	0.00998121672661564	0.0189528038017773	0.0182436153577152	0.0477464516408263	0.0271660975488085	0.010833775211932	0.00922965534098111	0.00930766543029591	0.0150517706628397	0.0190863011485726	0.0448949448264649	0.0204790181571268	2543.73992996833	2041.16103923985	2350.73379952095
415	1.19371967368635e-10	6.00331072166268e-12	6.25792867090829e-14	0.000412366282024627	1.50926473509012e-05	1.23115797889212e-08	0.00510955426478519	0.000275447247723786	2.4684458167348e-10	49.1809702034589	64.2969306509185	76.7722403492589	12.4753096983404	27.5912701458001	32.4370635593059	7.84024989709178	13.2303848670126	58.9295091060028	0.31575	0.195	0.26975	0.67961791315231	0.0410281606987385	-0.154028557104836	-0.137250978486949	0.371	0.218166666666667	0.2375	0.736449454361073	0.155424881870943	-0.0446799487931648	-0.195355859468193	0.0103961535557329	0.00886153278963018	0.00992681920958622	0.019315824304181	0.0179057956465416	0.0506057630842158	0.0277655837797048	0.0108045300191386	0.00923729667901162	0.00951799196708753	0.0148521645260981	0.0181192130468327	0.0432845811831436	0.0195034641626428	2494.4973012351	1973.56932696105	2332.04010361999
416	1.03039960636935e-13	2.69829504095398e-17	1.77954078073281e-23	1.02125159390679e-08	3.68649307778194e-12	2.75036134184697e-08	9.98044132126738e-08	2.55214735304643e-06	2.80062483310878e-15	63.538142345762	90.242388961924	123.042763603844	32.8003746419199	59.5046212580819	30.8761141418381	28.3777774440623	22.126852445328	83.3883022334159	0.319	0.18225	0.27575	0.707925199829843	0.0161801872276391	-0.129432390046906	-0.0771197820166972	0.373	0.226166666666667	0.234	0.713238119205567	0.155960096189753	-0.0142846427210226	-0.213243215176076	0.0104246744274562	0.00863450902617291	0.00999529497868149	0.0197124191300744	0.0176326285172144	0.0523682495639656	0.0268071051949653	0.01081637633399	0.00935689203165366	0.00946925727904297	0.0149622547663483	0.0183696176359561	0.0430520425298537	0.0201947776287465	2504.45354682381	1899.15269869575	2355.57767163369
417	5.01366225365138e-11	1.85572264046889e-15	1.25516333384421e-19	1.50451147553661e-06	6.47800041330588e-11	0.00189037643262744	0.0293816218985113	5.47980854006645e-10	9.76227343235781e-15	50.9499588602011	81.3767497715999	104.518963942381	23.1422141707808	53.5690050821795	9.65304816120624	4.74511311669448	38.4984180123665	80.7331271927429	0.33	0.197	0.2845	0.721563884351974	0.0137287792929637	-0.161421047303002	-0.095577462585122	0.360166666666667	0.215	0.229333333333333	0.755275421014984	0.164013912922585	0.00217495531810692	-0.171819145622679	0.0105169055644389	0.00889578931482569	0.0100911243375155	0.0187266603015735	0.0176692287507531	0.0484369701928747	0.0242979112900008	0.0107368971274017	0.00918856435235825	0.0094028710918614	0.0144019470082557	0.0181857193594119	0.0134817056007678	0.0192958073968399	2536.71454284882	1984.86123648602	2388.613337042
418	8.08648734558916e-13	7.87089428871729e-17	1.75219050030058e-20	5.53127251651443e-06	5.06642320547794e-10	0.000153195982210947	0.000195118735955009	5.93264887535471e-10	1.10223972945471e-18	59.3516044097851	88.0030272697622	108.646941439463	20.643914169701	49.2953370296782	14.3325137124266	13.8775165669958	38.3434629529474	99.954791076398	0.323	0.18975	0.2765	0.686681919397227	0.0370670653674607	-0.175662722135684	-0.0737894594274388	0.359666666666667	0.2205	0.222	0.72968729095562	0.182829680936682	0.00417555572754929	-0.139149651206476	0.0104589767710589	0.00876988735458478	0.010003694915179	0.0197423148961127	0.0178624626133755	0.0502498180811093	0.0250524529393169	0.0107336332720746	0.00927269466946996	0.00929522461268689	0.0146439514510455	0.0185748537874442	0.0130143217208397	0.0193515686253163	2516.44050727843	1943.44103598307	2358.46896761311
419	1.01011959743015e-06	1.94739699350659e-14	4.02187772763625e-17	6.52406757054463e-05	1.25506766424003e-12	0.00420063148053047	0.000951379568451992	2.51073118817877e-05	1.28627191439298e-13	30.6440749272988	76.4306727491603	92.3747766650595	15.9441039158992	61.7307017377607	8.19498615741213	10.9198763937911	17.7563873427025	75.2326812284271	0.33775	0.18775	0.27725	0.718494296209728	-0.0255170295779395	-0.217155660487335	-0.15317588346792	0.365666666666667	0.214833333333333	0.239666666666667	0.695482046123609	0.159135092974445	-0.119558782869178	-0.243276387265983	0.0105779683993539	0.0087343066585965	0.0100120596991683	0.0195951942295313	0.0356035933389728	0.0497299831244177	0.0275312003225589	0.0107719680386404	0.00918597720439752	0.00954771476356416	0.015626291182192	0.0178316628194819	0.0425050612982893	0.0211434349320781	2558.12709474217	1931.77577754434	2361.3490162673
420	6.8306693746857e-13	2.65719085929434e-15	1.37216812216267e-17	0.000180703659529934	4.75764229286931e-07	4.4836434173228e-05	0.00420100870386756	8.4262868617363e-10	7.17331370307024e-14	59.6947279181622	80.6224269023842	94.6442244441023	14.0217975417181	34.94949652594	16.6548114759225	8.19482324229466	37.6588647971876	76.4806807956186	0.32975	0.1905	0.27725	0.696528937112085	0.0596168606517362	-0.114847806236182	-0.0754548987821925	0.3695	0.214	0.223166666666667	0.725779210052115	0.19693050993881	-0.050763662048451	-0.18039579177649	0.0105148823162726	0.00878313421981935	0.0100120596991683	0.0196783438342512	0.0181831536478404	0.0510325746847664	0.0247997841451094	0.0107955151138464	0.00917300779657458	0.00931262665875855	0.0152130071791242	0.0188406947073707	0.0455270526692034	0.0196844079537341	2536.00579236337	1947.7886323136	2361.3490162673
421	1.42674510488587e-09	2.76511074865879e-16	4.00424990166673e-18	0.000570912848748752	8.0234048953753e-11	1.33272602276833e-05	0.00179069588740156	2.37912234164481e-06	2.45767233073451e-16	44.1148403105035	85.3713981243855	97.2399011037814	11.868502979396	53.125060793278	18.963078122586	9.75259672628272	22.2616395068853	88.5478443372028	0.3255	0.19175	0.275	0.692667658204659	-0.00294044763257025	-0.217732667342464	-0.131855503902867	0.367833333333333	0.2175	0.233166666666667	0.743028254724792	0.168941153941981	-0.0797833282812161	-0.181058314536666	0.0104799708918941	0.00880509702483785	0.00998685980097559	0.0195566416187601	0.0369387038388274	0.0493577135088092	0.0276803557792012	0.0107853673180473	0.00922710381009996	0.00945752126433474	0.0146898191643765	0.0182427760450674	0.043452741491263	0.0187734209891373	2523.78360996425	1955.0022243731	2352.67510941676
422	5.59648205495774e-12	4.03135556028023e-19	3.41457683546866e-19	0.0650027912677058	1.52373604234154e-09	7.55815365335928e-06	0.00158066143305134	1.93683248868083e-08	1.76892590228419e-16	55.4162161860586	99.0129227877405	102.41782945842	3.40490667067934	47.0016132723613	20.0465050323619	9.98213684682196	31.5568768981866	89.2437829995231	0.32125	0.194	0.26825	0.667729701093139	0.00453062067598502	-0.221752859214019	-0.211025897598132	0.364666666666667	0.220166666666667	0.219166666666667	0.725955563039174	0.186082754688996	-0.0501503810546763	-0.179223075570003	0.0104440776581307	0.00884426992777118	0.00990934237389856	0.019758397502261	0.0179941577334443	0.0497306702166893	0.0308191886541069	0.0107657045585398	0.0092676640841458	0.00925251987333438	0.0148299674700378	0.0189050017874372	0.0452413532433644	0.019826677724054	2511.23233796072	1967.88519865404	2326.04188441822
423	1.62568674474798e-11	1.67304195318856e-12	2.34762705215496e-13	0.00846337881564895	0.000363030857191504	8.71576159045565e-06	0.000233775427726314	9.64052968011052e-08	8.84326792680182e-11	53.2448875706032	67.0127141497615	73.9454149671219	6.93270081736046	20.7005273965187	19.7740587373719	13.5380478614679	28.444861520391	61.1622015049389	0.32575	0.19075	0.26925	0.679283488009355	0.0498169479044787	-0.182241346051414	-0.113783873533348	0.369	0.221166666666667	0.2225	0.742044024912204	0.145293772508345	-0.0686106279401391	-0.149154159895357	0.0104820515860554	0.00878753828808628	0.0099210096243267	0.0198942665762947	0.0183642560027569	0.0508516883980987	0.0265687639331705	0.0107924852962344	0.00928272969801633	0.00930269558098814	0.0145721761555358	0.0188490107126957	0.0444445825730936	0.0191948892940472	2524.51164990659	1949.23458657882	2330.04578169051
424	2.59736494514404e-14	5.31352686189229e-18	3.02926258896116e-19	0.00265214726885505	2.47100324448887e-07	2.1479181466874e-08	4.04304627335368e-06	1.43154182157869e-07	2.15134090878364e-17	66.3360338561579	93.6367727121797	102.669319508579	9.0325467963994	36.3332856524212	31.3560186408013	21.2443297647878	27.679739875437	93.6955341413326	0.321	0.183	0.28225	0.708285333814431	0.0255509210966676	-0.157833752109644	-0.130996924140117	0.3755	0.220833333333333	0.235333333333333	0.72687760727599	0.172123281768519	-0.0122377670291338	-0.16070480252324	0.0104419355010699	0.00864828864274453	0.0100669330145859	0.0197054943050727	0.0174739137096913	0.0509658679455533	0.0269303622771505	0.0108309062069908	0.00927771653604338	0.00948792855010322	0.0150067325033139	0.0183867584255223	0.0435779823875486	0.0190523698034593	2510.48373138019	1903.64869004614	2380.26328285557
425	1.50125925758509e-11	2.09297413533242e-15	7.79885809778792e-19	9.75792685555711e-06	1.33637939770071e-09	1.60213980803669e-06	0.0252042402615204	2.33073567159198e-07	1.63756594717817e-13	53.4070730037238	81.1239883233648	100.682222041563	19.5582337181986	47.2751490378396	23.0213294974219	5.00979853470562	26.7373415076981	74.7162435951521	0.324	0.192	0.27275	0.705291683728729	0.0156264614289937	-0.155033409423413	-0.0842464123642091	0.370666666666667	0.210333333333333	0.227166666666667	0.736851791090909	0.164142253175864	-0.10705023713243	-0.21927175108957	0.0104674153157165	0.00880947236795149	0.00996134192347889	0.019240307511719	0.0179645264394951	0.0506961387922892	0.0260107900184454	0.0108025363614461	0.00911527043969105	0.00937149393428771	0.0151921569786571	0.0186598190371206	0.0447376970362387	0.0203861104590309	2519.39144184151	1956.44009707103	2343.89963430169
426	3.98027941154602e-10	2.41142159289817e-15	6.51645918693428e-17	0.00117518553804903	4.74133411047367e-09	4.97696181410579e-05	0.000308871510051016	6.30836244361799e-07	4.08330351883979e-13	46.7231639275014	80.8263895175805	91.3553459400609	10.5289564224804	44.6321820125595	16.4568654074192	13.0158138020251	24.8156373986039	72.7598254381572	0.32625	0.19275	0.27775	0.690067286998091	0.0261053028715842	-0.178135180583736	-0.153963059693511	0.365666666666667	0.222666666666667	0.2335	0.710911142953199	0.186441666958426	6.07211781439803e-05	-0.173668763171039	0.0104862027910244	0.00882256411531162	0.0100176167361572	0.0195621227499841	0.0178816955905217	0.0495881931307536	0.0275426275799997	0.0107719680386404	0.00930518158411042	0.00946222182264348	0.0150029235482137	0.0181536244832816	0.0133176648646508	0.0195287391255454	2525.96431551585	1960.74405261231	2363.26280947153
427	5.9267053753403e-09	1.75817554926738e-11	1.59787026864552e-12	0.00515516439970478	9.2929045579416e-06	3.80760323065605e-05	0.000165506043540394	1.62793608276952e-05	1.18722967481705e-08	41.2013703717785	62.0073810005379	69.8315675250378	7.82418652449996	28.6301971532594	16.964963077864	14.1870456000761	18.5814898281442	50.4336967575873	0.32825	0.188	0.27025	0.707026081800099	0.04843291452023	-0.202868935582758	-0.181126738896	0.368333333333333	0.219	0.232166666666667	0.722896119175922	0.176051566373225	-0.0428221619871662	-0.191545636432292	0.0105026721271734	0.00873877469051273	0.00993261280573114	0.0195846095350393	0.0184094787950662	0.0507916369449374	0.0269855697550807	0.0107884261833783	0.00924998816975299	0.00944337023516906	0.0150139489757697	0.0183134066521826	0.0438418045516592	0.0197241601762279	2531.72952009871	1933.2396550353	2334.02934901697
428	7.22791927540624e-12	1.73466279184483e-24	3.00395377633981e-26	0.000629644297478925	8.71239759883487e-17	2.52326601545768e-07	0.000151399459033944	1.62086760951114e-06	1.93390964443481e-19	54.8954738665816	124.6291242839	136.31535187472	11.6862275908206	81.4198780081388	26.5839860066499	14.3547225919501	22.998987269666	103.611659744515	0.32525	0.1905	0.275	0.702414719955627	0.000312873077966403	-0.207828572473569	-0.145769027285178	0.3755	0.221833333333333	0.2325	0.701623608960735	0.233219424813585	0.00445269782412454	-0.159338656018684	0.0104778868005864	0.00878313421981935	0.00998685980097559	0.0194343414514434	0.0178260627055421	0.0497348731011023	0.0277339222902685	0.0108309062069908	0.00929272996448698	0.00944809548290697	0.0154091291702815	0.0184933651157613	0.0133563836821998	0.0187226938484204	2523.05443132775	1947.7886323136	2352.67510941676
429	1.91532213722218e-14	9.09047814971985e-15	1.41119113585713e-20	2.49543021995341e-08	1.55589265156236e-08	0.000301761184400912	0.00283844823316052	2.31832694786266e-12	8.46745122596674e-17	66.9542670516421	78.0353361523194	109.100238671363	31.0649025190432	42.1459716197205	13.0594304428214	8.90850964394122	49.1942209876834	90.8018364216611	0.32725	0.19175	0.28075	0.6802438139063	0.0496472325530885	-0.117644575311737	-0.0292523410023017	0.362333333333333	0.216333333333333	0.219	0.732994721795588	0.138315914538604	-0.0572133653834042	-0.192292430526389	0.0104944645238726	0.00880509702483785	0.010050633132454	0.0198494283876624	0.0178887419228095	0.0503622594303844	0.0241177440949997	0.010750894628453	0.00920918105039317	0.00924998816975299	0.0148240753677788	0.0188035074538549	0.0456759813964186	0.021179182857953	2528.85600222595	1955.0022243731	2374.64107729904
430	6.55317030790583e-20	1.29826920778088e-20	2.67412646997222e-23	6.21264494164598e-05	5.49141231039832e-06	3.54251040492428e-07	0.199740909859077	9.41476071096366e-14	1.29706853342348e-19	92.4397755697828	106.157494174044	122.194195210719	16.0367010366754	29.7544196409362	25.9287640336661	1.64426782500414	55.4855697340863	104.450047624024	0.32425	0.20025	0.294	0.671166144455069	0.053724063631225	-0.108269345831323	-0.0732934711985803	0.373833333333333	0.210833333333333	0.2275	0.74119933600366	0.168145988804544	-0.0896134894941547	-0.205515205549133	0.0104695164232675	0.00895069976388056	0.0101898928825812	0.0193632399106371	0.0172100485532929	0.0476639153193288	0.0247228947113857	0.0108212538958778	0.00912320864128409	0.00937634432582647	0.015145205008699	0.0187511089795652	0.0448749800155952	0.019967097078205	2520.12632076444	2002.99520750785	2422.77787885734
431	4.53651323559094e-10	1.33169763389649e-17	1.54301365839092e-19	0.000436879261420601	9.12689304743858e-12	0.000638741310348007	0.0541451873718159	1.42771676854282e-08	4.81725611572095e-14	46.4560487598828	91.7181804153042	104.085650198624	12.3674697833194	57.6296014387408	11.6595400537426	3.70821742437329	32.1492516379058	77.3308261842612	0.329	0.19825	0.278	0.712471633161551	-0.0105132484694502	-0.210721504719544	-0.153666350609728	0.362166666666667	0.214166666666667	0.227833333333333	0.725482582079992	0.179980919424418	-0.0811963294318079	-0.212012706412014	0.0105087923834606	0.00891701886073375	0.0100203894186828	0.0188185062806134	0.0363288497617651	0.0481651530986698	0.0266952133021729	0.0107498263006366	0.00917560617355082	0.00938118628457141	0.0150593399828423	0.0183388678732508	0.0445098225206865	0.0201924426980058	2533.87275228932	1991.86726823573	2364.21783638208
432	6.24467946054025e-12	5.86438976749188e-13	5.5087124696484e-19	1.40758453074734e-08	2.21661716320488e-09	0.000819669152119328	0.000561532253511367	7.96223059700317e-10	5.028943619757e-14	55.193137834558	69.2361076143825	101.41295066286	32.1768430484772	46.2198128283017	11.1961569475679	11.8993603024446	37.7693668774937	77.2390319888034	0.337	0.19625	0.275	0.696434640529639	0.0634914977529798	-0.193982248673348	-0.10993237657412	0.369666666666667	0.225	0.221	0.715592072007007	0.172083982133788	-0.0548138005220726	-0.229311336653465	0.0105721987161066	0.00888298499724223	0.00998685980097559	0.0194962043771086	0.018583514072953	0.0491006616097932	0.0235527700814175	0.0107965222899733	0.00933975993041464	0.00928022420422267	0.0149034087615074	0.018971056148314	0.0443265636860771	0.0208492916386666	2556.10205184066	1980.63866504934	2352.67510941676
433	4.67970455770926e-09	2.16909242994738e-11	2.26867899810979e-12	0.00610652713213133	1.65549878620244e-05	7.37142933637245e-07	0.000266993434148766	0.000440451846954194	2.2509344167028e-10	41.6849805957609	61.5592401468421	69.0778357185009	7.51859557165881	27.39285512274	24.5155040436985	13.2888202540635	12.3522646824767	59.130429648864	0.3185	0.1945	0.2735	0.666150272341146	0.0678252655489671	-0.172875357825025	-0.126117862875949	0.3665	0.224833333333333	0.242166666666667	0.701596290024391	0.178674345784273	0.0208672399570672	-0.105647747093379	0.0104203246870379	0.00885291262980809	0.00996988336376828	0.0196728858661018	0.0179551141351698	0.0499101816754814	0.0264930296283962	0.0107771493667963	0.00933730396851672	0.00958159118079503	0.0150786667439583	0.0177368377029509	0.0137520438385775	0.0186414853082865	2502.93450216465	1970.73045423697	2346.83610998344
434	3.83559821134474e-10	2.92404340176676e-19	2.64625217217297e-20	0.00442250204192401	1.80134796631519e-12	0.021111314007809	0.00130715990212622	2.58833310414006e-09	1.88422600723322e-14	46.7987689067559	99.6815737043798	107.783222110658	8.1016484062784	60.9844532039024	5.31757973639833	10.3323877927796	35.4713230793186	79.3326899723357	0.32525	0.18625	0.27775	0.681722353009033	-0.000986285800674568	-0.197775679597107	-0.148275352194011	0.3475	0.2125	0.225166666666667	0.698313386996417	0.190033851053509	0.00396318178966898	-0.144016477910204	0.0104778868005864	0.00870737491664218	0.0100176167361572	0.0201461234438515	0.0367181401995346	0.0502687621560566	0.0293353738029184	0.0106502858785409	0.00914952085444549	0.00934221375924391	0.0152945367068568	0.0179962204037383	0.0134441382075833	0.0206093574420531	2523.05443132775	1922.95802735345	2363.26280947153
435	4.5569885057979e-09	2.05286212162206e-11	1.79495163219727e-12	0.00493045843324253	1.3426109199012e-05	2.913399085202e-06	0.000236569748223014	0.000139818236770521	2.48887636322559e-10	41.7393721111439	61.6767703336809	69.581541280244	7.90477094656308	27.8421691691001	21.872763080979	13.5157485595537	14.5045928854834	58.9115525091238	0.32775	0.18825	0.2645	0.707626739261618	0.069239180901117	-0.126359341731648	-0.105814189484019	0.373333333333333	0.2185	0.231	0.731001922292278	0.204440449954601	-0.0358012806826108	-0.162406259490104	0.0104985750837623	0.00874323686316588	0.0098650156749563	0.0195414971652989	0.0187515402695818	0.0528408981626008	0.0255202793361199	0.0108183314760521	0.00924237987711479	0.00942676678219966	0.014988868992415	0.0185334372925131	0.0441324692033528	0.0183827001963373	2530.29503048692	1934.70189485685	2310.84538325282
436	5.2443205905391e-05	2.32129416341517e-07	9.74074847345946e-09	0.00218916370008258	1.02727970430396e-05	0.00502922215390514	0.154635608556417	0.000318145959375483	7.52568106596864e-07	22.4552613398992	41.4871458945017	50.8709034582171	9.38375756371533	28.4156421183179	7.86890057929668	2.02591648501766	12.9604190611353	41.1651929949254	0.33225	0.19975	0.2635	0.660736544289314	0.0537191276708237	-0.102284328254345	-0.0749777612573407	0.3595	0.2115	0.231833333333333	0.755175306924339	0.136862413892052	-0.0822634538000561	-0.170282990905099	0.0105349637626686	0.00894231240930515	0.00985304096246961	0.019811328238462	0.0189188734097219	0.051474881709317	0.0272532350939084	0.010732542510252	0.00913376087895326	0.0094386367329256	0.014545545761611	0.0180079727671071	0.0443505848974399	0.0193167971306658	2543.0424671615	2000.22261829733	2306.74425710682
437	1.12096268301783e-11	2.66762669743863e-12	2.59653460003682e-14	0.000380135637180265	5.92305796371894e-05	0.000198812464457497	0.106753058696405	2.53146215948338e-09	2.92232436642952e-10	54.0019923856416	66.0218233363194	78.6492129282196	12.6273895919003	24.647220542578	13.8422740925562	2.60164203489148	35.5145984729552	58.5617034996061	0.322	0.19625	0.281	0.67872389887809	0.0539075590630201	-0.1522681870784	-0.134163817999084	0.358	0.2095	0.228166666666667	0.737299882396417	0.154638744218925	-0.0585950414943206	-0.206542021701679	0.0104504835439874	0.00888298499724223	0.0100533593896522	0.0194264903589399	0.017693066081603	0.049096003689655	0.0263690952957791	0.0107226623440203	0.00910199418529118	0.00938601982357318	0.0149662859381332	0.0181680141086219	0.0453880836611743	0.0207058250690146	2513.471280373	1980.63866504934	2375.58120279169
438	2.42779012928015e-11	3.75317138596398e-16	7.01943123215171e-22	3.09697676260158e-08	6.95617751815372e-13	1.51294075733254e-07	0.000132674241563776	8.61312435324658e-06	8.85120083635766e-14	52.4278766068237	84.7309436492214	115.376734755922	30.6457911067009	62.9488581490987	27.5727658064661	14.6034101203804	19.7967002310615	76.0316483819834	0.3245	0.183	0.27975	0.712832236149345	0.0315952487002677	-0.12586322145061	-0.0686689202516056	0.375666666666667	0.214166666666667	0.24	0.743233521250795	0.183579528428009	-0.101800460869731	-0.242499624206706	0.0104716141234852	0.00864828864274453	0.0100396895586077	0.0196982682973185	0.0177494912723233	0.0517980878701542	0.0252276430321451	0.0108318639092718	0.00917560617355082	0.00955225747200135	0.0149895005686024	0.0181472240015942	0.0427857906916978	0.0191877675722487	2520.86005871796	1903.64869004614	2370.86818802854
439	6.78902250831536e-16	6.26137242663328e-17	4.6315763636425e-19	0.00026602746928036	1.2185814098718e-05	0.000746679165206927	0.00338160834176915	4.23051597222715e-14	1.5300301930125e-17	73.7274975729342	88.4817823279991	101.777398031878	13.2956157038789	28.0499004589437	11.3693023963078	8.58920915039744	57.0584415413268	94.4145444574801	0.3255	0.19075	0.29025	0.69880087696006	0.0512155926289009	-0.128533527528272	-0.0792595816309955	0.358166666666667	0.214833333333333	0.223166666666667	0.725622527454595	0.163369666880146	-0.0301154814375564	-0.159307920853018	0.0104799708918941	0.00878753828808628	0.0101515513961105	0.0194996103897713	0.0174083805052844	0.0492393839275812	0.0241765153476023	0.0107237657729901	0.00918597720439752	0.00931262665875855	0.0149431192799045	0.0184508852615011	0.0456790033455106	0.0202618459368647	2523.78360996425	1949.23458657882	2409.50150743009
440	3.58121168291349e-13	9.04567862118213e-18	1.30010882645603e-20	4.27338983260798e-05	8.31165573692933e-10	9.20892375365936e-07	2.709126205583e-06	8.29698801654836e-08	1.10887154900179e-15	61.0072322663218	92.5260008689038	109.271928007904	16.7459271389998	48.2646957415818	24.0868033541155	22.0122728081151	28.7354747870195	85.3550687714704	0.30925	0.1825	0.26825	0.680726032028014	0.0258732950371544	-0.279974109673564	-0.152190035614121	0.3565	0.221	0.221333333333333	0.711710043436649	0.170332959452354	-0.0119004780837639	-0.151757747472143	0.0103373424570601	0.00863910829287653	0.00990934237389856	0.0199814612746759	0.017636124043341	0.0503396575255152	0.0271619289474603	0.0107126679976472	0.00928022420422267	0.00928523301918453	0.0148692003472048	0.0184996481590349	0.0453217934597645	0.0203045954383607	2473.9970379952	1900.65303755958	2326.04188441822
441	2.46786205336669e-11	2.54778131658307e-14	3.70746857209237e-18	3.46916449963551e-06	3.96161080403509e-09	2.19263264611846e-06	3.99946944230477e-07	1.51626552921842e-05	3.21342690176532e-14	52.3945216388965	75.8642399701566	97.4020740875567	21.5378341174001	45.0075524486601	22.4184006763116	25.6945886587455	18.7169763005622	78.1946582897665	0.3175	0.18075	0.276	0.689941962538807	0.0404386958910917	-0.183160449241771	-0.107280029069246	0.363333333333333	0.222333333333333	0.2375	0.704468549697492	0.172238071367767	-0.0341666238627157	-0.187551903773036	0.0104115837190011	0.00860678552820763	0.00999809886880977	0.0201578502208576	0.017686248439345	0.0516561449303685	0.0266297554981203	0.0107572752403389	0.00930020741919938	0.00951799196708753	0.0150762922333625	0.0178686137029219	0.0428872816257378	0.0198668973992247	2499.88258777458	1890.11537600131	2356.54268782778
442	1.08003266095503e-08	2.17647627847423e-15	1.30465038833481e-17	0.000213446734119936	3.61559523381297e-11	0.0168333974375788	0.0443807759317227	2.31717519369216e-08	1.56302516065903e-11	39.9722613707236	81.0417910583819	94.7506371482414	13.7088460898594	54.7783757775178	5.71366110114832	4.04201594902952	31.2087646603431	64.9165543900909	0.33625	0.19675	0.28275	0.668837392376318	0.0368845247665919	-0.173131544032023	-0.13911696695489	0.3595	0.213333333333333	0.233	0.734097066901513	0.202593996290842	0.00587890348058575	-0.167286674840963	0.0105663992517117	0.00889152677408032	0.010072335614065	0.0199795682272107	0.0180955827404488	0.0484856207717468	0.0271903769541093	0.010732542510252	0.00916259175424392	0.00945516790438171	0.0148816777243742	0.0179730831616531	0.0137298766497448	0.019052448532161	2554.06693870989	1983.45529506436	2382.12747187024
443	1.39705454999175e-17	4.59712956140582e-21	2.91815490400772e-23	0.000214517750568871	3.54565376320633e-08	6.83327336953021e-09	2.47338993735956e-07	2.81725788907229e-10	7.98127339770261e-19	81.5934029061755	108.3127624314	122.012208494059	13.6994460626593	40.418805587884	33.5816961253931	26.6225577780006	39.7973590298225	100.633614662917	0.314	0.1825	0.28975	0.708455448586503	0.00386696418565044	-0.196287098038221	-0.132315961087194	0.370166666666667	0.225	0.233333333333333	0.721266059814694	0.139232294508428	-0.0285743820974836	-0.168987602456093	0.0103805528725097	0.00863910829287653	0.0101463758663678	0.0195485008396978	0.0167705644924269	0.0495122451037084	0.0268684366660908	0.0107995355345338	0.00933975993041464	0.0094598725699115	0.0148141475961577	0.0182973898330031	0.0431165762839205	0.0198888524547216	2489.05531514795	1900.65303755958	2407.71073912959
444	5.12986284690078e-15	1.17581911679986e-16	1.24397688767367e-19	3.0683873777535e-05	4.84584535281451e-07	2.97949997789993e-06	1.55963837626977e-06	7.92130081753485e-10	1.52056878568223e-18	69.6270958006353	87.1627701895559	104.537749793257	17.3749796037009	34.9106539926215	21.8297141607381	23.0730210605943	37.7794207414099	99.2780302176267	0.3265	0.18425	0.28325	0.697824377667256	0.0380902007482366	-0.156919853360192	-0.148708248376896	0.372	0.223833333333333	0.228666666666667	0.73441252316736	0.152736164854462	-0.0687061693195002	-0.235986590256689	0.0104882733058626	0.00867113389537469	0.0100777229074578	0.0199919925908959	0.0177004339017254	0.0506546195992654	0.0272079720018972	0.0108104779365488	0.00932252330817826	0.00939325437348386	0.014662882864053	0.018619039699801	0.0433460634220462	0.0202533095941862	2526.68894208379	1911.10859008056	2383.98672997576
445	3.84738369503252e-10	1.41881856964631e-14	2.84810277082811e-16	0.000845842206469408	2.17577061620294e-08	0.0025868368260291	0.00489799685506984	6.67358526196467e-09	1.11243753781756e-11	46.7925045296033	77.097872642822	88.2357149976015	11.1378423547794	41.4432104679981	9.07813531416105	7.9167208414674	33.6276920035234	65.6512148525205	0.33025	0.19425	0.27525	0.677182510004696	0.0303656598939287	-0.134967287080094	-0.125828121132346	0.3595	0.2175	0.224166666666667	0.737995393394168	0.17350310855995	-0.0326025761996351	-0.185404426535813	0.0105189254511249	0.00884859410069076	0.00998967544807032	0.0198224143694072	0.0181740186816251	0.0503627018387951	0.0278925204511302	0.010732542510252	0.00922710381009996	0.00932745875651768	0.0146196604640713	0.0184467698559363	0.0451629417617323	0.0198402875196714	2537.42216262411	1969.30862508129	2353.64388313256
446	4.10621179962227e-12	8.5653914792095e-16	1.33491135615651e-21	2.53601757750091e-08	7.67809151897205e-12	1.41398762560507e-06	0.00484376642375601	1.0162513351422e-07	2.47535097246427e-16	56.0464131695808	83.0000967538799	114.03368377428	31.0335870203999	57.987270604699	23.2615494463207	7.93686553385669	28.3427798073026	88.5326720873635	0.3215	0.1955	0.27875	0.698426995120249	0.0350587869559444	-0.137565498975743	-0.0469458541842776	0.368333333333333	0.218833333333333	0.2315	0.715469872541996	0.183925916684167	-0.0590847643678385	-0.201497204018575	0.0104462163828996	0.00887013047295831	0.0100286841610952	0.0190827890897257	0.017693389880252	0.0497057810481596	0.0238458417106785	0.0107884261833783	0.00924745427039352	0.00943389496375137	0.0151541799841473	0.0183485990129476	0.0437457087711407	0.0198966345491076	2511.97979800692	1976.40182923828	2367.07544661781
447	5.23788874099213e-11	1.87164076998676e-13	1.02816781935484e-14	0.00274581523664109	5.47190442318573e-06	4.88965444171764e-05	0.0029775041564192	3.54205620220191e-08	1.03211384897172e-11	50.8607681239591	71.6536683546219	80.6227836420003	8.96911528737837	29.7620155180412	16.4904187524935	8.821202313904	30.3852811275465	65.8130337577308	0.32475	0.19825	0.27425	0.689997996029266	0.0401454373139938	-0.21372332354283	-0.176699957316406	0.364166666666667	0.223	0.225666666666667	0.733177554741743	0.169481882422815	-0.089237058204016	-0.210079908684295	0.0104737084184169	0.00891701886073375	0.00997838929268839	0.0191584782162061	0.0180479313219384	0.0485385625361338	0.0267801803800456	0.0107625540213422	0.00931014712127096	0.00934956246410741	0.0145624537821286	0.0185215887560354	0.043551050499241	0.0197136188003591	2521.59265615915	1991.86726823573	2349.76126192268
448	4.73036983061792e-10	5.48099461889054e-12	6.58685086784818e-17	2.20786093198471e-07	4.04885358360429e-09	0.000612955321793949	0.00211543101199467	4.12850087410279e-08	3.72939519636915e-11	46.3705928404815	64.4906394132595	91.3326422343816	26.8420028211222	44.9620493939001	11.7362156991858	9.44658072935999	30.088131956225	63.0348957406339	0.3315	0.199	0.282	0.693691520467187	0.0451953865633913	-0.122369160516162	-0.0861480818751533	0.364833333333333	0.224666666666667	0.233166666666667	0.704510395694661	0.161587895029704	-0.0932526896038938	-0.245186276074807	0.0105289745299495	0.00892969034652616	0.0100642259673639	0.0192237713845316	0.0179785497894202	0.049018616737793	0.0248224997357096	0.0107667519514895	0.00933484587186653	0.00945752126433474	0.0150020903814914	0.0181393928060048	0.0424028731342788	0.020731420863657	2540.94331601128	1996.05200104083	2379.32933760386
449	6.14270404064694e-13	1.48497231804383e-15	4.17197909382675e-19	7.15222667087263e-06	1.60074214885654e-08	7.66225837307321e-07	2.49588648356991e-06	2.45879673224568e-07	2.11381572688454e-15	59.9105368383971	81.8448892475608	101.996973592821	20.1520843452599	42.0864367544236	24.4409502340241	22.1696469804356	26.6339909781618	83.985836482001	0.32325	0.18625	0.27	0.710425224641613	0.0450197739818637	-0.194635490593563	-0.136593453329211	0.371333333333333	0.225166666666667	0.224666666666667	0.723312154761208	0.179876062734408	-0.0544570029557481	-0.214839256798644	0.0104610915285157	0.00870737491664218	0.009929718004547	0.0194956188431055	0.0182089489636409	0.0512615226284161	0.0258535803104905	0.0108065181655275	0.00934221375924391	0.00933484587186653	0.0147946610523656	0.0188228271777476	0.043848601374982	0.020014016994295	2517.17995467019	1922.95802735345	2333.03536051439
450	5.53089974290458e-12	5.56655809613095e-13	1.4015079693647e-17	5.02796975177076e-07	6.45780078925059e-08	0.000565346293547358	1.68195189019522e-06	3.17543720594615e-08	5.20037597271637e-16	55.4402096090998	69.3465419798194	94.5996034545606	25.2530614747411	39.1593938454607	11.8867517461786	22.9278727556593	30.5972487077815	86.9604457256526	0.32575	0.18375	0.273	0.679172377527809	0.0520015444228255	-0.157772703243935	-0.103725424461859	0.359166666666667	0.223166666666667	0.224333333333333	0.723801844924656	0.142090398648392	-0.0312366587678442	-0.20720357406541	0.0104820515860554	0.00866201385314039	0.0099641930215791	0.0203882555461079	0.0181965012093592	0.0519738888473683	0.0270440772595671	0.0107303567689665	0.00931262665875855	0.00932992326755873	0.0146204387193214	0.0184018209949346	0.0444241415949396	0.0209216243559903	2524.51164990659	1908.12963230179	2344.8797189191
451	1.570693737635e-10	3.01812381302734e-14	4.64386212926226e-18	3.68759573159166e-06	8.14569832465128e-10	2.32958273625903e-05	0.00208551911948427	3.61749899735316e-07	5.50308452756238e-11	48.6210760023823	75.5070348296395	96.9277802584402	21.4207454288007	48.3067042560579	17.8988791037082	9.47270248724271	25.8883280561349	62.191607918628	0.3275	0.191	0.272	0.673035311542897	0.0487765522274959	-0.177133299283914	-0.107544646788807	0.368666666666667	0.216333333333333	0.227166666666667	0.705922668658086	0.199327862543368	-0.00630252874033776	-0.18633808221276	0.0104965214943685	0.00879193659409218	0.0099527648803929	0.0200450256758205	0.018298580589975	0.0505669070049699	0.026680731939264	0.0107904585062529	0.00920918105039317	0.00937149393428771	0.0154436216205363	0.0185896491113073	0.0452477117939129	0.0203003605331793	2529.57608390947	1950.67892129964	2340.95181544975
452	1.00244761650533e-09	1.18560923803599e-12	3.116003254375e-14	0.0011829873240854	9.77979715946795e-07	0.000602863441957521	0.618220832208388	2.56661378218304e-07	9.68172912474786e-10	44.8362793228189	67.7435917875373	78.2603201974198	10.5167284098825	33.4240408746009	11.7671149726957	0.248376115894644	26.5510786253599	55.9455711401905	0.33325	0.211	0.26975	0.68369702135764	0.0367119421992497	-0.196205572815579	-0.125295968883575	0.366666666666667	0.215166666666667	0.2245	0.717463285366244	0.180636980094289	-0.0270243636772681	-0.161261733335939	0.0105429025959445	0.00912585012863378	0.00992681920958622	0.0187099368824546	0.0185808002735952	0.047541234839628	0.025354582965507	0.0107781814657653	0.00919114926021076	0.00933238563877723	0.0152530796654691	0.0186731310941358	0.0454987577380189	0.020044129976094	2545.82556161646	2061.11434268517	2332.04010361999
[truncated: 549 more rows]
[truncated: 143 more columns]
