# Supplementary material for: Powerful testing via hierarchical linkage disequilibrium in haplotype association studies
Source: Biom J. 2019 Jan 28;61(3):747–68. doi: 10.1002/bimj.201800053 (PMC6637384; doi:10.1002/bimj.201800053)
Supplement: Supplementary file 1 — Supporting Information [file BIMJ-61-747-s001.zip › reproducibility/simulation/intermediate_results/Table4_manuscript.txt]

Test	Order	dfs	Model 1	Model 2	Model 3	Model 4	Model 5	Model 6
Bottom-Up	P={1}	4	90.24	90.84	69.78	65.94	29.53	13.83
	P={1,2}	10	73.79	85.76	88.7	62.8	20.19	10.97
	$P={1,2,3}	14	63.16	77.91	81.83	51.59	14.95	9.74
Full		15	60.76	75.91	80.26	48.94	13.9	9.08
IterHLD		NA	90.29	91.86	87.75	70.22	31.21	16.45
MinPvalHLD		NA	90.37	92.27	89.61	71.85	32.15	17.84
Top-Down	P={4}	1	0	0	0	0	0	0
	P={3,4}	5	0	0	0	0	0	0
	P={2,3,4}	11	0	0	1.66	0	0	0.01
Single SNP	SNP 1	1	0.03	0	4.43	0	0	0.1
	SNP 2	1	3.04	79.2	17.49	30.5	1.94	0.14
	SNP 3	1	10.74	11.1	3.21	15.1	1.3	0.25
	SNP 4	1	15.57	0	0	0	0.9	0.34
MinPvalSingle		NA	27.04	81.25	23.53	40.65	4.09	0.83
haplo.stats		15	64.21	78.82	81.58	54.4	18.17	22.29
Kim et al	Pair 1	5	2.1	53.55	46.7	11.35	0.42	0.85
	Pair 2	5	47.56	2.74	0.47	4.01	5.49	0.89
MinPvalKim		NA	48.67	54.78	46.93	14.86	5.89	1.72
