# Supplementary material for: Powerful testing via hierarchical linkage disequilibrium in haplotype association studies
Source: Biom J. 2019 Jan 28;61(3):747–68. doi: 10.1002/bimj.201800053 (PMC6637384; doi:10.1002/bimj.201800053)
Supplement: Supplementary file 1 — Supporting Information [file BIMJ-61-747-s001.zip › reproducibility/simulation/intermediate_results/16.txt]

1	4.5373343800764e-07	1.13682617669274e-07	1.86159358469488e-08	4.129164716192e-08	0.926523121746115	0.0282992409913478	0.00191081248362367	0.0225068431547253	0.00150729157365234	0.00124832672442555	0.0013875683717194	9.67466955764389e-08	8.18535745325303e-05	4.49787573395763e-05	0.000828610673671609	0.000276660887248118	35.049740223898	52.0088339990762	64.5219142010392	64.5304187587608	0.00850455772160785	12.5215847596846	29.4806785348628	5.20617149160353	10.0696806265896	10.417412516108	10.2222451744747	62.4086721499378	0.06425	0.2055	0.33725	0.473	0.113557902322962	0.0606094340242187	0.165681288895549	-0.0260434527986723	0.0166038950131772	0.0139557601477105	0.260934825087168	0.285271022272292	0.0678811559242696	-0.0240240065190351	0.352417708809646	0.0533333333333333	0.18	0.3065	0.4405	-0.0972234455207088	-0.000815671308589357
2	3.45349625150414e-06	4.29669620375078e-06	1.41394251400529e-08	2.55368878886609e-09	0.0130006857514933	3.6303164828444e-05	2.80418389134716e-05	0.000307674747769607	0.131678048682856	0.000835307588099773	0.0172974405214477	1.13578692225245e-06	0.000512389009208574	0.00155922759519743	0.00246115813247794	0.00327429485661055	30.7433524311054	43.3547920565616	65.1916183993599	71.3606349843249	6.16901658496499	28.0058429277633	40.6172825532194	13.0230837487115	2.27260916517116	11.1610915992114	5.66594044246085	56.1664624182534	0.067	0.1935	0.3515	0.462	0.0792944188133762	0.136929635291846	0.0983767346889223	0.0496967311878337	0.0201926763203015	0.0243571386447745	0.246174693953337	0.378958256936766	0.214142351124007	0.0604406265178271	0.596876173903105	0.0498333333333333	0.1815	0.319333333333333	0.437833333333333	-0.0418013247420327	0.00748148200582912
3	0.00545773153217385	1.239985256476e-06	2.3593525305003e-10	6.39632622095082e-11	0.0225625779533545	2.53843528604017e-06	8.49985771735508e-10	0.0568410565047178	0.0640289291775959	0.234127002249206	0.00817050889582925	5.94227420961233e-07	0.0296603316715311	0.0515863049549731	0.0300056094436899	0.0431662983941835	14.6613307518055	46.3486446783209	75.007075401496	80.208947325802	5.20187192430603	33.8603026474811	65.5476165739965	3.62723852838462	3.42982387778466	1.41561197877854	6.99571449158611	57.8248969720282	0.05825	0.19525	0.33575	0.47675	0.10403747829457	0.160045527832514	0.155169829404621	0.0265575873630268	0.121519538787773	-0.00511734658531666	0.467205385555274	0.525995643853379	0.245821422069468	0.158774264466469	0.684893867849352	0.0495	0.1805	0.324333333333333	0.449833333333333	-0.123274822861417	-0.0137785832526444
4	1.318737608022e-08	1.26411362979409e-08	6.59561331385957e-11	1.00730441857878e-10	0.290951700762321	0.000522017269796516	0.000132523334186695	0.0463192361342833	9.25108203239392e-05	9.63044070818922e-05	0.003208170418072	1.92530158948432e-07	9.86917075771464e-06	4.00099012528235e-05	0.000121360973351202	0.000330411172191131	42.4923518977812	57.122557900555	78.0142544542614	79.12946679796	1.11521234369866	22.0069088974051	36.6371149001789	3.96994678789633	15.2837110757755	15.2078080147221	8.68512802945952	60.6811206060634	0.0565	0.20875	0.34975	0.4805	0.110852799295166	0.135799347914648	0.148266748260283	0.0183481903022326	0.0225508056436903	-0.0375177366622607	0.356313848750342	0.11823402207057	0.315764253072021	0.0928130029962124	0.555693148978476	0.0475	0.177333333333333	0.312333333333333	0.4505	-0.0304648755338677	0.0305279873495978
5	7.68401031866028e-07	6.12262042078388e-10	7.88112452156895e-11	1.71762907508259e-10	0.608665452453176	0.0169669203059493	7.49760086336155e-06	7.25237709500817e-05	0.0227629651551219	0.0116121640616598	0.00375767207648196	7.35910990082e-07	7.84989264492919e-05	9.10413333787334e-06	0.000638941234083108	6.19866679497311e-05	33.935039463453	64.0626948681602	77.5953513198983	77.857474188575	0.26212286867667	13.7947793204148	43.922434725122	15.7438384416882	5.18650380558756	6.36914332572087	8.39735579668013	57.2788569604536	0.06825	0.2025	0.34	0.4805	0.154870252854934	0.117551393373502	0.167974190920351	0.0404105630757721	0.0304062099274809	0.0276282129648898	0.263839998600922	0.333956170493112	0.236803834220146	0.0684144403789054	0.428024743071156	0.0493333333333333	0.184166666666667	0.315833333333333	0.451	-0.101138598208614	-0.0372828693486874
6	2.19730201301155e-05	0.000186862996902841	2.00068161453308e-06	4.00962990374449e-06	0.870803627444382	0.00198258117199105	0.00624300630159967	0.00226420886708766	0.000435217911061491	0.0568996440493362	0.129671068512215	1.78421738803822e-05	5.41057686494784e-05	6.48197945203816e-05	0.00021654410773357	0.000222026412017874	26.784790337435	33.9701188999024	52.8714546697374	52.8979057219403	0.0264510522029013	18.9277868220379	26.1131153845054	9.32198246011967	12.3745833605535	3.62552421326836	2.29643798507641	48.9512680952694	0.0595	0.20975	0.344	0.46825	0.133325119144948	0.020042636717807	0.138730638871884	0.0188755302442773	-0.00729053701347977	0.00366052263340214	0.290606611312703	0.477599923577499	0.256399557891576	0.0276854836828838	0.342378604555363	0.0456666666666667	0.181333333333333	0.325666666666667	0.452833333333333	0.0236910132748343	-0.09224703626408
7	2.04786337593266e-05	4.58553248629901e-05	1.16142086259327e-06	1.59824756921647e-06	0.309984810988151	0.00326363294359077	0.00286004522059996	0.100861280374996	0.0539418623950755	0.0306326561378957	5.07706233899472e-05	0.000152403698464899	4.69759870274822e-05	4.43274856176692e-05	0.00036913660954917	0.000272878123685907	26.936145636224	37.5273381257575	54.2559458023024	55.2866862937008	1.03074049139832	17.7593481679432	28.3505406574768	2.69187159830926	3.71449739718992	4.67343190899373	16.4191162115985	41.4258226479337	0.057	0.20325	0.336	0.48725	0.0696932712142203	0.141302876765025	0.0334198295306623	0.0349032482847521	0.0236664039983474	0.0306705058540679	0.377877110928024	0.480870049040828	0.350546595810198	0.0922752282257364	0.593014853240004	0.0495	0.187666666666667	0.315333333333333	0.446	0.00110153105417852	-0.049708690714232
8	1.11693214304084e-06	4.30417919336742e-05	8.00860129942508e-05	6.36022522003486e-05	0.127160426220845	0.16620135443609	0.336669649510481	0.0035647986431428	0.0765170444203077	0.000168268750436866	0.00318974965634023	0.000182514039241689	3.23571149648661e-05	7.87167107710937e-05	7.60271696978484e-05	0.000144490744582123	33.1423702829998	37.6856973173635	43.1829415322209	45.5097736278403	2.32683209561947	7.82407631047681	12.3674033448406	8.49318166452576	3.13737118234349	14.1558981022608	8.69562363016485	42.5860171984432	0.06725	0.197	0.3515	0.4765	0.0648416316332798	0.111477376504258	0.112355766517932	0.00395079841967219	-0.0146022994753041	0.0285862780870266	0.341496872336333	0.35038206428883	0.108211781958139	0.0753524652153941	0.511534179059727	0.0531666666666667	0.182833333333333	0.315333333333333	0.4465	-0.0569934141496605	0.0796885800802153
9	4.94254899472792e-09	1.45817434305936e-13	7.6149863570279e-14	6.24720155755457e-15	0.00466913700522639	0.0019631316782919	3.13536156057786e-08	0.000824977238604364	0.000152269335472033	0.00998117504166594	0.00011719710313753	8.97939203697678e-16	7.51905851778777e-06	4.96710027427022e-07	1.65719896745461e-05	9.622252891369e-07	44.5453282108938	82.7346424355783	93.6820957297314	101.685427046337	8.00333131660591	18.950784610759	57.1400988354435	11.1841796284079	14.3439361062065	6.63825328014173	14.8372588797993	106.106682607835	0.06775	0.21075	0.34	0.4785	0.167781603158944	0.127810869917392	0.228717173739935	0.00428012402331181	0.0605628267371606	0.0341774254639884	0.361724486691749	0.348081415865151	0.176170584506777	0.0919267668372406	0.572935819817975	0.0516666666666667	0.180166666666667	0.315333333333333	0.439333333333333	-0.033172984143304	-0.120214452724572
10	0.0056052910008617	2.18987542759495e-05	3.61584403611545e-07	3.09013459502987e-07	0.130276678164525	0.00118658461085218	5.08212738692909e-06	0.323801407570818	0.0186418937356226	0.0282704477352858	0.0644714106415311	4.85219830059256e-05	0.0337506373803966	0.0117348031289639	0.0718824249505265	0.0503783197669601	14.6006817817397	39.3663548189579	57.1970954904391	59.4862999994148	2.28920450897567	20.1199451804569	44.8856182176751	0.97352989798037	5.53480021212636	4.81149874857329	3.41845279598419	46.249622024344	0.05725	0.2045	0.338	0.479	0.110721260112406	0.16887295149604	0.0612620085741183	0.0175869817161921	0.00276101603200054	-0.0410877804499222	0.326005117376869	0.460180096307664	0.089458526208132	0.0522475557238219	0.453619773236644	0.0526666666666667	0.1855	0.317	0.460166666666667	-0.112901820168736	0.00845332919958366
11	4.93993120834974e-09	3.06852333027922e-07	8.18590472837135e-09	1.16842878335555e-08	0.287981794521182	0.00297566518594796	0.0171054383515722	0.00648360799088342	0.0307112264685416	0.000121707383394379	2.11188064507522e-05	1.66051343134634e-08	1.18289896295513e-07	2.5275866922185e-07	9.50270686840708e-07	1.47194374819498e-06	44.5464353493953	49.6704611527966	66.5181941735573	67.6472267108329	1.12903253727563	17.9767655580363	23.1007913614376	7.41072806603825	4.66903234872734	14.7660457347811	18.0856409847293	66.7827735362019	0.0635	0.19775	0.34525	0.496	0.0479517840371227	0.0499287172134541	0.14854588710309	0.00561678465775453	0.0192242464074573	-0.0393649922777419	0.252482282867435	0.345979034543131	0.173023473588906	0.0408527760452926	0.503722722069799	0.0506666666666667	0.1805	0.3085	0.452666666666667	0.000514072829286738	0.0152993776221187
12	2.60203272670412e-08	3.43782584984722e-10	2.06817778769423e-13	1.13035139356494e-13	0.0563924072599037	1.71982761821386e-05	1.19710158779116e-07	0.0687391903602896	0.000399359706714442	2.5544275293579e-06	0.0796780454021818	1.18966633980131e-10	6.99020181136475e-06	4.36348085684709e-06	5.17787676998528e-05	3.91974642401167e-05	41.068043768144	65.3737600965833	91.3940947875017	95.0345236245194	3.64042883701768	29.6607635279361	53.9664798563754	3.31287368606081	12.5351867037316	22.1251380594567	3.07145669740567	76.6251217876311	0.06	0.202	0.3455	0.471	0.128019339537088	0.0196156994360272	0.141467746193839	0.0242703718516068	0.0127044510827374	0.0165183757523568	0.417927191987795	0.451874821184006	0.351731875026151	0.0409688193979676	0.647043064665089	0.0515	0.173833333333333	0.300666666666667	0.453166666666667	-0.199490998608564	-0.214260820972435
13	3.07596861443719e-07	9.39097212822764e-06	6.01793789405993e-06	8.69756209897607e-06	0.363836533789467	0.0937033918008894	0.182892239843362	0.00565839327636293	0.0148441059171316	0.110865122817783	4.7359625972779e-06	6.1446196072637e-05	1.38554520366539e-05	5.52665395601729e-05	0.000167363545617809	0.000448031302563017	35.8710301309766	41.4500121710007	50.0377953664574	50.8624026676989	0.824607301241485	9.41239049669821	14.9913725367223	7.65599635899252	5.93487685965738	2.5418456870957	20.9412085300282	45.6042820750828	0.06	0.196	0.327	0.479	0.113808935449115	0.0837183818845935	0.112288193124719	0.00689284774502028	0.0329618731261795	-0.0088310533552447	0.31146249352316	0.197269661784716	0.26726240555486	0.0918828905597108	0.21910577395875	0.0473333333333333	0.176666666666667	0.311833333333333	0.4325	0.0120893048965731	0.012461241277513
14	0.0122073094426643	0.0394810398459616	0.0253683100195567	0.037148715048254	0.902726834362491	0.219014392023406	0.276209706880315	0.229271083427734	0.323348882400056	0.0080485839310938	0.048486605286338	0.00972247067640792	0.00976986707035088	0.0173853278387843	0.0368027123897591	0.0501118469649888	12.8166493985773	19.0620944726834	26.0690881460177	26.0840252426424	0.0149370966246352	7.021930769959	13.2673758440651	1.44537774225319	0.975352566249057	7.02263195821979	3.89303925572131	30.6698865081735	0.056	0.19475	0.3385	0.47425	0.0519798511517458	0.0619461491976027	0.133895796309976	0.0530104806561563	0.033105316040398	0.027905304922457	0.24393371504376	0.375907722517967	0.21547728097039	0.079804250883944	0.393189786033887	0.0505	0.186833333333333	0.313166666666667	0.454166666666667	0.00969855661909262	0.0149626380398508
15	4.19760511099376e-07	4.33993261932945e-06	4.18730242083536e-08	4.36593423160442e-09	0.00611424262783048	6.45143499904424e-05	0.000263156005929955	0.000571160290839254	0.0116452298993393	0.00343764701909737	0.00230444208347609	1.54490700034843e-08	0.000222267860095633	0.000114119340648494	0.00120718321881515	0.000513834855626561	35.2142522654613	43.3305100619255	62.5395224856475	70.0558435644052	7.51632107875776	26.7253335024798	34.841591298944	11.8676959689583	6.3640976671395	8.55928343430605	9.28971342480872	66.9604637308238	0.0635	0.2	0.34525	0.4755	0.0846365077872601	0.0980552056657793	0.0992582232501661	0.0187178050935226	0.0276437526234546	-0.00558424503975706	0.237207083261569	0.3495470661634	0.283092303826937	0.0527155221910113	0.727067510894781	0.0475	0.179833333333333	0.317166666666667	0.4445	0.0288656610271122	-0.037517515007881
16	2.80285433561916e-06	6.35867061574415e-06	1.70392660705938e-05	8.34439158062384e-06	0.0559304622646523	0.127500268390726	0.0483900103476008	0.167196912025994	0.0116106247791833	0.000114389730645323	0.00258165802614743	7.1389123967156e-05	1.20252798312485e-05	3.73825971419696e-05	7.60405596603602e-05	0.000164714598345701	31.1878157754691	42.4021098192461	47.3178532663878	50.9719801755055	3.65412690911762	8.56987035625934	19.7841644000364	1.90789824479543	6.36937857062367	14.8829914409016	9.08180012089906	45.1927679321152	0.05825	0.204	0.349	0.4785	0.0995804615393578	0.136357400471508	0.00417589860449662	0.00605758062684637	0.0529773334013708	-0.00147754871451434	0.247908959853222	0.181854296643516	0.13326342123223	0.00368230044273004	0.537383485778825	0.0518333333333333	0.183666666666667	0.312	0.447833333333333	0.00347139654971458	0.00918323165040713
17	0.00419198834818169	0.00165512945451724	0.000284991585810248	0.000408134416029536	0.434212285490284	0.0338736322624104	0.00898499789970691	0.00462008337364514	0.219674776459519	0.147632169472705	0.0491826747973031	0.017077940691888	0.0199927845197188	0.0268966155662562	0.109324393120352	0.112441130170075	15.2596032605434	28.2351909256613	39.6912249991074	40.3027550883635	0.611530089256121	12.0675641627022	25.0431518278201	8.02245764438067	1.5064944889582	2.09654745236185	3.86910728970906	28.7974830689588	0.06125	0.1955	0.33925	0.4675	0.0664647785021143	0.0734222329117421	0.0265346239530006	0.0497511813060143	0.049023461760702	-0.00378448548428533	0.340823498028347	0.312724945313554	0.071826645261924	-0.0456105480576767	0.159303198698983	0.0481666666666667	0.185666666666667	0.325333333333333	0.4475	0.00145480164390874	-0.0108653583040457
18	1.53551945344571e-08	1.21677757011194e-07	5.20459672861285e-09	1.01614972084456e-08	0.539387293104793	0.00645376348974307	0.00691058341882575	4.72738521050032e-05	0.00763179094298044	0.00306953399821776	0.00126075976711075	3.54478055769914e-08	2.23102425615228e-05	8.51940592851663e-05	1.86594023200501e-05	5.21446761297583e-05	42.1735835743457	51.8493483594357	67.6133265809985	67.9900031055004	0.376676524501818	16.1406547460647	25.8164195311547	16.5544127001808	7.11790328900133	8.76566938530596	10.3991112990097	64.9089584627675	0.0625	0.20275	0.33775	0.4835	0.091886233380214	0.124199656646324	0.0784144153293803	0.00574774228131789	-0.0589578855627218	-0.0493084900546659	0.298398852729993	0.286340949444666	0.223859707789863	0.12966048390557	0.431033693712774	0.044	0.181333333333333	0.3095	0.450666666666667	-0.0182161651547885	0.0454978822715313
19	0.00127039348490248	3.30545598607739e-05	2.12004350977591e-05	7.47569957357452e-06	0.0334775308922732	0.0241603414070517	0.000465704627199183	0.00483673768245419	0.00716332043085009	0.0697817982984031	0.97389002886289	0.000253604490583134	0.00129581339574737	0.00416948714525607	0.00231314577927636	0.00532634701673671	17.9355744208297	38.3443246165407	46.7410404930415	51.2622308790669	4.52119038602541	12.9179062625262	33.3266564582373	7.93949326944403	7.23155323808351	3.28814546900685	0.00107124233545619	41.6585874578509	0.058	0.20675	0.34025	0.4675	0.0762453197678328	0.0853463710299994	0.166267684805926	0.0212914264582699	0.0644387768339959	-0.00199734695882387	0.333893703747147	0.225747103661088	0.239459698788999	0.0452099398466849	0.385299673294258	0.0453333333333333	0.185	0.322833333333333	0.467166666666667	0.0256185438435288	-0.0433996815812184
20	4.37667938896584e-06	9.53262419819164e-05	0.000159654936918034	6.28144608882873e-06	0.00124463686972182	0.00674346904295323	0.0287048774915521	0.957015778044091	0.00286822316574228	0.000283601307991334	0.00407712408541248	0.00042814498855109	3.62099985067633e-05	9.80581106206295e-05	3.87616690369508e-05	7.83416947745699e-05	30.2384668673621	35.6852915914787	41.2979044438398	51.7207838694376	10.4228794255978	16.0354922779588	21.4823170020754	0.00290508262969524	8.88945511173915	13.1757096618949	8.24914319690106	40.1653714351852	0.05475	0.20375	0.35175	0.48325	0.0881846583306922	0.0772562368250438	0.027995493729723	0.0176543373581523	-0.0123120531754262	0.00696765998648746	0.170134523038837	0.151021267437968	0.137972263404207	-0.0377120100878885	0.528528040464352	0.0545	0.179833333333333	0.316833333333333	0.454	0.0230978263067109	-0.0154886644569945
21	0.000363263456225665	0.000411352882206774	0.000217805192142553	0.000178222438511109	0.136829815265758	0.0571590655555318	0.0247345259278851	0.0116539753019008	0.0556411682907407	0.00520882220070091	0.0620558574320698	0.00110660540451079	0.00790767576102411	0.00592945829326285	0.00652460255198323	0.00264771958446338	20.699122607497	31.9298891528306	40.4395528131718	42.6528064978338	2.21325368466205	10.7229173450032	21.9536838903368	6.36276562781768	3.66276661012307	7.80547327306522	3.48156948076939	37.3980343488525	0.06325	0.20125	0.34125	0.4765	0.0400007236855452	0.0339965866500022	0.0939701533709626	0.0514839129600932	0.053195704473011	-0.000651529739274379	0.277800785294743	0.14701277565436	0.249014592075872	-0.0163071059964096	0.436753923391335	0.0513333333333333	0.185833333333333	0.3145	0.4575	-0.0215960765506129	-0.14315937492693
22	5.3295747865652e-11	1.47303526421014e-10	1.68662968451162e-09	2.99737166186516e-09	0.420749784047461	0.596561771902994	0.107946577020054	0.0130743687379255	0.000108209448567602	0.000128573474996519	9.91998741429177e-06	3.99248018241912e-11	5.48534865816284e-08	2.41420619332347e-07	9.91299941940343e-07	2.9318758715576e-06	53.9738022999227	67.2928698718824	70.3231829701035	70.9714030027026	0.648220032599056	3.67853313082014	16.9976007027799	6.15901916493385	14.9877833234223	14.6625823793056	19.5267669323894	81.3264710222195	0.06525	0.21375	0.359	0.492	0.0741137662546601	0.103414437682758	0.0798577537427271	0.0238164940917596	0.0652492028699385	0.000650815810616849	0.267604696181186	0.155083635784496	0.238890753068836	0.0675173636616144	0.430677000439129	0.0533333333333333	0.182333333333333	0.322	0.447	0.0101411666486552	-0.078022225929184
23	1.16173385646399e-05	5.74217573559834e-08	3.29900703887111e-08	4.65689271507632e-08	0.292580962320246	0.059352956231731	0.000164163406254106	0.0339889462102082	0.000232664036667198	0.367776551039258	0.00108278651608551	1.36995975901179e-13	0.000299538890014916	2.95716373398389e-06	0.00190514333996581	1.69969434997361e-05	28.1522483691369	53.6071219635996	63.123997960196	64.2317048554396	1.10770689524361	10.62458289184	36.0794564863027	4.4952599225935	13.5469917620703	0.811163276426669	10.6803657288838	94.5905549180095	0.062	0.2035	0.338	0.47875	0.103946930154594	0.128984984442155	0.21095372856471	0.0442967452059144	0.071407833731024	0.0194819130414622	0.223557168952707	0.323905849918895	0.216353462530108	0.0757553026904332	0.296762135035251	0.052	0.174166666666667	0.329333333333333	0.4455	-0.15348057697749	-0.114389794267572
24	0.00160092770980001	1.12274153964339e-05	1.64286951621735e-05	2.64605927158984e-05	0.488852753035836	0.229668164952473	0.00133522525320522	0.97120473939023	0.844002517396742	0.000451166016783003	0.0208646485248005	2.50326522274167e-06	0.0002990179803693	0.000839188744399821	0.00096445973379633	0.0019941914767546	17.4207319416601	41.0123691712579	47.4139786402156	47.8930290588978	0.479050418682164	6.88065988763992	30.4722971172378	0.00130301831086399	0.0387209529544634	12.3073999225271	5.33806266252213	54.1251282827989	0.054	0.19325	0.35125	0.4715	0.110518169446594	0.0794333510801185	0.0889686370916542	0.0109441093547042	-0.00403646519023274	0.0357447974130281	0.218904943430038	0.242314500918948	-0.000469976838011356	-0.0238033872269534	0.404323458057258	0.0541666666666667	0.191666666666667	0.3175	0.448	-0.325755155402466	-0.0696555394232284
25	6.4161237191524e-08	6.0086907615413e-07	4.51516437891504e-07	8.6379090312821e-07	0.632515709633601	0.117665197429365	0.0889119202326572	0.0026003328862899	0.179444015853304	0.000125318824080613	0.000179833798137749	3.12842803166352e-07	1.15884080884347e-06	4.91361846388459e-07	1.90647444845358e-06	6.07106925840005e-07	39.1730044392898	48.0771090194175	56.6401769341755	56.8688416288715	0.228664694695908	8.7917326094539	17.6958371895817	9.06861963474421	1.80222267962199	14.7109140573521	14.0308713893792	57.5594412553628	0.0625	0.19575	0.33625	0.47725	0.0848515241806877	0.0418148781971362	0.058824080510039	0.036027430483599	0.02275187608234	-0.043468112778542	0.345950968549532	0.228734458295098	0.0370039207568666	0.0316883204548585	0.292674297231505	0.0485	0.185	0.299833333333333	0.439166666666667	0.00912915124162617	0.0527566574371568
26	2.39833573150462e-07	7.07570360706376e-07	3.00901328073693e-08	1.22622107307975e-08	0.0409181142953679	0.00133884312329449	0.00104946587756515	0.15076416573699	0.00266773824254056	0.0184568139966414	6.60749966850181e-06	8.81905109200343e-06	4.54574842534509e-06	1.78515623613271e-05	2.93681221470422e-05	7.9888671725508e-05	36.396267337841	47.6881284996198	63.3492279815255	67.528630885201	4.17940290367551	19.8405023855812	31.13236354736	2.06450206734371	9.02183239000988	5.55226255862362	20.3036331742296	50.825718606843	0.05975	0.209	0.34025	0.4845	0.0848861246656337	0.0740879493913135	0.115295600900275	-0.0261882723990748	-0.00257328993613243	0.0464598436336194	0.374223738987534	0.260826741512694	0.22257946713908	0.0757901337195672	0.566113294671178	0.053	0.184666666666667	0.317666666666667	0.438666666666667	-0.0634177755856418	0.00452365067979586
27	1.6210723120926e-11	4.49081020549245e-10	2.47197017786602e-13	2.87014407443764e-13	0.168656454977597	3.46020171994782e-05	0.000142997568161372	0.0200562524728198	0.0260717442953864	1.78560612677378e-07	1.21415017901052e-05	5.10043287025984e-18	1.63458143563515e-10	9.04349427216625e-10	6.84380211730153e-10	2.62407042055705e-09	56.4404174420051	64.7672303916042	90.9848305606793	92.8796756439406	1.89484508326132	28.1124452523363	36.4392582019354	5.40699152824436	4.95125444689438	27.2523214462472	19.1408994641297	117.778633108605	0.061	0.2	0.35225	0.4835	0.103488381686619	0.126865046908192	0.0636865216525535	0.0177600113838288	-0.0149956195578545	-0.0135808543740512	0.55138662636029	0.447463102861943	0.142631426658582	0.0466603460430181	0.435498320245275	0.0501666666666667	0.182166666666667	0.302333333333333	0.439	0.0616145879417535	-0.0659593252383385
28	5.82549714884691e-06	2.40777315572456e-06	2.29557063797258e-08	5.78703564984019e-09	0.0206333769124819	0.00016543735810965	3.96308745826113e-05	0.0091113811045445	0.00394232938167392	0.0245762736587706	0.00118252709630142	1.29711971954641e-05	0.000788651232034932	0.00229699799924589	8.12904297044743e-05	0.00019863138920151	29.6283455259763	44.7548034522842	64.0107183782748	69.3682145857165	5.35749620744173	24.6134111334322	39.7398690597402	6.80086320153623	8.31018876309827	5.05349809560903	10.5174474732212	49.8021168518006	0.06275	0.208	0.337	0.4795	0.114654642354578	0.0565476247229768	0.188640672135441	0.00837873475247502	0.0278385872445542	-0.00675604485372027	0.199613865505434	0.487259226130038	0.193067485911124	0.0839447848947293	0.682528153613422	0.0505	0.184666666666667	0.3155	0.4465	0.0325521527868429	-0.131783831842907
29	1.22814450097884e-06	8.90950688137012e-07	4.49154594005797e-08	9.57128726290763e-08	0.793994972603721	0.00916665471370196	0.00190133911743004	0.0666520741315886	0.00134598124494252	0.000558296126016283	0.0042394033553655	4.48773741759268e-05	0.000117460572849432	9.57002810515833e-05	0.000805332459666424	0.000516048096097377	32.9410420203858	47.1387492849608	62.3673627535245	62.4355497915458	0.0681870380212786	15.296800506585	29.49450777116	3.36360344477725	10.2783793018843	11.9101263705306	8.17831877923163	46.4623333004716	0.0615	0.20875	0.343	0.47375	0.121488439623945	0.15234343593046	0.134856679031438	-0.00141494021690863	0.0123287092852195	0.0277200270190601	0.411228397912634	0.351958616982345	0.28206350299076	0.079398718893136	0.440046293399045	0.0528333333333333	0.182833333333333	0.31	0.444666666666667	0.0117449327255251	0.0582006038409757
30	0.000116249493911951	0.000113105103874624	1.44179118954027e-05	2.26371343595042e-05	0.456050707853176	0.022809397393356	0.0087337269257033	0.0166039942079909	0.00111189007260839	0.0537513919693669	0.0485191220299817	3.63699962617517e-06	0.000820539154690813	0.000147971037691055	0.00658386592248154	0.00112190051372018	23.1858109278255	35.251516058328	47.7574259080648	48.3129958497011	0.55556994163635	13.0614797913731	25.1271849218756	5.73775583256429	10.6313085909951	3.72040313090838	3.89191322449915	53.1526626420418	0.065	0.2085	0.339	0.47525	0.105888037995462	0.0922910867696567	-0.0126684637267147	0.0440364111596708	0.0448798377865295	0.0176513383202705	0.294413847788387	0.203708013733783	0.24475462698125	0.0317631725415593	0.280879497343539	0.0535	0.182166666666667	0.3205	0.455166666666667	0.00961010747143989	-0.0571605682104412
31	1.51359272084994e-08	8.24508738980477e-12	7.36864999179972e-12	1.36371246473472e-11	0.395195965399761	0.0726853406273591	1.85471617496582e-05	0.000232453945018364	0.123055695399085	1.62866293817275e-05	0.00228579498462551	2.25708929592213e-10	2.01266270441016e-06	8.44431997904485e-06	2.71987575683196e-05	7.66068276489663e-05	42.2037124623384	73.7719969354002	83.1405444834963	83.8634393918401	0.722894908343733	10.0914424564398	41.6597269295016	13.5486873085774	2.37799116608767	18.5806388858564	9.30459766529748	77.204967884037	0.06525	0.196	0.3565	0.48925	0.151754553263354	0.142620151706487	0.212336681978989	-0.0411291250544455	0.0510160112333994	0.0306587659924374	0.252009903593569	0.380484491922915	0.170311434980778	0.0177486834239962	0.641987762058304	0.048	0.183666666666667	0.315	0.458166666666667	0.000428675140118201	-0.0850929789036439
32	0.000138775387531978	0.00389510264771584	0.000746244165222754	0.00127838707849272	0.958106007440477	0.0497619073103899	0.223775454351076	0.00733672107320268	0.0739340803793208	0.000514547102974833	0.330203912007242	0.00511664248247316	0.0031837949134978	0.0080624919259252	0.00588684573297829	0.0112042214388595	22.8007621018478	25.8870510098786	36.9671376812039	36.9698971327816	0.00275945157773094	11.082846122903	14.1691350309338	7.18862424640974	3.19344436685424	12.0621936069565	0.948097984315609	32.7286485589053	0.062	0.1985	0.35125	0.47275	0.0692989743140856	0.0801236469137903	0.0746277747055173	0.00992358341787392	-0.00363645607900657	0.00916890778733812	0.210445600763676	0.330451779603368	0.161172861430594	0.106611620973681	0.234139158406063	0.0495	0.184166666666667	0.317833333333333	0.462833333333333	-0.0127536358911756	0.0523369295555328
33	8.48777530426941e-06	3.92891119128418e-05	6.2089905604652e-05	1.91335432966161e-05	0.026969117386834	0.0544240500921159	0.0461689183878049	0.00281321212996699	0.0456701926101645	0.274824978451623	7.68389283680772e-05	4.72941390925841e-08	0.000487284953641032	0.00166551871768905	0.00347125692645547	0.00808835038976589	28.8240642828168	37.9135716078599	43.8713794736177	48.7641664574185	4.89278698380076	10.8505948495585	19.9401021746016	8.9248191569618	3.99371764212265	1.19250436108268	15.6345215586498	64.193302390556	0.05975	0.1985	0.32775	0.48625	0.0812089147490541	0.116192259647381	0.120426102713916	0.0445317103229826	0.0316669874067796	0.0200826607799525	0.247842704848087	0.406838069274692	0.162509793134591	0.0503002986396285	0.534523305251222	0.0461666666666667	0.1825	0.317333333333333	0.446	0.0152124375841733	-0.0102561770043719
34	0.00631476640299578	0.00202650892280355	0.000431789797000319	0.000109217917496784	0.0190771982570357	0.00595473680570829	0.0017724885325795	0.42520885681592	0.0402449271739766	0.112186746177973	0.00591184640972443	0.00769759388841245	0.0124869694131818	0.00289140775144227	0.0485054385267444	0.0110425088780803	14.3293646692036	27.6858057839854	38.524461962239	44.0188871519058	5.4944251896668	16.3330813679204	29.6895224827022	0.635873961284233	4.20752877130326	2.5231434936577	7.57697817746339	31.4272233252492	0.05825	0.196	0.3315	0.4745	0.0818318606496989	0.0883539954366787	0.158787303317398	0.0555493445780632	0.0509522151400348	0.0456553270572761	0.285467715714023	0.444917025047773	0.190344111865818	0.0769810691749639	0.497176041602837	0.0545	0.179666666666667	0.316333333333333	0.4465	0.015828963121318	0.0293314093929962
35	9.80724674208288e-07	3.0734504540154e-08	7.71571621372481e-10	2.7145025078789e-11	0.00152595661237455	5.27107124823131e-05	1.01851697934155e-06	0.0438470380142295	4.31331183687818e-05	0.00458985880076941	0.014684460068612	1.57098328707254e-08	0.000102254090690931	0.000378660493901415	0.000851023585361474	0.00213209335577478	33.418099752882	55.0631392778669	72.192204246865	82.2392112557791	10.0470070089141	27.1760719779122	48.8211115028971	4.06244236665134	16.7282847562346	8.03434565244424	5.9539363364056	64.9353521825502	0.06275	0.209	0.33125	0.476	0.0782657865613541	0.112339605149304	0.118036347216569	0.0645388713312847	0.0526500066739496	0.0234758909893062	0.43977790277549	0.321277154316486	0.365524838614326	0.117426411234714	0.714129326822969	0.0531666666666667	0.176166666666667	0.304333333333333	0.451166666666667	0.0182740002448468	-0.0935512685926875
36	0.0113675143237474	0.014584645167534	0.000528976596520916	8.13661347037627e-06	0.000297021886640976	2.3880141946516e-05	7.65132735054637e-05	0.0170906963937565	0.0349655796314125	0.13613231871565	0.301855734009636	0.00138750093505792	0.0140241985442478	0.00155935833738205	0.0804827546041976	0.00973146499819298	12.9813027428609	22.1037604043449	37.9495184176994	51.0386003440581	13.0890819263586	28.9348399397131	38.0572976011972	5.68703613808248	4.44685522270811	2.22114213926397	1.06597780925586	36.725909664236	0.0675	0.2025	0.33275	0.4635	0.0618829241714355	-0.00937942482468704	0.137074232648208	0.02492990640089	0.0197019627042605	0.0295186349536844	0.37268475636977	0.341351004999379	0.219528401944096	0.0671028602194942	0.702893662903702	0.0558333333333333	0.1855	0.3185	0.453	-0.00229724683119073	0.0713937510350674
37	1.80315615767317e-06	2.34263978119583e-07	2.27608490047084e-07	1.88341885845097e-08	0.00438075482227655	0.00638994842910392	0.000317375627567568	0.00314814820671072	0.0176999116719195	0.000391068164389694	0.00772766175060264	4.45920336772849e-06	0.000106420061360947	8.83894664174441e-05	0.000575118204912364	0.000600458461799922	32.1257543728934	50.3079233472745	58.3535189512331	66.4723602934318	8.11884134219872	16.1644369461574	34.3466059205384	8.71955530596188	5.62560932555607	12.5743933600006	7.0955258091326	52.6199381539653	0.06875	0.2095	0.347	0.47125	0.1352026182573	0.0811713679129949	0.160976986151438	0.0058768493581753	0.0453447421039838	0.051649143322336	0.271535948982177	0.269807205666937	0.198904470892436	0.103453739734116	0.615078624078054	0.0543333333333333	0.190166666666667	0.313	0.444166666666667	0.0378992138543516	0.0578767814390117
38	7.33493945912347e-05	1.52923292502361e-08	9.01912893955591e-09	8.74981730895971e-10	0.0056183758521392	0.00401529951617862	6.89141751836834e-07	0.00236221099719696	0.1794900964351	0.00182990551099424	0.0354310301964126	7.36849788361935e-07	0.00159680501300549	0.00224327762587721	0.00220850138396093	0.00517509971091106	24.18460125212	56.6821757279613	66.2833169305231	73.9521185753183	7.66880164479517	17.269942847357	49.7675173231983	9.24436574346328	1.80184091529554	9.71278444149539	4.42428136144736	57.2755975504348	0.05925	0.20375	0.35	0.47725	0.141558162555641	0.221047281603448	0.0394832009884713	0.0580548738743163	0.0306092483848824	0.0175572811612351	0.349863423903466	0.439047548527111	0.131000948399659	0.0823148955472403	0.757783597010049	0.0455	0.192833333333333	0.32	0.455833333333333	-0.0122250044715642	-0.152939912002129
39	1.49584447605773e-06	8.1862559672005e-07	2.08971023275923e-06	3.84117669578902e-07	0.0129595028746328	0.040792849763351	0.00563249261763833	0.00029534723518281	0.282467216392901	0.122111518439587	4.91638797805805e-05	9.12560630413562e-11	0.000154916962931261	0.000272234647156994	0.00134612784297383	0.00168318493439606	32.522571647758	47.3407122642093	52.7602131501772	58.9348428964731	6.17462974629598	11.5941306322638	26.4122712487151	13.0996735906547	1.15518094688559	2.39002701511163	16.4800811433233	79.3644896004436	0.06475	0.19325	0.3375	0.4885	0.0380214598718017	0.137467254364091	0.0790975509458051	0.000219681840127848	0.0844487127826978	-0.00830230242263906	0.261658272775746	0.411320520018896	0.104380752403131	0.0753575792577665	0.605115602088203	0.0478333333333333	0.184666666666667	0.322666666666667	0.447166666666667	-0.0188562888633017	-0.0821186467289079
40	0.000391808719453982	7.25549180077451e-05	3.56764603589728e-05	5.97719121801481e-05	0.570577375200901	0.0975014933586119	0.00867608648680972	0.243784560392113	0.0461659742888664	0.0382841667805705	0.000720118780514298	2.32653328998457e-06	0.000706531313832303	0.00223635466442176	0.00574867251396766	0.0123750448211466	20.5331547748792	36.3749846610808	45.3582227460574	45.6799401438038	0.321717397746397	9.30495548272302	25.1467853689246	1.35857522391052	3.97552811730566	4.29235212747335	11.4365886632404	52.4856511300589	0.05775	0.20775	0.34275	0.48125	0.131177468577436	0.143750174898542	0.115426738921084	0.00398415129105571	-0.0123005826942098	0.0382540523564719	0.320257411043891	0.367110282289166	0.262185519544676	0.00631445720760598	0.57179688118711	0.0523333333333333	0.1915	0.322833333333333	0.446833333333333	0.0309887472155526	-0.112140220971001
41	2.33579454558775e-05	2.66075894179329e-05	1.06147735592535e-06	2.15273894560713e-06	0.857389584443982	0.00797456823571285	0.00339741111737729	0.483091322729575	0.258031358446773	1.23766278834095e-05	0.0160652567152527	9.04834789422088e-07	7.52219368587699e-06	3.11508575462639e-05	5.52215610994521e-05	0.000156506430141105	26.6533963114489	38.8836438983417	54.4841389372232	54.5164303446873	0.0322914074640721	15.6327864463456	27.8630340332384	0.491876747462811	1.27928855452228	19.1042914410373	5.79571755978941	56.7498991709904	0.05625	0.201	0.349	0.4755	0.132233258632473	0.132958635230871	0.152637513072985	0.00459505915657286	0.0372246750856712	-0.00873684933316485	0.486174966959435	0.368834982389195	0.185754784186844	0.0147119748560674	0.379339341722365	0.053	0.191833333333333	0.307166666666667	0.451	0.0194416197936186	-0.0479174716973109
42	3.04279072537798e-05	2.25733320083481e-06	3.49394354842279e-06	6.87842754021697e-06	0.842205382090937	0.254506091727695	0.00797046599004613	0.0524846347478263	6.31030485908251e-05	0.0428079111764819	0.0728252382772158	1.19776325986599e-08	0.0001118045702708	5.45565125615992e-06	0.000596051253404928	2.7144039594042e-05	26.0844375767192	44.9102341237376	51.4421211590161	51.4817513503222	0.0396301913060597	6.57151722658455	25.3973137736029	3.76025305814073	16.0071700207463	4.10297163413634	3.21816470889462	67.5863197199646	0.05625	0.21075	0.33875	0.46975	0.127148812577004	0.126235630071883	0.0863870383437464	0.0546099056879499	0.0357931547272221	0.0117975686714549	0.26141564450616	0.265690775038741	0.181131013427793	0.052070349004806	0.313278857049598	0.0475	0.1785	0.319333333333333	0.4515	-0.0171519360819901	0.0102514215972296
43	4.24597246435009e-11	2.42834074645603e-11	5.57077998512867e-10	7.35194500356554e-10	0.236128108423965	0.697070351885736	0.0463607900111158	0.0131766999947621	0.000451182918856374	0.00201272356292016	1.19142180343181e-07	1.36036381933012e-08	1.35017993006703e-08	6.74650531567885e-08	1.17312127433573e-07	3.99382170033441e-07	54.4451755749033	71.3526313959592	72.9679792948009	74.3715411548401	1.40356186003919	3.01890975888091	19.9263655799368	6.14523036341916	12.3073299990847	9.53789583391881	28.0349810749722	67.2734479364707	0.05825	0.2005	0.33625	0.4865	0.108888675780977	0.0753674235472115	0.0221109041413785	0.0100226471153834	0.0748557132910745	-0.000523798170196492	0.306649070369194	-0.055025337883796	0.139934054163552	-0.014463605795991	0.391127144879069	0.047	0.172666666666667	0.306833333333333	0.432666666666667	-0.178510740085362	0.0330986442521896
44	0.000157253663141525	0.000549778193071952	0.000818879348299485	0.00139518979570612	0.92350131385588	0.353741318502128	0.223153914430191	5.52210583450131e-05	0.297099121673567	0.0563553735640126	0.143081491592395	0.00395476880195112	0.000358141900617878	0.00108564864014986	0.000354529975039682	0.00091599331397839	22.5286935710246	31.170908987704	36.7002008872805	36.7094215436227	0.00922065634222236	5.53851255591871	14.1807279725981	16.2598740886469	1.08716988906963	3.64152260121591	2.1445016446396	33.5357710186852	0.0635	0.1935	0.3295	0.47675	0.0822473366863279	0.0722821072487111	0.097106237402307	0.0346406599217325	0.0444334859268436	0.0342834044493428	0.263481762858057	0.223161186656711	0.235567122897887	0.0403714732797609	0.439799900974771	0.045	0.185166666666667	0.311333333333333	0.461833333333333	0.00911391578811879	-0.107767377574566
45	1.00230358438837e-06	6.26458938321677e-07	5.82558760065236e-08	5.86384597170547e-08	0.164725253772347	0.00781796346451426	0.00142843880873002	0.0061342882743262	0.000396383623820963	0.0104310888054632	0.00576321690214333	2.80806389729877e-06	0.00010374601466122	8.99382523393951e-05	2.72259804995625e-05	2.37385865071188e-05	33.3719639388582	47.9779162453051	61.7281257940194	63.6584292073821	1.93030341336271	15.680512962077	30.2864652685239	7.51042537650937	12.5491638692511	6.5597522484386	7.6228865226949	53.8265550268379	0.0595	0.20925	0.34325	0.47425	0.0860646408723803	0.110724359148635	0.160867944285232	0.012201149023042	0.0182970541867623	0.00534006169260982	0.440560497109646	0.400179851403743	0.109357201441148	0.0132436747301722	0.503798656235059	0.047	0.180666666666667	0.318666666666667	0.446166666666667	0.0218683169683994	-0.0763800646515403
46	0.0056673941094852	4.47766392603802e-05	4.58664789411063e-08	2.59405965741285e-08	0.066553004251613	3.48736803188728e-05	3.95557523200861e-07	0.306143099858797	0.0378070941605924	0.00378659332599681	0.261970791155497	0.000105561990057525	0.016276585337531	0.0219971744216011	0.0798305157159165	0.0831808681509925	14.5756236848392	37.5868907988188	62.3159146079051	65.6819681097768	3.36605350187165	28.095077310958	51.1063444249376	1.04724215282658	4.31367990569015	8.38341953134659	1.25831229956384	42.4317166181936	0.05725	0.2	0.347	0.46875	0.143024759296342	0.103903965485446	0.0629326935276016	0.0811681393324305	0.0376441488880346	-0.00403920867413332	0.397318342195229	0.301730064914036	0.39536034882034	-0.0130760168896129	0.518039200754671	0.0525	0.183333333333333	0.319166666666667	0.457333333333333	0.0204045158559796	0.0441314845971419
47	6.1247906329151e-06	3.48925085802133e-07	1.30373706311416e-10	5.96454355408604e-11	0.0464350686421098	9.33183005597854e-06	4.39382401798527e-07	0.204672102576959	0.00390743355002389	4.67242484825819e-05	0.0476000446887835	3.88602150228184e-06	6.94840332508869e-05	0.000134058085321767	0.000621832477933172	0.000865569936355069	29.5213690015516	49.3665097287885	76.4091009368858	80.374842357247	3.96574142036116	31.0083326284584	50.8534733556953	1.60871802039219	8.3263385320588	16.5765891545307	3.92405115071233	52.9797285291644	0.0535	0.2075	0.3485	0.4755	0.150923129562797	0.175149918414194	0.0823504421347857	0.0254137798836616	0.0145497436042048	0.0316660225460647	0.371890337408708	0.535670724270198	0.199405613500798	0.12449104561049	0.69067347041408	0.0478333333333333	0.184166666666667	0.3095	0.455333333333333	-0.12971784021747	0.0362278070930198
48	4.36486701326193e-10	1.01864226548041e-08	1.58908059528577e-09	3.03638107378283e-10	0.0140699583131843	0.00202888560716248	0.00477471575251358	0.00163638334445498	1.01132066290051e-06	0.000252217105011871	0.0319591576144296	2.42900000239299e-12	1.65900260476439e-07	1.17127850805287e-07	1.9931144412894e-06	8.27705389729116e-07	49.6054881052405	57.6213214568634	70.4658910231083	76.4952353976187	6.0293443745104	18.8739139407553	26.8897472923782	9.91835766324039	23.9064554618617	13.3955861918057	4.60068643291925	87.9109934210458	0.0645	0.21475	0.34725	0.4755	0.111527897791684	0.109316431287888	0.113224126451107	0.0191113684381808	0.0478206936390712	0.0226892064790876	0.394862824588744	0.420395979701261	0.243927412230746	0.0333619449288661	0.559496756849363	0.0496666666666667	0.175333333333333	0.312166666666667	0.453666666666667	-0.00477663225379169	0.0535406036637697
49	4.56782685417769e-07	4.18698355391783e-08	4.48021467687093e-08	6.2919170628487e-09	0.00916567302754682	0.0111591230617997	0.000344631945529054	0.00525334808135229	7.27533657322705e-06	0.00773498812961497	0.333578301090624	9.73537111195718e-44	1.80392278920807e-06	3.6151142352401e-06	1.97934682948071e-05	2.77659059576854e-05	35.0355799472381	54.3436770312619	62.3735645991037	69.1638212497783	6.79025665067456	14.8201442185164	34.1282413025401	7.79009336393983	20.1194415754526	7.09382742839989	0.934956437673463	245.655189653793	0.056	0.2155	0.3405	0.463	0.106576632176547	0.11323793052872	0.235170635512588	0.0254846979159134	-0.0203196158022227	0.00464045246484004	0.220526201527003	0.241842913644137	0.327006317348621	0.00850911500890075	0.579135659170301	0.0436666666666667	0.179166666666667	0.315	0.453166666666667	-0.0839713359572434	-0.127608259019078
50	9.28096727668533e-06	4.7170964680947e-05	0.000105943448544954	2.39810209555711e-05	0.0166199725410934	0.057632521741597	0.0522964919520005	0.159808908827101	0.12069825125893	0.000944328106636227	0.000194756615599211	0.000192552154819647	9.80476245879987e-06	3.79850433614229e-05	4.53364558672187e-06	1.34840070511953e-05	28.632947497943	37.4565428598798	42.4218762833189	48.1579427843826	5.73606650106376	10.7013999245028	19.5249952864397	1.97603335651911	2.40823670705868	10.9336590006224	13.8810077247963	42.4355920541334	0.05625	0.19625	0.35475	0.48325	0.0654853706461943	0.104569922680099	0.122726114187885	0.0247148596472008	0.0336466225871928	0.00172682365860253	0.322050522040919	0.211682212022727	0.226538809032525	-0.0186621619259461	0.519357907554766	0.0498333333333333	0.183833333333333	0.322833333333333	0.445333333333333	-0.090368025792775	0.022111039157931
51	4.11273365797669e-05	0.000277186275445607	3.31284593468802e-08	1.33540913856534e-08	0.0402995952885461	2.01482174803086e-06	1.69635965445472e-05	0.00631865229106273	0.0014291168373692	0.0358888504482506	0.0466800821396617	4.58790043202945e-06	0.000287994297406552	0.000437809234759761	0.000924086220809114	0.00107590573582698	25.4350214084989	32.9548428529961	63.1137467016233	67.3189730696176	4.20522636799433	34.3641302166216	41.8839516611188	7.45710561202486	10.1678389873578	4.40237818911373	3.9568823773443	52.5454442923934	0.0615	0.20475	0.33725	0.47525	0.074777182024499	0.116764842459928	0.039417357034531	0.0180548207093174	0.0250586660183372	-0.0204547362679882	0.45569062349513	0.444523661476777	0.144729387425673	0.108167142815232	0.541105461653474	0.0488333333333333	0.179166666666667	0.317166666666667	0.455	0.00625655092582933	0.00535717567359112
52	0.000398390255592052	3.92550372512597e-05	6.86746681294659e-06	1.66174042469959e-06	0.0191143863147133	0.00401458103579697	0.000278770459320904	0.0151730905546628	0.0293125407592458	0.0480613563901401	0.00782220035395821	7.0441997162679e-05	0.00693724320869901	0.00760380493340343	0.0362779193891567	0.020114827522364	20.4965901163814	37.9157374508432	49.6950836007018	55.1861037931012	5.49102019239945	17.2703663422581	34.6895136767198	5.89625766140216	4.74916347305407	3.90783912225197	7.07373552748868	45.2294655716912	0.06425	0.20325	0.342	0.48125	0.13561257283194	0.148463513526042	0.137410171196601	0.00365182380722895	0.0871257323348308	0.0234620077020986	0.388332413055149	0.378814984330888	0.278528906180303	0.141531635008468	0.669649835807628	0.0526666666666667	0.185666666666667	0.323	0.454166666666667	0.0323527443955162	-0.0692458285451904
53	7.13717567948588e-06	3.63422716565557e-05	5.75328529912145e-05	0.000106891882678172	0.96702507824196	0.309099086298298	0.187869118824383	0.0424136099068183	0.000544180941787917	0.0724094166915348	0.00157518079123639	7.82997275435129e-06	0.000690336012668197	0.000276846166660307	0.00278278281111361	0.00140255766308302	29.1945812911435	38.1080760008626	44.0768762498992	44.0785852213012	0.00170897140196757	5.97050922043854	14.8840039301576	4.11862210733034	11.9578339928321	3.22753924529388	9.98853257978953	51.1400432221669	0.05975	0.2045	0.33975	0.4805	0.111111634836309	0.017756628816675	-0.0247269276797723	0.0131240152153103	-0.0332004077957275	0.0283291670370446	0.20392907043055	0.151768674616832	0.101543281688712	0.123996528258365	0.34988135255185	0.0503333333333333	0.176833333333333	0.3225	0.448333333333333	0.00240196101786909	0.0176020780632687
54	2.40111781965742e-06	7.73275455927319e-06	1.91584559503591e-05	3.94261665469429e-06	0.014857493597961	0.0510441250678058	0.0292260640906981	0.134940144670728	0.000302089510401741	0.00729649185092447	0.00161141809664339	1.80625187675756e-06	0.000391280186378027	0.000735751199431998	0.00143742282414052	0.00293332577667428	31.516961211637	41.9249597658854	47.0086634032996	52.9419515636619	5.93328816036228	11.0169917977764	21.4249903520249	2.23473056447074	13.0573936890705	7.1984907665701	9.94665641589199	54.9706379265613	0.0595	0.20825	0.3315	0.47725	0.0819101718410229	0.0886505842697467	-0.0403716998249507	0.0464433757256834	0.0194053136818869	0.00313919445584257	0.307300974789944	0.186775442322834	0.0601336500862172	0.0233998680760721	0.312765837412511	0.0525	0.179166666666667	0.306	0.445166666666667	0.00217784252897459	-0.0247966768142803
55	0.000123789797593109	5.25135783408955e-09	2.28782491970824e-09	5.00525798724819e-09	0.717903381582729	0.0604999643571891	2.45749057847713e-06	0.0154844420692796	0.0628867385735917	0.0281602178510403	0.00170883468867848	7.01176488216066e-06	0.00131100156311497	4.47857420525486e-05	0.00301992842947163	2.64257432968296e-05	23.0492441703609	59.1480269920212	69.5920378471637	69.7225482888025	0.130510441638762	10.5745212967813	46.6733041184416	5.86049461505354	3.45956811672659	4.81823185929352	9.83864348180941	51.4311605560577	0.0565	0.19875	0.34225	0.47875	0.155087705459218	0.145653258694073	0.0662349870276903	0.0648601334688279	-0.0147315427446113	0.00505115988298184	0.258320786906557	0.429611898924043	0.179162939766722	0.0106184017417513	0.433584099044532	0.0456666666666667	0.183833333333333	0.321166666666667	0.446833333333333	-0.205894997291057	-0.0340916717702084
56	2.00879594564918e-08	5.55455241674786e-10	2.81388530145921e-10	1.39895242592754e-10	0.0525768727843347	0.015214526988409	0.000127550876319465	0.0687391903602513	2.91147477274412e-06	0.00395516187800777	0.00286438705634551	1.59346298105403e-12	7.27588368496079e-06	2.56569386244187e-05	7.97548871037571e-05	0.000200966943354113	41.6105964216986	64.2841325982808	74.5897538201607	78.3470710308393	3.75731721067859	14.0629384325584	36.7364746091407	3.31287368606172	21.8740309414061	8.30428644078165	8.89189873506621	88.8952518381663	0.06	0.218	0.3375	0.476	0.0249204374284209	0.213836846590523	0.101466842294123	0.0375772206444514	0.017348698011829	0.0189414104348353	0.242662520943789	0.436326110420356	0.129627884761928	0.0686744032917564	0.62884150458263	0.0515	0.18	0.31	0.445666666666667	-0.172960426655144	-0.0395498904932801
57	0.531959564464978	0.0966375353527626	0.0161246830195269	0.00100837368369529	0.00149569329349547	0.000632794086116904	0.000297688618492701	0.873716489305761	0.209192365473084	0.22769408840339	0.786809312411843	7.87599853229921e-05	0.898437240001076	0.123866278009557	1	0.322991670297702	3.15665902542241	16.1060155410814	27.5887883230243	37.6727018149031	10.0839134918788	21.5666862738217	34.5160427894807	0.025261785006478	1.57700681147435	1.45520819638841	0.0731465537319309	44.9224614959909	0.05625	0.19675	0.33675	0.45825	0.147913367068914	0.122169914967093	0.0483431624128354	0.0191283902830996	-0.0239781460292695	0.0393758009605994	0.371264493913612	0.153229649367455	0.112486219112765	0.11787662475117	0.64686837803671	0.057	0.186666666666667	0.325166666666667	0.4555	0.0257389543962881	0.0120946199604439
58	1.24795699872478e-08	1.5722008549557e-07	7.97828375115911e-08	8.94478590463517e-08	0.198736447190798	0.0447332957712192	0.0453821473543868	0.0359813257092479	0.0151020913059523	5.25217446403558e-05	4.40946056339508e-05	2.97091699573713e-06	1.19180716274678e-07	5.38880298587817e-07	1.58168506935417e-06	4.85252168268983e-06	42.607872200766	51.2472582153059	60.953213638466	62.6048493571288	1.65163571866287	11.3575911418229	19.9969771563628	4.39798946230803	5.90451873627171	16.3548441874245	16.6864595239858	53.6798877469989	0.0655	0.20375	0.34875	0.48725	0.0988346589189611	0.021262051288042	-0.00516652052648193	-0.0184055278522452	0.0164903142183568	0.00459165609161898	0.246788079718227	0.309001704063609	0.138039201555049	0.142761562552395	0.443188593991159	0.0553333333333333	0.184166666666667	0.31	0.445666666666667	0.0253109091105362	-0.0283701626810055
59	3.10121874982427e-05	5.74923671670373e-05	3.53877952614589e-08	6.30036607846957e-08	0.46768728363763	7.07536612622992e-05	9.73614379161206e-05	0.141382586116196	0.00812816541515751	0.000213937150278833	0.0593542162951951	3.64606521349586e-05	0.000411953200739854	0.000176608378390836	0.00152123351659772	0.000543628259240398	26.0434784234822	36.960431481828	62.9521358968632	63.4795707920639	0.527434895200713	26.5191393102359	37.4360923685817	2.16284630056089	7.00501584811354	13.7045359530312	3.55533806885978	47.0265549580148	0.0585	0.20275	0.348	0.4655	0.0833783096756338	0.036503446926212	0.00857896602887666	0.0222640993038444	-0.00138687501919916	-0.0262048258680725	0.337741065746315	0.372886524844135	0.342126297800873	0.0109845112174643	0.265855859728076	0.0516666666666667	0.1815	0.3125	0.446333333333333	0.00684078138876474	0.0428289970804939
60	1.27311872008618e-09	1.06093634650296e-08	1.86176583115603e-11	4.21494870888738e-11	0.639915978407121	0.000251143902474057	0.000386770606252175	0.0169594284105153	0.000652088303017976	2.28987650332402e-05	0.000279111429717393	3.74746606387285e-08	3.04525271320346e-07	1.13882439244273e-06	4.43460711842807e-06	1.12512588159491e-05	47.3762367022355	57.5273907411611	80.9791876511736	81.1980397216976	0.218852070524008	23.6706489805365	33.8218030194621	5.70056751783204	11.6210713262735	17.931598035444	13.2056164083642	64.7710860221019	0.058	0.20075	0.34475	0.486	0.0562172325840817	0.0659141266665248	0.102713222723892	0.0478294037500147	0.0454089653859845	-0.00775042744042922	0.557260199573245	0.378702169885157	0.196960210586552	0.0120577327924925	0.365079118042633	0.0471666666666667	0.173666666666667	0.304333333333333	0.449	0.00792625656656273	-0.0827437601377234
61	1.36917577917412e-05	3.44839620306689e-07	3.76942424440484e-07	4.11423400534177e-07	0.196579748254205	0.0953222597481499	0.00111763072334454	0.0370590135665703	0.000577164128140308	0.00246528128498229	0.0437893424990295	1.95214186596465e-06	0.000890211914554774	0.000138267353684234	0.00415171845688214	0.000417473212288404	27.8001666659402	49.3943842925219	57.0928981716352	58.7605023073556	1.66760413572047	9.36611801483377	30.9603356414154	4.34769764423618	11.8482224289746	9.16618367322553	4.06466605831156	54.7697283039762	0.05875	0.21475	0.343	0.468	0.138382856114646	0.18391029283155	0.224131139231809	0.0431726768823619	0.0262284447791141	0.0217862286961403	0.316092176199071	0.377051757509459	0.262276932839404	0.0689398797321623	0.446456479285613	0.0491666666666667	0.186666666666667	0.314	0.4475	0.0289124990618832	0.0166366061464128
62	3.88118436119767e-06	4.59454120534811e-06	4.17696375318581e-07	8.46003586608471e-07	0.768554698449475	0.0174190416654078	0.00560291688826503	0.0121961138252713	0.000375383962743183	0.00220152594037351	0.0946267033808043	2.61274837324115e-05	0.000195545667367826	0.000229720267353463	0.00129267183324549	0.00108691137117235	30.4945934877833	43.1921977862075	56.8355400652508	56.9221325075487	0.0865924422978424	13.7299347213411	26.4275390197654	6.28213416672452	12.6509047819054	9.37343490119383	2.79384882049999	47.9271649257832	0.05875	0.21025	0.3435	0.4675	0.13790562674909	0.118473560790713	0.0410508648076386	0.000211007983222527	0.0085578692927665	0.00499552201272384	0.361065810654882	0.145789266568789	0.172213026985829	-0.0742946406800766	0.285172302282156	0.0473333333333333	0.1815	0.314166666666667	0.4505	0.036358131947042	-0.148216788030916
63	4.28271193998219e-07	4.23150960133422e-08	8.57429580495081e-08	1.82144473879131e-07	0.831262987851691	0.260410092192635	0.00731691233943719	0.000142953586602744	0.0258703287658046	0.000626554568779629	0.0191639509350856	1.52880555968158e-07	0.000140365120489006	1.08453469462424e-06	0.000614372996693502	4.60151643885235e-06	35.1718262945869	54.3190350702207	60.7753678332228	60.8207717808618	0.045403947638988	6.50173671064113	25.6489454862749	14.4628191328275	4.96466480552408	11.6953804727327	5.48649260472484	61.2613323356928	0.06625	0.209	0.3415	0.474	0.117431332555405	0.0831162356069265	0.0960647677450332	0.0645060479648208	0.0380579469399001	0.0174175791121477	0.36572356699345	0.187894502031349	0.157093504602384	0.0468166268333295	0.261313996024394	0.0483333333333333	0.190833333333333	0.308833333333333	0.450166666666667	-0.168800971928594	0.0121453532900143
64	1.43000676382208e-06	3.16549240942893e-09	7.46496414686786e-10	1.28195739447702e-09	0.383580784398013	0.0261528814206963	3.04103839749678e-05	0.0203709444797028	0.00881262736277093	0.0262193288616601	5.18396026973628e-05	1.60534206733606e-10	3.99754357727354e-05	3.46847829514419e-05	0.000418574333414662	0.000247542729171701	32.6181230727234	60.3105441271837	72.2709620868263	73.03015637934	0.759194292513712	12.7196122521564	40.4120333066166	5.37982301698867	6.86041105784352	4.94149634102178	16.3796211798435	78.0188301651572	0.06225	0.206	0.33625	0.47075	0.165425377281023	0.183171304792387	0.0970054381199724	0.0163408487696538	0.0460933167743307	0.0180369757161387	0.366877838932507	0.531693020478381	0.221522250384711	0.00678957812305396	0.453193045306408	0.0513333333333333	0.184833333333333	0.315	0.429666666666667	-0.0865771759153739	-0.0414170619832208
65	0.000157300566400388	0.00180030241354813	0.000199972715375948	0.000175684512562932	0.155568428656291	0.0117936675452834	0.0431285020449371	0.125604316725167	0.00608409667594188	0.0751189672049108	0.00150116217568427	0.000218715908395178	0.00284529560373544	0.00880695182809686	0.0204359444861392	0.0426791311286115	22.5280441798168	28.0074425418206	40.6762628571378	42.6930458250208	2.01678296788305	14.6856032832002	20.165001645204	2.34600768253131	7.52522466106711	3.16746476697517	10.0771884620062	42.0768208491069	0.0595	0.2065	0.33925	0.46975	0.0786376089071756	0.0906763096820128	0.112520937630126	0.0362560836992666	0.00681869598300157	-0.0101239552371838	0.318802616984274	0.31876764082761	0.0857727917300705	0.052660957416387	0.44715193560127	0.0523333333333333	0.184333333333333	0.322166666666667	0.4375	0.000453291818128347	0.0603198793879746
66	3.28643533920048e-05	8.09974745362441e-06	1.98975581634276e-07	3.94410067925155e-07	0.671946857580322	0.00439477139830273	0.000536227727891847	0.11425451535519	0.212782638044632	0.000458055566241492	0.00123512426514328	0.00146049548748846	2.32568721077082e-05	8.17652618821158e-05	0.000199797492460728	0.000489228677185504	25.9185308975575	41.8117113324115	58.6883972127398	58.8677304680168	0.179333255277015	17.0560191356053	32.9491995704593	2.49436411191891	1.55239217640883	12.2791148764518	10.4370493546012	36.5728073489982	0.056	0.20075	0.343	0.48925	0.128638229107871	0.103069793685163	0.160900993770479	0.0200445875738813	0.00275507826630662	0.0410265585547987	0.390835824630316	0.418842975411961	0.104062441083547	0.0136854483353138	0.254682092667103	0.0488333333333333	0.190666666666667	0.3095	0.456333333333333	0.00479543888138683	0.0114318155154106
67	9.1464846378996e-06	7.3179239228048e-08	7.83413374890075e-09	8.50137736296226e-09	0.179379496200999	0.00883148138187393	3.92698006201258e-05	0.0613876549838525	0.00384571064318882	0.00857959049312356	0.000974299979321463	4.41669580091789e-06	0.000309806133838929	0.00093791667840372	0.000434081248490122	0.000986959613163033	28.6641777805489	53.0405606251443	66.6245679748827	68.4273253716674	1.80275739678473	15.3867647465231	39.7631475911185	3.49949204778841	8.35526647944243	6.90831294044074	10.8757798064762	52.6450090171301	0.0615	0.20475	0.34475	0.48525	0.0594529768942024	0.230733066816126	0.218184752349458	0.0217118662855584	0.0322127382767497	0.00681842116022124	0.442617363300675	0.488655261149304	0.188332374185526	0.141858152999684	0.680855876765107	0.0526666666666667	0.1815	0.3195	0.451666666666667	-0.0061756460086165	-0.0392463693132753
68	9.89889820299809e-08	2.86021821589117e-06	2.15932000121948e-06	2.44430914013715e-06	0.219054453699517	0.0796718991464164	0.143899789360727	0.217199998213367	2.65118417858202e-05	0.00106355704904007	0.00226250480313708	3.22310556059496e-07	0.000126324514524339	0.000269635570667085	0.000523723215092969	0.0013364602920556	38.2609860332377	44.3394524322575	52.6764478558762	54.1870026206961	1.51055476481997	9.84755018843862	15.9260165874584	1.52277524734654	17.6528449288671	10.7135163896637	9.32336201370708	59.3796137455949	0.06	0.20475	0.3435	0.48125	0.0411788930162059	0.0670361425006028	0.0923723891935132	0.0217152808408642	-0.0105145263436733	0.0585938419892591	0.247640348749199	0.126078470635414	0.186367858578096	0.0750084506848558	0.469193338690099	0.0541666666666667	0.171333333333333	0.312166666666667	0.450166666666667	-0.0841071371057411	-0.0340374082287298
69	1.75840862380781e-07	4.46776266279039e-09	1.37118389879355e-07	7.1332727806408e-09	0.00236347941840147	0.0963403799445741	0.000819318821433588	0.000644502453566437	0.00175638706503014	0.612869179597407	3.56653730400079e-05	3.85057627179172e-08	7.70239782151622e-05	0.000108183493441796	0.000187605484910726	0.000170433518729753	37.0508055313403	59.5195156176633	59.6135182113649	68.8569009351268	9.2433827237619	9.33738531746349	31.8060954037865	11.6428366256359	9.78816441094386	0.256017937534125	17.0891557205159	64.7037590575173	0.062	0.20075	0.3265	0.48775	0.15243467544729	-0.0490564803807267	0.228557970883565	0.0329363011467694	0.0251296197356952	0.00597661909495684	0.149726170486843	0.246594167146481	0.225967252469481	0.0305277681892521	0.72002383360071	0.0463333333333333	0.175833333333333	0.321666666666667	0.445666666666667	0.0179719494406641	0.0719794343042076
70	5.43231568957845e-09	4.7970107474487e-10	4.19983274550585e-09	9.58599475453868e-09	0.962393941617112	0.621025309726871	0.0136700313186863	0.0384767587653533	0.000383595314482651	0.0310800910633133	1.12880212740855e-06	3.25091919303251e-10	1.62162948843403e-06	3.87148354053326e-06	7.52918661055419e-06	1.26762351388277e-05	44.3478563874814	64.6173877652618	68.1307856172061	68.1330087084425	0.00222309123637388	3.51562094318069	23.7851523209611	4.28382101736952	12.6104540467659	4.64853338032299	23.6949181383134	76.3316865387428	0.0565	0.2065	0.33425	0.485	0.157974387938355	0.0296203046741853	0.0634946695848591	0.0162157353735484	0.0479330127917904	0.013876614538097	0.278467211620522	0.165438808924136	0.162096744724852	-0.0272983548331979	0.331195627694164	0.0471666666666667	0.178	0.313666666666667	0.4355	-0.00742794634979338	-0.00865057518798818
71	3.95150679994221e-06	1.86555132463664e-05	4.78255392473825e-08	4.68334038368019e-08	0.156838658500149	0.000177481334091859	0.000395664627005278	0.0026003328862899	0.216441711216947	0.000276726046671937	0.0071667962082206	3.1120559856743e-05	7.90391300325268e-05	0.000272670315560974	9.8482215462054e-05	0.000253220724394475	30.4563233850931	39.7626267842352	62.2131864114344	64.2176316841797	2.00444527274522	24.4550048999445	33.7613082990865	9.06861963474421	1.52780807959243	13.2217031474574	7.23068235094433	47.4552441362572	0.0625	0.19625	0.34325	0.47	0.114155278201071	0.0925067049391595	0.0264108051321707	0.0398645697819301	0.0313633505300132	0.00507083887926259	0.349172438878863	0.427123508142518	0.19382243890389	0.11109051285566	0.579911097896768	0.0485	0.186333333333333	0.3085	0.442666666666667	-0.00411618122996598	0.0160349452665321
72	5.4476233915736e-08	8.22087029677297e-10	3.61770499607926e-09	2.19962831443272e-09	0.0721858390481887	0.138914484932924	0.000706785446232627	8.87288088687508e-06	0.54054243678107	0.000716715519523682	0.00185427506292542	1.79533170375841e-17	6.41977501390619e-05	8.12230757900336e-06	0.000139553500284114	1.3470519307613e-05	39.5169098715924	63.3919186629719	68.4902729942769	71.7228766074913	3.23260361321445	8.33095794451947	32.205966735899	19.7399120313576	0.374535343498792	11.4453909586719	9.68847365828151	114.951771805998	0.06275	0.19425	0.342	0.4775	0.114930054902088	0.146272538297703	0.107878744742401	0.047463942216727	0.0541468164522645	0.0668477634478353	0.295452218175996	0.343141006422116	0.113601620760778	0.0944611666569467	0.434773355673966	0.0426666666666667	0.189333333333333	0.309666666666667	0.445833333333333	-0.00968504770677298	-0.0160812558769006
73	2.02993606315685e-05	5.45046756206192e-05	2.57545150265829e-07	2.63511856276874e-07	0.174496234816637	0.000369452268087926	0.000539238602232244	0.096249640548209	0.00325393065231363	0.00226063263730856	0.00740222794149784	9.78128224654799e-09	0.000620803284313618	4.61827115633076e-05	3.40643983279617e-05	3.40252328366405e-07	26.9550362832015	37.0943850622571	58.0453344217967	59.8892198366375	1.84388541484077	22.7948347743804	32.934183553436	2.76661275083279	8.65931797855956	9.32487887266689	7.17267590707161	66.0866208829222	0.05675	0.20675	0.3395	0.47575	0.0725586771226522	0.139619364747448	0.0840726397006288	0.0150834731304092	0.0358762154820975	0.0294004007938116	0.368461100379761	0.193078435415093	0.209256220609481	-0.0482666215192408	0.286406642604709	0.0491666666666667	0.183	0.310333333333333	0.4485	-0.110865495777754	0.0218799041670474
74	4.94427455023735e-05	0.000322180262940794	4.9116102962113e-05	7.13991149131696e-05	0.406133180633422	0.0271360035821273	0.0432619231975379	0.79427731128568	0.00216319748981721	0.193882408629813	0.00018452432176063	1.03055795340098e-05	0.000874764930278055	0.0020232091322588	0.00635308901547748	0.0103088832104569	25.0375492966778	32.5653346940235	44.5022916325397	45.192383365662	0.690091733122244	12.6270486716385	20.1548340689842	0.0679959680019238	9.40563363803267	1.68786681585516	13.9824569597076	50.4132155615856	0.05925	0.20375	0.323	0.48875	0.0779442282538983	0.121219547942791	0.0261314463767137	0.0575334336117211	0.00158868922404224	0.0235188818756618	0.320781079559293	0.238678817203652	0.19383748545577	0.0707917996075424	0.429489187466617	0.058	0.179166666666667	0.310666666666667	0.450666666666667	0.0407862560505114	0.00788822932766621
75	1.98312494970233e-08	2.353991391341e-07	1.29499754648451e-07	3.49797108037049e-08	0.0227610562187855	0.0119900182652225	0.016006993853073	0.00501105462287983	0.0341546769441354	1.62780634522366e-05	0.00081918090219004	7.91075171553709e-07	4.4828476183834e-07	1.14905292493978e-06	7.1316333283197e-06	1.25630156657189e-05	41.6375557089195	50.2965193213386	59.7552600808995	64.9419096244164	5.18664954351698	14.6453903030779	23.3043539154969	7.87544473268554	4.486944211847	18.5816417542865	11.1972625830313	57.0939757925002	0.06075	0.20275	0.35375	0.4715	0.101855752153238	0.102135115784806	0.0733938003753466	0.0326241477807177	0.0200928575153575	-0.0182484745322523	0.330025810886077	0.265402970353838	0.161988961180953	0.0505052734306833	0.440990334704609	0.0478333333333333	0.185666666666667	0.312333333333333	0.4375	0.00733455001946687	-0.0629158836316044
76	2.26093243136448e-05	5.50251927027605e-07	4.7711635064681e-09	6.92519053000494e-09	0.292922778096546	0.000945971891401293	1.49203676048804e-05	0.00662679029111309	0.00162421388473431	0.0537124960235406	0.00955474798483004	0.541135255992885	0.000406644602139903	4.68059241353078e-05	0.000842172287649978	7.15624149470074e-05	26.7234281555357	48.2862875139981	67.823186141839	68.9293251818963	1.10613904005731	20.6430376678982	42.2058970263606	7.37143848467713	9.93209701186061	3.72161186575795	6.71607870411026	13.7949345024883	0.05975	0.209	0.3275	0.4675	0.121919546510748	0.116520790176322	0.0571022054851398	0.0199580954948949	0.0116253717714801	0.0223240268028469	0.281060088467427	0.271158111377778	0.234612943833144	0.114528472594705	0.36797433597848	0.0473333333333333	0.1835	0.309166666666667	0.441166666666667	-0.213272294575929	-0.0205401357536302
77	4.34752584535177e-08	2.25747257352577e-08	3.25683886519802e-08	1.18111850401037e-08	0.0345921265063068	0.0370326028789465	0.0036874612682949	0.0444711611896834	0.000100628273050227	0.00526689867076712	0.000127899684718371	5.7142426666325e-10	2.46469412668002e-05	1.13036536198738e-05	0.000233623152846146	8.56809462734606e-05	39.9907521151836	55.7796946267408	63.1554993315804	67.6206950498599	4.46519571827957	11.8410004231191	27.6299429346764	4.0385824728628	15.1248808447399	7.78543914936017	14.6724863041236	74.977928412032	0.062	0.21	0.347	0.487	0.106781431662133	0.141679127131469	0.0882245541376897	0.0356030192996025	0.0439064843186931	0.0365767886418699	0.351609170636388	0.321915948931265	0.206481484183462	0.0576838797349126	0.474792959186135	0.0525	0.178666666666667	0.320166666666667	0.448	-0.0582838700880384	0.000688749816838943
78	7.74197559046007e-05	1.44605589383823e-05	2.03359840857229e-14	1.75032228257018e-14	0.104685582048084	2.01625559752726e-11	1.20899398043853e-11	0.0119352220992593	0.0862004542299436	0.00882076658573018	0.00326150537225377	9.1422265347205e-07	0.000710205333813058	0.00218731667237891	0.00034999166311313	0.000874184909108577	24.0676315160235	40.3905751150814	96.6937504380403	99.3264197647441	2.63266932670376	58.9358446496626	75.2587882487205	6.3204665711346	2.94393590274194	6.85876152084347	8.65508123541076	56.7234434676649	0.061	0.19775	0.34075	0.47375	0.116217619584132	0.111014651565128	0.0966118032927708	0.0392564448785089	0.0799122791420968	-0.00576573990833163	0.643077695769565	0.422177524520901	0.308261204922291	-0.0336931174034521	0.572503592100888	0.0493333333333333	0.184	0.315666666666667	0.443833333333333	-0.00852199561648393	0.0126595307713088
79	2.37589777918726e-05	6.12095516649632e-05	4.15543553250939e-05	7.17927354139277e-05	0.633959045029973	0.136780463040005	0.0694538928968505	0.0029471079592255	0.0173643372858389	0.0084967463608841	0.0156457403779177	0.000404672042164101	0.00182496658623713	0.00580751587115957	0.00918253502067136	0.0201605327471579	26.616793256755	36.8030229663782	44.9505439387576	45.1772740878368	0.226730149079231	8.37425112145866	18.5604808310818	8.83992785053306	5.65917012192403	6.92566349143453	5.84225747365417	40.3271884991576	0.0625	0.21025	0.3475	0.47175	0.073106880654248	0.129502904773936	0.0989150621148469	0.0123095230594211	-0.0220378269321187	0.0153429407525244	0.356578386107213	0.276956516750135	0.227907358272907	0.0164876983975669	0.351353279576859	0.0486666666666667	0.190833333333333	0.322166666666667	0.447166666666667	0.00541128978936873	-0.0645543434707989
80	6.55321693295286e-07	8.97996911904462e-08	1.15010944155662e-09	1.96864667298049e-11	0.000605647592172269	1.21008189174403e-05	1.05929092042093e-06	0.000175903827149905	0.0125473941505116	0.00446473558524781	0.007424610375833	1.29451835366017e-09	0.000103515611338853	0.000137680333460212	9.83245781891879e-05	0.000104177752031914	34.2720814940549	52.5615990100196	71.2393584791571	82.9978970833181	11.758538604161	30.4362980732985	48.7258155892632	14.0724251684469	6.23183083691583	8.0844225126657	7.16725971064807	73.0065891727635	0.06425	0.201	0.34275	0.47825	0.103942801482564	0.076459398901699	0.0677898719071221	0.0235214699145759	0.0464543720704655	0.0535706021283563	0.259852457793974	0.314459445386453	0.12986867695058	0.10216820227439	0.543009954741909	0.0468333333333333	0.181	0.3155	0.451	-0.134905809767331	0.00699003199079012
81	4.69960073181304e-08	2.18386020385115e-08	1.16368437230994e-08	5.23475282641787e-09	0.0469243742757486	0.0172321654429025	0.00171195023705095	0.000991515973432911	0.00134598124494252	0.0669205124705866	6.18198219348575e-05	1.11183895835769e-09	5.92666469991808e-05	6.45099539440994e-05	7.26350783946028e-05	6.01064940076189e-05	39.8272059958399	55.856598352635	65.6650382975204	69.6131363865788	3.94809808905848	13.7565380339438	29.7859303907389	10.8433423979977	10.2783793018843	3.35698430910816	16.0460694066842	73.3740988679794	0.06275	0.20875	0.33925	0.48225	0.0735130769303319	0.107621595217425	0.0689117890327335	-0.0645099293959113	0.0215603376572064	0.0136444267023964	0.28043415833133	0.100341337509813	0.154739599711578	0.0381872386128962	0.537758309459849	0.0475	0.182833333333333	0.321666666666667	0.4415	-0.078838467797452	-0.0837119335067056
82	0.000540721789983321	2.15313933452163e-07	2.5230223490404e-07	4.08651695280624e-07	0.409238555452957	0.141928374323955	5.39642967923105e-05	0.0150044491661428	0.0112621100901941	0.016524950236316	0.0769230778985191	3.5546088050649e-05	0.00456101683394944	0.00111050724643598	0.00544495793721911	0.000549114887918377	19.8250321104861	50.5068505366071	58.0966570351229	58.7776687671067	0.681011731983745	8.27081823049957	38.9526366566206	5.91594539441257	6.42348249322458	5.74613760174543	3.12874199621911	47.0954085971277	0.056	0.20825	0.33725	0.4715	0.188051527813249	0.131057036572708	0.104612783511527	0.0436053099203701	0.0709634592577763	0.0644477576755875	0.370029053557413	0.341273144290335	0.0565724445377946	0.0502481143855465	0.352863233589102	0.0451666666666667	0.187666666666667	0.314333333333333	0.4535	-0.115179027829967	0.0797159317231126
83	0.0145462387854756	0.0732221974446544	0.0120539571975169	0.0158362594852923	0.473962863355776	0.0347809563835283	0.118920345162503	0.40059262163401	0.675840891446177	0.0303653595740846	0.00868991716357466	0.0786198932779621	0.00709066062796661	0.02027821084707	0.0257326546534288	0.0519564916681427	12.4104599366401	17.0519562363988	28.5397322451972	29.0524543100837	0.512722064886475	12.0004980736849	16.6419943734436	0.706546674136007	0.17484548583343	4.68848780764347	6.88547089383792	23.2676619171308	0.05725	0.186	0.334	0.49075	0.0290134944207387	0.0623629763598709	-0.0122952625785753	0.0151562839905895	-0.0140175014717411	0.0108148468269805	0.395331155334962	0.359848565817136	0.0646931577513669	0.0436755807265848	0.21938348067	0.0533333333333333	0.189333333333333	0.313333333333333	0.464	-0.125221433390758	0.0352234167127776
84	1.06961407238154e-06	4.12893711967837e-06	2.60599875612517e-07	5.5040677469778e-07	0.94793611923203	0.0123726885002336	0.00979722558943359	0.0213581436743051	0.000158637190308635	0.00562186153525367	0.00462028637622104	2.50546093611882e-06	0.000167818839127563	0.000546414220019545	0.00166184435666388	0.003699947897841	33.234163266563	43.4513515509752	58.0159066048363	58.0201705345971	0.00426392976078205	14.5688189836219	24.7860072680342	5.29732965235235	14.2668147843015	7.66768255907846	8.02237806692938	54.1228517454414	0.06125	0.20925	0.3405	0.48	0.112186005603535	0.077852675089168	0.144431772180968	0.0597961344962911	0.0602895397208805	0.0229296690132181	0.264221802967665	0.169305548868255	0.226455759435729	0.0655254539257431	0.375949211191931	0.0505	0.178833333333333	0.314	0.451166666666667	0.067562543152247	0.0474332018741398
85	2.20625604071127e-07	1.36834710594092e-07	9.87557780144725e-09	1.42395632544599e-08	0.294764982524295	0.00812631177646342	0.00127986811047804	0.00616498700107363	0.0977994277309852	0.00142895909026868	2.77767454829857e-05	2.95652305756649e-06	1.77221951033031e-06	2.34506508785586e-06	1.94128386801084e-05	1.90163398467677e-05	36.5723757116648	51.5736762414308	66.0633501319389	67.1610793686268	1.09772923668788	15.587403127196	30.588703656962	7.50143445845015	2.74106728362676	10.1680425078303	17.5642085542659	53.692527574588	0.058	0.2	0.342	0.4885	0.0732636425026063	0.168081774949851	0.207873027485647	-0.00950380242232231	0.044477467267102	0.00390213640863554	0.391311246661298	0.149809896879332	0.246310454392835	0.0670907618790299	0.418481557594739	0.0456666666666667	0.186666666666667	0.3115	0.445833333333333	-0.0419562341983697	0.0140384489460628
86	5.25106000615043e-08	5.83976362313161e-08	1.64986228852701e-10	3.55993023088712e-10	0.609463335087696	0.000412087190121389	0.000138632308215693	0.0281640916894114	7.55560348413043e-05	0.000632163371186133	0.003232211984814	2.21750935523899e-06	5.52908541381933e-05	0.000211255400816429	0.000197562259364018	0.000524468301081859	39.5941250684264	53.5677790289046	75.8531001783849	76.1140573374214	0.260957159036479	22.5462783085168	36.519932268995	4.81799477108871	15.6663627240996	11.6787986970703	8.67152160929254	54.4396002113909	0.064	0.204	0.349	0.4865	0.0381600415824061	0.195945763548363	0.0567195149917988	0.0531264008054763	0.0262900922086938	-0.00758923834991173	0.444302123142733	0.510226434369442	0.0558851398270996	-0.0262413690594173	0.427501840927383	0.0535	0.1725	0.316166666666667	0.4565	0.00236580628587768	0.015972066886145
87	1.12178982901941e-05	2.55878627664167e-07	1.1905830407595e-08	2.66567521155784e-08	0.943085550175281	0.00837428081913429	9.92117160774301e-05	0.0886457251268976	0.000917890629948608	0.000210999705935504	0.195473530950393	2.6467698753862e-07	0.00100808393926522	0.0029278583250235	0.00840265214690664	0.0158632646321733	28.227189279256	50.0996471727776	65.6095353519413	65.6146322101995	0.00509685825818451	15.5149850374219	37.3874429309435	2.8987963006939	10.9862760088708	13.7305025648875	1.6758745494808	59.878069267576	0.06175	0.21	0.353	0.4655	0.123655711889762	0.130212450823112	0.106210079627198	0.0524120140547508	0.0756833555527699	-0.0126126643851644	0.326277941934926	0.325455521933472	0.118001266405533	0.10680136913345	0.282995557847031	0.0536666666666667	0.183166666666667	0.317333333333333	0.452333333333333	0.0305049616952994	-0.0898449867800578
88	0.000617366504489319	2.24090667298571e-05	5.38847910648662e-06	7.73395583947221e-06	0.356951973684327	0.0367099374709059	0.000871136500042894	0.769034277128009	0.0182922891669248	0.00169497281598235	0.0475352661823635	9.32784987450824e-05	0.00191302005932965	0.00537939684341768	0.00751937042347338	0.0152530887780647	19.5329716938213	39.3093318061219	50.3240244096669	51.1726128301234	0.848588420456508	11.8632810240015	31.6396411363021	0.0862234734850063	5.56793806287351	9.85362668084599	3.92634094776986	44.4556964085202	0.0515	0.1985	0.34425	0.4735	0.0854431757765123	0.267130572227774	0.114877636427482	0.00704592477276077	0.0718627200658583	-0.00155109001183815	0.442792789043427	0.398503748641501	0.11706992243564	0.0714861320155278	0.345471661184474	0.0528333333333333	0.179666666666667	0.314166666666667	0.453333333333333	0.00786956846931483	0.0340528736391304
89	2.95227281155897e-08	8.05668214159629e-11	2.91127653216294e-13	5.81230990418132e-13	0.426037550347467	0.000404639682792185	5.21697152906189e-07	0.855966762504469	1.08159277400637e-07	0.016594904315662	0.00725929237995027	1.48509061884949e-09	1.31685712853713e-06	2.40263519727929e-07	1.7314196878686e-05	2.50296140637056e-06	40.803139390453	68.6550214572126	90.6092301852623	91.2428310800169	0.633600894754636	22.5878096228043	50.4396916895639	0.032946121614259	28.2221577777964	5.73871762237286	7.20766381289468	70.6279424275274	0.053	0.21775	0.3335	0.48	0.0773986648397192	0.10827204223762	0.192667601178228	0.0508541606463071	0.0020262519647111	0.0456701326318604	0.215749317937286	0.384766129049173	0.276918553145765	0.0389262891623408	0.535959676745126	0.0538333333333333	0.174833333333333	0.310666666666667	0.452666666666667	-0.132309291756351	-0.113047568719671
90	0.000113299440024553	3.32377989015674e-05	2.52472281498968e-05	2.29826676589064e-05	0.157927025594519	0.0769034463141392	0.00902301047436747	0.00220336115144042	0.0586312159718885	0.0387919039160927	0.0106019389980016	5.59527821815927e-09	0.00400979811432888	0.00906766745372166	0.00340606503675667	0.00654861663025645	23.2416490437463	38.3305602571054	46.2783190502814	48.2722830420244	1.99396399174293	9.94172278491897	25.0306339982781	9.37190748524426	3.57568632327275	4.26995735955461	6.53084818665411	69.4505193353499	0.06425	0.20175	0.34625	0.4745	0.0640993065194314	0.0358026767096803	0.126277307173801	0.0541765236506167	0.0685698502645773	-0.0139751183949826	0.188741698772447	0.306730053789896	0.148131103552943	0.0171672361014796	0.450591150376352	0.0498333333333333	0.1865	0.326333333333333	0.4485	0.00919523994694366	-0.087856180306139
91	0.00243427941370335	3.87599523761535e-06	3.70027405656921e-06	6.9186304880289e-06	0.67836881415422	0.164014836661922	0.000249434192904389	0.0412768098145712	0.755760326326572	0.000757821102400245	0.294661190578972	4.31060759397406e-06	0.00376290975681167	0.00137968154917256	0.0230503756512359	0.0072453103015128	16.4836923232942	43.6045351819776	51.2944287606369	51.4663966016597	0.171967841022706	7.8618614196821	34.9827042783654	4.16461430556228	0.0967539722096262	11.3417932911416	1.09820126495106	52.7086319676334	0.06125	0.1905	0.35125	0.469	0.092402818233766	0.0311197835082622	0.185207561386751	0.00272550276581806	-0.0262463059263415	0.0617331122958519	0.0764311034362465	0.016370200098007	0.297989474569177	0.0317387288433194	0.27359416714501	0.0516666666666667	0.193	0.318833333333333	0.458333333333333	0.00466822647984598	-0.00848414982820022
92	7.38615655787501e-10	4.06813546214973e-08	3.64083424179481e-08	5.13061766582385e-08	0.292430341079473	0.0880451858390435	0.1615469157228	0.834032466418349	1.37024391624489e-05	0.00349145453039875	4.92446026505512e-06	5.56820084430842e-07	1.09999528772731e-06	1.28581797060124e-06	8.90852424255758e-06	7.84145706376275e-06	48.5105572093744	54.4107476968929	62.8824637959187	63.9908623102019	1.10839851428318	9.58011461330898	15.4803051008275	0.0439039226039313	18.9101124356694	8.53101229551794	20.866445093965	57.9906511512808	0.0575	0.2115	0.3435	0.49	0.0405523017999097	0.0463273013953091	0.0622345987123194	-0.0192745862779265	-0.0254258416459162	0.048149689280321	0.297892605208538	0.203540769212592	0.0865902670230752	0.012933546615018	0.267445712107961	0.0585	0.1765	0.3155	0.4435	0.0174612623219425	0.0218810746237969
93	0.0228918246828327	0.0202667408664302	1.73027438678383e-06	3.21325416655015e-06	0.628818841342625	5.05322684654232e-06	1.54104312201058e-05	0.217230078769465	0.0632080136239413	0.0258564637922246	0.200669133655318	0.0269433650818345	0.0806616125140569	0.163096806177678	0.321331179550172	0.308725014584596	11.3508107281014	21.1208073762609	53.242029393361	53.4756952934767	0.233665900115739	32.3548879172158	42.1248845653754	1.5225760313042	3.45114381799067	4.96559193020221	1.63749774361713	25.8631123603473	0.05825	0.19375	0.34325	0.459	0.100382501541821	0.0458951465072228	0.0638811106295695	0.00782969052923597	0.0173402570766093	0.029333623084242	0.431233020037845	0.38725040322527	0.279629502685426	0.00969096908198496	0.304662875110472	0.0525	0.179	0.321833333333333	0.446	0.0139942893507282	-0.171419250448637
94	1.53504262194204e-05	5.10893292309872e-06	3.51956266801805e-06	6.72464673823379e-06	0.731224677788962	0.125812693284421	0.0127907903746698	0.00569971134432314	0.311295795528637	0.0105006975387637	0.000187763615272444	5.97005814170119e-06	6.73691909320007e-05	0.000253594817444386	8.22029474681386e-05	0.000228560876868359	27.5549422335025	42.9344976696448	51.4233218330191	51.5413119485602	0.117990115541033	8.60681427891541	23.9863697150577	7.64287142797457	1.02517002643253	6.54791780766936	13.9497400755972	51.8545015350882	0.057	0.198	0.34	0.4815	0.114059785353205	0.175961766863474	0.255619514545844	0.0281516694518487	-0.00878058505228334	0.0285892096459251	0.332938723565194	0.261325889887262	0.27060197061958	0.0928039046970314	0.323350967950952	0.0446666666666667	0.189833333333333	0.3155	0.4435	0.032808072122657	-0.0420142623166011
95	1.75586039242216e-08	1.67798299876914e-07	1.41391484403296e-08	1.31444266734988e-08	0.141073204990359	0.00612992611805869	0.00778877621981498	0.00294322926283341	1.50409585237576e-05	0.106652812327298	0.000325911431948462	2.45826280540417e-06	1.78227893966866e-06	2.76566980715803e-06	1.14977936447665e-05	1.37930170737864e-05	41.8926425707032	51.0940844708384	65.1916659969429	67.3578796387592	2.16621364181628	16.2637951679208	25.465237068056	8.84233141886671	18.7323430830929	2.60313120924184	12.9152754948391	52.3446453911928	0.061	0.21775	0.3395	0.48425	0.0778933651821861	0.131310099470774	0.0941120702386904	0.00921604821440525	0.0361033635432967	0.0105487536362352	0.324729300355692	0.460375903470808	0.30847677537409	0.0683546420563776	0.631773583540823	0.0473333333333333	0.1825	0.324	0.447666666666667	-0.131786175523863	-0.000176852988596451
96	3.48217225433329e-05	7.38492181856824e-06	2.35060174073951e-06	3.39305312237871e-06	0.34971935253649	0.0458084837022896	0.00380574749496504	8.50538967407502e-05	0.0694559950166294	0.0238804123311402	0.0715590283151749	0.000439224142374769	0.000198636809234997	0.000702113056236478	0.00160107824770664	0.00387084068793909	25.7938753168564	42.0373078073608	52.4593088432594	53.3337840563399	0.874475213080586	11.2964762489792	27.5399087394835	15.4424979208152	3.29583004748383	5.10329691489642	3.24689197694897	40.0919661312416	0.06475	0.1965	0.33575	0.4705	0.077380425289266	0.122303115011476	0.183315756727668	0.0346867120374132	0.0244735277624804	0.0648552708630774	0.387745686759786	0.297105699533218	0.235124466563036	0.144975119397967	0.557827107080561	0.0465	0.182	0.314166666666667	0.452166666666667	0.0403969416942251	-0.0530912566078917
97	0.00176608823857207	0.00314323554141719	0.000179039040125236	0.000183550174317441	0.207589108441771	0.00659696238235527	0.00804890462113434	0.985625746663166	0.0513841557734002	0.00761757034377262	0.0113730119229021	0.000392730138812244	0.00206025625614631	0.00427031346526987	0.006428831470522	0.0100790836470421	17.2016773376527	26.4820100765792	40.9819609149199	42.5701216636153	1.58816074869537	16.0881115870361	25.3684443259626	0.000324591733260604	3.79570741543466	7.12124701670473	6.40608166403581	40.4130475648131	0.05425	0.20325	0.34225	0.47425	0.0861412649803933	0.0962119783940985	0.10595546484593	0.0462866527415462	0.0548265613422413	-0.0142472388610166	0.480879840489681	0.267145807020164	0.0617099940778109	0.0859318178871798	0.242271592484644	0.0543333333333333	0.1875	0.316666666666667	0.4485	0.00330849673657121	0.021388363872558
98	0.00479042656133267	0.00115881789795126	8.202393880053e-05	2.64101844587568e-05	0.0287907028132741	0.00218229526483097	0.000537913214175448	0.0596494631278156	0.098432173308274	0.0366342839837018	0.025702609083132	1.62988171947787e-05	0.0207938180241534	0.0281021542709805	0.0321266766730434	0.0339756779895096	14.9573840264784	29.1944929732636	43.1180827383214	47.8981675428804	4.78008480455901	18.7036745696169	32.940783516402	3.54710424891891	2.73076423031307	4.3673331247046	4.97591470533553	49.193175573008	0.06425	0.19775	0.337	0.4655	0.0833070148183286	0.143147933201362	0.199221285063576	0.0237106473339717	-0.0141586758834134	0.0298454454971705	0.341148163174766	0.392375445539543	0.261177142973091	0.0588479451144533	0.618739678242812	0.0551666666666667	0.1845	0.317	0.442833333333333	-0.0339008109184023	0.000312947631128017
99	2.38112430336578e-06	4.48160303854553e-06	6.3767572587623e-07	1.18605438170619e-06	0.594617749077319	0.0253011276310801	0.0107090593867294	0.421294258312894	0.0220939638779138	6.71569977203094e-05	0.00139162985366753	1.73533473134885e-13	5.11260958899593e-06	2.14175697220778e-05	2.97067913244587e-05	8.5815575412804e-05	31.5347453624563	43.2525897891755	55.7719413780578	56.0551317020363	0.283190323978488	12.8025419128608	24.52038633958	0.646702044479753	5.23837012274817	15.8893092233666	10.2168545727855	94.0441613602947	0.05725	0.191	0.3475	0.4745	0.120162452667159	0.0362983301889577	0.0776114371264808	0.0310956013702495	0.0335790472604404	-0.00387632972851179	0.270811817974926	0.284101452810784	0.182078533819915	0.059027883013964	0.225743051773171	0.0535	0.173	0.309333333333333	0.442	-0.0276196580710309	-0.073478228502159
100	7.59547181696058e-08	7.76368087000147e-07	9.72207865631829e-08	7.61307156460039e-10	0.000200914097005752	6.18239798015521e-05	0.000207279159003084	0.000526829833523554	0.0054532443814836	0.000169800115570327	0.0108701213938147	9.02028357204554e-08	6.68411559817216e-05	0.000153120121984081	0.000144668636809233	0.000147385599469774	38.8182197004862	47.4670646512168	60.4649662411393	74.2874815728428	13.8225153317035	26.820416921626	35.4692618723566	12.0182202953883	7.72264503644328	14.1388542084969	6.4864274561005	62.5838357396553	0.0615	0.20575	0.34325	0.47575	0.11457321135087	0.108696058461079	0.0772745039972765	0.021291177040481	0.0288721603642151	0.0066708671882836	0.335212895897717	0.323065355642943	0.376991053117759	0.0259751161374231	0.712242413995263	0.0456666666666667	0.183333333333333	0.307333333333333	0.449833333333333	-0.0444707394277272	0.0515897660934855
101	8.84960461798972e-06	1.26073387969702e-05	3.82606926949746e-05	6.52321334740685e-05	0.60403165075458	0.45195295090308	0.1168899134454	0.0262657783621383	0.0230781407531022	0.132507503450834	4.29846419526143e-05	6.37847617021071e-05	0.000155051355172725	0.00038735890248723	0.00111069916615562	0.0019382279097992	28.7347703900232	40.7278006910637	45.1714309864765	45.4403889297173	0.268957943240821	4.71258823865355	16.7056185396941	4.93843696361637	5.1626137874573	2.26287916151523	16.7348269974264	45.5019181021558	0.0605	0.199	0.3285	0.4915	0.0559181877927996	0.0831070820645698	0.138613323706351	0.0140685940259097	0.00436290903987734	0.0107292880085288	0.314658080721753	0.433983532395537	0.103128873649544	0.0873990893936138	0.437079577453278	0.0501666666666667	0.180833333333333	0.314166666666667	0.449833333333333	-0.0997762075547748	-0.0482815674441267
102	0.00380686543944345	0.000129550983729405	1.488125929122e-05	2.42840963328654e-05	0.502395706890789	0.0214197993999451	0.000600155804755656	0.607979229415106	0.136764684211732	0.0127911550462806	0.00883452376860571	1.66779487609353e-06	0.00311030008953854	0.00169571895289297	0.0209140941002655	0.00810056417763282	15.4774239054968	34.9062129360027	47.6742836213161	48.1241557031972	0.44987208188104	13.2179427671945	32.6467317977003	0.263128067115758	2.21398838691493	6.19776754060695	6.85597695831166	55.1767115411061	0.05775	0.2	0.3395	0.482	0.134180983056161	0.023435106399811	0.0807155895156242	-0.0279831683216997	0.0661209768741805	0.0148464551857992	0.270703533747738	0.128189449971295	0.352235037607575	0.0427659279486981	0.323581513416798	0.0553333333333333	0.188	0.315666666666667	0.455333333333333	-0.0387078804453245	0.0492942864607509
103	1.61637104321618e-09	9.83130749468041e-11	3.35250894873895e-11	6.4727952749699e-11	0.447103815392586	0.0351357743041507	0.000469988622265467	0.000571160290839254	0.00387266091160135	0.000517661959783758	3.96182044916616e-05	1.65378623088982e-10	1.26739675732423e-06	4.78418899448186e-06	7.6879760679219e-07	2.0929015186374e-06	46.878547428023	68.2060090741579	79.6027490043634	80.1807324951369	0.577983490773477	11.974723420979	33.3021850671139	11.8676959689583	8.34257790823904	12.0509426439294	16.8895929797218	75.8474870707104	0.0635	0.207	0.34525	0.487	0.156005259840949	0.116091903538695	0.13278734948187	0.0537493106736185	0.00414982863456403	0.0415742187387087	0.308294105639172	0.365460833275931	0.23481470305514	0.154245869923635	0.46118582743629	0.0475	0.183666666666667	0.312	0.445166666666667	0.00711643237845293	0.0105917418602959
104	5.43125006257811e-07	3.99344826755695e-06	2.05320118329616e-09	1.82582347763831e-09	0.127497415166906	2.72523434672565e-05	9.47997909047277e-05	0.0284306234673927	0.0115285529020089	0.00209220898176406	0.000114422957703579	1.55891035148499e-05	7.8561738120404e-06	2.9843231889563e-05	9.45330144570139e-05	0.000241176686747312	34.6694460488579	43.5322121519202	69.8516972071957	72.1744110432774	2.32271383608168	28.6421988913571	37.5049649944194	4.80176336526802	6.38196800437618	9.46682746041733	14.8824435879687	49.3120772175222	0.06525	0.2035	0.3445	0.48225	0.12451845752792	0.0472604471743856	0.0601844416976965	0.00670899377037875	0.0580115451602313	-0.00382379742303727	0.258609850964247	0.336030541801013	0.272405441047265	0.0512744889123729	0.466823221508846	0.0546666666666667	0.183166666666667	0.315	0.443	0.0258294040496635	0.0163609949564772
105	7.04794593334304e-13	5.04584327908863e-12	8.49423974022576e-12	8.21137280722135e-12	0.133856605350929	0.0700796958531682	0.0233477294627296	0.0178057428745072	0.000355456061142812	0.00971569758416338	4.32536957300778e-10	6.99457233079304e-12	5.05194138452201e-10	1.58918789574136e-09	9.65014626717010e-09	2.09810063057069e-08	62.9218129585206	74.8688267781617	82.8096505307039	85.056848311724	2.24719778102008	10.1880215335623	22.1350353532034	5.61516122969169	12.7529081586981	6.68629392928415	38.960188516603	85.4335745927015	0.05975	0.21125	0.33975	0.496	0.103505428072178	0.0937943994071724	0.120012277513799	0.00881340023056498	0.00207070850817326	-0.0164281015661635	0.299043994535474	0.129727268593037	0.0483525493377193	0.0751050482587588	0.283101763226975	0.0488333333333333	0.182333333333333	0.315	0.4325	0.0107542394148854	-0.0465535404954352
106	8.04786319543044e-06	1.44218352304717e-05	5.69735053116705e-06	1.1233754307424e-05	0.945206842209128	0.0814934960133864	0.0309050920088297	0.0153212784056874	0.00107706935417406	0.00468496110644518	0.0159889524832205	7.98859264062161e-06	0.000535358391156264	6.67502503166494e-05	0.00169232939127261	0.00017918122066665	28.9378759071187	40.3971743626971	50.1796783419413	50.1844017569601	0.00472341501881601	9.78722739426303	21.2465258498414	5.87914287985768	10.6901592251597	7.99720503156459	5.80408863858611	51.0870898974288	0.06075	0.20875	0.34175	0.471	0.105445610108333	0.174756051299285	0.113169505838218	0.0266280520797496	0.0333108715485251	0.0181724706949463	0.450122845815944	0.464740053898781	0.0556988970779546	0.0260223925505362	0.277478563845566	0.0495	0.182333333333333	0.314666666666667	0.4465	-0.00282972654388498	0.0125066573895202
107	0.000717198256590955	0.00305816910677319	0.000398866856759983	0.000433738780283728	0.240120769561997	0.0185821466116371	0.034147496043794	0.0227248053161665	0.0155311951674	0.230624283323412	0.00594630837157233	0.0129726952140351	0.00819089664719493	0.00233847206128305	0.0452092908179923	0.0118377179271569	19.2022353691864	26.5577880202036	38.748197147579	40.1280819563472	1.37988480876811	13.5702939361436	20.9258465871608	5.18941952918249	5.85518842159763	1.43700702631577	7.56650183766578	29.7198667024166	0.0615	0.195	0.3355	0.479	0.0556964603168647	0.0578975961011386	0.0715182566903836	0.0430490428977967	0.0599939880756364	0.0488893881850032	0.277526110482007	0.417179000395132	0.157987944727695	0.0159236633839301	0.411064441236728	0.0508333333333333	0.175833333333333	0.324	0.451	-0.0303744736905481	0.0736058405144858
108	0.000456244254983358	0.00564890038796615	4.35084893429276e-07	1.95990608499258e-07	0.0481992654963593	1.04523065861244e-06	3.01061270376426e-05	0.310890328345964	0.0690053941198474	0.0965044863625082	0.00021838600123004	1.31427746031943e-05	0.000689618046350676	0.00178672343182185	0.00146894580547083	0.00298948852804849	20.1987413076422	24.8441367544583	56.733216941604	60.6362413447205	3.90302440311643	35.7921045902622	40.4375000370783	1.02688961719286	3.30652199007454	2.76238140766327	13.6658848972602	49.7671392277298	0.06275	0.2015	0.3425	0.47675	0.0869256639326594	0.0910943426271583	0.139614931168185	0.0319574281108529	0.0159783599206503	0.0235082375088851	0.359888692128978	0.300779981763414	0.406741470473158	0.00412233938345934	0.392451567758384	0.0578333333333333	0.186833333333333	0.3265	0.439166666666667	0.0360326507963972	-0.00261081838548127
109	0.000224638572903828	0.000731329899885553	0.000796428979446301	0.00125856619516947	0.626970172934062	0.252352429866823	0.170667441131801	0.106909349731571	0.225269343425084	0.00359779953954786	0.00158585348360501	0.00212105915071487	0.000215775812200791	0.000762535082150194	0.00129833515526969	0.00316173423945775	21.7509896139381	30.41906013884	36.7801724080928	37.0163642857369	0.23619187764416	6.59730414689693	15.2653746717988	2.5993233668496	1.47048400957465	8.47641735607431	9.97609857590396	35.4496249934968	0.059	0.19725	0.34375	0.485	0.0762525739585458	0.108961800414155	0.0784946349076142	0.00537460333642256	0.0377399597106408	0.0340691518272123	0.343175232825941	0.336333807989153	0.23526111496171	0.0768999231806618	0.484071547718197	0.0515	0.1875	0.315833333333333	0.452833333333333	-0.0852237167427936	-0.0367986902023543
110	0.00140229970514533	0.000112473500717807	2.59037248712361e-05	3.06641779310976e-05	0.256978026716112	0.0317757778660367	0.00171602585381703	1	0.229991532161659	0.00351955727972422	0.00726331776710205	0.000909054749874419	0.000606833786881755	0.00138369680328297	0.00298795874000213	0.00479131576401498	17.7158331813262	35.2657412209082	46.2102059544632	47.4951703487022	1.28496439423907	12.229429127794	29.7793371673761	0	1.44091375560856	8.51642234787869	7.2066688746072	36.3990358638552	0.054	0.198	0.34075	0.4805	0.087920073570006	0.164323129724261	0.00188810682272628	-0.0402936030397742	0.0107997750922926	-0.053322349786838	0.356566822985385	0.329971543244935	0.157175385740625	0.071100792476977	0.410430319432252	0.054	0.188333333333333	0.312833333333333	0.453166666666667	-0.147831103644475	-0.00354382834504011
111	0.237211230844983	0.0669504397543121	0.0674395701876059	0.0451383034364086	0.0946619587606475	0.154958808456181	0.0475063691813511	0.533647665600608	0.0977994277309852	0.129884763789951	0.694359128539663	0.0727181738210559	0.428472800761845	0.00392478676000777	0.133234893890304	0.00127300271086774	5.52878025855898	17.3509371417531	22.5809374178352	25.3741891957397	2.79325177790452	8.02325205398665	19.8454089371808	0.387440870208593	2.74106728362676	2.2938812906832	0.154406811077934	23.5724892881355	0.054	0.2	0.3345	0.466	0.131930120825674	0.0538883012173962	0.098352380407899	-0.0284016120905067	0.0191887644094059	0.00628697905966313	0.228664096639457	0.262276392123111	0.0693549305744177	-0.00642153929602318	0.398473517485733	0.0511666666666667	0.186666666666667	0.32	0.462	-0.0577050937938776	0.00363963296578523
112	3.46137360187827e-05	6.88285125612181e-07	2.33895241830518e-08	3.92309668324963e-08	0.405327790971777	0.00468641624109012	5.61590201824664e-05	0.0222854470050333	0.0303163021586213	0.010725993310126	0.001310479819826	2.56557890704234e-07	0.000442612132106649	0.000168136899859704	0.00234655602019234	6.66816977666212e-05	25.8067857219794	47.7539280886995	63.965004752783	64.657468028563	0.692463275780028	16.9035399398635	38.8506823065836	5.22336036625802	4.69126604343182	6.51015873250799	10.3277060293676	59.9568025711137	0.0555	0.199	0.335	0.473	0.145222301603452	0.132968901570852	0.170892559981663	0.0138753562092967	0.0488488926431261	-0.00445229055373437	0.337075501039326	0.464972307062835	0.185980538760692	0.0513732464435985	0.552149958284429	0.0453333333333333	0.181666666666667	0.310666666666667	0.440333333333333	-0.15003632077559	-0.0177689496671819
113	0.00029512099327753	0.00202447235835267	0.000800003354211438	0.000798644633542128	0.207237924817934	0.0583441280316852	0.101995908758777	0.00898135581401185	0.176346170321812	0.118229554725114	0.0010442535736445	0.000121883121152126	0.00234781490135081	0.00442566842782576	0.0164676591313362	0.0223809288150407	21.1543185347182	27.6885431846022	36.7672949343832	38.357912488078	1.59061755369476	10.6693693034758	17.2035939533598	6.82653052584374	1.82815037452747	2.44061910690834	10.7474100802592	42.0389158297485	0.06	0.19225	0.3385	0.475	0.0817982619130514	0.137063179152023	0.111115497891112	0.0269134609936711	0.00675999653694146	0.00401772442752842	0.389028457979474	0.393853022634527	0.206750568201	0.0518338846291149	0.557898361347766	0.048	0.1815	0.3235	0.441666666666667	0.0242972367699992	-0.0125392016658663
114	0.0140998991232024	0.00510898314313634	0.00154598478589723	0.000834457539429664	0.066095159065443	0.022442313999744	0.00707727875895165	0.223156649974208	0.191886679569734	0.026128434343074	0.0360801870199539	0.0278854486021746	0.0208779014017046	0.0429283964443819	0.0398153102285675	0.0630936688008929	12.4828050907599	25.1275092887809	34.8519850140437	38.2294121346204	3.37742712057661	13.1019028458395	25.7466070438604	1.4839556391189	1.70307227978628	4.9474993991189	4.39331070000117	27.1058771544372	0.058	0.198	0.3405	0.4745	0.0702206659985598	0.0588684579898109	-0.0098505010537128	0.000620362544275262	0.0581364121952915	0.00382379240316848	0.272426737808555	0.329217304428897	0.0958967609701846	0.0458795780820421	0.48884324047059	0.0523333333333333	0.1875	0.319166666666667	0.453166666666667	-0.235671424560892	-0.0321059721251413
115	0.00429718322474284	0.000859846023191828	0.000282234913496931	6.1462034022892e-05	0.0152685919117108	0.00803874341584472	0.00137074172756686	0.132638163444335	0.0526817836339958	0.162343228837813	0.00622353588585859	0.0241021488859478	0.0183802957769986	0.0476976541559587	0.0760853712053573	0.132282110755536	15.2035253599825	29.9900846882592	39.7183678331639	45.6035760673985	5.8852082342346	15.6134913791393	30.4000507074161	2.26135264258755	3.75398461908844	1.95226272732725	7.48441286612615	27.6157125751105	0.06025	0.1925	0.33775	0.4755	0.0904689828273377	0.0413738709068002	0.0902251995191904	0.0449751682854548	0.0120436689549373	0.010722966045655	0.270113428171733	0.388673748374247	0.306989195756346	0.00225847326932577	0.627910782916208	0.0531666666666667	0.177166666666667	0.324333333333333	0.447666666666667	-0.0445042684719138	0.0442584112774701
116	0.00416127116049772	0.000154107881604293	0.000367876012123849	6.28146795585069e-05	0.0103824799289554	0.0498073631151479	0.00143820084555654	0.0186292806503379	0.359859699120825	0.0528103173863502	0.0178939436971439	0.00690806656411893	0.0186475455612409	0.0195970686477243	0.0287588589362837	0.0248398534926283	15.2762392094955	34.4634429051148	38.9758626689363	45.5439272122603	6.568064543324	11.0804843071455	30.2676880027648	5.53598456371765	0.838382805759466	3.74991118658545	5.60650253615859	31.7748128927879	0.0615	0.194	0.33975	0.47175	0.0871217267451546	0.144202568547238	0.0457813833251628	0.035837477957693	0.0412793762168714	0.0221348099606738	0.167655617454978	0.253288972873738	0.00981076626513877	-0.0202072498209311	0.434183982435299	0.0505	0.186666666666667	0.321166666666667	0.447666666666667	0.00584466823337715	-0.095693180998129
117	3.18139393293708e-08	1.31606532617621e-06	1.83523567752035e-11	4.46443634464335e-11	0.824686240629471	1.60775183864513e-06	3.03689265309897e-05	0.000317557718823163	0.0201780275461229	8.01213749735824e-06	0.105047364880282	1.78726733745034e-10	2.3165817963591e-05	4.52578401788028e-05	0.000163118172339151	0.000231972148661072	40.6463097292581	46.2060528606817	81.0127264193434	81.0617982837575	0.0490718644141452	34.8557454230759	40.4154885544995	12.9638838661904	5.39642628830916	19.9349688499897	2.62719170691889	77.7625929559782	0.066	0.20875	0.3475	0.473	0.0473423557760516	0.0711819820764751	0.0512325061547164	0.00704860041479675	0.0205519821931916	-0.00680180316502059	0.545466939705048	0.253956926811888	0.125907822375255	0.0636954631335787	0.319132302478283	0.049	0.189833333333333	0.304833333333333	0.4565	-0.0503724217846801	-0.0515736766889771
118	5.10609926252471e-06	8.51196411007353e-07	7.56304531739864e-09	7.19289958648231e-09	0.144751764548425	0.000626693358811291	5.45110809809495e-05	0.0857256027337363	0.000146313439752763	0.00336003304188564	0.0200036684907381	2.30064534948947e-08	0.000450409774812024	0.000152248566364657	0.00104121912788716	0.00103417133539537	29.9096736637439	47.2476584997203	66.7098301881415	68.8365337142823	2.12670352614077	21.588875214562	38.9268600505384	2.95286231381351	14.4190660302338	8.6008653910103	5.41157425505298	65.9785743209044	0.05325	0.208	0.346	0.473	0.110829306248319	0.138562927206407	0.118052878861339	0.0645660825030764	0.030705138940403	0.0430072358246725	0.405381714271064	0.428151385444291	0.181401154676288	0.0442620983008819	0.495138501696796	0.0456666666666667	0.1775	0.317833333333333	0.449333333333333	0.00606051514641385	0.0155955872957079
119	5.84073093940859e-07	9.57866507473262e-08	4.36789060638242e-08	1.58612639049737e-08	0.034702723702925	0.0128039458880956	0.000662652196421888	0.000815623883508218	0.00025261790775654	0.00286563244099564	0.121800322564639	9.4680530499125e-09	1.76505075931749e-05	1.42119928236773e-06	0.000217632055758069	1.52817791968751e-05	34.5156678927015	52.4104131526547	62.435897016956	66.8956397498332	4.4597427328772	14.4852265971786	32.3799718571317	11.2053375610203	13.3926078913191	8.89110505384269	2.39401659437681	68.1633658104761	0.06625	0.21075	0.34375	0.47225	0.129800114747741	0.0972194069170944	0.0418542346930343	0.00944349651926787	0.0582011086388091	0.0367334574579074	0.28799647316815	0.265685859196746	0.135642442186352	0.0791098261572717	0.532937166498413	0.0503333333333333	0.181166666666667	0.315166666666667	0.4565	0.00925148343659689	0.0523156785227612
120	1.49499462757733e-06	1.05655329070307e-06	1.01993995285299e-07	5.39012146653447e-09	0.00242639383464776	0.000366973158422386	0.000114436290946609	0.000262097335764706	0.0269172667740075	0.0203047645708861	0.00144647634458865	2.07526396103161e-08	0.000257694175006944	0.000738636495545063	0.00170644633653687	0.00337775628982742	32.5237781447649	46.7315878089648	60.3464501027847	69.5417345389433	9.19528443615854	22.8101467299784	37.0179563941783	13.3235225876233	4.896109840387	5.38550035248772	10.1455801459324	66.2330989112849	0.06625	0.20525	0.3455	0.48025	0.0931120373769652	0.0948056893403199	0.157799948841722	0.0397302947385818	0.00870417124022492	0.00736246175026606	0.335549125940534	0.377866873794498	0.233531664465839	0.0330029551665728	0.72358614594045	0.049	0.187333333333333	0.323166666666667	0.447833333333333	-0.0558544466279833	-0.0527436162150132
121	0.00111342359599868	0.000435168338192673	0.000308621136264645	8.48122676379515e-05	0.0219482158277176	0.0239917850194844	0.00548366365821433	0.149903892035725	0.000391183421990623	0.0859952133688415	0.342081052284647	0.000344389060673442	0.00133520781199223	0.000292987694710926	0.00916867219903906	0.00192958180552755	18.2285244365776	31.7830240130424	39.4685317314725	44.7184171820554	5.24988545058295	12.935393169013	26.4898927454778	2.07322856883366	12.5738426368862	2.94778754151776	0.902616674204182	40.7886914598438	0.058	0.20875	0.3405	0.466	0.0902574092775338	0.0588684579898109	0.0959604436811731	-0.00815200558185632	0.0401183665997008	0.0169184868516625	0.343446935668085	0.0702364193934031	0.100172473373528	0.0628994065166277	0.388343855181081	0.0513333333333333	0.180166666666667	0.324	0.456333333333333	-0.0989596488705859	0.0201959199358949
122	4.03227232559305e-05	7.99223208879494e-07	1.89779839372316e-06	5.01274109268975e-07	0.0219211997493803	0.0542194268814723	0.000570984512791013	0.0296001944769697	0.0078411367563202	0.407105089825694	0.000285966423496249	0.000746823148640843	0.00171750796761624	0.00385175111631912	0.00639384544764592	0.0104018007082358	25.4776417210232	47.3979039212063	53.0062634812421	58.2582921297435	5.25202864850144	10.8603882085372	32.7806504087202	4.73236283761435	7.06940324290008	0.687238999946203	13.1601471727427	38.5540867114014	0.061	0.2065	0.3415	0.48225	0.0703174691500814	0.215799687904848	0.0976117631868168	-0.0321867525296305	-0.0410171361644043	0.0385251737540337	0.35280355650236	0.430134073713697	0.148884196010341	0.115353978355952	0.694660366763004	0.0508333333333333	0.185	0.3335	0.445333333333333	0.0143672137158595	-0.0562107823660407
123	3.41874381379182e-06	1.48905290658476e-07	1.99371747247402e-07	5.75838495630073e-08	0.0250536719687781	0.030552285720697	0.000538326679932179	0.0204358493668968	0.00472232737140845	0.00209891479753432	0.00320148558323305	8.07515025423176e-09	0.000199921445137352	0.000234756740592324	0.00141245593803743	0.000139310808759842	30.7648957829078	51.3750155533053	58.683446114228	63.7036186870828	5.02017257285479	12.3286031337775	32.9387229041749	5.3742735624628	7.98282196296896	9.4609575104605	8.68892975290873	68.5533184522585	0.06425	0.20125	0.34125	0.479	0.13286919883297	0.173046029606648	0.133667235459221	0.000553991464043438	-0.0248851162829877	0.000250995388611906	0.284569805362391	0.240322165430604	0.252369078104554	0.105906641362562	0.503145675008791	0.0531666666666667	0.178666666666667	0.311833333333333	0.449	-0.0876144490248781	0.0206047181445048
124	4.15582807844832e-06	4.11764007378147e-07	1.5362031188127e-08	5.88502346915007e-09	0.0372848728319603	0.0010727872453076	5.34245366478967e-05	0.0732311455123225	0.0475674526678611	0.000783389089777725	0.000362917939963951	3.57654689778822e-07	1.8039897601917e-05	4.56577353793731e-05	3.26252056441688e-05	6.30466950931629e-05	30.3488609653941	48.9743074648577	64.9898443332349	69.3271961442151	4.33735181098018	20.3528886793574	38.978335178821	3.20906890519927	3.92520280552526	11.2801812215694	12.7140534293339	59.1159158612431	0.05825	0.18975	0.34125	0.492	0.0571427004249143	0.140002847791892	0.00307071683454051	0.0539979667782203	0.0507614451159538	0.0107005662943738	0.542198226933057	0.176984351329815	0.231541101163862	0.00146793723567318	0.640700825747504	0.05	0.174166666666667	0.309166666666667	0.455666666666667	-0.196154091850885	-0.0619957456305887
125	1.44873186996866e-05	0.000196844726428213	3.98848072698035e-09	8.17679423659908e-10	0.0154875156863267	1.31200078049083e-07	2.70692776735041e-06	0.0983713695998649	0.315539570109099	0.00705982263834005	3.66491876112114e-05	2.2781854857074e-06	1.02018566125895e-05	2.76330590035282e-05	0.000117316919391397	0.000220128117102687	27.6790630660398	33.8365915040995	68.255233169024	74.1153784405833	5.8601452715593	40.2787869364838	46.4363153745435	2.73175116043512	1.00734569089946	7.2576853056471	17.0374815072537	54.3696093957952	0.06275	0.192	0.3345	0.4845	0.0483597013918453	0.125962369773216	0.0803054880121429	0.0119618571964904	-0.00832113983504709	0.0126696737115936	0.473336281779936	0.430574240551997	0.181695262130217	0.0588001643199655	0.558792861922692	0.0548333333333333	0.184	0.308833333333333	0.4425	0.0129167331177969	0.0193276808414836
126	3.61054630215124e-05	2.42998505844916e-05	7.48213538027549e-05	1.70396261091057e-05	0.0168958986210555	0.0762127627319197	0.0157260346396129	0.00666857478195787	0.199115540307627	0.0769849416670724	0.000135499504823125	1.10734128171768e-08	0.000271896401222694	0.000505126092930092	0.000298062680468523	3.52913017325674e-05	25.7158470792201	39.1086663823007	43.3672186561016	49.0743738054371	5.70715514933545	9.96570742313634	23.358526726217	7.36013599176977	1.64884988416816	3.12743154427699	14.5637045335916	67.779085596747	0.05825	0.198	0.33475	0.483	0.106315814304941	0.116150549945781	0.0951457486254287	0.0377399381402166	0.0450934353557749	-0.00887147126190262	0.234387320062762	0.0577508451895412	0.154574636760271	0.0583286031013505	0.39828096797104	0.046	0.187666666666667	0.317833333333333	0.444166666666667	-0.0732745631563574	0.0227046133231715
127	0.00215337591535455	3.71991237100798e-06	2.06409905696526e-06	3.56401652696252e-07	0.011850582496989	0.00870801954934059	1.39944610033171e-05	0.0546269272380553	0.0902138267958022	0.0094845996885679	0.0512236237800814	0.000371788260783127	0.00915117632274739	0.0241316614193506	0.0444744845420251	0.0452732046248839	16.7584289834922	43.7040735205956	52.7917274979336	59.1248151341133	6.3330876361797	15.4207416135177	42.3663861506211	3.6934374165703	2.87055371823408	6.72922129975996	3.80094635863315	40.5699300941546	0.06175	0.201	0.34	0.4705	0.153781090451015	0.0921424724158729	0.021301255506377	0.0389056444084685	0.0839027758414284	-0.00919324503047488	0.340321148168557	0.292837001424895	0.151174255580551	0.0187330418073018	0.52026750776582	0.0526666666666667	0.187333333333333	0.315166666666667	0.450666666666667	0.0109150636197452	-0.126460013008674
128	0.00602467641738163	0.00669508020279466	0.0202613377561431	0.0123000276556403	0.0798820273551634	0.354185447002516	0.162388883844507	0.612255214192604	0.0135053583107417	0.0243278471107514	0.0678869814122094	0.00954645685344046	0.0306104596935996	0.00845150257576363	0.0138152625963396	0.0203700282887718	14.4364972646217	24.3621253388483	26.829253433003	29.8965537640033	3.0673003310003	5.53442842515506	15.4600564993816	0.256903938182404	6.10167798225848	5.07110669682697	3.33338599692252	30.7295051987912	0.055	0.202	0.33975	0.47325	0.111417920944489	0.118793344462236	0.0421521761063915	0.0346620278237559	-0.0506997112977465	0.0277325546399776	0.125923774979692	0.200978571555667	0.168656153962771	-0.00798710768575094	0.349306513355475	0.0526666666666667	0.182166666666667	0.318166666666667	0.454666666666667	0.00556790699722886	0.00213233241695553
129	1.70671831634522e-07	1.97359600330089e-08	1.46160525520743e-07	8.75803113668818e-08	0.0735253730275983	0.254947677156818	0.00758329420901106	0.012944847850268	7.23080258265715e-05	0.250336160259215	0.000116225228856524	7.55136467371335e-08	4.67794315035868e-05	1.81134033743961e-05	0.000414404274969911	0.000116894295155641	37.1136975681366	56.0913417816409	59.4550845069825	62.6575939444811	3.20250943749852	6.5662521628401	25.5438963763445	6.17663162738336	15.7494744020587	1.32142671583097	14.8529648788117	63.0278712570944	0.06325	0.21775	0.332	0.48925	0.130894942481749	0.0473624959416736	0.110045793181895	0.00314127371980363	0.0199234883496343	0.00630407763811928	0.272738682005583	0.204544731740008	0.16662236902306	0.0673878693948592	0.372503159363887	0.0515	0.185333333333333	0.321	0.45	-0.109451629977836	0.0133989428276858
130	0.000982417896441652	1.99714945508558e-06	8.52351745724781e-08	8.92338690252238e-08	0.177217754831075	0.00379104438138932	6.96674098644255e-06	0.000327563321032751	0.399874635038211	0.0935620660416013	0.106903454923731	7.96329443033018e-09	0.00186777932363194	0.000213537427181916	0.00606493978203291	0.000619859707843176	18.5061421199862	45.204975307046	60.7900346647803	62.6108373988245	1.82080273404426	17.4058620917785	44.1046952788383	12.9058124343983	0.708703258473179	2.81199313189245	2.59941075222923	68.5874768318854	0.065	0.19425	0.32475	0.47475	0.0834990369643205	0.105750556063459	0.12130244973247	0.0069934259676552	0.0811530403969379	0.0532029051617139	0.358260867478715	0.340952065273759	0.158797235240303	0.0570793319918349	0.564677249318161	0.0481666666666667	0.1875	0.308833333333333	0.458333333333333	-0.132651074362031	-0.204508950371253
131	0.000643676396009912	0.000853021075380358	0.000688865522778254	0.000998173472882276	0.476772480482465	0.174080548901253	0.0757024300356984	0.257381546686195	0.0537082979999954	0.0331056509034837	0.00132524312316913	2.45015795617005e-06	0.000910026790878764	0.00301839217211494	0.00643667082659444	0.00459366117006747	19.4409387797423	30.0112438026772	37.1964530116165	37.7026897878168	0.50623677620024	7.69144598513958	18.2617510080745	1.28278665257403	3.72174237944819	4.54030716441048	10.3070311156171	54.1807988825476	0.0555	0.20275	0.33875	0.479	0.0903351896660795	0.0667584216943628	-0.0219880454080091	0.0321934153266683	0.0414902708923591	-0.0108558783921845	0.224433000093198	0.232783004227967	0.120264489858832	0.00421135232285831	0.228835077258523	0.0503333333333333	0.187166666666667	0.318333333333333	0.446333333333333	-0.0446620118299682	-0.178257949070735
132	4.56165967033859e-06	4.03382333863887e-06	8.39086444831539e-06	3.0547912368709e-06	0.0352386103493845	0.0724623832049658	0.0152260295390057	0.084650886413406	0.00187430916979877	0.00140119525369529	0.00657729252516587	0.998529258065701	0.000256779575833178	0.000425330858244549	0.00206346400076479	0.000370578554714117	30.1501904644247	43.5078357626044	49.1738393125197	53.6074150046043	4.43357569208456	10.0995792419999	23.4572245401796	2.97326425358096	9.66872918134322	10.2042215676665	7.38492191963087	3.71583759707784	0.0615	0.2125	0.34325	0.48	0.0553602125556517	0.040613141319126	0.171351646833339	-0.0334610970061975	0.0452490240301003	-0.0334437031850418	0.285399861624086	0.255746788968268	0.173785892285289	0.0308635925800908	0.578919626321028	0.0533333333333333	0.187166666666667	0.312666666666667	0.452333333333333	-0.215279209729654	-0.0305125928520629
133	0.000181229007419868	0.000589971089691529	0.00227960777509077	0.000231844160233718	0.00416505090302976	0.0528508993078425	0.0497364510481142	0.0364393547498265	0.0119223324811467	0.0606124498148901	0.00302657008436249	0.00516669572364885	0.00454374703377699	0.00820642885152714	0.0156871995614882	0.0162199245754951	22.2195218118286	30.9854920594662	33.7018669716781	41.9122869827261	8.21042001104797	10.9267949232599	19.6927651708975	4.37642475610392	6.32238266754939	3.52054673246494	8.79138123474149	32.6979454277499	0.0615	0.20375	0.339	0.477	0.0248942238302472	0.0775362601936523	0.0828421712969884	0.0421702883485182	0.0686121186112404	-0.0105335778609855	0.197277438227678	0.11272794142841	0.191740013728916	0.0125108570478585	0.539755978352656	0.0516666666666667	0.1835	0.321	0.446833333333333	0.00439046620253717	0.0308147855085611
134	0.00126087551866221	0.00566431318423467	5.75436317804269e-06	7.35734979661848e-06	0.283456434465055	7.23950646630387e-05	0.000461302671832664	0.137945366266391	0.00176374449446579	0.0457029801169162	0.13850627375716	0.000249177956908747	0.00503071210087149	0.0116339209121522	0.00801677195421476	0.0122499123279362	17.9522915257257	24.836434538498	50.1538799686241	51.3043229636169	1.15044299499277	26.4678884251189	33.3520314378911	2.20073034434699	9.78047807391522	3.99250830445635	2.19447632989431	41.7084308543972	0.0575	0.21125	0.3395	0.47375	0.0629083405898074	0.0718631794388553	-0.0180142443422756	0.00201126696563697	0.0217688074486786	0.0316896982362281	0.382721995314727	0.300102327366086	0.199133145864571	0.10794489816247	0.539204612629482	0.0506666666666667	0.185833333333333	0.320333333333333	0.458666666666667	0.0182109626967488	0.0465588982058769
135	1.27684317558399e-05	2.77735131129494e-07	1.50308824617517e-07	1.18675770347135e-07	0.113025077397247	0.0349120586309329	0.000368950927532925	0.257381546686195	0.0042900701601701	0.0853950619279988	6.12126391823971e-05	9.59432588141102e-09	0.000118734871370115	0.000215546256334123	0.00116880243204566	0.00148158097574792	27.9498217923538	49.9060816913188	59.3856215724372	61.8970272126971	2.51140564025991	11.9909455213783	33.9472054203434	1.28278665257403	8.15677031803534	2.9591075625649	16.0647593186459	68.1308783875783	0.0555	0.2015	0.338	0.47875	0.0804717088263438	0.190272806329796	0.0580515215934037	0.0142067053778735	0.0264850299447908	0.0081221446913842	0.484914527352166	0.166171839677023	0.0606702888668094	0.0215146610224085	0.484623058052594	0.0503333333333333	0.178666666666667	0.3215	0.438	0.0445038709468551	-0.165754830749023
136	1.50161331478711e-05	2.26915932493792e-06	3.15347106985847e-06	6.1787213548229e-06	0.809031557762625	0.230758878878725	0.0120672876639502	0.00750052814518401	0.0141855182633537	0.0149214563370484	0.00177628092879674	0.00011778634630636	0.000789079054413459	0.000416901811084163	0.000998909060587277	0.000176460962365773	27.6021718886986	44.8976497270196	51.7057534915584	51.7641605745957	0.0584070830373093	6.86651084757614	24.1619886858971	7.14901231802105	6.01490797292172	5.9257180709119	9.76745575290988	43.8092082002614	0.064	0.197	0.33625	0.486	0.0903182227162303	0.164320403832553	0.103237333575826	0.0230151436889875	0.0346442915813335	0.00481277823710066	0.316961078304314	0.341532266527505	0.200975149503834	0.0146131837725479	0.369245993171916	0.0513333333333333	0.1775	0.313	0.454166666666667	0.00130308041133149	-0.0975385659481338
137	4.57231446469095e-06	3.94085535696238e-06	5.82308675291587e-08	2.17374834590536e-08	0.0361612550146665	0.000410632246221857	0.000170964583284579	1.32106542645209e-05	0.0248907901403188	0.0725675091229621	0.0477189266510952	1.58522250530613e-07	1.21495336287251e-05	7.93164080188992e-06	8.69282724795408e-05	3.63926994947923e-05	30.1452149131946	43.5643331384636	61.7291824066342	66.1186664415945	4.38948403496033	22.554333303131	35.9734515283999	18.9798453109679	5.0314681441123	3.22396832591403	3.91985743890837	61.1702422146721	0.0665	0.2055	0.347	0.4795	0.115159482708533	0.00978731659995501	0.147730024012233	0.0480028080886519	0.0136740098276484	-0.0023241953188879	0.232706808406263	0.342962145564197	0.213011111046888	0.069698267539108	0.606870681339798	0.0461666666666667	0.187333333333333	0.329666666666667	0.459333333333333	-0.0364494244188796	-0.014431624359236
138	9.67338355449033e-05	7.39777283193548e-05	2.21557258502116e-05	3.92162132796964e-05	0.651139020922329	0.0621776615306076	0.0163250217654326	0.0423876936407238	0.0107964760772083	0.00573480007795642	0.0131213773232367	0.000526883720844782	0.00205820208299992	0.00378587585280108	0.0124102080375162	0.0166751653970129	23.584796873758	36.3260212701571	46.6244309134854	46.8288980351208	0.204467121635389	10.5028767649637	23.2441011613628	4.11965611861797	6.49851285860314	7.63180125583676	6.15267118566771	37.9607778680955	0.063	0.199	0.3435	0.47775	0.0983556111507334	0.117496207440464	0.0957960664750767	0.0412889250883324	0.00413526628876828	0.00638797840308887	0.287964709839227	0.381289834503689	0.152530714114464	0.0495976109362644	0.352287921474807	0.0533333333333333	0.178666666666667	0.317	0.4525	-0.0380149200919378	0.0117157701351839
139	2.69237972408153e-05	0.000124968361102549	2.73079821239851e-05	1.45064885801642e-05	0.0638640069970985	0.0126943132125303	0.0167990368398034	0.00391836340779592	0.122676158981336	0.00223559348672711	0.00758802426859984	0.00524252557069401	0.000669118377609843	0.00223294116091956	0.00461634483917239	0.0105078063734005	26.347804845529	34.9978993184195	46.0700315512076	49.5041151273472	3.43408357613953	14.5062158089277	23.1563102818182	8.3212644710693	2.3828169364424	9.34528939196389	7.12821471472671	32.6519649385311	0.063	0.1955	0.34175	0.476	0.117072099013071	0.0535090016592814	0.121536371473469	0.0228321247689615	0.0580040578393873	0.0115968300214095	0.363696714524899	0.464568212662254	0.177562569798037	0.0106202650295773	0.649691159436461	0.0495	0.183166666666667	0.3125	0.448833333333333	0.0230810882010457	0.000918375769452017
140	5.29747975711107e-10	1.59789778997427e-10	5.21671630075783e-12	9.59601035980175e-12	0.387439394184207	0.00351914342173288	0.000205800816109736	0.000703777793862185	1.14732709378099e-05	0.000143543426475632	0.018355044608814	7.83115746671111e-11	7.36311359421621e-07	1.21441998834003e-07	4.89173913749247e-06	6.1464701696042e-07	49.202522724474	67.1089345272921	83.943594410659	84.690557648195	0.746963237535965	17.5816231209028	35.488034923721	11.4792432766508	19.2489625287217	14.4550636074764	5.5619417721864	79.728207674873	0.0615	0.21075	0.35	0.475	0.124405980672911	0.0806824075319945	0.156025472137918	0.0163420182184393	0.06230659385044	0.0108826345535276	0.39304449013056	0.381589290585416	0.167245466019911	0.116420600721019	0.298088225748974	0.046	0.1755	0.3135	0.451	-0.0503391925893178	-0.0407340012226376
141	0.000960965058633661	0.00248672988633064	5.09015443469715e-06	4.45327752441673e-06	0.142382839704657	0.000111699612892481	0.000352498246748537	0.0151311741883061	0.25364972821383	0.00265126801575633	0.105047364880282	0.0185235131529393	0.00662029250375344	0.0184175935254909	0.0162121050374348	0.0329312509430588	18.5550654676408	27.1267601174623	50.4714032098782	52.6234190391624	2.15201582928421	25.4966589217001	34.0683535715216	5.90112998837321	1.30308913187582	9.03315293879677	2.62719170691889	28.5214953252845	0.05875	0.19175	0.3375	0.473	0.115507286298242	0.0815039219147145	0.0229690010706086	0.0258517455941902	-0.0132096752815523	0.0160918760659343	0.320120271766375	0.343702905856246	0.338331839262874	0.110432873010748	0.59174129223078	0.0476666666666667	0.182666666666667	0.308833333333333	0.4565	0.0117982509452001	0.0185855164973934
142	6.19559039760999e-06	1.97326244445289e-06	1.02946467444826e-05	6.82192441402564e-06	0.0906231526274551	0.280865551680919	0.0243217210834231	0.000246960603268351	0.0184116928613655	0.0600546935273718	0.00345730703969951	0.000284292925478818	0.000193353783795627	8.57369871682849e-05	0.000752713607096879	0.000332528646494082	29.496824597838	45.2339152280765	48.6402126006142	51.5034816866537	2.86326908603951	6.26956645857717	22.0066570888157	13.4350940469385	5.55654717842117	3.53587350815542	8.54890198736393	41.3346864791654	0.06575	0.2035	0.34225	0.47725	0.150279654053685	0.109769092959101	0.119897386418059	0.0194491734860683	0.0294182867821383	-0.00666780504656644	0.279613703889368	0.22993346708985	0.18644855419229	0.119698198656715	0.481681122570468	0.0485	0.1845	0.324166666666667	0.4475	-0.0873447405911882	0.0288061936566839
143	2.64811766895209e-08	1.09184558238196e-08	4.88631751592241e-09	2.83565749851308e-10	0.00286208348077232	0.00176558178142441	0.000195115325397704	0.00013917190172474	0.00320286436337566	0.000303001728412645	0.0124830816417136	2.32963063054738e-06	3.27802316310575e-05	6.2505857864526e-06	5.72614890661802e-05	1.53653730624298e-05	41.0312208141404	57.4610697132375	67.7656397945975	76.6590075179993	8.89336772340175	19.1979378047618	35.6277867038589	14.513321501031	8.68814496879531	13.0517464838395	6.24093131333029	54.3116926007643	0.06725	0.2005	0.34525	0.47425	0.135167435605707	0.0404748067810534	0.12322604231278	0.00211286889975989	-0.000919628854594068	0.04691227698535	0.205152110453509	0.228208354108512	0.00604108047985732	0.0605928448890563	0.495559599459885	0.0491666666666667	0.177	0.310666666666667	0.448833333333333	-0.0615753022067882	-0.0834362988752983
144	0.00154977684754273	0.00088439498865069	2.59927963005697e-05	2.10772715099085e-05	0.129071784368128	0.00229157534334838	0.00109687582283502	0.240964635167142	0.00115509588931296	0.0346484590398902	0.170984397031187	0.001571392822118	0.00511012841816839	0.00225063551294	0.0248075242793458	0.0102788362526715	17.4931171695644	29.915305159062	46.2010955068981	48.5047285746987	2.30363306780055	18.5894234156367	31.0116114051343	1.37494174288349	10.5608256643227	4.46241597342851	1.87429132417492	36.3537628448011	0.06075	0.19875	0.334	0.46275	0.106338854174561	0.0978697335016881	0.111467657222824	0.0273249092702244	0.04942961947906	0.0205668024271018	0.379881098580439	0.331218450783042	0.137131796072233	0.0743586200939457	0.366277512659269	0.0551666666666667	0.173	0.313833333333333	0.448833333333333	-0.0744646255915967	0.0665731202246653
145	2.30068157959062e-05	2.48472307299107e-06	4.37191709797156e-06	1.69218121515641e-06	0.038681502134518	0.063196641590526	0.00275776074120245	0.122391575346022	0.0810138289174399	0.326627238399992	5.04267606854049e-06	5.55614056158132e-05	4.98028561056374e-05	0.000182683609336568	0.000264642114686745	0.000670776506245761	26.6859614423302	44.6789779842511	50.8644182040589	55.1392188041136	4.27480060005473	10.4602408198625	28.4532573617835	2.38644626709356	3.04444447854257	0.962223759584958	20.8210090318717	45.8797828372852	0.0585	0.1985	0.33525	0.48525	0.125568950533644	0.0742761601014253	0.0535617578366986	0.0261655080763181	0.0457821324813856	-0.0195484424236472	0.148085551042416	0.227500418107696	0.109304722340743	0.0810786505308544	0.50533638041446	0.0513333333333333	0.1845	0.325833333333333	0.438833333333333	-0.120122473217388	-0.0633421913772559
146	0.00184644418234711	0.00141488657116645	0.000205170965090856	6.69554741445055e-06	0.000937283227419688	0.000353643921548515	0.000305167372191938	0.00483673768245419	0.362212618922825	0.00809875759899516	0.203463775318141	0.00598223073290114	0.0242281919630729	0.0565120226048502	0.032473637264103	0.0602337449063162	17.1023114355194	28.6584674102778	40.6052000755226	51.5527331232952	10.9475330477726	22.8942657130174	34.4504216877758	7.93949326944403	0.830207209995933	7.01150491083899	1.61733506592464	32.2338810926288	0.058	0.19075	0.34375	0.45775	0.062573900127174	0.113302959791429	0.0143239183773438	-0.0506380352698884	0.0476965787260849	0.00481998277770169	0.269648559678415	0.342050981278693	0.150102103664992	0.161115949126201	0.702924140974385	0.0453333333333333	0.1835	0.318333333333333	0.444833333333333	0.0184094207810315	-0.0876120456856891
147	2.3709699356639e-10	4.57051403281331e-13	2.68385163776624e-13	3.39886869024145e-13	0.193358901382635	0.0311481513959657	1.88935118394554e-05	8.07998145093062e-07	0.275447942994583	0.000426280719878151	8.08329285084056e-05	1.82335063639231e-10	1.61836705206788e-06	2.89699857291055e-07	1.36892148776205e-05	1.45628317859733e-06	50.8746575669429	80.2080251619627	90.796026519427	92.4878641856267	1.69183766619972	12.279839023664	41.6132066186838	24.3386884769907	1.18941324835032	12.4133270614439	15.5387101586184	77.7148659510792	0.07025	0.2005	0.3425	0.47925	0.127559909551531	0.171872176816503	0.186770210441017	0.0347498134332241	0.0398461368421549	0.0118117570766391	0.315838026808851	0.229033821624691	0.241657910141808	0.0770768136351898	0.328896776866621	0.0468333333333333	0.191666666666667	0.308833333333333	0.439166666666667	-0.238735418814348	0.0114013123152545
148	2.68477387730535e-07	1.32990727822945e-05	4.44624818781108e-05	1.14331496626504e-05	0.0205056197531107	0.0893308585790943	0.234130136766492	0.392367967827966	0.000729873981841005	0.000177023932780497	0.00170305897493911	7.46260142399794e-06	1.23777910174082e-05	3.75761786384989e-05	0.000105750432986352	0.000222019367785528	36.1581844629691	40.5965305810532	44.7693518718734	50.1376802714512	5.36832839957788	9.54114969039802	13.9794958084822	0.731591003955145	11.4115884979492	14.0604871385967	9.84487138968325	49.4790493531859	0.05525	0.21	0.34675	0.47675	0.083559550908072	0.0787533434024813	0.0833507292521075	0.0104524195465823	-0.0710920027239351	-0.00189563375872717	0.219277646639614	0.205522578616954	0.111588217617955	0.04553899975173	0.385190622370662	0.0513333333333333	0.182666666666667	0.310833333333333	0.444833333333333	0.0148372930851895	0.00124063596125064
149	0.00435162256125871	0.0152972477230516	0.000321143132701851	0.000123210287734002	0.0375148445188272	0.000591383475387155	0.00270372006275242	0.153363934432165	0.0182602018092864	0.119512049394708	0.02035564930629	2.29929296535416e-05	0.0394784347941445	0.0235858820440908	0.145087126102968	0.102603231384238	15.1750320488063	21.962409917207	39.3571653424297	43.684050178148	4.32688483571837	21.7216402609411	28.5090181293417	2.03846901693623	5.57101222751589	2.42370395659418	5.3811334377624	48.2710831242478	0.056	0.20975	0.33575	0.46875	0.107428438257571	0.0859819510108192	-0.00953033399435704	0.0400332828038067	-0.00580646279596069	-0.0230874558094958	0.198168304394081	0.350283916810774	0.039649838176662	0.0442378971238336	0.479825830448282	0.0495	0.1905	0.320833333333333	0.445166666666667	0.00591370558899783	0.0878250928102866
150	0.000115221754472056	7.52883504412701e-06	2.89335606918488e-07	4.54266718957073e-07	0.385184447109547	0.00550939349840097	0.000220776600419425	0.0431956930924559	0.000757556569747393	0.0080485839310938	0.345792909696824	9.18571042283139e-07	0.000984961273366734	0.00037490175583036	0.00768349719342566	0.00229543757513104	23.2051025222609	41.9902035088016	57.7546926472205	58.5087824786824	0.754089831461897	16.5185789698808	35.3036799564215	4.08772706959144	11.3424416654634	7.02263195821979	0.888836096441082	54.8503282315368	0.057	0.202	0.3385	0.46025	0.0656372625570605	0.0584741138064349	0.0411332604741814	0.00466513518018247	0.0805241256626268	0.0148072325280099	0.341438040606618	0.29281568535443	0.115404684335533	0.021480613132595	0.389045405143176	0.0478333333333333	0.175166666666667	0.313166666666667	0.450666666666667	-0.0849934144091528	-0.0209057518513251
151	3.95048158365539e-05	4.13745681694021e-06	2.47008433673441e-06	8.44891609203057e-07	0.032100110880829	0.0192794079446024	0.000950091906675896	0.122391575346022	0.0177261207998129	0.014050651280283	0.00037957171607387	2.68144874926177e-06	0.000248535111719816	0.00023281526897685	0.00200751856475697	0.00137074666964344	25.5218414327392	43.4463549962966	52.3323582923476	56.9255006648018	4.59314237245417	13.4791456685052	31.4036592320626	2.38644626709356	5.62301585604655	6.03176820799672	12.6301647837809	53.9465039545671	0.0585	0.20275	0.348	0.482	0.094115398362048	0.141366988146539	0.0512495721410601	-0.0220678888847362	0.0264171670224205	0.069422319101836	0.244212055376463	0.464764106400007	0.109067754365108	-0.000286523894965695	0.542053899708411	0.0513333333333333	0.183666666666667	0.324333333333333	0.445833333333333	-0.116130268878298	-0.0890285160106581
152	7.92704689252106e-07	4.41316943568713e-07	1.486396360655e-08	6.24931792721645e-11	9.70063230706058e-05	7.61868234844711e-06	2.75284239375171e-06	0.00416882481071091	0.000360828956673637	0.057956509003987	0.00131933865760459	1.97306719291499e-07	7.80715564092441e-05	0.000202922140028312	0.000671245838170989	0.00118065942423001	33.869087506675	48.8099782213976	65.0700499436571	80.2641442760578	15.1940943324007	31.4541660546602	46.3950567693828	8.20877664703858	12.7248491645514	3.59491739120131	10.3152717723278	60.6193779956513	0.067	0.20575	0.3375	0.4765	0.0838925048899803	0.143903778780974	0.0235050984225156	0.016955793184905	0.0112328962190684	-0.000429469271881082	0.388056318611226	0.220711691350213	0.178279645809144	0.0784802743678199	0.741796259342571	0.0531666666666667	0.177166666666667	0.319333333333333	0.443833333333333	0.00946319907325308	-0.0870396313740542
153	0.000926813664147279	0.000578720812420687	0.000173203825406394	0.000123952123687578	0.107272866425001	0.0270908001541195	0.00901845400113514	0.0947084692916515	0.0212860194798797	0.00221055325067567	0.209833501705404	0.0139913453635955	0.00876605104866748	0.0218155860470552	0.0342029429406512	0.0607605708884848	18.6352203681599	31.0361184401117	41.0734074618085	43.6673522032579	2.59394474144938	12.6312337631462	25.032131835098	2.79246450173832	5.30322161702861	9.3659340318427	1.57257467792806	29.4679698412195	0.0575	0.19925	0.34775	0.46325	0.0986773578766202	0.0801151301721754	-0.00514961021189751	0.0150957194782639	0.00885888071799814	0.0142334294543636	0.254480227211155	0.269926996122296	0.162600852461588	-0.0698361580418479	0.371138283600628	0.0498333333333333	0.180833333333333	0.318333333333333	0.4505	0.0160402389231897	-0.106954703938289
154	0.000326751486136538	0.000391977215947344	1.25108525422876e-05	1.77096573687166e-05	0.358997523025718	0.00466272579566637	0.00319211869300883	0.128792065460267	0.000884896360091436	0.0905422429150974	0.0175675725427382	0.00188960970153205	0.00272714286698853	0.000897452428075151	0.0148935003809115	0.00348675683751242	20.9313356409402	32.0556403879236	48.1298183817416	48.9712154187073	0.841397036965645	16.9155750307837	28.0398797777671	2.30700416044601	11.0541346812442	2.86470617334453	5.63876549861016	35.7991529257198	0.0605	0.202	0.3325	0.4755	0.124875241913456	0.139506392824227	0.172760841833657	0.0321350913603096	0.0183935290893901	0.0209066264010836	0.281183334237409	0.430924638074707	0.236633963914565	0.0863084206489271	0.429262333356641	0.0533333333333333	0.1755	0.316333333333333	0.451333333333333	0.0221407751169323	0.0126837719705059
155	8.28855795112405e-06	1.98905665030517e-06	2.93068023772872e-06	7.88396663015171e-07	0.0224738395422344	0.0363563350176513	0.00298707062691333	0.215259343778434	0.0247921699325674	0.00494906402646892	7.52471000265535e-05	3.90886582767294e-05	1.66345232776995e-05	5.36118817286719e-05	0.000151153053648733	0.000332912671393643	28.8748592179836	45.2147414577194	51.8939315110983	57.1026542148393	5.20872270374093	11.8879127571199	28.2277949968557	1.53569761881135	5.03834464106694	7.89795786310788	15.6741116772628	45.1141971718082	0.05775	0.20275	0.34175	0.47825	0.0823335136652721	0.15820370571013	0.186882028392785	0.0221843747091691	0.0877732801868908	0.0353773823543318	0.404265382155695	0.453894006939704	0.192566912564961	0.0374413924280853	0.677733574720739	0.052	0.184666666666667	0.314833333333333	0.438	0.00937215180495913	0.00827614365183221
156	0.00278385492829648	2.82753702150607e-06	2.71784542505387e-08	1.84865776787093e-08	0.0874808126980707	0.000490076145869548	5.44651312101839e-07	0.479262424135922	0.00885338952689735	0.0062260006342814	0.184633489387284	2.57956753934123e-06	0.0184844995275443	0.00733375839818914	0.0634719238405454	0.0253272267176407	16.1824574371421	44.3671954731835	63.5981583981629	66.5182884558453	2.9201300576824	22.1510929826618	50.3358310187032	0.500541190794138	6.8521655885379	7.48369989285675	1.75992805712303	54.0471494305258	0.05525	0.20425	0.348	0.469	0.15274229049052	0.208839032308115	0.164904175971162	0.0012841780001288	0.048005898400988	-0.0120257837845002	0.386654910235849	0.245373579914004	0.208190563039662	-0.00222433800799177	0.450625877278015	0.052	0.183166666666667	0.321666666666667	0.4555	0.0111913307165747	-0.0633733557827422
157	9.50988838765267e-05	8.27218366812383e-05	0.000180150461022486	0.000168601836842046	0.174536221382853	0.238761581155183	0.0578244527768831	0.0296031333459427	0.0139395443511805	0.0015216559124256	0.0714670742097675	0.00372718623913421	0.00219486318459413	0.00641483560660901	0.00525134927648237	0.00510466632328858	23.6217776468402	36.0440360296925	40.9648736803938	42.8084169516951	1.84354327130131	6.7643809220026	19.1866393048549	4.73219206970953	6.04578368282819	10.0522063441767	3.24899938114868	33.7201047666429	0.059	0.2	0.33875	0.4685	0.0836766233306559	0.0259771059665586	0.019398967438755	0.0623931254009635	0.0263364488637823	-0.0280719640150862	0.254519281841274	0.195961468927729	0.197728911284613	0.00833869078000619	0.425738525369951	0.049	0.180333333333333	0.3085	0.450166666666667	-0.113510030455131	0.00639946239787774
158	1.4725774109039e-05	1.37407597209321e-05	6.44844400046501e-07	6.27049306387876e-07	0.163237512329762	0.00418567444831308	0.00155975149487645	0.032921198232742	0.000126039140738231	0.0248597176171957	0.0448040647630653	0.000339962006942977	0.000145838124435538	0.000518215690445284	0.00141402802422884	0.00339247860920694	27.6440510915345	40.5161921614999	55.7437700532028	57.687745715557	1.94397566235421	17.171553554057	30.0436946240225	4.54987247718418	14.7001093217095	5.03363168345095	4.02599947915405	40.8256185306482	0.06025	0.206	0.3395	0.47225	0.0540961327524774	0.0513769711735897	0.0879650892150027	0.0188483713962806	0.0778786443290174	-0.0129696897696818	0.223104559073526	0.377752474761714	0.117655399011405	0.0227624829449521	0.309693261330857	0.0503333333333333	0.175333333333333	0.318	0.451833333333333	-0.017955051788712	-0.0107897911856974
159	0.000107967931732259	3.90694248798729e-06	2.31601088793982e-06	1.63642866357416e-06	0.0985726328950173	0.0400604968136139	0.000797457211092992	0.00388936681652781	0.0114214510093363	0.256670177511568	0.00383175613202353	0.000385996872054882	0.00180998957295287	0.000140115708529472	0.00100203481146166	0.000421352761387981	23.3463258074989	43.5852709261817	52.4972522363387	55.2257391497405	2.72848691340187	11.6404682235589	31.8794133422416	8.33475755068594	6.39853599887829	1.28662865435945	8.36187205304304	38.8405783359889	0.06525	0.20075	0.3295	0.47575	0.132312056789659	0.0971529900290112	0.122999411620458	0.0583584301982646	0.037941559950658	0.0245466907784283	0.377328972604329	0.280374834570145	0.0917969401972226	0.0581042252390922	0.482468518598329	0.0515	0.1805	0.318666666666667	0.446333333333333	-0.10353428151307	-0.0250652854253782
160	0.00029106703612238	2.76314121433036e-05	4.09433092578735e-06	8.14083450142745e-06	0.952313668485206	0.031551679033925	0.00167123999273814	0.0604612413425781	0.00286584965673076	0.00775439769876223	0.121251320907078	9.3187734997029e-05	0.00450762949096396	0.00178761516727851	0.00812878718171733	0.00333896154989697	21.1845957038822	38.7899119262802	51.0336541334837	51.0372303622571	0.0035762287734542	12.2473184359769	29.8526346583749	3.52468696900269	8.89096665855504	7.08933589480148	2.40108250472986	44.4583872028715	0.06225	0.2055	0.33675	0.46325	0.125507549672908	0.061435288576411	0.132072151025564	0.0333481067238438	0.0299307890199128	-4.05572092902426e-06	0.343057224641887	0.229570656806759	0.281072140040876	0.148762571409248	0.300962615778802	0.0533333333333333	0.1815	0.311333333333333	0.4475	-0.190755862837459	0.015308191938636
161	1.25097864930484e-05	1.36874114000228e-05	8.07347271876794e-06	5.90213078787029e-06	0.106171590789585	0.0447118601655217	0.0132010626981114	0.000863488526965706	0.0117101042074333	0.0266327093211911	0.012476075553073	4.58986943875513e-05	0.00037886976397159	7.76584158402168e-05	0.00190524664844207	0.000308153949999473	27.9936774559101	40.5257592592534	49.2742816314349	51.8845828974518	2.6103012660169	11.3588236381984	23.8909054415417	11.0995460588219	6.35424081345991	4.9144650534181	6.24192561123527	46.4010655737311	0.06275	0.20675	0.35025	0.47375	0.0959636783000281	0.080253928782364	0.11423653271008	0.0118144828752344	-0.0198894481261849	0.0342828585569326	0.209830104334694	0.251414235222025	0.178919771498106	0.0800742316284281	0.363139690622147	0.0473333333333333	0.186333333333333	0.328833333333333	0.448333333333333	0.00900740936601119	-0.0469951423609159
162	0.00189097630926953	0.00453679068601393	0.00059661181963991	0.000269912316338681	0.0490151118977301	0.00678458916748664	0.0110264796705282	0.235414976803962	0.00608409667594188	0.0240232960013477	0.0513320326885777	0.00108185203123269	0.0214369639674885	0.0190492316593614	0.0395897520722923	0.0465106355838015	17.0490657954724	25.4610708425535	37.6071589576386	41.4819944915798	3.87483553394122	16.0209236490264	24.4329286961074	1.40784192344654	7.52522466106711	5.09294977338504	3.79740654640955	37.4649593545546	0.0575	0.2065	0.342	0.4735	0.101399070482251	0.127793077842768	0.124659389044566	0.0266876075699826	0.0227366854626655	0.0489446144644171	0.378240565383514	0.259596810803743	0.12178126659808	0.0734876540506426	0.362181574527959	0.052	0.184333333333333	0.320333333333333	0.453666666666667	0.0412212392067695	-0.029452400890542
163	6.88813348037556e-07	9.4260762000294e-07	3.0975882719638e-07	4.97630399871467e-07	0.40526536780061	0.0462342596690295	0.0122761415328656	0.0189977297167749	0.592187701111545	0.0011445705656412	1.92503356436509e-05	2.36714233916906e-05	8.89195342510889e-07	3.61220809395359e-06	1.34299894875158e-05	3.66664665719852e-05	34.1665669011854	47.0042113801392	57.5842129128287	58.27686028678	0.692647373951331	11.2726489066408	24.1102933855946	5.50172450161381	0.286940705518646	10.577747132138	18.2620592599524	48.1928926727592	0.05725	0.18775	0.34825	0.488	0.123682539440805	0.108884727167469	0.138581487270605	0.00299110017411696	0.0117341104784459	-0.0217483198397092	0.448372480659218	0.409517633946406	0.188093643635317	0.0652179092683861	0.47280833618936	0.0466666666666667	0.1835	0.317	0.4445	-0.124174278237301	0.0274009468481444
164	0.000797859147594835	3.63713284086088e-05	0.000106522242799281	0.000125709773827298	0.269132264100868	0.355529452242743	0.0102152844164424	0.174414679548313	0.0791799081626129	0.00622958431126936	0.00655775332916599	0.00209665479437705	0.0014874439739559	0.00387507353997143	0.00682972913196157	0.0128944088314523	18.9667370704628	38.1060833426382	42.4070113498674	43.6281757241231	1.22116437425575	5.52209238148498	24.6614386536603	1.84458351934791	3.08165519180693	7.4826637629194	7.39027303696275	35.4847040486688	0.06025	0.2015	0.33575	0.4775	0.158172750742394	0.137954916276256	0.110568215306404	0.0380878834890625	0.0311885454568664	0.0352242240265167	0.273481311918803	0.30999693553346	0.244553315724683	0.0466507564612251	0.466746701808317	0.0538333333333333	0.187333333333333	0.309666666666667	0.449833333333333	-0.0249432040601119	0.00885482180729458
165	2.87753952289124e-05	1.11246204591832e-07	1.87243349653534e-08	2.55764082394471e-08	0.271498722841682	0.0179395129014223	4.33379076067729e-05	0.783489126902853	0.00415071975155653	0.00827383941744702	0.000789893432882928	3.84736193452781e-10	0.000216584386690572	0.000767513203699136	0.000923199026998951	0.00228968475577684	26.2046597852968	52.05965455572	64.5077618357391	65.7169209413187	1.2091591055796	13.6572663855986	39.5122611560219	0.0755012857925976	8.21667440576311	6.9732218668687	11.2648316586128	75.9278655231115	0.05175	0.20525	0.33875	0.483	0.11861389319232	0.174440682945661	0.196401821572374	0.0679536997836607	0.0340598957980392	0.000769177476152542	0.356495325448583	0.481332481813601	0.203866611108973	0.0877295497298677	0.661725776123578	0.053	0.182166666666667	0.3135	0.448833333333333	-0.171400566657136	-0.057114488873161
166	2.37249795869032e-06	3.10196315528093e-09	2.84548270433507e-08	4.66725625097988e-09	0.011365966455992	0.0894995633044619	6.82587768114456e-05	0.000153536847614064	0.0078411367563202	0.164981872928988	0.00191044824328414	1.13295456385489e-08	5.23239245777626e-05	8.77686823097577e-06	0.000517423428817767	7.23030606814352e-05	31.5424644349841	60.3570386212014	63.4859318751187	69.8931138034168	6.40718192829809	9.53607518221543	38.3506493684326	14.3283294996254	7.06940324290008	1.92795937130177	9.63364758290845	67.722941158936	0.065	0.2065	0.32975	0.47875	0.10814140135274	0.156457494217422	0.121937734250558	0.0535132658372991	0.0384444249294369	0.0458586852802778	0.193233494156661	0.174419490041595	0.105117623397097	0.0580872608619625	0.479586475476095	0.0473333333333333	0.185	0.3165	0.447166666666667	-0.200625556330868	0.0057474113686424
167	0.000752534242565874	0.000153572293370585	4.31466333418752e-07	1.27215212256005e-07	0.0258114801975926	5.09806018322307e-05	1.26113185554159e-05	0.856106270421758	0.180753072387173	0.000161063959374432	0.0765501224269603	5.40082633507988e-08	0.000334060908447826	0.00113967759977634	0.00163577720966554	0.00390774680607008	19.0960007198373	34.472337793879	56.754172930021	61.7227763884584	4.96860345843743	27.2504385945795	42.6267756686211	0.0328816267110597	1.79142142468118	14.2382416911696	3.136666354927	63.8631779314536	0.054	0.19725	0.34475	0.464	0.123385359700409	0.138017028059169	0.0585236446450264	0.00772914955259217	-0.0275856504511682	0.0150717498713371	0.234171145758759	0.492705243348664	0.135862849723413	0.0818851837170159	0.533874584728472	0.0531666666666667	0.1865	0.308666666666667	0.446	-0.109147684551732	0.00240801501685506
168	3.0229428158759e-07	8.67782050888588e-08	5.09195378536521e-08	1.48093119822328e-08	0.0252683019337305	0.0131354009618446	0.0010401136434653	0.00249075406841575	0.0438935246557438	0.0052165170302673	6.05719581628896e-05	1.30910878291196e-08	1.33742837214256e-05	9.50932801706489e-06	6.42177978786246e-05	3.4485894908528e-05	35.9077463004141	52.6417429443754	62.0591497743735	67.0645540083788	5.00540423400525	14.4228110640033	31.1568077079646	9.14737297875126	4.06065292425592	7.8028058077598	16.0846836105266	67.367875725513	0.062	0.20225	0.354	0.488	0.110404342517712	0.132378557934981	0.157324444861226	0.0604989674440998	-0.0298690187475385	0.0206788890614504	0.403916031659136	0.374166403109686	0.309721312958537	0.0851345111809784	0.660683978198191	0.048	0.186	0.327	0.447166666666667	0.0188950865277507	-0.150535378009536
169	5.41460812494126e-07	1.90104168481326e-05	4.51977091253447e-06	7.84467701432877e-06	0.550435727786491	0.0436768714293027	0.124922716591352	0.00499880779844448	0.0444795417901004	0.00585437766890788	6.50007038888528e-05	7.10159366350764e-07	1.38811736448055e-05	5.41360091780637e-05	1.44440005456346e-06	4.43254457768706e-06	34.6759377053386	39.7160817465046	50.7785530225665	51.1350901799815	0.356537157415005	11.4190084334768	16.4591524746429	7.87986983581686	4.03826449014741	7.594587872396	15.9510793783029	57.369903914991	0.0615	0.201	0.3385	0.4885	0.109662775263615	0.0106430375141709	0.109905878072335	0.0222789634991321	0.00789284402334073	-0.00669635107803838	0.215532822997383	0.310084289494866	0.23212299641138	0.0279713322074058	0.383736260680978	0.0485	0.184833333333333	0.312166666666667	0.447833333333333	0.0135666769055313	0.00579345192763153
170	2.96523848343171e-06	5.16449060274975e-09	4.45970844112512e-10	7.35495833370623e-10	0.349951768261357	0.0096037353994606	9.61954123945687e-06	0.0150457703642705	0.00181877706686742	0.000192721241370202	0.1872046656898	3.53836027468999e-06	0.000872856090494546	5.78394255169333e-05	0.0057047070650531	0.000473952282773581	31.0679403156391	59.1863874490518	73.4969222860964	74.3705543143369	0.873632028240536	15.1841668652851	43.3026139986978	5.91110042527907	9.72399539100843	13.9007530091312	1.73948048891907	53.2244126210899	0.06225	0.2075	0.345	0.46675	0.123303735421638	0.0986890793230049	0.0585858525933451	0.00119575291677027	0.00586875857082386	0.00392044931699478	0.310355994107642	0.329057981975853	0.184906355524953	0.0432076365683922	0.375013449679791	0.0508333333333333	0.182333333333333	0.309333333333333	0.453333333333333	-0.298709420534966	-0.120255194739406
171	0.0574601248582967	0.0012943960961479	0.000307677419577942	0.000257694125275414	0.143859476532289	0.0261961255029163	0.000642457264092251	0.0380028237471555	0.307992999343857	0.302235432284659	0.0770946786278511	0.00385031498193015	0.15216479953027	0.00329425335683783	0.459874258607353	0.015777292120637	9.14989366622467	28.8978137332815	39.477102278106	41.6132849192654	2.13618264115939	12.7154711859839	32.4633912530408	4.30489577956223	1.03926274744481	1.0643046989444	3.12510978520186	33.6190831982414	0.05725	0.19975	0.33725	0.4755	0.126904884228547	0.136851403536714	0.0508736159478888	0.0520021013122484	0.0741541643237894	-0.000702996407574015	0.325086882725985	0.246794841479377	0.189722047764181	0.0439249946865101	0.367995888712494	0.0478333333333333	0.1915	0.327333333333333	0.4575	0.0087899184021939	0.0520845926421005
172	3.90004532491513e-10	2.21128933688881e-09	2.95310236002962e-11	6.26924658169027e-11	0.550371180258839	0.00182248106864126	0.0013624067912622	0.000909222962504925	1.96773979161413e-05	0.000907876857875989	0.000670814325566217	2.52591483474056e-10	1.34735262480373e-06	1.77210494431122e-06	1.94903738688015e-05	1.8252123684034e-05	49.8397454318401	61.132512697659	79.8999338477806	80.2565864809221	0.356652633141493	19.1240737832632	30.416841049082	11.0038608410123	18.2202650055715	11.0066069927525	11.5684189458061	76.9358396693156	0.06325	0.21725	0.35025	0.47575	0.0961272461151573	0.105769970764212	0.140505302824271	0.00289131782864239	0.0188166405627434	0.041491575594689	0.389155579376542	0.327562719021715	0.193485580397499	0.0583298527187164	0.561465644789934	0.0478333333333333	0.1825	0.318333333333333	0.441166666666667	-0.121761741943349	-0.00396128735868682
173	5.21899109000708e-07	2.51382920931425e-09	3.24019429959638e-09	1.5408238975426e-09	0.0503496101616216	0.0384318673429751	8.35251360301653e-05	0.130496046621975	0.0513222645423012	9.97431549319364e-07	0.0146052285630616	2.97893492797825e-10	1.07679970619734e-06	4.17179676290796e-06	9.55198107610261e-06	2.56088156068441e-05	34.7537703603957	60.8388733577012	68.7555616664176	72.5853393659781	3.82977769956051	11.7464660082769	37.8315690055824	2.28659358975619	3.79772517569836	23.9330780823675	5.96347482794226	76.5409800924228	0.064	0.195	0.34975	0.471	0.131392756038781	0.146963041154158	0.113898844716447	0.0398240539342821	0.06693870291259	0.0190108523892275	0.431897217113288	0.332556282736712	0.148321703013207	0.0672729253608128	0.472623278594011	0.0566666666666667	0.1795	0.303	0.446166666666667	-0.22987602252553	-0.00989035410171386
174	0.000118423183955475	0.000464164286802417	0.000651427127736506	0.000576855799497988	0.162688731869314	0.174115004376213	0.135301967190595	0.0992295683622926	8.06398243105899e-05	0.0734035764721472	0.115774925552743	0.00983519348962148	0.000229387256089269	0.000817138917982765	0.00133247425246337	0.0032657994866798	23.145560443023	31.6144637083999	37.3562864806445	39.3053413694361	1.94905488879158	7.69087766103621	16.1597809264131	2.71788260945414	15.5432318362055	3.20522133040504	2.47356689316439	30.6322364882893	0.05775	0.217	0.33175	0.4685	0.137530660513378	0.0218155423083835	0.128503387061178	0.032811885255032	0.0224129215301735	-0.00273854193741393	0.213061545267574	0.330392118403206	0.277764304289147	0.0381513489903692	0.659441976483172	0.0501666666666667	0.184833333333333	0.314666666666667	0.4525	0.00963987670319958	-0.0603374423924944
175	2.71694152881164e-05	4.01318809918258e-05	2.0102436874252e-06	5.41692954493248e-07	0.0225667137849331	0.00114607585618674	0.000841828478707608	0.011652732931966	0.00896068102358723	0.0013441031321696	0.0446641661385708	1.69796918540932e-06	0.00162175605172365	0.000722417255840578	0.00533421031453816	0.00115998091228241	26.3282629431051	37.8605842764227	52.8592750189637	58.0608283302645	5.20155331130081	20.2002440538417	31.7325653871594	6.36295479447836	6.83064681250471	10.2809556380253	4.03127529648191	55.1303984245351	0.05975	0.203	0.342	0.46825	0.0865249495890818	0.116126995445495	0.118727714609112	0.0641984527110981	0.034229211782911	0.00336390159049445	0.378619989273468	0.314127058534251	0.394197523819703	0.0271707550136851	0.625941749705914	0.0481666666666667	0.182	0.311333333333333	0.447833333333333	-0.0113713684196274	0.0553926249670209
176	1.79626219030147e-06	9.50864010600709e-08	4.20435614622949e-09	3.25370912585542e-10	0.00418571454819428	0.000226729452887063	6.71563909468764e-06	6.2663885734099e-06	0.0101525741269583	0.391244443679871	0.0217793612860158	4.78638373377801e-05	3.63830135012408e-06	1.16656591319772e-06	4.77889177201103e-05	1.21309999445559e-05	32.1338924747761	52.4276041502744	68.1281906783406	76.3296311219165	8.20144044357585	23.902026971642	44.1957386471404	20.4050600679311	6.60792771482193	0.735070870821801	5.26332583139083	46.286848954956	0.0695	0.199	0.33775	0.471	0.12429477382619	0.141797141513453	0.102423202711075	-0.00315899349143075	-0.00511525584739577	-0.00365130804835073	0.197282464473973	0.488334502148184	0.197343672618265	0.0901549522595966	0.747456332564067	0.048	0.1785	0.3295	0.447666666666667	-0.0468293575003155	0.00572347808421684
177	7.0131393338474e-09	3.52505362787518e-09	5.4375491852797e-10	1.24092841430621e-09	0.773013361905521	0.022960293116917	0.00204256313265818	0.000257180592290985	0.00216360009107934	0.00343764701909737	0.000259440115692683	1.4286428514085e-09	2.43511701335346e-05	3.85903262892024e-05	0.000150579438030039	0.000183654984012335	43.8138388455409	60.0637223970043	73.0255714067243	73.1087664706574	0.0831950639330898	13.0450440736531	29.2949276251165	13.3590351042749	9.40529242508455	8.55928343430605	13.342630865347	72.7682193790706	0.063	0.2055	0.34525	0.4815	0.0759759485334517	0.0484670308458468	0.0739483435948065	0.0319488607429106	0.00752375962237968	0.0238089277424869	0.416628515010578	0.293443483723979	0.175000189132149	0.0822544707660328	0.484269175505276	0.0461666666666667	0.180833333333333	0.317166666666667	0.444333333333333	-0.361161187003501	0.000765732665826575
178	3.12432135760936e-07	3.47655884033988e-06	1.18523514113469e-06	4.49171548574539e-07	0.0373798831489708	0.0118712542663686	0.0194817726141194	0.0104411265962087	0.138571887731659	1.53505160185372e-05	0.00130442822774378	2.19499713065528e-06	1.32262694446665e-06	4.94335006235587e-06	1.9735069693672e-05	4.98497907006168e-05	35.8380955822213	43.8678221231603	54.2044392452372	58.5374585619793	4.33301931674214	14.669636438819	22.699362979758	6.55804069795067	2.19374660213361	18.6934964558386	10.3362490473301	54.466050012655	0.05975	0.19875	0.3525	0.48725	0.0443774543621223	0.159955228670539	0.151351316464468	0.0500579163329	-0.0112656207545797	0.0414644927694386	0.362455714419865	0.248671033440985	0.180004360356236	0.035984227952758	0.461829693981162	0.048	0.186833333333333	0.311	0.4545	-0.0150175005536357	0.0273823315810882
179	7.04729804171459e-05	2.94545364068233e-07	9.13024276346311e-07	9.49136542150461e-07	0.184412462246772	0.231252135465035	0.000668534535986157	0.0834081636181488	0.000125549356842059	0.0166968930656402	0.198519343910784	0.000463584879446961	0.000404106039156013	7.14205967012424e-05	0.00380873856105942	0.000598843121994135	24.2712157590795	49.7672239060412	54.8656533424437	56.6273545613221	1.76170121887844	6.86013065528095	32.3561388022426	2.99720755668568	14.707449282676	5.72795734125611	1.65323395174892	39.9366915451907	0.0585	0.2115	0.33925	0.46825	0.132813731692839	0.146269838417102	0.140081377639604	0.0089457196020428	0.0708237169681629	0.039612769674915	0.406674119926948	0.349108906680333	0.164052190652108	0.00301450311746152	0.536628222467952	0.0505	0.1805	0.316333333333333	0.455166666666667	-0.122351361188154	-0.008860059310527
180	1.56667039470569e-05	2.76990062478249e-05	8.01400706262898e-05	2.35945995514027e-05	0.0250486008648486	0.0935161421028727	0.0367236875626473	0.110959613642363	0.00916598223456992	0.000159689143015194	0.0312777486914578	0.000113064337858538	0.000176276077282234	0.00062701049856057	0.00159419913501694	0.00383624188031811	27.5111904252626	38.783844643578	43.1811115819801	48.2016346758246	5.02052309384453	9.41779003224656	20.690444250562	2.54050042968174	6.79019642795356	14.2543752812708	4.63765307060203	43.9228423636178	0.055	0.2045	0.347	0.47425	0.0914883294703615	0.122930559997525	0.0489768411556387	0.0470922345851505	0.016421740974996	-0.00647271348877768	0.368512547829876	0.148203756391605	0.182197209399574	0.0551776165253351	0.505395885368721	0.0478333333333333	0.1835	0.310833333333333	0.452333333333333	-0.0506001371750714	-0.0472001576887233
181	1.66818551027578e-05	0.000279832486743053	0.000537769337292318	0.000339811797103623	0.0872606077610551	0.16202684652836	0.264908446705787	0.00971476724417371	0.162141250676015	0.00247456621098568	0.0016750972655238	0.00108935260532646	0.000131817866368975	0.000129782271028717	0.000659503523353585	0.000520439951118375	27.3764716809019	32.9302764941094	37.9026822691449	40.826879652006	2.92419738286117	7.89660315789661	13.4504079711041	6.68646463809637	1.95414161304871	9.15930435386144	9.87532807113348	37.4445254577949	0.0595	0.20625	0.34725	0.484	0.0365934076678334	0.092403400257472	0.0228644593712916	0.0139686466484475	0.0392296755607214	-0.013798547585229	0.336284262512417	0.304625237925485	0.173862975572858	0.0596549830151929	0.494428383293343	0.0476666666666667	0.194833333333333	0.318166666666667	0.452	-0.174474722881994	0.0359432116202161
182	3.98777979385124e-05	7.70411120644743e-05	4.03471289516722e-05	3.87973437684418e-05	0.176292379444731	0.059130909389576	0.0298604457128809	0.00767143203416721	0.00588697461008013	0.0152755001612558	0.0253227906085319	0.000254257649665087	0.00112204014487428	0.000379443084865924	0.00721320021175136	0.00222312015082242	25.5015737636568	36.2236696478576	45.0294433517192	46.8580485663188	1.82860521459952	10.6343789184612	21.356474802662	7.10861589147407	7.58457791736328	5.88441171839077	5.00167568660981	41.6513046223709	0.061	0.2045	0.35025	0.47175	0.0675206765055475	-0.0287975810249342	0.0689958454378307	0.0272641085261735	-0.00490602541880675	-0.0256067185058558	0.161588517704768	0.429947165473029	0.23375375073395	0.0314206727904222	0.619852281557349	0.0486666666666667	0.182333333333333	0.326833333333333	0.449	-0.0984460609680436	-0.0359983566875723
183	1.71114469708792e-05	1.65478408609764e-05	9.27238588784773e-08	1.32243372357053e-07	0.307009977366429	0.000632688669845389	0.000322569835857689	0.105403490300182	0.00304485167385727	0.000412694687183536	0.0511856236038378	1.63587392252346e-05	0.00058871391090057	0.00154931113333131	0.00128048826052018	0.00245446495256638	27.3219008616798	40.0584470668764	60.5820197796929	61.6255149560166	1.04349517632363	21.5670678891402	34.3036140943368	2.62181989765213	8.78039554171664	12.4738226323425	3.80218903155037	47.4252157407136	0.0585	0.20325	0.3395	0.4695	0.10963394559676	0.0812550666281349	-0.0260647756207895	0.0390912108558287	-0.0149475309146203	0.0172356668493208	0.34362996723733	0.459284458574737	0.266079748477347	0.069891359502196	0.609988038118233	0.051	0.1795	0.305833333333333	0.449666666666667	-0.0714854949631573	-0.0917333303135253
184	0.00530670779731527	0.000795158803621382	0.000699131926347245	0.000417267726788736	0.0790094028376814	0.074062281676603	0.00766035226350099	0.0125731609538305	0.109105489307056	0.972138590285072	0.0121795348430202	0.00526313641666233	0.0246058653451574	0.00710141428782373	0.132539156057144	0.0371039097142261	14.7250932782554	30.197556447376	37.1540945386369	40.2392564171168	3.08516187847999	10.0416999697409	25.5141631388615	6.22819817163872	2.56713037727422	0.0012198393142171	6.28454492060519	32.6395764768331	0.06275	0.197	0.323	0.473	0.116859998148136	0.1466933123387	0.0323310944287908	0.03274636998303	0.0584576532245861	-0.00346567230139193	0.355043624730669	0.279882569199195	0.121095239641868	0.0876969010222558	0.428743096093223	0.051	0.184166666666667	0.322666666666667	0.4475	-0.0240632887391387	-0.0580962136869956
185	2.60342303631289e-07	9.05466627580475e-11	1.68929847955514e-09	3.9154477119129e-09	0.966024380523507	0.858805697772484	0.000348571292598012	0.000140771313536282	0.00203339641111552	0.11444874480059	0.000520821646026118	6.20484829897948e-10	1.82764581914548e-05	4.62774209014332e-05	1.36235393732502e-05	2.36992234897621e-05	36.2231240245237	68.3916661713229	70.3193949647175	70.3212092988251	0.00181433410762111	1.92954312750226	34.0980852743014	14.4917956311238	9.51914189260606	2.4916903518897	12.0395993586444	74.7798320788494	0.06375	0.2025	0.3395	0.486	0.119800161512583	0.198468424333928	0.168377261638074	0.0224437378932062	0.0608647092618734	0.0687853891615944	0.273394304295705	0.181313046517058	0.100269330918012	-0.0177887420326347	0.234626343034472	0.0461666666666667	0.177833333333333	0.324333333333333	0.450666666666667	0.0603310060248864	0.0222429454192332
186	4.33384943588773e-06	1.32181500074492e-05	3.60390379110367e-10	4.46616591060864e-10	0.21063093736996	1.53365367331246e-06	4.27841784503944e-06	0.0496476688862123	0.00163498345733423	0.00639890518838188	0.00166497527753983	1.25205241170164e-06	0.000392802167446827	0.00123539829619732	8.536207929443e-05	0.000212955049707102	30.2594355835972	40.6115346247243	74.0028998904017	75.5699842754548	1.56708438505302	34.9584496507305	45.3105486918575	3.85331849320482	9.9199328610157	7.43438995434735	9.88648037238818	55.9158350515091	0.05925	0.2025	0.3525	0.48	0.111149376904883	0.055127980426382	0.0912070739272699	0.0199756194801366	0.0242156721182626	0.0180027203963148	0.409605257568873	0.484853181883199	0.350285650785239	0.0382441079403841	0.522075263098315	0.0501666666666667	0.177333333333333	0.326166666666667	0.448	0.018659256659492	0.102676582652576
187	1.06238392879117e-05	6.12553888892563e-06	2.57694341453429e-05	1.10432203387005e-05	0.0453435560915469	0.17135401079061	0.0252705472494663	0.0234772060862473	0.029814932406624	0.0146733450564425	0.00020850443021664	2.08351237441494e-06	0.000140344663405891	0.000412690976870282	0.000445459478161487	0.000970791901570544	28.343703917737	42.4930810641599	46.2239998869991	50.2298154058808	4.00581551888172	7.73673434172088	21.8861114881438	5.13284568889412	4.71993140919585	5.95527124670662	13.7528481941135	54.6011099355866	0.05925	0.1975	0.34225	0.48475	0.111429879786996	0.127573124879549	0.189280195491336	-0.0605732780634496	0.054165195719248	0.0161290905141206	0.281783574388832	0.348547860380675	0.125555193191961	0.0337044331919498	0.602023654433694	0.0488333333333333	0.180166666666667	0.318833333333333	0.447	0.0175291592976214	-0.0472975653217307
188	5.22351474934081e-06	2.08340065197532e-07	3.24946222182174e-07	3.79886046194709e-07	0.220910002845166	0.136573100510677	0.00218884429719425	0.0272291926956829	0.0152018177727771	4.93606437406168e-05	0.0494530717377037	1.7851100208392e-08	8.76055580742202e-05	0.000287171318976566	0.000296982154642603	0.000689251029602762	29.8611612623863	50.5844627979823	57.4645028802697	58.9629529191443	1.49845003887458	8.37849012116203	29.101791656758	4.87621960629622	5.89292643069894	16.4725085098835	3.85990692252744	66.6045097735688	0.06025	0.20425	0.34975	0.475	0.170903360635485	0.113014689514	0.0120498990361579	0.0626031564413146	0.0907529410931496	-0.00681175792226695	0.308188013690854	0.257300094145339	0.249379309563113	0.0244557285808809	0.503472021964237	0.05	0.184666666666667	0.310833333333333	0.455	0.0310898831754216	-0.0991870261502938
189	0.000131080120523156	1.48515494032462e-06	6.37693924029941e-06	9.86134920558744e-07	0.00996148350675608	0.0596185412647402	0.000419669738362813	0.132200189362587	0.000468987195662004	0.0328616595175021	0.029961319976081	1.94970416107016e-05	0.00162648099607857	0.000438217578631506	0.00302731846569281	0.00117858591243492	22.9248389794739	45.9163557980137	49.8874955044957	56.5292669336777	6.64177142918197	10.612911135664	33.6044279542039	2.2664761907572	12.2351044027018	4.55297197736763	4.71151021968581	48.7137365946788	0.05725	0.208	0.34775	0.47225	0.112304547553211	0.0827924239991006	0.131194013532628	0.0731102720795089	0.0206944580266466	0.0273795379710748	0.266019006470446	0.282797794183885	0.140588182302787	0.0738987497737116	0.63358422034216	0.0503333333333333	0.179833333333333	0.327166666666667	0.450166666666667	-0.0793626140892275	-0.0182639235867685
190	2.4639430687549e-07	3.02684040102278e-05	3.34986449254838e-07	2.32974167202442e-07	0.0935645923158976	0.000613686818042377	0.0133321475425161	0.00638657177394022	0.00889567341915425	0.142050890693627	4.11547434731799e-06	4.62655361084722e-06	1.92897370984514e-05	6.38637801337059e-05	0.000221131791848622	0.000498362898847069	36.339323231834	38.5634155269363	57.3883667963746	60.2003166083377	2.81194981196313	21.6369010814014	23.8609933765038	7.4378619629415	6.84365326563966	2.15560057360381	21.2102974722475	52.5234724343298	0.05925	0.1985	0.33675	0.4835	0.0945325765841949	0.071204583242804	0.134065362088753	0.0353750795665011	0.00269683436214535	0.00966640099637866	0.245986336080394	0.305787897222489	0.367040348698445	0.0822761087995805	0.59801506237819	0.0468333333333333	0.177666666666667	0.322666666666667	0.436666666666667	0.047931081602127	0.0647751017694914
191	2.35523289028293e-05	0.000106998923140206	6.56411718608072e-06	5.71055276171334e-06	0.141747112062542	0.00537178950683066	0.00813870708355524	0.000129408128006478	0.00622813884634179	0.0956088152834456	0.138711092477778	1.61841380834315e-06	2.48161517307919e-05	4.07984671200357e-05	6.06659114522375e-06	8.74238778224854e-06	26.6355771414819	35.3924344978586	49.8124069696787	51.9712963364	2.15888936672127	16.5788618385413	25.3357191949181	14.6503861621486	7.48308160947636	2.777306878339	2.19219971481834	53.4123640081016	0.0685	0.204	0.33225	0.47775	0.0417386537077	0.103651673164053	-0.0221823448415415	0.00345859434356907	0.0285237045960801	0.0116261786435007	0.187946831823249	0.436289300787265	0.101274269028731	0.0503260203245021	0.615899690207751	0.0501666666666667	0.182	0.316333333333333	0.462666666666667	0.0293174963022262	-0.0757885747612382
192	0.000932237070543905	8.7988648091144e-05	7.51590888806567e-06	1.0133771999708e-06	0.00815640972422756	0.000975867149589457	8.33478789936671e-05	0.00305219099287304	0.0441007805520587	0.0100396728272923	0.70044783900558	3.01720295872138e-05	0.00380859097534189	0.00158171346394505	0.010858813186269	0.00308075539786254	18.6222983213811	35.8880101035393	49.4605345991149	56.4593406903805	6.99880609126558	20.5713305868412	37.8370423689994	8.77600406900638	4.0526990721537	6.62784369423935	0.14800640131034	47.538884345908	0.0585	0.20275	0.341	0.46675	0.137008614809809	0.202365983888665	0.0944125068176175	-0.0273049763149219	-0.00934376662518097	0.0389796044777171	0.313155591414933	0.374070942616449	0.159109120294624	0.114478578903512	0.530439283765102	0.0451666666666667	0.1865	0.316333333333333	0.462833333333333	0.0293133571906873	0.0338334469866709
193	7.37852960228829e-05	4.01727135835849e-05	8.31186441497839e-05	9.90981548539111e-05	0.272086694050041	0.266574012953741	0.0437679275371133	0.0318050322147045	0.00251213005560104	0.00347872090741926	0.105258444706482	9.6475295912804e-06	0.0023133566934315	0.00651873728461567	0.00231676271715379	0.00212798207932425	24.1717705532428	37.8580449246365	43.0821049961596	44.2883015546395	1.20619655847986	6.43025663000299	20.1165310013967	4.60897533146272	9.13173766926411	8.53766249064392	2.62400536629866	50.5880743579844	0.0585	0.1955	0.343	0.4775	0.0225906981796936	0.121884405199868	0.075779905879774	0.02874480067469	-0.0251889987383532	0.0332974077077276	0.15261744066368	0.0347623030940719	0.130485957012178	0.050722441399649	0.176614457960288	0.0486666666666667	0.171666666666667	0.315	0.461	0.0242796336551145	-0.0106568027444536
194	3.32176392235599e-05	6.65452990123008e-05	1.80449508711055e-06	2.30365427655619e-06	0.272152482701018	0.00327939540812184	0.00276557453554063	1.19110060338301e-05	0.542764593749611	0.0627476365856423	0.0530092456631254	2.30424354712222e-07	9.6729345522246e-05	4.98196170614263e-05	0.000874942225388509	0.000391246896921545	25.8954951010746	36.5927808208799	53.1349116441779	54.3407772190549	1.20586557487695	17.747996398175	28.4452821179802	19.1774842379118	0.370439879456171	3.46322981221238	3.74362748943531	60.2280925694967	0.068	0.1885	0.3375	0.4655	0.121092350261118	0.0899077145216885	0.133335595139498	0.0851364091525841	0.0273210947184303	0.0118836951873996	0.387715913609173	0.410006577218861	0.249029567638652	0.0548406019279037	0.401706755009124	0.0473333333333333	0.183666666666667	0.319666666666667	0.445833333333333	0.0165537172293695	0.042527492918601
195	1.02720164467605e-06	3.19316284358014e-05	6.18252512440102e-06	1.63360191366669e-06	0.0217911893399105	0.00489545535724426	0.025077784376257	0.00333218084031987	0.0135543406318463	0.000411162315753191	0.00671604146365119	0.000251826266865688	0.000110799010973903	0.000410180025736822	8.15140683423307e-05	0.000227514765962477	33.3199459346652	38.4303539598623	49.9678221906652	55.2302030304782	5.26238083981298	16.7998490706159	21.910257095813	8.61602579306327	6.09528051969755	12.4807716694813	7.34738390563143	41.6785079083074	0.06325	0.198	0.34225	0.47675	0.0685523289877148	0.110637258936186	0.101091616683756	0.032495433285248	0.0203016615584166	0.000463145121095246	0.331179088811536	0.538022530086861	0.106086642374315	-0.0017753867153036	0.682387594869272	0.0495	0.178333333333333	0.3085	0.449166666666667	0.00834049555691465	0.0018280581870599
196	1.66513506410987e-06	1.18390736870041e-07	6.03800597852287e-07	6.0565790236554e-07	0.171835732362364	0.319810832115023	0.00774614326727376	0.0124652081596287	0.00739445873527087	0.00368860652209142	0.000618154577601104	9.80497967024896e-06	8.6045192017393e-05	0.000278389299926397	0.000835593493713057	0.00149203021912968	32.2949080552571	51.9136203783783	55.9094465824965	57.7763014340162	1.86685485151975	5.86268105563795	25.4813933787591	6.24346903772312	7.17455984682965	8.43108268339711	11.720496568134	50.5451913997895	0.0635	0.20475	0.34725	0.48	0.089073310239766	0.173683575832482	0.152033788283099	0.0310392991832597	0.0302426678673779	-0.0100804428426421	0.17400983099568	0.205601367922412	0.152764330420217	0.0744580139108059	0.474471151296555	0.0516666666666667	0.183166666666667	0.319333333333333	0.445166666666667	-0.119435499203304	2.31822464949468e-05
197	4.38074443352628e-06	1.52417467185383e-05	9.30548506488335e-05	0.000165106903637578	0.761860208298598	0.760444818406686	0.318152091978798	0.473341417974552	0.0102600589246375	3.48785835972225e-05	0.0160732114844912	0.0010055571025253	1.68804507918839e-05	2.55218073987843e-05	0.000170027712163081	0.000179236287053024	30.2364873265542	40.2610438733536	42.7752679539408	42.8671005354772	0.0918325815364369	2.60605666212359	12.630613208923	0.514164950555369	6.58917705416206	17.1315231009394	5.7948472288972	37.6809529923467	0.05375	0.20175	0.35225	0.476	0.0444181474015349	0.109621280567811	0.121254629149559	-0.0325958638275595	0.042253739079958	-0.0218961960407161	0.277590898091266	0.217662765733875	0.244192000516572	0.0196669387438481	0.298166473303291	0.0505	0.181166666666667	0.3125	0.4515	-0.107363782469148	-0.0600670625304218
198	0.000223412933276026	0.000214221011502264	2.57486768195371e-06	4.8902449068852e-06	0.696327625754896	0.00213123201422249	0.00126753543459732	0.0573532868664772	0.00481734334580931	0.035888850448289	0.0111495967427217	4.61339615467321e-05	0.00689976278823031	0.019739897737961	0.0153624741961457	0.0326174968725396	21.7629374313037	33.6192400040673	52.2259182920243	52.3782387604078	0.15232046838355	18.7589987563406	30.6153013291041	3.61231337982372	7.94676418064591	4.40237818911191	6.44131680422288	46.3871416345733	0.05625	0.2005	0.33725	0.4775	0.0327316936935295	0.0544302265519951	0.106862053698337	0.0612050409259693	0.0693137683432156	-0.00954542662398681	0.406766283346987	0.466560602368053	0.299990127282828	-0.00158935489340107	0.389506472113647	0.0476666666666667	0.178	0.317166666666667	0.451666666666667	-0.116053942554227	-0.0629460018604424
199	4.05065271269462e-05	1.07804591178864e-06	1.23736482894588e-05	2.37736790088675e-05	0.880574773682003	0.913317571246808	0.019393283098277	0.118754157054224	0.000379369209595037	0.0208610052909807	0.0156193043155086	0.000136111515934819	0.00125442154391435	0.00186601286492428	0.00570177383929417	0.00566722086400283	25.4678316272184	46.6834479335666	48.1587275899074	48.1812998360037	0.022572246096388	1.49785190243711	22.7134682087853	2.43367557628335	12.631162382042	5.33836706881993	5.84523314838043	43.4067433441763	0.05875	0.21375	0.32725	0.47025	0.0853369510617908	0.127116328764998	0.148540514755923	0.0333672434450915	0.0572620963542122	-0.0480206920314204	0.230315104518482	0.321744600235314	0.15023632656191	-0.0334441843341522	0.318805580545831	0.0515	0.184833333333333	0.305333333333333	0.445666666666667	-0.0545190944586666	-0.0461018944909714
200	0.0179731044980982	0.00766197535721435	0.000373352746041544	9.74185687589407e-05	0.0201217500573035	0.00107008227724609	0.000653418039678349	0.0210248591657611	0.30986388270155	0.0943338958916046	0.0865647318625978	0.0141084518324466	0.078260003951322	0.0246124678211058	0.0726379505828901	0.0246156234636764	11.9178005814247	23.9768873923604	38.9343037243234	44.3356044441607	5.40130071983731	20.3587170518003	32.417803862736	5.32473055947503	1.03125586858005	2.79881682829182	2.93712408849387	29.4401176108282	0.06	0.1965	0.334	0.46325	0.0977045699738766	0.0678365686121626	-0.0106240491197372	0.00664717597093963	0.028165689074093	0.0210492387626069	0.423318976332402	0.19871465257702	0.275847052467935	0.0282612879857124	0.458780193858628	0.0493333333333333	0.188333333333333	0.318	0.445833333333333	-0.0851498552888643	-0.107581916023934
201	2.61014591745561e-05	2.07267996866798e-06	1.39819382287117e-08	2.22605075495504e-09	0.0109399238350207	6.89066413297782e-05	4.3328665658959e-06	0.012679288294202	0.00229940694308287	0.00664570847083516	0.0341481320976722	2.73426637209242e-05	0.00122177256085564	0.00142468708774827	0.00939391309726072	0.00795555267125708	26.4145467631388	45.1156712994416	65.2188596800042	71.6939096444985	6.47504996449425	26.5782383450569	45.2793628813597	6.21331629468023	9.29372043186959	7.36631222407232	4.4872718057286	47.8046353922371	0.062	0.205	0.3415	0.48275	0.127602137036681	0.112109971167588	0.212665442237459	0.00179649634769731	0.0474959863408997	-0.017343641026543	0.415996274273322	0.507251625504244	0.238871679995768	0.0554797161286945	0.730321054635994	0.0503333333333333	0.1805	0.3155	0.461166666666667	0.0181233034337632	-0.0239411541163509
202	0.0024288321662447	0.00214508904411026	0.00112878193856697	0.000921447397949343	0.141041244062557	0.0644812531866068	0.0290019635550702	0.0531318206100218	0.0424394615767911	0.020565812872277	0.0483291496825706	0.00299484154531859	0.0202460907360807	0.040064920410806	0.0459089712939323	0.0861489218291582	16.488716328895	27.5308414529427	35.7716772970016	37.9382392781772	2.16656198117562	10.4073978252345	21.4495229492823	3.73976804112681	4.11759133479063	5.36321611092899	3.89850312765157	34.3962318623765	0.05875	0.19875	0.34325	0.46975	0.0281147048334045	0.0993735308331277	0.0931645156657841	0.0404493625774711	0.013158215693864	0.0536154059213745	0.29678668986488	0.278264239813841	0.193312962843129	0.0904794417368816	0.503487069346746	0.0498333333333333	0.1825	0.321	0.449666666666667	0.0467513446036979	-0.051878435327047
203	2.76790180970256e-10	1.21260796317765e-10	2.03381130970805e-10	4.59762946775871e-10	0.706421389702679	0.169499279628002	0.00927947161428264	0.00733672107320268	6.39123000836961e-05	2.51582132445713e-06	0.00739757697995063	2.58838460704692e-09	1.63313791693154e-06	2.52629571892052e-06	1.11870063525074e-05	1.19551403510299e-05	50.5528677048787	67.7324283996204	75.3584551186577	75.5003328435414	0.14187772488367	7.767904443921	24.9474651386627	7.18862424640974	15.9830455629199	22.1543739381632	7.17380346679238	71.3278628150578	0.062	0.2125	0.35175	0.47525	0.134682675735447	0.172697376245449	0.131696207251508	0.0236133477278247	-0.0221890814985279	0.0478433157627316	0.370845007150647	0.374497746902123	0.251839558080342	0.021136052914566	0.527540845329384	0.0495	0.180166666666667	0.306666666666667	0.448	0.0307688414765442	-0.0118396623310488
204	3.86011653541239e-10	2.50868899708611e-08	4.04432372393148e-11	6.78324799295703e-11	0.341019529258399	0.000171319443568871	0.00146948250958035	0.000149579309203734	0.0234793817868238	4.3797555927915e-06	0.00149671853008278	7.60504068039181e-10	5.6718055531467e-07	2.46399916961956e-06	1.41485629427968e-06	4.31263058802358e-06	49.8611527683388	55.5348196521809	79.1628966510179	80.0694914754131	0.906594824395142	24.5346718232322	30.2083387070743	14.3774958374424	5.13268483537104	21.0910210350248	10.0826508741357	72.2266475372744	0.066	0.21	0.3515	0.484	0.060217354869498	0.0420813055175969	0.0456898271459565	0.0178864134486117	0.0586941889024857	0.0103318512391645	0.475477315897005	0.470440538007651	0.345842237365316	0.00588224462955035	0.558196338713269	0.0481666666666667	0.1915	0.3075	0.451666666666667	-0.132699746138397	0.0256354279746534
205	0.00038755264713801	8.77742753980354e-05	1.25455298319645e-06	2.56668411847547e-06	0.996719131644593	0.00274542513027607	0.000435935232986718	0.00623237066811016	0.187246569434283	0.00465244368433213	0.0340941403865735	1.44752329238583e-05	0.00410131730909256	0.00552845119178569	0.00821705928609202	0.00864360971393856	20.557125339772	35.8941794045531	54.0601380265143	54.0601549348139	1.69082995853387e-05	18.1659755302608	33.5030295950419	7.48185857830867	1.73914995242558	8.00981708285872	4.48997679772037	49.5098663520124	0.06375	0.19675	0.34075	0.48025	0.096813680554946	0.190995484611187	0.12477216839714	0.0189566848869486	0.0392212441327703	0.0231769327549007	0.387814954176268	0.345926082771518	0.184324882909693	0.0794917130140635	0.355726199129933	0.0508333333333333	0.186166666666667	0.313666666666667	0.458666666666667	-0.0313444785111404	0.0206838943314229
206	0.0626153123945624	0.0296215688163513	6.85931939819913e-05	6.10409679902642e-05	0.155235692165641	0.000103801213670392	0.000130236516951532	0.116766061903731	0.671821724933612	0.114266603839738	0.0491826747973031	0.000114484015409658	0.0824365390987956	0.0107614161730604	0.180470587472918	0.0290500538087509	8.94005883680074	19.9612256295004	43.6023730424786	45.6224067827206	2.02003374024207	25.6611811532202	36.6823479459199	2.46017110383127	0.179478578973431	2.49419755577037	3.86910728970906	43.8881979575954	0.0595	0.19175	0.34625	0.4675	0.147455157369843	0.0937916177515516	0.0294656615093229	0.0347695305775068	-0.0211247155905313	0.0359470205172156	0.416288921988584	0.437890709691222	0.241530514421746	0.0825437084453567	0.502087839613227	0.0521666666666667	0.195166666666667	0.331	0.4475	0.0194878952571223	0.00668041397603036
207	0.000737323781633169	0.0216891648776834	0.0999907541355517	0.017619398788594	0.00574962416447816	0.169022778175256	0.571210250075938	0.337894740258291	0.000704006167407362	0.189514789572432	0.0249160438452034	0.0104294559820826	0.00410667362706235	0.0120525835443266	0.0097179532357429	0.0206107089153437	19.1411116436066	20.915694425843	21.0645100309048	28.6916551676841	7.62714513677929	7.77596074184112	9.55054352407751	0.918402626322859	11.4786402907048	1.72138556828395	5.0297118258768	29.0064271829609	0.05625	0.215	0.33575	0.4775	-0.0284316192121683	-0.0336739270280371	0.132381415842364	-0.0164341861004172	-0.0259363407606202	0.0252481342282972	0.0635002067217483	-0.047215002603707	-0.0505959200163027	-0.0209336919801406	0.657920392130331	0.0518333333333333	0.187333333333333	0.323166666666667	0.454666666666667	-0.00447745723232295	-0.0647229736834044
208	3.65461711716177e-05	8.77026265926662e-06	1.58245312405347e-05	1.9087703538706e-05	0.26203477710825	0.209487721250361	0.0172164958273747	0.0005004786156088	0.241865125692098	0.00180091493123116	0.111649535189434	0.000295159329144854	0.00247075884337701	0.00563530950299036	0.00941934840900647	0.0143314725833593	25.6896945147892	41.6173087953866	47.5126179287472	48.770592752946	1.25797482419875	7.15328395755932	23.0808982381568	12.1138810267839	1.36969015963223	9.74213611762389	2.53071612230633	41.2281107107824	0.06425	0.202	0.35175	0.4625	0.0491787971143683	0.0576385422693667	-0.0156802164146033	0.0244068339914019	0.0605548982853955	-0.0103616889118307	0.251959302730865	0.312749547725033	0.179391813921685	-0.0223934399528587	0.442698900245065	0.048	0.1925	0.321666666666667	0.446333333333333	-0.116162941255765	-0.0932522101854782
209	0.000132323907840093	0.000309320623457035	6.57064016078017e-06	1.20358632589706e-05	0.661795679319283	0.00391425175545904	0.00444287557332081	0.396525764296498	0.00199264354200467	0.009145319526381	0.00965388961639368	0.00526779963343067	0.00252207006690259	0.00765499624790484	0.0151102974360206	0.0314887219179369	22.9043023760896	32.6709345909767	49.8098284099397	50.0011780626155	0.191349652675854	17.3302434716388	27.0968756865259	0.718836680570348	9.55629990236412	6.79422538387735	6.69767168512772	32.6367799736951	0.05625	0.20325	0.3425	0.4755	0.0851640384654996	0.100976018805127	0.194998174335827	0.051548232000707	0.0197403002705638	0.0105262479485853	0.380680233365565	0.403965186631177	0.198937007305507	0.00689465145596846	0.230564085573611	0.0523333333333333	0.1785	0.3175	0.449166666666667	0.0191958431049462	-0.0370500784722414
210	0.00237856372073441	4.64603269445823e-05	7.45779821222162e-05	2.25699679565026e-05	0.0261671603786744	0.0549317906198957	0.000825603377478588	0.489817489461695	0.0114432415401544	0.0565591337723881	0.00920883508585608	0.000155501067156292	0.0102860161698928	0.0236412263348345	0.0423555686771701	0.038998287162585	16.5356100411591	37.4945376526448	43.3760414810604	48.3209806001032	4.94493911904283	10.8264429474584	31.7853705589441	0.476927169122973	6.39515225401738	3.63551410866421	6.78187025088482	43.0348630490858	0.055	0.19675	0.3305	0.476	0.162491476541323	0.124179206358825	0.106527329133133	0.013071392287347	0.0761145933996571	0.00683645406261837	0.231207737363789	0.136537886841012	0.146788916193441	0.0124720273990076	0.352228744081493	0.0518333333333333	0.176666666666667	0.312333333333333	0.4495	0.00413804133849551	0.0414646402402438
211	1.82115157921656e-06	1.56241335710612e-05	2.95040711358245e-06	4.81860837635617e-06	0.46234711946147	0.0319335444201507	0.0412377494491957	0.0392443420977114	0.0279250459447511	0.000391124037089984	0.00102871633078814	7.01686932107265e-07	1.73752108842252e-05	6.64324281864179e-05	6.05009974115398e-05	0.000163588063117785	32.1046565420547	40.2000089403809	51.8767093694623	52.4169159643207	0.540206594858319	12.2169070239397	20.3122594222659	4.2502591215607	4.83268887644408	12.5741263689852	10.7751544222883	57.4005735412446	0.059	0.1965	0.35025	0.48275	-0.00806658018409785	0.0609300754489154	0.0906958399591883	0.0346818031422622	0.00875187672387608	0.017479780336845	0.407623776812266	0.346048727831762	0.301708661725745	0.012304176650682	0.674935284331637	0.0495	0.179	0.316166666666667	0.449333333333333	-0.285234641194469	0.0595703730261469
212	0.000428796590921878	2.77022037553843e-05	0.000249689573191975	2.50636037179339e-05	0.00473180894878915	0.0992945843435669	0.00359276583936232	0.012944847850268	0.0389560247589501	0.0356565261338502	0.012239659319994	8.45251599326641e-06	0.0102529853131159	0.0153652994511326	0.0306464373952077	0.0439085715339977	20.335078362521	38.7835579951789	40.0599312803242	48.0391220214005	7.97919074107631	9.25556402622169	27.7040436588795	6.17663162738336	4.26278415478919	4.41345634560639	6.27581820217347	50.9379552728236	0.06325	0.203	0.341	0.4775	0.117245074504418	0.100330273285478	0.175440039804488	-0.0176683891820731	0.0619190424312529	0.0220144189620915	0.287864960321137	0.207749748612564	0.243028303210729	0.0459854397443113	0.585578416274407	0.0515	0.186333333333333	0.320833333333333	0.452	-0.0273884871023936	-0.0316410517263488
213	0.217920737738807	0.000216961136328155	0.000250448381757955	4.4869029996136e-05	0.0113392874561563	0.0245660777773212	2.70934127183968e-05	0.335340680578346	0.0862004542299436	0.428110861021075	0.228806726196677	0.00150793463808404	0.301290520336573	0.0304230946660528	0.390006554384563	0.0549013653286564	5.75854232347774	33.5865512706951	40.0514848238745	46.4628394652173	6.41135464134277	12.8762881945222	40.7042971417395	0.928163165805017	2.94393590274194	0.627942943790913	1.44826391639072	34.9252255606619	0.0535	0.19775	0.33025	0.47025	0.167059209729343	0.0999639122022815	0.135552954399402	0.0108754171103843	8.14611053088584e-05	-0.00998529537668524	0.256929445088101	0.132228596525387	0.205673263772744	0.0536871966084677	0.616769729270305	0.0491666666666667	0.184	0.322666666666667	0.458	-0.0604305914424167	-0.149050312401725
214	1.93284750301039e-07	7.85497418869898e-07	1.39840036677878e-06	1.17193601391075e-06	0.129236924491211	0.12401236819254	0.057011422576681	0.000731739516022402	0.00172784675104687	0.00392439440580681	0.00299652421462165	8.84100648991199e-05	6.38981522514202e-05	6.82197630139688e-06	0.00045734211467098	5.68073606246456e-05	36.851396366641	47.4391999094441	53.7842761162829	56.0859227809196	2.30164666463679	8.6467228714755	19.2345264142787	11.4068460671442	9.81829254165314	8.3184708108347	8.80958354555514	44.6037714409572	0.0645	0.2085	0.34025	0.49025	0.103854286732114	0.0717781668790654	0.0875618209038481	0.000420724114273448	0.0191269947864593	0.0486763145626694	0.126189533897778	0.263560673704217	0.175559656258375	0.0219440319332149	0.531709153117727	0.0486666666666667	0.183166666666667	0.312666666666667	0.46	-0.00906433683070526	0.00846353483478173
215	7.75570809014707e-07	6.93840332568705e-06	1.58647406325588e-07	3.32697122480765e-07	0.827103407272309	0.00429617375787383	0.00800683054752599	0.0533974762645834	0.000424671128448694	0.000350680730559536	0.0168415968212304	2.41559383766691e-05	0.000181127729123489	3.87050945062609e-05	0.000733697480346587	0.000243011667461806	33.9153693814587	42.1894525008611	59.251559236458	59.2992656787173	0.0477064422593685	17.1098131778563	25.3838962972586	3.73143575092399	12.4203918305247	12.7782078707041	5.7128061819858	48.1383920442958	0.06	0.20275	0.356	0.478	0.0592728728647366	-0.0168546586198192	0.129953789413609	0.0177805022571509	-0.0326540340910248	0.0152386573203019	0.322482849882814	0.478783883868504	0.25078194412496	0.0492225909178858	0.465767698303501	0.051	0.174666666666667	0.3215	0.453666666666667	0.0338588879385976	0.0559725928810068
216	4.12636464831847e-06	3.57271381099007e-05	1.89456805299016e-06	1.61432304606203e-06	0.133593673133825	0.00429543792674219	0.00943900298055514	0.841491596469719	0.00100286561907622	0.023806002444829	0.000153987396532931	0.000143173860327152	8.94983185688591e-05	0.000311447667832156	0.000649931670680473	0.00156225937747191	30.3640283146378	38.1506330915799	53.0106121540739	55.2608522511946	2.2502400971207	17.1102191596146	24.8968239365568	0.0399943663724116	10.8222680552517	5.10871088190834	14.3228132234708	43.2656301410938	0.05375	0.21225	0.34	0.481	0.102540460254647	0.105007562991226	0.103825753400308	0.0131057909896661	0.0150479002398342	-0.00177430864343786	0.263612852659841	0.464556691216482	0.21043685486355	0.0964001159335643	0.592166595698076	0.0528333333333333	0.1855	0.318333333333333	0.4425	-0.0306548168027397	0.0281712692002242
217	1.33310013227371e-07	2.43136482214789e-06	3.91137626738482e-07	8.67277970945731e-08	0.0171419429334301	0.00300878134299601	0.00897100734746329	0.152532451452059	3.13723702022527e-06	0.00965809156718607	0.00518993810607425	1.34054176938824e-05	1.70235667221894e-05	3.70642742710099e-05	0.000149179808809854	0.000216882434324964	37.6342709732999	44.7313046129857	57.0002600475418	62.6820426608392	5.6817826132974	17.9507380478535	25.0477716875394	2.04674044718467	21.7307398767371	6.69689581875173	7.81203663476663	49.7144573468727	0.05725	0.208	0.33875	0.47175	0.134376660090184	0.0292118539599425	0.123749534881005	0.0293627178223124	0.0261721773346684	-0.0394594869904694	0.344453015026113	0.328699882279454	0.244144185043778	0.0363253017110267	0.471220372520907	0.0506666666666667	0.170833333333333	0.314	0.443333333333333	0.0240661199762281	-0.109522155234804
218	0.000104812572235033	1.36227614744035e-05	3.31346626097733e-05	4.7792908004471e-05	0.391103207537896	0.330949299603619	0.0183755688262832	0.00307116845781076	0.0155898337788954	0.0124608305290862	0.0441530005883272	0.000380648883134147	0.00194800843658531	0.00246118832840044	0.0127002763579957	0.0124064286214742	23.4107216951597	40.5374025475612	45.555381529135	46.290890861339	0.735509332203947	5.75348831377778	22.8801691661793	8.764698472698	5.8485565102128	6.24409115528033	4.0507012297312	40.5025298396026	0.063	0.20175	0.33925	0.4795	0.134992346393064	0.111162289698619	0.100380085284232	0.0585717016275253	0.0643837850677536	0.0372617477564979	0.323716265619747	0.337740308512016	0.166797455944852	0.0295893689386947	0.382980045771466	0.0491666666666667	0.182333333333333	0.315333333333333	0.459	0.0257478575760379	-0.0862458214998874
219	0.00235081880691816	1.8189347582307e-06	5.72124232991626e-07	4.44549002509362e-07	0.11250738835123	0.0221542962803308	1.61852496372305e-05	0.191390568420668	0.0188724806517298	0.3618033659757	0.00254248708238089	0.000297112550624458	0.0132028405536444	0.00309925531223938	0.0571350316456339	0.00566395368678042	16.5619123177821	45.4296881276241	56.0451116572658	58.5637543214398	2.51864266417397	13.1340661938157	42.0018420036577	1.70688082284596	5.51329311971858	0.831623953261442	9.10976374768143	41.2093595625529	0.06	0.2055	0.33425	0.4695	0.155653266664996	0.255208426476316	0.128186556341321	0.00776973206540135	0.0689595759397657	-0.00433996828518105	0.454020253964345	0.401394170963224	0.252978731996553	0.0975863872733244	0.455928889264171	0.0538333333333333	0.1865	0.3255	0.438833333333333	0.00670230904719832	0.0131379502947781
220	1.37215667021227e-11	3.2100787707726e-11	6.08423560819294e-13	7.5378703587432e-13	0.189081107617964	0.00129778508139255	0.000382256529534609	3.44089776859256e-06	1.68287213755155e-05	7.97620272938516e-05	0.0812219695246304	6.60212602310299e-30	5.3537644472044e-09	2.19493175952148e-09	6.76792264552308e-08	1.95772329703904e-08	56.7856042556377	70.7259819149185	88.913869374519	90.6386322761828	1.72476290166378	19.9126503612642	33.853028020545	21.553524343095	18.5182270777077	15.56392436428	3.04027873585437	177.799180090864	0.06675	0.2195	0.35825	0.47375	0.10266218314014	0.112913898116527	0.074792215427226	0.022105920616666	0.0390586581379757	0.0173913304287444	0.351524282565499	0.352145814545646	0.176800836305051	0.0475656019308567	0.474271851218035	0.0451666666666667	0.184333333333333	0.320166666666667	0.456	-0.0591441905541402	-0.0549225395681793
221	2.60589348959325e-06	1.50663729456187e-06	2.56630578309355e-07	8.1615987359281e-08	0.0287985207443101	0.004591898242633	0.00092010207511468	0.0027109019076473	0.00229298375340177	0.00130102739626303	0.0596308050388909	4.64223186380715e-07	0.00029446018464181	0.000258464779574587	0.00185632157502597	0.00123387382928725	31.3428630366398	45.8819135145168	58.0542122159241	62.8338294787172	4.77961726279318	16.9519159642005	31.4909664420775	8.99249790483464	9.29884500077787	10.3410676169879	3.54762330013182	58.4536530762751	0.06525	0.212	0.3525	0.472	0.0858992646976929	0.0828325075968802	0.0856867927089666	0.0201821749439643	0.0262266052733984	0.00197637303282207	0.311580464225911	0.121167352719144	0.110392286484795	0.0328237549524714	0.425063118619816	0.051	0.187166666666667	0.3215	0.452833333333333	-0.179363203055733	-0.0343510813092659
222	0.00727618826066151	0.00365769847896355	0.00322952075217306	0.000505469579582142	0.008005919261684	0.0181726496100369	0.00723632134204618	0.163524241093978	0.0615856206285044	0.00277856252757805	0.805768458540765	0.0448819012438793	0.0221565552808144	0.0581375416487197	0.0369097831867928	0.0733083452502333	14.0059191262408	26.0619921754987	32.6552148363626	39.6873645239029	7.03214968754037	13.6253723484042	25.6814453976622	1.94132959836952	3.49416062955606	8.94745610223617	0.0604612101542443	25.3951435798013	0.05725	0.20775	0.33975	0.455	0.101562771380843	0.166665564788118	0.126642511113913	0.0249100021831973	-0.000295949276615564	-0.00218935398290435	0.334401456945047	0.204715471980089	0.13457701467756	0.0472322930539612	0.439906004364157	0.0508333333333333	0.1925	0.311166666666667	0.4575	0.0417695552351915	-0.020083084051501
223	7.42345220973386e-07	2.76722177725496e-07	4.558302288732e-08	1.99708364380299e-08	0.0455893392013201	0.00575841324061298	0.000677615210200605	0.0960404099820885	0.0289953807523488	0.00747510804237778	4.30088631268254e-06	3.82271237803187e-06	1.53050086676618e-06	2.94385859989125e-06	9.84864122708239e-06	1.36305431983522e-05	34.0080961399799	49.9147132941434	62.3311374995828	66.3278412601212	3.99670376053837	16.4131279659778	32.3197451201413	2.77009585355609	4.76788765231322	7.15510112029369	21.1258433442872	53.0226350913391	0.05925	0.20225	0.34775	0.48475	0.111427897572017	0.113748229467716	0.107396522213992	0.0789747056314334	0.0763797699784875	0.0484341176868853	0.486921311957957	0.355125567733414	0.220641007235452	0.0696741593957735	0.449447614276431	0.0515	0.184666666666667	0.322	0.438	0.00372993785572465	0.0166958930622207
224	0.00103545113328523	0.000818043312707218	0.00146025496426559	0.000983282732528566	0.0986369985756825	0.17817037406089	0.0549718885219111	0.168296641177246	0.00930357288666601	0.600058398056662	0.00191789069447812	0.00492778451060807	0.0144501399572163	0.00635960834820523	0.0450602470005779	0.0180062197544425	18.3895908107006	30.1223393484397	35.0195589865398	37.7470035009756	2.72744451443577	7.62466415253584	19.3574126902749	1.89805095795509	6.76360295183076	0.274907829005315	9.62650648180716	31.3642459758711	0.057	0.2055	0.3245	0.48125	0.0836035389977193	0.149428716970896	0.0784210493862153	0.00765385062941424	-0.00654216492189033	0.022777962613336	0.295558461552297	0.243532975183443	0.160125497865615	0.0236430321199866	0.563815851267	0.0506666666666667	0.1845	0.3195	0.449666666666667	0.00771397008484955	-0.00132126860906886
225	1.00187009569805e-05	1.56718019597458e-05	9.54768496970333e-06	1.6764498180806e-05	0.596105211242766	0.112077440264022	0.0371994613360383	0.121393203910898	0.00890040903372082	0.00185046112144475	0.00145653311745567	9.70651391650424e-07	0.000101039246369682	4.4592103154081e-06	0.00012523010539538	5.31383246063709e-06	28.4692562363198	40.1925038612826	48.8369816755221	49.1178919487647	0.280910273242625	8.92538808748213	20.648635712445	2.39925301119911	6.8427025023866	9.69225695186287	10.1328084825127	56.5698659376647	0.061	0.20875	0.344	0.48475	0.109111211279407	0.0691352111468386	0.0932329018136644	0.0178281638847245	0.00751567352219304	-0.0165158975959279	0.323235113602192	0.216335433618787	0.100655273784548	-0.012492350727625	0.14179758621133	0.0536666666666667	0.1875	0.314166666666667	0.452333333333333	-0.0559049375009202	0.00379730543590075
226	0.00126674089137018	3.60815936564493e-05	4.64809716408376e-08	1.88654525844976e-08	0.0407822618356521	3.11991361807393e-05	1.14996422096281e-06	0.0329629532219402	0.017495149694036	0.110857550574469	0.0160066405152947	1.25542591620877e-05	0.0128847412223296	0.000286429340867149	0.0211514868357325	0.000501644688871943	17.9419750675661	38.1260233273206	62.2832312977989	66.4682708181426	4.18503952034371	28.342247490822	48.5262957505765	4.54770226238179	5.64600861414692	2.54195354703734	5.80214448386687	49.8890465488322	0.05825	0.1995	0.33375	0.472	0.0885449322902829	0.00152225795359767	0.105869664229062	0.0370061366768508	0.0886333024990324	-0.00495488725267131	0.386983113402483	0.298014056283655	0.324674768147442	-0.046534823148388	0.559481171043824	0.0485	0.1805	0.3185	0.4475	-0.143282011695035	0.0268105299744139
227	4.01552849959277e-11	8.61451194647218e-11	1.13556991620733e-09	2.48889845188468e-09	0.695428923649649	0.712476255864584	0.112019508306376	2.97043851008621e-05	3.22205181094684e-06	0.00783115110509491	0.00136303126249068	1.18094826249256e-09	6.69067568819779e-09	2.20170392763225e-08	9.64034187035906e-08	2.25039176328797e-07	54.560874718285	68.5040611674413	71.2697634879733	71.4230344294992	0.153270941525989	2.91897326205799	16.8621597112142	17.4366449629551	21.6795665003738	7.07168643282603	10.2551557370953	73.2284606466299	0.06775	0.21675	0.3425	0.47875	0.128413770484372	0.0964370413095559	0.129262190826227	0.0457042263776901	-0.0315046480607824	0.0113592243980615	0.314493776269657	0.209678513783265	0.188671303855832	0.099861657739151	0.370773701324562	0.048	0.179	0.317	0.446166666666667	0.0103476397982642	-0.0689633150947108
228	0.00127419352774378	0.00142487264069797	0.000223583513460775	0.00019186381425889	0.149360925593119	0.0168889368584464	0.0107221710551028	0.142769517785967	0.0385012757422627	0.00700819789024654	0.0288827400815688	0.00357958461267705	0.00508407700708235	0.00450590216631639	0.0256596989101518	0.0103328539720261	17.9289346509031	28.6395279296194	40.3668945283207	42.4456600771591	2.07876554883842	13.8061321475398	24.516725426256	2.14785189331087	4.28273821946095	7.27086667377625	4.77458899210978	33.8454891237351	0.056	0.19925	0.34575	0.47825	0.102409206312903	0.0992999304477813	-0.0385344150545124	0.0622163451780003	-0.0135531113328785	0.0132757432509868	0.123337055780875	0.323176244546676	0.222771062910905	0.0284973396425112	0.609247153067164	0.0493333333333333	0.182666666666667	0.319833333333333	0.456	0.0121189342061269	-0.059900689664779
229	1.26989351706073e-09	3.92074401299467e-12	5.91935049159972e-11	1.01479382542726e-10	0.358460801744827	0.596312130905435	0.000842527423269377	0.00066475877121853	1.38532327963514e-06	0.00181233886006966	0.0233370625346213	1.75577606098621e-13	6.47479148074686e-08	1.92550659127688e-10	3.43283904040172e-07	8.45738036452927e-10	47.3815238966199	75.4316294090386	78.2685583460843	79.1118368347961	0.843278488711803	3.68020742575754	31.7303129381762	11.5852813142037	23.3009393933771	9.73051311816198	5.14323945493379	94.017084130398	0.06425	0.21225	0.3415	0.47575	0.140547934238562	0.143201297506803	0.124193828553543	0.0376944734611233	0.0383921056852335	0.0588256841235591	0.39782186215775	0.305261400756902	0.125181730325047	0.0287686889509219	0.299806790069827	0.0483333333333333	0.1735	0.311666666666667	0.452666666666667	-0.264634182716377	-0.0374200862997271
230	4.06158602360337e-05	0.000384622155390686	4.88520213525219e-06	2.86953947666152e-07	0.00256161311979349	4.41894156039115e-05	0.000333953226793619	0.000533748590847502	0.0170397200982237	0.17358320569422	0.00905132419521814	0.00310109542794836	0.000334238711629856	0.00108878505744816	0.00204677885845011	0.00470101505696673	25.4620171958813	32.104973386442	50.5776745369221	59.6737302334586	9.0960556965365	27.5687568470166	34.2117130375773	11.9939039438686	5.6922781067442	1.85172236702601	6.81267166198995	34.2889156597338	0.06225	0.1975	0.33925	0.48225	0.0391480615772481	0.100455096314266	0.146760437811508	0.0114952883987181	0.0416176560533056	-0.00827279946601153	0.382832686704483	0.393104509199727	0.0478604938064989	0.00843005891911607	0.317438047189361	0.0463333333333333	0.1785	0.326166666666667	0.455666666666667	0.0410612274588584	0.0337913677481923
231	7.61433165650531e-07	6.97639341595147e-07	1.71546529665426e-09	3.15333802825288e-09	0.452054468196717	0.000319308623926725	0.000120052522474337	0.0037723451243706	0.00027065737817409	0.00261223564118248	0.0354680634289814	4.56131754762666e-09	3.67488696736648e-05	3.26163849842687e-05	0.00043701699173934	0.000288475594784866	33.9543316446652	47.7217872071196	70.2825663939439	70.8480618672256	0.565495473281771	23.126274660106	36.8937302225604	8.39027172182341	13.2632681872765	9.06026886174368	4.42249862935569	67.9316919998077	0.06175	0.21025	0.34675	0.47875	0.0977566311717369	0.0889584352353339	0.114558751830735	0.0189070491655405	0.0396265109220173	0.0262436838201762	0.344613430857647	0.238622919695804	0.301909366941558	0.0570139121745007	0.443784063423925	0.0483333333333333	0.180833333333333	0.317833333333333	0.457333333333333	-0.0846989490502617	-0.1212243599608
232	7.14277014789817e-05	4.53937176545551e-05	9.54405011350613e-06	2.81341899445377e-06	0.0255883208468763	0.00611672602881664	0.00184409584802763	0.539067274082517	0.0820255823482302	0.0168602667045109	8.30147911467053e-05	0.000391119552922203	6.84744222357199e-05	0.000242912023048002	9.06499806484401e-05	0.000235456394654041	24.2420839763145	37.5526521716602	48.8379757846196	53.8216002151967	4.98362443057704	16.2689480435365	29.5795162388822	0.377271200127325	3.02430253700368	5.71086114345599	15.4883622727102	40.42482090972	0.0555	0.20325	0.3365	0.49025	0.101082931001967	0.0495393463291743	0.00147351602149427	-0.013066956943302	0.0179204924448952	0.0118396557119276	0.234865468829964	0.242171609593901	0.128192762553581	0.0785403200179546	0.490790094730891	0.0526666666666667	0.189166666666667	0.313666666666667	0.450166666666667	-0.130105851238382	0.0778211480044027
233	2.18700000996935e-07	2.24468479618288e-07	3.2837787130491e-08	6.7183578716783e-08	0.667847023849644	0.0242292860928659	0.0050491951148089	0.00547858681308373	0.00024575476405108	0.0153616099779069	0.00110785192387169	2.83505453763882e-08	5.46211278267887e-05	1.64775138262866e-05	0.000111879904222967	2.60018853525171e-05	36.5908667182011	50.4086714202567	63.135327846423	63.3194586996615	0.184130853238457	12.9107872794048	26.7285919814603	7.71427465236411	13.4442766123921	5.87451434456671	10.6380371790456	65.4622554423038	0.066	0.21275	0.34175	0.4755	0.105058184661259	0.136830582659005	0.126156903737057	-0.0613057134343678	0.018704141671039	0.00557260223830094	0.304706951438181	0.18132009537876	0.122481882025945	0.0751763945409138	0.154307365450348	0.0526666666666667	0.183	0.3185	0.442333333333333	0.0122935806902169	-0.0262906540186861
234	9.5314515870078e-06	8.54393094096874e-07	1.76040740925467e-07	9.18990336930908e-08	0.0597539365826432	0.00916007165278073	0.00036700000261245	0.244071212420972	3.78519135890649e-06	0.741033892266756	0.0138209553593178	4.04532048126824e-05	1.69577269773513e-05	1.34618673353364e-05	0.000150929006498119	9.31399861323055e-05	28.5759609265879	47.2387165625405	58.9930519830596	62.5372530610257	3.54420107796614	15.2985364984852	33.9612921344378	1.35692445449058	21.3706625605573	0.10922001373001	6.06087034567281	46.7445607065261	0.056	0.2145	0.3295	0.4635	0.119079281866804	0.161074092968114	0.101321168901115	0.0370233874288152	0.00937828876553319	-0.00638040284096068	0.398252946632727	0.180446696335265	0.0365416273521008	0.00928279106996561	0.34053472997447	0.0506666666666667	0.177166666666667	0.326333333333333	0.4385	-0.183041249618337	0.0234226640293811
235	0.00012514245490396	0.00143670456666268	0.000165259849109952	0.000159849035956988	0.185268136452852	0.0135854686878688	0.0462807720998881	0.618117139194362	0.0344282420252072	0.958181499385864	1.61556125514459e-05	0.000588435018842245	0.000199806975212437	0.000712422152006549	0.000427779442295007	0.00110372131534146	23.0256216300404	28.6172536397789	41.2028592684219	42.9577096138237	1.75485034540179	14.3404559740447	19.9320879837833	0.248522808618418	4.47330963659442	0.00274950649873063	18.5960361053476	39.2477368161517	0.05275	0.201	0.322	0.49175	0.0924757029299095	0.13322073962377	-0.0362374342886254	0.011228904016381	0.0627294117138309	0.0238702170961773	0.17546640783591	0.376772930321479	0.170469380646113	0.0510369546604087	0.547496480665119	0.0505	0.184	0.3215	0.447833333333333	0.0293200430510654	0.0855539813079901
236	0.000596804562009711	7.34905440711692e-06	1.38590417449628e-08	1.58547098436061e-08	0.19809993207359	0.000149106794671573	1.91073961452951e-06	0.210975626585094	0.00451294126350961	0.118928703258305	0.00485375288278545	2.92176793935916e-06	0.011990470289806	0.00207367476695499	0.000289214380391345	0.000486603455345896	19.6076414111812	42.0491887570606	65.2403300243823	66.8966573452053	1.65632732082304	24.8474685881447	47.2890159340241	1.56471884126631	8.06496236662679	2.43137283688156	7.93313871127248	53.7232992057641	0.055	0.19875	0.341	0.4785	0.14339547362345	0.0688516659531701	0.0673768935375036	0.0246314102318797	0.0134875945006136	0.0313863034837578	0.345470068452437	0.267712320699203	0.0856002257015775	0.0970761116970503	0.365732855994526	0.0493333333333333	0.176166666666667	0.326	0.449833333333333	-0.194541574721304	-0.0569576437340886
237	0.000188423904271866	1.43930471108002e-06	1.61320243903845e-06	1.22506040220741e-06	0.110201645074615	0.0757936385935557	0.000384527626300049	0.19104983202669	0.297298247189876	0.000291096193482139	0.0098476635865406	0.000150816622154036	9.83672149050985e-05	0.000361798509735504	0.000764059131772223	0.00191687875501089	22.1346341028984	45.9915471346903	53.4205804253143	55.9719076509355	2.55132722562121	9.98036051624513	33.837273548037	1.70950326486127	1.08627399900615	13.1268344535147	6.66224754381074	43.1203797115242	0.05825	0.19875	0.351	0.47225	0.153664398754709	0.0874095116234382	0.178628850071342	0.00767098642253366	0.07045863858217	0.0120914313682409	0.21428487617505	0.313301239798565	0.093153743735797	0.110770358142479	0.531738560400675	0.0521666666666667	0.190333333333333	0.316166666666667	0.446	0.0016797892388485	-0.019809284185649
238	0.0226660401361906	0.00304145814929981	0.00645866136771769	4.49968388368387e-05	6.56951591105852e-05	0.00131496982666489	0.00024029453216302	0.0126773031264388	0.203025897219525	0.426627416101738	0.0743525124306763	0.00491517093676601	0.0434294229076114	0.00392338057293606	0.0919366384616281	0.0106572188862063	11.374124279042	26.5729129174215	30.5241330743593	46.4550965745002	15.9309635001409	19.8821836570787	35.0809722954582	6.21359349154227	1.62047264038119	0.631986968861384	3.18421916322768	32.8551913208136	0.0585	0.19825	0.32625	0.4745	0.0885244938082846	0.0549088156793411	0.0729234210457577	0.0510674144894669	0.0137271364348555	-0.00197686938538569	0.207843462264174	0.193396244980522	0.162957738892044	-0.00969523507086559	0.766447374537779	0.0471666666666667	0.188	0.318666666666667	0.456333333333333	0.00346920321931738	-0.057470603380613
239	4.50171960314145e-08	1.86488032765568e-12	2.89795913248246e-13	7.03721079779203e-13	0.67251962082398	0.0175476166277983	4.34410574423205e-07	0.133525728561924	9.68019764122759e-07	0.000347048146359624	0.212930337513294	4.9054116552312e-11	5.87127364486324e-06	5.72637872350362e-08	8.05377392207312e-05	7.27628804388697e-07	39.9175577691421	77.0866396427373	90.6197610290619	90.7984299872987	0.178668958236813	13.7117903445615	50.8808722181566	2.25102735317432	23.9907034858079	12.7976870897837	1.55139012878681	80.8385415024706	0.062	0.2195	0.34525	0.4645	0.142412070696983	0.168626157094117	0.0512293793629471	-0.0202213907896838	0.0662925344382735	0.038570681984177	0.230128274893058	0.283685537528517	0.2375039710374	0.0846431841649086	0.378304995783215	0.0548333333333333	0.179666666666667	0.311	0.451833333333333	-0.120290607997084	-0.0226660109389727
240	2.6201406583302e-08	2.36006460632984e-08	1.33160935535985e-07	4.87566886835307e-08	0.0352823870682444	0.133546534222741	0.0173107943572272	8.71322058017293e-05	3.63677291104809e-05	0.0935818211882637	0.00618912699545212	1.97923633256107e-08	4.13597236982138e-07	1.75279601873686e-06	4.96401055237898e-06	1.38577377564952e-05	41.0534980893572	55.6765724047364	59.6861428784978	64.1175993951401	4.43145651664236	8.44102699040377	23.064101305783	15.3968764149977	17.0521211596424	2.81165440941732	7.49439646710562	66.3499847875489	0.0655	0.21075	0.33775	0.4715	0.0908432504483375	0.0605501821928672	0.118928633778039	0.032720328092175	0.0640271201634935	-0.0125571070987649	0.254279019482724	0.2597114416904	0.154026252752312	0.0603620154307264	0.508294673310162	0.0471666666666667	0.1775	0.321666666666667	0.443666666666667	0.0247758469833014	-0.0333078904897953
241	1.30926437858855e-05	1.56256577882816e-05	1.22458601946624e-06	1.60636974408053e-06	0.283115795879518	0.0100514755649028	0.00402836469239792	0.0197365357200386	0.353165985298553	0.000230123785982049	0.00418045583291938	4.73729178328551e-06	2.74080410486019e-05	4.3508986751141e-05	5.05306472117131e-05	5.76539551453294e-05	27.8960804632006	40.1997686128016	54.1215295321381	55.2736016819981	1.15207214986003	15.0738330691966	27.3775212187975	5.43504910835236	0.862048795168448	13.5675971061519	8.20372137714003	52.4615121246172	0.0685	0.19275	0.34525	0.4825	0.0912572394681708	0.0802834976587846	0.0197107491490622	0.0392541061342089	0.0250438499665826	0.0163253888203539	0.244218756750421	0.425514833048517	0.231369322053173	0.0794491210123127	0.562683642307493	0.057	0.185333333333333	0.31	0.453333333333333	0.0165649581630159	-0.0850770647067559
242	0.083982268311082	0.0329664811095889	0.0163603284731467	0.0169689320778575	0.258220530845133	0.101705001769047	0.037722093856184	0.103111318434861	0.186805172926812	0.402244083464655	0.0715813045095797	3.70410594023886e-05	0.225158054669642	0.00541376916834223	0.0799610992131238	0.0185050945269036	8.21589438842784	19.6287244379055	27.5408928223042	28.8191650595618	1.27827223725762	9.19044062165631	20.6032706711339	2.65674851514268	1.74263601195707	0.701607482453255	3.24638188784593	46.9837318097578	0.06175	0.19625	0.328	0.471	0.108434229852079	0.0420856462687785	-0.0458782721461348	0.00858364062475006	-0.0290383826530904	-0.00316268422833544	0.0747018714033599	-0.0723109801794708	0.194594051168218	0.0175731864044184	0.153092984257188	0.054	0.185666666666667	0.32	0.452666666666667	-0.035845147785355	0.0423139653456764
243	1.02582146939955e-07	3.91155271069814e-10	2.24494963662815e-10	7.34693841782986e-11	0.0292109401798434	0.0112562881903538	1.82965048900181e-05	0.00518968267571588	0.000257552275483368	0.00154771224710801	0.00403394023452606	1.8146643952225e-08	6.30758206300411e-05	5.56993148718631e-05	0.000122096300379515	3.74233260391142e-05	38.1859440588596	65.0808061928401	75.1247366732423	79.8798752778603	4.75513860461797	14.7990690850202	41.6939312190007	7.81212557897561	13.3563267098889	10.0209308894882	8.26847379555693	66.5640381773382	0.062	0.207	0.3515	0.47525	0.0898124493260474	0.135723239767607	0.100958091397124	-0.0654207985935976	0.0195448147933419	0.0566544635268095	0.299675259477588	0.332563736819544	0.0997967898773831	0.0693733478780579	0.488858968505477	0.049	0.177666666666667	0.321	0.446	0.0238481001497293	0.0131555378737295
244	6.57849590455847e-07	1.54359831604014e-07	1.20300396931159e-07	7.57873537407142e-09	0.00306090500704464	0.00377126733339737	0.000305825195039582	0.000313293200149432	0.000402481677563118	0.297156948690785	0.00180102617239503	7.21942415663134e-05	6.48655274368008e-06	1.95838630093846e-06	4.90658210964665e-05	1.39226151334984e-05	34.2639319484006	51.2904333897604	59.9378531228722	68.7086570812753	8.77080395840312	17.4182236915149	34.4447251328747	12.9891975901946	12.520636855279	1.08690963883782	9.7420225781334	45.1619454207556	0.06525	0.2145	0.3345	0.47675	0.117141506661974	0.136420881823899	0.22383803895549	0.03679214326095	0.0577990113942978	0.0215792795711893	0.294695974937863	0.166934915507511	0.295921474102895	0.0753176526715102	0.488216157213038	0.0483333333333333	0.185666666666667	0.3245	0.445	-0.108526061585657	0.0556140406741116
245	0.000411182381979428	0.0072833183155396	0.000280220528614039	0.000466260716042598	0.669868825742644	0.00744441174019042	0.0527992959694154	0.350414422143044	0.030506197553781	0.882704611457822	0.000105708295690747	0.000664327062078363	0.0010258081540009	0.00236323394575943	0.00574125101819889	0.00954684406449417	20.4272022342193	24.1219016149989	39.7383657626197	39.920121363677	0.181755601057375	15.7982197486781	19.4929191294577	0.87195582489403	4.68053774570581	0.0217684996096068	15.0319155284706	38.8953668334544	0.05475	0.2045	0.33125	0.47775	-0.0621988898458469	0.0304061696981808	0.0732075177594456	0.0220158981483793	0.0215353326380627	0.0288749874104983	0.245784154513741	0.492874692076689	0.119568696947806	-0.00235065029203906	0.532788936658456	0.0505	0.187	0.329833333333333	0.438333333333333	0.00949553793280923	0.0446255755459292
246	6.30707327183774e-05	5.51008230452399e-05	1.08733717670496e-05	1.3693574964725e-05	0.281337797972436	0.0275313944122541	0.00867706048517767	0.01023256111576	0.143192947557042	0.0348946237935607	0.000552133157182105	0.00059862728791123	0.000572052212990352	0.00195010422207523	0.00174763119364947	0.00424984098500409	24.5113596963638	37.0670890521433	48.4971967078236	49.6578128338442	1.16061612602061	12.5907237817009	25.1464531374804	6.59395479441901	2.14330672473079	4.45032409350279	11.9308049377469	39.1979343390144	0.062	0.20475	0.3465	0.4845	0.0924006831476161	0.0436140854972033	0.131758258148499	-0.00628545644099852	0.0667820978819734	0.0258690971705298	0.382927533929356	0.407372480462162	0.267546610668795	-0.0211895250969826	0.619935600761188	0.05	0.192833333333333	0.326166666666667	0.449333333333333	-0.0665532589125613	-0.0700061121562031
247	8.39144278295971e-06	1.68138287426404e-06	8.6842136620033e-08	4.39698410025636e-08	0.0567309049451528	0.00213414510267943	0.000202850194393694	4.02284539939021e-05	0.259295894555885	0.0701006169585758	0.00364933423844415	0.000476548799669151	0.000287225339160582	0.000343025277823294	0.000320546779748574	0.000258904739185169	28.8484765473258	45.6185706871038	60.7439117342437	64.3743784631442	3.6304667289005	18.7558077760405	35.5259019158184	16.8605798534945	1.27251234367941	3.280662727042	8.4505481977576	39.8572605462094	0.0615	0.193	0.34175	0.47825	0.158782479928047	0.0675100561196827	0.135185559129019	0.0180546941778855	0.0267894856483659	0.0241602352900874	0.290498667826954	0.381826095068578	0.154480218107073	0.0548342069053694	0.45189948189138	0.043	0.184	0.324333333333333	0.448666666666667	0.0167551815365412	0.105111208769068
248	7.32914125071294e-07	9.19834828449266e-07	2.62665912106379e-06	4.9763067290207e-06	0.691349919014858	0.383836105548108	0.07493292930342	0.0036236793916279	0.00756988126592782	0.00038116621177054	0.00670754440563548	4.59312895010862e-08	9.0304260323571e-05	0.000313494676248395	0.000379234515090659	0.000327137289357184	34.0351711070252	47.0625982771162	52.1748768420803	52.332504730206	0.157627888125717	5.26990645308979	18.2973336231807	8.46337953785132	7.1325070430521	12.622328597954	7.34965989242846	64.2659627972602	0.0605	0.20625	0.34775	0.47575	0.104578629539705	0.0940497307520585	0.1566122791864	0.0448003113289808	-0.0190951931245234	0.025000507638457	0.246426540172837	0.183140668940062	0.179745908608162	0.0425452687690103	0.315949588514587	0.0471666666666667	0.184666666666667	0.313666666666667	0.448166666666667	-0.119798333563937	-0.00865057518798818
249	2.02399509632154e-08	2.71093337290986e-08	1.47129294557361e-08	2.08214214340124e-08	0.287767945570596	0.0540160651201708	0.010322959409784	0.000164880025542277	0.000601745522044702	0.000858065053024287	0.0154366106196675	4.19858073119369e-07	5.51208646773589e-06	7.98071073048176e-06	6.05578350895242e-05	6.48170527637416e-05	41.5947960422782	55.3547780332956	65.0948990751422	66.2249337370013	1.1300346618591	10.8701557037057	24.6301376947231	14.1941762488232	11.7705699014859	11.1112313124304	5.86594030337073	56.8225924792398	0.068	0.21325	0.3475	0.481	0.0513818708393619	0.0703285301337957	0.0578609692824879	0.0513647022949184	0.0106312278189023	0.0199743771423334	0.233011087907404	0.318506479930461	0.187870560038811	0.0546839801904491	0.510904989786855	0.05	0.185333333333333	0.3155	0.456333333333333	-0.118706429710276	0.0601419829422167
250	0.000406404370991477	0.000545876927163402	0.000138764857443971	0.000200839143358521	0.426019174096398	0.048910627503554	0.0254466907445019	0.152471993433583	0.00818243450011773	0.00560987684618814	0.036734396372038	0.0843259570878448	0.00447646674244722	0.0130557930197809	0.0026420198585403	0.00153227433518888	20.452865985324	31.1896052141165	41.6834114717203	42.3170626995561	0.633651227835799	11.1274574854397	21.8641967142321	2.04734386313794	6.99310375865753	7.67153323875209	4.36268348131671	22.9912435250832	0.06025	0.20725	0.34425	0.47175	0.131113712225749	0.0888201772728846	0.0416938520657496	0.00297361884896051	0.061471072400433	0.0115413631091194	0.242000943721632	0.21403923709532	0.182111330398152	0.089605820413877	0.452657496716618	0.0535	0.185833333333333	0.317666666666667	0.4505	0.0396035036661369	-0.0683633707727598
251	5.44512317117292e-07	6.93288726186625e-07	8.73219202181575e-06	1.30386357780024e-07	0.000387590559762426	0.0160973581840746	0.00460010302002224	0.00259705229673517	0.420675503886785	5.07463177817181e-05	0.00355089244019707	1.30874064854188e-07	7.82633729052852e-06	3.20461562356872e-05	3.48643044308735e-06	1.07649555564712e-05	34.6640495858956	47.736682360679	49.0699150871005	61.661002571258	12.5910874841575	13.924320210579	26.9969529853624	9.0709280630881	0.648427352223734	16.4200239101665	8.50029326585718	59.7290910482112	0.06175	0.1975	0.349	0.4775	0.102002006885273	0.116900654080424	-0.00799358660831968	-0.00982983721774806	-0.00590054940129647	-0.00838772042176289	0.250736926867345	0.230248280344223	0.135712156343449	0.0658943804984788	0.601967833532862	0.0478333333333333	0.191	0.310166666666667	0.447833333333333	-0.106117984694483	-0.0676035847387648
252	3.68556176210967e-05	3.79025661259663e-06	4.48074208045383e-07	3.35172125255873e-07	0.105451414083632	0.0080111333714646	0.00041895550188177	0.0247559852270709	0.0172789441540081	0.00118812526315543	0.0228946940145466	0.000153385170384539	0.000779921291436549	0.00256882988845887	0.000812421210909807	0.00201795028185434	25.6715179524035	43.6587115814764	56.659387304273	59.2804858366799	2.6210985324069	15.6217742552035	33.6089678842764	5.04087481707666	5.66781714487297	10.5087200196995	5.17647743080488	43.0731738676636	0.06225	0.20525	0.349	0.4785	0.100527764107959	0.123993352064212	0.068182046973268	0.0401800211143574	0.0587451852767736	-0.00147754871451434	0.435699354447858	0.494723166470756	0.223057761682684	0.138420366531952	0.4350386336373	0.0516666666666667	0.186	0.317833333333333	0.455333333333333	-0.0461190857048587	-0.0966948771406107
253	0.00085063089907981	5.84149670321846e-05	0.000108445030224531	3.63115526941516e-05	0.0305251047085195	0.0719813190678173	0.00300319290604894	0.000609431675667225	0.417036424993025	0.0572641788492029	0.0705144435884769	8.03072834495981e-30	0.00465581062735092	0.00860234177687707	0.0121653647944282	0.016398770169859	18.8250868556206	36.9204483683643	42.3581902511651	47.0376636343208	4.67947338315571	10.1172152659565	28.2125767787002	11.7469456252152	0.658651481633569	3.61489957778758	3.27100429363054	177.376864434037	0.0615	0.18725	0.334	0.47625	0.119722966864814	0.102766601154265	0.130726715604341	0.0377667323922913	-0.0188166379896328	0.00391474139106075	0.29095139122707	0.351449377181458	0.218384751000988	0.032387169658861	0.56479226893408	0.0458333333333333	0.180833333333333	0.315833333333333	0.457833333333333	0.0145012218985775	-0.0674031285385924
254	1.46422393556137e-06	7.18145610455313e-07	2.28164516362144e-10	2.73654300052089e-10	0.197898182499227	2.22498087900216e-05	6.76863189872085e-06	0.00965742541452177	0.0336264409972264	0.0135837906332802	7.44571017059194e-05	4.57804476480117e-09	3.96490576143947e-05	5.64600967874058e-05	0.000409755164280698	0.000424915682164043	32.5679286960512	47.6527971695614	75.0863587666681	76.7441768280623	1.65781806139421	29.091379658501	44.1762481320111	6.69701879699096	4.51359766706446	6.09144556127285	15.6940735454791	69.9401795607333	0.06025	0.20125	0.3415	0.4875	0.064923791589432	0.0737272795883966	0.0527282144187413	-0.00330203991010179	0.0692331444483709	0.00867744909820605	0.339843464480788	0.362409742273685	0.27607699293674	0.134790683439392	0.606393659916347	0.0483333333333333	0.184166666666667	0.317833333333333	0.447166666666667	0.061673379873702	-0.00186531680931047
255	4.84068358077074e-06	3.24547294089414e-06	5.13094006298581e-08	7.62503518066389e-08	0.326373136958123	0.0019474687684657	0.000530087549874137	0.0156197760068808	0.000235730996070585	0.0837663183136335	0.00310718326412103	2.14702403922297e-06	0.000225563292518206	0.000689437038636329	0.000398227406439773	0.00103447144827729	30.0235585341579	44.0341689414636	62.0404020074639	63.003637121059	0.963235113595147	18.9694681795954	32.9800785869011	5.84518000878052	13.522413989007	2.99026772583966	8.74343691776812	54.5233184626887	0.062	0.21125	0.32525	0.47675	0.0849071294259825	0.181294028495214	0.0906738679494803	0.0178068300222062	-0.0244619623274647	0.0510450051381259	0.266163720030475	0.298859495505483	0.136269968883263	0.0137293521171057	0.460048537887504	0.0506666666666667	0.1815	0.308833333333333	0.446666666666667	0.00331811945328113	0.010048441201043
256	5.93649383223526e-07	9.42773726008042e-08	2.03683354028574e-08	4.37370448941355e-08	0.770618659485011	0.0356200733474817	0.00163916543539626	0.0378952393491637	0.000868489082697859	0.00143170954746064	0.00186032929828522	4.71986000594454e-07	9.80689890507397e-05	0.000193590902659821	0.00102122473535932	0.000815983479003596	34.4812567822228	52.4476228168205	64.3025522383396	64.3875628295937	0.0850105912541039	11.9399400127731	29.9063060473709	4.30971816360943	11.0888375608592	10.1644972075774	9.68248424039302	58.4114751609399	0.05925	0.20925	0.34575	0.4795	0.108897803198958	0.0713220564223309	0.132614163879982	0.0412895486826434	-0.00832745827195033	0.0109061960799445	0.240732218732523	0.367665333493186	0.101355287112557	-0.00727371220167389	0.253165185122327	0.0496666666666667	0.182333333333333	0.315166666666667	0.447833333333333	-0.0797974854196315	-0.158864566450667
257	0.000737687593247462	0.000197659274376303	5.24941617478055e-05	4.48205917357431e-05	0.143293651826425	0.0269986103537422	0.00410191759453342	0.117836457329511	0.0338794812951291	0.00931368562340011	0.0140447931689117	4.03795119834846e-05	0.00333775714900642	0.00552877373666117	0.00842470106042357	0.0107677072460975	19.1400219534626	33.8259898228062	44.3235516198256	46.465779593258	2.14222797343245	12.6397897704519	27.3257576397955	2.44584443043368	4.50077570853318	6.76166428235047	6.03250432165078	46.7495137429126	0.06125	0.2045	0.34125	0.477	0.107226548783097	0.113970768056883	0.118122186830234	-0.0112585683557197	0.0276135443500791	0.00687265529154035	0.259301474813223	0.0994893528573954	-0.0021695797921153	-0.00500084783885492	0.217898731312649	0.0538333333333333	0.187333333333333	0.316333333333333	0.452	0.0247261366616648	-0.0800129794707949
258	0.00194801457291996	0.0135651016335058	6.04901293870169e-06	9.94453902414461e-08	0.000449239225530668	1.47815246494554e-07	4.19825413487255e-06	0.0681895280194638	0.0131342210349709	0.0811819526326781	0.0295952617398691	0.0134080423032424	0.0182807131930992	0.0290377903892175	0.0604744822345673	0.0619343898300101	16.9826451183835	22.3177740570172	50.0244407393402	62.3398291234189	12.3153883840787	40.0220550664017	45.3571840050354	3.32607245522013	6.15094085348574	3.0410787424189	4.73264950227349	29.610027848629	0.05625	0.2	0.3335	0.4835	0.0555416463227241	0.0864484105287531	0.113696244040276	-0.0217402420134239	-0.00723973961577378	0.0217861230082331	0.360318631973059	0.305628952588578	0.129387993823089	-0.0410146759052747	0.683825656893863	0.048	0.180166666666667	0.316833333333333	0.461333333333333	-0.0749505595794225	0.0495684960875734
259	0.00013467351904089	1.76330790591375e-05	3.98092780993493e-05	2.23231230432158e-05	0.0699078118547251	0.133176534892107	0.00773796376520376	0.0238286803018923	0.000108209448567602	0.075271513127466	0.479908606171514	5.71278683015417e-05	0.000109159853912532	0.000193673597748866	0.000858151109287238	0.00104978439053865	22.8660246071158	39.9017681452387	45.0653438504378	48.3505273884002	3.28518353796244	8.44875924316148	25.4845027812844	5.10705901289748	14.9877833234223	3.16415208821672	0.499070989051688	45.8037538167045	0.0605	0.21375	0.3465	0.449	0.138092521222658	0.0768173810094096	0.115059334273256	0.0049106768863651	0.0745104620322188	0.0113737101709489	0.128810611848338	0.361274282498725	0.25616978624397	-0.0153397968349165	0.525349361438945	0.05	0.182333333333333	0.329333333333333	0.441833333333333	0.0460807979448342	-0.0283419607390401
260	8.54667700731404e-05	0.000210828897199244	0.000111223712882522	4.50616044499906e-05	0.0413388944917019	0.0254190530946982	0.0201299737329883	0.0259117091320044	0.0148166127900155	0.0125095131406226	0.00623163287198723	3.39226622199802e-05	0.00199092668512188	0.00016928425161609	0.00724668554162058	0.000541476789143405	23.8533519888369	33.6602790081961	42.2891128476767	46.4511811825359	4.16206833485921	12.7909021743399	22.597829193699	4.96190084462796	5.93814406546335	6.23718533326792	7.48207174641902	47.2220236372086	0.05925	0.21125	0.3445	0.4765	0.138746446236085	0.0859626545897355	0.0892230262001635	0.0178785817624954	0.0211520277121955	0.00328046971867356	0.288972910226163	0.105527340231635	0.300968540098304	-0.00783961458060609	0.419523459848282	0.049	0.191333333333333	0.3205	0.448666666666667	0.00733746569906844	0.0288885095852311
261	0.000496323514321448	0.00823022597726078	0.00031682920953816	0.000452723608686373	0.434836501266736	0.00620860840325775	0.0454597629796511	0.0160598356946643	0.00855415339007154	0.0387931857381297	0.0438949848221416	0.00327569877833871	0.0044796110160683	0.000746670196523464	0.0222640466138127	0.00345392949929987	20.0135908944649	23.7716148102627	39.3950469183837	40.0049176097818	0.6098706913981	16.2333027995192	19.991326715317	5.79631092791351	6.91362208272221	4.26990121193194	4.06059674937023	34.1199773652128	0.0625	0.2	0.33	0.471	0.110003346535621	0.0507326545798133	0.092630556158201	0.0205379532439951	0.0240988179615825	0.0433633590942199	0.258494034900035	0.228574798090625	0.36025872506863	0.0592052276487324	0.430842431571942	0.0511666666666667	0.179	0.310333333333333	0.4505	0.0398639084410611	-0.0238524801454372
262	2.49473364640648e-06	2.38021645646341e-07	1.96215085996441e-07	4.14692245181409e-07	0.895557593654083	0.132163788369875	0.00413206558026594	0.0107844345102601	0.0373789841722399	4.5317700791989e-06	0.298092414553107	6.52783303949019e-05	3.47590263340064e-05	0.0001221523203087	0.000183035712093431	0.000438960594244415	31.4356055509561	50.2703803936965	58.7231700165357	58.7404031999395	0.0172331834037323	8.47002280624292	27.3047976489834	6.50049695427697	4.33306025622551	21.0256441210549	1.08270859303411	45.4384471403685	0.06025	0.204	0.3535	0.46425	0.176375906099703	0.133541268642251	0.18677342966098	0.0143061382322086	0.0507138373656352	0.0390061536435496	0.326001264739798	0.345751492907028	0.268579830619007	0.0740537851477968	0.372640091922436	0.0485	0.187166666666667	0.3095	0.453666666666667	0.0233965157691461	0.0444814769040267
263	0.000928095991559987	8.70196663063785e-05	2.48504972793245e-06	2.35819303099616e-06	0.16117224129785	0.00252309258815025	0.000193621290438786	0.034276385094005	0.0447217835192747	0.00192872807174778	0.245028853295005	0.000115208560217748	0.00734965540125173	0.0188848894491594	0.00587159238206003	0.0117006988672218	18.6321583041718	35.9160142579931	52.3168864982945	54.2800795251169	1.96319302682241	18.3640652671238	35.6479212209451	4.48086419311949	4.02910034177148	9.61615799426545	1.35142670400273	43.8706783484969	0.06325	0.20425	0.33825	0.47	0.125784108145573	0.187681041518075	0.0752489667789102	0.0160108981484609	0.0300423688224135	0.00430908180192921	0.363497009053783	0.20900367105306	0.126737268295646	0.0549127937329161	0.337425628597936	0.0531666666666667	0.188	0.308666666666667	0.458166666666667	0.0309777898757874	-0.0351762836195088
264	3.17448134638273e-07	9.11917699634466e-09	1.77015693405067e-09	8.72826346939611e-10	0.0527852529179393	0.0066157168073731	7.37007456356716e-05	0.213044826238908	0.00111964131191291	0.000199533187586625	0.000993562045663601	1.73812985325595e-07	8.95254084919159e-06	2.21687857057001e-05	1.89903686094653e-05	3.52450181351622e-05	35.8044627282361	57.8767521221598	70.2073600046715	73.9580646985341	3.75070469386264	16.0813125763743	38.153601970298	1.55061396273049	10.6184620316199	13.8354745153974	10.8395252269838	57.0790650979405	0.0555	0.2055	0.348	0.4795	0.0871858660578262	0.150224143496261	0.143240336724549	0.0465432682949184	0.0136740098276484	-0.0111839710813941	0.351409595662387	0.464764846300461	0.285449854153187	-0.0175567166397614	0.747595747457968	0.0498333333333333	0.179333333333333	0.312333333333333	0.446	-0.291318401173177	0.027302289845076
265	0.000425020481148374	0.00211288868110734	3.62464309955e-05	3.76480594438191e-05	0.202571545542261	0.00164144000275899	0.00530618073837525	0.0694497352790812	0.00568444676024061	0.0370142210535371	0.0188207989467259	0.000132536162680336	0.00896403741353353	0.0153992422393279	0.0518924419922852	0.0488220037311394	20.3545080431577	27.5720857476335	45.3159082753555	46.9396449664418	1.62373669108638	19.3675592188083	26.5851369232842	3.29597807069194	7.64770897758717	4.349757280821	5.51808983326555	43.4809326322455	0.05675	0.19675	0.33425	0.47825	0.0841067372596085	0.0206931867099577	0.180996573002876	0.0170882686465675	-0.00101894462170613	-0.0194258634972434	0.35607279946099	0.372903952128775	0.165661468226554	0.0448990959026472	0.504847171075623	0.0485	0.174833333333333	0.314333333333333	0.454333333333333	0.0130103626141605	0.0477635887834653
266	0.000324802983336373	3.18841445289768e-05	5.46307508302807e-06	1.02243172090487e-05	0.702606548100953	0.0347857620604742	0.00190458362544329	0.00712184400376232	0.130570027341366	0.024105048197895	0.00726331776710205	1.08200845960402e-05	0.00371897852918995	0.000298550606521585	0.00894832458371339	0.0015288479275146	20.9444404937822	38.4340571310604	50.2884299382276	50.4342044420991	0.145774503871507	12.0001473110387	29.489763948317	7.24197897298018	2.28571417608327	5.08705823765558	7.2066688746072	50.2839899594845	0.06575	0.199	0.33775	0.4805	0.131299917990778	0.110077249273645	0.187574414707139	0.0325171750118209	0.0496277450758775	-0.00332161463096305	0.437915888065307	0.34492806110882	0.348624083173323	0.127221044926801	0.518368664518167	0.0528333333333333	0.186833333333333	0.316166666666667	0.453166666666667	0.00300641101358795	-0.0221999348920047
267	7.19563515623324e-06	4.46528241506221e-07	2.37338867207053e-07	3.62383451540687e-07	0.361276644329281	0.0671556821102972	0.00163966720480712	0.058165970924371	0.122192536304033	0.00552720538322542	6.07098662753888e-05	1.96943889547258e-06	1.52512384865659e-05	5.90687569053044e-05	0.000133896792446505	0.000354336716659918	29.1771483292614	48.7821365698037	58.2491563461808	59.0826069522227	0.833450606041879	10.300470382419	29.9054586229613	3.58892178010774	2.38899020263307	7.69832631308054	16.0803770165585	54.7468976082412	0.06	0.19825	0.338	0.489	0.168482182927458	0.10624775338644	0.168291216987891	-0.0299746915466768	-0.00200398799080209	0.00994673951922997	0.301350204940216	0.37559050514332	0.273829506474947	0.0968454083628645	0.564454385079807	0.0511666666666667	0.185833333333333	0.3115	0.448166666666667	-0.000895579927151507	-0.0484365922740763
268	2.81544228432187e-09	2.57638040384078e-10	3.0245656330648e-10	8.56202679323371e-11	0.0239605232725591	0.01920777125743	0.000390633303162533	0.00163638334445498	0.0122197700637265	0.000174952139903343	6.18198219348575e-05	5.11358741136474e-08	6.06027700796079e-07	6.26158795259544e-07	3.85343625721489e-06	2.99866120934222e-06	45.7207303858304	66.0277326353535	74.4186076444967	79.5160953177183	5.09748767322162	13.4883626823648	33.7953649318879	9.91835766324039	6.27870012909261	14.0826285219773	16.0460694066842	63.9991315692246	0.0645	0.20125	0.34575	0.48225	0.0877144362044724	0.0520929894713644	0.0866887291256635	0.0601442606864008	-0.00569707360522402	0.0112392620419172	0.190170548037953	0.148432758947913	0.307618215581414	0.0854851129057276	0.424646970626217	0.0496666666666667	0.181166666666667	0.309833333333333	0.4415	-0.110909426928963	-0.0793933345337828
269	1.74592726491543e-09	2.03251390055171e-09	4.76977612217845e-09	5.60496011678901e-09	0.20275617923029	0.14970012730915	0.0192991180116234	3.99098860730125e-05	0.0194887514768372	2.38243873809581e-06	0.0503853477432902	9.85170371452299e-08	3.9085724983678e-06	1.48207078636511e-05	2.49315212580691e-06	6.82711294935224e-06	46.7177527071981	61.3254511816558	67.8238878403572	69.4462970890236	1.62240924866637	8.12084590736777	22.7285443818255	16.8756699144678	5.45711922914234	22.2589647454242	3.82858847274838	62.3633001367539	0.06525	0.19675	0.356	0.47425	0.0984965638382328	0.11353994901283	0.118213955247674	0.0529416761335085	0.00184636324609601	0.0276055816828277	0.388201753034495	0.335507214204866	0.111303157190216	0.0258896209158975	0.3158077468495	0.0461666666666667	0.178166666666667	0.310666666666667	0.454333333333333	0.00724249150750611	-0.116823896992974
270	7.66636738280085e-08	3.65768316906648e-07	5.86314087126214e-08	1.24992633019997e-07	0.815120291269101	0.0284064011888944	0.0178579094619087	0.856728650248127	0.00519558187473554	0.000237562234965014	2.4336771296228e-05	4.07456992957452e-16	5.72426756874226e-07	2.47880900843256e-06	9.17414042250267e-06	2.65997887770324e-05	38.7986808451606	49.2549090223984	61.7123133092973	61.766987770643	0.0546744613457122	12.5120787482447	22.9683069254825	0.0325946937027766	7.81007253789539	13.5078921202239	17.8156930919722	107.900529916229	0.0545	0.20675	0.345	0.494	0.0978985260494506	0.1175872320905	0.129711748124731	-0.0151243645993998	-0.0380273119698273	0.0290429335191319	0.250814658425614	0.48736876453721	0.259431836195624	0.0233950196322283	0.44232218747408	0.0536666666666667	0.184166666666667	0.309833333333333	0.451	0.00646707720248948	0.0325337417644657
271	1.75396496944336e-08	1.33223416571649e-07	2.4460807780931e-07	2.59881707114022e-07	0.185831771217892	0.141072791705526	0.0809016055669908	0.000336214051799107	0.0129738014083598	2.84475449045656e-05	0.00968637052555677	3.50301695202964e-06	7.67767508985758e-06	3.15474889109174e-05	4.22575435776666e-05	6.93963635137157e-05	41.8949058289145	51.6365029204026	58.1739188872452	59.924276584039	1.7503576967938	8.28777366363647	18.0293707551245	12.8570284926036	6.17267880339386	17.5188354091697	6.69168324847487	53.2506020549963	0.0665	0.20125	0.3515	0.4785	0.0445569072473607	0.107253881730491	0.106110422895677	0.0479742985292389	0.0448002408062884	-0.0011474613497711	0.266930510517907	0.371551050079813	0.117961021514242	0.00107389580489203	0.445831406213131	0.0495	0.181333333333333	0.311333333333333	0.452166666666667	-0.0158955176463878	0.00261276366981938
272	4.64796410530915e-07	3.11874601572123e-07	2.3635433557138e-06	4.02880327616502e-06	0.507034315023218	0.660989187234486	0.0842488176141385	0.128290341451527	0.00105292295174389	0.000242990502066124	0.00260494394962944	1.36812992064076e-05	1.76462298442019e-05	2.66364711787397e-05	0.000131375248427063	0.00014697033601722	34.9988098381582	49.6320753148175	52.4452544419328	52.8854370839326	0.440182641999854	3.25336176911514	17.8866272457744	2.31307127599212	10.7321103706126	13.4654992124979	9.06537999469401	49.6602019392715	0.0575	0.20775	0.347	0.485	0.0505786748594163	0.194350583460039	0.113553448895879	0.0362137246735466	0.0209476655169382	-0.0359194423538639	0.467144116472496	0.155319933224408	0.205415327512421	-0.00995233694427398	0.434178730107731	0.0505	0.181333333333333	0.311833333333333	0.454333333333333	-0.0353911263615488	0.0504293365271656
273	7.31750578482044e-05	1.03984376409285e-05	4.02129377155837e-08	7.2059289795403e-08	0.476896453854138	0.000536521679658184	5.39151543928265e-05	0.0359594593884561	0.00838330545987184	0.0130018419105374	0.00506522213253175	1.23542297320578e-07	0.00198084681276079	0.00592679053093456	0.00413105382631836	0.00920403158604989	24.189754043	41.2004331438002	62.6387678921383	63.1447199397226	0.505952047584287	21.9442867959224	38.9549658967226	4.39902613619142	6.94970503411059	6.1688592661867	7.85600383734527	61.7962594387386	0.06225	0.20475	0.3425	0.4725	0.0657269911640757	0.181516483623835	0.0407105872456613	0.0399199994306929	0.0602343898549945	0.049365798991078	0.509471830919722	0.259142526108366	0.240430589254073	0.0635147675025164	0.543887125535427	0.0523333333333333	0.1835	0.318666666666667	0.444	0.0326705993591744	-0.000615832466904157
274	3.85097501402012e-11	5.00953074876603e-12	3.36822408336394e-12	1.17249868760677e-12	0.0310305685970106	0.0116022580380986	0.000251330801804652	0.0123048737009551	0.000128811253685048	3.15389976443327e-06	0.000269964000703257	1.81439112987328e-11	4.51594486910873e-08	2.21846367974369e-08	1.83375157673472e-07	7.95042879885936e-08	54.6476250792839	74.884945661368	84.9591084411659	89.6103791533242	4.65127071215829	14.7254334919562	34.9627540740403	6.26640235795185	14.6590997806179	21.7205776405899	13.2680768948376	83.1903999138906	0.0615	0.2095	0.35475	0.48525	0.0846516135899868	0.136907783678152	0.170796982501048	0.0179800514460621	0.0402461876205754	0.0211248400619307	0.457760819293403	0.353833280820041	0.284003294372799	0.0379250679337304	0.598254776188497	0.0498333333333333	0.178666666666667	0.31	0.448166666666667	-0.195059721825452	-0.0721770291605745
275	5.19412862379409e-06	1.91799309694359e-06	9.34359895045695e-06	7.58798739798556e-06	0.126941517271021	0.314014860888443	0.0299238888660699	0.000557884737061326	0.00597320021865494	0.00766254124686815	0.0209822645525846	5.14598374053864e-05	0.00014054300907698	4.38344103288418e-05	0.00100014740215121	0.000225234041220421	29.8732000679593	45.3022277419805	48.8933830988826	51.2228969385833	2.32951383970067	5.92066919660283	21.349696870624	11.9114995061109	7.55836973058649	7.11069461351872	5.32826482910605	44.3770522249018	0.062	0.2015	0.339	0.4775	0.136504374206984	0.176460357642247	0.174250288867246	0.0277085535306742	0.0335632112434182	-0.00230293696259019	0.229922324469749	0.281746814840884	0.24243470605868	0.0547202572453888	0.434124061793082	0.0461666666666667	0.1795	0.3135	0.454	-0.0748666874995833	0.053431522633103
276	0.000150163655716495	6.07666468794171e-08	6.77246220004266e-08	1.74376683085002e-08	0.0212645066811837	0.0216851162793442	7.17064105862726e-06	0.248226719651667	0.585632715351033	0.0107538400228145	0.000110289449808021	7.91109939346738e-05	4.19211890364076e-05	0.000126685780773338	6.10608196720259e-05	0.000135007670710044	22.6291355043359	53.4749239304001	61.3572711578818	66.6622541991164	5.30498304123466	13.1873302687163	44.0331186947806	1.33325643626449	0.29721649190833	6.50554826409279	14.9518572054294	44.9102151670347	0.057	0.19825	0.33975	0.481	0.113783562581665	0.0965732617904867	0.129572130307524	0.0526878662759563	-0.0194882057714331	0.0486609814951285	0.33544289578014	0.367856822746775	0.236128555328853	0.0324572775458387	0.618182144301772	0.0516666666666667	0.193833333333333	0.315333333333333	0.441666666666667	-0.151261463132482	-0.120214452724572
277	5.12117646537858e-05	0.000270507801392356	0.00023666232591573	0.000113105013988942	0.0539946853653317	0.0533176731656995	0.0618111910204811	0.0103043848353787	0.2430492746141	0.00047008398372729	0.01813201344648	0.00303922762113394	0.000265933497683701	0.000247639151874609	0.0012860788479579	0.000921619220725803	24.9616166875203	33.0178787637415	40.2089803640047	43.9218438424432	3.71286347843852	10.9039650787017	18.9602271549229	6.58150300183934	1.36282042620587	12.2307460369902	5.58334936250503	34.3509660013564	0.06125	0.1855	0.34875	0.464	0.0629025446029723	0.0661720558166648	0.116666406847524	0.0377300714621998	0.0495599879435646	0.031720091165346	0.193043757515623	0.260304809694776	0.283477557458652	0.0378743043338615	0.559471786568219	0.0493333333333333	0.176333333333333	0.315166666666667	0.44	0.0115070311787363	-0.0674183790949034
278	1.06492889532431e-06	2.76904125006782e-09	2.26191877468541e-09	8.74868830024565e-10	0.0373791174007295	0.0204328605216918	2.70435080407687e-05	7.92046942769929e-05	0.00031235130931729	0.0945950456923602	0.0755068399298796	4.50027951624211e-06	1.36155836819326e-06	5.84244667443748e-06	3.44899651604955e-06	1.02322315256476e-05	33.2434712919057	60.6173211789283	69.6193754881024	73.9524296770251	4.33305418892269	13.3351084980968	40.7089583851193	15.577181767233	12.9948353835243	2.79438514324829	3.15905586530607	52.5959342973839	0.06425	0.205	0.335	0.47025	0.0994349597905662	0.0989205288440442	0.140632758704541	0.0739124998688649	0.010127879863657	-0.0319574936456129	0.223364626870241	0.332656335069399	0.0696587139324895	-0.0101345196683039	0.418781083788082	0.046	0.176166666666667	0.319	0.452166666666667	0.0104588606030179	-0.0118597858722073
279	0.00115643749758892	3.48246291763288e-05	6.94305751045216e-06	5.27389499961158e-06	0.112873865490609	0.0158283663959642	0.000356850088665296	0.00851683198400959	0.380838841620523	0.349437204673832	0.00154652401382397	1.05986292251152e-07	0.00846661616892224	0.00671739074102171	0.02496292911597	0.0216183038911138	18.1443784078219	38.2143964316201	49.6666431579797	52.1801588806629	2.51351572268322	13.9657624490428	34.035780472841	6.92144098920016	0.76799238462263	0.875499846990351	10.0223454843563	62.1803629234132	0.066	0.1925	0.32575	0.48725	0.136899550923157	0.0899089747106384	0.106129904892265	0.0349829223914052	0.00966870152826615	0.0106465754723154	0.29521347350066	0.289521755278674	0.172877343939853	0.0540734109176519	0.507142608474707	0.0533333333333333	0.1855	0.316833333333333	0.455	-0.123990615393904	0.0668380183753659
280	0.00613081908819488	0.00932106350016479	0.00374265401072431	0.00294565882917111	0.134510081305338	0.0507044495433425	0.0446539447572796	0.0496476688862123	0.048911992082428	0.515711002890458	0.0103327384437183	0.00114230807867655	0.0416348386481223	0.00131355562789619	0.0983479906288168	0.0077355909334888	14.3967223977015	23.4128609729596	32.2074797683963	34.4471452025973	2.23966543420102	11.0342842296377	20.0504228048958	3.85331849320482	3.87837103809034	0.422462202825045	6.57661192891464	37.3040084742995	0.05925	0.2005	0.33575	0.47275	0.0606039112406782	0.0789518340828159	-0.000377205910605013	-0.012150543437709	0.0280320977855308	0.0538025217286918	0.186847565890697	0.309524511709941	0.157006855390967	0.059317247711567	0.46745569168155	0.0501666666666667	0.184666666666667	0.3295	0.446666666666667	0.013898186332734	0.038762995100592
281	0.000741473266012233	0.00114419532665533	0.00399494929077875	0.00638692477794387	0.89624297114313	0.731247956104239	0.300126308253442	0.0794651348667938	0.307930598499966	0.000714276652469267	0.0495318227955265	0.00347860165240679	0.000876063339223092	0.00234416131080968	0.00720604576742454	0.0133570371211923	19.1287145276365	29.2284837957559	32.0084736551944	32.0254801213596	0.017006466165185	2.79699632560369	12.8967655937231	3.07580724127092	1.03953089462811	11.451724928751	3.85723737360968	33.9341483026435	0.05825	0.1945	0.35175	0.4775	0.142176953282689	0.0532614055585503	0.0964569402581135	0.0284184753651667	0.0406017455512329	0.00293498910219613	0.186875483037343	0.359996526354253	0.158254305559558	0.0225738534183484	0.486977865031236	0.0501666666666667	0.186333333333333	0.319166666666667	0.4575	0.052724916432951	-0.156866161851666
282	1.72511343770326e-06	1.27166019953997e-06	3.38696781693888e-07	1.09002305663315e-07	0.0293104132844689	0.00737158416822527	0.00164864257123745	0.0584965970676264	0.0318024201282161	7.24003938168226e-05	0.00279391004924249	0.000112041614202984	1.00271187840321e-05	2.83996334386909e-05	0.000115837973263338	0.000226669830079088	32.2197468793383	46.2882535303797	57.3608011312026	62.1100894998381	4.74928836863546	15.8218359694583	29.8903426204997	3.57950450375256	4.60911617099191	15.7470593834187	8.93739424333762	43.9480643298276	0.05675	0.1985	0.34475	0.47725	0.109602617235947	0.0318931441732497	0.233125028278486	0.0197439882295635	0.0579760998815778	-0.0579348803582493	0.24514237459602	0.188856231232716	0.333602942891858	0.0523474558647313	0.647243247062651	0.0481666666666667	0.181333333333333	0.306833333333333	0.446833333333333	0.00251681436686412	-0.030161069177063
283	5.69611316811761e-11	2.40825826350681e-11	2.17089821223207e-13	1.61798315770024e-14	0.00413438715164805	3.42454405839625e-05	3.69629300477037e-06	0.00104276946408847	0.00433790520871673	0.000885598222963328	4.14835783795506e-07	1.99456480350926e-13	2.17162150435704e-08	1.00322151933492e-07	2.61836713638302e-07	8.15834017814397e-07	53.8358415714392	71.3712677532167	91.2828869201621	99.5067160437393	8.22382912357716	28.1354482905226	45.6708744723001	10.7500421086579	8.13666263184496	11.0526647217175	25.6240544361062	93.7221683132566	0.06325	0.20775	0.34075	0.47975	0.141896073581784	0.0946770686523104	0.103505459934288	0.041690385442658	0.0146352393783537	-0.00290576986568972	0.383665596772711	0.383190796233801	0.258413868464666	-0.0307283183268874	0.499168900647251	0.048	0.184666666666667	0.309	0.428333333333333	-0.0034636060825863	0.0603402641751515
284	1.30835398362718e-05	1.44349671637355e-05	1.08448235053266e-05	2.30697345309757e-06	0.0157285574320188	0.0159813630242097	0.00557990546028759	0.00940501904135882	0.991759317900424	0.0280369513087748	5.75781316393046e-05	0.397495764577207	5.29971089485126e-05	0.000185087032659238	0.000179401701304814	0.000245506586815113	27.8975713813998	40.3949344770808	48.5040739861361	54.3370428993803	5.83296891324426	13.9421084222995	26.4394715179806	6.74425218617307	0.000106674751805258	4.82579384264318	16.1806879275318	15.7700647778049	0.06325	0.19375	0.3465	0.48175	0.102864397221962	0.0322834556260534	0.0390279012596583	0.0344962605681963	0.00160224295267746	0.0129391213932006	0.197383097153393	0.290689017094835	0.105510339521327	0.0286985549519925	0.454956044974448	0.051	0.193833333333333	0.325333333333333	0.440833333333333	-0.0727069235907692	-0.0557718704625322
285	1.58551590230732e-05	7.61951046177871e-05	3.90215730994827e-06	1.42140397755471e-06	0.0352803609942548	0.00166272085155844	0.00312111680246004	0.0594098053679399	0.0312670838229453	0.0173719121366438	0.000204090794958725	3.32801665312896e-09	0.000128565850878666	0.000460306345142349	0.000806877210414121	0.00200845193097118	27.4855365957046	36.251530247464	51.1575813467789	55.5891358823792	4.4315545356003	19.3376056349152	28.1035992866746	3.55378448206648	4.63823829897774	5.65840520223355	13.7930409890669	70.7169172422958	0.06175	0.212	0.34725	0.4905	0.0803261066834155	0.0758591971942873	0.102082923561752	0.0100034319786552	-0.0142905122812883	0.0108739810877862	0.39691767771093	0.349643177776795	0.288793730825039	0.06055879844235	0.635315295590575	0.0528333333333333	0.194333333333333	0.324333333333333	0.452666666666667	-0.123430113729998	-0.0759920243206984
286	0.000149246200734121	0.000982384202090256	1.20495889482937e-05	3.18087745884598e-06	0.0216487105106929	0.000230329234584055	0.00115951931774898	0.230972835040694	0.0696545662973952	0.000958067960732385	0.00816564393007022	0.00132680587820365	0.000274091192104073	0.000954183504997813	0.000302282917135772	0.00078408744376256	22.6424753509273	29.6356734453075	48.2282796885411	53.5020792437062	5.27379955516517	23.8664057983988	30.859603892779	1.43486051421132	3.29114185451908	10.9068985507656	6.99678064120417	36.859244698017	0.06	0.19975	0.34925	0.47625	0.104451106445082	0.0779948602327263	0.0851258652711141	-0.00376612721081053	-0.0171465564321745	-0.0170183031785864	0.355328425698903	0.468560434963848	0.15294197329811	0.0209234742108759	0.640446718363291	0.0543333333333333	0.185166666666667	0.3175	0.449333333333333	-0.0225868413604414	0.00222526293667791
287	0.00051361000308581	3.08843328125815e-05	2.55261168789833e-08	2.74637398129953e-08	0.180999025980396	5.63419935768021e-05	3.80021613980236e-06	0.0579350748345853	0.0961816237917124	0.000196120250628509	0.612086182798557	3.34854986704611e-08	0.00163965983968395	0.0042203932810205	0.00570452993848768	0.0105333118653825	19.9382628460735	38.5133185447921	63.7514703187189	65.5408724357621	1.78940211704321	27.02755389097	45.6026095896887	3.5955322179625	2.76774413367093	13.8678949706064	0.257148201573727	65.0500968588852	0.05875	0.20075	0.3465	0.4735	0.100225866168185	0.10791600107361	0.232175192122985	0.0338637814476728	-0.0452932255332352	0.00785297632689499	0.484021764653005	0.466556468759952	0.225288326647788	0.078806320731292	0.465213809144468	0.05	0.187333333333333	0.310833333333333	0.468333333333333	0.027890608583873	0.0375103736226248
288	8.14963850803372e-05	9.4258046821619e-05	9.84430019598147e-07	5.6328732525265e-07	0.0698656659894137	0.000469825107497425	0.00036104157663543	0.0653856997945352	0.0504756154099306	0.015246134783304	0.000867745642741362	4.91212309894533e-07	0.00040377912457669	0.00139471022002909	0.00217046865534172	0.00517916328784857	23.9564496676394	35.7138293089156	54.675048405923	57.9612219399423	3.28617353401933	22.2473926310267	34.0047722723029	3.39521849842185	3.82558863299528	5.88780009088805	11.0904256588128	58.3098958642284	0.05975	0.20125	0.345	0.48625	0.10425339380305	0.105691697896271	0.104137131939759	0.0176004253931177	0.0158827807822122	-0.0313329626581546	0.26211485670353	0.468242271477826	0.0986513048945817	0.0629894637347417	0.587663919018673	0.0511666666666667	0.1855	0.321666666666667	0.452333333333333	0.00819216649118126	0.039623592653436
289	0.000401623578505516	2.89125184775635e-05	5.52513499998503e-06	7.57629715204021e-06	0.325233275220122	0.0279853122590858	0.00120765516206034	0.0199302427759335	0.00211491264422121	0.0502291371657138	0.105990675058407	0.00047064280554284	0.00155029994226844	0.00195381347790442	0.00598395137722914	0.00683969139457243	20.4788455357339	38.6773328478812	50.2591804017575	51.2269651624811	0.967784760723589	12.5496323145999	30.7481196267472	5.41799423809243	9.4470302174177	3.83379321917528	2.61300607982594	39.8931835330502	0.06375	0.19925	0.3315	0.45925	0.0939944197659161	0.131800890249941	0.180510511235846	0.0277635727292766	0.0208207722263122	0.0335140861128734	0.299103532503863	0.504953924954643	0.126404072727119	0.105547617004649	0.507784361241478	0.0526666666666667	0.174833333333333	0.312833333333333	0.442833333333333	0.00672261495727373	-0.140172157701165
290	7.99128566936464e-10	2.83160052102616e-09	1.42688151709677e-08	2.93063474294239e-08	0.646184352511886	0.438987745113089	0.106884415965404	0.000651658088349264	0.105216381881196	6.79428578680134e-05	1.00519519967975e-05	1.63352125850805e-09	5.3592857303287e-08	2.55366651111077e-07	2.77580910075329e-07	9.13417520062582e-07	48.3465649732025	60.5661158181247	65.1694615242377	65.3802062094765	0.210744685238751	4.81409039135178	17.033641236274	11.6222988405243	2.62463976368053	15.8672919327273	19.5015227334989	72.4439386904343	0.06275	0.198	0.35125	0.4975	0.115758933430503	0.0665577068468087	0.127868114907358	-0.000683632659511433	0.0451783159495204	0.00569501060708594	0.203985512401122	0.165670385632882	0.17867042263485	0.0421264103066135	0.392540992273013	0.047	0.185	0.313	0.4525	0.0210266101978798	-0.0823183392642082
291	0.00489686813685333	0.0342279787978276	0.00164929227818088	0.0018690965196114	0.27929383910276	0.0059856690161285	0.0341612683749173	0.0115564474581802	0.145185226891599	0.0264735544948988	0.158492705926526	0.0131925410313187	0.0327684178826771	0.0135264642520931	0.129710755712943	0.0483182394997369	14.9075443771217	19.5113850705748	34.6615668720842	35.8320897019366	1.17052282985242	16.3207046313619	20.924545324815	6.37767882059325	2.12212241373345	4.92482035198918	1.98854872244556	29.6639757177405	0.064	0.19275	0.3435	0.4625	0.109635467670403	0.0479783713953333	0.0479595289653051	-0.00694283419788712	0.0444254937839513	0.0237249093998695	0.258149396794666	0.475838687470861	0.170313517551735	0.012624812970691	0.655750741604004	0.052	0.181166666666667	0.322166666666667	0.448166666666667	0.0214451978619655	0.0211864199645744
292	1.22756640122258e-08	7.15325163820221e-08	1.42097059340041e-09	1.61502306156558e-10	0.00700806281822421	0.000144975420131236	0.000215917685550863	0.000639593781072834	0.196222869630926	9.19787949015336e-06	0.000889767182131338	2.43141955100597e-11	4.73440095914718e-07	2.05467545801429e-06	5.50146896606159e-06	1.62050211258515e-05	42.6423664354006	53.0937785983406	70.7335820297958	78.0044833215215	7.27090129172575	24.910704723181	35.3621168861209	11.6570588950449	1.67026629956854	19.6711663622209	11.0439575843793	82.4994375503261	0.05875	0.203	0.35875	0.4835	0.124373578925353	0.124052075743937	0.09373929007977	0.0243757108099549	0.0295612108325448	0.0326206772315546	0.487654455937969	0.435093242439809	0.245244199155715	-0.0085698483581071	0.58001168308887	0.0435	0.1925	0.316	0.449666666666667	0.0225725134257716	0.00293664503968565
293	0.0733585484439799	1.73982954561629e-05	6.1041025048505e-05	9.99425800622396e-05	0.555543887991317	0.502949445054416	0.000188804287959168	0.143846444983615	0.419762848107815	0.0464479719967407	0.14777500328006	0.00349692116920421	0.097951007206809	0.101218312361498	0.0589197276133095	0.0557072874459999	8.55092522512132	39.9348421910618	43.9173363055233	44.2648149537999	0.347478648276592	4.32997276273818	35.7138897286786	2.13632157033771	0.650979086125517	3.96527364108806	2.09506937989863	33.9178835104876	0.05775	0.1965	0.344	0.48025	0.0948771316049953	0.208109270298525	0.125458143364048	0.0147792502592444	0.0453427066988105	0.0282111018090469	0.337023164832555	0.303497713789094	0.143068545203263	0.135319144484944	0.254937073367842	0.051	0.19	0.324833333333333	0.4655	-0.03680753529504	-0.1951650922629
294	2.59949201495302e-08	1.96608072410378e-07	4.50496672284011e-08	8.53437156282263e-08	0.547281367267069	0.0347711894683942	0.0272108420041879	0.00373536330996847	0.143928039712108	2.29903816531265e-05	0.000122803987045893	4.77231920099615e-08	2.11064964106336e-07	9.24315258352375e-07	1.33555107048328e-07	4.25830278716081e-07	41.0700927371072	50.7210362900441	62.3600373035006	62.7222473855218	0.362210082021193	12.0012110954776	21.6521546484146	8.40818044803382	2.13545192324091	17.9239982857234	14.7491329293916	64.170856384793	0.0655	0.202	0.353	0.48375	0.0960290489130465	0.07383067795694	0.142380721935009	0.0703525900668655	0.0410665554910504	0.0246177595055811	0.337988260567602	0.510320000511905	0.134830248766036	0.0546800026973759	0.545390002066719	0.0516666666666667	0.190166666666667	0.312333333333333	0.444666666666667	-0.0670340801095142	0.0336419418908503
295	1.25704571433122e-06	3.12951787221769e-08	3.36192484209365e-08	2.14764493578682e-08	0.0797123068588547	0.0489121667206937	0.00047803712951864	0.000819285080241024	0.0942655405949836	0.00593980643928145	0.000350782931042991	6.16856675774186e-06	8.07098288219528e-05	0.00030275505822408	0.000496376823131885	0.00128169146233396	32.8916958824339	55.0211120333988	63.0777304167204	66.1484881969591	3.07075778023864	11.1273761635603	33.2567923145252	11.1970266173403	2.79997901511342	7.56847365782414	12.777662782697	51.7684869799126	0.06225	0.201	0.349	0.49025	0.120388198888532	0.123993352064212	0.109732209066357	0.0791095136868251	0.0972081764005887	0.00225048481260972	0.422471425236225	0.321869504257712	0.152922351605988	0.112813891524266	0.472121088996744	0.0468333333333333	0.1875	0.3225	0.453833333333333	0.0495471616913479	0.044013404382098
296	2.99815186971593e-06	1.26876599747632e-06	1.15964173481157e-06	9.88079039317968e-08	0.00443609189021377	0.00666867823518154	0.000982784863277696	0.47990367676101	0.0572640557733359	6.18718310604773e-07	0.104970701559603	3.44594459851724e-06	2.0237100182413e-06	1.60577668410632e-06	2.08429035898083e-05	1.21539216833675e-05	31.0444413713776	46.2937093917644	54.2598355675436	62.355922840281	8.09608727273735	16.0622134485166	31.3114814689034	0.499082192239712	3.6149031527948	24.8530264583696	2.62835070999972	53.2934477595396	0.0525	0.2075	0.3555	0.4715	0.104705651829511	0.0986028214938641	0.225130301722422	0.0111021862190708	0.0334066386886023	0.0446121052259084	0.22722673020181	0.505423749355518	0.135660836119546	-0.00706132698011972	0.558086762201105	0.0493333333333333	0.192	0.307666666666667	0.455	0.00489338715768007	0.0240444525458649
297	0.000512420496597083	0.000235269487755851	1.80850545126581e-06	3.99542492091796e-07	0.0169102937871429	0.000113695270997438	5.52690857758758e-05	0.0101586341250055	0.00927760903531534	0.0180475320915211	0.241931677258168	0.190245268329593	0.002530846002352	0.00510231410799339	0.0121491490816689	0.0184752385145591	19.9433652705338	33.3779952117548	53.129248340374	58.8349085671944	5.70566022682033	25.4569133554396	38.8915432966605	6.60686514984081	6.76859027147475	5.59152937221188	1.36930298126208	19.541263216708	0.06275	0.20325	0.3405	0.47325	0.0799165887584887	0.0455186925606988	0.0696927586243632	0.0189849619264423	-0.00975603377175943	0.00757351929027271	0.333619320635746	0.227441029510928	0.208969565756976	0.0882112843878999	0.51728172730339	0.0506666666666667	0.182333333333333	0.317833333333333	0.461333333333333	-0.0979517731163468	0.0645074791824246
298	0.00143408790715761	0.000938248099619521	7.34373342406697e-05	1.80679647320966e-05	0.0190182003186761	0.00179495933413869	0.00100457658597018	0.0220813877019974	0.0793447880074413	0.0610071222082753	0.0125544061491106	4.39253773097145e-08	0.0161632894655313	0.0393289218954261	0.00330742377170776	0.00706630784153749	17.6659339028556	29.7580994047894	43.4177722102177	48.9176134417939	5.49984123157628	19.1595140370046	31.2516795389383	5.23936064061581	3.07827192863806	3.509791788234	6.23084151006333	64.3768913033801	0.05625	0.19875	0.34725	0.47975	0.0625755127993533	0.0195397620054185	0.102998969498021	-0.0255880224880753	0.057057865772859	0.0299285632735371	0.257861575692791	0.40970146350914	0.21062811538152	0.0506415271806533	0.624095275899029	0.046	0.184666666666667	0.329166666666667	0.454333333333333	-0.0386123062910104	-0.152457062812619
299	0.00721785645912197	0.00654978564590316	0.0049938538301063	0.00220539102270536	0.0452802134193512	0.0532604624489328	0.0303263737720615	0.00444893894609039	0.517808693909306	0.0455350716694881	0.159136573469665	0.0320789933261631	0.0291852991328602	0.0182303547277197	0.137192653846163	0.0753351573017693	14.024314623166	24.4245656817584	31.3231465758799	35.3313187891836	4.00817221330362	10.9067531074252	21.3070041660176	8.09084602570056	0.418255715590931	3.99871112679284	1.982411663128	25.2607275646459	0.06	0.19975	0.3385	0.472	0.125270833036831	0.12446638856458	0.108274514663063	0.0445387332621068	0.00918939301319579	0.00826954210260292	0.384893659656871	0.143925404018645	0.130948614814963	0.0441317526453132	0.426747319502575	0.047	0.1945	0.319333333333333	0.457666666666667	0.0314804180899558	-0.0227882541245324
300	3.71460786542349e-05	2.4913492172662e-06	5.99801738268363e-06	1.01452730724068e-05	0.522789652278457	0.327989861546594	0.00975068808530195	0.00774881457623211	0.00239133037354408	0.0158306177853271	0.0448040647630653	7.00862412423959e-05	0.000659677534935326	0.000465203795670605	0.000144611521110449	5.48017118165377e-05	25.6545940617798	44.6725577096004	50.0463920810944	50.4547784632596	0.40838638216519	5.7822207536592	24.8001844014798	7.09062669643026	9.22193225020601	5.82159115009745	4.02599947915405	45.2433746969286	0.0645	0.20875	0.33825	0.47225	0.118264671216781	0.0687288386864953	0.0893060778162538	0.0155050660352441	0.0151355168930835	-0.00932210622252518	0.25951171408595	0.214595599746717	0.278623240338422	0.00369063171855078	0.35903534367237	0.0518333333333333	0.184166666666667	0.315166666666667	0.451833333333333	-0.17940498948466	-0.194018764485629
301	3.46396728856061e-05	6.27350537719955e-05	1.45579925766036e-06	1.03606390824999e-06	0.0990635583264428	0.00144637993796314	0.00127585142165301	0.106283234359959	0.00790751493808494	0.00427740728273562	0.00363611320309227	1.80937308651067e-06	0.000357874687254085	0.00125063571451933	0.000756848778854802	0.00191798969404792	25.8051715335896	36.7411293434561	53.6819554212707	56.4025105273322	2.72055510606151	19.6613811838761	30.5973389937426	2.6086346391703	7.05430122634971	8.16213143004097	8.45714923691412	54.9661743501088	0.0615	0.203	0.33675	0.47575	0.046216941394341	0.0622470625184144	0.0307467212506692	0.0623244384972192	0.0298112821885719	-0.00598700275756684	0.314398145519603	0.420691741012222	0.202615904073023	0.0282603779539191	0.64956973280842	0.0538333333333333	0.181666666666667	0.3095	0.446166666666667	0.0125745308758549	-0.10970631890337
302	2.46857732070671e-06	0.000109558357768072	7.13998806851733e-06	9.73375433313483e-06	0.32454371526504	0.00941540511925315	0.0592087431984848	0.0721123065094876	0.000862644399668306	8.93063773714597e-05	0.132291168152195	0.000318776670681426	0.000254222885191633	0.000881344578974579	0.00169822550005652	0.00399989463880767	31.4580261578958	35.3324302738984	49.5939583734726	50.5645056996582	0.970547326185624	15.2320754257598	19.1064795417624	3.23427291152711	11.101359907072	15.3503077999812	2.26541033626563	41.0090671693748	0.059	0.21225	0.3525	0.478	0.0748048048185588	0.0642086085838646	0.0421450551088749	-0.00759396642975485	0.0477867634510193	-0.0162929377382455	0.265685613494488	0.227200736492142	0.0499042877985458	0.052697269413783	0.433136435350195	0.0506666666666667	0.185166666666667	0.314833333333333	0.462666666666667	0.0270840642595902	0.0301907993075802
303	1.28702362891941e-05	1.48863541319412e-06	1.10712403617275e-05	4.70301021703887e-06	0.0446839958428106	0.254650279236706	0.010611579216214	0.00758996389332689	0.0342490679545953	0.00356123585213967	0.00455775572585687	0.000146940949312733	0.000439793871130291	0.00072672247229196	0.00361726573167809	0.00426228320330795	27.9328018546948	45.9107422632806	48.4500130739179	52.480539500757	4.03052642683906	6.56979723747645	24.5477376460622	7.12775645314014	4.48222687441375	8.49500097667442	8.04706014631665	41.5261800304827	0.0625	0.2005	0.35025	0.4705	0.0744024349583058	0.0396355762572706	0.153924663925412	-0.0210062378879719	0.0510022448960142	-0.0230184931574104	0.346452699130846	0.275337547370192	0.128141125854839	0.0430157222261164	0.646990483403316	0.05	0.1835	0.322166666666667	0.441666666666667	-0.200743257083933	-0.0170735427445343
304	3.68491794632702e-06	1.30884870125977e-07	3.44991775863356e-08	9.18977714339185e-10	0.00100443064175614	0.000489081748967842	9.90936246770226e-06	5.35590286760752e-05	0.156029623772751	0.000397203876928926	0.445968000542142	1.27473789823339e-12	0.000188971749456381	1.39214437784714e-05	0.00111358691899062	6.92471925955764e-05	30.6051720959804	51.6780954066635	63.0144435736438	73.8338245882769	10.8193810146331	22.1557291816134	43.2286524922965	16.3177809964636	2.01229020987921	12.5453010123765	0.580878965713055	89.4155796563454	0.06275	0.20625	0.3485	0.46125	0.101551085770203	0.131640065058036	0.0608291747834182	0.0046300774851769	0.0280453770026224	0.0213221389176355	0.267355719694272	0.366580999021941	0.270764106679493	0.0981810855826663	0.673369011270247	0.0443333333333333	0.194666666666667	0.3145	0.4535	-0.266156165664827	0.0018808017641646
305	0.000155861977124587	1.02053293471693e-05	9.62161071205209e-08	1.25917613472898e-07	0.262058654696825	0.00100559960712692	4.89752913019692e-05	0.0179525223111742	0.00251815276935582	0.0081708388249212	0.13811910220058	0.000865665469969158	0.00157156754564605	0.000515104196425689	0.00976068213065712	0.00275881182619167	22.5480498805919	41.2463665176765	60.490645388476	61.748494303436	1.25784891496005	20.5021277857595	39.2004444228442	5.60077617514162	9.12735677614182	6.99564221165747	2.19879017744097	38.1217126736631	0.06175	0.20075	0.33675	0.46725	0.149005733458797	0.0843859391620728	0.141273378062611	0.0536966725420857	0.0883576372356244	0.0189679660907224	0.414920641745264	0.305973093198561	0.304561445640318	0.0753020949610304	0.428242457014394	0.0506666666666667	0.176666666666667	0.3115	0.452166666666667	0.00115800853987398	-0.070711418742835
306	5.46862010464211e-05	0.000419444765349211	5.35391205656084e-06	2.37375304100534e-06	0.0476487230089417	0.000442518902260609	0.00193669343787174	0.00953554206614122	0.000993812091333758	0.184194703473246	0.0124830816417136	0.000630960978825248	0.000367305419301572	0.000728703635749038	0.00243592814874167	0.00366722176448247	24.8197835461397	31.8790769446641	50.3406835432179	54.2630161700799	3.92233262686204	22.3839392254158	29.4432326239403	6.71966716656061	10.8390592846808	1.76345057391336	6.24093131333029	39.0452116896913	0.06175	0.20525	0.33725	0.47425	0.0575652186299794	0.0531277398489447	0.0990350589779524	-0.00679906974773099	0.04086804906188	0.00880853426672609	0.213634752490019	0.480395087387063	0.198108953326083	0.0535262170108499	0.500404332207915	0.0496666666666667	0.178833333333333	0.3245	0.448833333333333	-0.0993088651508909	-0.079629406118839
307	3.57063498169482e-07	1.04599773029676e-05	8.05415202782163e-07	1.84926061105178e-07	0.017961551601919	0.00148730125486347	0.00844527983892908	4.72738521050032e-05	0.0994417537656499	0.0563688007143718	0.000287992200488938	2.84279630345517e-07	0.000123652037687454	0.00022291079134282	0.00091103894852498	0.00117533221042391	35.5560806484282	41.1859719624481	55.182716036863	60.7826112685289	5.59989523166587	19.5966393060808	25.2265306201007	16.5544127001808	2.71447386010368	3.64112595164988	13.1469203531378	59.6974153628202	0.0625	0.19925	0.33525	0.48575	0.0558709835564099	0.0251946225151605	0.0199315694303623	0.0279392240545538	0.0167304850300219	0.0240850294908776	0.278172563725189	0.342767328014017	0.123552294045714	0.0172738748061721	0.657269280414455	0.044	0.186	0.317	0.448833333333333	-0.185391102785834	0.0128290585695505
308	6.11230974829445e-05	0.000280385497405531	0.000517885861669181	0.000818489972935389	0.599105349287622	0.373444184383334	0.249642469846815	0.010082745215807	0.215275173118131	0.000147848540441502	0.108310293525385	0.00328212568267978	0.000343462914339284	0.00103373882812996	0.00329033263327075	0.00675416784741621	24.5792054287595	32.9251713006015	38.0096854680014	38.2860328170791	0.276347349077696	5.3608615164776	13.7068273883197	6.62021869487671	1.53559165462866	14.3994110913045	2.57870421677762	34.1139245842799	0.0635	0.18675	0.3465	0.4675	0.046299130168436	0.0963300744176889	0.0166657799572188	0.049500456050606	-0.0350047291452223	-0.00765241189749856	0.266716768504166	0.218433805234871	-0.00177060583241592	0.0119201431870998	0.219557416391998	0.0513333333333333	0.177	0.310166666666667	0.451166666666667	-0.156213182266443	0.00691235105914639
309	9.30958287959651e-09	2.39488852775152e-09	4.23368560604032e-09	3.00134649398922e-10	0.00372834811674608	0.00817457840750021	0.000470065891298491	0.00810889408146373	0.00957539699019384	0.0413940499731365	2.40265002721427e-07	1.71563895569297e-07	4.69222190480558e-07	1.91575976623336e-06	6.71629821442671e-06	1.84887078994254e-05	43.2212844824244	60.9498899473838	68.1114322162466	76.5230301670672	8.41159795082058	15.5731402196834	33.3017456846428	7.00926549923861	6.71222884718918	4.15980988369847	26.6786231486258	60.9713943336031	0.0635	0.20125	0.3355	0.49425	0.112789728905653	0.0994410941956891	0.026938355333458	0.0447254997861051	0.0789162977831319	0.00547576091754669	0.232093519129187	0.221647855800035	0.123321692538352	0.0886819356114826	0.654929592136239	0.051	0.1805	0.316	0.441666666666667	-0.00422266011076129	0.00145239123005202
310	7.63103799019051e-09	1.81029735941032e-08	1.996791231941e-09	1.4829639606352e-10	0.00398755028341644	0.000543081493866468	0.000291589805325284	0.00928713471420926	0.00346530577908199	0.0131411055429609	1.62994635961367e-06	0.0586600687955763	1.3163557302576e-06	6.72009186791166e-07	1.91314038336805e-06	6.53810775128705e-07	43.637237551884	56.2914855367417	69.9185216318583	78.2079972058418	8.28947557398351	21.9165116691001	34.5707596539578	6.76675885362238	8.54469542942388	6.15001407388809	22.9882493571458	24.3964264788995	0.0605	0.201	0.3445	0.4955	0.0949502271707333	0.0796338851615815	0.0171104989977405	0.0531829965910498	-0.0210482820688552	0.0506345864189867	0.294451464131903	0.17375961014792	0.1663575074998	0.0580246722432423	0.402013752066785	0.0485	0.177666666666667	0.320666666666667	0.446666666666667	0.0513874671613168	-0.0997992241492247
311	7.93126618051756e-05	0.000103552492190198	0.000242195999488174	4.6859518651909e-05	0.0127756034676646	0.0540372913862319	0.0219424455605107	0.00239644529294986	0.0353113856101998	0.00461329268861092	0.0731006081931928	9.47936304652346e-05	0.00227049265248704	0.00288943639726987	0.0051710803234123	0.00511903809867303	24.0153009063142	35.4755001750382	40.1447140353921	46.3446347624777	6.19992072708555	10.8691345874395	22.3293338561634	9.21802036626013	4.43005424782859	8.02512166163069	3.21198814806667	44.4111527649111	0.06525	0.1935	0.3435	0.47625	0.106878085469025	0.0720674825734598	0.144108632839547	0.02780062617007	0.0256100335128479	0.0147735833983087	0.305152991034741	0.318413017574132	0.151484665979302	0.035640270058576	0.459250284690027	0.0508333333333333	0.176833333333333	0.316333333333333	0.458	0.00823122242688284	0.0120825367079468
312	1.01444174508593e-09	1.51415119455562e-09	5.33781901840565e-11	3.69831034938796e-13	0.000205448105964581	1.29108610011857e-05	6.07904530462465e-06	0.000680898270331545	0.0319021612155464	6.849180005755e-05	4.47412224871186e-05	1.84301684545299e-17	1.02828260230722e-07	4.74256770771288e-07	1.78622976460555e-06	5.50939766006898e-06	47.8495805649436	61.9986156949453	78.5115217118437	92.2921098381994	13.7805881263557	30.2934941432541	44.4425292732558	11.5406773801651	4.60374684183626	15.8520637591719	16.6588438463677	114.892798159739	0.0625	0.20125	0.349	0.49375	0.0985974732674053	0.0599223488777956	0.0755566069751433	9.14754929414169e-05	0.0626491770459708	0.00527077077968378	0.334938701773817	0.43605053568911	0.253346830192402	0.0195818312835482	0.668300401660518	0.0468333333333333	0.184	0.310833333333333	0.452166666666667	-0.0716300853407659	-0.0268396576922393
313	1.43206362937465e-10	1.03592579761323e-10	1.70413721471224e-11	2.38394997564004e-11	0.243514969025597	0.0129472839588995	0.00126364322431869	0.000206744902246799	0.000325685976674548	1.67325148431064e-06	0.0644202613089036	2.34362413848939e-14	3.71240732092749e-06	6.89179664342748e-07	1.96597496984576e-06	1.71852253334473e-06	51.922261303509	68.0879636997415	81.1858790977858	82.546009003745	1.36012990595918	14.4580453040035	30.623747700236	13.7687676499227	12.9165707941229	22.9378420577123	3.41976299159433	98.6566040193412	0.0625	0.2095	0.35825	0.4775	0.0891785160058039	0.127386748590495	0.0736859277456169	0.0330542493665676	-0.0228561353409492	-0.00330086239784778	0.291662811629105	0.316833079185002	0.243105336008721	0.105386186163648	0.412041536611006	0.0455	0.1805	0.312166666666667	0.458666666666667	-0.147675616110827	-0.0495507236478648
314	0.000431732898541434	0.00445765255711796	0.00212768877164264	0.00263301498561143	0.347156773633419	0.0983735880686097	0.208012445392036	0.000757739563594376	0.156940042909146	0.0220189515369611	0.137847343710657	0.00685738083708927	0.00271282554751462	0.00725277939457503	0.00770202925340505	0.0159309729523079	20.3200865741383	25.5103549836494	33.9073623067161	34.7911851254394	0.883822818723274	9.28083014178992	14.4710985513011	11.3419931198468	2.00346542523948	5.24428687151521	2.20182620395462	31.7983920868095	0.0635	0.19975	0.343	0.46325	0.0701804771777902	-0.0243577844599362	0.0978098260865997	0.0170476089204861	0.0159953617064796	0.0413071770802545	0.177658266726616	0.339404352443908	0.233095038148862	-0.018134576326123	0.344784739028485	0.0478333333333333	0.188333333333333	0.321	0.448166666666667	0.0469978352218462	-0.0122350793974652
315	8.81421018907423e-07	2.01443838306655e-08	5.10460724860894e-08	2.4445275454294e-08	0.0520032022309233	0.0815658648914444	0.000712459382355312	0.0673937310256449	0.000497569292708395	5.58882505922106e-05	0.108310293525385	6.80712366364443e-11	0.000205132943372069	2.73452359421194e-05	0.00054410647121572	0.000104815547717491	33.6443476821587	56.0438584030198	62.053049410737	65.828715163676	3.77566575293895	9.78485676065611	32.1843674815173	3.34538451775188	12.1247527031464	16.2371199102636	2.57870421677762	80.0611472222574	0.05825	0.20875	0.345	0.4675	0.0887397197642157	0.0826668275395089	-0.118678859433202	0.00718238787912532	0.0464118825207204	0.025648819745884	0.219413439990929	0.141498819237165	0.0923402134608743	-0.0106086746860252	0.357804861579235	0.0498333333333333	0.180666666666667	0.3065	0.451166666666667	0.00808666502541507	-0.236170531327002
316	0.0117171635547772	0.000776024598838602	8.74415587391678e-06	1.93375332184197e-06	0.0166976832194648	0.000171512260598624	1.69709243427793e-05	0.394458431485283	0.041091138078274	0.0250283569643132	0.0714670742097675	1.22902925131857e-05	0.0351374683370516	0.0313112692458861	0.059525293115048	0.0469962434194413	12.9113523768174	30.2620834566333	49.0663454380774	54.7942196793374	5.72787424126	24.5321362227041	41.88286730252	0.725154179132005	4.17225240891639	5.02192311183899	3.24899938114868	49.9455625894405	0.05575	0.193	0.341	0.4685	0.149821531854548	0.142606980408553	0.105674199090465	-0.0465416462047587	0.0348915460225433	0.0206408095834924	0.345316889245285	0.293903600311612	0.0958087145610899	-0.0268214940969121	0.46589426515193	0.0518333333333333	0.176833333333333	0.3195	0.450166666666667	0.0156287600796141	-0.0338507884800806
317	2.15214523297552e-05	4.58896184047153e-05	6.12618994130614e-07	6.91435640523963e-07	0.210898870719269	0.00129775275154096	0.00127055935659475	0.0169538327668369	0.00329382792097562	0.0623586449364632	0.00172203376994976	6.58618301976154e-05	0.00175452645813848	6.18054277986304e-05	0.00437589601927012	0.000124218505351429	26.8294190339002	37.5254675269971	55.8729303715591	57.4381755786817	1.56524520712264	19.9127080516846	30.6087565447815	5.70114672703949	8.63711405236063	3.47351565280223	9.82449070815164	45.4140361191915	0.0635	0.20375	0.348	0.48375	0.129765913750716	0.0942511833774663	0.0772359394212518	0.0232971157861799	-0.000650792006407025	0.0133864201609096	0.381539251165824	0.450559081767731	0.293712651545107	0.105601053870682	0.583214203894538	0.0521666666666667	0.180166666666667	0.33	0.451833333333333	-0.0246679890579636	0.0320197601572176
318	2.42134141473406e-06	2.80951708901843e-05	3.35854253273433e-07	7.05088375807629e-07	0.936614785426603	0.00224289658523603	0.00674103195828663	0.0109241217668619	0.00125651202140241	0.0669205124705866	0.000409479107135216	1.32682092408131e-05	0.000548415903605666	0.00182939551674234	0.00176409039323431	0.00427307340871457	31.4991218228824	38.7485754424561	57.3818925327359	57.3882168107593	0.00632427802338498	18.6396413683033	25.8890949878769	6.47761909777773	10.4053432833753	3.35698430910816	12.4884349036784	49.7418511997691	0.05875	0.1975	0.33925	0.4895	0.0720461560232057	0.0790715415876525	0.124765909731167	0.0229780865204049	0.0503235376354968	0.00829799801556759	0.370152005179916	0.433583293120935	0.13359565719667	0.06611093199188	0.320457755002991	0.0471666666666667	0.172	0.321666666666667	0.4535	0.0099182346927869	-0.110180950671936
319	5.32374797502241e-08	9.67684266741743e-07	5.14369418866932e-08	9.82314127449699e-08	0.561992494039572	0.00867807572926553	0.0188261496834401	0.00560449975371311	1.12518190512558e-05	0.00235303879164523	0.0293523338886032	2.71578263395499e-09	5.2794406107435e-06	1.8776714890296e-05	5.90277335514571e-05	0.000146549409059101	39.5652405096407	46.9415127752218	62.0342994323219	62.3705654913429	0.336266059021	15.4290527161211	22.8053249817021	7.67326362536642	19.2861738488846	9.25149013338341	4.74682911500167	71.2111596151583	0.06225	0.2165	0.3445	0.4725	0.0978633996203479	0.0932509545102353	0.101623546834399	-0.00448227590621479	0.0236721395534968	0.0369993806963351	0.372762617024777	0.284583247719938	0.149030652095533	0.000802200412463397	0.354175146975526	0.0493333333333333	0.180833333333333	0.315333333333333	0.450333333333333	0.0308291977671903	-0.0465010845654496
320	1.24530672755011e-12	4.31596644146969e-12	3.48107785479505e-12	8.22210368482492e-12	0.679131113266064	0.0800074285708848	0.0159933875222747	3.05781187615746e-05	1.48087651967561e-05	0.00634198640052131	4.86944451466236e-06	3.27293712000435e-12	3.61808796709904e-08	2.82432769986362e-08	2.18865672668683e-07	1.05878022568149e-07	61.7468228261205	75.2174359245619	84.8826739971191	85.0537795702403	0.171105573121167	9.83634364567843	23.3069567441198	17.3815415879526	18.762011955956	7.45047064223218	20.8879648977127	87.2136653423172	0.0685	0.2135	0.3425	0.4865	0.0904977411635305	0.0952287979865258	0.104474100716701	0.032937476335796	0.0331313250592253	0.0532990903420017	0.374387685143121	0.220482796076884	0.109252133111177	0.0185219601209608	0.203572613440609	0.0486666666666667	0.1785	0.316333333333333	0.44	0.0161566865351124	-0.112242145133416
321	2.45108111768891e-05	0.000178584138037873	0.000570625519947174	0.000644826608564378	0.263931337190918	0.428735366437292	0.332045469230651	0.00271326052987268	0.00335139854449282	0.00490640475532071	0.131549911613692	8.54765432077994e-08	0.000358714150306595	4.04222073046523e-05	0.00335100229484599	0.000342214065741079	26.5497978826388	34.0862826964003	37.7340128743745	38.9820310271389	1.24801815276442	4.89574833073857	12.4322331445001	8.99090865253584	8.60555158303396	7.91361796323508	2.27411838963053	62.7183611063166	0.06375	0.214	0.3445	0.465	0.0769749743465813	0.108601325222613	0.05442221269274	0.0376315055121028	0.0130312307352517	0.0138572310958341	0.139099901373741	0.126300290547994	0.028033840921441	0.0595676366773343	0.281555379201921	0.0496666666666667	0.19	0.3175	0.449666666666667	-0.0992594135228219	0.105153666717498
322	0.000962952238529764	1.75937323838973e-05	5.45656402050307e-08	2.66661704538319e-09	0.00220996123235708	7.99493833018358e-06	2.03102533667149e-07	0.00260325598573297	0.0153995449189166	0.290253004630091	0.0616042780530675	2.66332956277937e-05	0.00159031938636784	0.00291368563750032	0.0117624183837379	0.0155681407453202	18.5504885561168	39.9072805104151	61.889115578444	71.2555405705643	9.3664249921203	31.3482600601492	52.7050520144476	9.06656524812843	5.87017226187345	1.11844744640439	3.49365910712368	47.8754967525709	0.064	0.20975	0.3375	0.4655	0.100368188617222	0.180424029832402	0.210710469834246	0.0302800006410357	0.012146595281984	0.0118836951873996	0.373929250817358	0.517437840697333	0.311093688084233	0.0109336166749766	0.639382986697414	0.0498333333333333	0.19	0.327333333333333	0.4465	0.0503317219900444	-0.0395702152950013
323	1.04340172120843e-06	9.18595666951158e-07	1.25990667241147e-07	9.86811674024609e-08	0.1112913518946	0.00917987333730719	0.0022120025130214	0.00534196947607106	0.0936188147383429	0.00068478646832726	0.000378394545290781	0.000306939916746493	1.541256882927e-05	4.45219668711651e-05	0.000146148066946286	0.000285956913067468	33.2867704713935	47.0658162980617	59.8233471663334	62.3591346296598	2.53578746332641	15.2933183315981	29.0723641582663	7.75987373817861	2.81102032573654	11.5300914108611	12.6359713518686	41.1167991223341	0.064	0.2	0.34725	0.4805	0.0673654973451025	0.126293775309435	0.0751342361867056	0.0386919553024525	0.00624513905515838	0.0604039559359611	0.349876804232339	0.398793339290484	0.154973369246905	0.0288653263532018	0.4097649887328	0.0508333333333333	0.1865	0.314666666666667	0.444333333333333	-0.0506807126939397	0.047974149016041
324	7.83148620146857e-05	9.77063956525847e-05	2.26860841597111e-05	5.03271272289779e-06	0.0165719979859646	0.00514813606031033	0.00295299503702724	0.00134140486835815	0.0337881103637392	0.00243984761818303	0.512345284042216	3.45433329027367e-07	0.00135356323802454	0.000297654024519581	0.00556359792133783	0.00106456611465925	24.0427292078821	35.6228175364449	46.5618072016005	52.3029509247426	5.74114372314216	16.6801333882977	28.2602217168605	10.2846634173693	4.50539404271694	9.185163315713	0.429274237121717	59.2040617394219	0.061	0.19675	0.3345	0.4575	0.081587895868841	0.0454645609107895	0.0103497063235672	0.0453471673894091	0.100594383849673	0.0149682493602344	0.344956956666527	-0.00524829214193858	0.0670379763376047	0.123522575209434	0.405445442810827	0.0463333333333333	0.179833333333333	0.305666666666667	0.464166666666667	-0.0998872726630084	-0.0114612486436293
325	3.98470895619177e-08	1.8433174098507e-10	1.42695048471948e-10	1.89641151640997e-10	0.232566144101198	0.0547459855725667	9.69397841818507e-05	0.000374335421153431	0.0147161198987313	0.000354609022941514	0.00122923568223204	2.41236873377091e-09	1.58540417385711e-05	2.62836363594019e-05	5.5817103265543e-05	6.77216829222074e-05	40.1737337876257	66.785782839579	76.1959417698672	77.6210396012248	1.42509783135756	10.8352567616457	37.4473058135991	12.6561342554614	5.95013969217689	12.7573706641706	10.4458764095398	69.464763248265	0.06425	0.213	0.338	0.48575	0.16937947954532	0.1653746877483	0.107161128552976	0.00536495232153025	0.014015659281137	0.0219570295048264	0.260412587406036	0.386178023907879	0.231793724893467	0.140774801599666	0.591739940193603	0.0476666666666667	0.193	0.304	0.452833333333333	-0.0941718140268266	-0.0338519983558489
326	9.24282827340148e-06	1.60536040663119e-07	9.59071471685658e-07	3.87115060130863e-07	0.0410490196466354	0.172540646414618	0.00143524629264952	0.000572802956421735	0.00360308091805258	0.00379197085349688	0.322103157651799	7.78780922833265e-05	0.000103268945824265	4.72935121922503e-05	0.000961010251350365	0.000317518878797498	28.6417583586008	51.1981693703201	54.7411262708629	58.9151163780625	4.17399010719964	7.71694700774242	30.2733580194617	11.8623474943315	8.47374896121437	8.3808402061386	0.980387498901109	44.953467046366	0.0675	0.21625	0.34325	0.47225	0.144671048359347	0.108971069154044	0.122765986021986	0.0177696188557658	-0.00366693694302263	-0.000618956543205985	0.309605445585234	0.330071582682812	0.040105245183555	0.00995646925092682	0.516358552066307	0.051	0.192333333333333	0.3155	0.462166666666667	-0.150451575508986	-0.0470741984931457
327	5.32989734495339e-05	2.46239475852521e-06	4.51537523372431e-08	6.68084958844241e-08	0.322434345438094	0.00224958416810066	6.54594015288485e-05	0.0389516860779947	0.0070225497279886	0.00443364583341366	0.0158751838204045	6.72876412837354e-06	0.00220170452324272	0.0057918449944896	0.0071691756314773	0.0138900978692766	24.8753085469507	44.7007379995484	62.3543709196456	63.3334173303447	0.979046410699084	18.6326793307962	38.458108783394	4.26297337673441	7.26719228353249	8.0970869481589	5.81664658618502	51.5396998483079	0.05575	0.2075	0.34175	0.48825	0.0267308208062295	0.148442339564189	0.0886826859203459	-0.0269791885768769	0.0347321880151292	0.0351112211163302	0.287564114556186	0.56854082794314	0.117461854301008	0.0389380617847026	0.629064516357555	0.0465	0.185666666666667	0.3145	0.463666666666667	0.0360817959615736	-0.0996581172430414
328	1.86503070306626e-05	3.59261743056646e-06	1.00927823969047e-06	1.97816743562345e-06	0.725227042603163	0.0524391564838517	0.00372845390909376	0.00259250408512381	0.000584695518684524	0.00780715780851238	0.496259060169112	1.56272238524712e-05	6.16949712061362e-05	0.000229456100002687	0.000471634858371726	0.00118540206477189	27.1370206426946	43.7883603016526	54.6119122999371	54.7354516445994	0.123539344662277	10.9470913429468	27.5984310019048	9.07413337114849	11.824081445051	7.077184622598	0.462927308293729	49.3055567582042	0.061	0.20575	0.342	0.45925	0.0608726592685299	0.184063600747026	0.166312838240795	0.0416162926745899	0.0697387822703684	0.00236374573957265	0.520105602214461	0.188751104564628	0.25225749137021	0.0157357941820778	0.484038274991716	0.0471666666666667	0.178166666666667	0.3165	0.452333333333333	0.0411873100562313	-0.0398359236993927
329	4.22942674025039e-05	7.64723954552164e-06	1.63670319702968e-06	3.10036034917463e-06	0.667005310585298	0.040433815360925	0.00302277340769109	0.00770888291101157	0.0375257158536948	0.000619402345908848	0.0738843725458606	0.000174233696879766	0.00121301584899088	0.00396112620511287	0.00452102489846958	0.0104269526460189	25.3746591173185	41.9521107530454	53.3837336942815	53.5688587935583	0.185125099276775	11.6167480405129	28.1941996762398	7.09988659638293	4.32639170090624	11.7167440040903	3.19454400258655	42.7163042871924	0.06025	0.19675	0.35025	0.4645	0.126986133827676	0.163430700503971	0.116663960026866	-0.0168582329942395	0.081717696001104	-0.00425482416505379	0.381364125634565	0.373496705580455	0.219292411145377	0.0718581277645152	0.416761754359771	0.048	0.180166666666667	0.317333333333333	0.446333333333333	0.0258818283417739	-0.0371020362802628
330	0.000764926774288905	0.0019000448804757	3.17266369190592e-07	2.26088560337462e-07	0.0971509966388655	4.91652762465591e-06	2.21213054199289e-05	0.091585619924933	0.189845934189892	0.000484656203695985	0.093263638890658	2.19377688148842e-05	0.00117301873707424	0.00354961915165754	0.00526270584620151	0.0111306680019276	19.0599088977979	27.8610593051781	57.5243282066731	60.2760296486595	2.75170144198637	32.4149703434814	41.2161207508616	2.84628017415162	1.71881280945126	12.1737941808024	2.81711945672578	48.3973010899594	0.06025	0.19175	0.34525	0.47225	0.0810392803304653	0.00504017288697607	-0.0159273864381354	0.0222908886854715	0.0464045020009706	0.0532687222996715	0.34622261240147	0.405071339716157	0.249127539406183	-0.00186683096637415	0.398731798129518	0.0523333333333333	0.181333333333333	0.311833333333333	0.455166666666667	-0.0867364276158514	0.0235168493968918
331	3.24695299398814e-05	0.000109622488781405	1.34838942565447e-07	2.17248416032714e-07	0.395632693112016	0.000136530679951633	0.000307289995511145	0.0444711611896834	0.021533134454257	0.000660653109928409	0.0171682038385219	0.000109660699230074	0.000377687695408868	0.000685476642486735	0.00210807844941257	0.00283290116864002	25.9445682193182	35.3309445085179	59.6550915489206	60.3766515002208	0.721559951300151	25.0457069917029	34.4320832809026	4.0385824728628	5.28311950862917	11.5968024777048	5.67909675955889	44.0076640071024	0.062	0.2025	0.35025	0.47475	0.0393358341781458	0.0877438096029619	0.0480715861805147	0.0328465128335287	0.0316177235804283	0.0134180919172918	0.170372719363986	0.400619796464501	0.164086585791536	-0.0174641816745573	0.355945118188308	0.0525	0.184	0.3175	0.4505	0.0662857727238678	-0.0801114086458754
332	0.000498822969675347	0.000184593043251757	0.000735873267719849	0.00100886298825028	0.415158344938437	0.597862849720184	0.0895924023119846	0.0834081636181488	0.0115821567156354	0.139681548284743	0.00219896338262015	0.00107725822604959	0.00542938637328256	0.000480531524375999	0.00827353384962827	0.00197557639781531	20.0025400352606	34.0014594480599	37.0072906240021	37.6712706669423	0.663980042940238	3.66981121888239	17.6687306316817	2.99720755668568	6.37373505844698	2.18146386196713	9.37556983791364	37.4775419586207	0.0585	0.2125	0.32925	0.4805	0.191422367567057	0.0634133233544149	0.152707380322596	0.00550759446822256	0.001304842966872	0.0528839172543573	0.250655836748389	0.228459633159334	0.296702048402076	0.0944508087212309	0.385329492834552	0.0505	0.191833333333333	0.315166666666667	0.449333333333333	0.0566575326271121	-0.130865966373548
333	0.000838143383518089	0.00410469672396903	9.56049670203643e-05	0.000174556494522772	0.922688552669634	0.00455669394704043	0.013366023702434	0.0552175810880818	0.196183488038069	0.0468527174326281	0.00154015218972367	3.87988220520444e-07	0.00185375724990516	0.00171814737682851	0.00306875439658936	0.00240548528797901	18.8578047970004	25.7409299630963	42.7016948766177	42.7111131232596	0.00941824664187152	16.9701831601633	23.8533083262591	3.67550327845311	1.67056041705109	3.95066972833411	10.0299499860103	58.909398313659	0.05975	0.19075	0.335	0.48425	0.0693553211213239	0.11284827513019	0.107611561529391	0.0224651248250766	-0.00130732702827334	0.0117272193150268	0.288430724687337	0.283872985462194	0.298488882901546	0.0316968246673937	0.274786049753197	0.0508333333333333	0.1805	0.316	0.452	0.00779452121982436	0.0269432799947053
334	6.34587150576983e-06	0.000185322413224695	6.96980862709989e-06	1.33190332099634e-05	0.784162463891685	0.00762592662914661	0.0415688492603586	0.0834081636181488	0.000383595314482651	0.000909363430529965	0.0424428315913186	4.92603708481223e-16	0.00100637330081625	0.00263594852326378	0.00269468523126143	0.00634479535982499	29.4456384478835	33.9913482593402	49.6566512810168	49.7316717836948	0.075020502677944	15.7403235243546	20.2860333358112	2.99720755668568	12.6104540467659	11.0035745128516	4.11745701228028	107.470073622568	0.0585	0.2065	0.354	0.479	0.100603106874642	0.100317764661112	0.0156979152068209	0.0273445053776023	0.05657377912864	0.013196269508034	0.363817769669769	0.274652971210067	0.0363553333211644	0.00212947765384285	0.136220559576608	0.0505	0.178	0.322	0.458333333333333	0.044420683850666	0.0166958834782829
335	6.79879019693112e-07	7.98515053614202e-07	4.46940964329168e-09	2.11492558590147e-10	0.00219402010277884	1.5015219188023e-05	1.01604756236197e-05	0.0010273469347106	0.0146053380866514	0.000411569367175661	0.0154941277695434	5.842367954616e-32	0.000236071509888929	0.000162701866632119	0.00142106128596308	0.000274134760483735	34.1942056550033	47.4000172542219	67.980785242602	77.3604806004223	9.37969535782031	29.9604633462004	43.166274945419	10.7776199978935	5.96346160592475	12.4789232170842	5.8593939924358	187.968798495364	0.06175	0.20125	0.352	0.46375	0.107921516947301	0.0378426107796542	0.131778324734366	0.0318812577383194	-0.0142562530020002	0.00138903637962069	0.31447511798738	0.398104994713038	0.12970869493412	0.0217629142225055	0.587214418564079	0.0466666666666667	0.181666666666667	0.318	0.439166666666667	-0.115335629843527	-0.0229124989376803
336	2.0036661942644e-07	1.3140657771976e-08	3.28438569997977e-09	7.30296182169399e-09	0.782220955037218	0.0381324666410716	0.000756034939078198	0.000798220730629712	0.0107233446400336	0.00524419432352645	0.000303065117593965	3.93636723342621e-07	6.24612051859039e-05	6.84317863509945e-05	0.000446609190951922	0.000514790446713336	36.7755178711013	57.0329597770033	68.7229638124845	68.7993750986207	0.0764112861361355	11.7664153216174	32.0238572275193	11.2453655015579	6.51059790143336	7.79324433148395	13.0513547019709	58.8727125983536	0.064	0.1945	0.34225	0.47975	0.112549812926021	0.144812380224931	0.151554489595298	0.0620149113146619	-0.00869693839103001	0.0241806318743234	0.272605253307702	0.387050545569335	0.283688009107973	-0.0151818461509767	0.332005910093013	0.0483333333333333	0.174333333333333	0.3155	0.443	-0.109911104685774	-0.0272692713329062
337	3.37077501410431e-06	4.39350892517153e-08	1.84296574948398e-08	2.16237279033512e-08	0.208014389768234	0.0361823620985219	0.000218024244652485	0.000623655715314325	0.00742145234690432	0.00698666464103678	0.013770286460485	5.22036993900043e-06	0.000175838144483197	3.2824812659719e-05	0.000906595900365526	0.000143528008105041	30.7949930772447	54.2315031588223	64.546426368106	66.1316185097821	1.58519214167609	11.9001153509598	35.3366254325374	11.70400945439	7.16802289191037	7.27639410951633	6.06735699395722	52.2069251465214	0.063	0.207	0.34525	0.48025	0.124276856271731	0.169662744668837	0.114352380777311	0.0205409851464511	0.0612367963012365	0.015010654254209	0.36246131031198	0.404439873408447	0.0356394991301672	0.0561890812938007	0.487570503342241	0.0471666666666667	0.185333333333333	0.319333333333333	0.455166666666667	-0.142038440420949	-0.0372921965012405
338	9.67913469029725e-05	9.55448967466512e-06	9.47060385813553e-07	2.37110454245777e-07	0.0203354790715621	0.0021411659342938	0.000135864462332544	0.00347492842736298	0.0124386466668898	0.0238239700081022	0.032548716731572	2.34206187734496e-08	0.00140629035955747	0.000605821673004286	0.00821750640239739	0.0032152413951164	23.5835073572598	41.4077574287803	54.7730290658073	60.1558921555043	5.38286308969691	18.7481347267239	36.5723847982445	8.53964791513226	6.24724722327483	5.1074019793723	4.56936033939564	65.9345056035099	0.06225	0.209	0.33525	0.47275	0.086097530347817	0.0937873538671614	0.108815102388212	0.0535150628250705	0.051682837789141	0.0184442601845875	0.386863724090705	0.280725668710053	0.184507367679153	0.0985361452023666	0.485789414990038	0.0486666666666667	0.188666666666667	0.313666666666667	0.451	-0.128710433118093	-0.050136205257351
339	0.00010978274331414	1.9661664886218e-07	1.82287192088665e-07	3.22721148277805e-07	0.49296907889816	0.123621538532094	0.00016499543065617	0.0480132498398943	0.0130647338828046	0.00922597775768154	0.00607198775738908	0.00190602133046749	0.00135093286035384	0.00166706478369383	0.00923587640059105	0.00308128109834839	23.3101294272419	50.7209335262596	58.9063498560063	59.376389178542	0.47003932253574	8.6554556522824	36.0662597513001	3.90952206144357	6.16032314055337	6.77855058825662	7.5288137000407	35.7730482782938	0.064	0.20175	0.344	0.47575	0.0897993211929103	0.0948983884812064	0.135675255197215	0.0479653310902087	0.113625339138691	0.00745411637205108	0.294071174082972	0.232001573356907	0.0191041197305645	0.0724335540263473	0.356597794085454	0.0545	0.181833333333333	0.319	0.447833333333333	-0.0918194759283504	-0.0509358887676775
340	7.51131413730448e-10	1.21567903361397e-09	1.10605349580611e-10	2.54796425107308e-10	0.731140640370922	0.013176959450911	0.00277127266980096	0.0916942512292996	0.000161516100647044	0.00047251984937669	6.64081660784951e-06	4.17127723844932e-08	2.74198206222639e-07	1.24792336342375e-06	1.0030115569156e-06	3.19695265117937e-06	48.4755653575994	62.4999522387225	76.796978398459	76.9150452829563	0.118066884497239	14.4150930442338	28.4394799253569	2.84437486239767	14.2329660652431	12.2211030981744	20.2940098953295	64.5052294304406	0.059	0.21275	0.346	0.486	0.10652593751581	0.112374720317215	0.0931898904307868	0.0225581834215845	-0.018342446584681	0.0131798913694724	0.15356040176737	0.265194905067675	0.116793797020031	0.0658230438988027	0.265639089145534	0.0511666666666667	0.182166666666667	0.3125	0.440166666666667	-0.105949447080434	0.00503594247017521
341	7.54702134248578e-09	1.77318416073774e-09	1.04390481547706e-10	3.49670313309556e-11	0.0300390777684617	0.00124827483067306	7.88476769907841e-05	2.42833033238809e-05	0.0117299940169047	0.000999039986307228	0.00111413730902563	5.52726595580509e-08	1.83851221561908e-05	1.6498413617014e-05	5.9435619611606e-06	7.20250009498107e-06	43.6603939272245	61.6376656985667	76.9333085835387	81.6403630744026	4.70705449086381	20.0026973758359	37.9799691471781	17.8198780721305	6.35123002769978	10.8293445311592	10.627574819051	63.8055893369739	0.067	0.2005	0.3435	0.4785	0.145929717339171	0.141763215633307	0.0698487927499184	0.0275561069554993	0.01731626979557	0.0216882936371333	0.397936937312983	0.355379357804408	0.169903816883114	0.01120798157694	0.408329658400937	0.0471666666666667	0.180333333333333	0.312	0.445333333333333	-0.0398619087299518	-0.048670346641636
342	1.15583192042674e-06	5.09230829752934e-07	9.15488989492286e-09	2.06333946461072e-08	0.988218242935488	0.00323926040391321	0.000492410029023566	0.00092233454816671	0.0113253257659048	0.00130918021834939	0.0145068237875065	1.00156419706047e-06	0.000393037776672464	0.000823317790535277	0.00365575376073253	0.00541636874113478	33.0697647423585	48.4703116119781	66.2471003689643	66.2473184267365	0.000218057772144675	17.7770068147584	33.1775536843779	10.9773252462592	6.41354232913727	10.3295373019537	5.97539598071126	56.4894317842017	0.06475	0.2065	0.346	0.4655	0.0219865083385601	0.108547713335952	0.111503991924425	0.00964297779571636	0.0124609900356271	-0.0376497870657702	0.28991840782102	0.380873807865215	0.221566666487833	0.0797104980160784	0.420154880175267	0.0491666666666667	0.186	0.315166666666667	0.440666666666667	0.00471823849747783	0.0199207968505428
343	2.4236867021414e-08	2.10027169017507e-08	1.31087502162329e-09	2.76012615669642e-10	0.0160525762124441	0.000892702089126654	0.000204342472654258	0.0914374990861544	0.0416797085545037	8.07177127010839e-07	0.000699209698247733	8.39396092644473e-12	4.6572444147047e-08	2.39884100732061e-08	2.65237291548567e-07	1.12592933398723e-07	41.2169532110784	55.9471110364611	70.926531136538	76.7236369883176	5.79710585177963	20.7765259518565	35.5066837772392	2.84888206137657	4.14816338246055	24.3406468329613	11.4913463448338	85.0051688561334	0.0615	0.1995	0.36225	0.4815	0.10117696258666	0.126757837143431	0.0905626447282396	0.0666632760548858	0.0477644308650106	0.0403390022770985	0.473022697617735	0.472979658178037	0.18759916962302	0.098983921965665	0.601529732584577	0.0535	0.183166666666667	0.314666666666667	0.447	-0.0475770066938436	-0.0198812965261832
344	0.00032804006673915	2.54023505404339e-07	4.06215805239909e-08	1.75592410781843e-08	0.044667000396134	0.00548695166582217	3.61968437752065e-06	0.167196912025994	0.161352611399912	0.000405126607002955	0.0270098696916176	7.45019369720558e-08	0.000350081660737586	0.000440269286574525	0.00278303912732111	0.00232015511962551	20.9227116302209	50.1168247359237	62.6139660458211	66.645134285005	4.0311682391839	16.5283095490813	45.7224226547842	1.90789824479543	1.96150351589313	12.508399055745	4.89018002296871	63.0615362125604	0.05825	0.20525	0.344	0.473	0.173758819384604	0.123313600615592	0.047160145888022	0.0214980396193965	-0.0497869731230119	0.01675595863223	0.353333660827683	0.358638103369418	0.130839488864332	0.0697366226867906	0.4584328579098	0.0518333333333333	0.193833333333333	0.310166666666667	0.4505	-0.203757319342714	0.0444708247657
345	8.91350207212771e-06	1.3955497555871e-07	8.23908597891603e-08	1.60568365654871e-07	0.60726863684817	0.0870522435421658	0.000653220906296556	0.165365905288989	0.0303447652758801	0.00130244418036298	0.000513432690270862	7.58236915208379e-06	2.98026120787125e-05	9.42382124536182e-06	0.000161163790068104	4.37147943414449e-05	28.719379763199	51.5274282915634	60.8738254112177	61.1379969361224	0.264171524904668	9.61056864455895	32.4186171729234	1.92445927190784	4.68965354058855	10.3390586566493	12.0662356072808	51.2248513262451	0.05775	0.204	0.3385	0.4785	0.097223688950246	0.103445764382469	0.136694407588446	0.0422146842340631	-0.0242194680198527	-0.0198954007906998	0.375938357110184	0.260065723273694	-0.0162326375667913	0.0603283320085572	0.42680883367419	0.0513333333333333	0.1865	0.307833333333333	0.443166666666667	0.00222925082174728	-0.103486149564607
346	8.51435217086832e-07	9.7430695069489e-06	1.45494503221227e-06	2.31733735231957e-06	0.42299905212144	0.0237041044921851	0.037670370409442	0.479262424135922	0.00109413429396386	0.00017910167189637	0.00302885219613371	8.30029585199483e-05	1.60899422839351e-05	1.36306202596297e-05	0.000156409875217525	0.000101518476035785	33.7176822127003	41.3599041458438	53.6834487637025	54.3254167663981	0.641968002695648	12.9655126205544	20.6077345536978	0.500541190794138	10.6610809890099	14.0385427994643	8.79000620118859	44.7778822500694	0.05525	0.2045	0.34775	0.4775	0.0842066621447585	0.132832026890072	0.0214101712094639	0.0422506523236439	0.0220034624936415	-0.000306551415375715	0.381888922260488	0.373456487492379	0.168543120625583	0.0647570045462536	0.418826695345612	0.052	0.178333333333333	0.311833333333333	0.447333333333333	0.00532323569700583	0.0498765639075578
347	2.83801974956211e-06	4.89213790676722e-05	5.12527672374729e-05	3.13977584980083e-05	0.0810667807834069	0.0733875623046819	0.131399747379297	0.0262657783621383	0.0197408283674092	0.000707718301023751	0.00139162985366753	0.000588071113770769	5.22175394653926e-05	0.00018684637123705	0.000195726091819404	0.000493261109356545	31.1612795104011	37.3653072003217	44.3878895465605	47.4312731483806	3.0433836018201	10.0659659480589	16.2699936379795	4.93843696361637	5.43466929172246	11.4688665756203	10.2168545727855	37.6482491923666	0.0605	0.2	0.35075	0.4745	0.0340756058931664	0.10895506551648	0.0406603457889712	0.0104053503496263	0.0580403035049743	-0.0085999524981093	0.436763649916409	0.242207161576666	0.0984701278132771	0.0271307818994953	0.462663447291352	0.0501666666666667	0.181333333333333	0.318166666666667	0.442	-0.0839384398370765	0.08885035709336
348	7.85528087238744e-05	1.28846914308173e-05	2.85724388799194e-05	7.88599885204137e-06	0.0229606859890308	0.0635190083446301	0.00446119066716773	0.0261991183326564	0.0341546769441354	0.000111795600361369	0.426686437813487	0.000523549954045373	0.000930618606167433	0.00207762986236986	0.00268801216674726	0.00456118386278386	24.0361569610031	40.6743336019063	45.9497429477487	51.1212199408692	5.17147699312045	10.4468863389629	27.0850629798661	4.94282925813241	4.486944211847	14.9262658919561	0.631825664988355	39.5858799699134	0.0585	0.20275	0.34425	0.45325	0.05657991600175	0.165841373438759	0.0855022265415758	0.0635898725208815	0.0347497212329828	-0.0114323229300781	0.287959322153543	0.440393506768096	0.0294164604272753	0.0554232402902042	0.549495918207155	0.0483333333333333	0.185666666666667	0.307333333333333	0.461333333333333	-0.108526061585657	-0.00142099206111787
349	9.57124672169563e-05	1.64410982439568e-05	5.26015956881901e-08	3.13989615875187e-08	0.072291610595718	0.000131211020620657	1.89806327334241e-05	0.221127837607791	0.000601745522044702	0.0271814009593003	0.0148066277666173	6.17731325836955e-05	0.0028084535526615	0.00147075464100366	0.0138940098853056	0.00741877138675003	23.607825612482	40.0744017987963	61.9792571655635	65.2094628017803	3.23020563621685	25.135061002984	41.6016371892983	1.4970369591083	11.7705699014859	4.8792516722624	5.93933220295548	45.5897442391895	0.05925	0.21325	0.33425	0.46375	0.120452626301874	0.0873622038529451	0.181686998497337	0.0297232516779557	0.020589434677526	-0.017802971916473	0.373051242774815	0.31677180837047	0.205710580261425	0.0878171262959024	0.564912718594407	0.0535	0.185333333333333	0.313166666666667	0.439	-0.0587005635446672	0.0157703588249803
350	6.10957063161343e-08	7.42683692846636e-07	2.62237792378884e-07	1.36847116854465e-07	0.0599287971206994	0.0158213126668561	0.0224080179729345	0.016214635322825	0.133959690878345	2.21115122279746e-07	0.032548716731572	2.06426557239857e-07	2.84393213160619e-07	2.95520807525571e-07	2.55749226687058e-06	1.85218504085778e-06	39.2759123173746	47.5727636866213	58.0002679843165	61.5396219909162	3.53935400659975	13.9668583042949	22.2637096735416	5.77944773675154	2.24600682915843	26.8391249298147	4.56936033939564	60.5054964013133	0.06175	0.2035	0.35325	0.47275	0.0545535216635659	0.0297371770983526	0.0785603864905557	0.0312385288526031	0.000427627401297139	0.00671707231806433	0.359498501113129	0.268359121707159	0.192551174825019	-0.00551580708801276	0.503644898120194	0.0505	0.191333333333333	0.303666666666667	0.451	-0.206552398085259	-0.130519139372891
351	9.02467705569192e-06	1.61850975802903e-06	8.02144322533918e-07	1.24149758477224e-06	0.388184648174592	0.0690383683464774	0.00421960778316976	0.00346697653491199	0.0126115157743362	0.00611598272350201	0.00348531930842165	9.2261391692098e-07	0.000758462741777466	0.000351486793558994	0.00579267818500748	0.00178280229756626	28.6928615219367	45.7100605699743	55.192997062557	55.9376179619576	0.744620899400616	10.2275573919833	27.2447564400209	8.54381802093212	6.22280496119492	7.51580851127619	8.5342133606373	56.700022434282	0.06375	0.19925	0.337	0.48325	0.123372271777077	0.189655610749785	0.11210126237499	0.0726998765594284	0.0239154640301872	0.0238004837969541	0.398322911010326	0.3837923169777	0.217359093391433	0.0856429135281129	0.344774091029959	0.05	0.179333333333333	0.310833333333333	0.4535	0.0211076508683132	-0.0670251364017499
352	8.21761669385573e-06	2.45017232413776e-06	3.49696884317682e-07	1.39427604352465e-07	0.040140850934004	0.00493652128952374	0.000610791292215821	0.0834090040017146	0.00140588163730952	0.000453666268549727	0.0326144469194587	9.52335328152218e-06	0.000387779318026354	0.00104037242464967	0.00354890372932148	0.00656790494078978	28.8932411548449	44.7127321877633	57.2807990217407	61.4927201578612	4.21192113612051	16.7799879700979	32.5994790030163	2.99719123523028	10.1980641020509	12.2970850642687	4.56590453559329	50.6223834654123	0.05975	0.21425	0.3485	0.47525	0.179950358957628	0.0687838878990299	0.162786365584357	0.0364369494055864	0.034934070011745	0.0102508366825032	0.248111406910981	0.287357883520634	0.209835739594519	0.0518534348994069	0.489534925044735	0.0516666666666667	0.188166666666667	0.314833333333333	0.4535	0.0145656757875915	-0.0163785527697427
353	1.92186658617101e-05	0.000129725020766468	0.000156417769103794	0.00016425669465116	0.216523357916807	0.157409780441209	0.148370810629226	0.000909222962504925	0.00497837725888638	0.00526185308449763	0.25536587664287	0.000739008822152431	0.000243189040097159	0.000727659434750441	0.0014613922783562	0.00287356873713196	27.0725517619212	34.9027939790249	41.3542945118388	42.8815596853019	1.52726517346309	7.97876570627704	15.8090079233807	11.0038608410123	7.88727657701929	7.78717072668951	1.29370723631291	36.9950931763167	0.06325	0.20425	0.34275	0.47325	0.0512902556643049	0.0558133669634223	0.122073229499529	0.0148574997733068	0.0403253324268572	0.018240716629086	0.191627994356874	0.150091419969822	0.139476261563553	0.000436290088057268	0.492491980014323	0.0478333333333333	0.181666666666667	0.316	0.461666666666667	0.0505011729241321	-0.0186582943405927
354	2.48422196473902e-07	1.80207218112803e-06	8.96174718393727e-07	1.41517307918011e-06	0.406954347570094	0.0711382116571471	0.056275058528117	0.159665188212445	7.19107775350723e-05	0.0137774110594188	0.000245854595550851	8.16038418561844e-05	0.000105418391671552	0.000338050535530394	1.73697435696631e-05	5.12772701030428e-05	36.3220276349311	45.4520680249116	54.9127775956003	55.6004583985268	0.687680802926479	10.1483903736153	19.2784307635957	1.97739423334951	15.759896201811	6.06644341851461	13.4435146650849	44.8247418277052	0.05925	0.20925	0.33075	0.4865	0.114233023091214	0.111043885376518	0.0303986148342801	0.052060750599838	0.0158198836231658	-0.0149769388025726	0.263728298071272	0.348105493814111	0.0749030492649911	0.0567194080952107	0.2623953985701	0.0526666666666667	0.177333333333333	0.307333333333333	0.449166666666667	0.00755410476768071	-0.0527037977844922
355	2.70154064377426e-06	6.70528891393593e-07	8.81660108057403e-07	1.22952082487304e-06	0.315267503926596	0.148349076616829	0.0100962960085875	0.0678540723818727	0.355931506952083	1.06925334117912e-05	0.00500209676539728	4.11397298374706e-06	1.4687096159098e-06	6.08131863839611e-06	1.60867824928038e-05	4.51056463688337e-05	31.2661638779391	47.8161468542385	54.9540790523242	55.9625580336651	1.00847898134089	8.14641117942665	24.696394155726	3.33418361680106	0.852197185291516	19.3835283265089	7.87868036055079	52.8307481231184	0.0645	0.19	0.345	0.48225	0.0812373708714147	0.106459099959034	0.161552187355982	0.0297169052579905	0.0317413199318198	-0.0278067564861442	0.279419014484377	0.282450596584386	0.20646106127684	0.0744892926399194	0.369406736187975	0.0556666666666667	0.182666666666667	0.303	0.453666666666667	-0.0493533420176282	-0.0909277483996983
356	1.05350033856779e-05	6.01142202184785e-06	9.18547052662611e-07	2.83642653190731e-07	0.0276029731655343	0.00419864704131856	0.000972053281849536	0.0120025983784888	0.597421722662881	0.000169382272797949	0.00377182175691509	8.03799283497178e-08	1.99327484191212e-05	3.09011220900726e-05	9.77107698252212e-05	0.000113892316855702	28.3616827742226	42.5388660128592	54.8503943151081	59.7030892610201	4.85269494591194	17.1642232481609	31.3414064867975	6.31048526116228	0.278902101630592	14.1434893377518	8.39052391867517	62.8719457135136	0.06375	0.19475	0.346	0.4835	0.094188349205213	0.136536071201181	0.157227494468374	0.0460615649605747	0.0431302646788969	0.00816361405785978	0.387688718667484	0.344253704615073	0.2569364421453	0.0429332033828741	0.726471951172358	0.0518333333333333	0.1905	0.31	0.454	-0.0547850742959114	0.00740943108766152
357	6.94252712363362e-06	3.58283851462029e-06	3.46090477823574e-07	7.00914591125283e-08	0.0150804794937631	0.00160563037541299	0.000367161559027585	0.0265680778907098	0.105197810480332	0.00059600339499093	0.00111312032920141	3.79786370056378e-15	2.69191662234733e-05	7.16277682166468e-05	0.000114578713323263	0.000213499292366486	29.2536685889063	43.7949569612392	57.3067501188416	63.2137914269842	5.90704130814265	19.418834465745	33.960122838078	4.91866247580856	2.62491994859192	11.788418701577	10.6292635812461	102.822264736841	0.05975	0.19475	0.343	0.478	0.101093540848425	0.0638472851401977	0.134329022194226	0.025012821666732	0.0433749685113043	0.0253896152103829	0.409523210492437	0.402687127891734	0.247375242475735	0.0554213097100696	0.628167128437778	0.0495	0.181833333333333	0.310166666666667	0.444833333333333	-0.0371201289782919	-0.0772863660841914
358	7.18794593323902e-07	3.52844082587093e-09	4.32412566309855e-09	7.6838090052033e-09	0.433106358567178	0.125512486586917	0.00028853485172795	0.00155126782624169	0.00137197022857875	0.0138465595792979	0.00265535434365913	4.43266044602199e-08	0.000122180462309076	7.89395143388377e-08	0.000564104378122902	6.58846253110083e-07	34.0763617500197	60.0615183696209	68.0604725018202	68.6749514905823	0.61447898876213	8.61343312096142	34.5985897405626	10.0167045240751	10.243097345121	6.05760178353376	9.03033762044652	64.3543068756659	0.0625	0.20625	0.336	0.47925	0.128177425492874	-1.84635725807985e-06	0.108981367817416	0.0525734727822379	0.0479933537726462	0.00410677026509653	0.209372727883345	0.386906028717651	0.0462882768797113	0.051525314774357	0.52720905207902	0.0478333333333333	0.1805	0.3125	0.448666666666667	-0.24716471418066	0.0573338530812473
359	1.33678479912784e-11	3.68408285709445e-11	3.19996786424899e-11	7.80180331509427e-11	0.873709518326325	0.0969383929159299	0.0182729364241393	0.0834081636181488	0.0908711782972299	8.40908038478711e-08	1.87295249314003e-06	1.77405722664303e-09	5.62226689143259e-12	3.32838630524561e-11	7.18797528924301e-11	2.88129177808445e-10	56.8396758022573	70.4164946076344	79.7118683278968	79.7371329255402	0.0252645976433996	9.32063831790583	22.8974571232829	2.99720755668568	2.85887241166165	28.7094862953509	22.7211475435888	70.202085235972	0.0585	0.2085	0.34925	0.488	0.0659159626257945	0.0674910311428572	0.24880196613798	-0.0112425994278999	0.0445148314790662	0.00176570159889212	0.311183678799941	0.372520761375367	0.235392487326257	0.0608531989486496	0.495452289752499	0.0505	0.194666666666667	0.298166666666667	0.4395	-0.084502388270058	0.0218756110009047
360	1.35509975957402e-06	5.68712592944421e-06	1.25024193654621e-06	2.471911620458e-06	0.765487312620761	0.0425842551494088	0.029221072876965	0.0715534191988447	0.00251705159487066	0.000768199162839065	0.00162455887286383	3.58709831797579e-08	6.77854527762341e-05	0.000212958929273972	0.000229667568328274	0.000533457917649288	32.7323178099759	42.6738252323776	54.0688800178032	54.1578526607409	0.0889726429377333	11.4840274283633	21.425534850765	3.24702044353398	9.12815697020233	11.3165353250297	9.93170608518449	64.8795383303536	0.05525	0.206	0.35275	0.48225	0.0938895949178958	0.119142721058638	0.108572507830909	-0.00573223287576831	0.0389709430310772	0.0130654460760056	0.37348574889085	0.266341141668411	0.164349313316392	0.0408860733647399	0.297932927926145	0.0471666666666667	0.181666666666667	0.320333333333333	0.450166666666667	-0.105262785367341	0.00700910763075488
361	3.48550028356949e-06	2.28617094471056e-08	3.98023415826237e-08	2.91273697555734e-08	0.0983914500795772	0.0859427123187979	0.00028066156917328	0.000523024350036792	0.000850756354525526	0.269286047396243	0.00853894267600558	2.13309358688925e-08	2.45072759284706e-05	6.18708971189033e-07	0.000265342366430108	6.37803290656337e-06	30.7237029314201	55.7503862192243	62.6639412680961	65.39536642038	2.73142515228392	9.6449802011557	34.6716634889599	12.0317326606955	11.1270970587375	1.22038021594017	6.91680453394292	66.1652687517323	0.064	0.21	0.33325	0.47325	0.0654545044709455	0.144638904271383	0.176846536924619	0.0269049631563592	-0.013914451819325	0.0258585882573704	0.377006317816617	0.184019178515089	0.0785118791001784	0.00272826289591827	0.295309717700009	0.0478333333333333	0.183	0.322666666666667	0.4465	-0.257440760792692	0.0174449255745948
362	3.11672359024266e-08	6.0414867968134e-07	1.05096460931514e-07	1.96909235359592e-07	0.552909769484006	0.027866852684879	0.046239329650003	0.255240506632287	0.103048586735695	6.84472866608883e-08	0.00605136908638509	4.53306207057618e-08	1.36877391710961e-08	5.39380538866378e-08	2.35526907014133e-07	6.37181515206214e-07	40.6894039669205	48.0641650125981	60.2723290435752	60.6244592010407	0.352130157465581	12.5602941884426	19.9350552341202	1.29438998043133	2.65771635263081	29.108182479873	7.53494183734801	64.2986684217153	0.055	0.19175	0.35725	0.47325	0.0664359557155937	0.0170141483701773	0.102562469581742	-0.0182871480632703	4.36989776652166e-05	-0.00632314565593522	0.217899469777427	0.120970033875618	0.172189040477297	0.0737461209228569	0.333058746073499	0.0498333333333333	0.178833333333333	0.3055	0.445333333333333	-0.177127413012826	0.0705759117795243
363	3.74060574024715e-05	8.87005758896633e-06	9.28607108857639e-07	5.4432794832691e-07	0.0724936657766757	0.00564917343577336	0.000655577916615706	0.498617590714314	0.480268786338643	0.000278803175001183	0.000644254053735553	0.00113505880465197	7.08892490678392e-06	2.76528582249009e-05	6.64049405133977e-05	0.000177110596189786	25.6395574198614	41.5896375611774	54.822830698562	58.0484659246795	3.22563522611745	16.4588283635021	32.4089085048181	0.457877520822876	0.498252908893846	13.2076874271261	11.6435537013622	37.3228682959127	0.05425	0.18	0.347	0.48625	0.0783587208081608	0.153146671489781	0.111981408847116	0.0514003626400517	0.0402814427838123	-0.0117278121603657	0.489669583225143	0.420856676051121	0.150907173688953	0.0877362825107433	0.537780389953677	0.0511666666666667	0.1745	0.312166666666667	0.4515	-0.0853294755761759	-0.0504670794506429
364	0.000302888928332541	4.10021871305152e-05	1.40560626914534e-07	2.24541277504338e-07	0.389231996720254	0.000423072086095296	4.90621925276082e-05	0.00347166452028493	0.108229322309571	0.0300668259360946	0.0150543172307101	4.24700122351893e-06	0.0080721172549151	0.00495378776308114	0.0255488464263414	0.0147126563624636	21.0974378128885	37.8070034124685	59.5520172332836	60.2933571378453	0.741339904561755	22.4863537253768	39.1959193249568	8.54135838775619	2.57988796191967	4.7054673561106	5.9101000034334	52.7475220130602	0.063	0.20575	0.342	0.47825	0.125653174023092	0.101417864188717	0.0721109153519664	0.0139200362285385	0.0614826306385713	0.0220713808983084	0.4864376493278	0.452972718814591	0.151617041045461	0.11922493304476	0.43619358709158	0.0493333333333333	0.192666666666667	0.321166666666667	0.4535	-0.105724617380691	-0.0532850242889935
365	0.00302240157189604	1.73260052340337e-05	5.53331843408052e-05	4.89666974401624e-05	0.152918134947567	0.279952490422327	0.00145949242777509	0.0252602307336416	0.0578707713667929	0.0759346156569964	0.0333193062766579	3.95532492723226e-05	0.0274919900937897	0.00745407233547563	0.0699366502225462	0.0193340336287149	15.9975882463623	39.9451144338163	44.1818491862578	46.2247465923792	2.04289740612148	6.27963215856289	30.2271583460169	5.00595723941569	3.59737817654059	3.14983554437458	4.52929679765839	46.8056633949577	0.05875	0.192	0.3365	0.4765	0.0836196089720347	0.134186441847095	0.13837423318473	0.0364522795560702	-0.00533657718421142	0.000905968617002414	0.264834219575799	0.235577730742133	0.0554945626604515	-0.00346146901061595	0.445687236832851	0.0485	0.177	0.3195	0.454833333333333	-0.0680893917173122	-0.0212384983392706
366	2.10570803157589e-05	0.000165032575467795	0.000228735389748729	1.82389381044671e-05	0.00338243911181245	0.0121950838549514	0.0242487478681797	0.0451023651689116	0.0213582036639724	0.00335487434030967	0.00184953614186515	0.00111510150203325	0.000155945640856025	0.000270613225810544	0.000139156673108812	0.000190447312056948	26.8762950711462	34.2883355259255	40.3036414446833	48.8924032772629	8.58876183257962	14.6040677513374	22.0161082061168	4.01480774966421	5.29732476025856	8.60366369378244	9.69317568933911	37.3753964614358	0.058	0.2065	0.34975	0.476	0.147172863102903	0.13826304459932	0.111612678249618	-0.0273237676914995	0.00422804045952542	0.00281769640730178	0.265355401429493	0.258078412709723	0.176663268603176	0.0559424240477918	0.481800761621878	0.0488333333333333	0.187833333333333	0.3215	0.444333333333333	0.0755135481354387	-0.0021210262753216
367	0.000314371991707616	1.7113560334995e-05	8.57504084825409e-05	1.04208585568135e-05	0.00657246235548371	0.0644623188659732	0.00198988250946475	0.261607452396988	0.000899162590815521	0.0321516342723196	0.0307290462416341	1.07014506598998e-05	0.00522679476272872	4.45972624399165e-05	0.0049372029822497	4.6003779796134e-05	21.0159475020628	39.9755488036171	42.9974750965775	50.3837183227006	7.38624322612304	10.4081695190835	29.3677708206378	1.2602305644632	11.024484933032	4.59039337707145	4.66803615981371	50.3132419946055	0.0565	0.20425	0.337	0.478	0.171480128695397	0.0856884877404737	0.0845310740615308	-0.00119604290750899	0.0128338056601953	0.023670021196421	0.195018681754603	0.180942613031854	0.0274346905502398	0.00942867712236232	0.378517147563332	0.0513333333333333	0.177666666666667	0.3165	0.456	-0.104555319664356	-0.00494716250117483
368	0.0143732046614243	0.000989010794317583	0.000302921731818286	0.000530989463820215	0.875818375906608	0.0773201066911663	0.00442745119570549	0.0147539843958722	0.298238747501155	0.433120828935387	0.022856471276202	0.0219070046071087	0.0587557227966143	0.112687503386681	0.216483268843605	0.299915560369247	12.4382461639034	29.6177559995995	39.5206853643394	39.5451064014633	0.0244210371238296	9.92735040186381	27.1068602375599	5.94561001219517	1.08205296414599	0.6144403303133	5.17938053559192	27.946394131641	0.061	0.19975	0.34475	0.4765	0.0935288892886289	0.143113217850232	0.0762070993762556	0.0392498711819318	0.0293489105780979	0.0220331312959773	0.317204424442404	0.351480747909779	0.187459327608811	0.0104783658316147	0.295535871993222	0.0496666666666667	0.191333333333333	0.337166666666667	0.453333333333333	0.0372755212120841	-0.144079529955935
369	6.17442373627275e-08	1.71022661853091e-07	3.62512170290554e-07	3.62397391109843e-08	0.00563489919997187	0.0168974959715667	0.00743872834113478	0.0098448544407098	5.62512910392776e-07	0.0869791130830889	0.0105894431450094	6.26918466127293e-07	2.46180308918029e-07	7.19804001818622e-07	2.51292529365958e-06	5.40861027682924e-06	39.2537185241017	51.049297218	57.1906778091579	64.8541808633236	7.66350305416563	13.8048836453236	25.6004623392218	6.66275596865034	25.0366354818543	2.92941298494952	6.53294596166779	57.6882782351527	0.06225	0.22075	0.32525	0.4735	0.092943683600479	0.125069083218979	0.145686161377302	0.0533807678261356	0.0707682518313433	-0.0162743015409049	0.366775165676493	0.409409492716236	0.189462181418313	0.00918453920177435	0.616690258510223	0.0501666666666667	0.18	0.309	0.4475	0.019520813808967	-0.0216017919794066
370	3.5723675606817e-07	7.16370600628979e-08	7.68358049127568e-08	9.80589813316311e-08	0.249003681809868	0.0982369267848257	0.00489186772865499	0.229189789588278	0.0831290147842423	4.64046674421505e-05	8.76945812214559e-05	1.21871055528778e-06	1.92627959343214e-07	2.82408129803191e-07	4.43106430122179e-07	5.07606616534483e-07	35.5550558488176	53.0903640198958	61.0460767615732	62.3749617195135	1.32888495794032	9.28459769961773	26.8199058706959	1.44588250901961	3.00263887935762	16.589605128951	15.3847197231717	55.9852758998702	0.05425	0.202	0.348	0.48425	0.0933631701043192	0.102375366622597	0.204771817431884	0.0622993037646115	0.0425366441959538	0.0166087707317632	0.302623129857286	0.447835998013751	0.232718244628378	0.113229729203241	0.68486962939682	0.0488333333333333	0.188	0.309	0.444333333333333	-0.0741259238189978	-0.127408228788716
371	3.02650411370709e-05	0.000156933049394113	1.71751992642297e-07	2.00648184426474e-08	0.007043287625161	6.22054107534017e-06	3.28007704829629e-05	0.348330020895901	0.00393041695856876	0.0609634462036299	0.000181618730591339	5.8391524425602e-20	0.000348897417221933	0.000946319381428835	0.000975556309821641	0.00190252047293692	26.0959941996771	34.4170195202023	59.0543630208558	66.3162594694804	7.26189644862461	31.8992399492781	40.2202652698033	0.879531532768851	8.31568541797424	3.51097832345476	14.0122994583126	127.757118512713	0.0565	0.20225	0.329	0.48125	0.118096889066128	0.0965882135058461	0.095855549657384	0.0310092181113689	0.037335866595055	0.0127066805908071	0.342169463996861	0.430352861770015	0.213936233749324	0.0779033794350523	0.601766165441717	0.0521666666666667	0.179166666666667	0.311166666666667	0.443166666666667	0.00748019167467225	0.0399299918986747
372	1.34589148117565e-07	1.15864644976551e-06	4.1709191621747e-07	1.959844517327e-07	0.0513399562429227	0.0148327309429471	0.0175483520735989	0.522448896969479	0.00332512654901258	0.00766254124686815	2.94441203865265e-06	3.17424221558762e-07	1.1695550747106e-06	1.54619399268456e-06	6.49449161991403e-06	6.61487115099167e-06	37.6141568314852	46.511012147821	56.8391723611785	60.6363204945446	3.79714813336614	14.1253083467236	23.0221636630595	0.40905626503536	8.61988600116274	7.11069461351872	21.8524448410099	59.4183033651404	0.05425	0.20425	0.339	0.49025	0.102378871324464	0.0518346116446943	0.0326876652984748	0.0352683312286725	-0.011320659606808	0.0162335941008464	0.375494044759252	0.325023270313018	0.290343114861072	0.0608208323652451	0.45133506082759	0.0513333333333333	0.180666666666667	0.3135	0.442666666666667	-0.101453334058253	-0.109328673535181
373	0.00154816103759049	8.91407447143655e-05	7.26327213188864e-05	7.95993971805623e-05	0.229223889792421	0.1075518129637	0.00399986626744944	0.0299492548920106	0.0141119288670466	0.0600107519192426	0.0566254252172716	0.000435645244152729	0.00897928476724634	0.00401685837098526	0.00643451263709048	0.00242041891758115	17.4954419863425	35.8551055435601	43.4475926921805	44.8932634412049	1.44567074902443	9.03815789764485	27.3978214548624	4.71220266093951	6.02408711388307	3.53708742371055	3.63356425409074	40.115479687429	0.05825	0.19875	0.336	0.47925	0.0786793164942112	0.0562958844456357	0.0851780866300859	0.00735858946154401	0.0845350788276812	-0.000175237365772483	0.273609853090781	0.349559097601375	0.115647857935985	0.0493639106967569	0.461468701104567	0.0483333333333333	0.179166666666667	0.318	0.459833333333333	-0.268654197017627	0.0494523372206691
374	4.64042704309856e-09	2.25166678980963e-07	1.24374069517385e-09	8.77364972739183e-11	0.00374030526617512	2.26013162687794e-05	0.00026928196095318	1.45841343846467e-06	0.000718353500832726	0.0664980038233726	0.00333951181908688	2.26692985284786e-07	1.10478351508231e-07	2.12643369079754e-07	6.21606211969575e-07	9.11020155764234e-07	44.6771333063225	50.401347317762	71.0522580946272	79.4580349493626	8.40577685473545	29.0566876316007	34.7809016430401	23.2020557262686	11.4411491763785	3.36741537771013	8.61202296920419	60.2692927543394	0.07025	0.203	0.33725	0.472	0.111439385553548	0.0764368461221343	0.110324695579892	-0.0140490006690623	0.0133753135583223	0.0186312236468405	0.265377941967864	0.292402650485187	0.178060063156301	0.0212520682543516	0.491841466718908	0.0473333333333333	0.176	0.319666666666667	0.442166666666667	0.0257034335492529	0.0166593883765203
375	1.97635496140512e-05	4.07554574066283e-08	7.11776202298634e-08	1.30899861743936e-08	0.0132653478287456	0.0237415405515715	3.10956675471467e-05	0.00294567808059302	0.0176198156371482	0.00378659332599681	0.0247237522636432	7.94521415860096e-06	0.00148894278879153	9.09477425911327e-06	0.00547500492757292	3.65822170682093e-05	27.0125017968239	54.4065092364472	61.2347085466463	67.3680826091804	6.13337406253413	12.9615733727333	40.3555808123565	8.84081355013768	5.63355969759505	8.38341953134659	5.04313190677749	51.1014677330781	0.064	0.18925	0.347	0.469	0.156837642919884	0.108683710919376	-0.0588380507672789	0.0390932772633311	-9.8948414058497e-05	-0.0337570876712707	0.128960466846562	0.0980855577886456	0.0440638489135999	0.0319046433732116	0.275461441156612	0.05	0.170666666666667	0.319166666666667	0.446166666666667	-0.179688389851779	-0.00783522239125451
376	0.0081990215372771	2.61594724014058e-05	4.39441069879258e-07	3.21302558340059e-07	0.101658458242212	0.00102335592695735	3.72038360757319e-06	0.229189789588278	0.035611315859131	0.271277965599321	0.00859505880172434	2.56287308906891e-05	0.0370218498658413	0.00356994810843936	0.129278902858883	0.0168822043330159	13.7326647713344	38.9257932457549	56.70821676388	59.3875472735381	2.67933050965803	20.4617540277832	45.6548825022037	1.44588250901961	4.41562093034736	1.21027348527241	6.90509232035038	47.9790826292935	0.05425	0.20175	0.3285	0.47875	0.116733683384732	0.0872740840493847	0.115918983617397	-0.0381158180490613	0.0253140345132357	-0.0192002747784477	0.340807937666013	0.0709173153465018	0.0780717744349207	0.0368376996827376	0.304784371637103	0.0488333333333333	0.184833333333333	0.318	0.452	-0.058282715836319	-0.00187031061845507
377	6.23965620046051e-05	0.00101886748234569	0.000665906520560457	0.00111784285030057	0.784628851460145	0.165875563184088	0.304345525092245	0.470808795931681	0.119119107361362	0.000154581993148594	0.00666665396329217	0.000775434606405612	3.73277480860828e-05	0.000139449438627985	0.000163701263883259	0.000426258393627165	24.5346059296644	29.5384492124431	37.2934391900271	37.3681276454008	0.0746884553736891	7.82967843295773	12.8335217157364	0.520077098241018	2.4288651484585	14.3155581316187	7.36065397574384	38.4442048666976	0.056	0.1975	0.34725	0.47125	0.00979731124371472	0.0698805724015325	0.0881484509009309	0.00518519589236875	0.0304309156404273	-0.00392413061043575	0.318012045618851	0.211079063523931	0.186972666608274	-0.0181777659757066	0.2210969879785	0.0526666666666667	0.185	0.311	0.443666666666667	-0.0763097279275199	-0.053696853659599
378	7.76598421515036e-06	3.08937871772642e-05	7.51514739675499e-07	1.23805706161336e-06	0.443539522422937	0.0037490273087333	0.00470735284745338	0.0259117091320044	0.0525372580981861	0.000533588793592462	0.00223545634814917	1.41705366166366e-06	4.75156822372716e-05	8.04060033033616e-05	0.000276735376447371	0.000344285858596054	29.014104528942	38.5125572634643	55.3576497502218	55.9447580046035	0.587108254381747	17.4322007411392	26.9306534756615	4.96190084462796	3.7585774394156	11.9944619620092	9.34540181706143	55.5970359088596	0.05925	0.20025	0.345	0.47375	0.113649797308259	0.0595074975415705	0.1501103312829	0.037474420122924	0.0368319641899899	0.0278485236485038	0.431025724572186	0.589144511158359	0.304045156107925	0.00930848674690968	0.604171394915166	0.049	0.184666666666667	0.311833333333333	0.442666666666667	-0.0238171646711555	0.0114540089644207
379	8.46812145866097e-08	4.98472387170229e-10	1.32811215000218e-08	2.55782696196473e-08	0.541457422645029	0.946158854127986	0.00439607498697163	0.0770381782337417	0.0161353843700129	6.5879672518672e-06	0.00141831388766829	1.1598663736536e-07	4.14253720077849e-07	1.88592583736862e-06	4.43891288064331e-06	1.36561739644203e-05	38.589466929363	64.5301665055449	65.343895774924	65.7167410445254	0.372845269601385	1.18657453898049	27.1272741151624	3.12630474765319	5.78806015397458	20.3092975995169	10.1818294492077	61.9544790397086	0.061	0.1935	0.34825	0.486	0.0954724960541748	0.0504957518975478	0.146843114381881	0.0583984587997417	0.102647751063363	-0.020676978516871	0.19326740674941	0.210616615883447	0.195126198735143	0.0363911783549046	0.474906855290285	0.0526666666666667	0.1745	0.305166666666667	0.4535	-0.0751323758130301	-0.0874470247202672
380	1.27187052663086e-08	7.07068517866612e-07	5.94738253827551e-08	4.56624974193769e-08	0.106638664849455	0.00534510260243626	0.0266982655456782	0.00306939098978625	0.000395487440681927	0.00937148749128686	8.81098692005008e-05	8.53002043403958e-08	2.75441098563219e-05	6.03111221455399e-05	0.000290524652931951	0.000447559045296717	42.5681277395634	47.6898181079014	61.6772039554562	64.2805454511763	2.60334149572009	16.5907273432749	21.7124177116129	8.76575436111762	12.5533935358417	6.75062454762883	15.3757928187952	62.7235217448198	0.06375	0.21225	0.338	0.48625	0.0541421323444838	0.0344319981844074	-0.00801503881831005	0.0481086796618018	0.0141540063856266	0.0051657848037696	0.251380261631322	0.277355508630628	0.197833261621332	0.0660621547190475	0.669113724359476	0.0498333333333333	0.1835	0.313166666666667	0.446333333333333	-0.0157940663912781	-0.0602061169581267
381	0.0422644954529349	0.000250638388691586	5.34478529296179e-05	1.90618209841528e-06	0.00115796158921073	0.000619172415655474	4.97529369909197e-06	0.213273882114829	0.772198297786494	0.16928298973798	0.01156782822753	0.000834166024278483	0.0304575534637627	0.0152279096121262	0.115098614876551	0.0638521267739886	9.89326617649931	33.2148507497332	44.2751298385992	54.8313753577531	10.5562455191539	21.61652460802	44.9381091812538	1.54906258472965	0.0838106148203224	1.88928144552665	6.37593191751694	38.2304364156807	0.05725	0.1945	0.3345	0.469	0.0892226941176136	0.153540933879292	-0.0130507386666531	0.0149973588805662	0.0196460797065549	-0.0167722780051424	0.269678041733076	0.409930634965193	0.0216115527976862	0.124536834258376	0.768940222490735	0.0515	0.192166666666667	0.321333333333333	0.443333333333333	-0.326369503783419	0.0129130940847375
382	1.2893780890826e-06	5.61549981927956e-05	8.41203477539384e-07	1.12272641044587e-07	0.00832037329891331	0.00013831481644402	0.00211458786286905	0.00912226304392887	0.000635486829282464	0.00251120735033432	0.0130732596814042	6.9258565542693e-06	0.000228207626718767	0.00045030437647609	0.000405495989361558	0.000703881104249793	32.8378135391613	37.0195247953015	55.072847623218	62.0360338446044	6.96318622138642	25.0165090493028	29.1982203054431	6.79873211294671	11.6690432375472	9.13240978219255	6.1591692136717	51.4636460610201	0.06625	0.2075	0.338	0.47425	0.0381517179632265	0.0708691354569201	0.0238535917521277	0.055450213856166	0.0352265254180751	-0.0268060898112908	0.353276176363544	0.36334944479072	0.0678885271919763	0.00544647141650113	0.482282956284683	0.0536666666666667	0.18	0.309166666666667	0.449	0.0152868376522413	0.0334641471283807
383	0.000342656436311899	5.36484966930753e-05	2.76011434180549e-05	1.68893004685399e-06	0.00255257087381802	0.00293379704181121	0.000320942162231059	0.0601277301426569	0.125315077122869	0.000834412955013777	0.0313393172445969	1.59023519764287e-05	0.00107136230396116	0.0032915334651101	0.00380291866170656	0.00847347757599315	20.8271734388545	37.1341055781595	46.0416629026804	55.1441863813961	9.10252347871574	18.0100808032366	34.3170129425416	3.533857912862	2.34960101778597	11.1630796324334	4.63427859646254	49.2589547476991	0.05975	0.199	0.3445	0.47675	0.106769200319396	0.0489385216280076	0.040434735660516	-0.0372770092296824	0.0228239645776221	0.0291776149681087	0.175425119563687	0.176627720310812	0.206237063325512	-0.0324310851444829	0.590779325307124	0.051	0.186666666666667	0.3125	0.454833333333333	-0.0896451673247179	0.0778225565407644
384	2.46165273202082e-07	2.4997071149874e-06	1.38118517575703e-08	2.59652137070677e-08	0.511499358213009	0.000804741842757769	0.00201100883285954	0.00259250408512381	0.00769239132388648	0.00290591374424248	0.000406696188790855	2.55569362096627e-06	5.48429369943756e-05	4.18817688599355e-05	0.000313226514326756	0.000191227024548203	36.3412855416973	44.6644835410771	65.2486244785032	65.6796230757391	0.430998597235885	21.015139534662	29.3383375340418	9.07413337114849	7.10372520872261	8.86562101709569	12.5011748228644	54.0713005765584	0.061	0.20325	0.3495	0.4855	0.104974589832529	0.0864588250428586	0.147672315445756	-0.000505706573124281	-0.0220709934844678	0.024011847510824	0.321724631679572	0.45086590684035	0.124465877440555	0.0525392958118398	0.382799924954008	0.0471666666666667	0.181833333333333	0.320833333333333	0.4495	0.0282525682621148	0.0478919702114157
385	3.15420271811255e-05	1.70662448330015e-05	1.50750519933781e-07	3.22463814068653e-07	0.993225280985336	0.00162145951631598	0.000457967258113233	0.0262657783621383	0.00405306599535394	0.0132721254539612	0.00691845870705302	8.29250491810555e-05	0.00273970171566299	0.00312091684510056	0.00309471068842573	0.00277867991153722	26.0069935461797	39.9823778491409	59.3783375695784	59.3784096658637	7.20962852938101e-05	19.3960318167228	33.371416119684	4.93843696361637	8.2598865863838	6.13247093638529	7.29401766366573	43.0884336439575	0.0605	0.20025	0.34175	0.481	0.0492890897762257	0.0395344557120039	0.0843827899181452	-0.0611597996873324	0.0666785664227158	0.0316756861790617	0.182718719926388	0.35368613653919	0.174949025965707	0.0788077366559049	0.305283679600653	0.0501666666666667	0.177333333333333	0.318	0.4535	0.034839638467436	0.0305867362342212
386	6.75640171440212e-06	4.84099429559978e-05	2.29508500869731e-06	4.11835016958903e-06	0.579225181069575	0.0086519033492451	0.0149342571159964	2.46595783954313e-05	0.258932747194606	0.0368561379725593	0.00667611475345635	6.47882712139173e-05	0.00016275003728046	3.90567427979325e-05	0.00135022574735474	0.000267253586553496	29.311731511676	37.3916278031757	52.5204787596958	52.8279676903549	0.307488930659019	15.4363398871792	23.5162361786788	17.7906213330198	1.27445413582609	4.35704713113955	7.3581041720081	45.459114651315	0.06875	0.19725	0.3385	0.47225	0.103088244024226	0.0984729710189186	0.20761347314862	-0.000287518702374615	0.022559192646143	0.0217923167067249	0.367195977634717	0.295115502224111	0.239058792736112	0.0642911469945034	0.375194567619041	0.0486666666666667	0.188166666666667	0.3185	0.444666666666667	0.0213288460230842	0.0100331104243779
387	0.00118349112799966	0.00038989606383767	0.00282570418874252	0.00127932339012105	0.0480177702215145	0.428428498043829	0.0633801926370232	0.0429878989604199	0.234518237226168	0.00179374052542433	0.0547765376500166	0.00297353339386606	0.00274738182930907	0.007855020245546	0.0162331470884161	0.0320461775562154	18.0930242999239	32.0695070030051	33.0583554637415	36.9677193103416	3.90936384660017	4.89821230733651	18.8746950104178	4.09587793398168	1.41324629065093	9.74947380301091	3.68887539598472	34.4181908434256	0.059	0.203	0.3475	0.4595	0.0961934181106801	0.123321049731526	0.114132582948306	0.0393231841712579	0.0247941838708506	0.0310014937425475	0.157485924699704	0.189422069072712	0.0863266867787032	0.0596397949597902	0.389943226042326	0.0496666666666667	0.193333333333333	0.3175	0.44	0.00160837653472831	0.0215489711259287
388	8.89560693357389e-09	8.36241512300866e-09	4.18061492350867e-10	8.52386586182144e-10	0.545889959275846	0.0070215393629118	0.00122959647687647	0.000401348861271826	0.0255895864316608	2.51582132445713e-06	0.0188125024288172	1.96697746480855e-07	2.8116993154529e-06	1.20310310274558e-05	1.11554829376459e-05	3.3079639454077e-05	43.3164629844759	58.0765757467962	73.6504569678582	74.015188818099	0.364731850240787	15.9386130713028	30.698725833623	12.5259031076566	4.98353886029327	22.1543739381632	5.51886112214197	60.6271668919357	0.0655	0.20075	0.35175	0.47775	0.0974425906213419	0.110937759110803	0.115692144536313	0.0356412420552386	0.0604890670400036	0.017426516052199	0.291217610804462	0.278941360125127	0.24364469324195	-0.0147843449774513	0.455426050440697	0.0488333333333333	0.182833333333333	0.306666666666667	0.453833333333333	-0.0479849442568658	-0.0540244138866612
389	4.96011916549113e-10	4.37893982965347e-10	2.28402391618688e-09	3.9134214056385e-09	0.394039370004528	0.358171367140272	0.033547581130868	4.94898278294078e-05	0.00195365480488318	0.000296884217572815	0.000744911306989454	9.93727665586008e-09	4.89968683882163e-06	7.86941390067416e-07	6.45749387785633e-05	8.43279395221557e-06	49.3394675769814	64.8245260376862	69.5960295760888	70.3224701675863	0.726440591497521	5.49794412990013	20.9830025906049	16.4675532344017	9.59257773622267	13.0899503675537	11.3737052767774	68.0447399781689	0.065	0.20575	0.3465	0.4835	0.0750697302090789	0.0642241842019963	0.106414835455864	0.0331325722873877	0.0331219566551947	0.00539692622958778	0.232384088237431	0.307814926517215	0.254743834734511	0.0385999050709	0.384660089420159	0.0461666666666667	0.180833333333333	0.311833333333333	0.449166666666667	-0.28130903741448	-0.0043842190128951
390	0.00227292992680441	3.380350630024e-06	4.41839937884026e-07	4.18150419184699e-08	0.00521135102962248	0.000979212060859945	1.51103528517772e-06	0.042987357859907	0.0811362346007657	0.0510335076043295	0.0100487243809849	6.35241787591781e-05	0.0138653850425115	4.82759463901228e-05	0.0276779833921353	0.000185124497012886	16.6374194851378	43.9357079026013	56.6945540906818	64.4991502850608	7.80459619437897	20.5634423824595	47.861730799923	4.09589921306178	3.04199324530964	3.80717328116953	6.62623854071353	45.513140786828	0.06225	0.20175	0.33025	0.4695	0.129610171410401	0.0585585445658324	0.114275226084325	0.023114505930049	0.0563242925852713	0.0767597255594777	0.335464243609199	0.301128220405386	0.308170924430718	0.0866493193691071	0.569651605464049	0.0526666666666667	0.187666666666667	0.311666666666667	0.443333333333333	-0.258046165333316	0.025365338958599
391	7.67804356883541e-05	2.05216509717491e-05	2.04399402216783e-05	3.76317321499624e-06	0.0125887420697734	0.0188370267647346	0.00228783905418737	0.00271267817027564	0.324322416140617	0.0108466671900167	0.00426685205092265	2.25935776176134e-06	0.00124646973578854	0.00195738701382403	0.00421936461221239	0.00502665399367717	24.0855933962448	39.5270315167436	46.8376254130781	53.0636306313609	6.22600521828281	13.5365991146173	28.9780372351161	8.99130091910502	0.971435556151846	6.49026721808514	8.16661258374552	54.391128665402	0.063	0.1905	0.34125	0.47825	0.0685806532713457	0.0903955091497944	0.11014166419888	0.0218539871904251	-0.0478199655822393	0.00726882466526423	0.383279816646027	0.217949639180266	0.0933682936105637	0.050236971946488	0.339408326464167	0.049	0.182666666666667	0.316833333333333	0.449166666666667	-0.0317123227916368	-0.0123371941152562
392	4.14424847668401e-07	1.36429863058996e-07	1.91397244658575e-08	8.659683061448e-10	0.00202933618306458	0.000440097838942864	5.87374526289911e-05	0.00758326908202237	0.0527606222498114	0.0406454161988466	3.74555002994755e-06	5.77332945720333e-08	8.11764857475564e-06	2.54806562870712e-06	9.4852333409184e-05	2.35610951879522e-05	35.2412902084543	51.580637058818	64.4542717725781	73.9770817103126	9.52280993773456	22.3964446514947	38.7357915018583	7.12933869628887	3.75148485627324	4.1907373126287	21.3908471329578	63.6971654179879	0.05525	0.198	0.33625	0.49075	0.108567304548195	0.0524034214239117	0.0670347487866002	0.00512046459413608	0.109903085005241	0.0364140182878806	0.302536280065639	0.324806430385491	0.207277932030986	-0.0122130564499358	0.738926891410904	0.0435	0.1825	0.316666666666667	0.443666666666667	0.011096413438366	0.0019621565294378
393	0.000354729458730445	2.07086837906925e-05	1.57539143563849e-05	9.19878672803908e-06	0.0740993796338052	0.0473792685555173	0.00160597539094011	0.0632745093228419	0.000321202702944395	0.169449762867482	0.0702886945266298	0.0111397924193522	0.00058788762912589	0.00058302087820084	0.00466372146830993	0.00358153389754878	20.7512566999576	39.5045956014364	47.5243881872593	50.7141815068971	3.18979331963783	11.2095859054607	29.9629248069396	3.44940590520673	12.9425178510483	1.8878044767589	3.27626557549229	30.2237420441212	0.06	0.206	0.335	0.47075	0.102649166148424	0.129074299766754	0.173353872202347	0.0346205631498127	-0.00747586197571761	0.0171929636177092	0.0618181910167792	0.284734657425147	0.250195092370051	0.0102635182696157	0.453276826586733	0.0513333333333333	0.177166666666667	0.321833333333333	0.452333333333333	-0.0470370431942413	-0.00126082353371639
394	6.15876759683553e-06	2.9777532747484e-06	4.01440373111995e-07	3.53056016666133e-07	0.136795164777581	0.0107693056845507	0.0018049222542036	0.415255729415689	0.00016586545736762	0.000517661959783758	0.0741329853563332	1.01309452466015e-07	0.00106134948533246	3.87092841274736e-05	0.000838156852825795	2.73676302805436e-05	29.5095550394908	44.2422054034832	56.9350843567809	59.1487288629214	2.21364450614055	14.9065234594382	29.6391738234306	0.663702862109858	14.1829639664138	12.0509426439294	3.18905212280879	62.2933493863012	0.05575	0.21075	0.34525	0.4695	0.125006047102674	0.0891050013449719	0.0617187057996839	0.0288940210091142	0.0451926908312872	0.00903672772499498	0.350138110875772	0.35178354342587	0.219725037989465	-0.0230207774216206	0.537907077894583	0.052	0.180333333333333	0.312	0.451333333333333	-0.0935601119119641	-0.0959815496472317
395	0.00334137248148173	0.00133673473905402	0.001031664975511	0.000952400062812475	0.178738213681092	0.107886209578779	0.0238414541144179	0.344090896502697	0.331280602844098	0.263320464168095	0.000338074147046711	0.00139711082581337	0.00187322019794603	0.00321143962956474	0.00648404573188813	0.00845622156941632	15.7716633960081	28.8113341502903	36.0329287149216	37.8410129599069	1.80808424498537	9.0296788096166	22.0693495638989	0.895130021436671	0.943885448657966	1.25121542734996	12.8467043264682	36.7053157265454	0.0555	0.19225	0.3275	0.487	0.0798446693360856	0.142638087439226	0.121932297655626	0.0118809373184282	0.0367482718211405	-0.00152079190738925	0.291975382876609	0.185000580631482	-0.00540634200807959	0.00619281652673129	0.43479447198908	0.0511666666666667	0.1845	0.316833333333333	0.4505	0.0253937013010527	0.0177820968804333
396	2.76693544298728e-07	1.16592226459791e-06	7.51795424213607e-07	7.102375081889e-07	0.155965323632888	0.053944793159124	0.0306307553579882	0.00654696985665547	3.68204354741584e-05	0.00466531614271158	0.0338771712742521	2.05535073052129e-09	1.73951824294453e-05	3.77269641346272e-05	0.000125664325208117	0.000188832836925921	36.0945591360432	46.4960356377414	55.3567070451682	57.369622733102	2.01291568793386	10.8735870953606	21.2750635970588	7.39323323689132	17.0286294954822	8.00481372922877	4.50089230785488	71.8874095023984	0.062	0.21375	0.34925	0.47175	0.128145764246797	0.0705615204346018	0.0534774635404476	-0.00538812106811098	0.0523708896318865	-0.00460824442408936	0.194634861958066	0.241630919323679	0.111287016247284	0.0286569288815295	0.261323086441451	0.0493333333333333	0.180333333333333	0.322	0.450166666666667	0.0314219528455743	-0.0767116971292514
397	4.3422988419065e-10	8.67178905475051e-11	2.29797786757572e-10	5.75380037275977e-12	0.00100279594769771	0.00379603083194549	0.000152271084606888	0.0183088970209536	5.95685907260824e-05	1.01408545936708e-07	0.17879276404879	4.8188797944109e-10	9.82025497070035e-07	4.3641930103309e-06	1.67663682444556e-06	5.33862638017871e-06	49.6162737186751	68.4891156504818	75.0694742433188	85.8918709291975	10.8223966858786	17.4027552787156	36.2755972105224	5.5663491154819	16.116316850992	28.3469099522954	1.8076302606205	75.3874624749493	0.06025	0.21725	0.35725	0.4625	0.114730497505174	0.147852667276219	0.112230443670524	0.0529115907997471	0.010891913294598	0.00662358745644006	0.240354316224997	0.228860910981531	0.0769877924955007	-0.0385406805502017	0.559432392575394	0.0493333333333333	0.1845	0.306166666666667	0.448833333333333	-0.0295083202303338	0.0261628589318562
398	3.27241932144723e-07	8.25932257385633e-07	4.2400935857998e-10	9.30531805221382e-10	0.665600172635608	7.18695978230278e-05	7.63320649278651e-05	0.025358103650527	0.0140362057317502	4.57570853710168e-05	0.00294103669932205	1.13554767067764e-21	4.16778912331591e-06	1.61411458924526e-05	4.54029680442807e-05	0.000119584407475972	35.7402944972418	47.3195221733913	73.6168993445317	73.803691292138	0.186791947606253	26.4841691187466	38.0633967948961	4.99926373479866	6.0335839658128	16.6162586357805	8.84369154048909	136.482121649457	0.06275	0.2005	0.34975	0.47575	0.117976707973604	0.0564620176064843	0.0120558089585145	0.0124693013113328	0.0486347843947649	0.000598873325305948	0.324102684567227	0.274063322699975	0.244071137799975	0.0574235194849389	0.349955060723092	0.0521666666666667	0.180833333333333	0.310666666666667	0.4455	0.0483773321961496	-0.0744431680564222
399	3.30927962488965e-10	2.36100135595104e-10	4.20341731626136e-11	2.24844704683427e-11	0.0573702243619204	0.0056494396132928	0.000633124514990953	3.27133689571975e-06	0.00232283768998816	2.20248715210749e-05	0.0627906432763917	1.12207062273498e-10	5.36903615034983e-07	5.5574723732533e-08	2.41542362806306e-06	2.60383876251724e-07	50.1813986049601	66.2254909947587	79.0723846765977	82.6842069590202	3.61182228242251	16.4587159642615	32.5028083540601	21.6504474549047	9.27514917686312	18.0056636697645	3.46209678885316	78.8725999052787	0.066	0.20375	0.35275	0.46625	0.148476679712426	0.110457592282263	0.112913524729886	0.0123425302671973	0.0138009936970933	0.0293702769363021	0.408754038141988	0.281105990757432	0.127264968958672	0.121737114743194	0.472058832465658	0.0445	0.179333333333333	0.312	0.447333333333333	0.000538878052314187	0.0255803872751134
400	0.0778148052708807	0.124039167022034	0.0508192811844739	0.043313662723452	0.168085372650104	0.0671737793331445	0.104360215678837	0.0361222367249702	0.315043078822525	0.0956088152834456	0.577019111545536	0.0322082464928247	0.139261198716924	0.231917214381338	0.381926161257334	0.508696312734313	8.4051556007762	15.2259365530554	23.625760043753	25.5256970281916	1.89993698443868	10.2997604751363	17.1205414274154	4.39132469928154	1.00941478670393	2.777306878339	0.311078526143319	26.5957167445849	0.06025	0.1915	0.33225	0.4555	0.0351459435877434	0.0305991943163925	0.0474232735148542	0.0420335556473083	0.0193752114572471	-0.00886750683892045	0.215738386136958	0.337730333560377	0.169230489607109	0.0512778392884672	0.566087252418135	0.0505	0.1835	0.316333333333333	0.449833333333333	0.025862994041657	-0.113170657893359
401	5.67941869460263e-07	1.76937707274586e-08	1.99063283696137e-10	2.97401066172697e-10	0.286557125800071	0.00114595346760196	1.63918289131418e-05	0.00228589819579436	0.0019717729850733	0.0674420244840194	0.000230845658976648	0.00207104953220023	0.00016647315835438	0.000277917216477915	0.000678347359912411	0.000976145225254254	34.5749249613364	56.3444511659327	75.4092153995152	76.5449420323348	1.13572663281957	20.2004908664021	41.9700170709984	9.30451494288445	9.57562888646862	3.34420562035848	13.561718383502	35.5219332853592	0.06175	0.20275	0.34175	0.47325	0.0706947893836141	0.0897290568210675	0.177597181351254	0.0596556576007027	0.000462653095781754	0.0375895531068891	0.301171704556558	0.345171018612346	0.15454550788153	0.103120877880066	0.501493506779024	0.0476666666666667	0.178	0.324166666666667	0.435833333333333	-0.0964104544764459	-0.0939514961286498
402	0.000117314624907928	4.16313644307202e-07	1.4765078464454e-06	2.80676135730692e-06	0.669876847746989	0.430762674639306	0.00124626669551767	0.00784736849254583	0.857704664719683	0.000782928133890652	0.0230933042485335	6.99357743704888e-07	0.000571802586750946	0.000878231714091434	0.00143742189810685	0.00165646670973854	23.1659952791524	48.9482619765768	53.6460153999797	53.8277616129344	0.181746212954749	4.87949963635765	30.661766333782	7.06797988089056	0.0321473400472314	11.281273910934	5.16147295058363	57.4090691866826	0.063	0.18275	0.3445	0.46525	0.101718402457899	0.0858859768933994	0.205977916974438	-0.00329478454360726	0.061144879952486	-0.00642419199340096	0.274990463523692	0.247849172785931	0.082892618777717	0.0926294546897455	0.264409432000509	0.0505	0.184166666666667	0.312333333333333	0.442166666666667	-0.014382461536973	0.00174253852321112
403	0.000306992053784721	3.87998556901002e-06	1.03073768672203e-05	8.48805828222781e-08	0.000173448655326179	0.00181488542164148	1.84871727254778e-05	0.035326248090675	0.0529996508248595	0.00610533552722179	0.0115526793110529	4.36138246351511e-05	0.00207023629875582	0.00640321732752199	0.0132876529902035	0.00499447748690103	21.0679734793375	43.602042728482	48.636982425829	62.7358447784645	14.0988623526355	19.1338020499825	41.667871299127	4.42933601670211	3.74392999537304	7.51894711275963	6.37825760544911	46.5400519572458	0.05975	0.1985	0.3535	0.468	0.128195968469886	0.197481260087311	0.0404844440615819	0.0493382440609408	0.0554143811310129	0.00697641683461967	0.307317255299271	0.275436285467895	0.187077269674715	0.0878022382614652	0.570201503231706	0.05	0.183	0.327	0.442333333333333	0.0289670648109682	0.00445579688392356
404	9.6222037572889e-07	2.58103331296892e-05	3.00379896900217e-06	1.87113586154464e-07	0.00281703787756342	0.00057300547149424	0.00414692209117277	0.0390541371507423	0.00577088206177125	0.00128492440903006	0.000480217897038236	1.11315378187662e-05	2.94814850473543e-05	9.39278506885608e-05	0.000239317412183966	0.000528106595207013	33.4584748827328	38.9591290713724	51.8306605215112	60.7529976537553	8.92233713224414	21.7938685823829	27.2945227710225	4.25851109128689	7.62048953825433	10.3640580875744	12.1909551052631	50.2086699372877	0.061	0.20525	0.351	0.476	0.12849062994937	0.0464687227480724	0.100554292860388	0.0391011103669577	-0.00459842783501358	0.0131779665450781	0.302782319950205	0.238533258727943	0.197770030078426	0.0532920325956441	0.563239182417056	0.0513333333333333	0.183	0.32	0.4405	0.0701012913848561	0.00688788081442763
405	7.90661003285842e-09	1.41232648491101e-08	8.30130913035842e-09	1.61936855962128e-08	0.548348575357804	0.0758501176595334	0.0161267494267014	0.00634347141345588	0.00583804676919454	0.00119351297167293	6.04853133699955e-06	2.33941114968492e-08	3.88251932631371e-07	8.8873136501931e-07	2.62094884128066e-06	4.30093828598765e-06	43.5630324595986	56.866185351013	66.4842829511763	66.8445669081557	0.360283956979401	9.97838155714271	23.2815344485571	7.45004922792941	7.59962420733609	10.5003598705425	20.4727810398363	65.9373028437556	0.06075	0.204	0.3425	0.4815	0.115952307889337	0.111239089979865	0.150767840096134	0.0531705950140818	0.0687706862791326	0.0286409795551458	0.404510058185718	0.368879304568428	0.238121764419778	0.0658230056732034	0.335655197964022	0.0481666666666667	0.181833333333333	0.3115	0.4355	-0.0485294063412997	-0.0891229753877327
406	3.71374186051242e-05	1.5479461546111e-06	1.32930146174184e-07	1.48130746275579e-07	0.198932170080808	0.00834436132238176	0.000190859551364281	0.00553384089774581	0.0583832350437792	0.0161774454187745	0.00190574981483309	7.46254858528138e-05	0.000856199728962595	0.0014490673357716	0.00318959831147864	0.00436828121321369	25.6550967397343	45.8170290895214	59.6904438984348	61.3406405338173	1.6501966353826	15.523611444296	35.6855437940831	7.69616076753664	3.58272702677641	5.78348384877791	9.63817030416249	45.070870870795	0.0645	0.20125	0.33325	0.47725	0.111987460698312	0.110580211811113	0.0509343763465504	0.0311636365550625	0.0542138048679516	0.0456730123452628	0.290451683526847	0.4223217814055	0.129509282221769	0.0220510838843727	0.435341113054687	0.0513333333333333	0.186	0.310333333333333	0.445666666666667	-0.144682393430325	0.00667240491061281
407	7.19741670840341e-06	9.95624624989398e-06	5.61579817018573e-06	4.32413587357245e-06	0.11505280578573	0.0441121349348905	0.0148971721871342	0.00307116845781076	0.176708260325545	0.000919669474829141	0.00370172516581747	4.87814592746942e-06	0.000131108296276259	0.000481670588040262	0.000353972780661808	0.000929897833190387	29.1766192759387	41.3068984707934	50.2170267747206	52.7004335079982	2.48340673327766	11.3935350372049	23.5238142320595	8.764698472698	1.82509280406339	10.9826878829172	8.42462729145882	52.3847317642225	0.063	0.1965	0.34475	0.4705	0.0912704092322676	0.158203468274742	0.0182365573334767	0.0214136861265844	0.0220705795825821	0.0139396633177036	0.43194681492273	0.313289735767915	0.143149493816378	0.0149238900833382	0.382761918039605	0.0491666666666667	0.185666666666667	0.313	0.441	-0.0140901474800354	0.00328183611372861
408	1.96919253304587e-05	3.93827716760842e-05	3.27585101625974e-06	5.33711013499494e-06	0.462020906922344	0.0141473824306176	0.00872958626750841	0.00947129137675879	0.14089938919829	0.000285101813078155	0.0136174174733637	1.09275980094827e-05	0.000165871029464444	7.3085065536743e-05	2.8787501460878e-05	1.14745432697848e-05	27.0203006282754	37.9076279513756	51.6078950646188	52.1488894643626	0.540994399743795	14.241261512987	25.1285888360871	6.7317259059464	2.16810911596076	13.1658212220991	6.08707714033517	50.2577512205817	0.0625	0.20175	0.35225	0.46975	0.11807279171624	0.0798985271044247	0.147577900721252	0.0473172792479868	0.0301706327843488	0.0403172356378105	0.428920961751555	0.449038903138547	0.26307954326965	0.0210318582008776	0.421408462851049	0.0503333333333333	0.189833333333333	0.317333333333333	0.444666666666667	0.00682874694638036	-0.0713180470558559
409	0.000721343888973224	0.000814979777961413	0.000367571564539171	9.09407679528135e-05	0.0185056142079133	0.0132936761430682	0.00813703805540274	0.000750584826492826	0.688368019341688	0.0231865050624071	0.098445696874734	0.000939227954618899	0.00688838888392016	0.00565552748681793	0.0288292565332154	0.0170539323611966	19.1895069978345	30.1322889405419	38.9781905272393	44.52583126846	5.54764074122068	14.3935423279181	25.3363242706255	11.3596125043346	0.160857763881722	5.15447792870145	2.73054481413419	37.8820093844626	0.0595	0.19775	0.33925	0.4785	0.0415590001568753	-0.00918515077226615	0.145972113158199	0.0357048959253141	-0.0118739283720477	0.0207369160997117	0.208571773639022	0.211584041301977	0.0490095392890732	0.0626656257487411	0.497915290318138	0.0443333333333333	0.1945	0.3175	0.461666666666667	-0.0529071313076435	0.0140265556726575
410	2.64364833965685e-05	1.46395875114621e-07	5.37494347810262e-11	1.11622373913461e-10	0.53240474793727	4.61927629527066e-05	2.21470041279035e-07	0.00904865884683631	0.00256108849691744	0.00391111129181486	0.090223944577473	3.3053423224897e-07	0.00101536638744895	0.000336238100827497	0.00538505903150343	0.00167675487265872	26.3871068658191	51.4149664022989	78.4952413418796	78.8850409634542	0.389799621574639	27.4700745611553	52.4979340976352	6.81319758355858	9.09643031765518	8.32462957248208	2.87037322352626	59.315790766659	0.0635	0.2105	0.336	0.47475	0.167217215366306	0.128404976310157	0.0555677304350901	-0.00675936675846209	0.0299818401290092	0.0154898393056648	0.362479346047855	0.307070847832709	0.132343038338699	0.0769516555555457	0.402779127856349	0.0511666666666667	0.186	0.3085	0.4575	0.0196115998602645	-0.176435140729375
411	2.25533270213969e-05	5.56290420551035e-05	8.03779619653e-05	0.000142329450765962	0.741208541638115	0.283653405988702	0.121798098893295	0.372442353424967	0.00140027479596838	0.00486266174817708	0.0038680932376153	8.81729801292169e-05	0.000625837542647961	0.00153539732002263	0.00139477144772037	0.0025657706373719	26.728758912679	37.0431450163815	43.1730728592593	43.2821401317196	0.109067272460379	6.23899511533818	16.5533812190406	0.795499524005663	10.2054334117347	7.92982062021474	8.3447221000024	42.9217903546412	0.05075	0.2055	0.34725	0.48275	0.100966860632181	0.1321304113558	0.0571594645389676	-0.00504381762637053	0.0427574701781364	0.0145588533392174	0.184499159858789	0.317643870853683	0.0909711677663954	0.0392714909253263	0.422561236895905	0.0468333333333333	0.179833333333333	0.320166666666667	0.453333333333333	0.0280582311237758	-0.0218632073919922
412	1.86595413346728e-07	8.56356670873031e-07	1.42716970337785e-06	3.13928083420079e-07	0.0168314350436875	0.0319815504801307	0.0206358510983991	0.0265680778907098	0.000594904153599231	0.000668253248679848	0.00220532769533119	1.92181219035878e-07	5.71784147906664e-05	8.25080021735908e-05	0.000445325723109097	0.000464872491797143	36.9256592023594	47.2332403569162	53.7324830197176	59.4463487960602	5.71386577634257	12.213108439144	22.5206895937008	4.91866247580856	11.7918553736872	11.5755317121439	9.37027219473202	60.6856903071843	0.05975	0.208	0.33825	0.4825	0.0490603732045341	0.140102573964178	0.0297733538304937	0.0174064563060367	0.00826741015248647	0.0302459733219875	0.291260154547311	0.492443886506188	0.153401914849441	0.0274565497223587	0.530888974790747	0.0495	0.180333333333333	0.305833333333333	0.451333333333333	-0.122464538007198	-0.0421738541773466
413	3.4858014798715e-05	7.11735765062347e-05	3.7533996564915e-07	5.44950506475191e-07	0.331768686036642	0.000617660976533467	0.000694344411827069	0.000176744485235631	0.232916719267999	0.0515094115375909	0.00613150383324799	6.20345514380759e-06	0.000888944385699806	0.000453654716981196	0.000668808185629088	0.000271978032712774	25.7916303943566	36.4234326674778	57.1035719238789	58.0455537550588	0.941981831179874	21.622121087581	32.2539233607022	14.0634583386536	1.42296058559077	3.79163171595246	7.51124314239314	51.7536518804601	0.0625	0.19675	0.33275	0.4655	0.0986682702895905	0.118773884101373	0.0420906016323949	0.0211986841319421	0.0205607286053459	0.0525981297981953	0.445057630965751	0.375584522169357	0.134590021672354	0.027090384820235	0.423815221439417	0.0453333333333333	0.187166666666667	0.314166666666667	0.437666666666667	0.0230241965150598	0.0833193809567806
414	0.000241805332317193	7.14626860789031e-06	5.19968377686598e-06	6.08419326593652e-06	0.23867871081165	0.0845976658940424	0.00146615579763019	0.0010273469347106	0.0573887160762102	0.0947250420126081	0.0318400127983281	1.03911331801266e-05	0.00140304530782858	0.00428221515470604	0.0111301166500656	0.0228526071203761	21.5901164318493	42.1174575978221	50.4163273696031	51.8047083075071	1.388380937904	9.68725070968503	30.2145918756578	10.7776199978935	3.61128629668929	2.79218407966619	4.60709039651556	50.3912935259903	0.06175	0.19925	0.3355	0.471	0.0191228965721378	0.0678384089973845	0.112224586679336	0.0351501510546727	0.0204251556720633	0.025237655147586	0.246509718612836	0.267796950073386	0.107559614498216	-0.0294943899512837	0.452807144170351	0.0466666666666667	0.184	0.3195	0.449166666666667	-0.0683245343174985	-0.284616354935495
415	1.56585540650754e-07	4.23176856521969e-08	3.42606861791182e-08	6.11093070288513e-08	0.469057695714688	0.0999859066806505	0.00593494289837165	0.017772075977919	0.0392178071227952	0.00012219109414253	0.000173220825604481	8.48086610801897e-06	1.16162733634844e-06	3.83718760221446e-06	5.71546703696188e-06	1.30533601066112e-05	37.2952391614162	54.3188925069553	63.0314369620755	63.5556319238603	0.524194961784815	9.23673941690504	26.2603927624441	5.61847799748193	4.25140781042319	14.7585666828454	14.1013346963464	50.9291048629512	0.0625	0.1935	0.3485	0.4755	0.127089162615136	0.109749117243162	0.199235638180889	0.0362268956476922	-0.0164059372695982	0.0261948513160154	0.335047011188412	0.20903575406254	0.151250094427591	0.056565091860762	0.302348137411436	0.0513333333333333	0.177166666666667	0.311666666666667	0.437333333333333	0.0372234911941472	-0.0832687351166825
416	0.000196668775285449	0.000542663480923007	0.00388287736938851	0.00339937318818503	0.166952296691917	0.730733874129534	0.366338634597964	0.0181334339956107	0.00553267155670835	0.0549883497401889	0.0163658909890609	0.116239611381389	0.00310317967463709	0.00451936615138685	0.0116294252606159	0.0138838056957334	22.0412249401124	31.2051033700191	32.0953471128378	34.0054458004597	1.91009868762194	2.80034243044065	11.9642208603473	5.58321215276601	7.69654219772383	3.68243921658905	5.76313015724918	21.6883607962112	0.05825	0.20275	0.33975	0.47175	0.127894451591129	0.0639696105876075	0.00066468720646216	0.0270040685328259	0.0266322852103919	0.0137764085730696	0.227975889285024	0.158169564153614	0.202753336395647	0.0767784066336669	0.313383957882788	0.0475	0.1805	0.321333333333333	0.447333333333333	-0.0280437113896517	-0.0609320417544641
417	7.30096735903645e-13	3.43218280149446e-12	1.00718789299273e-14	5.92894554341194e-15	0.0608657033984147	8.62341465251061e-05	5.38951136313168e-05	1.67465632814652e-06	0.0130963500348057	0.170392269474568	7.39945453403669e-09	3.05728460606438e-12	4.84995103293237e-08	1.39752869707922e-08	5.12994880931329e-07	1.21397822324322e-07	62.8490281986597	75.7283311222054	98.2913076225377	101.804944581883	3.5136369593456	26.0766134596779	38.9559163832237	22.9362288117954	6.15604792308477	1.87948871951994	33.4268704462847	87.3731323948803	0.0685	0.20625	0.32975	0.48625	0.0620145745991533	0.117883249444378	0.126222264299925	0.0541938657337715	-0.00288279466534087	0.0289777121012694	0.430701339903168	0.41317540759228	0.245069911341009	0.0229977123078474	0.542460223488675	0.046	0.186166666666667	0.316666666666667	0.4275	0.0116614874897564	-0.07322732644361
418	0.000232413909085776	0.00426977246703738	9.7682606051988e-06	1.76393311110328e-06	0.0123872797853347	1.9342572113307e-05	0.000460746728607745	0.00568375204186294	0.132837780004137	0.0245284148720592	0.00619803143609185	3.64237476677323e-05	0.00453322202052109	0.0130040452565612	0.0194213249789539	0.0393687677960514	21.6766671154983	25.6308118848247	48.7773426854401	55.0319200586382	6.25457737319812	29.4011081738136	33.3552529431399	7.64792945818135	2.25902373438839	5.05687594333722	7.49180745682133	47.0293003759924	0.0585	0.202	0.33175	0.4725	0.0735233432280096	0.0407494396839627	0.116949009069468	0.0369558494353513	0.0357074024763044	0.00856258071751248	0.451866515679582	0.295066010357656	0.0809502958061134	0.141837850711032	0.534046691035289	0.046	0.189833333333333	0.310333333333333	0.444666666666667	0.00271336855428898	0.0333285786178979
419	0.00012342408757404	1.87339420301637e-05	2.20071414197773e-07	4.02150949939511e-07	0.53709652486763	0.00186838091900168	0.000185315040639832	0.193372212215827	0.00288046724763576	0.00980467108453803	0.0125777220542343	3.56571073459243e-05	0.00330904115912881	0.00220409798358821	0.00331021013472073	0.000497831403067742	23.0556748578965	39.7522662468982	58.4374393008766	58.8183869155764	0.380947614699835	19.0661206686782	35.7627120576799	1.69173654669521	8.88167770874315	6.67004503644057	6.22755593378679	47.0869583538415	0.054	0.21125	0.337	0.48175	0.131285000855654	0.169059458323296	0.0888165543332316	0.043263358858581	-0.0272161399991516	0.00801673246845939	0.4309664389919	0.229374410846913	0.141958521545564	0.0472658647540826	0.325421947988033	0.0481666666666667	0.187	0.312333333333333	0.456333333333333	-0.0563112422826023	0.0389458044491896
420	1.3880720768009e-06	1.60624175038245e-07	9.7137266026826e-07	1.01387056150442e-06	0.185973326137307	0.384840123440209	0.0137077530545474	0.0916942512292996	0.00176114392963015	2.25046543003036e-05	0.0753120337336292	3.17332614331219e-06	7.08890230616962e-05	0.00026412111635849	0.000428474521728247	0.00110110713201852	32.6812962326003	51.1968784133351	54.7088596374815	56.4580915075567	1.74923187007516	5.2612130942216	23.7767952749564	2.84437486239767	9.78319117601313	17.9646423636113	3.16327335737333	53.5082709281495	0.059	0.20425	0.35425	0.46625	0.0787810428828999	0.166669148690504	0.134686284877388	0.00488793389577225	0.0552039510346708	0.0308360396583609	0.377543412219721	0.23453850746454	0.173113286174537	-0.00291195763841954	0.482677733522688	0.0511666666666667	0.179166666666667	0.3135	0.448166666666667	-0.0364438327665255	-0.0960434285296431
421	6.94620262839032e-10	1.97966232365554e-09	9.4813289728634e-10	9.07568596985125e-10	0.141338306331996	0.0287912678427312	0.00844819010628965	7.41015989422293e-05	0.000117288341503071	0.000176445816862557	0.0136953331334649	6.03711786216308e-07	7.56883776344197e-07	1.58913745489141e-06	1.19207643076215e-05	1.75260613308626e-05	48.6384391571191	61.3857331965191	71.7006236902962	73.8639514293391	2.16332773904287	12.4782182328199	25.2255122722199	15.7031260883332	14.8357911571729	14.0666391379418	6.07699770436921	57.7845107748708	0.0655	0.2065	0.3435	0.47475	0.124560877262691	0.0581743998065467	0.120743451063908	0.0152582161254749	0.0688177639696961	0.00925648389282489	0.31884207997042	0.426763196463219	0.0513059818571197	0.103970953224397	0.540724052811271	0.047	0.175666666666667	0.307666666666667	0.449666666666667	0.0277963017086884	-0.0318284615114281
422	4.62226507126065e-08	1.40450288959201e-09	8.78520970249261e-11	1.47095749490599e-10	0.346099887798183	0.00668304649044671	6.78695500453691e-05	0.00055805015881561	0.0841293410063804	0.299021895113124	7.22067520868882e-07	2.48296931258593e-12	5.83729275075805e-06	5.36402291270882e-06	2.35019293580773e-05	1.79137976168638e-05	39.8620571240899	62.1703283530369	77.3396803759169	78.2273857512337	0.887705375316727	16.0570573981968	38.3653286271438	11.9109472379187	2.98326620897387	1.07855117108011	24.5553188797621	87.8596371232411	0.06525	0.1975	0.32875	0.48875	0.107200244869177	0.160941213127335	0.10069657321658	0.0213004969896579	0.0244808225847411	0.0138238625411127	0.308250274224408	0.276065063824482	0.117522307143949	0.0634042153699508	0.444736090229717	0.049	0.183666666666667	0.318833333333333	0.438333333333333	-0.0370034268889206	0.0162734396958758
423	2.20488085570578e-07	1.76978178919911e-07	5.38211693429976e-08	6.27586701844159e-09	0.00710130403162886	0.00270438214440616	0.000611496662868883	5.23085437659355e-05	0.0869181652609653	0.000452560029421799	0.0130587019821942	5.33564658666921e-05	0.000131162393483999	0.000257284511679958	0.000183376565872947	0.000270031888546438	36.5736909165353	50.9687335571216	61.9228994017176	69.1700644020966	7.24716500037903	18.201330844975	32.5963734855613	16.3625532092574	2.93054464808847	12.301641791053	6.16113999769914	45.9904371038584	0.0665	0.202	0.33875	0.47325	0.0813396463627817	0.0676282371498241	0.157843109004678	0.0492063755416247	0.0155369297273957	-0.0222309422286166	0.228934368373391	0.261369379351935	0.194643002743295	-0.016533308761319	0.639410943514628	0.0475	0.188166666666667	0.305333333333333	0.448	0.00593328769584896	0.00495138800174539
424	1.6833544750666e-09	1.15207229936365e-07	6.23722193338026e-09	6.59833809936283e-09	0.171304984805259	0.00436895792205742	0.022479851801943	0.000209582170973615	0.000375824763629491	0.000437236603140137	0.00163493004847155	6.7519066889159e-08	4.7254686475104e-06	1.88333139113858e-05	5.24913719885522e-07	1.39254090684419e-06	46.7938696509227	51.9775795051828	67.176081420941	69.0475674059853	1.87148598504427	17.0699879008025	22.2536977550626	13.7431639619026	12.6487107386565	12.3659432830846	9.91999298543124	63.3070388325125	0.0675	0.20725	0.34175	0.48675	0.0609338075990791	0.127879671813227	0.0979802577048689	0.00860269439230667	0.0246406539711443	0.0208273587895981	0.331572656361513	0.310189167821976	0.194697777260651	-0.0190426601135386	0.386850606186392	0.0498333333333333	0.178666666666667	0.308166666666667	0.454666666666667	-0.0640466918385613	0.0380140714679054
425	9.25608377992793e-08	1.56114036617116e-07	3.52348303094367e-09	6.26936851258277e-09	0.431501053255813	0.00306298554971162	0.00119791791593575	0.00157294696904983	0.000206462055573728	0.0461190141239381	0.000632914608933301	1.72091964766135e-07	1.52253408435981e-05	5.54048625187834e-05	1.57310028041053e-05	4.35454821591599e-05	38.4022773511606	51.2638607374975	68.5538168251805	69.1725967012826	0.618779876102053	17.9087359637851	30.770319350122	9.99114584669223	13.7713394542661	3.97724217252835	11.6765890401093	60.9636615097479	0.0655	0.211	0.342	0.47675	0.0518459986903889	0.0661186605878183	0.0736130831268975	0.0582658041400867	0.0376399921740484	0.0220805369587425	0.280308336918493	0.233626733486154	0.338319630447751	0.018533192207201	0.428349222472617	0.0505	0.181	0.322833333333333	0.442	0.0248089087927129	0.000884797382790172
426	7.1104754032814e-07	2.08462518313844e-09	7.59599807338181e-09	5.66836912337632e-09	0.0991280146301056	0.148091908213645	0.000219449373730159	0.000543965610779458	5.36838572684173e-05	0.0785212291194726	0.0276009403810764	3.19354532405833e-07	1.88974302009261e-06	5.99017948623034e-10	2.53356605553481e-05	9.4620224323124e-09	34.0993060117762	61.2675213689363	66.6993054019404	69.4188222842567	2.71951688231638	8.15130091532046	35.3195162724805	11.9585714217865	16.3133694866374	3.09524712266648	4.85282198539426	59.4029493793134	0.067	0.21	0.335	0.47375	0.168710893043321	0.10784835139443	0.0995179244513627	0.0297072185303219	0.0906034376821273	0.0115907560340926	0.268277137991239	0.20532578548787	0.194034053000633	0.0895564693380828	0.408528997306885	0.0505	0.1775	0.318166666666667	0.451333333333333	-0.181885508761537	0.0512878312157711
427	1.09908881321028e-06	8.41214719182954e-07	8.07920534763402e-07	4.0286697476724e-07	0.0564407884099561	0.0416957728092709	0.00734587556936356	0.000125812268483416	0.00861540161413432	0.0304415902199144	0.00457210748347736	2.46721492601399e-05	5.68158566795208e-05	0.000216415336154455	0.000321897253253229	0.000848080458905798	33.1765214994011	47.2757955265988	55.1748691571993	58.8138702386786	3.63900108147936	11.5380747120798	25.6373487392775	14.7035056805053	6.90086580981733	4.68417995847813	8.04136486535026	46.3394301070274	0.0695	0.2045	0.345	0.4725	0.104679966656789	0.0828786758665277	0.168064047319907	0.0481352104355268	-0.0427060716835623	0.00817363196183423	0.242438747513857	0.321280656116356	0.194145542667478	0.0416135220877708	0.598725126878228	0.051	0.183333333333333	0.324166666666667	0.443666666666667	0.0155974064047207	-0.0221305320631012
428	1.23959960207054e-09	1.71419887584431e-07	1.68403440111349e-07	4.16959246277575e-08	0.0201029088359368	0.0194102597957498	0.105694555944103	0.111400745057714	1.51045359346998e-05	3.06520468415428e-05	0.00311638356106055	2.19777339226158e-06	4.42340704074069e-06	1.13654492832945e-05	3.42425232725081e-05	6.27724166772634e-05	47.431850383	51.0438377087412	59.1032965295017	64.5062323183447	5.40293578884302	13.4623946096035	17.0743819353447	2.53423671618839	18.7242995810411	17.376952036695	8.73804561658289	54.4627737282971	0.0605	0.21275	0.34325	0.47875	0.0446888686581515	0.0247443094760135	0.0486949487936906	-0.041443656695466	0.00580629484719388	-0.011143280069688	0.160296101018029	0.194945182197249	0.175886377244267	0.0451588977271069	0.482803088529232	0.053	0.177833333333333	0.3035	0.448666666666667	-0.0274358700196526	-0.0156928516928734
429	0.00086349070583016	0.000376266452742488	0.000304291462685421	0.000437757807146295	0.441063943108371	0.159605619513592	0.0303008939379109	0.065670645545414	0.363198082730481	0.011513657372697	0.00305429340092846	0.000196495737531641	0.00093896753284161	0.00102915638800454	0.00234552877538374	0.00210021720667682	18.791886127663	32.162149528318	39.5080646429997	40.101577452042	0.593512809042295	7.939427923724	21.3096913243789	3.38804815502363	0.826804806387372	6.38426276867176	8.77474807227918	42.3785790755824	0.05525	0.19175	0.3385	0.46675	0.104265580215993	0.131277740730915	0.0920551516901371	0.00270091736773603	0.0244512598081988	0.0457327582810096	0.398836351658576	0.364454970445687	0.170952355832635	0.10397404972593	0.479770119293146	0.047	0.1845	0.314333333333333	0.436666666666667	-0.019778033429722	-0.0185257541774589
430	0.0230383315757896	0.0202403667935818	0.0015903665567638	0.000179908154774909	0.00506056881476	0.000651014665251603	0.00099034682546109	0.601849413856233	0.669575012773448	0.108087773958038	0.00377182175691509	0.000339061381797517	0.00812578305458712	0.0186124699950381	0.0355400803876064	0.0592284886691741	11.3358019476946	21.1247364157971	34.7687212929959	42.6263868831375	7.85766559014155	21.5016504673404	31.2905849354429	0.272215559242795	0.182099646053757	2.5819596424335	8.39052391867517	40.8331880672585	0.05575	0.19175	0.33775	0.4835	0.0623607029217065	0.119731053265285	0.140476285108917	0.0038296390889966	0.0357321742076254	0.00255264301302436	0.287107375077383	0.291644266460089	0.199427334515341	0.167193161494933	0.681017723609998	0.0533333333333333	0.188333333333333	0.322333333333333	0.454	0.0143622819250413	0.0823457505888303
431	1.66825597790322e-05	1.2206905882028e-06	9.39417619763221e-08	2.85781388084117e-09	0.00116975094485225	0.00015912096383741	8.16389332190782e-06	0.000111998298792923	0.0739340803793208	0.0407250343575247	0.0120294898457561	8.39253210301124e-18	0.000295643163067997	0.000255641686861108	0.00153941498568122	0.00108752538385304	27.3763810266173	46.386185078336	60.5497719481355	71.0872948324177	10.5375228842822	24.7011097540817	43.7109138058004	14.9228483222132	3.19344436685424	4.1874198343412	6.30651754031169	116.66092405569	0.06325	0.1985	0.33675	0.48375	0.102478559541412	0.171627781479847	0.0965585142777092	0.0315450192834414	0.0631929892512686	0.0393866993576735	0.404773612040643	0.292573093380563	0.243479968833028	0.00344385779570124	0.572067152825597	0.0455	0.184166666666667	0.317166666666667	0.458166666666667	0.0122319951853522	-0.0645201710901507
432	0.0178432503922512	0.0160591985079139	0.00909301107075375	0.00769506121200822	0.159029793673192	0.0870609190459509	0.0527893871902695	0.115212944999509	0.227205890928708	0.119367310930716	0.0137238967888169	0.0279853246088782	0.0301378779532388	0.0610911041537614	0.0671402576898456	0.104548312386117	11.934734847935	21.8179822575403	29.4448559508965	31.4282834347614	1.98342748386494	9.61030117722112	19.4935485868264	2.48121875408106	1.4582680645326	2.42560287143533	6.07331737995264	27.0932976941649	0.059	0.195	0.33525	0.47675	0.0999117550770195	0.069375465270113	0.206393482934333	0.0318157624293023	-0.0211523323766757	0.00807442666458631	0.326915443202907	0.423839484845796	0.24108290206058	0.00675506639600675	0.506137263655926	0.0516666666666667	0.185333333333333	0.320333333333333	0.451666666666667	-0.0253068012164848	-0.053407763674789
433	0.00441738046284461	1.24282694993127e-06	7.19915284497887e-06	6.75473858768596e-06	0.161829658711859	0.393559462236988	0.00014581427466856	0.842179570015623	0.00948794348865039	0.0719794792934181	0.0243766754027742	0.000366157127092865	0.0294950247644158	0.00530715587295464	0.0463217304814791	0.00636715189256572	15.1410780871593	46.3431647076795	49.5725068740212	51.5295522897795	1.95704541575833	5.1863875821	36.3884742026203	0.0396433305068058	6.72859256702577	3.23729291850941	5.06763103276171	38.9890302220195	0.05425	0.20475	0.32575	0.47675	0.124984841476011	0.179839437253124	0.172130975348475	0.00945547997043518	0.0269312650373021	-0.0293082450713657	0.17591764882183	0.264372452883048	0.184585691999775	0.0301607877268768	0.665485629585726	0.0533333333333333	0.183833333333333	0.308666666666667	0.453833333333333	-0.167045707391949	-0.0584515227858994
434	2.23344621803158e-05	9.12266096102262e-05	6.39984184830254e-05	6.77710331102936e-05	0.213735547511397	0.0894010757931626	0.0689440261285398	0.0336749260025756	0.154394619997285	6.60984816491808e-05	0.031198306332431	0.000170153035498113	6.02676100244481e-05	5.73255789022741e-05	0.000490414611854262	0.000357581687867528	26.7497211406226	35.7965813277187	43.789676100183	45.3356178660397	1.5459417658567	9.53903653832094	18.5858967254171	4.51113306302432	2.02828624025096	15.9193786412434	4.64201743127887	42.7827500474541	0.06075	0.193	0.352	0.47125	0.0413101331724	0.0728124971043694	0.0738319180783195	0.0264902794863042	0.0176227193896649	0.0207910832494971	0.294966638548192	0.328697298163154	0.17035413833017	0.0769673989980447	0.715092287558717	0.0508333333333333	0.181666666666667	0.313666666666667	0.449333333333333	0.00637919091092731	-0.0697035073155536
435	1.10460003263671e-06	4.93283688982409e-07	1.47880948951255e-07	7.45094827030189e-08	0.0565684028234718	0.0126464526482429	0.0016456529621073	0.0732311455123225	0.000124892628792027	0.0253443824517513	0.00100276794315414	1.22606698663152e-08	0.000301699716657158	1.59586876816376e-05	0.000352700205654225	1.73812500815019e-05	33.1659147009632	48.5458496555948	59.4260421248619	63.0612834537169	3.63524132885505	14.5154337981221	29.8953687527537	3.20906890519927	14.7173364564678	5.00020050569037	10.8224483917511	65.5381912620363	0.05825	0.2085	0.33875	0.485	0.0998829679062088	0.130273862321464	0.066629165782076	0.0480221122504152	-0.006156540860109	0.021244494594023	0.351942405001508	0.272356693484951	0.240721301370785	0.0948935963713226	0.587229703068741	0.05	0.177666666666667	0.317333333333333	0.4515	-0.155724514561429	0.0673744604729554
436	2.89319655270595e-08	1.25071251298813e-08	1.00602617196413e-08	1.75627911870103e-08	0.428741135254767	0.0907936063590595	0.00695161055828438	5.97719579704941e-06	0.0534770834007955	0.00333129836943322	0.00341590220894686	1.85100458614001e-10	1.04356079496651e-05	3.08038646628601e-06	8.45907836463243e-05	1.98536500343404e-05	40.8455466179803	57.1471942147982	66.0184049839008	66.6446361259441	0.626231142043252	9.49744191114587	25.7990895079638	20.4954888634466	3.72894741926029	8.61650823883429	8.57083628347027	77.6789197417041	0.06975	0.1995	0.34875	0.46975	0.0462922606921439	0.0754012589946623	0.0807084128121115	0.0533062699057839	0.0192318380082775	0.0333890531720939	0.321481907629772	0.407121944781916	0.26373746952723	0.0808487101185367	0.563487492407129	0.0481666666666667	0.184	0.3205	0.44	-0.153755729114265	-0.0499301140847376
437	0.115691275548342	0.0986533692859607	0.00026741382378713	0.000190394080000909	0.106971891819574	7.35363318722192e-05	0.000242574744241753	0.0931900932001866	0.275078105212047	0.100627670450102	0.337674318174436	0.00136960740419869	0.281769980235268	0.0426962827775734	0.338811159888767	0.0613878894600051	7.41115769388853	16.0343477507631	39.8688790208253	42.4672755813008	2.59839656047552	26.4329278305377	35.0561178874123	2.81838555014838	1.19124730105796	2.69556724980976	0.919241082377994	36.7646243129669	0.05825	0.19525	0.33775	0.46275	0.0666883776191199	0.157508890842339	-0.0261711157555315	-0.0143414191987119	0.0633745251311055	0.0094027299824355	0.409784315325397	0.436381748043044	0.230636561939444	0.0724344625329127	0.512450102342926	0.0505	0.1865	0.322	0.453	0.00199157086200969	0.0312982836567978
438	7.18820162805572e-08	2.07342571339054e-07	3.33196750732179e-08	1.36652096888171e-08	0.0413237044883595	0.00517755735013822	0.00288273998738733	0.000564699522353179	0.00199431191553551	0.000482175115270752	0.00567187181478946	1.58266800589678e-07	6.00644412256524e-05	0.000200670392759565	0.000557745425874004	0.0012907662783697	38.934112617957	50.5957741078601	63.0996519205	67.2623427962608	4.16269087576075	16.6665686884007	28.3282301783038	11.8888838015473	9.55476363076741	12.1833677810355	7.65170410842438	61.1742968166958	0.06275	0.20675	0.34475	0.4815	0.14117220676043	0.124449821281099	0.231607163961664	0.0293144234332989	0.0508389772891408	-0.010526028253664	0.427835975337095	0.439205390271543	0.275133814866407	-8.80187365950424e-07	0.58943440638948	0.0468333333333333	0.181833333333333	0.311333333333333	0.453333333333333	0.0300407718438496	-0.0741243681137368
439	1.62571883619688e-07	7.37215774762422e-10	1.85543170071316e-09	2.99028327055187e-09	0.347497737952644	0.196752532408319	0.000395712901200531	0.0169918916769021	3.1453095367318e-05	0.000260656308794004	0.161500976020997	2.03930192010781e-09	3.22500910217344e-05	7.0717451760894e-08	0.00013639367279345	2.3634284818777e-07	37.2161753813125	63.6400603732181	70.0945852915393	70.9771589677766	0.882573676237371	7.33709859455848	33.7609835864641	5.69721110573573	17.3279232966252	13.3338607622281	1.96011541087682	71.906415872842	0.06075	0.20675	0.35025	0.47075	0.144021936447251	0.138637278594817	0.0513775767824187	0.0601988374859589	-0.0290561978924886	-0.0220209913446438	0.275865960082298	0.236497322066854	0.07604619758862	0.0246944488660764	0.246277958765825	0.0496666666666667	0.1735	0.315166666666667	0.4565	0.00524746289266978	0.0052958474775536
440	4.34293845890867e-05	0.001722847281197	0.000331625661665071	0.00029476124959903	0.161000328598618	0.0224116773152223	0.144337214788039	0.197979578303213	8.81113805026554e-05	0.0637348048188786	0.0218730515739579	2.56860287552283e-05	0.000407047644475587	0.00140337834148444	0.000901749114674667	0.00225461975602495	25.3175099777	28.1266419393214	39.2671418037644	41.2319471293231	1.9648053255587	13.1053051900017	15.9144371516231	1.65721640814445	15.3757604096754	3.43742888201814	5.25585505652089	47.9730680139989	0.05675	0.20725	0.33625	0.4755	0.0386422977954764	0.0973787470278727	0.0593100274264825	-0.0026961710269368	0.0294607760633277	0.0162328132983083	0.299742309440474	0.272939504146588	0.0828956608322943	0.0871842338261984	0.476826638468423	0.0508333333333333	0.175833333333333	0.3185	0.452166666666667	0.00943197943756606	-0.00146974415733307
441	5.73875364997666e-05	0.000319192110150908	0.000433400030316606	0.000660542383620231	0.528101754227209	0.276091437900495	0.222314322543997	0.000668657681014493	0.0018748726128645	0.173580251839909	0.125380544811652	2.22188822276357e-05	5.96074693539006e-05	0.00012401058642349	3.31490206542149e-05	5.63823948102916e-05	24.7155651862631	32.5894999969605	38.5139494539835	38.9119922868849	0.39804283290141	6.32249228992441	14.1964271006218	11.5744066711595	9.66817698137311	1.85174779826957	2.3487868810389	48.3631012617701	0.0585	0.2055	0.331	0.46525	0.0640757807617917	0.0162789274876399	0.120930023216412	0.0089578916565069	0.0354043351990096	0.0296700897701518	0.262651533432646	0.251749058417519	-0.0795577207489421	0.0696429961410576	0.291901072922385	0.0433333333333333	0.1805	0.318	0.449666666666667	0.0378772624515144	-0.0566059431288758
442	1.50463396237463e-06	6.89406313216826e-07	5.5145638142682e-09	1.17252384329268e-08	0.68459307298891	0.001311343115924	0.000235992422352786	0.0104380347448294	0.000636809845571012	0.99304714029609	0.000115366273079557	1.2696980095585e-09	0.000191342389939116	0.000227314890480107	0.000975084181406592	0.000972343041395977	32.5101334547799	47.7500529563986	67.4736323575198	67.6386336515934	0.165001294073591	19.8885806951948	35.1285001968135	6.55856771174695	11.6651740737088	7.59377635404235e-05	14.8669564993015	73.0533800013432	0.06675	0.214	0.32525	0.48575	0.0660350664437944	0.13964654718386	0.0823353371876859	0.035623271972411	0.0526997201157672	-0.00152072401673129	0.343854495999823	0.539102326362	0.129373298565073	0.0574995376236059	0.477110037458536	0.0543333333333333	0.186166666666667	0.325333333333333	0.4465	-0.209110540020417	0.0361259223460223
443	0.000163861298109679	0.00099989251643277	1.86011579708676e-05	3.47964454821738e-05	0.796396705942785	0.00354466633599817	0.0100365148986997	0.0499224676349814	0.000842685110431395	0.340863439666229	0.00860441321976011	3.33728719320894e-06	0.00147841666886713	0.00472962072512121	0.00468351785161325	0.0104551487363714	22.4390506828859	29.5885850366394	47.0865836802404	47.1531545009639	0.0665708207234275	17.5645694643244	24.714103818078	3.8440610121861	11.1447790159891	0.907181190594201	6.90314753604071	53.376989475684	0.0605	0.20475	0.32675	0.47975	0.106267380366787	0.10389680728993	0.10246940349188	0.0369999703119449	-0.0277814255045793	0.0058166388138415	0.245787432911641	0.390187130755682	0.0547133005938871	-0.00305888758784456	0.36432341158257	0.0513333333333333	0.178	0.317666666666667	0.453	0.0283424090190462	0.0292960505146824
444	2.05892727057099e-05	9.64941224815283e-05	0.00011204100719263	9.03860248073808e-05	0.13159247863717	0.113603920868154	0.0908739796251505	0.00787941475766083	0.0481917005461151	0.00218138044512341	0.00644567837116498	1.1974989533256e-05	0.000507676931748891	0.00147969833739736	0.00188260149646927	0.00390395376084381	26.9245691118267	35.6544480095909	42.2691161718467	44.5427330165039	2.27361684465723	8.88828500691307	17.6181639046772	7.06067854892399	3.90328813558153	9.39028707796024	7.42128452115321	50.0146557828939	0.05575	0.19625	0.33875	0.48425	0.112905811398265	0.0912784402995935	0.0609707146708374	0.00401240315209866	0.0218927962340252	0.0312537032626021	0.21644230606518	0.229222651591243	0.220009707383216	-0.00779090151951648	0.576905070316586	0.044	0.1805	0.3095	0.4565	0.03394460562993	-0.0576210334257165
445	0.00224608358768272	0.00741845510152383	0.0238677801976292	0.013873173421185	0.0727559906081091	0.366021727927846	0.304430116485231	0.621296071312296	0.0745854881679752	0.00679396110563249	0.0149701846007319	0.0250397087901651	0.00272237376881741	0.00845065619313026	0.00617862701544845	0.013984490015333	16.6640370978857	24.069339283822	26.2765750637482	29.4962969439439	3.21972188019572	5.42695766012184	12.8322598460582	0.244050141292973	3.17910685729476	7.32664876923445	5.91997339571935	27.4828595450044	0.05375	0.20875	0.33275	0.47275	0.082985278854065	0.045026346903854	0.0560935405064428	0.030776535201367	-0.034826112710682	0.00110752842924251	0.164360022701189	0.180841661735443	0.204482829950503	0.0247044858004589	0.44643431170776	0.0515	0.194166666666667	0.307	0.448	0.0321371030388932	-0.0301766703456615
446	3.95477928323104e-08	1.73657456093191e-08	3.5227628355784e-11	7.61830436743481e-11	0.579497235064409	0.000282279221121898	4.18022720048614e-05	0.000764269519357897	0.0022975470176305	0.0152384136875878	0.000142237293071077	2.54195645527458e-15	5.72767497394563e-05	7.63843127383417e-06	0.00038432131438842	6.66502576407194e-05	40.1895632916858	56.3877960308164	79.4866469148983	79.7936950607982	0.307048145899898	23.4058990299818	39.6041317691124	11.3260584408035	9.29520282801786	5.88869211837664	14.4722807756189	103.738120700396	0.06425	0.2085	0.34975	0.49025	0.0659371442134546	0.168253859770871	-0.0475733874336343	0.0632708608837598	0.0450017993850357	0.00020456134844524	0.436639904830873	0.414766313126837	0.132371841140164	0.0781409733616818	0.390453866398415	0.0485	0.183833333333333	0.326333333333333	0.4515	-0.0840380571609051	0.000188751341102672
447	7.44903156297618e-06	2.01937400738245e-05	5.41824508085594e-07	3.77849020946915e-07	0.0945837989402346	0.00161192717469979	0.00165874919394031	5.62183695371109e-05	0.131280251726786	0.00134696821586401	0.298434996512642	0.000199716169785941	0.000217841389959327	0.00033351336074667	0.00205309089734183	0.00224473975226776	29.10317873842	39.5668578901823	56.1820194410611	58.9765951660593	2.79457572499814	19.409737275877	29.8734164276393	16.2259622282381	2.27729986454688	10.2770268644508	1.08117434048654	42.3328423121043	0.067	0.193	0.34575	0.46875	0.0521366363149642	0.0532823357469027	0.0658468386595277	0.0358123976496745	0.0490686398438266	0.0281975278292597	0.319467946980928	0.307186550084391	0.233214187927287	0.0672636499415388	0.4198398582658	0.048	0.181	0.315	0.458166666666667	0.0333937288576331	0.0216871977134304
448	1.07793567961058e-05	5.58018367722583e-05	7.31919517952934e-05	7.80413569489312e-05	0.21748808449572	0.161133352673073	0.119141698605073	0.00560449975371311	0.0692246038098723	0.00152773909762284	0.00394303153046297	3.54421761024281e-08	0.00022087279291588	0.000557872718101101	0.000934657120356681	0.00165711482120625	28.3125870404911	37.035360812195	43.4268324947334	44.9477011674171	1.52086867268372	7.91234035522211	16.6351141269261	7.67326362536642	3.30131123851424	10.044856420418	8.30986530372138	64.9093521768117	0.06225	0.19325	0.34625	0.4775	0.133798628902362	0.0969658196540372	0.069965500551405	0.0224586862714928	-0.000293501902508329	0.0271703659761968	0.204855094297813	0.145189263547792	0.16188764980831	0.105729029146355	0.40119549530698	0.0493333333333333	0.178833333333333	0.315833333333333	0.448166666666667	0.0455387712112257	0.0222744800707683
449	2.63386037003049e-05	3.45886116083026e-06	4.09413800964923e-05	7.59448972613759e-06	0.0125581286098954	0.196525481211014	0.00966794925843255	0.00282310754182829	0.165318912504528	0.000132669911698454	0.140688044384416	0.00036047563208007	0.000487065273062838	0.000689362098322109	0.000625084024881377	0.000721548078820717	26.3950877107782	43.8801692369234	44.9903202512578	51.2206367879044	6.23031653664657	7.34046755098097	24.8255490771262	8.91840633989068	1.92488706825861	14.6034716223203	2.17041738872649	40.6582883724984	0.06125	0.19475	0.3435	0.4735	0.0926982370772797	0.110934234527347	0.232506168666157	0.0340677630798804	0.0930033442088747	0.039273517151961	0.226586383528372	0.322571125633879	0.183893124137061	0.0488407667508601	0.620718190808948	0.0475	0.183666666666667	0.307	0.4585	-0.00659402316989343	-0.00565804354559944
450	1.70625434013267e-07	3.08837975529436e-06	8.61940060624348e-08	1.87834029077049e-08	0.0168051857369611	0.000454120768114045	0.00199204298270294	0.0206672846240122	5.20112446636109e-05	0.00102513584115016	0.0177828231559941	1.20088715319066e-26	3.90405172065878e-05	6.20715298520081e-05	0.000213367962349306	0.000219123427714003	37.1142706509418	44.1540830723825	60.7624117509549	66.4790176656825	5.71660591472755	22.3249345933	29.3647470147407	5.3546329137107	16.3733560089422	10.7816080609573	5.61741851153056	161.557332190231	0.0635	0.20775	0.33625	0.46625	0.0558102001582679	0.0806345917795153	0.0632303290788294	0.0355089786845422	0.0125225815319854	0.0277082432949836	0.349204210987178	0.469196312819993	0.199105221699808	-0.0371799870985946	0.538316124174265	0.0525	0.175333333333333	0.305	0.442166666666667	-0.112802445231856	0.0361750497533037
451	1.07879299063715e-06	1.36966419537053e-06	1.64010128913687e-09	1.21413767374867e-09	0.0959679536330861	5.57505126785125e-05	3.65517084008784e-05	0.100714298792933	0.049808189045546	0.000408184851585295	0.000159442209030801	2.10841318182677e-05	3.51862073365477e-06	9.40034619468415e-06	5.67526007712874e-06	1.11054253522589e-05	33.216044714005	46.110415985182	70.3901985090779	73.1615024850835	2.77130397600558	27.0510864999014	39.9454577710785	2.6941957181516	3.84790429968598	12.4943489741654	14.2572878858482	48.5038551942296	0.05825	0.2025	0.3385	0.48175	0.106654180454671	0.111140323517664	0.031073438170949	0.0201940694244583	-0.0287476451741407	-0.0173084568419424	0.403325694031374	0.306690428377719	-0.0183637399634543	0.0636239382741422	0.404994159475311	0.0506666666666667	0.186666666666667	0.304833333333333	0.443333333333333	-0.171758535401931	0.0110105118523396
452	0.000551368172250972	8.88772798424647e-05	1.82615114912081e-05	3.1468139319941e-05	0.590211640154255	0.0412979926575722	0.00367044602497318	0.0457359617987467	0.0115482116688629	0.0167490775396579	0.0260534114873622	0.00554615054945312	0.0113521799080228	0.0224635863594012	0.0520458275015808	0.0754145439194246	19.7820980924007	35.8625932463474	47.1352060899662	47.4252199631446	0.290013873178395	11.5626267167972	27.6431218707439	3.9912927266605	6.37894408341526	5.7224778246291	4.95247059505709	32.4739731475075	0.0605	0.20575	0.33075	0.4805	0.105142254955373	0.166464750901869	0.0693546160586704	0.0468318379382457	0.0387054136824573	0.0469941322332254	0.42124475735369	0.195690200004146	0.19209006335963	0.00485264745572135	0.449757444689522	0.0511666666666667	0.185333333333333	0.308	0.457833333333333	0.0404006897479215	-0.101053796321435
453	2.82605183533167e-05	1.96004182380386e-05	3.12855112372828e-09	4.76561488978004e-09	0.316749192910716	1.34598901490235e-05	8.54067853111168e-06	0.00684287893395163	0.0932945689670266	0.0371563841536393	0.000472267993248024	3.37757282728341e-06	0.000475064561724139	0.000963965197193806	0.00392363575281165	0.00567023937798309	26.2435236779856	39.6405684261044	68.8399238386846	69.8422462963645	1.00232245767984	30.20167787026	43.5987226183788	7.31375501829189	2.81658731785137	4.34322935744967	12.2220978009063	53.3457070173296	0.061	0.1995	0.33	0.48275	0.10404827148766	0.0946987367157212	0.0254254902941641	0.0611012478137342	0.02365822810301	0.00112987867673446	0.44105516216902	0.390500948709525	0.25849872197351	0.125089654989735	0.47444338285358	0.0485	0.186	0.310166666666667	0.447166666666667	-0.0392785823510459	-0.0139455357089171
454	1.86121241831905e-07	3.87417718863399e-07	5.8948124654204e-09	5.9094261615566e-10	0.00588683656631231	9.85117972551161e-05	7.92724268864067e-05	0.343981120059918	0.000157756737463717	0.00209891479753432	0.000367699802689196	1.98656691054601e-06	3.8080218955864e-05	0.000131279044873825	0.000260644352846816	2.59739134042679e-05	36.931023624973	49.1187221278597	67.3125446027843	74.8971647916624	7.58462018887803	25.7784426638027	37.9661411666893	0.895537411844089	14.2772903024215	9.4609575104605	12.6895751627762	54.724484151354	0.06	0.2105	0.34125	0.48175	0.129181016294129	0.0575383571331377	0.0914966391247103	0.0210417025492634	-0.0557981285777657	0.0415764273083815	0.337482256532974	0.392048032224063	0.253244322671674	0.0222975368676834	0.584280116256235	0.0555	0.18	0.311833333333333	0.4455	0.000236156113060333	0.0225078465520724
455	9.89798393107458e-06	0.000204069093223782	1.07398940126652e-06	5.38491173491757e-07	0.05703759294401	0.000187436422968475	0.001843292858597	0.47002099220755	0.000786344037993085	0.046362266435195	0.000328712175564009	0.00026020636069215	0.000472267229855677	0.00134837115370517	0.00104452807897109	0.00221366475968231	28.4952033785958	33.744027366236	54.4544350269425	58.0759301418802	3.62149511493772	24.3319027756443	29.5807267632845	0.52192662863763	11.2731919538219	3.96838325468889	12.8992594012925	41.5858017413482	0.05875	0.2035	0.33775	0.474	0.0223157355889118	0.0490176452005776	0.0777463251896861	-0.0106528739587595	0.0470935142413128	-0.011517928503451	0.455490925978329	0.339169574872599	0.208384854981249	0.063604182338682	0.575499994762752	0.0553333333333333	0.176666666666667	0.318666666666667	0.4375	-0.079344373653722	-0.00753876135694961
456	4.76192937238211e-05	2.98754033085141e-06	3.33857534721557e-08	2.4391327700251e-10	0.000190284156557317	4.15168820543522e-06	2.84161534004467e-07	0.176563788611168	0.00236960110830775	0.000186042128140996	0.446472618584225	1.61606549591597e-09	0.00165531266975554	0.000604815745730155	0.0101128245486407	0.00290553089471116	25.1186976135577	44.234279770295	63.0947998307456	77.0194733697572	13.9246735390116	32.7851935994622	51.9007757561994	1.82631188897085	9.2386459600184	13.9670556744695	0.579591157960749	72.469946254837	0.0625	0.20125	0.348	0.46825	0.133628179202957	0.104297525155468	0.104846451377141	0.0264001420467424	0.0281667562805794	0.0191756879768787	0.324875059183045	0.384809013623355	0.314028469913721	0.0152801680257515	0.588150192094639	0.056	0.177	0.312166666666667	0.4605	-0.142462322713504	0.00912390533979262
457	4.1388020080829e-09	1.50005897197599e-08	1.32835784960526e-08	2.85499292587003e-08	0.750073219717101	0.120847612671813	0.0385950321565499	0.01062167289472	0.02712279830087	9.72802944914494e-09	0.193023251262768	9.56128934643989e-08	6.17166445356299e-08	2.97747082227024e-07	1.76807095289278e-07	5.99004860257095e-07	44.9161484255019	56.7267514871419	65.3434460741846	65.4449156018818	0.101469527697191	8.71816411473992	20.5287671763799	6.52754046430528	4.88297719468937	32.8948567771349	1.69439021915059	62.4381643104724	0.06525	0.2035	0.35675	0.47075	0.100475754387171	0.0886835158541385	0.124045864340328	0.045083481294236	0.0181237420829358	-0.00857862644457046	0.349308433536097	0.146972192987757	0.222122485865701	-0.0430283002137746	0.241862520509998	0.053	0.185666666666667	0.301833333333333	0.4575	-0.051528451003933	0.0180946938421512
458	5.29810811233244e-05	7.42008202653313e-05	3.58643862728768e-06	6.48207240101284e-06	0.607951735695168	0.00908049580851585	0.00501220994507183	0.0345750392166866	0.245379868495169	0.000194985659924054	0.016625417468888	0.000686217037953677	0.000122210865360535	0.000402378933992084	0.00070617690535428	0.00161796590556032	24.888234606442	36.3184280487185	51.3748771709215	51.6380455622202	0.263168391298677	15.3196175135017	26.7498109557782	4.46603983103387	1.34941811490717	13.878798777474	5.73549121108408	38.800971602235	0.05725	0.20125	0.346	0.466	0.119805591593118	0.0852465626052115	0.149541016701563	-0.0342159610698898	0.0369140413574962	0.0122534390319905	0.340388857304689	0.211939912779012	0.195878585890435	0.0537839939971899	0.407830650493626	0.0476666666666667	0.191833333333333	0.310333333333333	0.441666666666667	0.00492326287107807	-0.0873768554300634
459	0.00072388349550962	0.00624971493190921	0.00982790553917443	0.00375833332405146	0.033945302592045	0.10374480439294	0.205919465477755	0.0326723537870275	0.205978438702581	0.00156617114514192	0.0639004083547102	0.00416459552817102	0.00222795628401565	0.00605598144845143	0.012350205245911	0.0235429528236025	19.1817453127223	24.5578276772794	29.196795621865	33.6942524577826	4.49745683591755	9.13642478050315	14.5125071450602	4.56286606690901	1.59946927296369	9.9990956908332	3.43314237430968	33.3745712858175	0.06425	0.19325	0.34925	0.465	0.0594907152465895	0.132997561258626	0.0545077924836842	0.0298638867032932	-0.02906610710403	-0.0147925335502073	0.201892889671268	0.104736595689049	0.119468867108968	0.0948228715908609	0.48580028082138	0.054	0.183166666666667	0.318833333333333	0.446166666666667	0.0289200657000267	0.0212750627648462
460	0.0318486440768341	0.0199346707815275	0.00269835955915374	0.00150926704055041	0.0702333196373868	0.00913962407195901	0.00670504967937477	0.436652451473091	0.991751224397156	0.00271524662588166	0.275786485762376	0.0553195196454674	0.012989652073057	0.0259020351036202	0.0178200693570027	0.0279944521783584	10.569824738217	21.1706305908592	33.1970080741376	36.4745669745535	3.2775589004159	15.3039363836942	25.9047422363365	0.605063805177451	0.000106884401247953	8.98957149789749	1.18773709958805	24.6176763928524	0.05575	0.19325	0.3405	0.46375	0.127315745896773	0.156855734272357	0.0801427390439777	0.0152978718187524	-0.0208712379680838	0.0306281638534599	0.456469788697481	0.204882378906579	0.114828444895271	-0.00355878101215722	0.351419015239616	0.0521666666666667	0.193333333333333	0.311833333333333	0.452666666666667	0.00588918355312615	0.0296897928751603
461	0.000949111520633969	1.10368724300315e-05	5.39256727851443e-07	1.02625256067888e-06	0.629331915723037	0.00888351674694984	8.31110539803932e-05	0.108410914221188	0.0609247779874686	0.000467328537963418	0.272405489968609	0.000705869998059743	0.00232578523241757	0.00701246399322705	0.00838324315411883	0.0178308882322606	18.5825626298247	41.0543529792558	56.1939677532573	56.4269355700017	0.232967816744349	15.3725825907459	37.844372940177	2.57723456296026	3.5120295686811	12.241715078706	1.20459362477959	38.7186753908193	0.0595	0.2035	0.34175	0.4665	0.150700820130698	0.106368456384264	0.18880125019505	0.0649857686552821	0.0535801342892922	0.0401669024694141	0.33663324003434	0.454287346921821	0.315183145938775	0.11154303133924	0.535862874781539	0.052	0.188333333333333	0.308333333333333	0.455333333333333	0.00884583370940298	-0.0332560118411894
462	1.29641353711345e-07	1.92537846025368e-07	2.95475503995903e-08	3.8824798665778e-09	0.00839104784870741	0.00150350274092774	0.000599703634597025	0.000711430008163155	5.65273022189551e-06	0.0749442616453684	0.0317972271481642	6.96829970663173e-08	4.65066001870541e-07	5.68178562492349e-07	3.63368754612319e-06	3.03145570346401e-06	37.6930456729388	50.7703150032175	63.3937508286181	70.3418044628197	6.94805363420164	19.5714894596022	32.648758789881	11.4591456275284	20.6023290905468	3.17126755273421	4.60939620403224	63.228369147213	0.06225	0.2095	0.32625	0.4695	0.141422366435949	0.105891482988432	0.0612773455732928	0.0488910988843956	0.0687406569548644	-0.00603933889099759	0.319044386610487	0.279129418719613	0.0819981224843676	0.023139669396954	0.474422294382061	0.0466666666666667	0.173166666666667	0.309333333333333	0.447666666666667	0.019495985109427	0.0588813274404028
[truncated: 539 more rows]
[truncated: 440 more columns]
