# Supplementary material for: Powerful testing via hierarchical linkage disequilibrium in haplotype association studies
Source: Biom J. 2019 Jan 28;61(3):747–68. doi: 10.1002/bimj.201800053 (PMC6637384; doi:10.1002/bimj.201800053)
Supplement: Supplementary file 1 — Supporting Information [file BIMJ-61-747-s001.zip › reproducibility/simulation/intermediate_results/12.txt]

1	7.81205557489541e-12	4.33773219867366e-13	2.34943872793555e-12	4.63643765660469e-12	0.436944745483685	0.299054336091502	0.00276423400371048	0.881825606559059	3.51393447754142e-09	3.24860161995583e-06	0.13269713960841	6.06244334811377e-13	5.21087508569373e-08	2.44927426930658e-07	1.13627570269258e-07	3.87364255530447e-07	57.9514828485189	80.3238120388778	85.7938387086397	86.3981316524587	0.604292943819019	6.07431961358088	28.4466488039398	0.0220984088036857	34.8759569006743	21.6638250228789	2.26066416584217	91.1449448249364	0.0505	0.2315	0.359	0.43625	0.0272892062396449	-0.0622981343237065	0.0164862657356513	0.0818227219276556	0.00389346782753732	0.0513053172575428	-0.188455173793336	0.00758345638815376	0.212657925554146	-0.00316559231941056	-0.0548723530898827	0.0511666666666667	0.182833333333333	0.314166666666667	0.4515	-0.109209461114192	-0.118687670338116
2	7.81987221962712e-09	4.74073357434778e-07	5.77257752783575e-06	1.08774636826378e-05	0.724455297164787	0.897618948033458	0.824077896355614	0.534627231288154	2.96210397007723e-07	3.89227533941158e-05	0.316406391939959	6.62965834310959e-07	2.92454812585549e-06	1.02663031773052e-05	3.74623008977989e-05	8.86231270766724e-05	43.5861068770246	48.6401269704875	50.1456910031411	50.2699547950833	0.124263791942212	1.62982782459585	6.68384791805875	0.385588887877475	26.2742597523065	16.9232096541073	1.00374346188983	55.6739149320583	0.045	0.2315	0.3635	0.452	-0.112072023020417	0.0137070946505591	-0.188804560734104	0.0227303478042299	0.0205729882687843	0.0110341942715049	-0.167587410281003	-0.266768627572287	0.0709890197742224	0.00519815369832899	0.0431274222404425	0.0476666666666667	0.189	0.323666666666667	0.441833333333333	0.029931779269446	0.0125656586486939
3	2.23002779154955e-14	3.73884989665929e-14	4.99405884579263e-13	1.21242848073362e-12	0.685602980094503	0.578868124248848	0.0527515214756673	0.0104545975604637	7.73524632019088e-11	1.21726698215386e-05	0.155436790282254	3.38894895662113e-11	3.71584822616059e-11	2.25508066186136e-11	4.26503787323702e-10	1.93311600379666e-10	70.0364033329461	85.7344813751261	89.3684715575655	89.5323583305435	0.163886772978003	3.79787695541745	19.4959549975974	6.55574640434043	42.3236256674336	19.136006018045	2.01806810530252	81.7144315886347	0.048	0.2385	0.3585	0.43925	0.0766528644219295	0.106912751897368	0.154783027773496	0.0277542409312962	0.00739406222543295	0.0138230889819045	0.0186831657992739	0.0646861418646372	0.0373411121783709	0.00122702766307969	0.0244739381443269	0.0598333333333333	0.1845	0.316333333333333	0.453666666666667	-0.124338024619186	0.00992059872269455
4	1.02850061829291e-11	8.3671832251463e-10	5.43833126229595e-09	8.5283680158106e-09	0.339502880302892	0.407658831825823	0.440152810862748	0.0118665169817649	1.41586719432198e-08	1.35555405793655e-05	0.263945129265651	2.78669289638524e-09	1.8901439949358e-08	9.32093877157087e-08	1.59990144771864e-07	5.31094365671488e-07	57.3823683278242	63.3517330467585	67.5072516938744	68.419559311762	0.912307617887564	5.06782626500353	11.0371909839378	6.33070450156765	32.1654440253151	18.9306752148987	1.247946071966	69.118189498181	0.041	0.23475	0.35225	0.4515	-0.194795088646415	-0.0306227352143249	-0.0411560221793892	0.0464272464712963	-0.0329437957453837	-0.0065620831579396	-0.0568008656986368	-0.134478266881117	-0.126452462335426	-0.0652605438932373	0.0324567870543132	0.0518333333333333	0.187666666666667	0.3105	0.440166666666667	-0.0233940194329554	0.0393550489046564
5	5.02021058902636e-14	2.72751461704262e-12	8.76858434718941e-11	1.00456156816915e-10	0.18070518565311	0.716077945517465	0.462781843858474	0.881041034325702	3.1994080967426e-12	7.25058103397615e-06	0.786510507658721	9.54321101018416e-20	4.018318179489e-11	2.99314041007535e-11	7.80788278886416e-10	3.66872261203827e-10	68.3665813855187	76.2403602281192	77.34414111152	79.1359560616547	1.79181495013472	2.89559583353548	10.7693746761361	0.0223950176914514	48.5624252686121	20.1259607752618	0.073356831109777	126.66489490566	0.0505	0.25025	0.3515	0.44775	0.0161848900384336	-0.140887769070597	-0.0491333362238808	0.0248730063347566	0.00687812500813633	0.0108999946321438	-0.173644166886553	0.00628406338677057	0.109770512818349	0.0439173311457912	0.0775044592744473	0.0498333333333333	0.1915	0.3085	0.4505	-0.249029057935145	0.00849089882873705
6	4.30645058571462e-12	1.64242274951774e-11	3.80162632739379e-10	8.99454026714923e-10	0.922402810011194	0.894389030866697	0.196533425895109	0.0595381112451131	4.59635992395737e-09	6.74818903989282e-06	0.198448469628905	4.81772934182919e-13	9.17742138185193e-09	2.54361891348364e-08	8.33814690078984e-09	1.53370429573841e-08	59.1832672845776	72.2295546008754	73.8761203594768	73.8856085753578	0.00948821588099236	1.65605397448235	14.7023412907802	3.55020452079725	34.3532339073518	20.2633229140447	1.65375614582263	91.6786323420615	0.045	0.22675	0.35475	0.46725	0.145030386287285	-0.0133905284843674	-0.0488123922947007	0.0755988931133132	0.0293918631359908	0.0158333409944769	-0.103970832435458	0.054569890634924	-0.0182221288856357	-0.0658181594824457	0.104707108954032	0.0533333333333333	0.178833333333333	0.3115	0.454166666666667	0.048617153005828	0.0649966684577369
7	8.53620629335686e-11	6.78645636845726e-09	8.48972236558055e-08	1.8244827902373e-07	0.897079500342457	0.812304650037367	0.729323277005105	0.0265680778907098	7.25157092543153e-10	0.00228934288555797	0.197858739017713	7.00451113130611e-08	1.52524304000021e-09	4.92341046638369e-09	1.77990787978725e-09	4.3049446984702e-09	52.9964827902731	58.5578172574969	60.7998441132586	60.8165759310796	0.0167318178209825	2.25875867358263	7.82009314080642	4.91866247580856	37.9517577209463	9.30175624014009	1.65810972013242	63.215441308019	0.05975	0.23825	0.3485	0.45975	0.0167937326211002	-0.00350086623507664	-0.0353246480721783	0.035259382780044	0.0443915848137981	-0.0107630325776509	0.0753532641442528	0.0617277296466313	0.184628487480657	-0.0181920657142257	0.0846163943827135	0.0495	0.187	0.319166666666667	0.446666666666667	-0.00970698945261573	0.0207975907007588
8	4.63328086505487e-10	7.1376187673523e-09	1.67330946527233e-07	3.36746906026829e-07	0.699076036471428	0.975278992327999	0.54961583707893	0.519184210199335	4.32719773105932e-09	0.000303423149744348	0.115150534108849	1.08103688741156e-06	4.48912067207684e-08	2.07357268843681e-07	2.50593224246582e-07	8.11836730658276e-07	49.4813148925605	58.4416029044805	59.1191731408981	59.2686079756604	0.14943483476236	0.827005071179883	9.78729308309994	0.415513584634482	34.4706843013337	13.0491434058149	2.48207107367671	56.2933984443669	0.04725	0.23375	0.36525	0.459	-0.00404117589747099	-0.0873652008365066	0.0415461945836593	0.0547502667258059	-0.0516569120609261	-0.0173067731990272	0.0289023732199554	0.0778780915666182	-0.0307782937942158	0.014735504453157	-0.160201473392761	0.0445	0.185166666666667	0.330166666666667	0.443	-0.110024724549428	-0.00175496629275541
9	1.98470216245021e-14	5.96238823304655e-18	2.32275019063183e-16	3.79874862640443e-16	0.262973763162873	0.65886114630757	8.51035257169903e-05	0.25550532697505	3.54826886843927e-12	7.68712112446738e-06	0.173912710013704	4.98073194535676e-18	2.98991079123252e-11	4.31540810371821e-11	4.15856690396341e-10	4.01373951267171e-10	70.2761386083876	104.792228795006	106.806432620448	108.059466760984	1.25303414053633	3.26723796597798	37.7833281525964	1.29294829825221	48.359467997474	20.0141501908656	1.84888861795662	117.831900721067	0.05325	0.24	0.35775	0.4675	0.0177819489967642	-0.12075194280839	-0.0459737355620302	0.104710658738777	-0.0530348672499917	0.00264137951374084	-0.124012934782624	0.00388791918966876	-0.127290279884145	-0.0203040295399654	0.216554996760948	0.0481666666666667	0.182333333333333	0.314666666666667	0.453666666666667	-0.0131783412430234	-0.120266443400987
10	9.45742848005154e-13	4.71000492922659e-12	1.4212464700279e-10	3.08344658921695e-10	0.614973972124063	0.920349726550466	0.22515484791199	0.487794475148684	1.72061516227133e-11	5.16056638765763e-05	0.320523238843708	3.06679227656074e-11	1.63218967377074e-10	4.58076693598732e-10	7.53500067791541e-10	1.1334484883957e-09	62.3148996775635	75.0225243109453	76.2053983768274	76.4583934977418	0.25299512091442	1.43586918679648	14.1434938201783	0.481387571465348	45.265408037596	16.3881939448966	0.986810209344185	81.9507213759177	0.04825	0.243	0.356	0.45325	-0.125797953229908	0.0506382603881521	0.0428463889192909	0.0430915711773895	-0.00355805970797256	-0.0084253594679494	-0.139210715067279	0.111859686414677	0.0165896372869754	0.0282290855522896	-0.0507399981646625	0.0513333333333333	0.186833333333333	0.317	0.443166666666667	0.0217842926440838	-0.108918800346312
11	6.13498788297502e-11	8.54975385836281e-10	1.01465594847992e-09	1.96634629082896e-09	0.499494395839407	0.121990424380907	0.0745993095992568	0.393545267540502	3.49384833966172e-10	0.000227334101170121	0.279006833418046	3.7200883168576e-14	2.22985857622293e-09	1.32785417177671e-09	2.91434116277126e-08	1.09729346203859e-08	53.6818707043203	63.3025586350414	71.538721283403	71.994731786981	0.456010503578	8.69217315193964	18.3128610826607	0.727959890975399	39.3770186924339	13.5904914878683	1.17192121768312	95.317768595689	0.05075	0.24125	0.3535	0.459	-0.0607229949164931	-0.163888821114148	-0.0126466135418271	0.0655185545251885	-0.0156695010177884	0.00388771448713961	0.0820284353591478	-0.218694208487818	-0.0467532221884018	0.107476046015078	-0.04448809370201	0.047	0.188833333333333	0.318	0.448	0.0338700650845238	-0.0186911882055601
12	3.87906511883284e-06	2.0650442639172e-07	3.58871740329502e-06	7.09045999476197e-06	0.865932642754207	0.977260839302347	0.0343582400851957	0.670164282525966	2.39534124144945e-06	0.00547222484014098	0.282076876124329	9.95267633489382e-09	2.49968224415291e-05	5.65490787176123e-05	3.86755520456902e-05	5.50514195065412e-05	30.4957574870205	50.6053202615149	51.3732421771711	51.4017447663573	0.028502589186246	0.796424504842435	20.9059872793368	0.181410018816678	22.2485939502603	7.71637223941798	1.15705629708464	68.0409415955567	0.05225	0.2305	0.34875	0.44125	-0.0866614515400157	-0.0945265150022775	-0.00240150493668602	0.0873573798880819	0.0274983530474973	-0.0317407831582491	0.0182602362336353	-0.104674167766294	0.0783429416561263	-0.0148690103412946	0.0699959587370873	0.0503333333333333	0.191333333333333	0.322	0.452166666666667	0.0254379110789512	0.0232435887023954
13	1.36722550699633e-19	2.2961261340722e-18	1.12155300502022e-17	2.81600914676013e-17	0.556297871438588	0.214388395385602	0.0557428736936285	0.0501930873632168	9.53831292732622e-17	2.24085204088338e-06	0.811881652776072	5.74635413362779e-17	4.75375984109579e-16	2.71007077834245e-15	9.80403471472882e-15	3.96023963773319e-14	94.6281115725142	106.853503107981	113.592440905282	113.938595785679	0.34615488039708	7.08509267769841	19.3104842131652	3.83499678412818	69.0626837236596	22.3766214253992	0.0566436571953091	112.330901654439	0.043	0.2515	0.3625	0.44825	-0.0522007027455215	-0.00561410341590421	0.0621670504962148	0.0410626665479073	-0.0308952883675879	0.0312845558060032	0.202984433470269	0.0339050847541779	-0.0324986338573338	-0.042555503532407	-0.074226910895391	0.0515	0.182	0.316833333333333	0.450666666666667	0.0188425590499191	-0.0500684466458947
14	1.93308207367799e-12	1.76409745887435e-11	7.28270299395033e-11	1.77185207463993e-10	0.96343503138088	0.335060765957576	0.109524485736984	0.352571891077947	3.36944141898009e-12	0.00038912967376645	0.576078056724969	1.30583786558166e-10	6.43299657955258e-11	3.52179060192302e-10	1.34510920228437e-09	4.89092484664405e-09	60.8386574508331	72.0693793807586	77.7811737045777	77.7832753259936	0.00210162141593173	5.71389594523498	16.9446178751605	0.864178904745131	48.4608776733003	12.5836804581104	0.31261807379633	78.5112676631322	0.05525	0.236	0.34975	0.438	-0.0221739328215693	0.00491072311399678	0.178761923583793	0.0535012490317453	0.019843547137507	-0.0191914879264953	0.102036496249702	-0.0766789803338299	-0.0309893651790121	0.0152617098314285	-0.0229428460289853	0.051	0.178666666666667	0.315666666666667	0.443666666666667	-0.0305745025314671	0.0305781986299936
15	2.63036972892826e-13	3.28588243255119e-11	2.20047147087209e-10	4.96750767899682e-10	0.705909419070022	0.461249027064457	0.498343081858292	0.117124644638245	1.2665385070659e-12	0.000319723164558375	0.9869311843036	2.54427320860345e-09	4.63987207531039e-12	2.62518618241705e-11	8.96187982766848e-11	3.40551187177235e-10	64.954701818373	70.6735460434356	75.1720991904585	75.3144963773739	0.142397186915332	4.64095033393824	10.3597945590009	2.45535555686592	50.3803847202707	12.9511609225792	0.000268306494035642	71.3696048206144	0.042	0.24125	0.3535	0.461	0.0350653380837403	-0.174919940974112	0.0392178901829476	0.0462836579211376	0.0425510903848974	-0.00745541664664212	-0.178873524219979	0.0653523206889139	-0.0271028947925023	-0.0633325849763475	0.00492666665154773	0.0486666666666667	0.182333333333333	0.318833333333333	0.460833333333333	0.0241172743646196	-0.0655150663884276
16	2.18471312168444e-21	3.82585641278294e-19	2.11131825780091e-17	5.8364559282631e-17	0.733573464945645	0.903709581398209	0.600923649135573	0.785242401344087	1.5823785308424e-20	1.61575049269355e-05	0.831344787826662	1.12893521634034e-19	1.98360723068328e-19	6.55097478798097e-19	5.86733500312418e-18	1.33581412998131e-17	103.068536219878	110.716237104883	112.179945084921	112.295800838619	0.11585575369827	1.57956373373599	9.22726461874117	0.0742528402133757	86.2541142403479	18.5958128202055	0.0453592651338113	126.291062850257	0.0455	0.25275	0.35325	0.461	0.0147212009632391	0.107968092878839	0.0621582816250087	0.0579136815213661	-0.00230892690961215	0.0126140712193282	0.119094864370444	0.0565840198964673	-0.00231714191782489	0.013548030854177	0.0971360454715158	0.0466666666666667	0.1755	0.311833333333333	0.458833333333333	0.00373541498111219	0.0243057513010293
17	7.90206032588255e-13	2.09538634522293e-10	1.3854249155247e-10	1.01189420460965e-10	0.0912045325153648	0.027180653164751	0.125805412657112	0.768674921470084	5.83549477197963e-10	7.36126652667235e-06	0.0426315703197282	1.68695512921226e-10	1.17307541718743e-08	3.53065841813138e-08	7.52469991229886e-08	1.42069033722942e-07	62.6857529555855	66.4957257031201	76.26566348302	79.1186471044784	2.85298362145841	12.6229214013583	16.432894148893	0.08649986708906	38.3756854147523	20.0969840626531	4.10995208176064	77.9004867911852	0.04475	0.22575	0.36575	0.43825	0.0331207982865125	-0.175187071457041	-0.0439384347673491	0.0222202909242802	0.0182547324483448	0.00345597518174691	-0.0304310696596002	0.064069560489894	-0.289894550828301	0.0511633210179777	0.171126543894145	0.046	0.175333333333333	0.322333333333333	0.458833333333333	0.0641781800800653	-0.0782733720162626
18	8.19148648702009e-20	4.30766623064078e-17	4.11988536768828e-16	1.15001052818499e-15	0.870444349028284	0.411750409769431	0.542121105472711	0.208105965009674	1.1115651613992e-17	3.79954151949572e-06	0.736700713346235	1.13272135159912e-15	6.8966101790327e-17	3.84612848809796e-16	1.52312615326441e-15	5.8968747178104e-15	95.6741933603626	100.510197493139	105.517552344201	105.544152028036	0.0265996838352294	5.03395453489793	9.86995866767393	1.58455385462776	73.3037501212912	21.363407996414	0.113047686339996	105.578603444078	0.04375	0.2475	0.36075	0.45525	0.0735597583802748	0.0882208649680128	-0.0711636981520511	0.0456068837093774	-0.0170953101196518	-0.00598921471049486	-0.123747730226169	-0.062023544449321	-0.129481095942466	0.0141183640368061	-0.000399132393739829	0.0491666666666667	0.1765	0.316166666666667	0.451833333333333	0.00795896832554613	0.0631058386963999
19	1.58435355937601e-19	2.75103898180115e-17	2.38410439288183e-16	6.32433394087453e-16	0.693700888252407	0.366744123809947	0.321947865621461	0.877535176268766	6.00243376851607e-14	5.80333857148097e-10	0.730535701206303	4.92755187118142e-15	1.04749432208036e-12	3.46341794813942e-12	2.54212915947666e-11	6.19114393073003e-11	94.3270853000577	101.482463139764	106.747836992021	106.902945105037	0.155108113016468	5.42048196527321	12.5758598049797	0.0237451339194195	56.3704952967328	38.3864688638459	0.118620325969459	102.227668097298	0.0475	0.2385	0.36125	0.4555	0.0600098614484956	-0.0238577809173602	-0.017870269776554	0.0186566765712893	0.0143476315972469	-0.00790965808560049	0.0682286725485609	-0.145746593039737	-0.259590555767806	0.0124182515637582	-0.132669123235756	0.0468333333333333	0.176666666666667	0.301833333333333	0.452	0.00154255510038907	0.0162345435042901
20	1.21622200323617e-11	1.01287265136416e-10	4.15493691534665e-10	8.13790202120385e-10	0.496794925478062	0.307377223815423	0.105197560173543	0.761550391718496	7.32407319233891e-11	0.000103286360421944	0.397191365447296	2.4978629000024e-09	1.21983966526672e-09	6.16339515272665e-09	1.58757101077981e-09	5.66370952818571e-09	57.0353519129494	68.1387540418509	73.6650913371705	74.1268677650442	0.461776427873701	5.98811372319324	17.0915158520947	0.0920791583171194	42.4304531521175	15.0756631331351	0.716812791564735	71.4143052826809	0.048	0.23325	0.3525	0.43775	0.021827568823594	-0.0691493609532612	0.0458381096720534	0.0482258766926938	-0.0426537053447401	0.000974441982964705	0.0576520201809642	-0.203044941345344	0.0784552527230351	-0.0448016532556753	0.0759630840292715	0.0493333333333333	0.179666666666667	0.315166666666667	0.446333333333333	-0.0974289125763217	-0.110278824501599
21	6.12394925512977e-10	5.78308448963567e-08	8.59215054326926e-07	7.02263748379762e-07	0.122961678072204	0.577388196154125	0.668145629590759	0.955651960345468	1.61690334820252e-06	2.2495369825929e-07	0.767584890341887	1.15444764971788e-07	2.45392718510116e-06	8.38166141330916e-06	3.24385315390842e-05	7.59856675128518e-05	48.900748368018	53.5905492193997	55.019288878786	57.3984739265434	2.37918504775735	3.80792470714368	8.49772555852542	0.00309254716012219	23.0036949442765	26.8058639588799	0.0873411909760762	61.9662153852799	0.05125	0.23725	0.36775	0.4465	-0.0747511887746216	-0.111281176921397	0.030558072600213	0.0400243740554872	0.000500656353790347	0.0309369651037437	-0.176632384732759	0.00294767862323401	0.0150042147696386	-0.0209918758192017	-0.216185528282352	0.051	0.197	0.317666666666667	0.4495	-0.0378552913473171	0.0133881065683648
22	1.71180231126157e-09	8.69646540043956e-09	1.25045867784489e-07	7.48876251212818e-08	0.0733395458126211	0.40831145266548	0.130711049422342	0.572914894980344	1.08966601363512e-09	0.00237214097237849	0.51647019410673	2.95605316729726e-10	3.26503710052881e-08	1.5995101927898e-07	1.7494715555916e-07	5.87481180148729e-07	46.7589200266812	57.9862412580042	59.8420002508501	63.0486492098207	3.20664895897062	5.06240795181657	16.2897291831396	0.317829615779829	37.1574329805862	9.23668433950297	0.420936348291434	76.5594456345712	0.051	0.22875	0.35725	0.44975	0.00848002089145066	-0.0669427795543123	0.0111445376320729	0.0427145611689773	-0.00125076041500549	-0.0477749057282678	0.120155481309751	0.00582827750063451	-0.0836435590805207	0.0343391439110285	0.24875372004851	0.0485	0.178833333333333	0.327833333333333	0.443166666666667	0.0207546556409257	0.00819899723098114
23	1.09498094636917e-15	1.84795190351623e-14	3.56842007192091e-13	9.20402426760792e-13	0.856965096324167	0.716883032373216	0.2360523620402	0.25550532697505	2.61257009469453e-16	0.00312935682958324	0.680927173318483	3.1001698392466e-15	2.36922754692753e-15	6.97536415392966e-15	5.44145456720038e-14	1.18045738398739e-13	76.2290670637594	87.2836882350384	90.1415712110611	90.1740572374038	0.0324860263426672	2.89036900236533	13.9449901736443	1.29294829825221	67.0758673318833	8.73047080041761	0.169083998631322	103.285417611856	0.05325	0.2465	0.34025	0.438	-0.123888385239403	0.0606966177164153	-0.0353099281406242	0.0546030777437353	-0.00895830601447693	0.0547432378787194	-0.338230213261978	-0.268169674902001	0.0543256157760942	0.00249313883337468	0.039904516928196	0.0481666666666667	0.1785	0.312	0.442166666666667	-0.0113716353725245	-0.0684066021804499
24	7.38422254577964e-12	1.10225038879519e-09	2.31555754273151e-09	5.2414251226736e-09	0.828520095790526	0.229212314704305	0.39903299478846	0.554722893813051	4.12427283145813e-12	0.00194154206856513	0.340610448354572	1.06809953689644e-11	4.86101438816642e-11	2.55942787893097e-10	5.64620610573406e-10	2.09103478049561e-09	58.0680114895949	62.7234369953076	69.5631115064461	69.6100270608586	0.0469155544124078	6.88659006555099	11.5420155712636	0.348923941130579	48.0644956191718	9.60399784024958	0.908132346045022	82.2759774204679	0.053	0.24	0.34625	0.45	-0.0173154293876769	-0.155375936664492	-0.00418082359572786	0.0455743551883839	0.0264982900884774	0.00362939029123387	-0.254240813475266	-0.0495201224442968	0.120054584982939	-0.0473827765937096	0.196271455027665	0.0503333333333333	0.1825	0.3165	0.440333333333333	0.00763769281245152	-0.10024598945483
25	3.18717377008957e-11	8.05740380121432e-10	1.07801962491477e-08	8.96757810541687e-09	0.117838802701631	0.433350158564685	0.276879704711932	0.367920004996478	6.44194278259968e-09	4.86207443833957e-06	0.272126970560603	6.36575001117169e-10	6.53754777884958e-08	1.62801451649719e-07	8.41791267015436e-07	1.4111381066443e-06	55.0398073653632	63.4376661972201	65.8506877396212	68.2965009366235	2.44581319700228	4.85883473940339	13.2566935712603	0.810677562329602	33.6964110869376	20.8908662734975	1.20599391491123	74.7182410481643	0.052	0.231	0.37125	0.463	0.0184498176560774	0.0136134565389617	0.0330821687150663	0.0791196402206038	-0.0556668645057493	0.00180194684059134	-0.171861606621404	-0.13899809579851	-0.0532381288998817	-0.0384469195849194	0.15021759054487	0.048	0.183166666666667	0.326833333333333	0.451833333333333	-0.0711184654054358	0.00449591439265391
26	3.79676290901592e-15	5.28712934690167e-15	5.92009461996323e-14	1.51733280150247e-13	0.755353728235508	0.503473067760254	0.0368579005149094	0.244294711475268	4.35923891155427e-13	2.9819063578183e-06	0.967250949626663	9.4443727549719e-13	3.41674447350776e-12	8.82964417574694e-12	6.39375582014585e-11	1.18724505946153e-10	73.6758797128641	90.0283145020221	94.2573929467835	94.354479968606	0.0970870218225173	4.32616546658392	20.6786002557419	1.35563900982743	52.4742630151686	21.8281651142479	0.00168562627186475	90.1140602096694	0.047	0.239	0.359	0.44675	-0.154272985863671	-0.0665507945977772	-0.011767997921895	0.0779987642913792	-0.049370419855417	-0.00704790965008475	0.0511188666695431	0.101181594727008	-0.202238339502106	0.0221220463438889	0.0639601729612806	0.0521666666666667	0.179166666666667	0.314	0.447166666666667	0.00359238342728491	0.0126674130363173
27	2.13591598302492e-14	2.6324610736619e-14	1.10091685166876e-12	7.41360800543027e-13	0.0768238680114805	0.525048012417878	0.0383186949705962	0.112796574033715	1.42971636884913e-08	1.79985327364936e-09	0.495290571400893	1.62114586573593e-13	2.48754267170482e-08	8.01857378929382e-08	2.71919837986989e-07	5.9285965668013e-07	70.1251013291185	86.5061417450488	87.5464390244742	90.6772849388726	3.13084591439838	4.17114319382381	20.5521836097541	2.51459548730418	32.1465324738783	36.1791568330445	0.465012657965417	94.2015220847311	0.05425	0.23075	0.36975	0.44075	-0.0813520100521775	-0.0776996407515371	-0.0694412118492458	0.070002533299357	0.000340555735830834	-0.00285712967142632	-0.100053969881245	-0.0934268308691219	0.0897269138307596	0.0139958507890497	-0.267288217688965	0.0471666666666667	0.184	0.311666666666667	0.447666666666667	0.00402606170580353	0.00921750595162588
28	1.01552989006391e-11	3.26687235159854e-10	5.70623231565966e-09	1.10554364108502e-08	0.531264417582463	0.807204420114161	0.497053629330491	0.473341417974552	3.45556559741677e-11	0.000220134519681171	0.411466560004415	3.91588053577375e-11	7.46733818408983e-10	2.57869061292727e-09	1.63549031911735e-08	3.86326205264764e-08	57.4086358135974	65.4894608069371	67.3911018360959	67.7830742837759	0.391972447680018	2.2936134768388	10.3744384701786	0.514164950555369	43.9001830112156	13.6509107446091	0.67455921128203	81.3723457877812	0.05375	0.2355	0.36025	0.4415	-0.091496147227167	0.0185149436280255	0.0589304804106361	0.0657876964459843	-0.0141666274969402	0.0159025113037708	0.0261398645138148	-0.0304298138945051	-0.0403975030165745	0.0131911075731299	-0.00829024186239266	0.0505	0.180833333333333	0.3245	0.449833333333333	0.0290374273689206	-0.0439752972919593
29	5.27442332495443e-10	7.0884108660735e-09	2.91800429777807e-09	3.63759519614845e-09	0.221757725085683	0.0342045304329631	0.0304990390376522	0.778555937771927	1.40350978948975e-10	0.00334756409077918	0.316695868659245	1.50537074261323e-09	4.27417501268345e-09	2.10049771042322e-08	2.5221337677888e-08	8.45358865633081e-08	49.2116009722959	58.4575408796154	69.0074899510801	70.5004502186566	1.49296026757656	12.0429093390412	21.2888492463608	0.0790742223412053	41.1587855789876	8.60763658864926	1.00254336896433	72.6416657399112	0.04925	0.239	0.3535	0.444	-0.0654814069317982	-0.167142433361345	0.0687498331189383	0.0874602023935715	-0.0246432164184964	-0.0347348815428172	0.124823803329472	0.0508732285061864	-0.158735202121464	-0.0977052117467999	0.140344093388945	0.0505	0.185666666666667	0.325166666666667	0.454166666666667	-0.146782790682481	-0.0865195970502267
30	2.51466432861345e-16	2.35015757369909e-14	5.80001482109008e-13	1.49857717649179e-12	0.904496205196026	0.808766836373778	0.549251875236375	0.681617515906307	8.34335333651641e-13	1.43344453398181e-07	0.234253270666339	9.32119715429746e-14	1.11012664600303e-11	5.7225188859273e-11	1.97456521983305e-10	6.88950317557193e-10	79.2471412324157	86.7554857948999	89.0240461508438	89.0384421951821	0.0143960443383548	2.28295640028227	9.7913009627664	0.16831071185652	51.1996492856833	27.6771704610692	1.41484794695316	95.4794952712415	0.0495	0.23675	0.35975	0.45825	-0.040019571564502	-0.115556304270747	0.0490890546954908	0.0417663488139944	0.0156752975122594	0.0122864009934748	-0.0963967748909646	-0.101765493143858	-0.0716586243864017	0.0110051115241172	-0.321082555886639	0.0513333333333333	0.177833333333333	0.309166666666667	0.446166666666667	0.0522283820104394	-0.0863575603472097
31	8.50964945926459e-13	1.66543596598029e-12	3.67725424222757e-11	8.70315682599367e-11	0.762668249653256	0.829596285326986	0.109532417336924	0.547265284675361	5.89253375530243e-11	8.51127530221436e-06	0.29415653245566	1.03998179562629e-13	5.82811648643392e-10	6.76612707088889e-11	1.32503472668273e-08	1.20661988001796e-09	62.5328658403814	77.3382164441427	79.3860278711218	79.4772190465374	0.0911911754155881	2.13900260239461	16.9443532061559	0.362239161795515	42.8558590552493	19.8194372156395	1.10049940252793	95.2268495871245	0.051	0.235	0.35375	0.4625	0.0644694746758543	-0.00228735058964088	0.0606439812259902	0.0682785367011516	0.0163206017366333	-0.0235970336528815	-0.0262957980164515	-0.0280581529679015	0.0844194101326092	0.0532094816568397	-0.0613964645097495	0.0483333333333333	0.181	0.311	0.451833333333333	-0.180791757212433	-0.0686338706409096
32	1.00224441706493e-09	3.25761888693234e-09	4.56068215671189e-09	1.04035237397069e-08	0.98815864451882	0.174319613042617	0.0445588088601257	0.723396329307298	2.4705106008301e-07	2.75959048577984e-06	0.616808314391681	3.66370201735537e-09	3.62553033650188e-06	1.39923026517282e-05	4.39940877501049e-05	0.000113896877361157	47.874784622225	60.2447435030044	67.9320280146057	67.9322482842254	0.000220269619603641	7.68750478122092	20.0574636620004	0.125261735895492	26.624808260889	21.9768499369111	0.250379033945137	70.4830401637514	0.04975	0.22225	0.3595	0.44925	-0.14082582376346	-0.021533871515429	-0.22818915908966	0.0481358067917779	-0.0234775156631235	-0.0139844561769535	0.142310720042869	0.151545968666989	-0.239365024717517	-0.0432555517434307	0.0102419819106255	0.0513333333333333	0.180166666666667	0.314333333333333	0.454333333333333	-0.0268843698221953	0.0198120932568096
33	1.62387226851804e-10	1.88172606662805e-08	4.25498840750402e-09	3.93127788866609e-09	0.136936683965266	0.0149282432214316	0.067668443773486	0.595506254175421	7.61501152735375e-08	1.28982863722535e-06	0.954260907098864	2.26287177469406e-09	1.00579068380636e-06	4.44778356394686e-06	2.87177891752234e-08	9.6888706114839e-08	51.6611592219633	56.2018198762453	68.0993321994538	70.3113812141819	2.21204901472811	14.1095613379366	18.6502219922186	0.281826961567731	28.9015966772331	23.4383288163845	0.00328981227357872	69.6183643299897	0.0475	0.22625	0.366	0.45775	-0.0462355145962134	0.0287057224412847	-0.0226945030827368	0.0484047017927225	-0.0151342376192654	-0.00172088165820568	-0.123210609941974	-0.112273222836179	0.03370250627986	-0.109919073276165	0.176480306093893	0.0498333333333333	0.182166666666667	0.319166666666667	0.458333333333333	-0.100387730737247	-0.0149952630255617
34	4.34393518884059e-13	5.06975314358047e-11	1.21916657348045e-09	1.48778359582878e-09	0.210188821363788	0.704353168603568	0.644969865536371	0.485443798798066	3.35099329882586e-09	3.51066109327223e-08	0.90857414214536	2.87786086982321e-09	3.89965218071961e-08	1.90101851119452e-07	2.89687975414704e-08	1.01596588622898e-07	63.9202480273671	69.6984250033856	71.0999729575851	72.6700982347465	1.57012527716142	2.97167323136091	8.7498502073795	0.48660914516222	34.9684023291302	30.402551387484	0.0131875884762849	71.0703061032264	0.0505	0.23375	0.374	0.4515	-0.258767073916963	0.051030719117866	-0.0241369553037425	0.0552043804636846	0.0328368186561198	0.00798968613177922	-0.32224409417966	0.151724041110541	0.0103340950409281	-0.0183410650761144	-0.189883668658602	0.0536666666666667	0.184833333333333	0.3205	0.452666666666667	-0.0422654936712732	-0.0600883960770448
35	4.62585974311406e-15	5.98125548068421e-14	1.41766335524301e-12	2.71155929952716e-12	0.405697025283354	0.707120169667809	0.21248541432527	0.954363818656137	1.59911267307892e-10	4.69508645466709e-09	0.344682412448708	2.43314190599504e-13	1.87517968343633e-09	3.58088239884879e-09	3.9702066325474e-09	6.51635283101364e-09	73.2700998928631	84.7000483342417	86.9623977237061	87.6537729015618	0.691375177855662	2.95372456732002	14.3836730086987	0.00327500882076492	40.9037833557104	34.311873202334	0.892937871534741	93.2622001941675	0.04825	0.2315	0.36525	0.43875	-0.104735524839884	-0.0211833605488119	-0.043443663705568	0.0710810087941183	-0.0130038759857009	-0.0592939319639273	-0.0786357524017411	0.0660758577350703	0.0692832298768835	-0.0448452389169056	0.160297709373316	0.048	0.179	0.308833333333333	0.448333333333333	0.0272684638211534	0.0103125925843887
36	1.45798725300467e-13	7.16134024159786e-12	1.62107353092447e-10	3.78697895845856e-10	0.789722581042256	0.865640724149944	0.548918936687127	0.846952490637231	7.6372316460976e-11	7.84936813839739e-07	0.479306259324582	4.41444841216997e-16	1.05520729032731e-09	1.66189829579053e-09	1.7483378573911e-08	1.96515484517204e-08	66.1708380323616	74.0869488889948	75.8946924653937	75.9658058205605	0.0711133551667444	1.87885693156568	9.79496778819885	0.0372521926374247	42.3485658640802	24.3944701788987	0.500441353829956	107.71882570246	0.0465	0.2365	0.36075	0.4355	0.0211905307721392	-0.0461930484603151	-4.04807479402538e-05	0.054129295474398	-0.00238828852292695	0.000687151778207029	-0.211030773384417	0.172252326280371	0.113638177097639	0.00634896698021827	0.0436465600685131	0.0473333333333333	0.182666666666667	0.313166666666667	0.442666666666667	-0.0361934777351195	0.0310572937018563
37	3.99620608138462e-19	8.34035906208535e-17	8.71855359634579e-16	2.28452640486037e-15	0.695843685705812	0.427548892909333	0.398845596026465	0.630861810842343	1.39677832858283e-14	2.59228240640565e-09	0.915159274040455	3.48573226153105e-16	2.83454405971501e-13	1.76764088569782e-12	8.17147616413772e-13	3.53360679782098e-12	92.4371166718192	99.0762133063836	103.828663002656	103.981494865679	0.152831863022584	4.90528155929496	11.5443781938593	0.230893893254233	59.2384490665536	35.4683533465231	0.0113493338340049	105.893674726542	0.04625	0.24275	0.37125	0.45675	-0.0202450032871768	-0.0390315930059946	0.0746346191347614	0.0581768076702707	0.0085227860543756	-0.0151587836794434	-0.0765793588290593	-0.231663355198858	0.0758634935842929	-0.0391572492814432	-0.218833599818729	0.0483333333333333	0.179	0.313666666666667	0.457833333333333	-0.0753410100007434	0.0604754326714943
38	3.12072438455854e-10	8.17698247520922e-09	1.18072808976641e-07	2.03980434973945e-07	0.457746869085356	0.790391971916736	0.509634431880396	0.297270681367775	1.56183639121529e-09	0.000221267234556058	0.86315702863957	2.5397310177555e-08	1.41724204922221e-08	5.33923381822607e-08	1.14688495160621e-07	2.91235911942921e-07	50.3033999552645	58.1282820465422	59.9841470168176	60.5355454214805	0.551398404662905	2.40726337493834	10.232145466216	1.08639797506567	36.4556014499158	13.6412741070817	0.0297068681866222	65.7342912253352	0.05125	0.233	0.36075	0.44825	0.0587245352676214	-0.148120565827727	-0.162054638149313	0.0499926502938994	-0.00900749044905975	0.00775612494616551	-0.12985062811656	0.03168072650646	-0.137345404273314	0.0141754175781561	0.0832056317193281	0.0466666666666667	0.183166666666667	0.325	0.45	0.0162301179375486	-0.0329712626720327
39	1.01225652310963e-16	6.63567580579657e-16	1.20732236263827e-14	3.20461163670508e-14	0.809165596233688	0.642459070608103	0.113146400604489	0.809067840181883	3.84028270109814e-16	0.000109315564688311	0.941097267725361	4.74443937027492e-14	5.12609995313616e-15	3.33615156953147e-14	1.45731499885466e-13	6.3026120436725e-13	81.1124536834395	94.563401470281	97.8795610553061	97.9378845644605	0.0583235091544339	3.3744830941796	16.825430881021	0.0583844544553358	66.3165113640371	14.9685926339716	0.00545985193093657	97.0354885443842	0.05025	0.23725	0.34825	0.44725	-0.077303272542254	2.3819865093338e-05	0.054912005555397	0.0234602442721057	-0.0457849885633326	0.0116635181838706	0.0696843645360096	0.11950094954438	0.113965459565493	0.0170895308497795	-0.0450838480613348	0.0513333333333333	0.170666666666667	0.311166666666667	0.448	0.0134479351249798	0.0384875183288463
40	4.01511741146418e-09	1.13556829578146e-08	7.98252563847872e-08	9.62361642291546e-08	0.225344525347488	0.409623287998327	0.0954541073896349	0.835577542211059	2.23895507696571e-08	0.000228405108833628	0.663560005930642	6.1816415041388e-07	2.89953556331086e-07	9.15343925731051e-07	2.74025392511161e-06	5.82444219091125e-06	44.9795279969985	57.3703747264954	60.951901952918	62.4219093580177	1.47000740509975	5.05153463152237	17.4423813610192	0.0430784941759157	31.2754287773223	13.5816686359849	0.189227902395942	55.8502336119187	0.04875	0.23425	0.3605	0.44675	0.00884509571497676	-0.0184578776949841	-0.139086053411621	0.0337119431553807	-0.0253200089705821	-0.00497009841707014	0.0468139579125643	0.0121958771438507	-0.277591224958494	0.0228961641274286	-0.313647807957326	0.0496666666666667	0.187833333333333	0.324833333333333	0.451166666666667	0.0248931705404805	-0.0702474462149466
41	3.21879642399846e-10	2.70153159436832e-08	8.68821185284641e-08	1.87616808165373e-07	0.953102283914643	0.370902458261509	0.48542345834119	0.567339166468695	2.26329001644935e-10	0.00207731305157302	0.402580273885652	3.98958941258608e-07	4.82741929649707e-09	6.54675059484627e-09	1.35701375007627e-08	1.28111527608484e-08	50.2390532037971	55.3628473617719	60.7427749887356	60.7462337760589	0.00345878732332494	5.38338641428709	10.5071805722619	0.327154970334959	40.2250366040844	9.47993519753618	0.700605614261804	58.8386193055495	0.05025	0.238	0.359	0.4455	0.0336951512001804	0.11518974516505	0.0937952419388122	0.0265921391001689	0.0603879865572175	-0.0152057280636402	-0.0588108737434436	-0.0975416037958771	0.0884393294528974	0.0178581195501147	0.052329142161761	0.0528333333333333	0.185333333333333	0.329166666666667	0.454	0.00485084709961665	0.0312672966092229
42	2.24696158109335e-14	1.09661562426968e-12	5.63879564005368e-11	6.91384549805045e-11	0.200113839964662	0.881595707078608	0.530084930545823	0.878740633248354	1.24376524808222e-14	0.000734698768946303	0.554984767454038	1.05573817104709e-11	2.73147525071747e-13	1.60433921989471e-12	7.88197212654892e-12	3.10156673296504e-11	70.0208415382076	78.266842447847	78.3826582633046	80.0242016561824	1.64154339287779	1.7573592083354	10.0033601179748	0.023276347934825	59.4667722970789	11.3993482608766	0.348462494785053	84.4659921212107	0.0485	0.252	0.34125	0.4515	0.0145721698934786	0.0766755326668518	-0.00673234234364274	0.049728035978199	-0.0178040833014286	0.00227480088273971	0.0516957103268616	0.0531423878557729	-0.0349579750023805	-0.00523538461393539	-0.132123131919843	0.0478333333333333	0.187166666666667	0.309	0.4575	-0.106426661214699	0.031840332174851
43	5.31151914980786e-12	1.53332075608735e-10	4.92608488515784e-09	1.11177084369359e-08	0.878924241943516	0.989460709544149	0.62006699070799	0.593987124202825	9.09961483644342e-12	0.00046592437810222	0.767136922018459	6.69734772983356e-10	9.13978089522349e-11	4.15939017974646e-10	2.24510744393191e-10	7.70482829162956e-10	58.7495101347013	67.2022013333044	67.7460790695477	67.7692844342455	0.0232053646977874	0.56708310094109	9.01977429954422	0.284160545806117	46.5133550654464	12.2473299722951	0.0876882322463644	74.5960463336463	0.05075	0.23275	0.358	0.441	-0.132258904190803	-0.0230350165932339	0.030646502308112	0.026263435027709	-0.013567239602157	0.000595391600188449	-0.00564196242069732	0.106844681116703	0.0109178774028133	0.0150873024457296	-0.117218776947742	0.0531666666666667	0.176833333333333	0.324166666666667	0.438	0.036525738561961	0.0259341507578385
44	1.10931094985324e-17	2.71487825768212e-15	3.81847161402949e-14	5.62561118521941e-14	0.239236750186703	0.397101603771912	0.443036025321835	0.0640304154542903	2.24799650716485e-15	6.56174145028905e-06	0.397852044619313	6.15665246950827e-14	1.63867660843632e-14	1.0386302930093e-13	4.95268195773813e-13	2.10300194197744e-12	85.6406096288556	91.4869968685816	95.2582367745345	96.6433225533619	1.38508577882749	5.15632568478031	11.0027129245063	3.42978554265574	62.8347307138538	20.316929685343	0.714808708065902	96.4355758474163	0.058	0.23425	0.3505	0.45325	0.0655998722476931	0.0908173340595182	-0.0585376886745001	0.0305191146251586	0.000589641148184476	-0.0227655155645106	-0.0151871019113793	-0.0523244918206722	-0.0265459378871352	-0.0389326184050808	0.159016078583743	0.0495	0.169666666666667	0.307333333333333	0.444666666666667	0.00652912659459391	-0.0249582767757738
45	3.95427640391986e-13	3.16419575606247e-11	1.13794204393503e-09	2.6547610865559e-09	0.968215594454604	0.991825906377454	0.7866210181988	0.658795691503118	7.28608234260412e-08	2.91637665208296e-09	0.876089182521824	8.35117183082798e-12	5.3654609884902e-08	2.54853680053526e-07	8.77280296133653e-07	2.79542355460349e-06	64.1140864675181	70.7583233762998	71.2647765865986	71.2663643211199	0.00158773452130845	0.508040944820095	7.15227785360184	0.194989806486319	28.9871284169221	35.2389128878494	0.0243137753677729	85.0171787225647	0.053	0.22975	0.3655	0.44875	0.0324098109977007	0.0558693913772716	-0.0434466187071505	0.0224723913668969	-0.0106572081319761	0.0334021455302022	-0.0522629783587539	-0.0889029947028744	-0.10667595472859	-0.0322136467768735	-0.186568873076394	0.051	0.185333333333333	0.308333333333333	0.450333333333333	0.00517995056325645	-0.0461225880635126
46	2.18624238244434e-10	2.25063184203631e-08	3.60258537175702e-08	6.70394528926953e-08	0.518705389061302	0.183597815861527	0.342855812393563	0.315782160135458	4.90825191897323e-09	3.60879541381034e-05	0.863089583675516	3.45192625570515e-07	5.76382819416465e-08	2.33504556500399e-07	4.35590868617654e-07	1.1066729727661e-06	51.0432543746429	55.7867354050395	62.9083464787182	63.3248131574437	0.416466678725556	7.53807775240421	12.2815587828009	1.00633626131366	34.2254627542752	17.0667865489741	0.0297364503512654	59.2058286057844	0.0485	0.22775	0.35475	0.44775	-0.0267891553304759	0.00142608637793032	-0.113560031995955	0.0507421504783826	0.0379473885185734	-0.0115608056447727	0.0479359943453026	-0.0520400705569718	-0.112389043988287	0.0413185536697816	0.117953059861593	0.053	0.179833333333333	0.315	0.446	-0.178133695592933	-0.0915367106266882
47	1.25427831960418e-11	1.71665532596021e-09	2.02561662828678e-08	4.48654877675859e-08	0.927545870404295	0.759457647016383	0.769842390647098	0.229029608805737	5.98150850979647e-11	0.000356414967144715	0.699766241448018	1.509216795544e-08	5.96334790513877e-10	1.05570221901936e-09	1.94810454671037e-09	2.61554664337392e-09	56.9715678111606	61.7117414370587	64.3160219198398	64.3242907207605	0.0082688009206322	2.61254928370181	7.35272290959983	1.44687772880661	42.8265412213823	12.7478692177028	0.148715151681245	67.0179932812528	0.04525	0.237	0.34775	0.45275	-0.0442226504977319	0.0258861645554889	-0.0969929337078344	0.0167198677559306	-0.0121514016833783	-0.0123624139341893	-0.0291386003692707	-0.0269800919236322	-0.103338950258611	0.0406720754752114	-0.0891906675571146	0.0505	0.182833333333333	0.3135	0.448833333333333	-0.0252589287657765	0.0336732790251419
48	2.95400161595887e-13	2.63326027928795e-12	5.23224587354328e-11	6.01039375978767e-11	0.179927057603724	0.543960202887742	0.154982562062327	0.75351785273227	3.68033509788579e-09	4.37982495043094e-08	0.268325862838798	1.02142463194893e-10	4.84443724241458e-08	9.19708039320776e-08	3.64016920103234e-07	6.25153959404759e-07	64.7154703242704	76.3186845004529	78.5584424240733	80.3566688640713	1.79822643999796	4.03798436361831	15.6411985398008	0.0985986344071534	34.7858773973803	29.9735391734612	1.22528548092669	79.0963356644123	0.05075	0.22925	0.35525	0.44825	0.0540894191577733	0.0449579663304977	-0.0438835888992442	0.0494565508923619	-0.0731127952492548	-0.0203321392967725	0.141860929695717	0.02399481211015	-0.0573620644975773	0.0644926431116241	0.129140048127253	0.0521666666666667	0.180833333333333	0.302833333333333	0.4595	-0.0989544410810009	0.0513902245976804
49	1.53258213847502e-14	6.83049570186942e-12	1.60110889069576e-10	3.20865166295988e-10	0.507570390064387	0.825097787085216	0.901334657580827	0.549167700389215	2.23014721256203e-12	8.0266826700509e-06	0.102633070743924	4.49464622454612e-10	4.77773976665328e-11	2.4652721856055e-10	1.27680676915809e-10	3.94954303052543e-10	70.8078272044659	74.1926282779459	75.9239698349702	76.3630424799048	0.43907264493464	2.17041420195892	5.55521527543897	0.358810313508911	49.2702894619306	19.9315011251456	2.66414334164801	75.5547236299748	0.0515	0.2365	0.35525	0.44375	-0.24053299710181	0.0739316449522869	-0.0154497413669935	0.0490843354594831	-0.0185433108838554	0.00434099080656929	-0.118060204531988	0.0148384762303533	-0.123414365204712	0.00263969030383359	-0.086228817996616	0.0488333333333333	0.178666666666667	0.312333333333333	0.460333333333333	-0.140398615470247	0.0669315121728421
50	5.89684302242907e-10	2.93982552947328e-08	3.18121845047647e-07	6.2790511331208e-07	0.683086896304072	0.773810469294688	0.649115200574883	0.458042631646941	4.89866684160979e-10	0.00214958401144458	0.261628662669218	5.84446322137138e-08	6.05009537348741e-09	2.01930367922439e-08	1.05945043264985e-07	2.41819522075548e-07	48.9794171782851	55.1664551279246	57.5175936151354	57.6842652892374	0.166671674101963	2.51781016131281	8.7048481109523	0.550673503153575	38.7172261369396	9.41720941404856	1.26011849302449	61.7201652837267	0.0475	0.22525	0.35175	0.46425	0.00137623431768235	-0.0872632154601358	0.00778542781669743	0.0703265656452616	-0.0485119287559778	0.00104748486447161	-0.0483523261645149	-0.0613836841196832	-0.0571352038696594	-0.032957327133619	-0.123121819768323	0.0443333333333333	0.174666666666667	0.322166666666667	0.452833333333333	-0.0529817150596616	-0.078135085966174
51	2.12488393384962e-20	1.60900560992204e-17	7.72999395215796e-16	8.35824074035658e-16	0.140766460536185	0.604537605389154	0.72747056005249	0.762531024621916	4.33606535667723e-16	1.60894320977831e-08	0.19458836355955	2.03376094992787e-15	1.59159528199284e-14	1.03336940622067e-13	1.50160174860995e-13	6.64426598787841e-13	98.4285684212227	102.644412201262	104.100025249107	106.269585735507	2.16956048639986	3.62517353424482	7.84101731428382	0.091299928810713	66.077182286137	31.9171021292605	1.6825318883366	101.916217516723	0.04225	0.2375	0.36425	0.455	0.00669615366749164	-0.0902745330861774	0.0554164349474335	0.0297289667017369	-0.0329825203150319	0.0202226581634746	-0.0259564522479748	-0.0656856703635122	-0.00064778341727826	-0.0502140615828717	0.251287300422985	0.0435	0.171	0.309833333333333	0.441833333333333	0.00172040733861876	0.000741282493255708
52	1.18492326812822e-19	1.4095264986576e-17	4.79170912461629e-16	5.45069414951506e-16	0.150920232142393	0.505779947984367	0.340073387348959	0.560958261659143	1.39525149116659e-20	0.00179953520975456	0.850510094439559	7.29645628537897e-18	1.45381084006655e-18	2.94217672017743e-18	4.75648341059005e-17	6.32782751683124e-17	94.9203624032234	102.930991302317	105.177484645021	107.240409632323	2.06292498730181	4.30941833000543	12.3200472290991	0.338047766134423	86.5030048669087	9.74354493624742	0.0355200446119852	116.975153499068	0.05125	0.241	0.3555	0.45675	0.0552343075971776	0.00850296541272214	-0.102891579551199	0.0680837179075197	0.00323281518799903	0.00323818353671342	0.112823537367321	-0.175497402535081	-0.0492750883471212	0.00455177759916402	-0.0669471455623193	0.0486666666666667	0.165166666666667	0.325333333333333	0.458666666666667	-0.0462198378490017	2.52430057777411e-05
53	1.52705268104436e-15	4.89551295967898e-13	2.50431535105905e-11	6.19028722148709e-11	0.97701132285585	0.99874568035576	0.94308650113228	0.386724997401704	9.24105124317283e-11	1.313311211138e-08	0.197111624122493	3.95995144995146e-13	9.73039876760183e-10	4.14058681909306e-09	8.73326090215713e-09	2.71394851696911e-08	75.5463305198136	80.0558427751748	80.2858423579746	80.2866727210712	0.000830363096611109	0.230829945896403	4.74034220125759	0.749214630373899	41.9757896397896	32.3115388877341	1.66364705705564	92.1335835979222	0.04975	0.2335	0.36025	0.43775	0.0428204478075309	0.0102991703095346	0.016871061155201	0.0377162946049581	0.0249900976437987	-0.0186989291869088	0.045574377093542	0.0245362567182326	0.0476316867706909	0.0143490891587491	0.112239080395647	0.0536666666666667	0.180166666666667	0.305666666666667	0.450833333333333	-0.0519534410619158	0.0159923672104416
54	2.48426548188618e-08	2.86058785305902e-07	8.55677316064227e-07	1.75741676671477e-06	0.913626746632973	0.391357594366915	0.239913847319143	0.953192717854073	5.95067394493929e-09	0.00817242988674509	0.366876345645467	1.8109805845716e-06	5.19063780429111e-08	2.45586449234065e-07	3.63206948029993e-08	1.27992126285438e-07	41.1651814260549	49.8363141056398	55.0297204659582	55.0414851484384	0.0117646824801341	5.20517104279861	13.8763037223835	0.00344544555127868	33.8507306484189	6.99529368826006	0.814217263448882	54.9638784647888	0.04575	0.22875	0.35425	0.447	-0.0205536080694114	-0.105333543788827	0.0414876568981783	0.0454646049176793	-0.012224641861851	-0.00219053799175516	0.0674695215240689	-0.108011884714397	-0.159027671455813	-0.0245534809687622	0.139947939837014	0.0455	0.181	0.328666666666667	0.456166666666667	0.0160345979223015	0.0123974772822972
55	3.66100357635576e-16	3.32442971976443e-14	1.17214518140813e-13	6.46895597184749e-14	0.0568769466465102	0.0664409267554525	0.0852549443920996	0.155899856046785	1.20499751070881e-10	3.91287017872116e-09	0.16071462440164	3.64639422892946e-14	5.17257123025673e-10	1.42066302922884e-09	1.11914223199209e-08	2.12992580566715e-08	78.4768942225201	85.9929352755353	92.6953993670977	96.3215875008173	3.62618813371955	10.328652225282	17.8446932782972	2.01355282324766	41.4568796308467	34.6666032421526	1.9674891736704	97.6410064766693	0.047	0.23975	0.3685	0.45975	0.0484731716515083	0.0313688616371255	0.0351098834496936	0.0736606562984102	-0.0474134404160757	0.00166709484223456	-0.00681015272213997	0.149543266065748	0.0541595287010753	0.019795220140715	0.27374877795418	0.0533333333333333	0.186166666666667	0.311666666666667	0.4455	-0.0599853449709953	0.0102745780195068
56	1.84924395568429e-10	4.85404429498623e-08	1.8615034242076e-07	2.77421225355552e-07	0.341447127924741	0.330273142143869	0.680005507573346	0.924318621857336	8.21771393494136e-10	0.000125171834148425	0.736838929869203	6.20449246648334e-08	1.32416344069559e-08	5.16873434363361e-08	8.89020227803936e-08	2.53095097017683e-07	51.3911434928814	53.9991437131466	58.8541888848631	59.7591792417006	0.904990356837516	5.760035528554	8.36803574881924	0.00902409224909206	37.7077568144432	14.7131265828157	0.112924461871444	61.5730186724766	0.04875	0.2295	0.3505	0.45825	0.0349172957515332	0.0130602270617619	-0.0375995655923661	0.0473656064295431	-0.0467778471798862	-0.0194153410050067	-0.0145865793191907	-0.00862372665637316	-0.00965935889268274	0.0821038935702385	-0.0675687571181676	0.0483333333333333	0.179166666666667	0.313666666666667	0.454833333333333	0.0253767152034247	-0.0105927225719189
57	5.34792672506334e-14	3.25607707529703e-12	1.78788662669446e-11	4.40622399472559e-11	0.890091311837659	0.386465837715726	0.302808371650245	0.0858986273735682	2.38601245192286e-08	1.75200121107247e-09	0.77363071853309	6.89066059357895e-11	1.23085925418605e-08	4.70920756317518e-08	2.31181578767368e-07	5.96961522768284e-07	68.2364038264568	75.8457261329168	81.0738010915811	81.0928971991816	0.0190961076004896	5.24717106626485	12.8564933727248	2.94960355945477	31.1519362541167	36.2316701935542	0.0827304605845711	80.0321794753009	0.0545	0.228	0.36875	0.44175	-0.0544050154943571	0.0189844195939008	0.0221781042789521	0.0759092972518007	0.0100642543172021	-0.0146932548799089	0.213230358146256	-0.0765079219370989	-0.0306258371535451	0.0161471505816673	-0.185670483928867	0.0468333333333333	0.182166666666667	0.310666666666667	0.444666666666667	-0.199062346035618	-0.00341770592463925
58	6.95473724934881e-11	8.75127174649055e-09	2.1632687470917e-07	4.59173471403288e-07	0.971575897936544	0.99176323899154	0.928236301719055	0.297051097320714	1.28549565074289e-10	0.0010852570970914	0.286177840739365	8.67215112599576e-07	1.2781425288332e-09	6.7876010075202e-09	2.57102472175387e-08	9.13371770931609e-08	53.4216730477638	57.9717506166489	58.4801962327256	58.4814658627001	0.00126962997455848	0.509715246051201	5.05979281493637	1.08738607188297	41.3304674684641	10.6761497993193	1.13751591015352	56.8587072387571	0.04275	0.23875	0.34925	0.457	0.0474265447429781	0.0654184772093607	0.00918651551858751	0.0442019411746914	-0.00101188094329833	-0.0194803839164231	-0.0169007079610274	0.0527246356452182	0.0167801453310914	0.0308348082633003	0.15943178051759	0.0471666666666667	0.185333333333333	0.317833333333333	0.446166666666667	-0.0657670584863938	-0.0772307936601277
59	1.73387102974072e-11	2.79763896699196e-10	2.1933654465495e-09	4.43702871489302e-09	0.569678690607817	0.524443426390124	0.249145875901191	0.84397020369254	3.81418637836583e-13	0.0629620336982266	0.718352922621271	2.88714106714338e-08	1.31242664822858e-11	7.61626583093952e-11	1.35913320799113e-10	5.35856712038824e-10	56.3011068452179	65.8410254829214	69.6932453073823	70.0164657225614	0.323220415179094	4.17544023964001	13.7153588773435	0.0387372048930956	52.7365902505499	3.45758966041467	0.130076318297142	65.4172085550764	0.0455	0.236	0.34475	0.454	-0.0687289609925141	-0.203118340652723	-0.00758145458022551	0.0235327549416982	0.0027627815680906	-0.00650961135308435	0.229578467025722	-0.114885164622279	-0.282460109322247	-0.0188016287659656	0.0232622082017752	0.0446666666666667	0.176333333333333	0.326833333333333	0.457666666666667	-0.174732310126427	0.0188769371685213
60	1.02463446485071e-09	4.17516145050605e-10	3.02386093672592e-09	6.84815222245126e-09	0.851817886101996	0.545973393775819	0.0320695428389054	0.795245063920323	3.74758506873882e-09	0.000166353159299252	0.786788641796185	3.77897417589024e-09	4.97760192516384e-08	2.29339513110321e-07	2.16024387557588e-07	6.83869212510275e-07	47.8287496952616	64.9327412511775	68.9217938881047	68.9566879188424	0.0348940307376324	4.02394666766486	21.1279382235807	0.0673432222865813	34.7506243032094	14.1774396676628	0.0731610898019426	70.4076118815736	0.0505	0.2345	0.3505	0.45475	0.0105311237496577	0.00151693558126993	0.0284979128649873	0.0742465014658989	-0.0505479147009447	-0.00246006221710558	-0.179705543875527	0.00256147967770448	0.0183236803035496	0.0417390098044944	0.0242913779346181	0.0516666666666667	0.185666666666667	0.314333333333333	0.4575	-0.0444287583432169	0.054369376735098
61	7.79157264344495e-14	1.22309346115116e-12	8.73837911424684e-12	1.98707783475187e-11	0.629867058227036	0.421824311366256	0.160138983431891	0.879574944037359	2.13972737666163e-10	1.35533804017201e-06	0.0289983567205134	6.73793833234199e-12	2.85491830164546e-09	1.787173771417e-09	1.95683017355951e-08	8.38834378586854e-09	67.4615495143007	78.0243783620608	82.7436660825842	82.9759071617009	0.232241079116648	4.95152879964007	15.5143576474002	0.0229546957925777	40.3347167558168	23.3430291090972	4.76771097057463	85.5213363596744	0.0485	0.2335	0.354	0.4605	-0.0728190413465097	0.0823843189001286	0.0732137284748799	0.0503324059397236	-0.0211848525258519	0.00120580123382752	-0.0934107914761163	0.0615350010030704	-0.0290629336663235	0.00892707074590927	-0.0734639549548213	0.0491666666666667	0.181166666666667	0.307666666666667	0.438333333333333	0.0643872966750343	0.0109420150564344
62	2.22912684588499e-11	1.71619017375896e-09	1.38760797517238e-08	2.80233982345309e-08	0.614532039175576	0.581710431262802	0.556618419359849	0.985222702344021	5.72950399147018e-10	2.73873399084755e-05	0.233672460372892	1.35951288837727e-08	1.14736228542383e-08	5.24635901493015e-08	2.42147949705899e-08	8.07419334440166e-08	55.7806662153744	61.7123609894334	65.237342184897	65.4909701249344	0.253627940037404	3.77860913550103	9.71030390956003	0.000343051703566744	38.411457087177	17.5910560000448	1.41836647560194	67.2749866101156	0.05125	0.232	0.36	0.45225	-0.0117812764573849	-0.159894849927272	-0.0184397952659975	0.0453318574001821	0.0399479139555282	0.0136415730096026	-0.0361333856760192	0.00400955659098766	-0.106354550014136	-0.0235229541500916	0.0900776791957509	0.0511666666666667	0.181	0.3195	0.440166666666667	-0.010206347788114	0.00914576479519043
63	1.0795753577294e-12	1.40577614411159e-10	2.80895471306522e-09	5.78248760647471e-09	0.602612882104979	0.853054962860496	0.77189505662207	0.405487531070179	6.28573010788095e-13	0.000872745195417762	0.850180632178418	5.14403159401836e-10	1.35691763118639e-11	6.66738473503968e-11	1.43430709184972e-10	4.6938804709549e-10	62.0416805785208	67.3984940632217	69.0990621034143	69.3701351323543	0.271073028940009	1.9716410691326	7.32845455383358	0.691992359444157	51.7555995777493	11.0797722423686	0.0356786604988883	75.2306029210592	0.051	0.248	0.3565	0.44525	0.01570774732513	0.0325704214064528	0.0280255599995379	0.064783042519843	0.0332556021037908	0.00135702412615601	-0.093516320153852	-0.0125625392771924	0.0609524760945179	0.025107660632406	0.169171768422519	0.0473333333333333	0.187666666666667	0.324333333333333	0.447166666666667	0.0203662423253105	0.0828203429378522
64	5.97241093571512e-09	1.95670274769575e-07	1.80064102937884e-06	3.30610738448855e-06	0.609371037010295	0.750831421556614	0.598667872324011	0.809665298072027	5.28183961806011e-06	2.74854907288306e-06	0.172726534001954	9.91451221546724e-08	1.25934420999033e-05	1.69703003690739e-05	7.17691198388664e-05	7.46691051089334e-05	44.1497176218036	50.7322999785029	53.1403659406787	53.4014577799826	0.261091839303845	2.66915780147974	9.25174015817902	0.0580124997068197	20.73226829546	21.9845444789335	1.85911883313747	62.3473967998702	0.05175	0.225	0.35675	0.453	-0.119700444514144	0.0161743530058489	-0.0722194669567149	0.0309476779914358	-0.0140004259237202	-0.0424498274608376	-0.127115924228189	-0.0450386659640611	0.0750314208173403	-0.0575265628195958	0.181916973449536	0.0506666666666667	0.1875	0.311666666666667	0.439166666666667	0.00809992214062536	0.00598994914734832
65	3.36507687496485e-09	9.77041943275548e-09	1.71328075498629e-07	3.60457795882747e-07	0.850315858533892	0.926645597488848	0.247269010238092	0.956640076983551	2.38023153559795e-10	0.0148810304714825	0.542241143532605	2.75084091870539e-08	3.47242821434788e-09	1.67838376878794e-08	4.79233030409451e-10	1.68059140694746e-09	45.3484018297604	57.717572439753	59.0605053740364	59.0961188870569	0.0356135130205075	1.37854644730396	13.7477170572965	0.00295613826074259	40.1266206852961	5.93049863951092	0.371401824506393	65.5368526035642	0.05375	0.23775	0.33575	0.438	-0.00226935282161419	0.0197171337066991	-0.0973596022101178	0.0786842906412644	0.0158322856407967	-0.0241951109589965	-0.0226640353306781	-0.0782406609133983	-0.103637863062609	-0.074975001796789	0.0010665325036669	0.0535	0.185166666666667	0.3125	0.431833333333333	0.0289084445488638	-0.0828645227734952
66	5.23075829268403e-13	3.74172962160008e-11	7.53821343672532e-11	3.57318664669799e-11	0.0486000370590191	0.0474164930523959	0.080379135007563	0.183803721443031	5.27535761091697e-12	0.000288106396016813	0.150766250613838	2.33344455377952e-11	6.791613276377e-11	1.7582328720409e-10	9.96549028171951e-10	2.00067971537486e-09	63.537036391368	70.3815947942494	77.7000401163677	81.5891547660431	3.88911464967532	11.2075599717937	18.052118374675	1.76659753962895	47.5818900200102	13.1461775362986	2.06448098710462	82.5965830343906	0.05325	0.24025	0.35325	0.43975	-0.00337172917606783	0.0490731371884327	-0.135242564782104	0.0378693335709753	0.010030087101902	0.00837916723239919	-0.0427008256321075	0.0424018680400279	-0.0606946517586637	0.0393699260466416	0.233150487672843	0.0473333333333333	0.183	0.318333333333333	0.454333333333333	0.0518364729424106	-0.0376680934830175
67	2.80378058351214e-11	1.04336274293631e-08	2.7707255236117e-07	1.46450031517989e-07	0.0611310022391453	0.578062057531093	0.869068345151165	0.33364517843604	2.21346142330053e-11	0.00119323456226195	0.743064605814114	2.87573363445688e-08	2.41319467876108e-10	1.09945368786346e-09	3.01947109454381e-09	9.26856836873652e-09	55.3054310592415	57.5659596977785	57.8628767185801	61.3693080015219	3.50643128294178	3.80334830374341	6.06387694228033	0.934697777398924	44.7721729512541	10.5007909440883	0.107451350029805	63.4600657313015	0.0485	0.23275	0.3495	0.4555	0.025851301308358	0.0411855947132143	0.0249103516773344	0.0588157555863611	0.0176173256615981	-0.0106748600041324	0.101496486886566	0.0247533525997777	0.00402162215248708	-0.0119141338015448	-0.269837506024516	0.0528333333333333	0.177833333333333	0.318333333333333	0.458833333333333	0.0254225107755719	0.0281712692002242
68	4.77983110490176e-11	3.36284062039696e-09	3.40391607116707e-08	5.64962279707735e-08	0.401522154231573	0.611428032773942	0.571122320595702	0.00852962534320605	2.45724041469924e-08	6.16162222563016e-05	0.237143833189483	5.17532651169147e-07	1.57168728129878e-08	5.24373245309746e-08	2.25245063351815e-07	5.32619109700662e-07	54.1995860425595	60.1718169423766	63.0473268766582	63.75108987352	0.703762996861769	3.57927293114335	9.55150383096043	6.91875681302054	31.0948376169017	16.0523158285614	1.39749265612591	58.1770333227369	0.045	0.2285	0.35525	0.4545	-0.173336929615359	0.0263112695505139	-0.0221433827804223	0.0497303971734845	-0.0250834425605543	0.0131011657918772	-0.432408172311112	0.176497300921339	-0.107909797215186	0.0179211218668877	-0.00413518823904028	0.0568333333333333	0.182666666666667	0.316666666666667	0.4425	-0.13308765082889	6.80904579726925e-05
69	3.15371497849274e-17	2.65916538430937e-16	3.34392524841124e-15	6.78797819180981e-15	0.401355376793029	0.42322397226369	0.0817172161855416	0.0896814003218445	4.05068606571289e-14	1.14999033061172e-06	0.538175290576251	3.26476673063856e-15	1.81343309630633e-13	9.40181661386209e-13	1.10681004334354e-12	4.01558973438533e-12	83.5015045131586	96.5554391104815	100.791359942858	101.495621699833	0.704261756975029	4.94018258935102	17.994117186674	2.88008297752731	57.143869187852	23.6591297836349	0.378932142064514	103.16740684717	0.04425	0.24025	0.3645	0.44575	-0.0123225968903862	0.146541666353157	-0.0113734158532739	0.0437552716511635	-0.0428594724879995	-0.0321470934647199	0.164680843332026	0.136047211611066	0.0729329978614922	0.0483612242717759	-0.0365560972324274	0.0516666666666667	0.177833333333333	0.3175	0.452	0.0230388943588929	-0.0246394015202568
70	9.96124285600757e-19	1.64325073850093e-18	4.25623995547985e-18	1.23921998493219e-17	0.855174800184116	0.145038906252129	0.00847862532112684	0.151653919780085	6.93043836056536e-13	2.77665017688991e-09	0.0580026816496788	6.90922000554265e-18	2.41656008217519e-12	1.19171647484641e-11	2.82301640814807e-11	1.0460750992965e-10	90.5704759895671	107.575423066723	115.752044953639	115.785358438938	0.0333134852990042	8.20993537221511	25.2148824493706	2.05553558846077	51.5638968735966	35.334532046767	3.59359377570945	117.09756367939	0.04725	0.23975	0.36975	0.46025	0.00478984838150697	0.118516224291837	0.0197186893827138	0.0635515897465563	0.0649496896966245	-0.0098661391849716	-0.0994370640536987	-0.31161658777825	0.0425664669834826	-0.00887214643178111	-0.0946311564465919	0.0536666666666667	0.180333333333333	0.312333333333333	0.441	0.0338636948954832	-0.125018995851517
71	1.37755198471756e-10	8.22610578532568e-09	2.20194028712244e-07	1.51291153401705e-07	0.0912862024850927	0.673315092798754	0.595628563903324	0.940372981522315	4.32265881972868e-10	0.000242021719216538	0.30173051166102	3.10040085263515e-08	7.10771376474709e-09	3.4683096164648e-08	1.38614801425504e-07	4.58991687771917e-07	52.0028657275616	58.1144718052019	58.4360514389846	61.2875959025623	2.85154446357774	3.17312409736041	9.28473017500073	0.00559520175511352	38.9614123552801	13.4729946596653	1.06653018706311	65.2408072870607	0.05	0.23	0.34975	0.462	0.0324620033024259	-0.0850563764199848	0.0427440749134986	0.0705961739261252	0.0261767675832081	0.00486539602650137	0.0129511350973416	0.14503187159141	0.0808851031187468	-0.00313058627762353	0.217124323451399	0.0503333333333333	0.178833333333333	0.3145	0.4515	0.0402950890648054	-0.0418753207872698
72	2.47742337378459e-09	9.24337446918683e-08	4.81921519594428e-07	4.79954111594101e-07	0.168935394157587	0.318572342795519	0.335682045555249	0.370933373160326	8.52447114714988e-09	0.000642366494118026	0.340975655569354	1.32473233333846e-09	1.41821366721519e-07	3.86164191305423e-07	6.4935434626788e-07	1.1721503335448e-06	45.9876881596429	52.4938862582421	56.4765240352281	58.368889212521	1.89236517729296	5.8750029542789	12.3812010528782	0.800535295477403	33.1516339670106	11.6490118113579	0.906759603785758	72.9508185465556	0.04625	0.2335	0.34075	0.4535	-0.0277213907566539	0.0898820599643267	-0.0345543048898448	0.0385687456768463	0.0223804187478925	0.00386572839224752	-0.165234021509636	0.0909411242391341	-0.0215391445231989	-0.0104290602073708	0.223705953090833	0.0501666666666667	0.185833333333333	0.308166666666667	0.443833333333333	-0.0524912087233206	0.0203794790852861
73	1.04558687964033e-11	8.61362764223425e-11	1.45339163438182e-09	2.94536394635063e-09	0.563100582296123	0.775039561567542	0.252047427942521	0.970688337896081	4.64063884595075e-08	1.52082297548994e-07	0.611596062241917	1.83395873688014e-09	6.73772829513702e-07	2.01350546819863e-06	5.48598946107849e-06	1.41613617214913e-05	57.3482668515062	68.5042926870228	70.6795885740648	71.0139526659041	0.334364091839234	2.50965997888125	13.6656858143979	0.00135019411663961	29.8613847373817	27.5627150845849	0.257857288816012	72.16364011476	0.052	0.22175	0.3695	0.4635	-0.0243839044882303	0.0239656527800383	-0.180554190043026	0.0380208855970423	0.0249485122893542	-0.0146819592919333	-0.077588713884477	-0.0349116626656437	0.0997626875813448	0.0166377673823096	-0.199904061558504	0.0521666666666667	0.177333333333333	0.318666666666667	0.458333333333333	0.0329990925116016	-0.0274962589195046
74	3.30767530089813e-08	1.57774524694546e-09	1.7216057506569e-08	3.35376821850378e-08	0.563410834148311	0.678161221374934	0.01084869151656	0.150211002304495	1.61363115149451e-07	0.000486617232988872	0.869537314463853	9.74293842347259e-09	8.67025905933862e-07	3.68779029386137e-06	1.3138433559422e-05	3.74444792078923e-05	40.5646228090627	61.9046089954209	64.7124057303809	65.0462385830615	0.333832852680644	3.14162958764064	24.4816157739988	2.07010679725772	27.4481505146159	12.166262228684	0.0269768217731325	68.0931825251318	0.04425	0.22725	0.35225	0.4455	-0.129871225175943	0.00568822470854053	-0.0996092977057612	0.086286828640829	-0.0344587071884437	-0.00748683693194191	0.0628919758591271	-0.241871205590632	-0.0435154426525023	0.0127880221850559	-0.181411951551442	0.0505	0.184166666666667	0.318666666666667	0.447166666666667	-0.0681436938798659	-0.0886034361324434
75	3.52574218616707e-17	2.54147118457048e-14	8.63999329035817e-13	2.18185337570695e-12	0.812762813694509	0.90387015913827	0.936443220608212	0.592035667879869	1.56702607672888e-13	1.79136863669695e-07	0.0905645394818531	4.20967715333818e-13	3.09989925436504e-12	1.58597871551793e-11	6.50704606165109e-12	2.09377582298736e-11	83.2731358081874	86.5834692215285	88.1055883605659	88.1616926008646	0.0561042402987368	1.57822337933612	4.88855679267726	0.287176399052441	54.484200871595	27.2460917282096	2.86431001119126	91.9917227254014	0.05275	0.24075	0.3635	0.4355	0.0075144482283457	0.0394767560184348	-0.0532230489727297	0.0292724494980479	-0.0343055850649334	-0.0256102789589778	-0.0532646799235677	0.00927498307605445	0.0188481299821921	-0.000863702538076449	0.161442611548167	0.0503333333333333	0.179666666666667	0.313166666666667	0.452666666666667	-0.00478360806765984	0.00204211835653887
76	8.45460487528208e-11	2.67322719601817e-10	8.79453719391875e-10	2.7678592278779e-10	0.027857500357623	0.0560750371467922	0.0140565980913855	0.687105054847472	1.04480206368772e-09	0.000139334229456849	0.218174578974465	6.26466309969905e-10	2.72460404067065e-08	1.13461879863863e-07	8.46804138526373e-08	2.4241623706012e-07	53.0164185055037	65.9441187122429	71.8800751896197	76.7169398059414	4.83686461632169	10.7728210936984	23.7005213004377	0.162237225677927	37.2394215808272	14.511125467845	1.51633751413465	74.7567524043165	0.0515	0.231	0.3475	0.4415	0.0468001014255303	0.047724906284415	-0.0324225826400935	0.0496093137129643	0.00979346730123173	0.0132869771881428	-0.231995972751126	-0.0780122723465361	0.0466701668184812	-0.0258148238422072	-0.436950910950175	0.0533333333333333	0.180833333333333	0.311	0.454	0.0119545999673	0.00217650371407691
77	8.16207897159016e-08	3.84831769966643e-07	4.68482686472919e-06	9.26098644577406e-06	0.918636797773788	0.905834770352137	0.361433869302111	0.209136863240253	1.26877187726079e-08	0.0407591947119049	0.371060598155303	3.41490104320509e-07	8.5632203849017e-08	3.37386502132647e-07	6.72581508490444e-07	1.48398506856822e-06	38.6668982008996	49.1345867260388	50.6859102143353	50.6963450469993	0.010434832664032	1.56175832096051	12.0294468460997	1.57739125102034	32.3785823852686	4.18599854979402	0.800109616027839	59.2331613163288	0.04975	0.22675	0.3425	0.45475	0.0252061693874001	0.0140998185594441	-0.0607361973465373	0.0559378742043721	-0.00355345592133273	-0.0385488567423114	0.00466448652834603	-0.141376211030071	0.0544132739506245	-0.0298338283504516	-0.0166132906467323	0.0443333333333333	0.180166666666667	0.322833333333333	0.445666666666667	-0.123619972629777	-0.03346825784838
78	4.74041476370533e-07	4.2230559500733e-06	1.76471487627824e-05	2.49179534678422e-05	0.362459798418863	0.459012667774751	0.286991365880367	0.326207820198671	5.18105130822539e-06	0.000920030354698965	0.128858457251383	9.12390731518513e-08	3.04927550025722e-05	0.000119395727673172	0.000212805287373415	0.000568291581209931	34.9571668499411	43.3967107728822	47.2254588045253	48.0548114040212	0.829352599495905	4.65810063113895	13.09764455408	0.963893654145522	20.7691635537667	10.9819608046691	2.30620328783516	60.6219067105846	0.0515	0.22325	0.35175	0.45675	0.0188027043290201	-0.0201566657093532	-0.000980554316877252	0.0343741791689283	0.000241449746509668	-0.0259165703258867	-0.163594286234862	-0.10583157817588	-0.048815148120495	0.00604350789279139	-0.0947259463882683	0.0471666666666667	0.185833333333333	0.319833333333333	0.441333333333333	-0.106309446475177	0.0389145666769397
79	1.4647932429323e-11	1.92668198228693e-09	2.88451996343301e-08	6.17536794175513e-08	0.781547557955045	0.837727386238474	0.808782870169949	0.234193747123707	5.2985001114633e-08	2.98820851175327e-07	0.640237035045766	2.27344244043378e-08	5.00252247737248e-07	1.59928544026867e-06	5.97650006489809e-06	1.30995520224697e-05	56.6503360930801	61.4477908897243	63.4526035147137	63.5295003950159	0.076896880302229	2.08170950529166	6.87916430193582	1.41520805319215	29.6043827029225	26.257314695029	0.218432296022002	66.007949329181	0.048	0.22825	0.3655	0.45675	0.0686612054073555	0.0149767305963954	0.0125017851411375	0.0523069023737312	-0.050400911674534	-0.0311133957333156	0.0121127746254407	0.034815716527446	-0.0731108032549221	0.00553537154611209	-0.0432626804605612	0.0533333333333333	0.1835	0.316	0.452	0.00872670133280624	0.0177141411721392
80	7.59775136593518e-09	1.43090983363104e-07	5.43340648977119e-07	3.39845020743975e-07	0.0797294120626354	0.168975059207424	0.156681982684013	0.218118504416046	5.07100151442573e-07	2.065273569593e-05	0.850389590964537	3.48258212698389e-07	2.6411092334435e-06	1.03820913081757e-05	3.67471057253883e-05	9.6735180479847e-05	43.6463813191149	51.4686311804544	56.1749908510537	59.2453998145356	3.0704089634819	7.77676863408124	15.5990184954208	1.51670699232773	25.2366248694198	18.1281337679138	0.0355780172048981	57.2911195686139	0.0475	0.236	0.35375	0.45425	-0.152540952549199	-0.0626748519310884	-0.0615075853520854	0.0607535331171166	0.0120110452808713	0.0158450955694794	-0.155448788262702	-0.263919174099974	-0.0117660634370558	0.00201422870704958	0.286302571608464	0.053	0.194	0.312833333333333	0.452333333333333	0.00511104574038514	0.0435738043626301
81	1.88049354383281e-10	3.76685020193848e-09	5.54338303863624e-08	1.05077349855004e-08	0.0138473578469163	0.15643736770534	0.121860948716762	0.556245074792248	4.34368870093079e-08	3.37240112203728e-06	0.340556272858011	1.45233082527091e-07	4.92248559828888e-07	1.68297414638503e-06	1.83582381083657e-06	4.6413321804048e-06	51.3563239841169	59.9114482519799	61.8502898142542	67.9077897931784	6.05749997892417	7.99634154119849	16.5514658090615	0.346247464658518	29.989603943055	21.5920882062492	0.908336149870593	61.3902691779153	0.04725	0.23325	0.36925	0.4495	-0.115331279524756	0.0353406225777891	-0.117191229439977	0.0756014742584182	-0.0223571888812759	-0.026997837837594	-0.0277374666923257	-0.0518304966423233	-0.095365011461557	-0.102932873734792	0.256089197664219	0.0498333333333333	0.187833333333333	0.324166666666667	0.439833333333333	-0.0206849879881164	-0.0508231301119146
82	6.4004558268712e-11	5.18221268764455e-11	1.35532404197685e-09	1.31321231512841e-09	0.144896616477672	0.650339835564453	0.054637629410852	0.27038800388264	7.32913372726249e-08	1.66375123934828e-06	0.113295954118181	2.85678618415815e-10	5.82510256755164e-07	5.08024002013998e-07	2.14202903118306e-06	1.29145075331101e-06	53.5939894470794	69.6490471628204	70.8467614265828	72.971932345703	2.12517091912014	3.3228851828826	19.3779428986236	1.21477753150202	28.9757161436919	22.9487874093757	2.50763346371787	76.6412346261342	0.04425	0.23425	0.3555	0.44225	0.00397051109077075	-0.205384944521944	-0.131313073897342	0.0975285927501998	0.0222192010288107	0.0152818341087965	-0.0351377810540032	0.09160228152779	0.000154475824973365	0.00316912290315304	-0.049451916321527	0.049	0.1895	0.3095	0.458333333333333	-0.192270107933206	-0.0658632780264203
83	3.0404868236085e-09	3.32363153164728e-08	3.5075950812198e-08	7.52049918426187e-08	0.799868397584554	0.147796866038716	0.0945128079272958	0.419005409737383	4.83958222266919e-09	0.000661910124937719	0.455369578238894	2.530072765716e-08	6.28723375198064e-08	1.86917315737728e-07	1.40070378336223e-07	2.80633162445851e-07	45.5601943451475	54.8811741499812	62.9738231606025	63.0380942454431	0.0642710848405841	8.15692009546183	17.4778999002956	0.653103129714509	34.2528819613508	11.5932674224277	0.557251997684943	65.7437090032339	0.04775	0.2305	0.34375	0.44775	-0.205013409547811	-0.0556885790668431	-0.052837182080519	0.0761331085981101	-0.0237857841817572	-0.0302843724355156	-0.253061520633392	-0.152555131903302	0.0459103444986507	-0.0765547760800603	0.163033104157225	0.0513333333333333	0.182333333333333	0.311166666666667	0.455333333333333	-0.00282971559558185	0.024308362073778
84	1.30212397683441e-14	1.82774494434885e-13	1.60334520876377e-12	3.62115807679991e-12	0.584429571378682	0.44825463158368	0.147402252503215	0.322543150245191	9.72885376770798e-11	7.17494595915709e-08	0.761083093839705	1.27538821159819e-13	1.09730881687844e-09	4.77720683139733e-09	2.30580685714716e-08	6.92164485988975e-08	71.1429255459661	82.2356827932235	86.6779030672769	86.9770311184257	0.299128051148728	4.74134832520213	15.8341055724595	0.978606220605798	41.8752051212614	29.0169042428515	0.0924517543826369	94.755777222902	0.05275	0.23875	0.3705	0.44175	-0.0670218373485848	0.0137391296888376	-0.0344272728495948	0.0368620135347143	0.0489909169789874	0.0221510698710486	0.0350706015774683	-0.0643108985750566	-0.00333762792129166	0.0247417324972896	0.0917511601823685	0.0483333333333333	0.185	0.318333333333333	0.444833333333333	0.018407722681046	-0.100907178602842
85	9.16520982701888e-13	1.5782116046872e-11	5.15786445769687e-11	1.19551157147248e-10	0.718920757589406	0.268983632943935	0.128904594500312	0.62913508040617	5.46307176853773e-11	8.11058244154475e-06	0.675511615819766	4.28104441734232e-11	8.07660891670318e-10	4.26377973343478e-09	1.32941127450512e-09	4.24637569508317e-09	62.379684764659	72.3189180948393	78.5920694503002	78.7215985762596	0.12952912595938	6.40268048142025	16.3419138116005	0.233235476444406	43.0039048238814	19.9116208487721	0.175222379386469	81.1611801900733	0.04575	0.23675	0.36125	0.44675	0.0191429045526967	-0.0923878322325072	0.101185477323648	0.0510825867181236	0.00940533703355026	-0.00703589867770293	-0.155850044077627	-0.267293833481394	-0.108836796054532	0.00807314224199807	-0.30009387370891	0.0478333333333333	0.1825	0.318166666666667	0.451	0.0197215249249757	-0.0362786826665351
86	2.53090757082391e-16	1.5063689936736e-18	6.30964028713508e-18	5.16495066205715e-18	0.0899458840458618	0.0755932359634573	6.39859372683681e-05	0.0944165127509306	7.08554461441073e-13	9.24258996362422e-07	0.14019611721711	1.45132219908973e-15	3.72965369953822e-12	1.35949170401402e-11	5.02036561782142e-11	1.13297776771855e-10	79.2339389448607	107.763043881518	114.875095686184	117.750437339499	2.87534165331454	9.98739345798094	38.5164983946379	2.79741338664371	51.5204426826767	24.0797764862855	2.17580525143603	105.014721405405	0.04575	0.2425	0.36475	0.4655	-0.188790175528125	-0.0711384529302932	0.0389821284350742	0.071720768966802	0.0491138288198776	-0.0370581839821269	0.0454071283489204	-0.0449808994331855	-0.244009963224924	0.0121434872130888	-0.287671419577667	0.0531666666666667	0.182833333333333	0.317333333333333	0.4505	0.0179394297806842	-0.0220240924938345
87	1.05626185688723e-12	1.82483384748778e-10	4.09854733136617e-09	9.03515047807872e-09	0.766128122049373	0.916560382914807	0.860296422747004	1	1.55877097823667e-10	4.60870033757896e-06	0.593143600719624	1.19500360196562e-10	1.74339411893168e-09	7.43908219892225e-09	1.62162850180303e-08	4.53814722769478e-08	62.0867509177988	66.8085829243792	68.1896285519833	68.2781010437611	0.088472491777793	1.46951811938197	6.19135012596234	0	40.9537191403451	20.9933926933809	0.285461647265038	78.722610982334	0.049	0.23575	0.3545	0.44525	0.0253215708777469	0.0673360291442133	-0.00307993495066309	0.0143089233485624	-0.0377862242191626	0.0109776919202284	-0.00792965288583595	-0.0663552575121156	-0.00164802783400911	0.0354205248926342	0.0435082135922842	0.049	0.182833333333333	0.3105	0.439833333333333	0.034312841568466	-0.0141006199254731
88	5.9605227215071e-09	1.23682175530639e-07	1.28428015511651e-06	2.56206789805855e-06	0.800010686664168	0.813022862170863	0.538414896222821	0.939595439592399	1.55440154085279e-08	0.000778578240774955	0.233504691259524	8.03168579340565e-07	2.23684394109824e-07	5.79851819490561e-07	2.42465629190143e-06	5.09706016329452e-06	44.1538831469516	51.8109959035137	54.0006528267695	54.0648305737777	0.0641777470082161	2.25383467026404	9.91094742682617	0.00574235855629013	31.9840937379959	11.2916174002548	1.41938478327938	57.0551509640164	0.049	0.23425	0.35425	0.43775	0.027225463592981	-0.0638462011392489	0.00182399380517731	0.0331483070823767	-0.0564893639785645	0.0247337326636366	-0.320390864651188	0.0753701837643522	0.0706690015151424	0.0124271177775508	0.0688029938506083	0.0486666666666667	0.187333333333333	0.321833333333333	0.449833333333333	0.0181180178536924	0.035496482464567
89	1.25346422682583e-13	3.5625934855218e-12	6.21243335587103e-13	1.14728425651379e-12	0.372538431093067	0.0155092509218743	0.0166765159609997	0.295471906315951	1.50481924946833e-08	1.22305485559802e-08	0.275261754653941	4.9288448385124e-13	1.26081667684686e-07	2.03957285623756e-07	1.1092971168068e-06	1.22532701887641e-06	66.4822448833438	75.6452040648874	88.8658420061838	89.6610218655987	0.79517985941493	14.0158178007114	23.1787769822549	1.094519919292	32.0470694846153	32.4498962418493	1.19033618316098	91.6257012957058	0.05475	0.239	0.3595	0.45775	-0.0256203294570814	-0.136299911754475	-0.0922492763409751	0.0266418939015371	-0.0196864140123745	0.0253291570452908	0.184543533263341	0.142930049336288	-0.0652346159872949	0.0598390881867406	-0.0471447412404785	0.05	0.191666666666667	0.304833333333333	0.446666666666667	0.039176941124609	-0.00492144227823227
90	2.76238537989444e-17	3.10278886676581e-15	2.23029746183955e-13	2.23366184455378e-13	0.134545805319938	0.81134747635518	0.558706515738284	0.0595381112451131	2.85310964391718e-15	1.80072155716297e-05	0.480160001412454	6.03789592097249e-16	8.52323472564312e-15	2.28890362228844e-14	2.35442028642065e-13	4.44783866500448e-13	83.7728138544771	91.1948884734011	91.2209484407067	93.460203279159	2.23925483845233	2.26531480575795	9.6873894246819	3.55020452079725	62.3652674795721	18.3892381221413	0.498499886993159	107.008173426115	0.045	0.2445	0.3525	0.444	-0.159270760959721	0.0218782584565441	-0.0115098918429756	0.0319703942176916	-0.039672492735254	-0.0144263678289784	-0.0396200174560326	0.07288745430292	-0.0200514019249459	-0.0245516141809661	0.374361948546978	0.0533333333333333	0.179	0.311333333333333	0.451166666666667	-0.0223429119830643	0.0198389201716185
91	1.82525949993613e-13	1.35353709753227e-10	4.89312071940254e-11	1.44898823342951e-11	0.0252778796417354	0.00620034718354082	0.081287076703247	0.363351097400653	1.16257441593269e-07	9.78899231677768e-09	0.0212959123107184	6.10009186762443e-13	9.96477563565539e-09	4.13525162744027e-08	1.48178894925419e-08	4.50739233097145e-08	65.7078788226208	67.4840628174788	78.71580115502	83.7205494018199	5.00474824679986	16.236486584341	18.012670579199	0.826277653725811	28.0824148936226	32.882712062401	5.30241223064513	91.1305608961999	0.0555	0.2265	0.3715	0.47025	0.0682342030772779	0.0109485750757494	0.0731655248731561	0.0288270999662768	0.0290696673197129	-0.00972275570953952	0.177933442249041	0.0372216574431406	-0.125722627475061	-0.0332700881586762	0.0951308616996235	0.0513333333333333	0.183	0.316	0.446833333333333	0.0462604922875196	-0.0444881082798635
92	8.65380432394177e-09	4.03664402347797e-09	3.34912153708875e-08	6.27997982933832e-08	0.526794491025343	0.588159889042319	0.0438078870240657	0.772125187961378	2.4196169080885e-09	0.0081869892917195	0.243489332905468	6.76801630760347e-06	3.4168977934947e-08	1.63248237749391e-07	8.6541428090121e-08	2.77656445589795e-07	43.3741231892782	59.7526177407999	63.0870755325595	63.4876465809211	0.400571048361599	3.73502884012123	20.113523391643	0.08386594882586	35.6026216073424	6.99210765852877	1.36027785384249	49.7329746183638	0.04625	0.23075	0.35	0.4395	0.0443463840724671	-0.0579156758430944	-0.0406783258588054	0.0549292315238812	-0.0361327667578201	-0.0102327114789845	-0.270009871205292	0.100530859478735	-0.0536495055709149	-0.0325460417913813	0.0545731161857635	0.0475	0.181666666666667	0.3245	0.451333333333333	-0.227428769112875	-0.145794589988865
93	2.33735843193902e-14	2.12640244469364e-14	8.13410388984393e-13	2.09479174629214e-12	0.91251202271438	0.936828881605719	0.0745085362263268	0.381669241979959	1.62403446208192e-14	0.00068478646832726	0.681343155768323	3.86115653835453e-13	1.9322116137064e-13	8.86898162423095e-13	3.00818891445591e-12	8.68077260782663e-12	69.939702001655	86.9753489801733	88.2447269810145	88.2567985232308	0.0120715422162903	1.28144954305753	18.3170965215759	0.765318427811962	58.9418217601942	11.5300914108611	0.168617788171105	92.1921815297581	0.04825	0.24575	0.34725	0.444	0.0313907495323381	-0.283772787517843	-0.00807456894118847	0.063362788509909	0.0412362129511791	-0.00276903672534583	-0.283114240312758	-0.0419123055456816	0.0744391611018334	0.024311375475385	-0.266262997711266	0.0445	0.181833333333333	0.314666666666667	0.448166666666667	-0.011320492399079	0.0491016821141515
94	1.97428787365957e-07	1.52507112022626e-06	7.19653740618601e-06	5.86039229408627e-06	0.12691942671897	0.301336802063447	0.178118429646229	0.789946273342393	5.89158832016666e-08	0.00726422858010675	0.357801642648407	5.24794909291638e-07	5.81470716677659e-07	1.71455646596484e-06	4.99058546652545e-06	9.24605851137587e-06	36.8066654588329	45.852744333999	49.5734514840733	51.9032362298167	2.32978474574338	6.05049189581769	15.0965707709838	0.070958507310479	29.3987417287262	7.20644383089711	0.845594445965617	56.2623301280969	0.049	0.23675	0.35175	0.4525	-0.0733259527550841	-0.0861948706796251	0.0308274902022934	0.0715029246523891	-0.0478969033709014	0.0160091811398703	0.11540409274317	-0.168223499940126	0.022123072854711	-0.0799323053531595	-0.295831277628127	0.0478333333333333	0.1915	0.325833333333333	0.443166666666667	-0.199441005211462	-0.165907746096596
95	4.91313968612825e-14	2.69527238537669e-14	3.8857636535017e-13	5.1378764912079e-13	0.208248187238339	0.406799530820922	0.0170081834148284	0.780572679536562	3.51317811179974e-12	5.85299039481127e-06	0.548626751906627	7.90089038097791e-14	9.90553679249760e-11	5.17352605472699e-10	9.18069995640435e-10	3.26739544906455e-09	68.4109597313654	86.4543019249832	89.9457083793677	91.5292715915057	1.58356321213796	5.07496966652252	23.1183118601402	0.0776028118630165	48.3789577582611	20.5356834196882	0.359783044152209	93.5978338861183	0.05025	0.24075	0.34625	0.44075	-0.173375696286725	-0.00856846220576198	-0.187275691894337	0.0342292323760681	0.0177463821158188	0.00847089325866258	-0.053384139610075	0.0727855840455165	0.0682473082590068	-0.0146076278855615	0.104242365721733	0.0515	0.183	0.303	0.446833333333333	0.00575850547590077	-0.0173904923670174
96	1.72352770936421e-08	2.17917669726773e-06	4.82061369619916e-06	4.74275865570289e-06	0.174201145083626	0.18839309804071	0.48370475827384	0.491874418349556	2.7020647321895e-06	7.55040232569582e-06	0.843928438223568	1.22296556711142e-12	3.75102847251242e-05	0.000131220118943169	0.000411145190001892	0.000963138885441669	41.9315879684	44.9950795706754	50.6120772494396	52.4584903831783	1.84641313373868	7.46341081250284	10.5269024147783	0.472423357315165	22.0172822632267	20.0484672730545	0.0387582157745783	89.5121960250752	0.04925	0.2235	0.354	0.453	0.0128986983930012	-0.0966327207412576	-0.148374641811351	0.0303294041239998	-0.0073833223177712	-0.000713928658227733	0.0447666772361276	0.0448588953355982	0.106462679512442	-0.0675950258830593	-0.0571775366070415	0.0523333333333333	0.185	0.311	0.451	-0.0359835542018051	-0.027178086091514
97	1.49682894942088e-09	4.11965404810874e-08	7.28418399548735e-07	1.50235050137834e-06	0.920741687455899	0.957163074222446	0.676395108806569	0.626735450759369	3.25537651613232e-08	3.18309485196018e-05	0.718284254664444	1.32742865554467e-07	4.24473248519866e-07	9.09094431616457e-07	1.97606788225621e-06	2.80610964763481e-06	47.0387617212982	54.3814378875977	55.4364385265653	55.4463386764182	0.00990014985291054	1.06490078882052	8.40757695512002	0.23651379752755	30.5490117498139	17.3052304864941	0.130142578289451	61.6160538158023	0.049	0.225	0.354	0.4565	0.0388403928107723	-0.0775920553834088	-0.0164912700900115	0.0471278668295046	0.0186934643945793	0.0189573736374261	-0.214877817671298	-0.0846489389981677	0.0170681002736165	0.0139235023403753	-0.0262278964484502	0.0511666666666667	0.179833333333333	0.314	0.452833333333333	-0.203041800769331	-0.0456420552105731
98	1.47995753719569e-14	3.88694715469434e-12	5.55753247903674e-11	1.23652579098088e-10	0.635653584941524	0.670673685145518	0.734490843909039	0.233446035871169	1.84575981559062e-09	2.44281638895458e-08	0.205969410513691	7.36717003253879e-13	1.5917365963476e-08	2.67624160831789e-08	1.71025010766878e-07	2.34683912429329e-07	70.879681207618	75.4509342476595	78.4167639349398	78.6412356924775	0.224471757537685	3.19030144481803	7.76155448485952	1.41974101232972	36.1300762070987	31.106265315575	1.59953295399646	90.6918956444032	0.05525	0.2375	0.35625	0.4395	-0.180774273034481	-0.0346914105629809	0.0150999390362743	0.00746444751191117	0.0159157998253102	-0.00843582463612272	-0.061796563439168	0.0512704225208099	-0.0229670880009974	-0.0886134979210565	0.011093626453986	0.0498333333333333	0.1875	0.302833333333333	0.452333333333333	0.00386487636979564	-0.00604311762213604
99	1.68327061798555e-12	4.51550694500596e-10	4.33728044725073e-09	9.18092063132203e-09	0.666502917954999	0.625795556469926	0.789746499531635	0.384103870513418	3.34248483780196e-09	1.99250756609052e-07	0.657760933124833	5.57573515575459e-11	3.77953416474202e-08	1.52944903478507e-07	9.68098552399524e-08	2.68017372484497e-07	61.1244880304803	64.7547732346648	68.0531485562024	68.2388686025588	0.185720046356437	3.48409536789404	7.11438057207852	0.757525983196956	34.9733525393622	27.0403663867837	0.196254881617278	80.5347853279537	0.04875	0.22975	0.36175	0.449	-0.0178720533308311	-0.0360255044673238	0.0413508464498314	0.0589109966316034	-0.00151443264096045	0.0104063587817029	-0.118557785688092	0.225940576249956	-0.0474583119434354	0.0176485172367204	0.00965765498127928	0.045	0.181166666666667	0.311666666666667	0.4535	-0.0595966109958088	0.0476259402960762
100	7.98723367774986e-11	7.17425567925198e-09	4.89630172118233e-08	1.06915768807962e-07	0.955889637050675	0.589100344873374	0.619671447673647	0.146749683461067	2.30474973388141e-11	0.00801271419543561	0.80557228924822	2.6639874152206e-08	1.91247356735253e-10	9.92810137440673e-10	3.43436312128083e-09	1.19218017544714e-08	53.1344377833448	58.4298073435202	62.1554376715212	62.1584971256816	0.00305945416039322	3.72868978216138	9.02405934233684	2.1057155300723	44.6930413781156	7.03063039051085	0.0605858984345105	65.6161984057222	0.05	0.23675	0.35075	0.4495	-0.17636632208124	-0.00213932403682282	0.0463044507779455	0.0322520333547064	-0.0156676556767497	0.00822356245006412	0.0970391895404207	0.0774886274681185	0.0392162541602012	0.0545412385930723	0.203818596964661	0.0566666666666667	0.1815	0.325166666666667	0.452	-0.124940654617175	0.0934682302391696
101	7.94610109753232e-12	2.06696299498644e-09	5.32171067824832e-08	2.93204385580757e-08	0.0640856020938741	0.536244358883163	0.760468548557346	0.39741287323574	9.06606941798772e-10	2.4411154826482e-05	0.094183603207365	1.29176651336048e-09	9.40209653649243e-09	4.38262787193785e-08	5.06831818936368e-08	1.71535462573583e-07	57.9162816748867	61.2869926472413	61.9506537280977	65.3790165282626	3.4283628001649	4.0920238810213	7.46273485337588	0.716140340291531	37.516117873125	17.8098863749219	2.80137333551465	73.0117327583491	0.054	0.23375	0.363	0.442	-0.0493174121164051	-0.0689623717470937	-0.0782465323255633	0.042984140022108	-0.029684000607069	0.0163114689844665	-0.0308848393832709	0.00661650844574134	0.110752514146289	0.00992400626697049	0.105845724258861	0.0501666666666667	0.183166666666667	0.322166666666667	0.459	-0.0205538215806908	-0.0100281034683971
102	2.96821128971828e-13	2.91062885578184e-11	8.91277763820169e-11	1.8184107904015e-10	0.519133474839596	0.237886466472588	0.292296073941941	0.127443464078403	3.6339024330178e-10	4.76959889174605e-07	0.431022741138214	4.81076954526769e-08	1.45952035659349e-09	3.05486078666275e-09	4.47890842799063e-09	6.74616117190443e-09	64.705576131877	70.9459358988679	77.3057295682811	77.7213440685009	0.415614500219817	6.77540816963301	13.0157679366239	2.32337234425722	39.3002744223122	25.3548168463149	0.620066053479604	64.1509102616031	0.0545	0.237	0.37325	0.4565	0.0440882559098978	0.0485438552835635	-0.0353551482308517	0.0423590735688678	0.0237407810369566	-0.0140306848293999	0.089175628555417	-0.0286718725004192	-0.191424527773484	-0.0189262783261995	0.104236616710695	0.0476666666666667	0.185	0.324333333333333	0.4485	-0.168400380667126	0.0788868019484174
103	5.23023645558679e-20	5.07251330223893e-18	1.85111839265595e-16	4.53438439060026e-16	0.558873799981197	0.774019938936067	0.437594008216424	0.236363457110802	2.03333899754998e-16	1.64663036941626e-07	0.275053761780881	8.27029772500863e-17	1.80200014754844e-15	1.18743399961048e-14	5.88480410328862e-14	2.60130888727012e-13	96.5901388720813	105.141599032664	107.316362723679	107.658020641684	0.341657918004785	2.51642160901974	11.0678817696025	1.40215278206506	67.5700407515887	27.4090009187839	1.19136813053228	111.50908096266	0.0485	0.24225	0.36175	0.44375	0.027227455750369	0.0793172017788311	-0.0242441450318844	0.0233839952447941	-0.0255583922334213	0.0110495200085773	-0.0710591413954926	-0.166386408082047	-0.00499114025139987	0.0529809180873273	0.0232233081264887	0.0538333333333333	0.1745	0.311333333333333	0.454833333333333	0.0211431705271833	0.0109491172574895
104	9.92548987713287e-11	5.23036054253748e-09	1.17727765887967e-07	1.56298294087144e-07	0.270469212713161	0.842391526430219	0.665895418668639	0.8941069762732	1.16919091159359e-09	4.01025796340469e-05	0.908533701972534	4.39193422264175e-07	2.40477048395506e-08	4.42418428426546e-08	4.29861267852894e-09	8.11062870212855e-09	52.6834889513193	59.1572412241585	59.9913950181653	61.2057607882598	1.21436577009445	2.0485195641013	8.52227183694049	0.0177180736245646	37.0200778278449	16.8665279195084	0.0131993089999014	58.5945602174993	0.04875	0.22975	0.35125	0.4505	0.0346041228755651	-0.0510089392165501	0.0294223844738179	0.0523418197645742	-0.0241581643120336	-0.0583981172124319	-0.070083152563309	-0.209194591749935	-0.0205776380500391	0.0267678271667113	-0.307336363398112	0.0481666666666667	0.179833333333333	0.311833333333333	0.449333333333333	0.0169900208379655	0.0547067754959717
105	1.5348142716154e-10	2.31824872295505e-09	4.9286758548463e-09	1.04205727531368e-08	0.668450297574785	0.227888980417044	0.135656489790275	0.409975233311513	2.78011871638565e-10	0.000741298618699813	0.345380171033694	5.52977641426206e-08	3.21569899120691e-09	1.49977646228132e-08	6.35026035295411e-08	1.93805356521125e-07	51.7783299361763	61.0243684352608	67.7448100725742	67.928230278194	0.183420205619768	6.90386184293311	16.1499003420176	0.678872534543643	39.8232779923619	11.3827356632573	0.890358519469373	63.8044591791802	0.052	0.226	0.3595	0.45575	-0.000171284803192024	0.0992638332191281	-0.113889844928535	0.0587464720073201	-1.20543184200129e-05	-0.0539795324917623	0.0531127324530478	-0.0516630229877707	-0.185727848495378	0.011692291463648	-0.0573478301255572	0.0483333333333333	0.174666666666667	0.326833333333333	0.446166666666667	0.00144923574845912	-0.113771214734779
106	4.78208173673426e-16	3.05285929069103e-15	1.19459514910733e-13	1.99328533662846e-13	0.300564219156736	0.777507141727563	0.148925333899023	0.67158727874288	2.54889303858909e-12	5.62858423706899e-08	0.308037037102628	2.05993860123751e-14	4.5026685251469e-11	1.9505392159758e-10	7.7072858483916e-10	2.13498916534411e-09	77.9289529968446	91.2303751854197	92.6519636005032	93.7236527468413	1.07168914633803	2.49327756142156	15.7946997499967	0.179751041645886	49.0082413463861	29.4872472713669	1.03907355205411	98.9527501805624	0.05275	0.24575	0.3595	0.4475	0.026041778839353	0.0158814755449937	0.0478248207521451	0.0645058910765836	0.0222833888770573	0.0106922660629834	-0.0790144905463101	-0.0395106520581803	-0.009590200451768	-0.00413719444204515	0.0187668254563612	0.0508333333333333	0.187166666666667	0.307333333333333	0.437166666666667	-0.0365400007797559	-0.071869036994095
107	1.96540544933239e-10	2.54816011421161e-08	1.5417646305915e-07	3.28676670382718e-07	0.930891607261434	0.573923002149559	0.707423231542777	0.17286695204193	5.02095203436650e-11	0.00806442891532171	0.837391510822116	1.39221109837884e-07	3.59735123719257e-10	1.52913808709278e-09	7.05198160034639e-09	2.04997806815018e-08	51.2645524863765	55.4985753692163	59.3225477640008	59.3300686616421	0.00752089764137054	3.83149329242588	8.06551617526566	1.85790358211716	43.1690162092946	7.01911035864578	0.0421198366948374	61.4964415490899	0.043	0.233	0.3565	0.44925	0.0145753022446073	0.0061655514003923	-0.0293745500039045	0.0479251165805618	-0.0112116353345637	-0.00412575353800281	0.0246591805176136	-0.0626994012148231	0.144560825053042	-0.0368211242625522	0.125302386675498	0.0488333333333333	0.179	0.330833333333333	0.447166666666667	-0.0847916246317671	-0.0921509529313774
108	2.01249724376862e-09	1.94550186786392e-08	2.42499105959553e-08	5.16879087973152e-08	0.757116819001579	0.164822613479233	0.0925993755569085	0.854184928368258	5.9055662732908e-08	1.92227766159421e-05	0.934635847485717	2.06784214971661e-08	4.54411083037535e-07	2.06147016067626e-06	6.13613358852829e-07	1.99826580087879e-06	46.4213669559394	56.124574332418	63.8767778095935	63.9724251981388	0.0956473885453306	7.84785086572083	17.5510582421994	0.0337756122980863	29.3941493482216	18.2647882186393	0.00672624113940401	64.2656953662639	0.0525	0.22175	0.357	0.4525	0.00875528164530171	0.0520766877688522	-0.000247408818056704	0.0724881609270269	0.00130243420453645	-0.00182659247162939	-0.185258466967382	0.00961254420140607	-0.18994703574612	-0.00594689709390597	0.0767385863450807	0.0516666666666667	0.177666666666667	0.315833333333333	0.453333333333333	0.0036309227707778	-0.0603473802725087
109	6.94310460397279e-12	3.4201656663984e-10	2.12251906847908e-09	4.87585164556548e-09	0.90440431562712	0.49323537736888	0.395156328975256	0.0423432351330044	3.13685632113115e-09	2.25046543003036e-05	0.0939384595410843	1.7226891640869e-10	7.52782421072497e-09	3.42998974646314e-08	1.97811684465651e-08	6.12864468630385e-08	58.1954431311169	65.3854439759161	69.7720359893428	69.7864598831366	0.0144238937937189	4.40101590722043	11.5910167520196	4.12143148003088	35.0969878932992	17.9646423636113	2.80555281441957	77.8504521313322	0.0545	0.23075	0.35425	0.4565	-0.145190077305485	0.0126088615126958	0.0209414940625781	0.0638061517797333	0.0272002688605355	0.0235459340145333	-0.0403398937377351	0.0477772316576889	0.196451900706238	0.00714972559250471	-0.0706824311002856	0.0455	0.182	0.3135	0.4395	0.0282760669434466	-0.0418757964027296
110	9.25926380361506e-11	2.32581482783702e-08	1.13593334621718e-07	5.76315980046035e-08	0.0570327374069854	0.156729033748496	0.453892848181581	0.937425847397327	7.1525351209445e-05	1.17675361449378e-09	0.345475363898025	5.2323033231203e-09	9.7352985005772e-09	4.67071409694488e-08	9.7825788066633e-08	3.19802794999961e-07	52.827720425943	55.710495331281	60.0799182767587	63.7015550325232	3.62163675576448	7.99105970124219	10.8738346065802	0.00616313484124476	15.7700633545483	37.0075062200413	0.890007173735285	69.6142788554492	0.0455	0.22025	0.37025	0.45675	-0.201716181866472	-0.0799018027009379	-0.0376483350384545	0.0248845648567072	-0.00597185149194088	0.0106310198464757	-0.0257042378458105	0.175018082628002	0.0420965913312204	0.0310719540123388	0.326295834033822	0.0451666666666667	0.187666666666667	0.3115	0.447166666666667	0.00973207969381473	-0.0404554623534908
111	5.59826941492148e-11	1.61036485888977e-10	3.48101815202191e-09	7.73718960602109e-09	0.784199929041956	0.905253687254173	0.192494507981813	0.436157025360838	8.59051643897288e-08	4.96219398184101e-07	0.675542984211257	1.03505618218932e-08	1.22163036373339e-06	4.00367756176447e-06	3.6326827623581e-06	8.74002291057338e-06	53.8717815517084	67.0913616606704	68.5830090268428	68.658002826749	0.074993799906224	1.56664116607863	14.7862212750406	0.6063721853684	28.6681473901244	25.2784600373998	0.175186454131108	67.944771818739	0.04675	0.221	0.363	0.44725	-0.0563099748862183	-0.204490744552669	0.00352397337168649	0.037501221991893	0.0176632107233182	-0.0160067428489219	0.0342956458534997	-0.163262880849331	-0.0755093200224973	0.0489197726759227	-0.17206230151917	0.0501666666666667	0.1775	0.3145	0.4515	-0.120304688589189	-0.0175849946781198
112	1.26451322380763e-14	1.15100224572175e-14	1.85621134713567e-13	3.67125399508543e-13	0.414086831325369	0.551417036907324	0.0322899033907027	0.358822720455274	3.39818264154817e-12	2.18441157327941e-06	0.374946340724613	1.16239372609417e-15	4.85248504938748e-11	8.42633954816189e-12	8.36533047324691e-10	1.13631501139933e-10	71.2031918007997	88.323022925164	91.6420999801048	92.3091361902189	0.66703621011402	3.98611326505488	21.1059443894192	0.842009374322515	48.4442209496829	22.4256156147658	0.787205895616353	105.519792504408	0.04375	0.23525	0.361	0.44	0.140718139115059	-0.0819024810445842	0.132655424615491	0.0570461767717731	-0.00975832801349392	-0.0131499340948177	-0.179691474756586	0.186156789726295	0.111976897221861	-0.038069074553506	-0.0425618158742257	0.0476666666666667	0.178	0.315333333333333	0.449	0.000374778253784706	0.0960966010741507
113	8.62822617440155e-15	1.39316397247441e-12	2.74785801505404e-12	2.62242423594326e-12	0.129297204843773	0.0753248126709467	0.150947187143421	0.875652318704213	1.08567580457561e-13	4.27765678019207e-05	0.297166647349827	2.67242909164262e-12	2.57190830407672e-12	6.4499412711334e-12	3.49258825362605e-11	6.83702363339108e-11	71.9890137839393	77.735073089636	85.4309915204576	87.7319138017774	2.3009222813198	9.99684071214142	15.7429000178381	0.0244869290904717	55.2054448548897	16.7440335931242	1.08686599643261	87.687756917837	0.046	0.246	0.359	0.44275	0.0629679510853974	0.0843157056096293	-0.0425376572112714	0.0186219838334744	0.0151984329670451	-0.0436948013209268	0.0198418496007143	0.0837879176051227	-0.29319367043136	0.010810988730118	0.0421796187973895	0.0453333333333333	0.184	0.3195	0.453333333333333	-0.0808897053646519	-0.0679378107179677
114	1.91009166308831e-12	8.57693054056916e-11	2.55978630493305e-09	2.76966117245892e-09	0.174817410949467	0.753829144021342	0.503615794511881	0.0372078209912791	2.70598847079109e-09	1.11734968533651e-05	0.130881941488703	6.20333118414744e-10	3.66348223799415e-09	1.89574490850797e-08	2.95533778189287e-08	1.04031859099104e-07	60.863372777254	68.5139212836948	69.3222915524821	71.1634313824979	1.84113983001589	2.64951009880315	10.300058605244	4.34087389505112	35.3847389174225	19.2995108904433	2.28201253301268	72.7119936286007	0.04675	0.2295	0.35025	0.456	0.097748523249454	0.0123848859758708	-0.00320933220659794	0.0527698062540129	-0.0134127206178659	-0.032658793967787	0.0346238558705437	-0.181854502656912	-0.0163341843519758	-0.0403080760524193	-0.129020593687019	0.0561666666666667	0.180666666666667	0.308166666666667	0.440666666666667	0.0185275799854165	0.0478217379298069
115	2.35232306766661e-11	1.97308809304155e-12	4.20576295352542e-11	1.03206870427703e-10	0.980708944480939	0.83365302104148	0.0155016800938749	0.898998557777021	3.40053548425302e-10	2.26540650942094e-05	0.605759069171448	2.08861423944214e-10	4.18019470019638e-09	1.14139872106705e-08	4.25890634844319e-08	8.24720142857405e-08	55.669218022158	76.9611558739198	79.0710758445421	79.0716605221969	0.00058467765484238	2.11050464827713	23.4024425000389	0.0161103410600845	39.4298797081774	17.9520470420593	0.266396897892264	75.2955508093458	0.05325	0.23325	0.3575	0.46175	0.0203105379071349	-0.0675946372478781	-0.206953439527258	0.0941746456540202	0.00435544764814869	0.0372814281808666	0.0386624617723616	-0.143231975939472	-0.00135417411681721	-0.0509618314928394	-0.150133636723293	0.0538333333333333	0.1815	0.316666666666667	0.4565	-0.0106548409290445	0.0395104878631185
116	7.34559438165587e-10	1.68653494069661e-08	4.36647667668017e-07	5.15519070896135e-07	0.226494784402697	0.884914239719625	0.560754408263041	0.820523277148009	8.1536031532877e-09	9.31447061661516e-05	0.247381581972018	1.05822819108328e-06	1.01609048477363e-07	4.17579554230251e-07	3.61202252134411e-07	1.03565830369326e-06	48.5220247908001	56.4555107656197	56.7242197839951	58.1869590054848	1.46273922148976	1.73144823986513	9.66493421468476	0.051470903210884	33.2381279071105	15.2708126073594	1.33803055862154	56.3481638372267	0.0485	0.23175	0.35	0.45775	-0.110311360707064	0.0404484936788182	0.0113738579314433	0.0374398976706852	0.0649820179968687	0.0476164821948425	-0.0783797101218976	0.0417894772226799	0.0377481330990622	0.00208104659733152	-0.182417599362919	0.0495	0.184166666666667	0.3125	0.446	-0.104165104231654	-0.0302991144849248
117	6.72681413193182e-12	7.14051472038795e-11	9.95395561042253e-11	1.95497198863663e-10	0.478210124876474	0.125158051750501	0.056124313787984	0.818790338843803	1.46416317373684e-10	3.27737484099047e-05	0.340873811067448	1.31012746655943e-10	2.41193616418999e-09	9.46429390592853e-09	2.23184678817494e-08	6.16194621344138e-08	58.2609119066401	68.9271282427217	77.0454518793631	77.5483942280989	0.502942348735814	8.62126598537725	19.2874823214588	0.0524873138324438	41.076093472002	17.2497684798054	0.907142218173249	76.3975619106028	0.0475	0.234	0.368	0.4525	-0.0778036464126521	-0.127580198656774	0.0098533258813686	0.0448951200105611	-0.0792024129534988	0.00610481836968134	-0.158603152638585	-0.186022229965889	-0.220230809376008	-0.068202868389976	0.00744249898672289	0.0485	0.181166666666667	0.327666666666667	0.442833333333333	0.0263558183267622	-0.192459651349855
118	2.948766148683e-10	3.39451222607733e-09	5.44492169537697e-08	1.00498846103087e-07	0.517392444163611	0.826141056868761	0.371800684975671	0.897062172372898	7.15003854946734e-08	1.95098477567554e-06	0.799098389732059	2.59219598482431e-08	8.97345151354014e-07	3.5803670940729e-06	7.88471840248119e-06	2.03213935760611e-05	50.4212582438777	60.1503100989212	61.8943685723425	62.3134566153167	0.419088042974181	2.1631465163955	11.892198371439	0.0167374838633805	29.0236408486799	22.6427156528898	0.0647774420631322	65.6837449167575	0.05175	0.23825	0.3595	0.44625	0.0550513808337613	-0.0190353827802851	-0.0148645072894749	0.0612700601260923	-0.0382576121982816	0.00287897379186921	-0.153631530996739	0.0086274872893724	-0.0372865594363987	-0.00771898953198111	-0.106661992190948	0.0511666666666667	0.193166666666667	0.313666666666667	0.448833333333333	-0.123136236307693	0.00334341895529313
119	5.85044583710392e-14	5.05512483154943e-12	1.06568993299571e-10	1.52954166346979e-10	0.263627381458896	0.65851353981292	0.522962478893929	0.286552904875957	3.72203046529964e-11	1.00448118238278e-05	0.0519105364004044	2.79266893879042e-15	3.58873733137209e-10	1.93805103494784e-09	6.47144062699748e-09	2.34528708029134e-08	68.0515142825243	74.8647253121817	76.8846227451213	78.1342306346996	1.24960788957833	3.26950532251794	10.0827163521753	1.13574652847956	43.7547973316578	19.5028800767996	3.77864970214432	103.523655607244	0.05275	0.23375	0.3565	0.46325	-0.00649767335594916	0.0278123071742046	-0.0587882406521269	0.0293604563048747	0.00369618563343084	-0.00544869986177066	-0.118442129446614	-0.161021677679156	0.148784357576943	0.0136592354670054	0.346385218563596	0.048	0.179333333333333	0.314	0.4435	0.0268702627338097	-0.0268939702763382
120	2.03047735861706e-11	1.47103309044484e-11	1.55690061387715e-11	3.32199648412159e-11	0.545889511899019	0.0982163016920051	0.00697889767432888	0.299802281869257	2.65195672072282e-10	9.01127450626685e-05	0.426472569245539	1.46228886917672e-13	1.52372808981654e-09	7.08287441473463e-09	1.65662899915136e-08	4.92780854545117e-08	55.9740260157268	72.4764765276414	81.396910586278	81.7616432492578	0.364732662979804	9.28516672161641	25.7876172335309	1.07507343715224	39.9154612493639	15.3333256321948	0.63241031859252	94.4398676463136	0.05575	0.23175	0.35625	0.45925	0.0252215312050167	-0.0559362845571447	0.0380313316267451	0.0666246765021657	-0.0111108124717628	0.022793597648333	0.082132838240823	0.152033389392169	0.0775539127621981	-0.0656486966213012	-0.0190083581511596	0.051	0.179833333333333	0.3185	0.451166666666667	0.0317702249046573	-0.0765513570355896
121	2.06970694509377e-12	9.30306396142934e-11	1.78094563730817e-11	2.63158111757254e-11	0.267476926679064	0.0157247063315681	0.0275318249663106	0.252916357619449	1.78647081211972e-09	1.59468905321204e-06	0.26828144945124	3.74387640473492e-11	1.28607675967423e-08	2.88616741368964e-08	1.57330329071858e-07	2.57442877581766e-07	60.6975795061153	68.3306153409358	81.0828891951969	82.3125298852392	1.22964069004229	13.9819145443034	21.6149503791239	1.30712220450869	36.1937007356864	23.0302911572489	1.22551290408228	81.4786975087199	0.04725	0.239	0.363	0.44775	-0.0701971047361637	-0.0962829496465525	0.0227716914478384	0.0393803440711085	0.0226290779627535	0.0272577698719984	0.117663141709359	-0.197489397017224	-0.0895576934300905	0.0169986951717775	0.240195286460794	0.0523333333333333	0.188833333333333	0.316666666666667	0.459	-0.00495578142481379	0.00263740063912084
122	3.87249272950572e-11	3.58538205728905e-10	6.89821732846561e-10	1.42474206460011e-09	0.574194328167725	0.186259788740103	0.0784162526247752	0.954363818656137	7.44487286261065e-11	0.000382830755756955	0.675477805418835	7.6790740922489e-13	2.514171204157e-09	4.58241228700026e-09	4.95322739842187e-08	6.36779934313993e-08	54.6360730847737	65.2784102899823	72.4591175159949	72.7748323451597	0.31571482916479	7.49642205517739	18.138759260386	0.00327500882076492	42.3984575908107	12.614183355905	0.17526110624749	90.5954727977134	0.04825	0.238	0.35475	0.45075	-0.0856539907445576	0.012322394401592	-0.0344056324777217	0.0525531004374111	0.0131690586871309	-0.0228668219854883	0.0865115988782803	0.232373881452561	0.00534646632586998	-0.0467298663810937	0.0147893485245849	0.048	0.184	0.3205	0.4465	-0.188542830900739	-0.068296784946108
123	1.69657325608656e-12	5.488318264361e-11	6.17182673963793e-10	9.74647196908952e-10	0.325218576772599	0.524914348147009	0.32140042047854	0.0181334339956107	4.71283985009755e-10	3.92947177964254e-05	0.496297424637417	5.73073071813377e-11	4.94188031544639e-10	2.4900715436543e-09	6.86498001851024e-10	2.33306470798372e-09	61.1082292549399	69.5198665231801	72.7241159355835	73.6919595014842	0.967843565900694	4.17209297830414	12.5837302465443	5.58321215276601	38.7927127531366	16.9051552480232	0.462844843113999	80.4697342054628	0.05825	0.23975	0.36125	0.45975	-0.0154114003933972	0.0391668853376179	0.0307991408953784	0.0417406597050346	-0.0020542006272197	-0.017077550757972	0.00759546301376522	-0.0826970231198257	-0.0740366187298416	-0.023727111129701	-0.333157163773879	0.0475	0.187833333333333	0.3215	0.452833333333333	0.0149721161156234	-0.0614188164142622
124	6.58793007730604e-14	7.54708653462539e-15	2.89797815061666e-13	4.87266120434619e-13	0.30955610467629	0.790916615504376	0.0134017033930556	0.693166360333502	7.15626898970582e-11	3.49605088439999e-07	0.357641664767804	5.46632479856437e-13	1.26305488292606e-09	1.50137804299494e-10	1.45704223117447e-08	1.6458227993814e-09	67.8070807413023	89.2485719190445	90.6197459559626	91.6523147068801	1.03256875091756	2.40374278783565	23.8452339655778	0.155678960219575	42.4757862750466	25.9542490932508	0.846157412812317	91.3853779192898	0.04875	0.24025	0.364	0.441	-0.210229126545828	0.11304739256012	-0.0115727119676073	0.0674049313361937	-0.0514332795187581	0.0121684028374128	-0.0448219047225636	-0.00102000646046108	0.0294170090221605	-0.0651666119216937	-0.0369298027023243	0.0505	0.186	0.314833333333333	0.450333333333333	0.0674614384650796	0.0173539027956958
125	1.20603974180405e-16	1.60434462181313e-15	4.71268056289838e-14	1.20814693761529e-13	0.748647507064178	0.814434143391199	0.226025132772812	0.613181428761931	1.26836057519452e-15	2.12512259768744e-05	0.915037779226407	7.693241954127e-14	1.65339263101771e-14	1.0778649033036e-13	4.67720534351512e-14	2.10006812249041e-13	80.7534765648452	92.6367068855398	94.7781831315806	94.8808541872422	0.102671055661631	2.24414730170247	14.127377622397	0.255568074562689	63.9620976519782	18.07373976093	0.0113819860689546	95.9221428269568	0.05125	0.24725	0.353	0.45025	0.0214687046520149	-0.0603197408464934	-0.133276432467304	0.0638958398008552	-0.00738700460447736	0.0132005949590851	0.0271742746574225	0.0272617706060833	-0.0298516346692246	0.018932205171824	0.0272601466880831	0.049	0.180666666666667	0.312166666666667	0.449166666666667	-0.0398371926200288	-0.0738429090424529
126	2.95337377852981e-12	5.28759611468097e-11	7.92346292450168e-10	1.32148487028385e-09	0.362882008605801	0.645735187191206	0.293728999290808	0.69214225900613	6.79574651806675e-12	0.000147338788684208	0.699941168631678	2.46009266951971e-10	1.27247269667508e-10	6.77415896383758e-10	1.17303969958847e-10	4.60238138498012e-10	59.9629239399073	69.6037355495646	72.1288572640915	72.9567519540869	0.827894689995446	3.35301640452235	12.9938280141796	0.156776032457401	47.0854743663549	14.4059149092718	0.148533070456324	76.9990060406661	0.05025	0.232	0.36175	0.45175	0.0282905321233951	0.0957888100221184	0.0199290871640381	0.084918542179198	0.0270615550485505	0.0193253347112753	-0.0347363583650124	0.103086933896793	0.0230092118543278	0.0201259090174708	0.140067017136996	0.0485	0.175833333333333	0.325	0.455666666666667	0.0410001042149665	0.0276119257038704
127	3.25277065149629e-10	1.46977561693314e-08	1.36240792036618e-07	2.75905128248716e-07	0.704734092115123	0.700125644332435	0.570727277196642	0.939595439592399	4.587576320482e-07	3.29912973898155e-07	0.888884809280803	8.94071517838108e-08	3.29959173574082e-06	1.07422963527841e-05	3.22310966735265e-05	7.28870999487832e-05	50.2172177822795	56.773943127082	59.6294425249653	59.7730363417795	0.143593816814246	2.9990932146975	9.55581855950004	0.00574235855629013	25.4298783418635	26.0661771533105	0.019520410338373	60.6720148194405	0.049	0.2245	0.35425	0.44375	0.0394537914437409	-0.0782424806400887	0.0369232940128765	0.058437881327717	-0.0288189679648285	-0.0266943804799216	-0.118608829395662	-0.112233884041314	-0.103548529717881	0.027694245293528	0.12052142174873	0.0486666666666667	0.183166666666667	0.305333333333333	0.442333333333333	0.00216275091703888	0.0386896337513791
128	9.79454303527655e-21	8.30906484130065e-18	3.01808180229046e-16	7.12817448473982e-16	0.520184470940575	0.767942011935796	0.828779709335123	0.0632180497932109	4.19175508263595e-16	2.01718276835254e-08	0.628010462007796	4.44268994676118e-18	8.65449056690552e-16	3.26439094189368e-15	1.85939708823736e-14	4.78701477745774e-14	100.008745856321	104.074595440077	106.217706878662	106.631234424261	0.413527545599209	2.55663898418425	6.62248856794031	3.4508813906682	66.1438972237975	31.4779469913865	0.234768387759686	115.656579404892	0.0465	0.24825	0.363	0.44375	-0.198699313057346	-0.0669063242414975	0.0141351999578604	0.0198269293656198	-0.0150695652947968	0.00702632973676094	-0.379494961333191	0.171833323118844	-0.0609136853467303	0.0215082748169352	0.094099180203342	0.0548333333333333	0.1805	0.309	0.448666666666667	-0.0233024311582114	0.0367094108353727
129	8.77041067745119e-10	6.10866031647619e-09	2.60647333914033e-08	5.45352826794034e-08	0.709702950148974	0.411148589472033	0.1531851770282	0.2683775881812	1.42355072825007e-08	7.18999041324383e-05	0.69986008668128	2.37427587281447e-06	1.70223839374875e-07	9.39161980293647e-08	9.05700365037043e-07	4.03207744712153e-07	48.1527884637835	58.8000913664655	63.7004396075281	63.8390134420479	0.138573834519775	5.03892207558238	15.6862249782644	1.22502067536925	32.1549291173196	15.7601822789075	0.148617452507096	54.2624447423589	0.049	0.23275	0.35575	0.45025	0.0557132298089803	0.0734436087425124	-0.0594965839948548	0.0613537313558013	-0.00280470644095974	-0.0104849367010398	0.0593195986317823	-0.00147030249500533	-0.101098627267189	0.0258838342435288	0.0682337369577505	0.054	0.185833333333333	0.3175	0.454166666666667	-0.152975677558403	-0.0278977025847887
130	1.19695793314135e-12	2.04482385900592e-12	2.55559942348119e-13	6.43158979936332e-13	0.752857432086802	0.0148291327703453	0.00212918143983552	0.731784024002113	3.09229779666335e-09	1.20338727848653e-07	0.749300024302937	7.98282634367354e-11	3.71464053739566e-08	1.81504440781488e-07	5.18908292726532e-07	1.70685364086169e-06	61.8285835211573	76.8816937816591	90.9084517224837	91.007597268057	0.0991455455732648	14.1259034863979	29.1790137468997	0.117479858556635	35.124847631143	28.0156430338739	0.102120175530217	79.6826158273578	0.0475	0.2335	0.36975	0.45975	0.0112092521200636	-0.160174779088784	-0.0612823710183249	0.0673652486494871	-0.019588814480806	0.0162889548118135	0.159252740015474	-0.12816629066854	0.247778047423313	0.029134047863819	0.236388830512295	0.049	0.1845	0.3185	0.4565	0.0448475828491162	0.0517128223643778
131	5.18255921787627e-20	4.37147008600678e-18	2.53256421718523e-17	3.50256791935372e-17	0.19575746115565	0.157113749459352	0.112750971245058	0.473125071034821	1.12446576130701e-18	1.70087909190884e-05	0.431025700824555	1.50353212189289e-16	1.78828912306035e-17	9.7537194750098e-17	1.05220972215447e-16	3.79110130069509e-16	96.608833059865	105.46301034042	111.773369860959	113.447116443858	1.67374658289918	7.98410610343853	16.8382833839933	0.51466799021	77.8274499450581	18.4979414576537	0.620058088255973	107.783372989915	0.0475	0.242	0.35675	0.448	0.0279070134558443	-0.0852988757585545	0.0179246859892558	0.00748346743341229	-0.00151745739907325	0.0415096293131013	-0.279693369183123	-0.255157485427777	-0.0333372044258506	-0.0454657462341687	-0.0809594536978417	0.0506666666666667	0.169666666666667	0.315333333333333	0.456	-0.0500020469365184	0.00546999413148042
132	6.19349719783755e-07	7.73940149406029e-07	6.80766617390446e-06	1.19373122670209e-06	0.0119333943927155	0.127769799128819	0.0272553715450476	0.60768110914589	8.6732262781837e-07	0.00218203615864442	0.268582065628362	1.50278270469759e-05	1.07625997827325e-05	1.3879543804529e-05	9.53202286009281e-05	9.46684214017292e-05	34.3915715284747	47.4745299143397	49.7178025278627	56.0385406659989	6.32073813813622	8.56401075165923	21.6469691375241	0.263565519150234	24.2022196794569	9.38973607714433	1.22397448537413	49.4099410723849	0.04725	0.22525	0.35375	0.46325	0.0575698376267379	-0.0427586857683244	0.0536770544477734	0.0691666854830882	0.0405480645867315	0.00329033053901874	-0.0673722033932429	0.00875785582649935	0.0714198990490231	0.00643313314085708	-0.389449421743493	0.0495	0.184833333333333	0.324166666666667	0.452	0.0417349781686156	-0.00288516424487965
133	2.17488498536409e-08	1.56033197024132e-06	3.13351382197004e-06	4.36396774216121e-06	0.328608418500273	0.229831914434077	0.424005975374793	0.235088468835272	1.42891690418124e-06	0.000103286360421944	0.139351633962107	4.13743705776422e-10	9.63717687295206e-06	4.30595227784714e-07	7.55100363087231e-05	2.27671542939648e-06	41.4440640128305	45.7979083366517	51.7220663862317	52.6764404184141	0.954374032182386	6.87853208176239	11.2323764055836	1.40980679605991	23.2413499792001	15.0756631331351	2.18510418708502	73.6751164384759	0.0505	0.23175	0.3525	0.4385	0.0527568531079772	-0.0590553876408067	0.0301800749267396	0.0336888341334703	0.0201918141340478	0.00595542911275936	-0.228196780539983	-0.056667953900497	0.0048591150689068	-0.0252251799797837	-0.224563525211882	0.0453333333333333	0.191666666666667	0.315166666666667	0.4535	-0.0217192141483299	0.0175672365353784
134	9.81786223721846e-08	7.92652723176175e-06	9.24407041290518e-05	0.000131401449852592	0.39891123600778	0.896325007564818	0.919697415656483	0.701150212849983	5.57402494424244e-07	0.000233409511926835	0.82489248315394	9.23921780532971e-05	7.77074495443095e-06	2.5096658887884e-05	8.69784890821054e-05	0.00019291414559489	38.2782853146055	41.8645186950016	42.7932813615771	43.5048871739782	0.711605812401103	1.6403684789766	5.22660185937275	0.147278079495663	25.0542331820088	13.5409878226292	0.0489545725831704	42.7947096590473	0.05175	0.22975	0.35275	0.45625	-0.0958414843949754	-0.0961431254163979	0.00495557304210118	0.0182002006940443	-0.01025626171083	-0.0182938697698367	0.0652488300733421	0.0202467221963387	0.0909188494561328	0.0341918181515757	-0.167177662576903	0.0535	0.188333333333333	0.317333333333333	0.4585	0.040470939527224	-0.0575689994892746
135	2.23305489556713e-15	6.19611758793848e-14	2.73962634530729e-12	6.90479981299368e-12	0.871995173345936	0.974304009974322	0.468911533412229	0.0293295405157761	7.47811853793098e-12	1.9091426043562e-06	0.367317144430873	3.13656091643668e-12	8.52381109152429e-12	3.80435329773584e-12	2.14971733931962e-10	7.19321641139563e-11	74.7660420799511	84.622298094313	85.4379432107744	85.4639043851566	0.0259611743822461	0.841606290843629	10.6978623052055	4.7481658239758	46.8979423155906	22.6843724167156	0.812720534198888	87.3132453062127	0.04725	0.2365	0.3685	0.452	-0.0380045398812802	0.111882876538416	0.0634437233534817	0.0207535748094913	0.002716016638669	0.0256818100220329	0.0175289216703223	-0.00269798310323281	-0.0224451395228723	-0.0332116690763089	0.152324498802662	0.0571666666666667	0.18	0.322333333333333	0.461166666666667	0.0364820499199326	0.0363297341925658
136	1.78805284184496e-11	1.24946186331914e-08	3.08022215265207e-07	6.49408005473678e-07	0.994245629394421	0.993877832320177	0.999763958677194	0.823834325699082	2.14463763170148e-06	7.86749884220793e-09	0.921587997182138	1.30899707600343e-08	7.57078464096495e-08	2.94755450932968e-07	9.96180314353154e-07	2.6210376114816e-06	56.2373779890768	57.149506751899	57.5982696720966	57.5983216864333	5.2014336688444e-05	0.448814934534312	1.36094369735656	0.0495579160719899	22.4609110143774	33.3075896503524	0.00968917313730344	67.3680855040204	0.0505	0.22175	0.36475	0.4515	-0.0400196141819651	0.0258650074208629	-0.0241369553037425	-0.0263668162986204	0.0236608552082695	-0.0132824915281696	0.000397682574544631	-0.128555587817371	0.103032692126987	-0.0379818885435229	-0.140392600268935	0.0515	0.183	0.309166666666667	0.4525	0.013696373364166	0.0302921798689412
137	1.68579222661137e-13	9.30248593580325e-12	1.25351706686132e-10	2.69355570086287e-10	0.596515641207321	0.656923655168227	0.450800927399225	0.145863441279174	2.39789254464917e-09	5.37138483909207e-08	0.863396062563259	7.69818706611671e-10	9.68255535121844e-09	1.26127769332026e-08	4.22706395174193e-09	1.30424080659139e-08	65.8716846871248	73.5021950943265	76.5017903672269	76.782073592105	0.280283224878076	3.27987849777855	10.9103889049802	2.11498543780272	35.6201906730366	29.5779014339842	0.0296021471203858	74.2607000415787	0.04575	0.22675	0.3575	0.45775	-0.0842429228032706	-0.113464648074593	-0.00918775495697483	0.0373349863940593	-0.0245311686215502	0.00698654860642931	-0.147086648797689	0.0586025661874185	-0.0574211687405273	-0.0767642364488157	0.0874631807903813	0.0521666666666667	0.178	0.305333333333333	0.4595	0.0594107850960018	0.0525739853476369
138	1.5022815605608e-07	9.30727723281184e-07	2.01497223509654e-08	4.46849638831451e-08	0.941240225511005	0.00396493122244997	0.00467299754102149	0.628880589599487	1.96324743849256e-05	8.93402368848659e-06	0.500662348557838	5.14222566047851e-09	7.90948193912995e-05	0.000153460183919154	0.000693632872039357	0.000500667471650257	37.3825738140149	47.0344935605754	64.3288726998726	64.334306033692	0.00543333381938282	17.2998124731166	26.9517322196771	0.233581817927188	18.2246183190309	19.7267876968745	0.453532148556405	69.656664787535	0.05625	0.2185	0.36225	0.4425	0.0957604900597356	0.0661687226783512	0.0354014392112393	0.0599146619336396	-0.0226064377505415	-0.0143091715043843	0.00364158678631678	-0.191437160254137	0.113661533884058	0.00148122008130893	0.111559443609635	0.054	0.183666666666667	0.319333333333333	0.449333333333333	-0.00853928325273997	0.00243083516418269
139	1.60235253616087e-10	2.62665478543789e-10	5.0723347413921e-09	3.58322075076395e-09	0.0907145817412269	0.472801321157149	0.0638726452628595	0.12043788251563	2.21844111342052e-11	0.0359618704389185	0.278449611296672	2.04622804429198e-11	1.73605336219521e-10	8.08554228304765e-10	4.95323140288802e-10	1.30511886810232e-09	51.6888732872176	65.9839443843157	67.675466240893	70.5371130730346	2.86164683214156	4.55316868871887	18.848239785817	2.41161727446251	44.7677728601338	4.39891179685765	1.17464137480238	82.9066823501673	0.05125	0.22425	0.33775	0.4415	0.00645768571462373	0.0276916670848086	0.0479598034180193	0.0960204797444648	-0.050557415133367	-0.0125092218809779	0.0862410174214483	0.0400763459527872	0.00758340641927911	-0.0299129415613895	0.17062874742841	0.0445	0.170166666666667	0.317666666666667	0.4525	-0.229653104697804	0.0229423835724094
140	7.22561755498008e-15	3.41159180779466e-15	2.87159287573841e-14	2.7638225725791e-14	0.123689502663062	0.199912060176404	0.00666050414948126	0.688546411777575	6.39548182496958e-13	6.05855375362527e-06	0.379664408974814	3.74011965995647e-12	1.06359857818993e-11	4.62883851399138e-11	3.53373393173161e-12	6.52707700218464e-12	72.3536587824346	90.9873211129016	95.9079143468189	98.2778834100609	2.36996906324202	7.29056229715934	25.9242246276262	0.160663467415361	51.7216136704865	20.4696122180303	0.771788255869978	86.9013564594413	0.054	0.23725	0.35325	0.45225	-0.0633430518283368	-0.0825861025382636	-0.0991619479215497	0.0533918763886969	0.0246374877643822	0.0374241271901706	0.252514843401713	0.032189854804738	0.0547359008946971	0.0429701392923615	-0.103305044842951	0.0521666666666667	0.178	0.309833333333333	0.443333333333333	-0.264101427495579	0.0695363201077202
141	8.81284297850033e-11	2.14244751733914e-09	5.64692163110549e-08	1.23029876920753e-07	0.965091526014819	0.987921716892649	0.633300513533204	0.739977008525544	8.54227369832136e-11	0.0016827044525749	0.24070443929735	3.55787272656562e-09	1.13896088588521e-09	1.88578482465401e-09	2.75133377217531e-09	4.16184438132903e-09	52.9302872648841	61.2049054175877	61.8047674689878	61.8066828662049	0.00191539721708978	0.601777448617213	8.87639560132084	0.110146852259732	42.1295464204177	9.86699139687335	1.3764636306496	70.554393561119	0.0525	0.2325	0.347	0.44475	0.0134848154554485	0.00824944493165975	0.116657607100124	0.0400088096416824	-0.0232421979540054	-0.0215515963143728	0.0240813523662424	0.0646942941364816	0.109731629404653	0.00554662639213809	0.194756721642039	0.051	0.179166666666667	0.316833333333333	0.456666666666667	-0.0333076897504152	0.0432980197946675
142	2.41588625989163e-11	2.38754898564003e-09	4.05921432408224e-08	7.67660045151126e-08	0.542422820459311	0.844993491043429	0.768136901037412	0.443617588718017	4.39281340612111e-09	7.5851379953247e-06	0.181235940467729	8.65085022437317e-08	5.64437534474981e-08	2.72838374163347e-07	1.98556167133012e-07	6.68558337539984e-07	55.6139756237972	60.9569190804395	62.6157444028358	62.9868121656764	0.371067762840539	2.02989308523684	7.37283654187922	0.586907186587268	34.4413915840269	20.0396896967904	1.7874600220166	62.6883701707155	0.0495	0.235	0.36225	0.44525	-0.0758498697726882	0.0338619389761177	-0.0018069839751137	0.0274894405030613	-0.0036586904000702	-0.035892616565183	-0.137795036043517	-0.00169310289344761	0.00842986050654269	-0.0258503452139863	-0.201893702608483	0.0461666666666667	0.186333333333333	0.319	0.458833333333333	0.0416559928768314	0.0352093612381392
143	2.15803934834741e-15	5.41066452740921e-14	3.1047940577628e-12	3.03927065794176e-12	0.134566546943751	0.781595586458461	0.323698822993799	0.108387123782446	3.90815215228609e-11	3.86397060263377e-08	0.774048697341252	3.22032377090235e-12	2.26243244979617e-10	1.06019982010026e-09	2.62109129685938e-09	8.99566005546724e-09	74.8362102615793	84.9208825875976	85.1479395185816	87.3869560180829	2.2390164995013	2.46607343048527	12.5507457565036	2.57758190798086	43.6593014512364	30.2165553915329	0.0824167023183691	87.2515845936391	0.049	0.2425	0.35425	0.45075	-0.158416342481088	0.0519014793044693	0.0432056262309363	0.0580815293618595	0.00144997186616358	0.0260556210880895	-0.145065870655688	-0.0623121036405138	0.104871247324943	0.0222161960879663	0.263290657512318	0.0563333333333333	0.187333333333333	0.301666666666667	0.453666666666667	-0.178751654111144	0.0213569568026671
144	2.78756143794425e-12	7.04377516822026e-10	5.56460405952685e-09	8.81928923400547e-09	0.346685315586059	0.467461306169806	0.690292816094749	0.880717446500796	1.09316260028618e-08	1.43222433672469e-07	0.242947962582555	3.82611403679513e-09	1.68731533690972e-07	2.97041523185022e-07	1.99416088737055e-06	2.4185228919615e-06	60.0823365421456	63.7437875103424	67.4518140302025	68.3373668063869	0.88555277618434	4.59357929604448	8.25503026424121	0.0225179394838051	32.668107380674	27.6788178165843	1.36340658231893	70.3774219603186	0.0495	0.2335	0.3575	0.4345	-0.0482994874253495	0.127462127427378	0.0711863082919726	0.0401646369661461	-0.0291355089485265	0.00205338710110002	0.227156275127656	0.0680518245019169	0.049006195320267	-0.0112931490927721	0.0227531879265243	0.0501666666666667	0.186166666666667	0.307	0.446333333333333	-0.000650020383546815	0.0268071859794253
145	1.8440677502651e-16	9.82533970845081e-15	6.73094920780401e-14	8.28304333731351e-14	0.181206998170775	0.214637476447051	0.146073157560445	0.322071595349932	6.87671187248356e-13	1.80289267671674e-07	0.237699761941635	1.15298553934061e-12	1.09927273510357e-11	5.91821095778786e-11	2.64792971200654e-10	9.53963867569849e-10	79.8830652765173	88.6701712655195	93.9641365645366	95.7518336820212	1.78769711748464	7.08166241650179	15.8687684055039	0.980515399911837	51.5791760229313	27.2336933708848	1.39418417312845	89.649474642445	0.046	0.2405	0.3685	0.4605	-0.0282924372193976	-0.144597196449585	0.0329114137086319	0.0469229594610126	0.0134854808631581	-0.0232524600061111	0.0426079659355779	0.139907047575871	-0.0436818134217554	-0.0637030245875949	-0.245572443452186	0.0503333333333333	0.181	0.318	0.4485	0.0175373150029229	0.0143978739747808
146	5.10419250726578e-18	6.86917592675275e-17	4.78880554945606e-15	1.07880840742087e-14	0.498771328345934	0.967415944968078	0.280047055800339	0.830706858416637	2.29062045785055e-17	9.04059053687188e-05	0.353746051103789	1.30475360970323e-16	3.85392680431703e-16	8.30253624260803e-17	6.78921880890158e-15	1.32954677089371e-15	87.2290579589389	99.4975780743189	99.9779483709208	100.435498129977	0.457549759055837	0.937920055657742	13.2064401710377	0.0457083381120356	71.8767934303032	15.3271895273956	0.859973701597482	108.101657112489	0.04675	0.2445	0.3535	0.45475	-0.125140797587165	0.00741319578971681	0.00943240047744887	0.0431500515580074	0.0117288283928541	0.0129489707088456	-0.104530877823094	-0.145187160107617	0.0202926257271208	-0.0130496863062586	0.149347838288997	0.0458333333333333	0.1745	0.315833333333333	0.445333333333333	0.0529018225464304	-0.0328541881058558
147	2.49363233775998e-11	2.85039405663573e-09	2.68164787497195e-08	5.77289319406347e-08	0.79662901460377	0.677426827676188	0.699897179420856	0.112796574033684	2.63209975680069e-09	1.19042057958176e-05	0.730319214946836	3.52721614093355e-11	2.20928701465948e-08	9.21222355370135e-08	6.60007579553694e-09	2.08343851228308e-08	55.5483476974186	60.5509527826798	63.6309379803788	63.6973535685829	0.0664155882041086	3.1464007859031	8.14900587116426	2.51459548730463	35.4386627359363	19.1785743525688	0.118818734770684	81.6198012305829	0.05425	0.237	0.357	0.4475	-0.00835414391972934	0.0181441315213908	0.0324471836796948	0.0567082954271126	-0.0028866215227484	0.0139040771661942	0.0104904775954925	0.121581557062524	0.00509850992124767	-0.0418734981014617	0.0264235494883906	0.0471666666666667	0.1875	0.314833333333333	0.451	0.0345140660037934	-0.0347590918617159
148	5.45174906074743e-16	7.89548744639573e-13	1.12130246637383e-11	1.84412164049931e-11	0.31988904613264	0.527187354408977	0.905025096344874	0.824526012076284	1.42390411012459e-12	1.47978388474969e-07	0.856817012833914	2.73785486686002e-11	8.50316570996444e-12	4.94844868640834e-11	2.08406283901181e-10	8.13336810687975e-10	77.6600931370267	78.9961028363687	82.1626614935085	83.1520615663831	0.98940007287456	4.15595873001439	5.49196842935635	0.0491630893457113	50.1505610916156	27.6156272773351	0.0325540615503996	82.2189651605025	0.052	0.24	0.3635	0.454	0.0384639947973938	0.0482932777688552	-0.0045561673444699	-0.00847761287102218	-0.00424022569938482	0.0149693419190282	-0.0338764171933611	-0.00888552833894022	0.0973022648863659	0.0253415713827197	-0.168540103521636	0.051	0.181333333333333	0.312833333333333	0.452166666666667	0.0100279884907265	-0.00759713700530264
149	3.6010644627565e-07	5.23493087796151e-06	1.88767965028432e-05	3.55204946083429e-05	0.823763341296636	0.517906545312506	0.397670545490716	0.166417221669974	3.0464562464633e-06	0.000379244962831893	0.837313186373956	4.1273552212801e-06	1.48493364940335e-05	5.43997945455349e-05	0.000152754917697143	0.000390514615129901	35.5381536625791	42.8752915648729	47.0477617868528	47.0973603158345	0.0495985289817327	4.22206875096163	11.5592066532554	1.91492486216157	21.7870742175401	12.6317747190151	0.0421609978311608	51.0129369018362	0.0565	0.22025	0.3505	0.44475	0.0126052918834397	-0.0784318460779434	0.0516735266605464	0.0755174395567806	0.0105794360695331	0.0262670033828607	-0.119126317496998	0.226552203345737	-0.0249674836557945	0.0165351043890219	0.0584613125659817	0.0501666666666667	0.182166666666667	0.316333333333333	0.446833333333333	-0.0881429650628249	-0.0862855090552178
150	6.50104855613753e-09	1.05692235375655e-06	1.23723332639081e-05	1.96053622708903e-05	0.462482001644223	0.853536471043858	0.943685303316224	0.646472706948939	1.64484607207704e-08	0.000763760001700709	0.286081922996598	6.21287183788228e-06	3.22109639960057e-07	4.88080130712702e-07	2.25124787422244e-06	2.45940843141814e-06	43.9723924570135	46.7307530138933	48.1590061918687	48.6988873039154	0.539881112046714	1.96813429002214	4.72649484690191	0.210376193689626	31.8742342160604	11.3272968302226	1.13796887914395	51.7496618333561	0.049	0.23	0.34525	0.456	-0.134886889456056	-0.0689982645855887	-0.0489744757259997	0.0354952566625631	0.0109494146408842	-0.0329411032003415	0.0219869133802087	0.0434534160577366	-0.0840113108628327	-0.0310436769510236	-0.271365775896088	0.047	0.1835	0.313	0.445166666666667	0.00978540110530532	-0.0596681557268969
151	4.36062512030168e-11	2.72507867993746e-09	7.19333661267602e-08	1.56046781874983e-07	0.973083953753466	0.989936966949362	0.81347663612987	0.852025382661098	8.06891918840848e-08	3.08526215225469e-07	0.479774774017736	2.64275170528175e-09	8.78055925277698e-07	3.81904945031565e-06	4.78836598174253e-06	1.3568862738453e-05	54.3899279586767	60.6539981538226	61.2086706787231	61.209809111002	0.00113843227882171	0.555810957179347	6.81988115232525	0.0347952357101349	28.7894562693673	26.1955905975865	0.499375219482317	71.2773771809339	0.05	0.2395	0.36475	0.44	-0.0814349039040252	-0.122693681475847	0.0446599516216008	0.038746301326452	0.0139424453065839	0.0184075843931118	-0.138161867655604	-0.0445061982997945	-0.0564762069674944	-0.00264828958173297	0.0419457564765673	0.0508333333333333	0.1945	0.315333333333333	0.447166666666667	0.0149656104992923	-0.0850127142430035
152	3.76601209401133e-14	4.56898219224221e-12	1.9477109230391e-12	4.92513882269066e-12	0.865594943198804	0.0481825460143169	0.0993561739926619	0.763768567429505	2.1333582495618e-13	0.000545775678704916	0.0671541381867063	1.14445871162234e-12	1.4385004282527e-12	8.70487401203453e-12	2.65540013638423e-11	1.07680778948905e-10	68.9582379723433	75.0903477890388	86.2278979097828	86.2565456497759	0.0286477399931755	11.1661978607372	17.2983076774326	0.0903217086606674	53.8779749582081	11.9523817616428	3.35124663037641	87.4568882142965	0.049	0.235	0.354	0.45825	-0.153276631489645	-0.135254184260246	0.0299646143123689	0.0300248259457294	-0.0249806331552265	0.0157966973342517	-0.279671368489869	0.043391594290733	-0.110046950548176	-0.0555904288338502	0.0924887943454182	0.0503333333333333	0.174833333333333	0.320666666666667	0.439666666666667	-0.0530300485242984	0.00565523138033683
153	1.66708561037892e-15	1.47930072659387e-13	1.2913845419371e-13	2.79382736455907e-13	0.493660340067785	0.0687338723789887	0.0919573996932369	0.897176983317628	7.50251202495345e-10	1.03931109574504e-09	0.142185074678984	8.54328836543689e-16	3.5909349843328e-09	1.38751167591252e-08	4.68289646646807e-09	1.32948061617202e-08	75.3662046166573	82.7028797418316	92.4735645582405	92.9421029633158	0.468538405075378	10.2392232214843	17.5758983466585	0.0166999602097349	37.8853864691973	37.2496975575159	2.15415037678031	106.219825780699	0.05125	0.232	0.36975	0.46225	0.0154898317074405	0.00930190722696967	-0.145210180802061	0.0596262994102618	0.0220993073366628	0.00544709162392584	0.083088557183871	0.0174413145816347	-0.153835549000757	0.0513939649982869	-0.24023337674488	0.0518333333333333	0.181333333333333	0.310833333333333	0.447333333333333	-0.113392725630333	0.0062094950956446
154	7.22519933023876e-13	2.54303154764391e-10	2.21042245280361e-09	4.98751053748504e-09	0.812014110862042	0.597243101836458	0.810252663709496	0.749008151282303	3.25002730911369e-12	0.000189728702858292	0.773796842859856	2.51367499943736e-10	6.47667293391207e-11	2.9259800716769e-10	1.52398380844928e-09	4.62106033340879e-09	62.8705560907183	66.057250857637	69.6746533545447	69.731215751257	0.0565623967122519	3.67396489362	6.86065966053866	0.102366384026027	48.5316404614932	13.9301686194376	0.0826056811019953	76.9474608505269	0.04875	0.239	0.356	0.44825	0.00266298326842087	-0.0636694688973301	-0.0962116714384676	0.00595385536051476	0.00468839916748494	-0.0270958071566719	0.261539902590911	-0.16572653411609	0.0428464668149623	-0.00622690118354919	-0.0110673615157629	0.0501666666666667	0.181333333333333	0.32	0.445333333333333	0.0138914683211158	-0.117544693281673
155	1.07531681152038e-12	1.62959217965429e-10	1.94314509215872e-09	4.42428752146985e-09	0.842183346943527	0.706314209565095	0.715663498643394	0.884960054601942	2.70692252609827e-10	1.2712962694877e-05	0.0335382438597642	4.12602409295295e-10	1.96834601720435e-09	9.87905673345733e-09	3.57863770047844e-09	1.11835519586046e-08	62.0498402871817	67.0645237485951	69.9838351338185	70.0234765416026	0.0396414077840745	2.95895279300748	7.97363625442085	0.0209335763147465	39.8753913555265	19.0531218967044	4.51809046438211	75.7601110191705	0.0535	0.23575	0.356	0.46125	0.00948089026268061	0.0349519827650142	0.0545733253892327	0.041657668544603	-0.0114113217631092	0.00544852250957121	-0.285717160820898	-0.12710173590476	0.101396807426741	-0.0285567785474055	-0.00445953195383028	0.0541666666666667	0.1835	0.314	0.439666666666667	0.00890336982859127	-0.0396705027600852
156	3.62642305116411e-16	1.38538617347084e-13	1.89718189162103e-12	3.44211050689586e-12	0.369004930687462	0.514286982032587	0.658818182282321	0.446410392603769	1.91180575677527e-11	2.02547703716708e-08	0.192167462860818	7.61753855877798e-12	2.73128593291703e-10	1.49754274391218e-09	2.2891418804017e-10	8.89901849286917e-10	78.4963589668187	82.8477036428158	86.2887140277599	87.0957267029225	0.807012675162696	4.24802306010679	8.59936773610389	0.579749839399483	45.0590613911536	31.4699793877862	1.70092185380781	85.2332061979627	0.05275	0.23625	0.359	0.44525	0.000961027551091578	-0.00988861107106817	-0.0313672343259361	0.0193912753828611	0.0309636135035151	-0.0115250458191891	-0.238811912843174	-0.108057079265939	0.00124792235227478	0.00330922227369486	0.18949850088002	0.0493333333333333	0.180833333333333	0.305166666666667	0.4585	0.018450146579043	0.00327040331836222
157	7.56796457499466e-15	4.34023540544923e-12	9.64087471742218e-14	2.44279187226332e-13	0.739670608783956	0.00288671173440586	0.0334278579458795	0.514797770219852	6.25171239100142e-12	8.87735440697476e-07	0.297412427945767	1.29060907348275e-16	8.68597486638229e-11	4.82558714809879e-10	2.36706182088807e-11	9.60632711703479e-11	72.258515030313	75.2049280678548	93.1426201542417	93.2530365178973	0.110416363655531	18.0481084500425	20.9945214875843	0.424302863981211	47.2490234130837	24.1574183991579	1.08576063326836	110.503565673909	0.05225	0.23875	0.365	0.44525	-0.0380524072754776	-0.0954768815185385	0.0340053536908729	0.0270764486392069	0.033592778556395	-0.0016216399820059	-0.218715580497081	-0.268585060077127	-0.159024957512019	0.0114461933857662	-0.0202331537067805	0.0493333333333333	0.181833333333333	0.3175	0.455833333333333	-0.0338795276521259	-0.0636320824109464
158	0.000266649165687019	0.00192525771378591	0.00985579822994101	0.0128940932757651	0.457364923516096	0.86080013104546	0.680395625845006	0.0460615929525292	0.00103833987106241	0.00987529493722487	0.501597418718852	0.000176786782961772	0.00133159851926059	0.00420691550832861	0.0110659232599384	0.0235213866361651	21.3763049381596	27.8252356917219	29.1877290008852	29.7400646329406	0.552335632055474	1.91482894121873	8.36375969478104	3.97934055783071	10.7579204614412	6.6572544761857	0.451555030609597	41.0169074880112	0.05125	0.21725	0.347	0.461	-0.03449428600563	0.0662364814321082	0.049724473080995	0.0519213816490071	-0.0140123316349979	0.00418642684236993	-0.237324125274296	-0.131678604612043	0.025643125463837	0.0371467470638796	-0.225281913673463	0.0426666666666667	0.190333333333333	0.322166666666667	0.454166666666667	0.0013249829926234	0.0491331204484326
159	3.69239654980948e-11	2.73347165550409e-09	3.2682706317979e-08	7.10678346412543e-08	0.857231167894267	0.771618028936126	0.673020895199492	0.297270681367775	2.0012122135033e-09	0.00041362639221307	0.0176385549748712	9.32963656567882e-11	2.00909564900249e-08	9.62290699597319e-08	3.04271257508768e-07	9.8004759747477e-07	54.734801871411	60.6469508434529	63.1469195455575	63.1792835130764	0.0323639675189042	2.53233266962343	8.44448164166533	1.08639797506567	35.9725083503599	12.4696102265061	5.63169628377727	79.3118905543733	0.05125	0.23775	0.3525	0.43425	-0.0151452077901645	-0.142023038193702	-0.0339413165297926	0.0110061932023717	0.0242132656280335	-0.00211242050197302	0.0655159012097366	0.00759377774598975	0.00573793514321427	0.0116348521796745	0.0480792129419291	0.0466666666666667	0.187833333333333	0.3185	0.458333333333333	-0.0302793977139203	0.025269467743087
160	1.02971078952644e-08	9.62555679669976e-07	3.62571552360134e-06	6.48652581398328e-06	0.590605980003555	0.455903205943405	0.656375449255146	0.432586817836699	1.89202774738607e-07	0.000103286360421944	0.755365435832871	3.01236847240106e-07	3.11527626200071e-06	3.30289551848948e-06	4.14825253788768e-05	3.34112225388932e-05	43.0102935952382	46.9542036980638	51.3468388141628	51.6362377250189	0.289398910856107	4.68203402695508	8.62594412978069	0.615868274384411	27.1403961149808	15.0756631331351	0.0970774232046097	59.5508189299378	0.05475	0.2315	0.3525	0.456	0.00772932830010361	0.0409230378520498	-0.0587310660174868	-0.010462639049516	-0.0385119826594578	0.0235110075198321	0.0158003696249702	0.0175370724984996	-0.102518200189188	0.0184237850129967	0.163964003053171	0.0511666666666667	0.188333333333333	0.315166666666667	0.452833333333333	0.0127866465631757	-0.0594933793827232
161	4.51384293592926e-09	5.94671070791198e-07	2.38090140343151e-06	4.77259727479128e-06	0.900808739000427	0.501531499906941	0.739273233760866	0.768171650460818	1.41044678847046e-09	0.0448858304910163	0.0363655608937807	0.611104915524115	1.36723887968552e-08	2.61097297106149e-08	1.4832256013324e-07	2.46539940076266e-07	44.7349229467582	48.1017637897166	52.4265226575953	52.4420577307974	0.0155350732020452	4.34029394108074	7.70713478403923	0.0868877591892669	36.6543396537218	4.02292397844576	4.3798798446096	12.8859741534859	0.0525	0.2315	0.34025	0.43825	0.0147696391614715	-0.0343246723035074	0.0166776039785428	0.0375464242177982	-0.00448547868613399	-0.00747147802383601	0.0609321632470977	0.0455597375797502	-0.0871732567478464	0.0236132263113386	0.00901378098088985	0.0511666666666667	0.181666666666667	0.321	0.4595	-0.103488731606938	0.0165495922947532
162	2.09466425147283e-08	2.90151332967542e-07	2.25463978903978e-06	1.46244069491633e-06	0.085888258229845	0.335151979197886	0.233385770002389	0.0370587151887452	1.53716779179114e-05	2.14043283816098e-05	0.301704930764464	5.52223636141295e-07	1.85646274912388e-05	5.47279248025722e-05	0.000227044155367629	0.000454666646593156	41.5228528766384	49.8027460334633	52.5659691839028	55.5157678361793	2.94979865227651	5.71302180271596	13.9929149595409	4.34771135553274	18.6908696345181	18.0600721793144	1.06664306527091	58.0117734519881	0.05275	0.23175	0.35625	0.4505	-0.0183736056128481	0.0134913792113213	-0.0532029456728963	0.0532214207575896	-0.0230013450069854	0.00515620164125729	-0.0104002472888675	0.0732345002012887	0.0204888490829793	-0.0161568306293051	0.0225670716231896	0.0436666666666667	0.195666666666667	0.315333333333333	0.461	-0.0831959285065125	-0.104290969177401
163	1.36199075777371e-12	7.15896357867075e-12	4.2922288892282e-11	2.25794670341394e-11	0.0560381661379612	0.126735334275277	0.032225372616797	0.705548357308134	1.10372185141125e-12	0.000563985570035258	0.882491417414849	6.52602217754936e-12	1.48871766618531e-11	8.66601455930472e-11	2.33683182893687e-10	9.16631916666257e-10	61.5618808941799	74.0876905583646	79.0233291805562	82.6742516403247	3.65092245976848	8.5865610819601	21.1123707461447	0.142764184058706	50.6504314258691	11.8912401815469	0.0218482829586719	85.5963514471561	0.05	0.2275	0.344	0.4475	-0.0989038234972178	-0.0406986254460432	0.194569142806515	0.0518740246671014	-0.0226390864333048	0.0108386129219619	0.114875049643642	-0.0780301096607185	-0.0895174673434893	0.0332235511408701	0.240608467319402	0.0483333333333333	0.169833333333333	0.311	0.446	-0.248760563423155	0.00405506982153786
164	1.67992917218277e-13	5.56057921089599e-13	5.95634355801396e-12	5.16420296952121e-12	0.113127378829265	0.271697534251143	0.041816298757413	0.593702749933812	2.90124430814947e-11	3.20477863632903e-06	0.451170073521125	6.55388556419168e-13	3.90002307418957e-10	8.70440353932863e-10	5.02540319869292e-09	6.69745490259253e-09	65.8788642061991	79.773559408859	83.6354416586983	86.145421499612	2.50997984091373	6.37186209075298	20.2665572934129	0.284598755224124	44.2424281133681	21.6898778637787	0.567710665924096	88.7425855273796	0.047	0.24325	0.36075	0.457	0.0721746936477062	0.00981730169068377	-0.103779465243747	0.0578673164581308	-0.0127456990428987	0.00835810543046059	0.112933898778976	-0.00679030891120623	0.157921414981761	-0.0306766819377949	-0.102289641499206	0.0493333333333333	0.187666666666667	0.315833333333333	0.464666666666667	-0.00989111815437394	-0.0800806284458216
165	2.51627886195767e-18	1.57192386871284e-15	6.53039034848898e-14	1.74332660156954e-13	0.986593485771918	0.929465875808077	0.912611408782944	0.670164282525966	1.89031396482985e-18	0.000457192063988625	0.967217962381158	4.75317686362599e-15	2.7348003520474e-17	1.76314974102903e-16	7.98611806039232e-16	3.45350750679482e-15	88.6757873879178	92.681300567172	94.0332550816383	94.0335374346978	0.000282353059446905	1.35223686752579	5.35775004677998	0.181410018816678	76.8015268692416	12.2826363648892	0.00168902566838369	102.309964153428	0.05225	0.247	0.356	0.44225	0.0151172471115429	-0.0457507798807398	0.0306314804428702	0.016149719271413	0.00736219930640113	-0.018668821315356	0.144816669841376	-0.0790888399815268	0.0755986206510554	0.0165558263205935	0.0794927553494854	0.0503333333333333	0.1745	0.322166666666667	0.442666666666667	-0.240955758521526	0.0132165967530485
166	1.19916053133e-07	2.79193136568172e-10	1.33111724761583e-09	2.2776154558054e-09	0.386959835117327	0.32691605412772	0.000392735008481101	0.418632578027121	3.90589743751582e-06	0.000773410513753121	0.0286891727887481	1.83758794213594e-09	3.72244486163498e-05	0.000120111215417735	0.000187876636818667	0.000375768771896867	37.8572627109606	65.8456542673448	70.8898756987619	71.6383495939444	0.748473895182542	5.79269532659964	33.7810868829838	0.654150742955153	21.3104827855968	11.3039817593344	4.7861687160912	72.1588504134557	0.054	0.22625	0.35	0.47025	-0.0996462081016031	-0.0740745667460656	0.169774452718415	0.0701280285752274	-0.00135907701307446	-0.00813039763590588	-0.205393671482183	0.0498837893523787	0.21497038999502	-0.0176007337096469	0.437881417476816	0.0503333333333333	0.188166666666667	0.317666666666667	0.448	0.0211057442582623	-0.0514470302171668
167	3.68522974463028e-09	3.27422542849108e-08	4.19776660721829e-07	7.173536044192e-07	0.470387770232404	0.787276534663654	0.349859717886129	0.167378098341832	1.47295464185963e-09	0.00887997756326458	0.398137013771508	2.32172362620137e-06	1.50199283406263e-08	7.50922804334864e-08	1.4748500150058e-07	4.98998800267841e-07	45.1586045444201	54.916005507599	56.8230789061417	57.3441438271184	0.521064920976642	2.42813831951935	12.1855392826983	1.90627075452994	36.5698091482227	6.84680821134862	0.713945776005858	54.3205117238444	0.05	0.22925	0.35075	0.45625	0.0139393985640202	0.021948142623478	0.0620620958115175	0.0661200571325283	0.0533788937689523	-0.0314424561108272	0.0540426440617798	-0.112136483269201	-0.019268571081317	0.0342905459935039	-0.0659808044949764	0.0563333333333333	0.179666666666667	0.3255	0.447666666666667	0.0153961025906181	-0.00926458487285717
168	2.5447409525812e-10	2.34782781142909e-09	2.22103455080527e-08	4.65041413188345e-08	0.704468834088188	0.663065974699712	0.261450196491117	0.616167479949045	1.95563567019685e-09	9.34613059059719e-05	0.651201425245244	1.17987126383525e-10	2.1071872284731e-08	7.99366196103571e-08	9.67547222896411e-08	2.91418419640008e-07	50.7276289563015	60.9953372710588	64.0912996019761	64.2351642766225	0.143864674646466	3.23982700556371	13.507535320321	0.25129104016969	36.0173981082262	15.2644033940051	0.204388784855837	78.7529683273987	0.04975	0.2305	0.3625	0.44475	0.0661583580243505	0.0935094708232992	-0.0961137822375361	0.0761792998089398	-0.0342750221106777	0.0125602513498982	0.251749280933232	0.0815860933623061	0.0048863860506128	0.0525605992478205	0.0698739313631141	0.052	0.181166666666667	0.324666666666667	0.440166666666667	0.0136217108920762	0.0792944490338959
169	5.42796985088331e-10	1.043027952526e-08	3.05685028828078e-08	6.39385727760183e-08	0.716126814226058	0.318455925192111	0.217308038508369	0.264697312720984	1.31656878179529e-09	0.00198794740780004	0.0760467422699016	3.08156271104123e-08	1.17034192024167e-08	5.8859950113382e-08	1.94001512455944e-07	6.55086343729182e-07	49.1518754379431	57.5667007176016	63.3106297501799	63.4428638376194	0.132234087439429	5.87616312001774	14.2909883996763	1.24402204811122	36.7886146429519	9.56063120810541	3.1474279893373	65.2558974108076	0.0535	0.2305	0.3455	0.4555	0.0222864136864104	-0.0802986317299562	0.0473875735381975	0.0836043088324687	0.0140010357034653	-0.0468769984647118	0.0107319042224273	-0.185764414092472	0.100724049817925	-0.047066607413478	0.0730757729639959	0.0485	0.180666666666667	0.315833333333333	0.4375	0.0185650233442061	0.0356507223285486
170	8.24038818742225e-13	1.4874236368123e-11	3.21452027831760e-11	3.04034591603226e-11	0.131902794265732	0.0900510322181898	0.0547345997403409	0.180176160678959	6.00950691501536e-08	1.65731196979864e-08	0.435820054474098	1.15379953298805e-17	1.9685484132649e-07	9.15014776938543e-07	7.49210632133142e-07	2.05104347977382e-06	62.5992280736391	72.4516547097955	79.701237403744	81.9712034243348	2.2699660205908	9.51954871453927	19.3719753506957	1.7961704373779	29.3603379821689	31.8595688764563	0.60726339573921	115.945875916791	0.0475	0.22625	0.372	0.45625	0.0477026698150713	0.145156001053958	0.119181526014853	0.0498685619641894	0.0164579432536224	0.0248357395051389	-0.0362366079938221	0.000726208026184116	-0.0149938436173193	-0.0751897810914337	-0.0245018386272554	0.0535	0.181833333333333	0.317333333333333	0.448333333333333	-0.074823983114154	0.0188644396382604
171	5.16447916466119e-13	2.20614251250087e-11	1.61237350000165e-10	3.86790313120974e-10	0.930133095818011	0.500591808560385	0.337792274357436	0.400473561040818	1.15631098806692e-12	0.00032300587578354	0.504906398103776	1.25942277608462e-10	1.63801775126505e-11	6.17016115488375e-11	2.4062874428675e-10	6.52931266067216e-10	63.5633430294547	71.5679507179157	75.9074063870721	75.9150937106315	0.00768732355936663	4.34714299271582	12.3517506811768	0.706903903156672	50.5590779231043	12.9320383065642	0.444608659978257	78.5975168778029	0.046	0.24025	0.3545	0.43275	-0.0725154712036249	-0.0801430603916081	-0.0204239237754792	0.0505057888048388	-0.011719430215492	-0.00756223705956547	0.200947426986777	-0.182637849112552	0.0810961946994897	0.0133682377879532	-0.257838164856491	0.0496666666666667	0.181333333333333	0.319833333333333	0.4395	0.0613304423640042	-0.087184012779592
172	1.71297086967295e-10	4.22392151716889e-12	7.69216842292735e-11	2.84236484427466e-11	0.0343349176981187	0.230883899582757	0.00128382378199435	0.752415095937047	5.54927685683071e-08	1.21166249494219e-06	0.895490721873095	3.57197424603854e-08	9.17345639068652e-07	3.05076576805854e-06	1.23254301814701e-05	2.88656992339308e-05	51.5501876743438	75.265520172863	77.6524646284088	82.1304128140255	4.4779481856167	6.86489264116244	30.5802251396817	0.0995127852670521	29.514750185388	23.5586063221763	0.017255385804674	64.8900131844741	0.05025	0.22275	0.3675	0.447	-0.195951556005118	0.0325212420611289	-0.0316748051062415	0.0950354817127437	-0.0308108943070501	0.0306313997046141	0.0604523203837204	0.00751543827887807	0.0682257688422133	0.0269806299423735	-0.20039998116853	0.0516666666666667	0.1785	0.3205	0.448333333333333	0.0379549727994811	-0.0136398475078416
173	7.31080624083688e-12	1.1455261926468e-09	9.81596669266233e-09	1.34720444889724e-08	0.269495121903984	0.458535432626794	0.602638177329781	0.431974722861317	1.883639085581e-10	6.70726273436064e-05	0.165592321433186	2.51774134250211e-09	4.16064621368847e-09	2.04994436658603e-08	8.34952906662149e-08	2.76494598961374e-07	58.0886838188671	62.6355832566987	66.0780354888047	67.2973505067785	1.21931501797371	4.66176725007972	9.20866668791132	0.617508311264373	40.5837788386452	15.8916883997081	1.92240005133499	71.395059070946	0.052	0.2355	0.35025	0.44375	-0.040490826366406	-0.0528749637677828	-0.0140826465275284	0.0425926524827867	-0.00480822246446643	-0.0316640719974295	0.0362067169097172	0.0961928249030572	-0.176383807420678	-0.0172458243386692	0.0780670569922852	0.0485	0.182833333333333	0.312	0.457833333333333	-0.060233112972142	0.00603410090525616
174	2.71225959596222e-18	4.97323243533672e-17	5.14098859762394e-16	1.34665940617972e-15	0.683691707863544	0.417526188426482	0.118257916567214	0.549308617858964	1.96421292119975e-14	8.87470926291076e-08	0.0909423433690042	2.13224163732016e-15	3.79477092295053e-13	6.95453562392072e-13	6.1732608677914e-12	5.63836845607014e-12	88.5223994692788	100.198518148478	105.01904930966	105.185049057123	0.165999747463502	4.98653090864536	16.6626495878445	0.358557210207891	58.5676337706191	28.6051226549989	2.85761329513662	104.138691661334	0.04825	0.24125	0.37375	0.441	0.0166680785042213	-0.168213624369127	0.0174897855019978	0.0485385205890039	0.00266021241531177	0.0271512047499088	0.0993273519304367	-0.141575200100163	0.117816139098711	0.0141320124047812	0.083589975504021	0.0456666666666667	0.178	0.321833333333333	0.458166666666667	-0.11834807228257	0.0205323542193744
175	4.36084313314133e-12	5.76804512621066e-10	1.03735717416488e-08	1.93412621280884e-08	0.496294566905028	0.819611003617541	0.778530748751218	0.1460261385288	9.19473363901682e-10	6.18223544305365e-05	0.0292862141987863	7.69774991445884e-09	4.31406088287428e-09	1.15871705573899e-08	5.10699176556082e-08	1.02486628878452e-07	59.1573160263579	64.1983747534177	65.9439978367591	66.4068488222547	0.462850985495606	2.20847406883695	7.24953279589681	2.1132789069402	37.4886319235302	16.0459918402667	4.75070966556632	68.6705139216219	0.0445	0.22825	0.3585	0.47	0.0318230369021548	0.0804610527144136	0.0566025749986318	0.0609406241232851	0.0287018242656799	0.00264107173617156	0.0469376046263239	0.0914564444330894	0.10046529077128	-0.00596900724187148	0.09635102018819	0.0508333333333333	0.178166666666667	0.319833333333333	0.447833333333333	-0.00627593557455599	0.0359393011542861
176	6.76896062127861e-13	8.09017789674257e-11	5.85308181798663e-10	4.3808127936919e-10	0.0962887395269467	0.222833163531061	0.319498034875321	0.467056274480231	2.78484318212943e-11	7.62740190889806e-06	0.947653669782752	3.79381944232045e-11	5.03622026535566e-10	1.65029086803198e-09	1.04345952350479e-08	2.29937703203455e-08	63.0051561448345	68.6456671277774	72.8503424731753	75.616305250318	2.7659627771427	6.97063812254055	12.6111491054835	0.528931859234945	44.3225880278369	20.0290640186558	0.00431038607530354	81.4473246050698	0.04875	0.23375	0.35725	0.45	-0.0785886750022407	-0.0669428766043827	-0.0541496912695748	0.0681786995875489	-0.00651920318301097	-0.0234230886889615	0.233373759088299	0.0141468059581632	-0.105127695071214	-0.0441245840931672	-0.28250907503157	0.052	0.179	0.314166666666667	0.449333333333333	-0.0151856025727687	0.00458164471848436
177	4.12411113237694e-14	3.17014572122356e-14	8.94448002111857e-14	1.1585393740432e-13	0.197127647344732	0.113938994070962	0.00604622739376728	0.839367567659675	1.89206421326297e-11	9.7955597228419e-07	0.517105595564278	1.41645878316756e-12	2.60601070208154e-10	7.86646849108223e-10	4.95844155941327e-09	9.58758789991411e-09	68.7712941530335	86.0974583334319	93.314131621315	94.9776596621741	1.66352804085909	8.88020132874226	26.2063655091406	0.041088304215009	45.0793880937599	23.9678944301086	0.419662305073871	89.1698510532169	0.05225	0.2335	0.3655	0.45725	0.0199618573740967	-0.00509941111488107	0.100806327295921	0.0398768602699964	-0.0446686979713769	0.0207873976129777	0.0267025545906022	-0.13558023276562	-0.0701799339389402	0.0607375436192795	-0.241038864064083	0.0513333333333333	0.178333333333333	0.318166666666667	0.450666666666667	-0.0714794083669628	-0.0917838941589243
178	2.34921720894159e-12	1.21709563283519e-09	1.30210176663434e-08	2.66857849323775e-08	0.639066543165803	0.682316007467254	0.922340080746961	0.708947157489724	5.4416274852531e-11	3.09058556025215e-05	0.908684411516367	5.01090175599007e-10	1.36944457647764e-09	7.24174299589665e-09	2.98775596039415e-08	1.05605170450898e-07	60.4358632130825	62.4972943915418	65.391975341583	65.6119404002966	0.219965058713569	3.11464600875479	5.1760771872141	0.139330838572278	43.0115994811549	17.3612794849269	0.0131556565902429	75.2936017685679	0.0495	0.234	0.3575	0.4595	0.0373640881080184	-0.0252178528603843	-0.0107968676545908	0.00063190980642074	0.0255056814639108	-0.0138362773844552	-0.0105063456760191	0.0251454984050973	0.0287282127217712	0.0200375571256778	0.113488788020158	0.0511666666666667	0.18	0.317333333333333	0.458333333333333	0.0267687125366418	-0.076176404308219
179	4.60493358189062e-15	2.40093933301650e-13	3.75076954019773e-12	6.1697403281756e-12	0.312866167418447	0.535771834239275	0.330877800916397	0.894232784177788	1.6168044531819e-11	1.90779849463457e-07	0.416476404396243	2.46412775994887e-14	4.50005422406401e-10	3.45448488248649e-10	8.60159454670636e-09	4.81410703627095e-09	73.2794153945797	81.6327649302257	84.7095732775997	85.7281107867821	1.01853750918235	4.09534585655638	12.4486953922024	0.0176757493659352	45.3872869277366	27.1243487161883	0.660236664083641	98.5414840542489	0.04825	0.23425	0.36425	0.44475	-0.00464201385329104	-0.0327208165868546	0.00152340851484183	0.0229911058330912	0.0139718425339031	0.0259418490296059	-0.0916487728507176	0.064932159918752	0.0731772381572494	0.0609208948986013	-0.432675126409848	0.0488333333333333	0.178833333333333	0.314	0.453	-0.045770157126307	-4.17542804629746e-05
180	3.83506811873363e-13	6.80865463256045e-12	2.07949789431077e-10	4.01750970316291e-10	0.471628585195302	0.898298343488487	0.390765615278836	0.145863441279174	8.44680661985556e-08	1.52632412015353e-09	0.742859615812888	1.4039312629013e-10	1.41856785086599e-08	6.95245603962632e-08	1.69861613588815e-07	5.65763433653965e-07	64.1772161357803	74.1997832759807	75.3059001504589	75.8240579188423	0.518157768383389	1.62427464286156	11.646841783062	2.11498543780272	28.7008175249812	36.5004321042779	0.10762916166459	78.3386003033691	0.04575	0.23475	0.37175	0.4545	-0.09216580366745	-0.162139719363941	0.0583571925567694	0.0897182229138998	0.0453317162887906	-0.0116162877240527	0.0271392097116536	-0.00772743551860397	0.146359034576221	-0.00265237799246024	0.0649985554679234	0.0521666666666667	0.190166666666667	0.313333333333333	0.451166666666667	0.00583135078775418	0.0182615209187955
181	5.15966163068428e-18	2.99387891614837e-16	8.70073239584288e-16	7.92410485251096e-16	0.109772103703844	0.0726316212032016	0.0578724378768066	0.310939154002829	4.26506864852025e-18	0.000367706233331245	0.736731198808041	1.51684586359427e-17	4.76751218336037e-17	1.13106583528474e-16	1.67220556538065e-15	2.69096599530015e-15	87.2069447682807	96.2973759109009	103.833277523278	106.390776720276	2.55749919699883	10.0934008093755	19.1838319519957	1.02668239238483	75.1947167077196	12.6895424610848	0.113020501143183	115.330885451204	0.05425	0.25375	0.35075	0.45225	-0.0737869923792678	-0.172283392184624	0.00725000400672714	0.0758595838201097	0.0323025189430754	-0.00396727235625885	-0.131587357564102	-0.0930859744089788	-0.197422905827888	0.0263946916706026	0.285360521147054	0.0496666666666667	0.181166666666667	0.3165	0.455666666666667	0.0246374797668786	-0.056375912930688
182	4.50535271028061e-10	9.16592382712158e-11	1.45527202647843e-09	3.0581729573403e-09	0.619845419377755	0.767666151160067	0.0296133220784185	0.877535176268766	8.03925385834853e-09	4.29445694300371e-05	0.316842015597192	1.85115126233037e-09	1.22655459696451e-07	4.53780538096525e-07	2.06808553423227e-06	5.04343649691366e-06	49.5395750571843	68.3641178076068	70.6764938248089	70.9225787142277	0.246084889418853	2.55846090662089	21.3830036570434	0.0237451339194195	33.2655927742035	16.7365965861227	1.00193802883587	72.1410327933496	0.0475	0.2265	0.3535	0.4455	-0.116998825313206	-0.00245757661517733	-0.0666712174746565	0.0831962522804662	-0.00896677774182509	0.00645738217955505	-0.108864814667129	0.0231582738517677	0.0746916825905595	-0.00765760744639207	0.0683193380044279	0.0468333333333333	0.179333333333333	0.314166666666667	0.455666666666667	0.0720221578577415	0.055621589897456
183	3.42528118330527e-12	2.06361202077251e-10	1.75599952761319e-09	3.65392073588403e-09	0.608104369302438	0.555299967796699	0.457357554783411	0.0785004158124288	2.6812812754749e-10	2.75057872336649e-05	0.444866085636656	4.93773021550092e-08	2.3166921739621e-09	9.1035938919294e-09	2.00357296441003e-08	5.59895964656007e-08	59.6565393311394	66.5303137016163	70.2266040327013	70.4895486103414	0.262944577640155	3.95923490872519	10.8330092792021	3.09567860701145	39.8939813895977	17.5828493031804	0.583698966547672	64.0861536450238	0.052	0.23375	0.36325	0.44075	0.00238688019807571	0.0184551819227664	0.0371394195849729	0.0510016924521655	0.0246779812267711	-0.0490356685393178	-0.0977149743195359	0.0669382703408558	-0.0674783994584466	-0.0587185059916786	0.118126845529132	0.0443333333333333	0.181666666666667	0.322666666666667	0.4485	0.0260741906561959	0.0342737397653259
184	3.31005301766509e-12	6.38232475276136e-11	2.02472042072526e-09	2.30731068308984e-09	0.189472739354542	0.787464484454723	0.372757526053971	0.969504771475072	2.78157991922359e-11	0.000170390624950783	0.209841489608544	1.64826868289417e-13	6.06525278483237e-10	2.85443374717646e-09	3.07377961999812e-09	9.69596207160493e-09	59.7272711146434	69.1800371627396	69.8852049605193	71.6069176039382	1.72171264341887	2.42688044119859	11.8796464892948	0.00146148786234335	44.3248833151774	14.1323232405375	1.57251955924585	94.1631670669843	0.048	0.23025	0.35575	0.44975	0.0121247372392554	0.0379688178080205	0.0723823996369651	0.0309185298120716	-0.00534268794508022	-0.00313506857123177	-0.126963336556765	-0.104840732287221	-0.0410884013517792	0.00853402597578632	-0.403321511614201	0.0478333333333333	0.175833333333333	0.3195	0.4625	-0.0488374725044172	-0.149378172026933
185	2.91672857947232e-12	1.83467908619969e-09	2.94908972562921e-08	2.28244063664566e-08	0.106880711856718	0.488155237943688	0.8727318706976	0.183297108091912	3.02787409070413e-09	7.75517431780419e-06	0.0635690136493135	1.43344398538122e-08	1.72299737288978e-08	7.79772410642357e-08	1.65116966605197e-07	5.06731343270552e-07	59.9887277079979	61.5597044930764	63.3984462990556	65.9981942469531	2.59974794789741	4.43848975387664	6.00946653895517	1.77068677475108	35.1658469554259	19.9972962390766	3.44173215935371	67.1447426819908	0.04975	0.24025	0.361	0.4385	-0.0587713199719969	0.0405882926693039	-0.0717460435096426	0.00175707762157896	0.00296795724429906	-0.0192525467554261	-0.0877348050490365	-0.0714414237542214	0.0456064934293279	-0.0349182458121457	0.188903775100865	0.0558333333333333	0.190666666666667	0.317833333333333	0.457333333333333	0.0189253391443065	0.0373294267399397
186	2.40327226250562e-16	1.59048400431619e-14	3.37182022960973e-13	6.3257567473951e-13	0.378879159156835	0.633554486180969	0.38613435735555	0.550463169186051	1.07941411707865e-12	6.37425043386565e-08	0.663998685593531	2.20965623905976e-14	1.50871261363068e-11	6.30392666304043e-11	2.79084910553514e-10	7.72459955782029e-10	79.3400429693429	87.613191055163	90.2718190433661	91.0461545571015	0.774335513735423	3.4329635019385	11.7061115877586	0.356488072349748	50.6941390906813	29.2461575733014	0.188702536919664	98.7917253488617	0.049	0.237	0.36725	0.45875	0.0237333888074306	-0.110884615204412	-0.0213118944817937	0.024745599590067	-0.0503559109011627	-0.02509380488317	-0.0115453993428376	0.020605551185562	-0.173517969007374	-0.0095763573794121	0.0856737668751973	0.0516666666666667	0.178333333333333	0.315	0.454333333333333	0.0342380913255214	-0.027137809708952
187	1.67166088911044e-10	1.67103536766263e-08	1.03644144050221e-07	1.10299391386811e-07	0.182924233782077	0.346722987006706	0.487835161377998	0.315608859849684	4.5367420586162e-11	0.0142272006690691	0.224680824301315	2.41200968587656e-07	6.66899370496762e-10	3.52823399824902e-09	4.68712696929342e-09	1.65629565300747e-08	51.6009040133213	56.4768906257814	60.3067526240629	62.0804575122602	1.77370488819724	5.6035668864788	10.4795534989389	1.00705726910974	43.3674420274456	6.00973044937564	1.47422144366101	60.1127071321411	0.05125	0.23	0.3505	0.458	0.0307307523327616	-0.0953842670418429	0.00999003817739968	0.0209885811016289	-0.0151077148611827	-0.0157655752487424	-0.190408455670113	-0.11562363519202	-0.122833087987946	-0.0125700238046529	-0.0856099573968793	0.0468333333333333	0.176166666666667	0.326833333333333	0.445666666666667	-0.0101605577377346	-0.0200388694010238
188	7.85295260745128e-15	2.79667361660249e-14	6.06966966365656e-13	9.63587905591845e-13	0.283979938886725	0.594222806478608	0.0842925070120823	0.985166241776214	1.75091674568446e-13	1.07423314286629e-05	0.657532675439319	8.06557173560855e-14	4.18764084014386e-12	2.23158627546362e-11	8.44244004539152e-11	3.05882229754419e-10	72.1825367883066	86.3731036810204	88.9193899438033	90.0673340269204	1.14794408311718	3.6942303459	17.8847972386138	0.000345678453413711	54.2661555805698	19.3746550383366	0.196534603741384	95.8131808530557	0.05075	0.24025	0.35825	0.4455	-0.0363186322075286	0.0328294053185609	0.0138896240725581	0.0790033077815352	0.00727092578467348	-0.00217887365104236	-0.164117184776171	-0.070242851881516	0.052299781665941	0.00861049144307077	0.0143314813051678	0.0508333333333333	0.179333333333333	0.315833333333333	0.45	0.0132073214480658	0.00321540829753084
189	1.61938017685793e-11	5.98740138941522e-10	2.78498004727228e-09	6.28770237054900e-09	0.830554914992734	0.409570967725413	0.311823134381428	0.431974722861317	2.07944481838066e-11	0.000695717457649238	0.888971496904589	9.88966445073109e-11	3.43100527696202e-10	1.77175250342385e-09	2.10612276761538e-09	7.20627751156399e-09	56.4425802215264	64.1134913155984	69.1196674633611	69.1654591507613	0.0457916874001967	5.05196783516294	12.7228789292349	0.617508311264373	44.8944683460995	11.5006529566417	0.019489765563776	77.0607211355163	0.052	0.23375	0.3595	0.44575	0.0588450010094007	0.00168143638094414	-0.094021929864618	0.0331575698731202	-0.00185295082583217	0.0250932082523199	-0.133871182397291	0.123422765242309	-0.106532855999891	0.0202883579282112	0.00882832791477936	0.0485	0.178666666666667	0.326666666666667	0.447166666666667	0.0167629104405427	-0.0637506173598646
190	4.10290550217869e-15	4.39932156366541e-13	9.18485282935092e-12	1.40320707308968e-12	0.0104053045468499	0.113153723218764	0.153623941963865	0.266912712663489	1.67167971885239e-12	9.33991794786345e-07	0.837305358530751	9.69860613691257e-15	1.85627892805493e-11	4.60502477086319e-11	1.49197236893477e-10	2.4122832438778e-10	73.5165719207216	80.2925852301996	82.6276090053216	89.1917654975623	6.56415649224073	8.89918026736268	15.6751935768407	1.23254476218062	49.8357749055085	24.0596054642901	0.0421651126780489	100.679244684675	0.054	0.2435	0.358	0.44675	0.0453224617504113	-0.0171742730852929	-0.046596695742411	0.054871075723547	0.0201739127058296	0.0217632688435324	-0.130782683991723	-0.049293305971131	-0.00823973644000914	0.077547984820945	-0.246651158104201	0.049	0.184666666666667	0.310833333333333	0.444666666666667	0.0321379794675026	0.0227705293996337
191	8.39244226143541e-09	2.80464350085598e-07	1.11493963136098e-06	2.27534887893873e-06	0.90823766940074	0.481241230771633	0.448762181691151	0.291056257824473	5.85580233664103e-08	0.000354540539932611	0.818448793212703	3.01901951430808e-08	3.96653766557659e-07	1.61739183230967e-06	3.14503718612509e-06	8.90527666258028e-06	43.4382842007035	49.8829798902007	54.3595549959427	54.3728402628622	0.0132852669194108	4.4898603726615	10.9345560621587	1.11472907591633	29.4105489525427	12.7577319271786	0.0526888725253229	65.306661180688	0.05375	0.24	0.35375	0.454	0.0207891774600746	0.0211870262609314	0.0799857958353413	-0.00176726071067222	-0.0271829857571911	-0.0146628535538346	0.0249304432076488	0.0145236946581932	0.131902343181597	-0.0302353832111698	-0.10309367463514	0.049	0.1945	0.319333333333333	0.456333333333333	-0.0206693039371214	-0.158544377544105
192	1.78203035744308e-13	5.8331707586585e-11	5.49740512829475e-10	9.01450630970736e-10	0.348000136336051	0.480205062989216	0.7022463125165	0.544764190443583	5.55696211790911e-12	1.61575049269355e-05	0.774027423125544	9.76967422411761e-11	8.5898641291271e-11	2.54049645544016e-10	4.42750273498589e-10	9.18140437181575e-10	65.7572749957253	69.3826651983763	72.9995257063783	73.8802618447226	0.880736138344218	4.49759664634621	8.12298684899724	0.366780923830447	47.4799426759364	18.5958128202055	0.0824326563488285	79.2022387313978	0.05075	0.2435	0.35325	0.45025	0.00371255234882526	0.0326891159382385	0.00536967152040806	0.0316306513365855	0.0288501089441651	-0.0176284096130095	-0.0871732638663588	-0.104206563449127	0.00327162746941573	-0.0757720610897992	0.103709226920131	0.0535	0.186	0.311833333333333	0.453166666666667	0.024085985460504	-0.0809053710154379
193	5.07446887880045e-15	2.42076549011814e-14	1.50911467643152e-12	2.78785326706686e-12	0.379916147237707	0.97033241912094	0.206097438832857	0.668174240595892	5.43762349888844e-12	2.96977960663705e-07	1	1.13931034505061e-12	9.26698493877558e-11	4.93571191970075e-10	1.35621316438869e-09	4.79889636762118e-09	73.0799210181431	86.6904259261646	86.8179211520619	87.588894372042	0.770973219980078	0.89846844587737	14.5089733538989	0.183745194850871	47.5224999627499	26.2692618337296	0	89.6772682257735	0.047	0.238	0.3605	0.442	-0.106029502350663	-0.158972835687114	-0.0853757208708485	0.0275925320130904	0.0643973447008848	-0.0178185804318244	-0.0510371210126255	0.107171579781821	-0.0951051228837314	-0.0340806163259615	0.126099996318949	0.0451666666666667	0.181	0.311166666666667	0.442	-0.0825913960644761	-0.122436008170703
194	1.93010721143795e-10	7.87078658758552e-09	2.89062948238813e-08	4.96514035667973e-08	0.429209416967346	0.320471766255794	0.308611560481874	0.349652326117028	8.83310873287654e-09	3.25219322920842e-05	0.507073380048477	1.67656303065665e-10	8.75256725198324e-08	3.10258376236067e-07	5.09916072000119e-07	1.35515661449011e-06	51.3022120608584	58.2162692739803	63.4474279843998	64.0723897491407	0.624961764740874	5.85612047516042	12.7701776882823	0.874718520979059	33.0824796763554	17.264423519704	0.440101685786431	77.9152356745104	0.05025	0.23	0.35	0.45725	-0.0482376823627122	-0.0902797063523452	0.074178721903047	0.0300874976130033	0.00666892477066488	0.0221678622834769	-0.191596122147111	-0.0969712062218645	-0.150057832821439	-0.0218468496821961	-0.540114509724826	0.0461666666666667	0.182666666666667	0.310166666666667	0.464	-0.169939781926423	0.0370989348780025
195	4.00044111736782e-10	1.26034940290697e-08	1.32942938726531e-07	6.74418144558496e-08	0.0570995801268305	0.28905507197929	0.260518367370259	0.12921322412198	3.12094284114046e-10	0.0111699504166379	0.117321414664367	3.88198107638074e-08	1.3787106232086e-09	7.21768650684907e-09	2.78392399467765e-08	9.73443557783393e-08	49.7868715752993	57.1294516543858	59.6902053012454	63.3098933126166	3.61968801137118	6.18044165823085	13.5230217373173	2.3019315728493	39.5974265974801	6.43807693260896	2.45271997230157	64.6836076516107	0.055	0.2275	0.342	0.44575	0.00560593476485268	-0.122818371940838	0.0568567414507343	0.0681119602732402	-0.0163403362193063	-0.0422703094032405	0.072333628597182	0.0759175448716019	-0.0452145749690756	-0.0723874161009661	0.100323831151205	0.0481666666666667	0.176166666666667	0.317666666666667	0.461666666666667	-0.0964844140384032	-0.0305561229927007
196	1.61865608591297e-07	7.26512289733536e-07	5.46117611013801e-06	1.78993967604438e-06	0.0300791992092584	0.194619446175556	0.0871041361540978	0.766974041532619	1.9216571394983e-07	0.000917556368475227	0.634145959384781	3.90879502775791e-07	2.91561624046724e-06	1.036001623981e-05	9.64106518667702e-06	2.56641595238402e-05	37.2253509768052	47.6252079566766	50.289330100888	54.9940902247399	4.70476012385188	7.36888226806332	17.7687392479347	0.087814601379705	27.1103563335946	10.9869510356348	0.226480359529887	58.8905546041854	0.0505	0.23525	0.3625	0.448	-0.137216119702044	0.00602119892726174	0.112140301597445	0.0731619173799428	-0.0297964960899758	-0.00552203336887318	-0.188940855560956	-0.177741706741586	-0.0934019352649829	0.0088250349792461	-0.0285831435293436	0.0518333333333333	0.191833333333333	0.330333333333333	0.452833333333333	-0.111636354439069	-0.0558128430098629
197	3.37834531130828e-08	2.43615045561675e-06	2.16711756146841e-06	4.27573852995223e-06	0.802355870206227	0.156052993910087	0.348094520807439	0.623432715620113	3.64496519384552e-07	0.000150515008079434	0.705983244499102	2.515624220979e-06	3.55791376891898e-06	1.51400363986717e-05	2.85287732899447e-05	8.2848283605539e-05	40.5202562115228	44.7265653459835	52.6672311720395	52.7298809294589	0.0626497574194218	8.00331558347534	12.2096247179361	0.241072297372739	25.873727414606	14.3657539758824	0.142322214334854	54.1123399234005	0.048	0.22775	0.35725	0.451	-0.0166424635094815	-0.0232103714176214	0.00387069305449146	0.0163068426774827	-0.0434911875643746	0.0337967161234755	-0.223678174439121	-0.248460728846072	0.0385774137713792	-0.00495010429501019	-0.0131737446305349	0.0501666666666667	0.185833333333333	0.320666666666667	0.454833333333333	0.0125163769767384	0.00234451560288925
198	4.72655907208755e-20	3.11041170584548e-20	2.50243655308589e-19	2.08209588936189e-19	0.0894023002876571	0.116495033028352	0.00309063910949945	0.000198112756610411	2.55689937023001e-14	9.3995646835162e-07	0.967277942961598	2.08885337247215e-19	1.69039255884489e-16	9.92477743401159e-16	1.56019667337027e-15	5.9641686916478e-15	96.7968457787647	116.108988022264	122.043122963325	124.928225763084	2.8851027997589	8.81923774081952	28.1313799843192	13.8488992021835	58.0488418963323	24.0473477109063	0.00168284711071465	124.921006943801	0.05925	0.24375	0.36075	0.45075	-0.203727889574224	-0.0994027267412499	0.0243857274962685	0.0469658917637684	0.0103053523717624	0.0486571336117187	-0.0158299175874309	0.172362267368058	0.0736628908476187	0.0549489539746645	0.214353038736948	0.0426666666666667	0.1805	0.3135	0.451166666666667	0.00854097934086293	-0.0654914027620002
199	5.79795598589164e-11	6.56344916346954e-11	5.34816559018491e-10	1.1542740129002e-09	0.640076048249394	0.525681318769116	0.0529310064727346	0.747812072578195	5.86101226977945e-06	3.25060123152464e-08	0.0530306781182564	1.02724995874678e-07	1.36335570920893e-07	2.85162168299292e-07	1.7457498261154e-06	2.54101495642757e-06	53.7990816282763	69.1169991332572	73.0650012105398	73.283643931878	0.218642721338256	4.16664479862084	19.4845623036017	0.103378747722672	20.5330616843294	30.5518597544615	3.7429519765883	62.2586156462026	0.04975	0.23425	0.37275	0.466	0.009080371471396	-0.231566325286466	0.0777863645388814	0.0522945176968154	-0.0381197938359126	0.0354096715791023	-0.0257776338574974	-0.0628933493388414	-0.0981069366891796	-0.0252520976101174	-0.0609910907925252	0.0483333333333333	0.196333333333333	0.319166666666667	0.446333333333333	-0.0691425764592581	0.0224782498450438
200	1.88701284624999e-10	7.70005180648066e-09	6.49390361360383e-08	3.7668412289243e-08	0.0693832793018964	0.261287731949939	0.267425654986493	0.969854006266355	1.48300372265886e-09	0.000316290042734637	0.0960114494654034	3.08960620699933e-07	2.81746957790767e-08	8.87359660290753e-08	2.82737045170748e-07	6.19186553560929e-07	51.3491327957381	58.2668207608367	61.460745382632	64.7582958103594	3.2975504277274	6.49147504952271	13.4091630146213	0.00142818944141254	36.5565556171186	12.9713726779228	2.77057861618596	59.4867329348986	0.049	0.2265	0.35575	0.44525	-0.166544249868232	0.0180062577087795	0.00672301814889144	0.0560129620827732	-0.0158468872615239	0.0131860025015697	0.0792111892194569	-0.08122751588664	0.0554456286892244	0.034814907317273	-0.247293764663375	0.0491666666666667	0.177166666666667	0.321	0.462166666666667	0.0112714008375472	0.0364907746926926
201	6.02402883949471e-09	2.78820709770103e-07	2.42934579746911e-06	3.66841360461584e-06	0.384814163865329	0.664060382459331	0.622031909441083	0.86873815193267	6.58741368296068e-09	0.00135277070538942	0.340924983027767	1.5249893482942e-07	6.57455912202435e-08	3.1094519541398e-07	5.14770844626723e-07	1.6153066451672e-06	44.1317266090773	49.8968658264203	52.374948775454	53.1302145354421	0.755265759988106	3.23334870902181	8.99848792636476	0.0273113670418752	33.6529725461187	10.2690959943011	0.906949953621734	61.2676135672287	0.05175	0.2375	0.34625	0.453	-0.00329668345347512	-0.00940141118362991	-0.0508949508117244	0.0548542311927456	-0.0263922117321475	-0.00384922740350591	-0.030656790546626	-0.0232770843077043	0.064330246746049	0.029840279626828	-0.0314244399271275	0.0525	0.189166666666667	0.3155	0.443333333333333	0.00161518127778013	0.0585187728273505
202	5.80704465822466e-13	7.49447638250933e-11	2.11847358176992e-10	8.98240930621614e-11	0.0418775999401032	0.0602807247014568	0.138161460438532	0.938295570809775	1.09746993505908e-09	9.89172934292853e-06	0.00362778592334771	3.69768434487766e-10	1.59838781699116e-08	7.95624178016885e-08	2.31417084553365e-07	7.75327448560404e-07	63.3214143439982	68.8180881193693	75.2619647531246	79.4021090315873	4.14014427846269	10.584020912218	16.0806946875891	0.00599266134031495	37.143517210332	19.5322163865421	8.46131944680565	76.0230287372633	0.0465	0.23075	0.3555	0.47425	0.00754632177192874	-0.0321074912159261	0.110338380631473	0.035108598897112	0.0170340793569492	0.0422900659275463	-0.317717542469629	0.358313493581945	-0.0464772378421979	-0.0782220862378782	-0.146007664799661	0.0468333333333333	0.180666666666667	0.313	0.444666666666667	0.00537030126415776	0.0209629950199865
203	8.82852486454283e-15	5.35484109281009e-15	1.15083210243704e-13	2.15623569128839e-13	0.369770879485678	0.617132731197692	0.0276617639088382	0.698913367176191	7.76358901712052e-12	2.93967978484756e-07	0.72334554446859	3.22704058455229e-12	1.9848384076106e-10	9.6163211281482e-10	2.1906461741899e-09	7.72766147482307e-09	71.9418402290758	90.0004437406533	92.7374095490377	93.5418438670313	0.804434317993582	3.54140012637799	21.6000036379555	0.149604742300198	46.8245214103499	26.288935758148	0.125309707058477	85.0584037031086	0.05275	0.2335	0.36	0.43425	-0.0257488127143749	-0.0652915643672545	0.0115036278512493	0.0514647912168626	-0.0384386610745474	-0.0468889032106217	-0.0419334685424103	0.0599362906806912	0.0296061656788497	-0.0266275470312004	0.0470945207990672	0.051	0.177333333333333	0.310666666666667	0.437833333333333	0.0426496602807609	-0.105853632021271
204	2.75615970620434e-14	2.54406868782267e-13	8.20174139800784e-12	1.77955498761267e-11	0.557021170775981	0.884919689737023	0.253822356390993	0.897176983317628	3.91554674451939e-09	1.9017615157301e-09	0.844083239172187	1.63098289330806e-14	3.29471008593648e-08	5.88569331271892e-10	5.36911640097175e-07	3.79194297454218e-09	69.6006190833577	81.504720086974	82.8912373941348	83.2361255727737	0.344888178638939	1.73140548579977	13.635506489416	0.0166999602097349	34.6652720766833	36.0718314588648	0.0386803700093878	99.4883664080984	0.05125	0.23825	0.36775	0.4585	-0.303868322708042	0.0124368559062987	0.099161711989017	0.0357200694139644	-0.0159199175428329	-0.00809622246248755	0.000457792573418268	0.0709042094805967	0.0508139576144575	-0.0282509165490651	0.0161606089394704	0.0518333333333333	0.189166666666667	0.309833333333333	0.4565	0.0244609405029925	0.077520649545437
205	9.22408362238898e-14	5.3370716646302e-12	1.42982842271708e-10	3.05305750765377e-10	0.589623794398383	0.884010082890827	0.58795043204222	0.684521939162206	1.19355888770115e-09	2.42207063508426e-08	0.693681256204528	7.04725632034275e-16	1.31170013146053e-08	4.56781672075269e-08	3.14107332290656e-08	7.35378709262439e-08	67.1139661975612	74.7435849971807	76.1911847369047	76.4821169034985	0.290932166593848	1.7385319063178	9.3681507059373	0.165079962353502	36.9798577177826	31.1228206021096	0.155129057566228	106.657164458285	0.0525	0.231	0.36425	0.4525	0.040184483463982	-0.0325853397377944	0.0519554662130746	0.0467058640361161	0.00768939419407553	-0.00804337064530594	0.00298536652849113	0.0185070406209128	0.0418590933882714	-0.0115599963814443	-0.0486427877326548	0.0506666666666667	0.181	0.3105	0.4485	-0.0913062035187901	-0.0253425940474004
206	3.36433238196285e-13	7.05672598831617e-13	2.68443700861315e-12	6.82628489415658e-12	0.940033982726146	0.283057642745817	0.0329233990944119	0.8947424751452	5.12620003512477e-10	1.92923125789869e-07	0.516562559197733	2.72804673743e-11	6.95319830063325e-09	1.36859612216961e-08	3.1473132705487e-08	5.00688115968872e-08	64.4472765704631	79.2452464790622	85.4850951641201	85.4907542882647	0.0056591241445858	6.24550780920254	21.0434777178016	0.0175048062546921	38.6286089269761	27.1027518045066	0.420750976678391	82.2274476336627	0.04875	0.24	0.35575	0.44375	-0.166651486576726	-0.106269474069438	0.0135404555313597	0.0719214035629943	-0.023465688324857	0.0133203539301248	0.110263452712087	-0.12646259767823	0.0134817296243302	-0.0426229179452053	0.0458914230102823	0.0493333333333333	0.188166666666667	0.305833333333333	0.450333333333333	0.013728124108693	0.0266323166746593
207	6.35112864039438e-10	7.50506127822407e-09	2.56086090795334e-08	4.9690126919258e-08	0.567510627713701	0.331877625608361	0.171529893310912	0.688546411777575	2.5261726226521e-08	1.44910176620961e-05	0.902065305508232	1.86995015038725e-08	4.14480245152383e-07	3.29789538991256e-07	5.4640314172948e-06	3.30239139930178e-06	48.8249158342951	58.3259353124158	63.7435858049721	64.0704513437013	0.32686553872918	5.74451603128546	15.2455355094062	0.160663467415361	31.0411366087446	18.8033788519842	0.0151419859212183	66.4900553030936	0.054	0.23425	0.36225	0.45225	-0.130416650325931	0.0199921734444199	-0.00700624710419551	0.0695705849294966	-0.00412939853697761	-0.0386393922167413	0.125979059495057	-0.0327414302070736	-0.00048672653840519	0.00584740413284782	-0.0426564021705376	0.0521666666666667	0.188	0.320333333333333	0.451	0.000613843699780467	-0.00263963767237391
208	5.01616880868043e-11	2.56198844403869e-09	8.72744884285467e-09	1.90191070697856e-08	0.770270848609582	0.341474370160669	0.33800626683597	0.524301090612853	1.58818379981841e-11	0.00293065599037614	0.954118492896468	1.59832315915716e-09	1.93134244132023e-10	1.04789599393298e-09	2.56229019866325e-09	9.11248652190128e-09	54.0994985179641	60.7954019082244	66.3629932421172	66.448269292021	0.0852760499037686	5.65286738379655	12.3487707740569	0.405424385857259	45.4222682845066	8.85014505986874	0.00331035328053986	72.4966682955356	0.05475	0.242	0.34675	0.44225	0.0120836874704716	0.0214044686860291	-0.0397735112510223	0.0305814995838643	0.0350036314217537	-0.00390318556033451	-0.0417606276588797	0.0187641287126648	-0.014055121288151	0.0470142901477242	0.0545778323671242	0.0518333333333333	0.185833333333333	0.318166666666667	0.442833333333333	-0.186756120993399	0.061540111460976
209	2.09832257641535e-08	1.54047937954052e-09	1.10245419334271e-09	2.56578046115512e-09	0.925773731684887	0.0944858238603748	0.00168496687486746	0.235846525445121	9.71877432655255e-08	0.000688632191184201	0.357698604038518	2.75570968701069e-07	5.50183153741381e-07	2.04206076816799e-06	1.97893217002205e-06	5.30134539636722e-06	41.5191948241627	61.9592287114137	71.3404843675744	71.3491637910774	0.00867942350305384	9.3899350796637	29.8299689669147	1.40524998845513	28.4292116918059	11.5196806408221	0.845957002213254	59.7761006845065	0.04675	0.2275	0.35475	0.4515	-0.224307358489918	0.0386394201138602	-0.0761755136418913	0.0582125266911885	0.0202880946364727	0.00426751854629488	0.248724690919526	0.214231113688203	0.0990928489907697	-0.0636581724224603	-0.0095021185776718	0.052	0.183666666666667	0.322	0.442166666666667	-0.00530851088461317	0.0308789209174877
210	2.17233974825517e-07	5.17465116035788e-06	2.21150661190289e-05	3.27083071098508e-05	0.405691903757026	0.491031688779005	0.467385351833532	0.170922477277098	1.29287771194138e-06	0.000618315573605	0.830966493004205	2.40902624377998e-07	7.35522654174978e-06	8.59111427401275e-06	7.53949180330667e-06	6.79413588342108e-06	36.605053703126	42.9034390079614	46.6292925689413	47.3206828295442	0.69139026060293	4.41724382158282	10.7156291264182	1.87483385600171	23.4337865203033	11.7200119558456	0.0455660980533139	60.115832268226	0.04125	0.22225	0.3535	0.4465	-0.0455855425942266	0.0906791871302229	0.0255044286283735	0.039574637949577	-0.0149491460951888	0.0187169325154123	-0.0297603272872491	-0.0566073159325999	-0.0877344572056567	-0.0107418004734711	0.119359304947254	0.047	0.182666666666667	0.3205	0.448666666666667	-0.107005537698457	0.0293124603323255
211	4.24290279834499e-17	6.6229325427133e-16	3.53793432466485e-14	9.14506104635245e-14	0.762595969809282	0.966043019571658	0.318222479010767	0.0418576044229079	9.45441080362218e-15	1.62834324798695e-05	0.29370011557947	3.80794000093484e-15	2.77283895748324e-14	8.48071321832012e-15	4.03313132675859e-13	9.72200428627423e-14	82.893908161459	94.5675927606644	95.4322536830587	95.5235021327826	0.0912484497239348	0.955909372118185	12.6295939713236	4.14095274154806	60.0065107959308	18.5810131057278	1.10258220634933	102.816217044633	0.05325	0.24225	0.35925	0.446	-0.224791524038134	0.0254858896923017	-0.0210239248602679	0.0368799765650289	-0.0536053380701035	0.0101720598673617	-0.0262788886504273	0.0786486132719079	-0.0110999801204511	-0.0257830513662162	0.118068868460988	0.0443333333333333	0.178166666666667	0.317666666666667	0.456666666666667	0.0348207602030506	0.00824999294194673
212	3.11007263468988e-11	9.70056975397269e-10	9.85051288466874e-09	1.90395053111343e-08	0.539691476550024	0.63387415350479	0.41401438604632	0.955136755950167	7.18069438991398e-10	6.38942457751446e-05	0.278890068447035	2.22468847540755e-11	1.44204685877891e-08	2.31437600231631e-08	2.65077409727082e-07	2.81823037105338e-07	55.0905631923379	63.0147655467154	66.0695141933829	66.4456260671577	0.376111873774789	3.43086052044237	11.3550628748199	0.00316489491115135	37.9709206322841	15.9835804184768	1.17249065476608	82.7092895269043	0.04975	0.2295	0.3675	0.446	0.0216990179613742	0.141955026960022	-0.1324396751756	0.0165962178082819	-0.00836230309796624	-0.00855453953706069	-0.026026054248462	-0.0519343630605203	-0.166361317299113	-0.053938847143744	0.0434169564534106	0.05	0.179	0.328666666666667	0.457	0.0255744850568136	0.00198658616943551
213	2.5582572664486e-10	3.17166220391239e-08	6.19554737200575e-07	6.6518191774147e-07	0.193275361527285	0.769395440166076	0.813433419692032	0.299089978564403	1.26694522189949e-08	2.80234625730425e-05	0.799139622314104	3.48310118144491e-07	9.84743829531829e-08	4.68245182366195e-07	6.85074759655518e-07	2.23752094871392e-06	50.7166163699803	54.9900108641377	55.8445734071356	57.5370458932375	1.69247248610191	2.54703502909979	6.82042952325719	1.07824729767071	32.3813820667056	17.5473937490679	0.0647502739102492	59.1830386185822	0.04675	0.236	0.34775	0.44725	-0.11628845627784	0.00796722130555387	0.129296628373275	0.0141755472903447	-0.0146810662955288	-0.00821957779592446	0.072613578772711	0.197588614141094	-0.0273015196072347	0.0244862551746627	0.240996106531012	0.0513333333333333	0.188666666666667	0.307666666666667	0.449833333333333	0.0195751473531137	0.0151888182936614
214	4.49459110013288e-14	1.33937783747063e-14	2.94994403227272e-14	7.52771495716179e-14	0.722921803135316	0.15723750351304	0.00402762480301349	0.475244760369854	1.39505349814099e-11	1.05960760547346e-06	0.921602970531707	3.5883685431184e-13	1.35199029861155e-10	4.79463109099635e-11	2.22512462580644e-09	6.30084578335794e-10	68.5942358423126	87.9904098616535	95.8465719855158	95.9722823599732	0.125710374457412	7.98187249831972	27.3780465176606	0.509755400810263	45.676230951598	23.8166708368317	0.00968546108379087	92.3620842207098	0.048	0.23425	0.34825	0.4525	0.0681817908687803	0.0330633993553971	-0.0446767609040424	0.0535379242889802	-0.0613192265769673	0.0415156710980051	-0.0318899883406829	0.0393218900524535	0.0956999468488231	0.0211209601468903	0.131386933578419	0.0511666666666667	0.178666666666667	0.301666666666667	0.4535	-0.234293416336761	-0.0282177002801301
215	1.73831004772269e-13	3.12898149152352e-12	4.85372282946192e-11	1.17662189866722e-10	0.874977221382217	0.726930507206171	0.296535348169939	0.646906973774559	2.61886551336116e-13	0.000395116603926272	0.693904851811821	5.00155835582566e-11	5.30542616613151e-12	2.3117692202961e-11	4.2642909174235e-11	1.34939584727104e-10	65.8084653373371	75.934451214911	78.7347816890688	78.7595374352968	0.0247557462280383	2.82508622038586	12.9510720979597	0.209821975218802	53.4751356142879	12.5551465827193	0.154890610079747	80.7925223297832	0.047	0.24275	0.35125	0.4565	-0.298815520500469	-0.0459611516290403	-0.0212465541465368	0.0268788067083023	0.0127685282974626	-0.008404591069687	0.0338716416182666	0.143726005617078	0.0607153069221134	0.0336525576995847	-0.0121731900065164	0.049	0.182	0.317166666666667	0.4525	0.0145031851879429	0.053563094901936
216	4.37844982177615e-16	8.4782844663437e-16	2.40513456132337e-14	6.38264929418045e-15	0.0210255057196575	0.179239642236031	0.0148837780641166	0.0833641105350959	3.9445827748177e-13	9.1827172445054e-07	0.915046341900064	1.9109784037815e-12	2.93353668589241e-12	1.33942300827545e-11	2.3792089290837e-12	8.6494601239314e-12	78.109836432006	94.0289666460012	96.3117150564794	101.636392025539	5.32467696905951	7.60742537953774	23.526555593533	2.99806337961127	52.6705677666869	24.0922910747231	0.0113796832611115	88.4712337354931	0.05725	0.24375	0.35475	0.45075	0.0992115554435023	0.0931415133289276	-0.0699778871928597	0.0526495987714291	-0.0192793003992172	-0.00566873427398234	0.115955492647531	-0.151940464043488	-0.0762167318179571	-0.0236099863174489	0.0260188179219232	0.0493333333333333	0.183333333333333	0.307666666666667	0.449666666666667	-0.00491763751637132	-0.0666463075894806
217	7.69649715845356e-25	5.59722911670195e-24	3.52940508472931e-22	9.07524652430599e-22	0.486033525023916	0.78182889621353	0.088322757349069	0.623432715619785	1.19097156169586e-19	4.14323608415201e-10	0.227861446886383	4.65618455127875e-20	8.98435602441968e-18	1.36143031632845e-17	3.46026748216408e-16	3.70657012032748e-16	119.257258449907	134.512192618662	136.491416004079	136.976711255658	0.485295251579373	2.46451863699622	17.7194528057516	0.241072297373194	82.2635695608042	39.044174475428	1.45416106103039	128.260124372776	0.048	0.2495	0.367	0.44525	-0.185883788795021	-0.0917144856425814	-0.0876077302238157	0.0597337007492767	-0.0458032793931381	0.0385136351510642	-0.0352311087486493	0.223873425084124	-0.0460064143526614	0.00788103258365375	0.112366576069459	0.0501666666666667	0.174333333333333	0.306833333333333	0.4575	0.0463774953821226	0.0270420537247543
218	9.67663470528121e-12	6.04404298655822e-10	3.93663307133698e-09	5.24973580495055e-09	0.250700193967691	0.356403989797846	0.356351861985228	0.789253853466439	3.62656807410507e-09	4.39143366680806e-06	0.0973134684968023	6.58243588671197e-10	7.94548432091638e-08	3.40073180716344e-07	1.15713924216225e-06	3.3334919607491e-06	57.5085598275837	64.092075720102	68.2867621431578	69.6061597280786	1.31939758492081	5.51408400797663	12.097599900495	0.0714384116317888	34.8145298025283	21.0859184930414	2.74902968153765	74.637697229371	0.05625	0.236	0.35925	0.44	0.00524526833640746	-0.0226558281814145	-0.101029520758458	0.0328299158174364	-0.0538258274231375	-0.0225770847233375	0.11543452734732	-0.255299300448161	-0.1107987112324	0.00208612057825305	0.0684834183508103	0.055	0.187	0.315	0.456833333333333	-0.0601231151560637	0.000221181549174664
219	1.34221775375929e-09	2.81850737059806e-09	7.08300132601477e-09	1.09282438058589e-09	0.0105048691471136	0.0249350443521439	0.00616511328196756	0.775771049662614	1.99840620517821e-07	2.60962655178162e-06	0.941065378098998	9.6409606660005e-10	2.90666290973019e-06	1.24492139782497e-05	8.91145403244454e-06	2.09773002760774e-05	47.266061618102	60.5767389384055	66.8685377576039	73.4157488916026	6.54721113399864	12.8390099531971	26.1496872735006	0.0811306103869356	27.0346523175431	22.0840976906911	0.00546577618661104	73.7182184781476	0.04925	0.23375	0.35875	0.44475	0.0195467932173687	0.0184183201798653	0.0949281736501328	0.0926824189874447	0.0137888940036726	-0.0191261803234151	0.0760564235932764	0.0993691299302645	-0.0727958678499779	0.0201953445774779	-0.231212724673804	0.048	0.1905	0.3135	0.4455	-0.0339828661499885	0.0137304291780641
220	1.05503273113075e-14	1.96779922828219e-12	4.30564965890185e-12	1.00842228666469e-11	0.667552083239983	0.179283240210021	0.29343774313734	0.384474029618641	6.43811719399254e-07	9.40399457898068e-12	0.250726046159999	7.62012957157756e-11	5.35905395641659e-11	3.02354449401784e-10	6.55440531662768e-10	2.49928246351257e-09	71.5755707636126	76.9671278889	84.3893734061712	84.5738522873799	0.184478881208634	7.60672439847986	12.9982815237672	0.756347360505515	24.776392535472	46.4488830732407	1.31925362181028	79.7931258115469	0.047	0.227	0.3745	0.445	-0.0861453202160069	-0.0625627265207452	0.118268250676802	0.0509829297998227	-0.0545806752267278	0.0100914843274727	-0.0645699542041593	-0.110848457435764	-0.0693781339647425	-0.0497169951061681	-0.0709989081786747	0.0508333333333333	0.186	0.308666666666667	0.456666666666667	0.0131895175172855	0.0040638846827326
221	2.28569219138652e-09	1.30002508023177e-08	1.11926638484103e-07	1.51572058001372e-07	0.280137228398631	0.517477961061944	0.176749529594171	0.458480654275085	2.33999072890255e-09	0.00105212515825559	0.799387721846314	1.08602069156239e-07	2.5538308699087e-08	1.26139910238836e-07	3.23594069466193e-07	1.07707168889465e-06	46.1557819240988	57.0577975442575	60.1165103546373	61.2829343739359	1.16642401929857	4.22513682967838	15.127152449837	0.54960128586481	35.6678075086802	10.7335129828007	0.0645869291784038	62.1193034491005	0.04675	0.23025	0.34575	0.45375	0.0134906229625973	-0.0101357286744633	0.0210337581831198	0.0573705218557884	-0.00218173439088196	0.0178216664774062	0.106386335768343	0.0467756692005478	-0.0464424794904763	0.021248549533362	0.0333000677972533	0.05	0.181166666666667	0.314333333333333	0.456333333333333	0.0555648107007027	0.0179771434631642
222	2.49348669994634e-13	2.13908410266953e-14	1.27029957220484e-13	1.56364617011088e-13	0.182921351967847	0.197724827108962	0.00209806708191094	0.370183562543617	5.98832080091905e-12	0.000170390624950783	0.0396092255315626	1.10739340822218e-12	9.85722807453949e-11	4.42580948257952e-10	4.37925233223029e-10	1.19056100193074e-09	65.064874898475	86.962283634799	92.5112650111041	94.2849932530007	1.77372824189661	7.32270961820177	29.2201183545258	0.803048217124342	47.3333965528582	14.1323232405375	4.23454557765945	89.7434509663476	0.0525	0.23825	0.35575	0.46625	-0.12057255078309	0.0834725053757661	-0.00932783912387091	0.084648096059998	-0.0187680054758505	0.03097267676905	-0.05086913374914	0.130080986008478	-0.0245831629710265	0.111900471801072	-0.0353041316016022	0.0485	0.181333333333333	0.3195	0.445333333333333	-0.128261022039181	-0.107265327351321
223	1.92373220277312e-10	2.46947181052131e-11	1.44123395392397e-10	1.04198218368361e-10	0.0898822939371705	0.171519424964287	0.0035478884995688	0.147082188918344	1.84276520791864e-07	1.63086363070188e-06	0.681598623359118	3.62656663217765e-10	1.02945159954037e-06	9.18580442803528e-07	1.38141427850899e-05	8.95012997685976e-06	51.3090867901628	71.314936767536	76.1724253739376	79.0489056066799	2.87648023274232	7.73396883914393	27.7398188165171	2.1022538707025	27.1914003134425	22.9871677912924	0.168331846769433	76.0695945960656	0.05575	0.2265	0.3695	0.4525	0.0666244489265671	-0.114068717618554	0.017147297992833	0.0634322090496076	-0.00477316266703252	0.0113753087067075	-0.254391523236133	0.0172843301684332	-0.0675721271264782	-0.00140173252302921	0.249753609082016	0.0491666666666667	0.183666666666667	0.323	0.448333333333333	-0.00335698288483782	0.093719468314741
224	2.28157800330705e-14	2.60891412950091e-14	1.11478472646992e-12	2.57066021702396e-12	0.609450546484863	0.939730511334672	0.0866044078502001	0.14373163845455	4.10649609471036e-14	0.00141073013383993	0.358635950022989	1.55423020171696e-12	1.31172113237844e-13	8.15126052079663e-14	4.01020917906989e-12	1.79049016038902e-12	69.989391148134	86.525894280232	87.5175402900568	87.7785161074571	0.260975817400322	1.25262182722508	17.7891249593231	2.13754613390211	57.1169573051102	10.1917154685543	0.842664088899255	88.9533997302622	0.0465	0.23725	0.35125	0.4515	-0.00290568171566593	-0.0969420867151917	-0.0116419809388382	0.0335451369551705	-0.0174224316521709	0.0241798866997202	0.106112052830507	-0.0148419684070087	0.0577446472300511	0.0123266726727283	0.0444856826419726	0.053	0.175166666666667	0.3205	0.460833333333333	0.0430717630226622	0.0651561570299769
225	7.54909873425506e-13	2.59132980676082e-10	5.19523585415379e-09	8.74309799858769e-09	0.389354475366168	0.799782469363527	0.899953254009542	0.836351912296816	1.22076066853072e-12	0.000321088386556022	0.876269194907658	7.24497053615518e-10	1.53016486870106e-11	8.85007019789365e-11	2.45259424238052e-10	9.50511188705313e-10	62.7800572864799	66.0146236804139	67.6176726883714	68.3586297318179	0.740957043446542	2.34400605140399	5.57857244533807	0.0426678743783668	50.4526305107011	12.9431842246686	0.0242426094064285	74.406837312871	0.04925	0.24	0.35725	0.45825	-0.0693729911215012	-0.0764115236943966	-0.11382331502444	0.0276068462979422	-0.00892431105427695	-0.00587374696831265	0.025492923144537	-0.143048777662118	0.0530698193661594	-0.0285928369702922	0.142051201491741	0.0501666666666667	0.181166666666667	0.3225	0.456666666666667	-0.101432573388182	0.0339956237700916
226	1.88113875394356e-14	1.86392382401262e-12	6.8308751131657e-11	1.65447367130403e-10	0.902341223914739	0.973110997673059	0.752046553670459	0.00102751375895609	5.40575026603276e-09	2.43503590697561e-07	0.947642924394409	5.39307623121611e-12	2.08292363547271e-10	1.13710261657845e-09	2.94548701932645e-09	1.07980326035588e-08	70.3863696497356	77.0877809262747	77.9318337242366	77.9468900802531	0.0150563560164301	0.859109153978352	7.5605204305175	10.7773194557881	34.0375928943758	26.6527529743962	0.00431215843127575	86.0437319298657	0.04225	0.23325	0.36	0.449	0.0353417133867478	0.0107326355014705	-0.117045139960277	0.0504483610571696	-0.0451375656439885	-0.0132593072246862	-0.0795729131655669	-0.0524368711591205	-0.135065405481308	-0.00339102648249229	0.0109655730643063	0.0568333333333333	0.185	0.310333333333333	0.448333333333333	0.0140702557391051	-0.0172350342954717
227	2.43451517838469e-09	7.87474782898729e-08	1.49051957570829e-06	1.82051532165783e-06	0.249103840004944	0.837788647334078	0.628708848727205	0.187085127938556	2.5900249742615e-09	0.00302763554643687	0.279006833418046	1.44969933872372e-09	1.91922276028273e-08	9.42731039104436e-08	2.75249978179669e-07	9.07865208956646e-07	46.0241500718839	52.8690266545382	53.6219791789772	54.9503018256146	1.32832264663739	2.08127517107641	8.92615175373066	1.74042387502413	35.4700502988726	8.7907391342269	1.17192121768312	72.7328293660477	0.0525	0.23375	0.35125	0.459	0.0243239777553345	-0.0238950971453233	-0.00406166747917252	0.0767963878274593	0.00166800831894686	0.00671616864736732	-0.0314751102338024	0.0250713688583304	0.0469051328560195	0.0366899598458359	0.175859578637718	0.0466666666666667	0.1845	0.322666666666667	0.448	-0.0901926838779282	-0.0923727562929236
228	3.82322328538314e-14	1.41328394985582e-12	1.06273992950056e-11	1.79510609022444e-11	0.335408818755748	0.356588065449135	0.217444152955768	0.656243945000137	3.782014155701e-12	2.93174132091565e-06	0.67517805943315	1.01244337969088e-13	5.28674848933044e-11	2.6608393923509e-10	1.06866445790253e-09	3.66203544553569e-09	68.9272087701829	77.7032040031481	82.2877027640207	83.2156042431234	0.927901479102729	5.51240023997525	14.2883954729405	0.198118375585182	48.2343669183992	21.8607200412571	0.175604659067176	95.2887796441942	0.05	0.23475	0.358	0.44625	0.0329880913874228	0.0264668693073074	-0.036402284821493	0.0627707435857609	-0.0119896502186818	0.0113118274936053	-0.202123407217321	0.0942372526515357	-0.145148436336277	0.0473769565357395	0.0338726890897307	0.052	0.177666666666667	0.313	0.442	-0.025851847656114	0.052925265840874
229	7.56759134158052e-11	2.30623302109688e-09	1.2413825019889e-08	2.55903430305011e-08	0.648697891019728	0.45625676066347	0.329431449084261	0.753493527917415	1.67891656355076e-07	2.11544387184908e-07	0.960766679917461	3.45734674191524e-08	2.07052001279998e-06	5.43847578073434e-06	1.72645770211088e-05	2.66490855989698e-05	53.2464356717537	61.0362669419992	65.5080287921155	65.7155745007549	0.207545708639373	4.67930755875568	12.4691388290012	0.0986187489274926	27.3714509383753	26.9246426859972	0.00241980431019329	63.009173938984	0.05225	0.23025	0.35125	0.4545	0.0862573232510915	0.0190984585383191	-0.147283804728513	0.0376700443872175	-0.0229377195938088	0.0409999230399592	0.193791878134067	-0.100445753945156	-0.0725947874851587	0.00474207465645612	0.0153122622729183	0.0508333333333333	0.187	0.301666666666667	0.455	0.0482515236745574	0.00466266824448429
230	3.54825185968398e-16	8.87293753094401e-14	7.60387471275141e-13	1.68553273288999e-12	0.546252888322203	0.424064163395068	0.510433110732673	0.876556459510114	3.81790374488185e-15	2.07985530923439e-05	0.973779003337956	4.94212874937155e-13	6.32634011826191e-14	1.64055359298029e-13	4.92912882015437e-15	8.82362709976355e-15	78.5410525664774	83.8308232276977	88.4001340876202	88.76420702014	0.364072932519775	4.93338379244233	10.2231544536626	0.024129263690611	61.7916475534457	18.114736559688	0.00108037532481831	91.6194530633183	0.046	0.24175	0.357	0.4435	0.046702336983473	0.0449128085224024	-0.0319041713912092	0.0527271924201312	-0.00434150239359165	0.0147000440817478	-0.095201744777087	-0.0868918395073837	-0.131739598743746	0.0201661029418197	-0.120196405651844	0.0466666666666667	0.176833333333333	0.316	0.443833333333333	0.010783074380434	0.0183691679575541
231	4.04148119608615e-15	4.71050769060679e-13	7.37826034403441e-12	1.26304650805925e-11	0.34103962202257	0.56348779498218	0.486357855854465	0.750135227041014	2.21311280483768e-10	5.07332618679348e-09	0.313157819317773	4.64871284844509e-12	6.35911315994279e-09	1.60118729301293e-08	1.97659178628654e-08	3.38069017891012e-08	73.5475607161206	80.1411906504945	83.1375115517731	84.0440309219412	0.906519370168098	3.90284027144662	10.4964702058205	0.10141744743305	40.2688356735289	34.1610909747324	1.01731048882539	86.391935073018	0.05075	0.23675	0.36825	0.45925	0.00607998946923836	-0.0100968102044304	-0.0239089312708191	0.0556095740060514	-0.0273961703648379	0.0257626969457737	0.0151514804163076	-0.0641700095894941	-0.00602167820101775	0.0295636892566171	0.110398174993525	0.0493333333333333	0.184166666666667	0.311833333333333	0.449	-0.101138598208614	-0.0466323954592483
232	6.37122474884294e-18	1.40853351006949e-16	8.73415544146555e-15	2.82981029659722e-15	0.0271911034954068	0.351856734203161	0.116494355188788	0.26841133242034	1.89206421326297e-11	2.12392627526921e-10	0.811721748457712	5.54039949517252e-17	2.24274707436553e-10	8.58825702905727e-10	5.12798824359535e-09	1.32802441675065e-08	86.7754048258357	97.9376419987966	98.6148919021798	103.493527565159	4.87863566297892	5.55588556636212	16.718122739323	1.22484795757555	45.0793880937599	40.3491977872163	0.0567418375303532	110.021838555518	0.04725	0.2335	0.36575	0.44675	-0.093619833879368	0.0490067258519156	-0.147285052377136	-0.00763555360509862	0.0304319818861334	-0.0161925636710721	-0.118282167956952	0.0942865966645293	-0.0863542733145138	0.0448801837451326	0.371515123762313	0.0521666666666667	0.178333333333333	0.304666666666667	0.444333333333333	0.00460919568820541	-0.150606576473466
233	1.68266450098306e-10	4.48875102696303e-10	8.01434771812583e-09	1.03570321182882e-08	0.241169414726629	0.673031751143072	0.128421800643355	0.447019472131472	5.07624014428215e-09	0.000227125849628529	0.0246554821147193	9.48590422008946e-11	6.71970816697591e-08	2.29139623280612e-07	5.95935011823138e-07	1.50521383179696e-06	51.5872736143647	64.7682721294259	66.5694930376485	67.9432384282482	1.37374539059965	3.17496629882226	16.3559648138835	0.578198110270023	34.1599735950003	13.5922119059196	5.04792257643021	79.2723726445777	0.04925	0.23225	0.35025	0.442	-0.12574614846825	0.0703281413057159	-0.0467801947609174	0.0838598978009167	-0.00880803397554517	-0.00683984865178639	0.0189902822660725	0.104250558259855	-0.0255842873648596	0.0380034107267398	0.103590766405394	0.0526666666666667	0.184	0.314833333333333	0.464833333333333	-0.226062403683251	-0.115447135571989
234	3.02657155764208e-10	7.34273855239491e-09	1.13102302836477e-07	8.15593984328797e-08	0.0975640374801964	0.485355533886337	0.329479534470762	0.136003434426933	1.26830742177577e-09	0.000747446294865535	0.53803354992333	3.53477387921847e-08	9.10716328907814e-09	3.65072485349863e-08	1.13181004488519e-07	3.12084933080675e-07	50.3671037453605	58.376322679258	60.0906432474003	62.8355619784779	2.74491873107763	4.45923929921992	12.4684582331174	2.22260473139841	36.8614239645485	11.3673951229175	0.379196537282041	62.9549109977843	0.04325	0.23675	0.34975	0.45075	-0.0966260740292017	-0.0579569711060566	-0.0510540132621193	0.0304954461450989	-0.0605995429318888	0.000514457417058241	-0.148811340914355	-0.110631712546274	0.0208624634726035	-0.0323433223462407	-0.174215580857708	0.0496666666666667	0.186333333333333	0.317333333333333	0.4445	-0.171580194688379	-0.00598077880469126
235	2.25547395693551e-13	5.99888453945301e-14	1.30618274443967e-12	3.09573853311196e-12	0.661037884986994	0.753704460130216	0.0238197045059105	0.427568557948554	1.07742665581017e-10	1.23942891713107e-06	0.320624259555199	3.53246602912668e-14	1.34448190213155e-09	8.12580770476245e-11	6.02092222942321e-09	2.51631668132711e-10	65.2716763778008	84.6935649773732	87.1516274871028	87.3438927785173	0.192265291414515	2.65032780114416	22.0722164007166	0.629418865571552	41.6756477802483	23.5150122465184	0.986398291852311	97.7139867494592	0.051	0.23825	0.36625	0.45425	0.0669079280206265	0.0331579062942746	0.00299104202611472	0.0694828339344631	0.0040234748032208	0.0144131799400377	-0.0310756543659621	0.0316287987380705	0.151042527365891	-0.0393513531931048	0.0283249409580454	0.0475	0.184666666666667	0.319333333333333	0.444166666666667	-0.258979416197092	-0.00011337931722225
236	3.25989257786651e-12	7.88170069042621e-11	1.12408125718953e-09	9.10856206631456e-10	0.109517618392053	0.397766370236105	0.22770519395542	0.625095882050278	1.59911267307892e-10	7.07797255188149e-06	0.577400093709718	6.93992134833267e-12	1.66663240282901e-09	8.59247123012688e-09	9.02440656785212e-09	3.08630986873813e-08	59.7588334173561	68.7045268660804	71.2940634005136	73.8552317710564	2.56116837054287	5.15070490497601	14.0963983537004	0.238770025187023	40.9037833557104	20.1720467522609	0.310456663168225	85.4519920340529	0.0485	0.2315	0.35775	0.455	-0.131631452487657	-0.149903267439049	0.0920260695760756	0.0651158580768887	-0.0102941903458641	-0.0385710604292765	0.139889459660584	-0.0397985436769052	-0.0724322514117178	0.0526703429526919	0.102068831428332	0.0506666666666667	0.179	0.3145	0.460666666666667	-0.246555667383931	-0.048213155804269
237	6.20251258220806e-12	1.50561853705034e-12	4.26284209801963e-11	9.4189492349782e-11	0.617232597415446	0.885518845676398	0.0348459405954573	0.710242931554313	1.58381164580576e-11	0.000144889582140748	0.850146674754896	6.96969408927547e-13	2.38923521585349e-10	1.22346364524578e-09	9.17514883095899e-10	3.28871905985507e-09	58.4287695578751	77.5625236030828	79.039448404721	79.2892247588388	0.249776354117785	1.72670115575602	20.8604552009638	0.138034425198839	45.4276676039462	14.4374831599016	0.0356950297209551	90.8208415256712	0.05	0.23575	0.357	0.44625	-0.130451003808805	-0.229697138726658	-0.00279655586849555	0.0830383148717823	0.023341547536977	-0.00193633268943729	0.13394622467154	0.0520583438090263	0.117874369213302	0.0106759623813208	-0.0100462512759735	0.0516666666666667	0.180166666666667	0.320333333333333	0.444333333333333	-0.0510641215874956	0.00807214720393591
238	3.01101797997843e-11	5.55301970293791e-11	2.38461410022989e-10	4.97329755577643e-10	0.565754427845846	0.324311115273296	0.0432722222551547	0.528099527474028	9.13679331250888e-10	7.78622701431965e-05	0.107653063102198	3.32090400319112e-09	1.02258191159602e-08	3.45292835526006e-08	1.7171773871926e-07	4.03485991487936e-07	55.1576476394257	69.4934820024791	74.9818599260034	75.3116980402046	0.329838114201266	5.81821603772551	20.1540504007789	0.398047129872793	37.5009614756691	15.6095035450835	2.58834067737007	70.7221223805802	0.0495	0.23775	0.35625	0.4575	-0.0228320883342395	-0.0217976199059162	0.0783384473377026	0.0542464113503857	0.00371668337787233	0.00525507048360181	0.117717882908369	-0.092504900252123	-0.0508090775702836	0.0257827975361756	-0.0568888535570472	0.0523333333333333	0.186833333333333	0.318166666666667	0.441166666666667	0.024804384226985	0.0191203401280074
239	3.14032999404973e-14	4.87855118567173e-12	9.44687938728957e-11	9.79704038173852e-11	0.154531683541721	0.513801396805402	0.542709652140559	0.277587636425999	4.46574979558336e-09	1.95359876835685e-09	0.495630268063649	1.10037919698009e-10	2.97396852946318e-08	1.39714892461457e-07	3.29655536601342e-07	1.03770065416729e-06	69.3321260705561	74.9440701172571	77.1686446901804	79.1955826051635	2.02693791498314	4.25151248790644	9.86345653460739	1.1788627611063	34.4093405672375	36.0194286942733	0.464280441918163	78.9190837164967	0.04575	0.23425	0.36475	0.45175	-0.0435776856497238	0.0107653185449122	0.0331699550905789	0.0709485605756178	0.0189021944364986	0.022363412593114	0.16038694028307	0.153102529966436	-0.0535036019073141	-0.00113910532197886	-0.0843931728786898	0.0505	0.185666666666667	0.307	0.444833333333333	-0.182315619019805	-0.0217280421819401
240	1.45780634679257e-13	6.07189322066159e-13	2.23919001422503e-12	5.72078181002673e-12	0.987373296644884	0.275704662996786	0.0491207597509874	0.128512757102791	2.55339987013811e-15	0.288770384419981	1	2.84160305813155e-10	2.44175063741532e-14	1.58345254879695e-13	6.83660230120537e-13	2.95378713449783e-12	66.1710937075986	79.5785591441818	85.9051210901962	85.9053715488772	0.000250458680966403	6.32681240469537	19.7342778412785	2.31037845212586	62.5838403452944	1.12534526557647	0	76.65399299587	0.04625	0.242	0.3335	0.4465	0.00164065474896197	0.0105446187124926	-0.0193915752545841	0.0436750716388955	-0.0259275377753038	-0.0228686535812381	-0.218092077157529	0.109000152904063	-0.109942896211414	0.0810481725371137	-0.0490727226448817	0.053	0.176666666666667	0.323333333333333	0.4465	0.0069549418326339	0.0240835552230616
241	3.32352811610395e-14	2.03283171854281e-11	3.89980672396403e-10	9.21446977089335e-10	0.91360730738798	0.83854827423633	0.948497413496113	0.524220974111461	3.85726285665674e-14	0.000757821102400245	0.538175290576251	2.77150225246445e-10	5.34505709404864e-13	1.65678920826106e-12	1.06164463583781e-11	2.27010470783753e-11	69.21545412868	71.751467168142	73.8155832003395	73.8273531997838	0.0117699994443683	2.07588603164186	4.61189907110384	0.405581011394588	57.2400977778161	11.3417932911416	0.378932142064514	74.6257197729399	0.0485	0.239	0.35125	0.44575	0.0178340124475344	-0.0314422527464555	0.032777307649509	0.0132346637302579	-0.0261226053436881	-0.00841265575386608	-0.122664814540174	-0.187139121814801	-0.0789978951024214	0.0195852913676499	0.0101603160685086	0.0513333333333333	0.176666666666667	0.318833333333333	0.452	0.0338730786009736	-0.124260030414477
242	2.49930637767093e-10	1.73765163096455e-08	1.85127206893524e-07	3.01618132330247e-07	0.409683495871581	0.675140590892309	0.641957232480285	0.469270075147674	4.90232776765371e-10	0.000589543032063916	0.47547539568654	2.93326305132822e-09	6.57923920091592e-09	1.9569557332466e-08	1.5814024382822e-08	4.23774746017829e-08	50.7650802353455	56.3863599290853	58.8678983519058	59.547617370401	0.679719018495234	3.16125744131568	8.78253713505546	0.523694214994066	38.7157679626998	11.8087088289321	0.509223026123436	68.9949485851524	0.05275	0.2355	0.3625	0.45625	0.0143056837929339	0.0112513357365632	-0.1274442110731	0.0425154619431977	0.0218784209103372	-0.0205133086712268	-0.124201265525798	-0.159931996436286	-0.276899636647574	-0.0197007447596806	0.0190533924840929	0.0495	0.184	0.329166666666667	0.449	-0.0301452230176687	-0.110107046056727
243	2.05023578234126e-12	3.32395112375786e-10	3.78318296505709e-09	8.19283387252999e-09	0.712966523250908	0.689547539664945	0.731031037657357	0.404114907131682	6.62949943209417e-11	8.92431708404226e-05	0.0944031320975955	4.91169793314563e-09	9.60323988569445e-10	3.3946608489327e-09	6.86899474855533e-09	1.87165943116539e-08	60.7171067570453	65.4501731523196	68.3825516100187	68.5178835456463	0.135331935627619	3.06771039332671	7.80077678860107	0.696047737038498	42.6253390370912	15.3516454487853	2.79764059780609	69.7685889676103	0.0515	0.2365	0.3585	0.4455	-0.137914921094856	0.00112760832331222	-0.0847150958450129	0.0261260232659351	-0.0295126020731411	0.0102533154112829	0.118470434844539	0.0297994924363107	0.0783192987625101	-0.0682274534810379	-0.0199181068829644	0.0553333333333333	0.1825	0.320666666666667	0.4625	-0.026251660133756	-0.0137282788405443
244	2.27809009540882e-19	2.00259549332253e-16	5.21962859743506e-15	1.38523411895866e-14	0.777241602097528	0.747599861631022	0.854225485904951	0.0401419677689589	1.52601694205557e-12	2.18149115181794e-10	0.485474005771423	3.33447042924693e-16	3.74689169001617e-12	1.88102450656362e-11	8.59855980899835e-11	2.97028131519244e-10	93.5853024807147	97.1724392375982	99.7827094549721	99.862750642802	0.0800411878299201	2.69031140520383	6.27744816208724	4.21187393853734	50.014658638569	40.2969514620509	0.486541780712287	105.993477819022	0.0495	0.23325	0.37825	0.45375	-0.00396950447255007	-0.158807609805608	-0.109557644578011	0.0363432057320323	0.0483602020252505	0.0138856847976705	0.0768413909742441	0.00774802171902433	-0.0169683598885313	-0.00937812656180722	0.0329296915809188	0.0408333333333333	0.175333333333333	0.316666666666667	0.446666666666667	-0.0222711087962624	-0.162199270400416
245	5.77864102308016e-12	7.67517763168696e-12	6.68315341670291e-11	1.26535433399177e-10	0.437408711387814	0.459517778730011	0.0451881476576172	0.056998090318386	3.33673584222551e-11	0.00103331738265269	0.459850077635698	2.56822239607533e-11	1.03124312439464e-10	5.38838189697609e-10	1.59111677209634e-10	5.63172435488151e-10	58.5751813147363	73.9320977808529	77.9832492734786	78.5863202266555	0.603070953176939	4.65422244580259	20.0111389119193	3.62264781739577	43.9686743055263	10.7668945478636	0.546259556980658	82.3701174705936	0.055	0.23775	0.35075	0.4425	-0.120543887681765	-0.118781599132429	-0.0960628866991515	0.0590192867470741	0.0531392379207533	0.0244927065119268	0.167778751196731	0.05010397788183	0.0531897527477138	0.00954646051016239	0.259407287505077	0.0465	0.182833333333333	0.319166666666667	0.45	0.00434824605267064	-0.124080953198565
246	8.55883034785068e-11	2.90546531066727e-11	1.0175051031045e-09	2.3461501113977e-09	0.852895248931634	0.987236073928646	0.0691538300996524	0.0460311264284285	9.56753034676755e-10	0.00023470154457502	0.645943827144628	1.89796901345842e-12	3.89272719035056e-09	1.32838814068489e-08	3.66742107502019e-08	7.41305949764686e-08	52.9909892876822	70.9499233686438	71.5320248714779	71.5664075159802	0.0343826445023296	0.61648414733645	18.5754182282981	3.98045503870389	37.4111152353944	13.5306276200899	0.211052354128697	88.4871800974166	0.05325	0.226	0.3565	0.454	0.0719420510587774	-0.0518148951241829	0.0799457894043741	0.106106079273132	-0.0156510961216421	-0.0377096744958742	0.0610949462224046	-0.137942133922665	-0.0202648950468053	-0.0272178156162123	-0.0374338010688004	0.0445	0.176166666666667	0.321	0.449333333333333	-0.0220366837887791	0.00714572628216252
247	1.64930687030007e-11	3.8131543959425e-09	2.45704217818745e-08	5.42322850356515e-08	0.9279581169046	0.553818728994651	0.761711693095605	1	1.13845539471234e-10	8.40361986535606e-05	0.633827066831216	2.25679704079738e-08	1.82979994846776e-09	9.13011009348844e-09	3.82389471456905e-08	1.28063547227827e-07	56.4046587626217	59.8833999423805	63.844703116265	63.8528778338223	0.00817471755726729	3.96947789144178	7.44821907120058	-4.54747350886464e-13	41.5679302838998	15.4652484137296	0.226906624504409	66.0260962034055	0.0495	0.24275	0.3535	0.4435	-0.0845743493617141	-0.0856147168122011	-0.145919001882791	0.0330399058862124	0.0432139559511652	0.00113231284847298	0.0648966220488238	0.0544637178715954	0.127224437096689	-0.0583257027811311	-0.00175197513896991	0.0495	0.188833333333333	0.315666666666667	0.448333333333333	-0.0906420636755431	-0.082692658825635
248	6.98593017631039e-10	2.40361638644179e-08	3.06314653195035e-08	6.62010528804004e-08	0.822031914164728	0.172233763361045	0.195212453922788	0.51909707392224	1.24611872138837e-08	6.47459250399654e-05	0.882601988951438	1.44421470706549e-09	1.60540058854295e-07	2.74984860110221e-07	1.8093497157247e-06	2.22861897612242e-06	48.6265640346173	55.6341358622958	63.3055941691346	63.3561887244141	0.0505945552795311	7.72205286211829	14.7296246897968	0.415686914451726	32.4135914016424	15.9585136546266	0.0218068852918805	72.7419980633733	0.05025	0.2295	0.35925	0.4505	0.0250027213955572	0.0294134589136242	0.0040697524858118	0.00885964240562744	0.00880375968668239	0.0324509075971917	-0.0573186017788572	-0.168537843503358	0.0573691092670289	-0.0151244951041735	0.0404661473422024	0.0531666666666667	0.182666666666667	0.320666666666667	0.452	-0.1762576872216	0.030932902810397
249	6.81062076447548e-06	0.00026606741832712	0.00100697493359865	0.00102518295012796	0.217501602411143	0.471461930125018	0.683540571392149	0.925360681513781	1.15212684231448e-06	0.0252357908699844	0.24070443929735	3.92661033504583e-05	1.9552820496337e-05	3.99610909712523e-05	1.17752131453871e-05	2.25484995143742e-05	29.2946548349428	33.0606389656168	36.1031378983171	37.6239171824564	1.52077928413928	4.56327821683954	8.32926234751358	0.00877657369073859	23.6555578360731	5.00763287793052	1.3764636306496	46.8254463866541	0.04975	0.21975	0.3535	0.44475	-0.0167029527223188	0.0750425756455105	0.0225878025262318	0.0814310619213386	0.0206249867840081	0.00907305563155225	0.0160861891224451	-0.157293762348727	0.0968925283142527	-0.0237956189834907	0.125086949131089	0.0501666666666667	0.180166666666667	0.331833333333333	0.456666666666667	0.00312564441937951	0.0403753129383799
250	7.11828333620993e-11	2.96594134556057e-09	1.45904612898653e-08	9.11830420981542e-09	0.0763746078888088	0.167855089291382	0.187953642428717	0.489994935563878	4.25148069755109e-11	0.0110993990351215	0.0633347859734678	5.46256015912887e-09	5.47568831670548e-10	6.03710661429695e-10	4.89257208177474e-11	4.61071554943803e-11	53.3734447866809	60.4598570716553	65.1152348802789	68.2556448531177	3.14040997283882	7.79578778146242	14.8822000664368	0.476537393418312	43.4945210859969	6.44933322253564	3.44783221315447	69.5091397740214	0.046	0.2345	0.35	0.4545	0.077039811241951	0.0384675319234462	0.0834067658218563	0.0421604445109055	0.018902132281663	-0.000485676285496288	0.116892416952496	0.0757313161114953	-0.0956013818068263	-0.00128642106486884	-0.09875210976264	0.049	0.180166666666667	0.3255	0.435666666666667	-0.0182946777646735	0.0569933888594287
251	4.19591861817176e-09	1.7343511459522e-07	1.02160345330981e-06	1.91672689861132e-06	0.627154410550164	0.578441778834226	0.536731789863263	0.4442843825792	5.64971331404891e-09	0.00167762049106537	0.588086296039798	2.12882776861066e-06	5.82329339253556e-08	6.76891671404878e-08	5.39007204127097e-07	5.03782273096853e-07	44.887515619339	51.0163321943983	54.5811632798359	54.8171026666532	0.235939386817336	3.80077047225495	9.92958704731427	0.58519201492345	33.9517057516732	9.87255863830433	0.293342815495635	52.7128077970026	0.05225	0.225	0.3395	0.447	-0.0430495749662595	0.0437908004420261	-0.0473275622450663	-0.0214375544567122	-0.0305598010441718	-0.00661520755238879	-0.0794664029798502	-0.188200717710302	-0.235632998805357	0.0142503196456365	-0.394782837041216	0.0488333333333333	0.1775	0.3095	0.4525	0.0788259316858871	0.0262940485881121
252	5.13883009475025e-13	3.96116055635969e-14	1.05736069798325e-12	1.77303410941271e-12	0.315745400874233	0.694015425373532	0.00889648482413663	0.372442353424967	4.30991076267294e-10	1.15947354977233e-06	0.186700394211341	2.58475221093125e-08	3.55583868293972e-09	8.73871767000930e-09	5.96086975310142e-08	9.88526427069461e-08	63.5736139427609	85.6073846532963	87.6396206579957	88.6461098112195	1.00648915322381	3.03872515792318	25.0724958684586	0.795499524005663	38.9671781130473	23.6433256686523	1.74346493951452	65.6908543918277	0.05075	0.2375	0.36	0.46025	0.0955369415774885	-0.124254876298143	-0.0367302770750819	0.0690819801485561	0.00538748130995735	-0.0494385865686625	-0.073036816939942	0.0195728654208074	-0.0586785111414953	0.0235956275080279	0.0837409464153129	0.0468333333333333	0.185666666666667	0.313166666666667	0.446833333333333	-0.022455598943632	-0.011364109129551
253	9.72689437272468e-11	5.59951678098336e-09	2.97111411316972e-08	4.10337935977686e-08	0.280281200981865	0.352971096844148	0.377284175168552	0.416125926885469	3.09195206172028e-09	7.41249375156517e-05	0.172797453919167	1.36421295359569e-08	2.93899041676853e-08	1.12609424484952e-07	3.53941674922247e-07	9.62510743421392e-07	52.7254459396863	59.0003636253823	63.3802422085646	64.5459680872373	1.16572587867267	5.54560446185496	11.8205221475509	0.661230328319562	35.1250653662701	15.7025304549734	1.85850491319979	65.2786903060241	0.0495	0.2355	0.35825	0.439	-0.0563835991161854	-0.0272585379771873	0.000714082792016383	0.0322874713499833	0.0236121017234056	-0.0223866940399996	-0.139752966708726	0.126784010705059	0.0857873812237777	-0.0244948070537916	-0.114962759288088	0.0531666666666667	0.186333333333333	0.32	0.452833333333333	0.0406811377248566	-0.167326154627001
254	1.25040844146837e-06	1.06131183871322e-06	1.24381559833138e-06	2.39896955923179e-06	0.695090821701799	0.185084458648044	0.0300838276248935	0.584321569375759	1.7665269559844e-06	0.00191892499926081	0.565839897715895	2.1972409235787e-09	1.88101875434913e-05	2.61494415620135e-05	0.00014541850288402	0.000168837395333928	32.9029276792717	46.7208463826537	54.0819668644108	54.2355962674192	0.153629403008381	7.51474988476548	21.3326685881475	0.299300034429052	22.8335733282092	9.625516280581	0.329693032274008	71.7255109071816	0.047	0.21975	0.3485	0.449	0.00468925793558351	-0.0994992069917646	-0.0167149873406525	0.043081032204298	0.00480872189427297	0.0066319911337082	-0.303802297582876	-0.0888412129477019	-0.275870079442578	0.0301984534816486	-0.607709678445354	0.0446666666666667	0.180833333333333	0.318666666666667	0.454833333333333	-0.154001846737742	0.101858076966119
255	4.29077303773384e-16	5.57546220469938e-15	8.90930665999452e-14	2.12005964603607e-13	0.611600006911877	0.597986615239213	0.163659197627539	0.939214109109866	1.29322839679122e-14	4.29612483421988e-06	0.571445417680134	4.24616164783344e-14	2.01988531183588e-13	1.00411942255459e-12	5.69297682565796e-12	1.95790250745536e-11	78.1513276784026	89.9120134836994	93.3231438131406	93.5809953900607	0.257851576920075	3.6689819063613	15.4296677116581	0.005815230906137	59.3900265852481	21.1279660937635	0.320270020545649	97.2907919728765	0.048	0.24675	0.3605	0.45575	-0.0501514840811168	-0.219851682350059	0.0238705867694088	0.0890184083466538	-0.00407395447904274	0.00103019054868177	-0.142764088147166	0.165380068995425	0.050999376699586	0.0653806657916246	-0.076013801518626	0.0483333333333333	0.1825	0.316166666666667	0.45	-0.130854919038236	-0.0947498336429435
256	3.35998592423284e-10	2.03496079126833e-09	8.73540380009964e-09	1.69650365739099e-08	0.543457634250368	0.368222780417303	0.120921611298763	0.881594437879247	7.44362881308848e-10	0.000305024303728316	0.460312559550497	1.70651659212651e-10	1.83918286132134e-08	9.04620695899579e-08	2.93200487334932e-07	9.55135506347975e-07	50.1497736098681	61.3226981869666	66.3607853948852	66.7299543011832	0.369168906298	5.40725611421658	16.580180691315	0.0221855924878582	37.9007586813441	13.0392863602465	0.545134545338442	75.7733163559029	0.051	0.23	0.3555	0.4555	0.0323356643174937	0.0492869867414082	-0.063741674901328	0.0774811338762602	0.0238228268667253	0.0119839943547987	-0.14871650426138	0.00231750099403522	-0.068475751525301	0.0494092086528034	0.14796667462656	0.0503333333333333	0.1795	0.320666666666667	0.448	0.0152848111340714	-0.00869083218427474
257	9.15219629581404e-10	3.55475356342885e-08	3.8094949576768e-07	6.32577046179704e-07	0.438980962163216	0.709148205103912	0.566564164551976	0.291352731122414	1.16542750198878e-08	0.00014057240774187	0.786426218572541	1.13244599301281e-07	9.88675237776164e-08	4.70334603064178e-07	1.70785305002387e-06	5.4315355405217e-06	48.0640251101067	54.7247797861419	57.0664028999672	57.665347579481	0.598944679513806	2.94056779333914	9.60132246937428	1.11335996560319	32.5436925517479	14.4944591821204	0.073416206310867	62.0144356239442	0.04875	0.2325	0.35125	0.44875	-0.117729129474625	-0.0510089392165501	0.0790085295678735	0.0171407807988558	-0.0199618621609221	0.0174383198222102	-0.0539728808763734	0.121167745617675	0.0369381488142582	0.00840513161283455	0.0434045333264459	0.0535	0.185333333333333	0.314666666666667	0.446	0.01723833744049	-0.0990701776086337
258	7.55531461791424e-06	1.28929152228641e-05	7.01988433611862e-05	0.000101772682715222	0.411395430088171	0.617071473106768	0.176102399259383	0.600765043484497	0.0016294088674136	3.65091437271021e-05	0.120644722795041	7.60555524077753e-06	9.93754281914704e-05	0.000347349059151955	0.000742717991359092	0.00178771144937834	29.0728961428395	40.6727656450385	43.5398074476761	44.2145718631582	0.674764415482059	3.54180621811975	15.1416757203187	0.273843578185279	9.9262191504713	17.0447515048418	2.40893104826682	51.2167948907578	0.049	0.2235	0.3585	0.43825	0.0801149377226177	0.0297175826195481	0.0281828223520855	0.0619070089157788	-0.030107959227046	0.013095875932013	0.130442650615341	0.138555188643868	-0.03112390194863	0.0240459923451153	-0.11739019003722	0.0513333333333333	0.197333333333333	0.318666666666667	0.454	-0.0457307230695439	-0.154359162851873
259	2.41864347795543e-10	4.29583637779651e-08	1.92739591576628e-07	3.14169192047231e-07	0.410704627733282	0.396606185158076	0.6577373886174	0.0962827470608978	1.77067210866232e-10	0.00468100808695427	0.869486593493297	1.63986208376361e-07	7.42476066536574e-10	3.86802935312315e-09	8.69815249940529e-09	3.12691957231132e-08	50.8332762747013	54.2838858854957	58.7676447207195	59.4444047680008	0.676760047281277	5.16051888250513	8.61112849329947	2.76606237605392	40.7046292352697	7.99873346206732	0.0269979916483862	61.085030723242	0.03975	0.23375	0.354	0.4455	0.0396730041577431	0.0166950471807384	-0.0400039083907935	0.0546581975719449	0.018241126053093	0.0282237094173319	-0.0953406270172752	-0.240131181713808	-0.066744691592384	-0.0860809161262081	-0.292923474388774	0.0466666666666667	0.181166666666667	0.326666666666667	0.443833333333333	0.00556871580776674	0.0134305574505808
260	2.43688809109601e-21	5.07254277840374e-18	1.9787749198914e-16	5.61155683138765e-16	0.929463506986347	0.844586739347295	0.959301533735335	0.273437268168814	1.4517221142989e-20	8.60090394751701e-05	0.921531947099533	1.54279393935075e-14	2.12455335369687e-19	1.4973461014103e-18	3.52325462286923e-19	1.64113282683176e-18	102.845817572837	105.141586474077	107.166560989412	107.174396753537	0.00783576412504772	2.03281027945923	4.32857918069931	1.19942182149043	86.4245408005627	15.4213936329779	0.00970307492752909	99.6158197990394	0.0555	0.2425	0.36475	0.449	-0.0898168570853013	0.0143666970360914	0.157966486260584	0.0165440095803178	0.019572505382431	-0.0108441593494459	-0.260415515889052	0.0336874726990294	-0.112051485323925	0.0275283259634098	-0.0730536318688386	0.0505	0.1665	0.326666666666667	0.448	0.00219814841651986	-0.00990345338300315
261	7.00240056212282e-15	2.62365965260081e-14	9.31645382457051e-14	2.44512729208516e-13	0.862727750856347	0.240920522006411	0.0351466466246099	0.82984246215076	3.4970303441971e-10	1.45686678081224e-08	0.0551981647362128	3.17182540372615e-12	7.43302708342457e-09	3.71311108009868e-08	9.15420652860935e-08	3.09573288324666e-07	72.4181521586943	86.5135041804169	93.2209287933147	93.2508242066979	0.0298954133832012	6.73732002628094	20.8326720480036	0.0461835660707948	39.3752411286332	32.1099842586409	3.67608958176061	87.2870884518147	0.04625	0.229	0.36025	0.448	-0.00859908843879199	-0.0247018963251191	-0.215728620146056	0.0921684441324107	0.0348539118566989	-0.0380365901629637	-0.130510205965684	0.0930726484796545	-0.164442208248366	-0.0333450362219641	-0.173871132965696	0.0453333333333333	0.177666666666667	0.305833333333333	0.4675	0.00302219045931636	-0.00224348548394362
262	2.23210859486418e-13	1.42944687770941e-12	1.10124383762621e-12	7.54940104276019e-13	0.0788075248215335	0.0237836526493571	0.00812157288136237	0.329904648282156	5.18803501687955e-11	2.0976242877896e-06	0.358193911898238	6.20784845413665e-12	5.84237379855992e-10	2.36289144850365e-09	9.96282031156061e-10	2.79897862905522e-09	65.2931413011102	77.6779286105884	87.5457534666202	90.6350778096457	3.08932434302551	12.9571491990573	25.3419365085356	0.949272095801462	43.1049680781671	22.5034874229077	0.844215501261715	85.7136608709239	0.05025	0.23075	0.349	0.4565	0.0363355978586655	-0.0591461618301691	0.157851223626946	0.0813397332704938	-0.0127115192241917	0.000956870125904033	0.103656095217627	-0.0891981846547202	0.0944745440857564	0.0410029410423288	-0.182636837452778	0.046	0.177	0.303666666666667	0.447166666666667	0.0138713299276467	-0.00967761147576803
263	2.21773403546666e-12	7.84447201932422e-11	5.74275736346502e-10	6.92759601253195e-10	0.203223440602691	0.326221426252118	0.2352246716919	0.482375933771616	1.08141625630697e-08	8.07422326611777e-08	0.94770888799698	7.09716392894402e-12	9.32227263183863e-08	4.44639960890887e-07	4.05242895034038e-08	1.4136842684539e-07	60.5548639198023	68.7152006731194	72.8956297599216	74.514685935821	1.61905617589946	5.79948526270164	13.9598220160187	0.493487021427427	32.689106040465	28.7881835737389	0.00430128409425379	85.3993846923858	0.05025	0.2375	0.358	0.4555	0.00171365554788455	-0.0411078485817187	0.00406143060112587	0.0539490483400567	-0.020178854814432	-0.0188336303782138	-0.0625837228252737	0.0932717449265034	-0.128250026500537	0.0915105243514136	-0.165600089053593	0.0471666666666667	0.189833333333333	0.3065	0.454833333333333	0.00993242169656609	0.0370238916311678
264	7.68964887928124e-17	7.05596119314152e-15	1.72467812685457e-13	4.54785425294471e-13	0.966031207761593	0.789032272519863	0.518136002549275	0.284908270615995	5.45605029676929e-14	1.10974445421496e-06	0.465622864222334	1.29072054782777e-15	1.02211199550387e-12	2.3328928844576e-12	2.90769622111383e-12	5.94769015244346e-12	81.6757469010554	89.3960494049606	91.8106162828626	91.8124298874391	0.00181360457645496	2.41638048247842	10.1366829863837	1.14352707493072	56.5581599224734	23.7276881262551	0.532344459978049	105.281580075169	0.05625	0.24475	0.3625	0.45125	-0.146520088528841	0.0239576627675348	-0.0150655616361363	0.0242099185215802	-0.0198405243058554	0.0184586980674083	-0.145706210264128	0.174786293642068	-0.119801758090057	-0.0261599071097343	0.0724766585222364	0.0513333333333333	0.182166666666667	0.3155	0.458666666666667	0.0154428928775625	-0.0429346067988231
265	1.72295865937436e-07	1.40658067259732e-06	9.90063999721556e-06	1.70268335036351e-05	0.563197335765228	0.695406078188759	0.36494904989541	0.0431956930924559	2.16038064384564e-06	0.000729011824246269	0.565860700737799	1.40652643827481e-06	4.82502560385948e-06	6.28496920542373e-06	3.45153975636717e-05	2.7846084202006e-05	37.0937354858834	46.0466772799191	48.7421835462228	49.0763819082204	0.334198361997551	3.02970462830126	11.982646422337	4.08772706959144	22.4468627672231	11.4137843540575	0.329657726339065	55.6162525091574	0.057	0.228	0.3505	0.4555	0.0341704415943503	-0.0489783108047157	0.0575528729980037	0.0714898801447893	-0.0395314575858657	0.0306314045928648	-0.130446384290312	-0.0410447316250967	-0.115871426247084	0.0077446168110731	-0.00121590373222971	0.0478333333333333	0.188833333333333	0.318	0.449666666666667	0.0077442928950494	0.039530187883975
266	3.35031327913404e-15	2.59661971279856e-13	6.12074562328889e-13	1.00911840910993e-12	0.303268653199639	0.130731242376242	0.140131263028043	0.955760859240235	4.05204851961425e-15	0.000260321359018339	0.792796917736641	2.5223254548253e-11	1.00369386440094e-13	4.80540754572363e-13	2.21800904195371e-12	7.56673964598498e-12	73.9328494943184	81.4595031092613	88.9000895402351	89.9598551360177	1.05976559578266	8.50035202675645	16.0270056416994	0.00307736241984458	61.6744469237874	13.3362720001114	0.0690009974587156	82.412723635186	0.05125	0.2385	0.347	0.447	-0.140973934040233	0.111047162919281	-0.0287436814653409	0.0496985017679974	0.00485630935513539	-0.00874404676686667	-0.137323990341032	-0.234005866031473	-0.0872150561189811	0.022890854372308	0.0767445313125689	0.0515	0.174	0.312	0.449666666666667	-0.05145153776861	0.0215976657799466
267	4.49098396281494e-10	2.37154490072826e-10	3.46684688323586e-09	6.13292646241813e-09	0.426057897157928	0.698293613097886	0.049924883067235	0.925399840664285	1.05059795216734e-05	1.89727729537851e-08	0.818030015237607	1.06902260968134e-09	3.76161561592548e-07	1.20898734932625e-06	3.30386992500111e-07	7.81421455572553e-07	49.5462216794622	66.2153992540625	68.5928297301361	69.2263748982004	0.633545168064302	3.01097564413794	19.6801532187383	0.00876733998074997	19.4171425042969	31.5969460108499	0.0529365638831223	73.4689114544157	0.05025	0.225	0.3605	0.445	0.0306643367677258	-0.130567299006636	-0.038504626506639	0.0930426608296777	-0.018717011368588	-0.0462519890709008	-0.19299626881906	-0.00464894520616708	-0.090955784003614	-0.0618647277312288	0.0183016948066596	0.0498333333333333	0.188666666666667	0.3065	0.442666666666667	0.0271585683803944	-0.127032861106986
268	3.50976519566382e-12	3.16187217258206e-11	2.50910109364699e-10	5.93026771197861e-10	0.868666934481662	0.53103570296859	0.169924733289842	0.968611811794988	1.08273791855387e-11	0.000215148299712289	0.675415599323908	3.63051246349627e-10	2.03022737964995e-10	7.19917134093789e-10	2.20039501424434e-09	5.87935953069715e-09	59.6061737700147	70.7599736005504	74.8613567806606	74.8886980635143	0.0273412828537403	4.12872446296387	15.2825242934996	0.00154837624677384	46.172725825525	13.6939339894452	0.175332371034528	76.0669872901255	0.045	0.23475	0.3485	0.44525	-0.171678883860966	0.00230234705089697	-0.176493745291603	0.0322816660875004	0.0286197420948201	-0.0188005052198996	-0.0113874679098999	0.0483056030865894	-0.0263466828978436	0.0633752905298122	0.0707155643941131	0.0451666666666667	0.178833333333333	0.313	0.4495	0.00241246677208665	-0.0922211912352397
269	6.65029665388889e-10	4.43222430625315e-08	2.15452464138457e-07	4.56550155358538e-07	0.939565991206898	0.509157501560041	0.551464050171824	0.308922342233294	1.80784090906442e-09	0.000557922977071164	0.450752216304149	1.35741971466279e-05	2.92156330271012e-08	1.43805378155304e-07	3.87343599940944e-07	1.27393144840462e-06	48.7290833361039	54.211059157562	58.4902861737792	58.4960341434635	0.00574796968430746	4.2849749859015	9.76695080735954	1.03527753212802	36.1705274787491	11.9113718253757	0.568759658761337	49.681135986812	0.047	0.23225	0.3495	0.4515	0.0300519834535321	0.00240394993268331	0.0399181702658608	0.0501729143047995	0.00894204371900921	0.0414679400626719	-0.233653788506446	-0.12443249963509	0.00802614978580245	0.0470501539364488	0.186704287653417	0.0515	0.182666666666667	0.316333333333333	0.459166666666667	0.0140605664634339	0.0390858506675998
270	2.92480909181922e-10	3.26140859485029e-08	6.75965102389644e-08	1.42314752240346e-07	0.778226654084519	0.259183517373123	0.443009293915703	0.341548499867269	3.04114135774906e-09	0.000107323359301765	0.464831626774002	1.66860564363114e-08	2.55511261417611e-08	9.00026366087e-08	1.48737795435986e-07	3.93504119516191e-07	50.438220526783	54.9251266885985	61.3619367290812	61.4412526121232	0.0793158830419998	6.51612592352467	11.0030320853402	0.904610378370762	35.1573326833131	15.0032996064365	0.534235412622365	64.7885668266643	0.05275	0.23225	0.362	0.45025	-0.0817364139249788	0.0565999155227088	-0.0105414120851836	0.058553167208293	0.00336341402277726	-0.00456137626013664	-0.195571923808578	0.115796233421122	-0.115339408930556	0.000127486318900156	-0.161874774460082	0.0485	0.183333333333333	0.3245	0.442833333333333	-0.156515558877114	0.0283288394428072
271	3.51891399578864e-05	5.06605128337988e-05	8.98031574528898e-05	0.000100649913964876	0.241247117239211	0.223068416624818	0.0712132355961278	0.111103108214335	0.000944773272014403	0.000854120899525176	0.237289312362785	0.00038494492548391	0.00220951430414209	0.00175696572996825	0.0021140261378316	0.00145578645940688	25.7712546967159	37.2777875267129	42.8719984435884	44.2452902080913	1.37329176450294	6.96750268137839	18.4740355113754	2.53845991891103	10.9327858192082	11.1197762500815	1.39662596222297	40.4703981034508	0.05375	0.2215	0.347	0.456	-0.286042665435693	0.102535617505568	0.0338444633025632	0.0217083836926601	0.0124152429024956	-0.0188589662539021	-0.233785645360253	-0.161807854489969	0.0143405181853906	0.0609542341833111	-0.108133755684901	0.0466666666666667	0.194166666666667	0.315	0.444	-0.0251382320719739	-0.115628247404233
272	3.91687319617581e-12	8.36707306090047e-11	2.19383302999276e-09	4.61728944440647e-09	0.634033858942372	0.929748262893072	0.482559661944548	0.897176983317628	4.20299299640356e-11	3.5082859851824e-05	0.960720845380882	3.54331938972834e-13	7.09938215577697e-10	5.63566314135633e-10	3.81700994991890e-09	2.81106286289701e-09	59.3793059925811	68.5697844548195	69.6927337346206	69.9193638832367	0.226630148616096	1.3495794284172	10.5400578906556	0.0166999602097349	43.5169673862692	17.1204315163232	0.00242546608751582	90.1577966699817	0.05125	0.23525	0.3445	0.4485	-0.232792814331407	0.0474458712710398	-0.0755248190013823	0.058088865129249	-0.00955428236876371	-3.38011801190035e-05	-0.0673299594208991	-0.118901380410042	-0.0355053882369516	-0.0316353461407464	0.136601929798951	0.0518333333333333	0.180833333333333	0.305	0.449	0.0147455676365655	0.00529665685919305
273	2.92979283544091e-12	3.40489444550553e-10	1.3596342543656e-09	1.86305082869706e-09	0.256723108777084	0.241514423102956	0.35276841557983	0.985084134419605	2.75446629980882e-11	0.000258878976020172	0.0510031034257063	2.5005964010956e-10	5.05167721498413e-10	2.73405281771381e-09	3.69367164734183e-09	1.36967696099847e-08	59.9794915362363	65.3955958551815	70.8391649073601	72.1255072352942	1.28634232793411	6.72991138011275	12.1460156990579	0.000349516268670413	44.3440591625331	13.3466912850781	3.80817139144892	76.9599407328231	0.05025	0.231	0.3465	0.465	-0.0738842053722966	-0.0236418413399988	-0.0156831193965365	0.0792208107978858	-0.048090728285206	-0.0209379398146094	-0.290889228188569	0.0156499262072737	0.0949156580309827	0.000746751702653597	-0.323479022086307	0.0501666666666667	0.1765	0.3115	0.445166666666667	0.00353276937166634	0.0397737214721115
274	4.54408150535674e-08	1.52622964594314e-08	8.210447147262e-09	3.48030356499802e-09	0.0429567994071197	0.0161170088707313	0.00122448420583589	0.43094938997584	1.31223327183673e-08	0.0331056509034837	0.0992707663813651	4.43746061338212e-08	1.14623434871884e-07	2.1880978151588e-07	1.48613914749862e-06	2.06561368645492e-06	39.8978866666439	56.6867253269083	66.510942904104	70.6080443027604	4.09710139865638	13.921318975852	30.7101576361165	0.620263485480336	32.3131344110789	4.54030716441048	2.7172201429421	64.3516185189909	0.04925	0.2345	0.33875	0.46225	0.0716323447204614	0.0481040867422828	0.0088425081201655	0.063293292924345	-0.0590271104198655	0.00363697973425287	0.125072601053046	-0.170217827422924	0.201191188086788	-0.0380560600403123	0.317215163626832	0.0458333333333333	0.187333333333333	0.318333333333333	0.4455	-0.126497699052474	-0.0518826696740682
275	4.57336834507187e-13	4.98332624283268e-12	1.26279357356632e-10	2.18666790786557e-10	0.372186603243089	0.793840322215937	0.263921322524445	0.985025934226881	2.54968026958645e-10	4.80790173823866e-07	0.500908893507621	3.22281217022542e-11	6.40287955984507e-09	2.38868367770233e-08	6.4297127728358e-09	1.9107755322502e-08	63.814085850463	74.8966501652976	76.4843940794235	77.280745084463	0.796351005039469	2.38409491916536	13.466659234	0.000352249464867782	39.9922840527361	25.339387862663	0.453010243300014	81.833352513259	0.04975	0.234	0.36375	0.4525	-0.0980350042725167	-0.212547765299368	-0.100481787223711	0.0579860353527142	-0.0178220486302256	0.0196011144599704	0.0561274377084141	-0.152174025163692	0.0807325426500635	0.0117493433709143	-0.14358596850555	0.0498333333333333	0.181833333333333	0.315166666666667	0.445666666666667	0.0352717575433654	0.0281540166522256
276	6.49553076172723e-15	1.11384405247226e-13	6.53631457661691e-14	7.20176007643373e-14	0.152894890379657	0.0258883150690491	0.0150054560825856	0.406875871873558	5.61180121399659e-13	1.23529492101144e-05	0.183129208791266	9.03049784181465e-14	6.76618559537935e-12	3.61127616914284e-11	2.043182646264e-11	7.3371109161338e-11	72.5725753315492	83.3292210816289	94.0311832661973	96.0743119755134	2.04312870931608	12.7450908938845	23.5017366439643	0.687910898284827	51.9782783487699	19.1079463323931	1.77204490096665	95.5525809031719	0.04975	0.24	0.3595	0.451	0.100769011937067	0.0114588724418403	-0.0863515937457273	0.0502272592507733	-0.0160563768861469	0.0196025622274565	-0.103319401097053	-0.0842154527464394	-0.0940418416078245	-0.0748647151682891	-0.164708709749567	0.0535	0.180333333333333	0.317333333333333	0.4375	0.0270296173374065	0.000634960718579063
277	1.08906904369049e-12	3.36151261822548e-11	1.19783770336079e-09	7.6764626410187e-10	0.077083801679511	0.601556205754668	0.345591962516326	0.0535073856865461	8.11207380871192e-12	0.00057148397266831	0.604778906853401	1.87260999095321e-13	1.3236720744233e-11	7.48090509565023e-11	1.30069970824525e-10	4.96459828221312e-10	62.0236050741369	70.6224176179967	71.1421677921753	74.2675075475781	3.12533975540282	3.64508992958145	12.2439024734413	3.72800127183245	46.738471828703	11.8666408421013	0.267848165951364	93.8681064197557	0.0535	0.234	0.352	0.44775	-0.0215003976315323	-0.00435526074515792	0.0776810072630511	0.0388051671207807	0.0404286884915699	0.0161630298680384	0.116783484129941	0.0753825895715037	-0.0396286964987162	0.00350200539932447	0.236274928241567	0.045	0.177833333333333	0.318833333333333	0.4425	0.00894238674006686	0.0376194967221941
278	4.34482484142662e-12	3.81332010601948e-10	5.65908974047446e-09	1.17382980812405e-08	0.635439257025506	0.776892259404481	0.670596078264767	0.550463169186051	5.54297450914925e-12	0.000951281072605056	0.434553771517615	4.51607011692763e-10	6.19412324060631e-11	2.89386850083034e-10	6.64124388356492e-11	2.32783311579941e-10	59.164924781755	65.1385371661599	67.411142842815	67.6358994801194	0.224756637304381	2.49736231395946	8.47097469836444	0.356488072349748	47.4848832185653	10.9200681990351	0.61062184243201	75.5433072410085	0.049	0.2365	0.345	0.43525	0.00432332609088871	-0.0387468692079922	0.0784998249461888	0.0236111668577306	0.00235239271097837	-0.0110645831636976	0.0875850532476948	-0.0697082897124192	0.118581847915022	0.0346650990261285	0.140354566289938	0.0516666666666667	0.179666666666667	0.313333333333333	0.443166666666667	0.0444675984853385	0.046359525682961
279	7.22249436412243e-12	9.77614444295258e-12	2.18361214428192e-10	4.93007342827821e-10	0.705939668692	0.857171947411957	0.101566927748941	0.686354371751848	5.37713849264493e-12	0.000730858356457332	0.5220767106687	5.79799228320176e-10	5.28657082116417e-11	2.59020180254172e-10	2.91083532684233e-10	9.88878449819374e-10	58.1138268840805	73.3911158532574	75.1903010723763	75.3326675369026	0.142366464526276	1.94155168364523	17.2188406528221	0.163060397261233	47.5444277929764	11.4090845653791	0.409788821511029	72.8728492039359	0.04825	0.23025	0.344	0.446	-0.0998729833052484	-0.156530080393356	-0.024132117403593	0.088016920205779	0.0239858389695127	-0.00274746958384322	0.0792980871001169	0.00217426248722824	0.025791762521047	-0.0523523235965514	0.0134645578557047	0.0465	0.174	0.311666666666667	0.4525	-0.0112498553972806	0.0262828188685274
280	7.16916100067653e-14	2.34749402619482e-12	1.46790014365098e-11	2.51945031655186e-11	0.34790498048594	0.322003748763813	0.192675619274728	0.184457171767768	9.24129951910744e-12	5.99507396458943e-06	0.54905940514924	2.81530453263071e-13	6.2111102148241e-11	2.38242103821784e-10	4.38636138132187e-10	1.16658701133932e-09	67.6329878134638	76.5744643523649	81.5343343466593	82.4154182440034	0.88108389734407	5.84095389163849	14.7824304305395	1.76134234359142	46.48307991605	20.4897723684498	0.35900490615677	92.9243644499368	0.04425	0.2355	0.35775	0.44575	0.00234084328000087	-0.00508196804162932	0.0112355730427226	0.0661187312056624	0.0155205509563355	0.00773104143019416	0.169317338051774	-0.172684876523682	0.0657520426101212	-0.00807461155367505	0.00979090081100916	0.05	0.179333333333333	0.314166666666667	0.451833333333333	-0.0334762966287967	-0.0344731976886123
281	5.79160107000752e-14	1.80545351480156e-13	3.09523376587358e-12	7.84142982640999e-12	0.92007121348988	0.71503549207041	0.105159485103977	0.000482086281714678	1.22498307496603e-10	0.000111347040069191	0.812057654426002	5.02361342955621e-12	4.33165261379009e-12	2.54871803997996e-11	2.48786173303503e-11	1.00846505396784e-10	68.072326580339	82.2627949570306	85.1550890171129	85.1651579388126	0.0100689216997125	2.90236298178206	17.0928313584736	12.1837114780319	41.4247229531975	14.9338510077505	0.0565356970346329	84.031224841831	0.062	0.2335	0.34975	0.45575	0.0057602679940135	-0.0315671381532068	-0.0887119992587787	0.0516007697759081	0.022275385050477	0.0149797581180163	0.0826039468047919	-0.00993117520158919	0.0106446283716712	0.048964006198074	-0.0440531668489353	0.046	0.1805	0.312666666666667	0.453333333333333	-0.0766542071785195	-0.0266074655098326
282	5.99587248686492e-14	3.32114066938367e-12	6.80738980985461e-11	1.44917213800263e-10	0.569788001505151	0.782305998645855	0.50698489992176	0.909010613799171	1.51633410094077e-11	1.9693650370228e-06	0.645742387861097	1.74525280714534e-13	2.26529293906083e-10	1.77410288778381e-10	5.32528147366595e-09	2.83380422667068e-09	68.0009636316609	75.8016325282806	77.9399335513372	78.2629709004614	0.323037349124206	2.46133837218076	10.2620072688005	0.0130614242721094	45.5129442737871	22.6246993780296	0.211310235064957	94.0309841063005	0.048	0.23875	0.36775	0.446	0.0352971888367685	-0.0794072538602447	0.106872926070779	0.0195407605867529	-0.0139112482455553	-0.00160696750162415	-0.110257173220317	-0.00697110892478963	0.0276234420472069	-0.0405122446898441	-0.113165579342216	0.0485	0.182833333333333	0.321666666666667	0.450666666666667	-0.0978219063180875	0.00708007139485402
283	2.66248669679879e-13	1.06474172730191e-10	1.27056642941891e-09	1.95143840579062e-09	0.314436327567609	0.551268741033101	0.79228203425042	0.218118504416046	7.47861396250642e-13	0.000405118032199448	0.435820054474098	9.25843926735398e-10	5.69242518956006e-12	1.82093494303532e-11	8.89884819322377e-12	2.1744150572673e-11	64.9296820818781	68.0260368438685	71.0012292191168	72.0131784020414	1.01194918292458	3.98714155817288	7.08349632016325	1.51670699232773	51.4144474683944	12.5084386000508	0.60726339573921	71.7574057155092	0.0475	0.2465	0.35375	0.45625	-0.0818976401536312	0.136720482973684	-0.00794942343437247	0.0316904017571957	-0.00415587000380091	-0.0241669227035545	-0.0152219486428435	0.153951545086097	0.0569827396064451	-0.0662226982403373	0.0738759510131448	0.053	0.1865	0.319666666666667	0.448333333333333	-0.0894830664249172	0.0339821479522399
284	7.71706694471051e-11	7.19633273604035e-09	1.1144349857937e-07	1.39969217632789e-07	0.244272511161409	0.690696338923037	0.688284075232731	0.166419504988651	3.40429447811035e-09	3.54882038392861e-05	0.954182635366453	1.07834038434015e-08	2.29395927006205e-08	1.09352719749955e-07	1.97830144709585e-07	6.40024249314682e-07	53.2058466919552	58.4227283338405	60.1272185773414	61.4829852070761	1.35576662973472	3.06025687323563	8.2771385151209	1.91490422976995	34.9376752954468	17.0986134734594	0.00330109380047361	67.8442323887596	0.0535	0.235	0.35925	0.44925	0.00434309195651865	0.0373473717501627	0.100630337942117	0.0353924524796516	-0.0196259296067328	0.0144392850996333	-0.0321771813187557	0.0289330133399729	-0.017039726480503	0.0354169703102716	0.157800837005731	0.0473333333333333	0.186	0.319333333333333	0.448666666666667	0.0267140684294815	-0.0406988755933542
285	1.7296700168623e-14	9.83653136598709e-14	1.28760412877623e-12	3.30669477958945e-12	0.94400228805504	0.610384923862797	0.119286273995205	0.518894078622399	3.15638328555405e-12	1.76427779278465e-06	0.411579061841498	2.71972407427238e-16	5.22976415171318e-11	6.94059926029704e-11	9.12321732197012e-11	8.21540425013631e-11	70.559027758638	83.6034435747424	87.1847202413992	87.1896539606823	0.00493371928314446	3.58621038593992	16.6306262020444	0.416090907320722	48.5889771079837	22.8360219559363	0.674234759026149	108.81671329307	0.04425	0.24125	0.36125	0.4515	-0.016402740289199	-0.0616332144735094	-0.0615239457585751	0.0687798668059598	-0.0222372123800738	0.0158751847154718	-0.00607883520645627	-0.0777089611114392	-0.0723234933004109	-0.0174387992204192	0.0332519068035735	0.047	0.183333333333333	0.315166666666667	0.443166666666667	0.0490644206829722	0.0731174967293163
286	5.85889053262428e-15	2.954870994774e-12	1.11581500633946e-10	2.55616045975123e-10	0.717293462757893	0.974051165434106	0.966186039505069	0.72166930503428	3.98968079373393e-12	3.40890569800832e-07	0.862984014729162	2.05864256545377e-14	4.47943297292293e-11	6.82345263935531e-11	1.55010777390981e-10	1.43251378356631e-10	72.7845608305142	76.0620127949805	76.7762604199379	76.9073611698986	0.131100749960751	0.845348374918103	4.12280033938441	0.126898882254409	48.1295511707958	26.0029811014901	0.029782784584313	98.9541944443147	0.05075	0.2345	0.3675	0.44425	-0.11771288939122	0.0108896397308743	0.104744033403431	0.0392641347451818	0.0120726899195756	0.0207505758003343	0.042129403404143	-0.0344397841595377	0.0819225832245308	0.0667343755178118	0.201201797935685	0.0491666666666667	0.1775	0.318166666666667	0.4425	0.00263141031391206	0.0205789626025248
287	1.51970541206517e-12	7.61712167522129e-10	6.30818988966424e-09	8.45979108187674e-09	0.255935780396185	0.431487312101953	0.790622176485253	0.864651579297628	1.37086530193774e-08	4.89871844865608e-08	0.901992730763949	7.47749201910716e-09	1.9706527572778e-07	5.35671586158054e-07	2.34647430072878e-06	4.27832697492225e-06	61.3356103249826	63.5656350113859	67.1487302355454	68.4393390708065	1.29060883526108	4.87370405942056	7.1037287458239	0.0290552286542152	32.2282006209425	29.7564574606822	0.0151645500754967	68.7415755680418	0.04925	0.2395	0.36875	0.44725	0.0521701194476897	0.00286439293468509	-0.0239169461752213	0.0227130296702921	0.0274288581724385	-0.0313497443175033	0.0870773414423972	-0.0729587350164896	0.050959072656552	0.00719062731762802	0.044596463769785	0.0485	0.192	0.316	0.4485	-0.0156079313538803	0.0354161557425933
288	3.25169084940777e-08	9.1236832057312e-08	8.92397230981833e-08	1.89914840248501e-07	0.843593333314529	0.146010456302155	0.0437865937558268	0.818672881152861	2.87695740762516e-07	0.000229310853419519	0.234253270666339	5.28553048544478e-06	3.47033375182753e-06	4.25117111267514e-06	3.29937456705295e-05	2.89867840420453e-05	40.600446343502	52.5244142197407	60.6766450826981	60.7155720933442	0.0389270106461481	8.19115787360352	20.1151257498423	0.0525565840866875	26.3305895749654	13.574239679021	1.41484794695316	52.1743757472591	0.0485	0.22975	0.348	0.45825	-0.125002409638466	0.0275606329311208	0.029479076561902	0.0620707253032319	-0.0335688803833942	0.0147403555404153	-0.32002087518236	0.00481406427983662	0.05011335046954	0.0601167957023051	-0.0330816860782209	0.0475	0.187333333333333	0.312666666666667	0.446166666666667	0.011273380191098	-0.192013073253471
289	1.13130739695543e-09	5.28084516711187e-09	5.08891128072645e-08	1.11123976800536e-07	0.972598765884862	0.711293258722883	0.209624435607121	0.334795531397622	2.85376179623685e-09	0.000594210626108004	0.850471711668811	1.95032541246864e-07	2.48129471002629e-08	4.10539970328675e-08	1.5315133760393e-07	1.74285637348091e-07	47.6223730095444	59.1351487416032	62.0606188379461	62.0617986991274	0.0011798611812992	2.92664995752421	14.439425689583	0.930259391634081	35.2811819111794	11.7940269209612	0.0355385047314485	60.6485877123289	0.04675	0.23525	0.35975	0.45525	0.0630012897799083	0.0311437513868669	-0.0368027151872582	0.0373222018643329	-0.00793088581851695	-0.0200176099076718	0.000196680256612523	0.0593390968218517	-0.0517787672753215	-0.00649672149936067	-0.0278707088813655	0.051	0.186	0.3265	0.457166666666667	-0.0336763549122626	-0.159241925667847
290	4.65761606835627e-10	7.03988136311705e-09	1.65321881652468e-07	3.39706381119326e-07	0.755159215557256	0.978719335425951	0.550639917826839	0.8565911008563	4.2214693940278e-10	0.000561219316294477	0.967277942943923	2.94570204214959e-08	6.32574035244178e-09	5.73044572474111e-09	3.67774164970847e-08	2.70131890416321e-08	49.4704143383642	58.4733672365619	59.1491873196646	59.2464338912832	0.097246571618598	0.773066654721333	9.77601955291902	0.0326579957109061	39.0076552490573	11.9003986540101	0.00168284711253364	65.3675145244222	0.0535	0.23625	0.357	0.45075	-0.0505901960984009	0.0189131713414138	0.0386033023337039	0.0783964930850609	-0.00458065561595005	0.0182689249836989	-0.113266624454975	0.054981613204681	0.0488627547137524	0.00850477619304732	-0.0769680383323629	0.0543333333333333	0.1845	0.323666666666667	0.451166666666667	0.00321402819412384	-0.147053396210722
291	5.85518859413564e-11	1.08248220915553e-09	1.90721548038777e-08	3.2326374156483e-08	0.411494984204901	0.795539304325717	0.413722881793337	0.360974381085937	4.12613186686334e-09	1.68394600539237e-05	0.215297846369462	5.89453372884992e-09	4.78482616023052e-08	2.74542369738749e-08	2.56436601383598e-07	1.17239276410597e-07	53.7787056239395	62.7647164811424	64.4628938692767	65.137371093595	0.674477224318252	2.37265461245261	11.3586654696555	0.834500504711286	34.5632975112112	18.5170112186224	1.53543989233185	69.3232512274421	0.0505	0.232	0.3645	0.45675	-0.0824648752279724	0.0418403683918121	0.0613812765926489	0.0809587754241331	0.00025926057957602	-0.00593052437339717	-0.017088276708171	0.0821484353466836	-0.00886061419347953	-0.0538244339026196	0.0639155586642162	0.0546666666666667	0.1835	0.322833333333333	0.444166666666667	0.0179690330083128	-0.0272913536352604
292	1.64523509010703e-14	5.25346795679028e-13	8.48409634211846e-12	1.84779824554941e-11	0.562770120412186	0.661828581659465	0.328283521731442	0.4442843825792	2.78752316226152e-13	3.92153452086538e-05	0.450261791338704	6.16539970815507e-12	3.69554076144613e-12	2.17370135345576e-11	9.59175687963595e-11	3.76660871014807e-10	70.6619576077792	79.8994728103571	82.812432713341	83.1473632696579	0.334930556316976	3.24789045930083	12.4854056618788	0.58519201492345	53.3525277303488	16.9089933734995	0.569992765134884	85.7297623045274	0.05225	0.24175	0.35525	0.454	-0.0104044082744035	-0.043736208473045	-0.0409707600230541	0.0360644580208103	0.0548852329630973	-0.00642264276504242	-0.00834952438408393	0.0271283340031033	0.00898183715160837	0.0028147454612238	0.0371627368054228	0.0488333333333333	0.181166666666667	0.315666666666667	0.446333333333333	-0.095737043133292	0.0723520711474348
293	1.90133492459772e-12	7.43643131830552e-10	2.36434121872856e-10	4.00080610095111e-10	0.361700948602388	0.0319733581171695	0.184280633709896	0.954586928617102	2.16383838215122e-12	0.000929407243398997	0.293519774010024	2.64253494524279e-09	4.15223000661007e-11	1.66190595783952e-10	4.24794256082867e-10	1.31012446373866e-09	60.8728647429962	63.6202971629536	75.0020746100417	75.8340534557574	0.831978845715639	12.2137562928037	14.9611887127612	0.00324303027173301	49.3295006764474	10.9631692345647	1.10340631514555	71.2775764107645	0.04875	0.2345	0.3425	0.4555	-0.125253821927225	0.00947047238108454	0.0393318360104561	0.0206555644965145	-0.00764439073002398	0.0173861636110973	-0.0414241450038562	0.0934821355960194	0.0561504651491352	0.0885832093184522	0.0551078034974465	0.0485	0.176833333333333	0.310833333333333	0.444833333333333	0.00643787407470147	0.0276681508423629
294	1.16098001402752e-07	8.33994923503511e-07	3.52359641427333e-06	4.24613281505346e-06	0.249217875427028	0.363270906639206	0.190760270060939	0.730099561755512	7.85796283516687e-06	2.79936404274694e-05	0.38877722787798	9.28455374794734e-07	8.90368183336808e-05	0.000168757796881002	0.000413931395484672	0.00090122420754347	37.9253930416598	47.2963540746787	51.4203741732417	52.7480569358013	1.32768276255956	5.45170286112261	14.8226638941414	0.119020235655626	19.9721192144625	17.5494183320934	0.74276299331359	56.6838421247238	0.05425	0.22375	0.35875	0.44425	-0.114384570535771	0.0298525127969051	0.0795737229499338	0.0364662865065469	-0.0568354949347838	0.00564419131753285	0.0591952937775495	-0.101080076368533	0.0449851652987201	-0.0195517007333466	0.271747777190447	0.0526666666666667	0.187	0.318333333333333	0.453	0.00743078614141622	0.0251109591361649
295	3.89023899391944e-11	9.48143137825084e-11	1.80261904148521e-10	1.1636285412674e-10	0.0762923421224511	0.0622882651488455	0.0120776933105378	0.190128081055443	1.92843068134535e-10	0.000329627832339008	0.74299945379762	1.83275242367268e-09	9.27678786526398e-10	2.62826132159306e-09	1.00170442995476e-08	2.17355901236397e-08	54.6265939629375	68.2877697258955	75.6438192819332	78.7859871185356	3.14216783660231	10.4982173926401	24.1593931555981	1.71662485116303	40.5378590663149	12.894053039061	0.1075078462909	72.1652342504927	0.047	0.23675	0.34675	0.454	0.0731062521235476	0.0310465970146739	0.0257797995096933	0.0575993914968705	0.02524869639115	0.0215164769478753	0.0705377607121292	0.0274053964923188	-0.000316070786574455	-0.118894022488797	-0.173355906171479	0.0528333333333333	0.184	0.312333333333333	0.457333333333333	-0.0399120894625979	-0.0404809117971674
296	5.99391244437666e-16	8.15676156006936e-16	5.19901929026899e-15	4.61121234938669e-15	0.1077074211402	0.142176582523904	0.00938577331718579	0.577928917636357	2.22652442397768e-11	4.10033017291236e-09	0.353842843507319	7.58229752852438e-14	4.66822161168249e-10	2.51401694088979e-09	4.99862693208065e-09	1.84045693583463e-08	77.4655880376959	94.1133016707754	99.7916769350413	102.379218155394	2.58754122035316	8.26591648461908	24.9136301176986	0.309594834335712	44.7606513911414	34.5755080213567	0.859627894822552	95.9556284553528	0.04625	0.239	0.37675	0.45575	0.00558774336984701	0.0286161258253688	-0.00374104571339139	0.10041030127008	0.000579375787915377	0.0246032489163827	-0.122372373190277	0.103949736270352	-0.119858098634883	-0.0578256351616116	0.112129524863221	0.0486666666666667	0.1835	0.319666666666667	0.446333333333333	-0.122841194197446	-0.0679511130046221
297	7.12560817018067e-12	1.415958272814e-09	8.95911242568447e-09	2.00875149288435e-08	0.905912059468638	0.526378710678317	0.69784528645971	0.722146312825654	1.53832119971964e-09	5.2489289014256e-06	0.092649762299157	6.11334830840572e-09	2.30383264392512e-08	1.08026883121447e-07	4.23428347060613e-07	1.32055736051766e-06	58.1417668225185	62.1517760760034	66.2995001687377	66.3134705526027	0.0139703838649439	4.16169447659922	8.17170373008412	0.126445502233764	36.4851712389227	20.7442375484279	2.82772081528128	69.2341888258919	0.04925	0.23375	0.368	0.46125	-0.00105932750921896	0.0120853636764724	-0.0645653593792051	0.062481712290256	0.00939237457264947	0.0227431380965172	-0.0574894053095916	-0.00395020531733343	0.0519640110998241	0.0115689865400216	-0.0722310567951108	0.0508333333333333	0.183833333333333	0.323833333333333	0.444166666666667	-0.108245612109402	0.0204994910939178
298	1.34803394875548e-16	7.61356109025353e-18	3.12693619696993e-16	6.19122047218167e-16	0.367168919269495	0.748016649849104	0.00560608967355534	0.516747923112521	2.92440707538493e-13	1.97569112738743e-07	0.194953121724209	7.36379157235008e-17	3.63635128219585e-12	2.57191448022918e-12	5.14049481063745e-11	2.60881424486217e-11	80.5253451412573	104.26365797926	106.138019047707	106.9512426008	0.813223553093849	2.68758462154074	26.4258974595432	0.420379136557585	53.258356945933	27.0567501822534	1.67978426018271	111.771202592635	0.05275	0.24225	0.37075	0.445	0.0493381781139851	0.0811328582328484	0.0179746654151032	0.063542503563113	-0.0236555005642817	0.0413786422759618	0.0453469532028516	-0.237407700960988	0.0601886286752946	-0.0527600214939209	-0.260183462457319	0.0498333333333333	0.181666666666667	0.320333333333333	0.458166666666667	-0.171551533595885	-0.154318077954105
299	4.46386793880214e-15	1.83398610671568e-12	1.53425261892906e-12	3.92026711982063e-12	0.914712957915125	0.0852267535053437	0.265063091263002	0.233594129976809	6.00243376851607e-14	0.00012713855255658	0.191844514334731	9.42129544389405e-13	4.2304201634055e-13	1.87527087440195e-12	9.04183073863463e-12	2.66388867940494e-11	73.3433381651994	77.1238003636681	86.7797346263615	86.7912041424643	0.0114695161028067	9.66740377879614	13.4478659772649	1.41884180736906	56.3704952967328	14.683737428868	1.70339552652149	90.1197545033076	0.04625	0.2385	0.358	0.45575	0.0275175029299609	-0.0336711270966965	-0.134187261508869	0.0334012212309005	-0.00872287172806862	0.0133004827605421	0.0789828054086643	-0.0527678292103706	0.166740187750852	-0.0608096622513078	-0.0966808782721921	0.0515	0.176666666666667	0.321	0.4425	-0.0657649594481887	-0.0119891816721968
300	4.44246805596969e-15	1.70352829617909e-14	4.97921046446212e-14	8.29648208330445e-14	0.295258916125401	0.141178117715438	0.0214864121706204	0.734280211748208	1.41854384132335e-13	9.20037820268875e-06	0.532898273620916	4.13952022955123e-15	2.62835325024724e-12	1.40406414613028e-11	3.37456338863609e-11	1.23834521531855e-10	73.3532113338879	87.4624141176027	94.6526097142851	95.748095537645	1.09548582335992	8.28568142004224	22.3948842037571	0.115217781232332	54.6798347916174	19.670647321338	0.388861841443941	102.625625678976	0.0485	0.23975	0.36425	0.454	-0.0109966479620996	0.00271992282933198	0.11257409209419	0.0683727680576278	0.014541073029153	-0.026437224109738	-0.151528220089627	-0.00465783225983332	0.177775872832864	0.0274612121465978	0.320575836178442	0.05	0.178666666666667	0.321333333333333	0.447666666666667	0.00974072070716241	-0.0145246281280952
301	9.98911035416652e-08	8.79903757390446e-06	7.9441026414093e-05	0.000136162242902205	0.654047546271115	0.876537347288326	0.922974278110115	0.542932027905505	2.70614710039679e-07	0.00163039441383259	0.145522758104296	2.36608976637127e-05	3.2919273075629e-06	1.07309891325809e-05	1.37625878610908e-05	3.04366777788505e-05	38.2418932015426	41.6092982820046	43.204869308327	43.4057045000227	0.20083519169566	1.79640621801809	5.16381129848014	0.370132546325749	26.4488130674908	9.92510619694076	2.11856582396467	48.1940887768218	0.05025	0.22625	0.3505	0.43275	-0.0764249862357491	-0.105768057553788	-0.0917670006076874	0.0268683911975918	-0.0271670983028102	0.00161516374099778	-0.20458046259989	0.0445348760992885	-0.0216100599088123	-0.0189645571916491	0.130932784543402	0.053	0.184	0.320166666666667	0.4475	-0.162566476569019	0.0193565214053451
302	1.93928879512457e-14	3.70516211140522e-13	1.62892673650967e-11	2.17240946790767e-11	0.224695378984188	0.836191069932729	0.331374878128788	0.0594098053679399	2.28085265922712e-13	0.000336775585966967	0.393474426593572	1.87174497209711e-14	8.37513167663476e-13	3.06476750341307e-12	1.00444037213087e-11	2.44502615433118e-11	70.3237507889426	80.6728453052201	81.2913047376351	82.7654336091582	1.47412887152313	2.0925883039381	12.4416828202156	3.55378448206648	53.7466285768078	12.8539057282414	0.728177942281036	99.1725699286501	0.06175	0.2405	0.352	0.446	-0.0572966568490114	-0.0338616003627211	0.0426639868646464	0.0455246979917068	-0.0630325016299226	-0.0397428641727793	-0.0846241490213066	0.105156741516473	0.0222111082375396	-0.00779744384828325	0.0600639062018525	0.0528333333333333	0.179833333333333	0.3175	0.454666666666667	-0.228165709892447	0.00162918650888521
303	2.15184482000174e-13	6.17067263784747e-11	1.40208837520317e-09	1.99735938466709e-09	0.275087046489592	0.745996045103451	0.831386912627756	0.969998414148921	1.09323151566627e-11	2.34837175287814e-05	0.218803773780096	5.98058730319631e-10	1.69633528431755e-10	7.20206542627536e-10	2.94719404297683e-09	8.7882305883417e-09	65.3686258315138	69.255997764034	70.7655950569533	71.9567979810381	1.19120292408479	2.70080021700414	6.58817214952433	0.00141453290871141	46.1538289818145	17.8835912921004	1.51219946684796	74.8683773626085	0.0495	0.234	0.35175	0.4485	-0.136667525964716	0.0806706938339323	0.0201358327445801	0.00455372085266242	-0.0137916461985595	0.00123782665552296	0.229790189380391	-0.0642630284526791	0.00692290201185536	-0.020975836905801	-0.0475856210484765	0.0496666666666667	0.178166666666667	0.311166666666667	0.461	0.0200175667116567	0.05978653206658
304	2.37093020458035e-12	8.2259090721408e-11	1.28750245337549e-09	1.9581586663254e-09	0.308920744819642	0.639073589219117	0.395395027114287	0.0945880355707215	2.83626163494246e-09	1.37715111285266e-06	0.986922531958917	1.06714935929511e-09	1.99181741931869e-08	9.55267453776753e-08	2.57339069659656e-07	8.31238844100327e-07	60.4168537952428	68.6081523639659	70.9695613009826	72.0048456697841	1.03528436880151	3.39669330581819	11.5879918745413	2.79450393031448	35.29316177084	23.31231924247	0.000268661913651158	73.4731452499669	0.0525	0.24125	0.36725	0.457	0.0648787132487428	0.0291629146457861	0.0528724410663394	0.041945799810875	0.0457855710188933	0.0096117530985422	0.00875742795369783	0.0463132631358905	0.153896257613117	0.0136868156317809	0.216123704468272	0.0451666666666667	0.1915	0.3205	0.456833333333333	0.0141548604950154	-0.0789254739697165
305	2.50286182744623e-20	2.73091465262609e-17	2.77218847205958e-17	7.98587845882015e-17	0.89673945367829	0.0727324306509659	0.26228868970557	0.00290708164215252	6.66727901372936e-15	2.57833817772041e-08	0.392711540836265	6.44441256524586e-16	4.29602636138867e-15	2.85229474098688e-14	1.14020730475295e-13	5.07464173120223e-13	98.0944685943396	101.49837591964	111.571259619661	111.588102806978	0.0168431873171357	10.0897268873377	13.4936342126384	8.86488750730723	60.6940075767652	31.0014644360836	0.730529715885496	106.860238897352	0.0425	0.24525	0.3605	0.4385	-0.0885715679831632	0.0341812824364025	-0.114645625941016	0.0611331502730119	-0.00039357895486054	0.0107238719645302	0.0808672755738625	0.146770711470399	0.183850171968454	-0.0112874360996842	-0.105373646651387	0.0556666666666667	0.1805	0.307	0.447166666666667	-0.10428580137531	0.0408987809996802
306	5.29722930091234e-09	1.00917246899099e-08	3.10562869461631e-08	1.15596082187838e-08	0.0359033202401205	0.0743702898829982	0.0161713043777085	0.909858872248059	3.63710836477668e-08	0.000102944678187075	0.611200137115028	4.74893470526769e-08	6.49392464633609e-07	2.62916634269831e-06	5.00382353829923e-06	1.40837539752387e-05	44.4004895097823	57.642883729226	63.2718839057197	67.6735746013801	4.40169069566036	10.0306908721541	23.2730850915977	0.0128179879875461	30.3339134459802	15.0819179290702	0.258430994752416	64.183065125628	0.0495	0.229	0.35525	0.4515	0.0370562443692962	-0.16121450752398	-0.00442627823650969	0.082277563826757	0.0346699126245743	0.000531621427594905	-0.219038241224914	0.0441805002138394	0.107196797484278	0.0244004715123181	-0.250999937556563	0.049	0.183666666666667	0.317833333333333	0.456666666666667	0.0458233961531016	0.0476577496049438
307	5.62658042389196e-13	3.10261546235445e-11	1.07943664470289e-11	2.60341482229825e-11	0.768555759685011	0.0417379105930201	0.0619712929352431	0.494269097210768	1.1465144522927e-12	0.000267477019389262	0.474661274085974	1.7029874297793e-14	2.08120324826689e-11	1.07825931726822e-10	3.25344502155143e-10	1.14904137195888e-09	63.3865473908081	70.8024714842031	82.2513667397434	82.3379583646238	0.0865916248803842	11.5354868804206	18.9514109738157	0.46721954340137	50.5757762845078	13.2854275912123	0.511104136543509	99.3892973349115	0.047	0.24875	0.35925	0.43975	-0.0377238274393244	-0.111634097713364	0.0790427287227563	0.0667374413262386	0.0294936297995254	0.0137615208147935	0.0943718287456421	0.239948201994286	-0.130355362386592	0.0298678383064173	-0.0758172966648655	0.05	0.189	0.324	0.447	-0.0123471398242961	0.00885724934324788
308	2.17713332389485e-10	9.37059955178133e-09	2.1271938175969e-07	4.36458398952066e-07	0.766286713683345	0.97725999354228	0.752221043116253	0.683018718727734	5.02773868713707e-07	3.62097398595593e-07	0.450307400290582	1.04749784087261e-08	3.84778089513772e-06	9.5663116861598e-06	3.02112117748758e-05	5.60991389495168e-05	51.0519320204621	57.8139981304048	58.5220870125777	58.6104359606034	0.0883489480256685	0.796437830198556	7.55850394014124	0.166747516545456	25.2531501133763	25.8864746725503	0.56987799927083	65.9203921668293	0.05	0.22525	0.35875	0.4545	-0.156493135427751	-0.0522652658446282	0.0283983317312221	0.0255510592738534	0.00100815476784003	0.00995470888057938	-0.112833354252094	0.000289627574885816	-0.0434402278759022	-0.0614273462619132	-0.00114246818189693	0.0518333333333333	0.184	0.309833333333333	0.446833333333333	-0.0563442949825479	0.0355743516583621
309	5.24843460222529e-07	2.78477875199975e-07	3.73972176855906e-06	4.83244452096751e-06	0.285170544831974	0.77504418141793	0.0896226348102369	0.865297340255306	6.62206012083158e-08	0.0329587473182065	0.263168964238204	4.65129220165895e-06	1.33349680491757e-06	5.82982481869411e-06	1.42800327872231e-05	4.22753675797358e-05	34.7418712393774	49.8997724210203	51.2671192764246	52.4094017532407	1.14228247681604	2.50962933222036	17.6675305138633	0.0287759707512123	29.1722582389102	4.54792073409226	1.25200979498914	50.704469257584	0.04975	0.22375	0.343	0.4325	-0.101663267709114	-0.0916872877107424	-0.000788306788320792	0.0493444249623806	-0.000228845423930482	0.0559929038531655	0.0852464433504609	-0.189847780016139	-0.0332027369667473	-0.0648123247891738	-0.0923736720643533	0.049	0.179666666666667	0.3225	0.443833333333333	-0.0723436318854814	0.0360932140568939
310	5.38274629517474e-12	3.21776355349263e-12	4.08982944144036e-11	1.82241559255194e-11	0.0443459659732481	0.198730752918997	0.0109344785034183	0.83561221237364	5.92586064758591e-10	3.55423155427836e-06	0.440603631162727	9.54683211232581e-11	6.43839866825885e-09	2.6272955968087e-08	9.39002926421882e-08	2.6994350379973e-07	58.7219613226262	75.8721039211014	79.1366506519844	83.1799908949833	4.04334024299897	7.30788697388198	24.4580295723572	0.0430600660151867	38.3456971324904	21.4913778171176	0.594709785560553	79.2571399930465	0.04975	0.23725	0.3645	0.4555	0.0447084722765364	0.0511281058718732	-0.0512515420268857	0.088030333520353	0.0188178665272318	-0.00320348812988905	-0.16171090193174	-0.040824818487849	-0.0931978084390799	0.0383318124134177	-0.506541584144585	0.0488333333333333	0.185833333333333	0.319666666666667	0.447666666666667	-0.0449816022443258	0.086991827407148
311	1.25517588956153e-09	1.9783195251967e-08	1.25712542122191e-07	9.27012171568645e-08	0.101189515470721	0.266620911159512	0.177529877033419	0.533396996573438	3.45242552017508e-08	6.13468246583035e-05	0.366176228241922	2.11975284062471e-08	5.11239509748692e-07	2.09371338624369e-06	9.01844843937118e-07	2.66680303481608e-06	47.4058224462206	56.0858005281189	59.8288237340894	62.5155185086405	2.68669477455114	6.42971798052167	15.10969606242	0.387915778357183	30.4350000862632	16.0606129070093	0.816599648223928	66.1807532861469	0.04775	0.23775	0.364	0.44	0.010902766396106	0.0615511105349922	-0.0242763234377915	0.0311283088708143	0.0123176635523319	-0.0275266844711117	-0.0902228191365185	0.0563320449632049	0.0604854343508275	0.0397836594724586	-0.241686595761073	0.0505	0.191666666666667	0.325166666666667	0.449166666666667	0.0446041939787137	-0.116997899614206
312	1.17041666571584e-12	3.38615541261957e-12	2.71654210479431e-11	5.31859004722446e-11	0.457771881706491	0.429656541910919	0.0653128530467752	0.491874418349556	5.94917498413723e-10	1.27164555173397e-06	0.444304505375155	2.05383978372763e-11	9.79259491246101e-09	3.11891022855344e-08	1.8726167017368e-07	4.02938029915269e-07	61.8748806096191	75.7584238157942	80.0954456152176	80.6467826863736	0.551337071156013	4.8883588705794	18.7719020767545	0.472423357315165	38.3380344697962	23.4656423321176	0.585140315573881	82.8979191137578	0.04925	0.23925	0.35775	0.44375	-0.0876806770819215	-0.0351433738792007	-0.0734068881047468	0.044965716122177	0.0419304504969376	0.0351546286916171	-0.133216829993055	-0.0882412798096012	0.0707868980908563	-0.0663853713773748	-0.135245056286454	0.0523333333333333	0.187666666666667	0.311166666666667	0.436	0.0277298430967244	0.079938924206958
313	1.79711183640111e-11	2.05877246939809e-11	5.88227079807279e-10	8.32076003503026e-10	0.26647292699732	0.79885351956616	0.0852136703086624	0.637517746531647	2.1007566108304e-11	0.0011555840543596	0.228284975938119	1.50090921874639e-08	5.05538818391104e-10	1.5543996440139e-09	8.00110693486765e-09	1.88497116832688e-08	56.2269112850627	71.7230286152771	72.8385025608441	74.07331625808	1.23481369723595	2.35028764280287	17.8464049730173	0.222003272179336	44.8745020150182	10.5600446358367	1.45151523410095	67.0315779345756	0.04825	0.233	0.3605	0.46325	0.013753621653042	-0.252620598616806	-0.0269337149628981	0.0218337304349934	-0.0526972990703294	-0.0179811365438711	0.0752901142574144	0.107316264756596	0.0803128514786553	0.016761278912224	-0.0605083864562974	0.0503333333333333	0.178	0.329	0.451	-0.125680483882647	0.00811852117619019
314	8.45015049473511e-12	1.98646377827604e-10	5.92044122878377e-10	1.37717390492371e-09	0.854034915274554	0.283524591187092	0.179408152470106	0.167255616304294	3.00806311925788e-10	4.70079849963909e-05	0.622116011128363	3.89243435663724e-09	1.42857463932136e-09	9.55298757103919e-10	6.92000887325491e-09	4.04706057135409e-09	57.7890235511659	66.6165509096609	72.8231073205025	72.8569532543625	0.0338459338599932	6.24040234470158	15.0679297031966	1.90737071762851	39.6693706743481	16.5651078590327	0.242904703907698	70.3355676077335	0.04575	0.22975	0.35175	0.448	0.0351497198070245	-0.0989768689438913	-0.109591167130461	0.0415400571766337	0.0163375292571849	0.00858025692632459	-0.0123845298682035	-0.122405860054545	0.0823399789266923	0.0407654152496975	0.134137971940835	0.0518333333333333	0.178166666666667	0.312666666666667	0.443	0.0570824361873911	0.0129021292475513
315	8.02219516944852e-12	9.88578873219511e-11	1.14971806397163e-10	2.48216030700176e-10	0.602016880002338	0.117991607149423	0.0596535067074365	0.867542193056808	1.83396801245015e-11	0.000303190415681972	0.59958339726407	6.99655491817214e-13	2.61485357490415e-10	1.40236536254117e-09	4.59946706598786e-09	1.65599714134502e-08	57.8965618900402	68.1935390107465	76.7056788175687	76.9776435020613	0.271964684492559	8.78410449131479	19.0810816120211	0.0278159765825876	45.140461448329	13.0505805301837	0.275624688358221	90.8118995331771	0.05075	0.23575	0.35825	0.449	0.000921359848892592	0.0635307188649273	0.097026742435666	0.0366528424405298	-0.0033079344940967	-0.00533059393655068	0.0983749964618204	0.123570830073281	-0.0270419804518563	-0.0644496829752765	0.0422119921841976	0.0515	0.180333333333333	0.323333333333333	0.454333333333333	-0.0488738567925506	-0.0991737125890089
316	3.21580538068164e-15	1.00624312047632e-13	6.1606015682711e-13	1.58840539173158e-12	0.894675456083507	0.374752675528566	0.187792012534302	0.270624854096452	6.62094566886946e-15	0.000151349779726154	0.622376876238616	2.92997439124103e-12	5.13317255703985e-14	3.10308413512662e-13	1.11877344256269e-13	4.57088830895671e-13	74.0170172134967	83.5533582130593	88.8851400364219	88.9026672716573	0.0175272352353204	5.34930905859801	14.8856500581605	1.21357703752938	60.7077355667934	14.3553404988397	0.242540983375875	87.4726183692422	0.046	0.24675	0.35775	0.4515	-0.16301751685877	-0.164466930120657	-0.0129360878759666	0.0818769779126533	-0.0238752048342994	0.00624725783965884	0.149437071815608	-0.146488464361269	-0.027265263822665	0.0388674683551295	-0.123229169628543	0.0508333333333333	0.181833333333333	0.321166666666667	0.4465	-0.0623759481915727	0.0243743467542472
317	7.42681401715422e-13	4.11155369096521e-11	8.43317770790957e-10	1.57864751025269e-09	0.459760201546237	0.79786611452331	0.556382970990318	0.0304145090409713	9.42271732921145e-10	3.7259966971626e-06	0.286038653055547	5.76965377301919e-11	1.05248722912595e-09	4.02544700707472e-09	1.49325778978491e-08	3.95975619592079e-08	62.8137599750989	70.1696903194825	71.9801704640849	72.5266488574998	0.546478393414873	2.35695853801735	9.71288888240088	4.68570904648686	37.4408613363066	21.4008823818131	1.1381732833961	80.4536732678966	0.04275	0.23625	0.357	0.444	-0.0346183688704343	-0.0826642382701093	-0.0912134026691779	0.0718143226664352	-0.00852526355501242	0.00247869751188762	-0.246366797099209	-0.162757736971902	0.0752623442804563	0.00775555042337377	0.147946380270811	0.0521666666666667	0.1855	0.3125	0.454833333333333	0.00760535178240751	0.0194546772115223
318	3.0232584867105e-11	1.78552930367787e-09	5.57731841029506e-08	1.1960785850719e-07	0.837359449808128	0.998395572495953	0.820649908728848	0.376821417821861	3.21987422709884e-11	0.00132615191112929	0.164966951664149	7.36879324274826e-10	2.45527471830295e-10	2.99299050806508e-10	4.45364731233516e-09	3.7857190094332e-09	55.1492394100787	61.6218013617327	61.8352774159575	61.8774140988535	0.0421366828959435	0.255612737120828	6.72817468877474	0.781046028798755	44.0384550087856	10.3057660531413	1.92809555277381	74.3660286472087	0.054	0.23025	0.3475	0.43675	0.0677613434667558	0.0776303529240761	0.00544136001429768	0.061496855419613	-0.0254757267597441	0.00883550472448568	0.149870009155679	-0.0472890976440047	0.0174743475650923	0.0199367016487504	-0.0344150805971437	0.05	0.176	0.316666666666667	0.450833333333333	0.0129484260210224	-0.0420869329667169
319	6.40752459700861e-08	4.78604272894366e-06	3.66441172405931e-05	6.87775786545144e-05	0.927094819778402	0.820537131284781	0.865285466228047	0.391227992046412	6.7664270595864e-08	0.00145115114470322	0.634145959384781	2.16236769776225e-05	6.28003145767872e-07	2.11596215045237e-06	3.09824632803408e-06	8.23055674868122e-06	39.175823649719	43.0930730808177	45.2867692174332	45.2951415794741	0.0083723620409728	2.20206849865644	6.1193179297552	0.735121932520997	29.1304735339654	10.1396322068413	0.226480359529887	48.4360258907417	0.04625	0.22625	0.351	0.448	-0.0443633295068266	0.00887919326474319	0.0403340790641324	0.0516735902636018	-0.0158697256415061	-0.0190464303894583	0.0129786779554433	0.114046184834774	0.0714838304982892	0.0206516896193978	-0.215386719265542	0.05	0.182	0.320333333333333	0.452833333333333	0.0464699457620287	-0.0530721313069428
320	1.37381487597825e-10	1.50335240741102e-09	4.41998564963563e-09	8.72906860997857e-09	0.551316792734681	0.273849986403897	0.128487256145645	0.789429938607436	2.61898957612563e-10	0.000417150131316088	0.279290545325571	3.79072645052735e-09	4.2143243859425e-09	2.07483026043551e-08	3.71875858918708e-08	1.19690141181786e-07	52.0085077674012	62.0149681144758	68.0076015298982	68.3625649930545	0.354963463156309	6.34759687857877	16.3540572256534	0.0713162057604677	39.9398950259856	12.4537648764381	1.1705388679602	70.4000504969029	0.0475	0.22975	0.35675	0.4505	-0.0149454449633988	0.026313511096089	-0.0186189105109772	0.0848315824834116	0.0118624769701884	-0.00602809538571549	-0.187506307396485	-0.170539507002855	-0.103495216881715	0.0264485860229025	0.198813561953151	0.0486666666666667	0.178	0.322666666666667	0.4615	-0.0187788773940086	0.0292186073539412
321	2.7111414254488e-15	2.79204430755067e-14	1.06619939380386e-12	2.7063278925054e-12	0.845680867279694	0.936819513220063	0.27475386235753	0.215988847200269	6.63124118750448e-11	9.55723782591464e-09	0.651660243975917	7.30410862793368e-14	3.66339430680341e-10	7.99629260714735e-10	9.22648406283181e-10	1.65202068894673e-09	74.3676369689565	86.376746211994	87.6204062155011	87.6582879216367	0.0378817061355221	1.28154170964262	13.2906509526802	1.53082381300283	42.6248251961642	32.9292913338268	0.203813379910571	96.041787751791	0.05125	0.24675	0.3705	0.44625	0.0674584174817819	0.0391176361494108	-0.0380415459908157	0.0842035255319572	-0.00327814613668569	0.000801192886095786	0.0427077505924909	0.106940600085463	0.0240699571823588	-0.00623271202059716	-0.0512140261970343	0.0458333333333333	0.191833333333333	0.315	0.450833333333333	0.0101058495246331	0.012616292209804
322	3.14154579401599e-11	8.98923748142633e-10	1.98680153424335e-08	1.82836301210834e-08	0.139606582309034	0.64510322221747	0.404304328597478	0.908074734106303	7.24402733441864e-07	3.17436957417895e-08	0.941097267725361	2.906384253705e-09	5.08580988722751e-07	1.4761471701209e-06	1.38570024848727e-06	2.92060745949346e-06	55.0696941973147	63.1883451697649	64.3632103835625	66.545500583743	2.18229020018043	3.35715541397803	11.4758063864283	0.0133326984750965	24.5490972282714	30.597901137744	0.00545985193093657	71.0463355363406	0.0475	0.23075	0.365	0.44725	-0.110453168607013	0.0385436120630521	-0.0467900130474974	0.0121250481050075	-0.0382866300771198	-0.0213983185667664	0.100813779587385	-0.175838536857537	-0.0962012061048975	-0.00590855074052008	-0.458348719467395	0.047	0.189666666666667	0.311666666666667	0.448	0.0372576371540353	-0.11251182279159
323	2.92321358479989e-09	5.14344459216776e-07	1.73039331884788e-06	1.02136116039254e-06	0.0737579316927235	0.156643182850003	0.460433210763796	0.0620236914723286	1.56829960277633e-06	6.53222400870204e-06	0.617101028366371	3.73524476786627e-07	4.82894005918109e-06	1.26828891468732e-05	3.38336892117283e-05	6.30097715888668e-05	45.6423127859453	48.4465853627844	53.2418541430234	56.4391988507414	3.197344707718	7.99261348795699	10.7968860647961	3.48242751991029	23.0623733144002	20.3255563967268	0.249963146443406	57.1157192537329	0.044	0.223	0.35275	0.45375	0.00551268237784901	-0.00135399233018362	-0.0608694396463039	0.0664244040571357	-0.0117422438919072	-0.00820143064437307	0.00914581566935469	0.0925655562939424	-0.0453498428097821	-0.0402626039903019	0.119173027952142	0.0521666666666667	0.183666666666667	0.3095	0.458833333333333	-0.0606712056776038	0.00521156038388485
324	8.73701804464345e-13	1.37890892969841e-13	4.02836193132794e-12	9.59888670533466e-12	0.702424956528735	0.871894255814142	0.0227856259545562	0.382343299127841	5.54297450914925e-12	0.00014863438236305	0.323809870986578	1.54723415408014e-11	5.2302889057625e-11	1.87400008312066e-10	4.48688831250165e-10	1.12353868835381e-09	62.4784420353171	82.8580501632605	84.5438914070619	84.6898529104365	0.145961503374565	1.83180274717597	22.2114108751193	0.763153955434518	47.4848832185653	14.3894287993462	0.973495841317344	83.5659541913889	0.04875	0.2365	0.353	0.4465	-0.0242354474250356	0.104350080448567	0.0364525227215509	0.0719930659897526	0.0126256131968236	-0.0118123260588177	0.0777049214212573	0.154526253583163	-0.0435135216966878	0.0366760543899143	0.0028273318300232	0.0526666666666667	0.179666666666667	0.3165	0.4365	-0.119326957470812	-0.140133885679941
325	6.22347791555164e-14	1.22681791655423e-11	5.0602245096186e-12	3.44848355632758e-12	0.0794048441207259	0.0143385155202406	0.058158457251774	0.506428361259876	1.84272207528009e-14	0.00183605723345969	0.921283332782804	4.20772250905105e-12	2.45231221662613e-13	1.1108055224887e-13	2.31813179280452e-12	8.88214546523409e-13	67.9242556284153	72.8830100417545	84.0143558717537	87.0913973562783	3.07704148452467	14.2083873145239	19.1671417278631	0.44143976137093	58.6932542211707	9.70661672977076	0.00976485866158328	86.625467243808	0.05	0.243	0.35425	0.4345	0.00924789930019733	0.0476371200724121	-0.0793965250762326	0.0281409005112021	0.0285034046202594	-0.0238553024162631	0.130706660429806	0.142911580395885	-0.00918582552799154	-0.0393522651870924	0.152739203279948	0.053	0.1795	0.324166666666667	0.4355	-0.141579600364015	-0.0105279577963327
326	9.16947533e-11	2.33695141333597e-09	4.38668467564711e-09	3.91549755162038e-09	0.129762791427677	0.097133010531234	0.0946360733000228	0.557183903868932	7.34222645231777e-10	0.000128620055742904	0.664010359299495	1.50171732805423e-08	1.26089131576398e-08	6.34132749238906e-08	2.11938133628109e-07	7.14389652268244e-07	52.8479470629609	61.0059696777389	68.0258382758839	70.3211782942381	2.29534001835418	9.31520861649915	17.4732312312772	0.344603617247685	37.9275186614141	14.6618996292691	0.18868856827612	67.0302532338422	0.05025	0.23075	0.36225	0.45425	-0.094453196006452	-0.02488988355156	0.0336757923164491	0.0367861756796748	0.0173384854345678	0.0288139431063978	-0.24452042170954	-0.116350912301735	-0.0499728787181202	0.0477051337091473	0.0962953057473176	0.0476666666666667	0.180166666666667	0.325166666666667	0.458666666666667	0.0147921225143124	0.0103623905043789
327	7.78758111266646e-12	1.41511914880582e-09	4.106069613245e-09	9.25277127039122e-09	0.852544710592133	0.2997896515858	0.507004820445109	0.469084944865183	8.71483650523482e-10	3.28736509769725e-05	0.0452955265395582	1.64514424388936e-09	1.63875490969443e-08	4.15760720702945e-08	8.75920589627658e-08	1.59046517060102e-07	57.9579750738776	62.1531299802737	68.1852090191678	68.2197576232502	0.0345486040823744	6.06662764297653	10.2617825493726	0.524130693527695	37.5931865252787	17.2439857430054	4.00760216322124	72.4267740993645	0.052	0.24	0.35925	0.462	-0.0985421511265309	0.0245720597994397	-0.0426324341974728	0.0408504536465138	0.00867407602155418	0.013071902329352	0.17730484770932	-0.151700720101104	0.0678191662748751	-0.0512937147609534	-0.0612920072823773	0.0553333333333333	0.188833333333333	0.319166666666667	0.441666666666667	0.00856811572629692	0.0311128322178801
328	9.81513503422525e-11	1.84713968139855e-08	8.09769201660419e-08	1.60380209291337e-08	0.0147022589444243	0.0593765068594126	0.224177268545706	0.875278880934518	2.00085220025287e-09	4.2229764730092e-05	0.993451493883374	2.01912123386635e-09	2.7384108448918e-08	1.22430125448151e-07	4.66009478411054e-07	1.43292544326327e-06	52.7066988479055	56.2448063549818	60.9165514214983	66.868352282283	5.95180086078472	10.6235459273012	14.1616534343775	0.0246354425207755	35.972858911553	16.7684441193214	6.7361865148996e-05	71.9305275120273	0.045	0.23575	0.358	0.44925	0.00411167169717315	-0.00682881193961837	-0.0972710165024943	0.0122364656870289	-0.0180239468974523	0.0148019260766585	0.0868076517389142	-0.0654099940887698	0.0676359100709929	0.0368016660393594	-0.242764577695197	0.0456666666666667	0.186	0.3185	0.449166666666667	0.000169640926187516	-0.163513388908729
329	8.08477940262018e-10	1.16893964952926e-07	6.11353095682278e-07	2.88176614340662e-07	0.0517190387866836	0.172387259188213	0.41518290634857	0.613181428761931	2.07260042645888e-09	0.000781966590253637	0.189011995174455	7.82965737179947e-08	3.999812814286e-08	1.94538619236874e-07	1.01515210861341e-07	3.39496476450324e-07	48.32233928184	51.943476284272	55.8781402718159	59.6629743196172	3.78483404780127	7.71949803534517	11.3406350377772	0.255568074562689	35.9042133121347	11.2835553303757	1.72530195388754	60.9996139493545	0.05125	0.2275	0.34775	0.441	0.0275296219563401	-0.200435848723119	-0.0929502259710476	0.0346379668111894	-0.0580752349590543	-0.00721469572272829	-0.098938529355642	0.0827464060492492	0.0289187911573541	0.0632574884409226	0.0199125697197648	0.049	0.1785	0.3155	0.454333333333333	-0.00913040633145862	-0.115951221728956
330	1.29934456381088e-15	9.35268131932061e-17	3.11566137623817e-15	8.60252281588887e-15	0.961533795957809	0.831404998158186	0.00888626039017651	0.0784118103672731	1.38869196505907e-15	0.00139766891186845	0.973841227766239	1.47091847536989e-15	5.47234311637384e-15	1.99250670807964e-14	1.27075083205942e-13	2.98597496512702e-13	75.8778209176453	98.8274069480831	100.951398229488	100.953724258965	0.00232602947653504	2.12631731088186	25.0759033413196	3.09751688153801	63.7835376514558	10.2088686108473	0.00107525194653135	104.984196451398	0.04275	0.2535	0.3465	0.4555	0.0129536190681185	-0.0548769904494188	0.00117604700691321	0.0824730327166371	0.0129009985174287	0.0114975786093833	0.0320946107545974	0.172530074281651	0.00277117497730137	-0.0242688677567264	-0.0699482968583979	0.0503333333333333	0.186333333333333	0.315833333333333	0.455166666666667	0.0355101338210582	-0.0459567788646861
331	2.79435506711665e-15	6.33513925505607e-15	3.82349083017103e-14	6.3336928986482e-14	0.290991511939016	0.24085918362671	0.0238766002901756	0.774697108146037	1.75212585263717e-12	8.13406728038259e-07	0.53877887411389	7.52955237694617e-16	3.19786803991818e-11	1.50429069112216e-10	3.79293039807582e-10	1.23474998824023e-09	74.305547031021	89.6321830185043	95.255240772618	96.3702690810242	1.11502830840618	6.73808606251987	22.0647220500032	0.0819312454241299	49.7435574169904	24.3258371609827	0.377807673185089	106.506804555868	0.04875	0.23975	0.3555	0.46025	0.0421494254941905	0.0929201129808244	-0.18660905933489	0.0292335434310267	0.0243729212022884	-0.0282390132058767	0.0812740733173889	0.0627070557749849	-0.0797175642658583	0.00884363892096952	0.138664023262913	0.0475	0.181333333333333	0.308166666666667	0.454	-0.013159682829238	-0.0549757380127105
332	1.76242440871169e-13	1.00178196195306e-12	2.44878003592306e-12	4.20761179073722e-12	0.335488411666316	0.147748861569198	0.0350079972132535	0.203152410615402	9.15638545148103e-12	1.9086225235898e-05	0.730359557976214	6.02730908108317e-12	5.49271359090004e-11	1.2144658505475e-10	1.31493957072229e-09	2.02862817435305e-09	65.7800738355436	78.4676935826428	85.6979329943279	86.6255288845423	0.927595890214434	8.15783530189947	20.8454550489987	1.61956530230782	46.5011680671851	18.2783680979319	0.118781746481545	85.7829161595051	0.05	0.23975	0.3565	0.452	0.013501888409338	-0.0322586917807067	-0.103989128714743	0.0455667781318196	-0.0541566023839695	-0.0179393691112532	-0.304027365758594	-0.00904768262995815	-0.0828875132203739	0.0322495634470214	-0.285483958477198	0.0445	0.183166666666667	0.315333333333333	0.4485	0.0279429327444149	-0.121057343915345
333	1.72984255400146e-15	1.59344595829867e-13	3.32485737848616e-12	6.34421452602106e-12	0.411831772731584	0.680885085725475	0.497239084380005	0.325061381990202	1.48237769299434e-13	8.89612965968212e-05	0.0335922045923995	2.37985059809545e-11	1.33043752917699e-12	7.41530151302511e-12	2.6301359745937e-11	1.00006067056718e-10	75.2903354817972	82.5387293502426	84.9891605010635	85.6626669249599	0.67350642389647	3.12393757471727	10.3723314431627	0.968472686728546	54.5933318356219	15.3576224214776	4.51534021958105	80.4051240275133	0.04925	0.241	0.34925	0.43975	-0.052175342292161	0.0249361918195648	-0.0996468652610195	0.0228321556456705	0.0408796661060653	-0.0119263433051094	0.0650071003539899	-0.0423646123127197	0.0163183115839225	0.0351444996976003	-0.262604054816545	0.045	0.179833333333333	0.311666666666667	0.461333333333333	0.0336388346204992	0.015335808004754
334	4.08387587389613e-14	6.74735454887938e-13	2.9857649832441e-11	6.93566295195767e-11	0.705761797026252	0.984467609339491	0.42459045591761	0.377025137487853	2.14555456812395e-11	1.3607697294218e-06	0.94120953910624	2.38541155881144e-12	2.82756043328432e-10	9.09357234515759e-10	2.39246741079221e-09	4.84015976364677e-09	68.7914723215872	79.3446735978214	79.8741714637217	80.0167186341787	0.142547170456965	0.672045036357304	11.2252463125915	0.780379378458292	44.8331850635932	23.3353359189477	0.00543902055687795	85.7586514261141	0.0495	0.235	0.364	0.45725	-0.18333887099743	-0.00099960478931674	0.0136275934472301	0.0432327492445629	-0.0368078173387443	-0.0116615204677778	-0.138743472728589	-0.232443818243781	-0.0626369224131858	-0.0167217193792415	-0.182077925642089	0.0456666666666667	0.179833333333333	0.317333333333333	0.458	-0.228802661683668	0.0377151496552372
335	4.30437003586597e-11	4.48807464919448e-12	1.69692133648405e-11	4.09806495334391e-11	0.793001807433792	0.293355861049565	0.00484475085759864	0.281358114339508	2.95308348765432e-08	1.00935469136001e-06	0.908538198880396	9.10215925689191e-12	3.71204514095045e-07	1.30074146812396e-06	3.94331631797581e-06	1.0216871017849e-05	54.4168519098748	75.1302077276632	81.1957909566408	81.2646523859949	0.0688614293540013	6.13444465833163	26.84780047612	1.16051811270881	30.7381063593584	23.9102014746986	0.0131980054284213	84.814784548997	0.0535	0.23275	0.35975	0.4495	0.0194330181409863	0.0365959457383719	-0.0227832984109566	0.0840061664386152	-0.0824184931731787	0.0216614001715015	0.00290636911792771	0.11202190131255	-0.0267421535121051	0.0517552711489877	-0.026184786855169	0.0486666666666667	0.186833333333333	0.312666666666667	0.450666666666667	-0.0651714185211571	0.0184349477249029
336	9.95034192593148e-12	4.48665943812614e-11	8.71182719690906e-11	1.57028376241867e-10	0.398753616696251	0.150906972983542	0.0375207195355828	0.985025934226881	1.10343382502872e-10	8.82105500110644e-05	0.869637977542559	2.02762895087407e-10	2.7431398678885e-09	6.28354612013924e-09	8.8253908130102e-09	1.60120071023551e-08	57.4508333211779	69.9733325540146	77.3594332192588	78.0715148778399	0.712081658581155	8.09818232382531	20.620681556662	0.000352249464867782	41.6290160737881	15.3736349907176	0.0269348323581653	77.4612116987922	0.04975	0.2395	0.3515	0.451	-0.349567059407661	-0.0135608992910481	0.0114505612361207	0.013305531468037	-0.030202527766327	-0.026994584949684	-0.187759358002292	-0.193021828327792	-0.0881977934825902	0.0408641820086327	-0.24196543730718	0.0498333333333333	0.185833333333333	0.313833333333333	0.449333333333333	0.0058997332440494	0.0154358010722126
337	4.19220814057415e-18	4.24988146789802e-17	1.15157064690066e-15	3.1992773625062e-15	0.910110888204608	0.750070173582098	0.157375956330658	0.580040943934621	4.12303263352356e-17	0.000317469259523084	0.0371695887582881	2.82797340105854e-17	4.01338229324461e-16	2.44877583788722e-15	6.86254319053984e-15	2.85680849389234e-14	87.6317326234348	100.539490921597	103.200888121595	103.213634232015	0.0127461104202666	2.674143310418	15.5819016085807	0.306168460635035	70.7170997376088	12.96440546142	4.34262434936863	113.929047710912	0.053	0.2535	0.3595	0.44	-0.0882435522565007	-0.186502528526964	0.0650105886335262	0.0576929439858938	0.0243713901298594	-0.0374804687504439	0.0303594036908148	0.0302824387756608	-0.0624439439018674	-0.0673333060446781	-0.0496595281620543	0.0505	0.183	0.324666666666667	0.461166666666667	0.0224254094714434	0.0226227994448625
338	3.10312354628005e-12	5.04520452554443e-11	3.56245191744625e-10	2.89693356942756e-10	0.108395036518929	0.228301231074396	0.115581400144501	0.352427531885795	2.4244168419536e-11	0.000794138810749956	0.055385620897099	3.9709473203665e-10	2.9724464218742e-10	1.16670044646188e-09	1.95492870305923e-09	5.10878416432968e-09	59.860699625191	69.7093486230151	74.0303544754133	76.6078208466133	2.57746637119999	6.89847222359822	16.7471212214223	0.864697241080648	44.5939336690262	11.2548817521856	3.67043820083563	73.7726579073705	0.053	0.2295	0.346	0.43075	-0.177848481028568	0.0119011597740851	-0.0582489941533131	0.0439307100182763	-0.0289041624151481	0.0150306188106317	-0.103485968371803	0.18688890259477	0.0662122896287498	0.0155203938581372	-0.113539295828767	0.0488333333333333	0.175	0.313833333333333	0.450166666666667	0.00300536872559117	0.0350801056567116
339	3.43533843148929e-18	2.66311185237125e-17	1.00036680890614e-15	2.1892366016286e-15	0.454231681675799	0.772616559371026	0.13966854625337	0.196232721078847	1.26419402230336e-10	8.03972196189667e-12	0.501124659541324	2.15452840862767e-15	1.74962988207832e-10	9.61696004865447e-10	3.5227781990198e-09	1.29723860533761e-08	88.0390244590235	101.552864206504	103.518514278199	104.078585167321	0.560070889121562	2.52572096081713	16.0395607082974	1.67019273582719	41.3631309132397	46.7560289203357	0.45255385136079	104.114999613153	0.0455	0.2285	0.37	0.455	-0.0381428606839139	0.101693353590628	-0.0822445271161745	0.0587367877282397	0.0404015379038018	0.00570294655182334	0.142737542728287	0.0196139159071968	0.0794511147926953	0.0321289922317626	0.138424361698543	0.0511666666666667	0.176	0.304166666666667	0.448166666666667	-0.0376122766729056	-0.0897335781693908
340	1.33125169937971e-07	1.70289567138785e-05	0.000117713136693076	0.00014547536579639	0.297144969200909	0.66406231620187	0.899635859298585	0.458635128024545	2.6360943098998e-06	7.45720405088037e-05	0.993436820863501	8.77975552554454e-08	2.24172433527405e-05	7.28220088149841e-05	0.000146145681845383	0.000336271061418236	37.637193501374	39.9877728153369	42.1341453809	43.221108928039	1.08696354713902	3.23333611270209	5.58391542666504	0.54922354215887	22.064726891942	15.6911560363606	6.76640811434481e-05	60.7168885795059	0.05575	0.2205	0.35875	0.43925	-0.0238425066261111	-0.0625109456308442	0.0723314539081379	0.0257762421636788	-0.00624449413283061	0.018238351386984	0.0988050571358251	-0.0847346704693975	-0.0272151169806446	-0.0119288569719019	0.119212806690905	0.0523333333333333	0.182166666666667	0.3205	0.439333333333333	0.0342504225061662	-0.0858149810360936
341	1.77455802147605e-20	3.15947803435297e-18	5.06076293270612e-17	4.28398281198361e-17	0.0961288911916193	0.23368411597525	0.222282940640066	0.768011592583763	1.1223983897369e-12	7.29635831292209e-12	0.0803344347343451	8.78491205536036e-17	2.4182932689165e-11	1.34587062566629e-10	2.36535810984038e-11	9.64710291388061e-11	98.7962080515572	106.164383231197	110.224600940695	112.993222822297	2.76862188160158	6.8288395911004	14.1970147707398	0.0870113202004177	50.6174986764545	46.9461660587476	3.05812268585578	108.988931830641	0.051	0.23825	0.36225	0.45725	-0.115281869005743	0.0930151480640294	0.0426283248328516	0.0374918329365946	0.033323082828467	0.0145524399759807	0.101748689955198	-0.0307293801018872	0.09874793208077	-0.035207292582702	0.0554041236290149	0.0523333333333333	0.1795	0.296666666666667	0.4395	-0.0419245724930012	0.0174188281859518
342	2.24330187472356e-19	1.49756678747475e-17	2.77853000305854e-16	5.2916806986377e-16	0.341730147392627	0.478843012968347	0.250573602221648	0.00962580156727422	1.13359821974154e-15	1.43293314210512e-06	0.543780119862873	3.66901798526072e-15	8.69823224857189e-16	5.89038022316266e-15	9.08834237490101e-15	4.16591063457719e-14	93.6167372707569	102.799820169785	106.403671512577	107.307601390741	0.90392987816449	4.50778122095653	13.6908641199843	6.70286688740089	64.1834006476911	23.2359520940954	0.368578516296111	102.901038676077	0.041	0.24475	0.357	0.4545	0.0473191226901354	-0.0605995392353119	-0.0206529813832679	0.0182674258562546	0.0262859815859004	-0.0385733205901714	0.0992503207432431	-0.0998114720971497	0.0816120912657983	-0.0181990953673028	-0.0195359561278836	0.0521666666666667	0.178333333333333	0.310666666666667	0.448333333333333	0.00848381898495013	-0.0950036021100376
343	6.71865441679163e-16	1.48470438670804e-13	7.35773215972807e-14	2.18573729023972e-14	0.0245400612538853	0.00650458361540848	0.027790066365436	0.259920944747954	3.24775370244767e-12	1.191193890378e-07	0.170476810407674	1.70269383747299e-13	5.35052159464165e-11	1.33313734825363e-10	1.20885414771331e-09	1.99880437687967e-09	77.2313981397456	82.6948282007943	93.7606536203384	98.8167069389019	5.0560533185635	16.1218787381076	21.5853087991563	1.26917799166677	48.5330128644564	28.0353513033369	1.87874539413315	94.0880643872599	0.05425	0.23475	0.36925	0.44175	0.0545347929054347	-0.0140686705718175	0.0176668099181529	0.0612485122425167	-0.0356807983374992	-0.00683122072156795	0.169944875984873	-0.122266597496695	0.0356637906150655	0.0559318476766213	-0.0732211733353584	0.0491666666666667	0.1775	0.318	0.455666666666667	-0.00692657029389989	0.00592340903549079
344	3.98754726025551e-07	7.32070789564433e-07	2.93273957615527e-06	4.80126138403019e-06	0.464830273933508	0.438327039690784	0.104847774099657	0.259920944747954	1.11172219158884e-07	0.0116914121719925	0.718254942210457	4.30778765259003e-05	8.54440388580539e-07	3.79772534871432e-06	1.32086338565489e-05	3.92925893128929e-05	35.322750444946	47.6070522695954	51.892128309526	52.4263669596621	0.534238650136103	4.81931469006668	17.1036165147161	1.26917799166677	28.1689779275384	6.35707507761799	0.130170868656933	46.5736860018252	0.05425	0.22675	0.34575	0.452	0.0047456437603553	-0.0270276809079335	-0.0212289021402818	0.0613566016355478	-0.0120886476875451	-0.00340202195774879	-0.042704271005843	0.0405681507521556	-0.191563837753149	-4.0460785407039e-05	-0.26839418585135	0.0491666666666667	0.183166666666667	0.3215	0.455666666666667	0.0123157252097136	0.0907288342651822
345	3.61656927246366e-13	5.81294879680858e-15	2.16089501721403e-13	5.07177475289644e-13	0.606127498553568	0.883989445258375	0.00419553810524185	0.196846426670251	1.36488151035972e-07	1.79421784981385e-09	0.357377513649521	1.08852438809995e-13	2.58164957604833e-08	7.02554522923012e-08	4.66376635857631e-07	8.8244397087348e-07	64.2981915741839	89.8206429247221	91.2934836275235	91.5593363047228	0.265852677199291	1.73869338000077	27.2611447305389	1.66561852111317	27.7719870650999	36.1852681035689	0.8470877256932	95.1215602623221	0.05325	0.22625	0.37375	0.4485	0.0959254267357071	0.0928956748381671	-0.110240249404508	0.0930851619167945	0.032255049170592	0.00302307597856125	-0.0519066308092165	-0.00660160365056326	0.137607029936415	-0.0107099186686119	0.127398797920749	0.0475	0.183	0.3155	0.439166666666667	-0.0413190489377166	0.0363304545789593
346	3.43672915151158e-12	2.23427139318278e-10	1.31225056494343e-09	2.19738103343112e-09	0.370694904033163	0.37185553773199	0.357979053027042	0.620982008632845	1.94278454862148e-12	0.00118485532689331	0.430353994126323	4.82646345543559e-09	3.29691398744057e-11	1.7133545711642e-10	5.90118929629542e-10	2.01154421776296e-09	59.6496423451463	66.3504291847203	70.924022494728	71.7253562283877	0.801333733659703	5.37492704366741	12.0757138832414	0.244489767715095	49.5409047911508	10.5138127314094	0.621867938776631	69.8112968198126	0.05125	0.235	0.356	0.4495	0.0498959030810049	-0.013429100857132	0.122752081688784	0.061720168080101	-0.0272701358874078	-0.0251536453212014	-0.0749550574065496	-0.209667141961742	0.0993259481387633	0.00315187726991604	-0.189024178564476	0.0535	0.177166666666667	0.324666666666667	0.4415	0.0042877216811959	0.00823843912543503
347	2.86617193403065e-12	3.37477152639012e-11	2.16621519761793e-10	3.56372138301079e-10	0.34217239896241	0.358172562498885	0.137944697028495	0.597284081286199	1.98195722162572e-11	0.000127199401839508	0.549220828677258	7.22484046572493e-09	3.6861008180526e-10	1.30932533055004e-09	3.76997268767113e-09	9.52336310823762e-09	60.0248639043857	70.6135723713232	75.2092304829639	76.1115056051058	0.902275122141873	5.49793323378253	16.0866417007201	0.279111624747657	44.9884925438655	14.6828354587087	0.358714875001169	66.8205594490799	0.048	0.24025	0.3645	0.44775	-0.154521023471407	0.164063391823682	0.00973282943606511	0.00116714846157163	0.0371265227819347	-0.0226814491378066	-0.212967243348506	-0.249607707876853	-0.0741323521888643	0.00638767718478539	0.0264797953162362	0.0503333333333333	0.1845	0.327333333333333	0.453833333333333	0.0052151168814381	-0.0187637664289473
348	3.80764466004243e-14	3.50923009656986e-13	8.58934649242467e-12	2.12531767648108e-11	0.854889911160246	0.845806548158089	0.239616789764911	0.233915728627507	1.17939887768128e-13	0.000217644471249544	0.980385593954966	3.78353823865648e-13	1.1522867448693e-12	6.85066578661091e-12	3.12439250688576e-11	1.23596804754996e-10	68.9356118254582	80.7931142668385	82.7837239030632	82.8171700531748	0.0334461501115584	2.02405578633625	13.8815582277166	1.41689147958641	55.04269431988	13.6722718058572	0.000604446266152081	92.2392763474175	0.047	0.24275	0.3625	0.45725	-0.0797119950214695	0.0237725035831057	0.0983675276396156	0.048490071616682	-0.0720602163211736	-0.037737083038158	0.108304123274976	-0.00682893593953298	0.112895604495377	0.0222137101501515	-0.0427708605371089	0.042	0.181166666666667	0.326666666666667	0.457	0.0113697979600457	-0.0403322716957676
349	1.4564609389043e-16	8.38318092483196e-17	3.02197197157546e-16	5.61534806529209e-16	0.327677701807635	0.150395264037496	0.00491536652142836	0.323500884991594	3.15544491314991e-13	3.64440415387408e-07	0.30930298301314	1.80357325491388e-15	4.29697943978666e-12	2.38888544825354e-11	7.93639499343886e-11	2.96236599949684e-10	80.3667739102093	99.0650917628445	106.214809985984	107.172863814623	0.958053828639095	8.10777205177874	26.806089904414	0.974739958998271	53.1089930333401	25.8740245506015	1.03364975956902	104.520023405683	0.04825	0.23975	0.36375	0.46	0.0390422232372074	0.0227661072089713	0.0308859071212562	0.0625499954201583	0.0286871013902418	-0.0333279211119111	0.018747037544972	0.210253425071382	-0.0497589903983903	0.0235499528216213	0.07386151417934	0.0526666666666667	0.1795	0.314666666666667	0.449666666666667	0.0357681314714914	-0.00437417040591984
350	9.64487831445733e-10	1.32046561825206e-08	1.57430379580913e-08	2.76340551666638e-08	0.440350919634654	0.130566722897904	0.092089104388407	0.921539103268284	2.23130767689056e-10	0.00486266174818195	0.645419173452255	4.89517397714797e-08	3.35006625316249e-09	1.71550852371456e-08	3.08126712348038e-08	1.06900280917213e-07	47.9547902415361	57.0217259532801	64.9302124860988	65.5255802303363	0.595367744237592	8.50385427705623	17.5707899888002	0.00970129946244924	40.2528397633978	7.92982062021292	0.21172441014096	62.1560036626421	0.04475	0.23875	0.34725	0.4415	-0.157616527939112	-0.0668909077656556	-0.000363035654464015	0.0407189883557639	0.00631366108797056	0.00484237681636254	0.0580668829241029	0.0982900313813961	-0.146144757391844	0.00162655630154535	-0.00953485971525191	0.0451666666666667	0.186	0.320166666666667	0.446166666666667	0.00722824686948833	0.00671398078204482
351	2.77705175490163e-10	9.61203417301509e-08	3.14404065889204e-07	5.64142430365681e-07	0.52178521158533	0.351942778085491	0.764860722199998	0.8315197769649	2.50679020945724e-09	0.000244791195454515	0.104450944757082	1.5389246142448e-07	6.14147205472034e-08	2.59071151451146e-07	9.94399358612493e-07	2.89937760498956e-06	50.5460059893448	52.4022649443868	57.5469925936632	57.9573558042248	0.410363210561627	5.55509085983795	7.41134981487994	0.0452637560883886	35.533675988856	13.4516469658811	2.63623298224593	61.2447518884195	0.04625	0.23325	0.35725	0.445	-0.188913271661194	-0.00138147964513157	-0.101137001368513	0.0395104618540033	-0.0245206575810245	0.00768506270420964	0.0663831966081988	-0.240228734723111	-0.212840849896836	0.016730146295993	0.0743211570536437	0.0471666666666667	0.184	0.321833333333333	0.4615	-0.289441658224423	0.0464893623749772
352	3.96835880019641e-09	1.84449914304508e-08	4.88900379555159e-08	8.46446049431296e-08	0.444866211735685	0.261013340824153	0.0878425312628208	0.451178873428474	8.90115678892459e-09	0.000515038720261526	0.843690769567005	6.06377089761348e-10	9.06121458723548e-08	3.80346539287296e-07	1.36184288732124e-06	4.00384753617139e-06	45.003997393258	56.2481210011392	62.159102637801	62.7428012810196	0.583698643218668	6.49468027988041	17.7388038877616	0.567688590871512	33.0675584755572	12.060413307936	0.038877891984157	72.7661661197597	0.05025	0.23525	0.34475	0.4435	-0.238657348535453	0.00535871291809155	-0.0240416008037789	0.0528656124047684	-0.0079815716520661	-0.0156624359367947	0.0819544088749065	-0.0846264466113351	0.0292828446323987	0.0300467443796645	0.296210317610758	0.0536666666666667	0.1875	0.3115	0.4455	-0.0724540176028231	0.0257137648611044
353	3.32769780584328e-12	1.44079612335557e-10	1.57544153395526e-09	1.80948291399055e-09	0.191030036436675	0.434044295597109	0.328671164714428	0.65126134203882	3.60702855067531e-10	3.85207947109711e-06	0.571178492313364	6.08649815129759e-08	6.85368005407753e-09	3.43585134495083e-08	2.04273632853632e-08	7.04098906796305e-08	59.7162820123049	67.3428854941012	70.4865346236838	72.1961904109048	1.70965578722098	4.85330491680361	12.4799083985999	0.20431358770702	39.3147680452457	21.3370806135499	0.320714633991884	63.5656116145854	0.0505	0.235	0.359	0.45225	-0.0520358770531422	-0.0347229633728877	0.0239127825542336	0.0672853097514676	0.0250099675983694	-0.0268568711341114	-0.261802884983565	0.187208894122824	0.0593858538628713	0.0170424207367552	0.122494509314021	0.0485	0.183166666666667	0.3145	0.4465	0.00294340651840099	-0.0821606575750167
354	7.54036034448715e-22	8.49096287941962e-20	1.00537858867614e-19	1.87674584184255e-19	0.294418822259462	0.0474402177205221	0.0464143681777742	0.166419504988651	3.78370157374626e-15	6.20245876731659e-11	0.411870848266317	2.99318635084331e-18	5.06220935523943e-14	2.39262903404179e-13	9.26166474008218e-13	3.07593571405507e-12	105.23699232022	113.953261774863	124.060226976762	125.15953132142	1.09930434465787	11.2062695465575	19.9225390011998	1.91490422976995	61.8093669038426	42.7555837295658	0.673393863547972	118.973429105572	0.0535	0.2455	0.37125	0.4545	0.0400270411184938	0.0487073656456683	-0.115803055117233	0.0330776289425448	-0.0388195014972878	0.00995901337778728	-0.0246141389767048	-0.00536986754542442	-0.235936720520207	-0.0558852423043479	-0.138892468706566	0.0473333333333333	0.180166666666667	0.308166666666667	0.446166666666667	0.0422201437426624	-0.0516507976850601
355	3.17701300219361e-08	6.05246689613967e-07	2.3752726177591e-06	4.77459111007606e-06	0.927056459917646	0.495945433256241	0.379497699547051	0.587098671784294	1.83325853225844e-06	2.20248715210749e-05	0.76163014886317	4.15494173305847e-07	1.3801895052845e-05	5.34195183907572e-05	5.62278173375509e-05	0.000146543771898022	40.6492013260795	48.0598469210163	52.4325821022794	52.4409633017203	0.00838119944091886	4.38111638070404	11.7917619756408	0.294898105144966	22.7623119256623	18.0056636697645	0.0920156467054767	58.7354963271681	0.04875	0.23275	0.35275	0.45325	0.0107763280984177	0.088852122161738	-0.0156371337625827	0.0391605461384633	0.0295025724657211	0.0511515868576478	0.174826921611633	0.0113454612291288	-0.0449848363088515	-0.01739594628902	-0.13288689399573	0.0511666666666667	0.193	0.312	0.456333333333333	0.0111068842830944	0.0152269704352462
356	9.74000328003685e-08	1.1324429848986e-05	2.65467760356821e-05	3.34587458651968e-05	0.291173737910137	0.281004581588825	0.625191623941963	0.361221202855308	9.62440985738137e-07	0.000176043146034818	0.869571192421146	1.82592368700854e-05	6.30649426757055e-06	2.6212888813132e-05	4.71574247743169e-05	0.000134228902518051	38.2950410384074	40.9912627204249	46.1451124706218	47.2592988120814	1.11418634145957	6.26803609165654	8.96425777367403	0.83364308892078	24.0018316513469	14.0709361518839	0.0269626865701866	48.889425641803	0.05275	0.224	0.35875	0.4485	-0.153691066939383	0.0318230862663511	0.00314955664795711	0.0444916908132709	0.0104098324025993	-0.00712327391858609	-0.0997698317615014	0.124693532187679	0.00522379544679288	0.0291467826414599	0.126399194862929	0.0486666666666667	0.183833333333333	0.3225	0.446833333333333	-0.254836044594879	0.00419756804172407
357	9.12825870641409e-11	2.43009522143383e-09	5.51275746946913e-09	1.21944968566329e-08	0.794548545236075	0.249992642235947	0.197379692533952	0.395195826428888	2.16769065723323e-09	5.63277659000652e-05	0.566213999346599	9.15246331958087e-10	3.94360131062742e-08	5.53322447842283e-08	5.09063421466467e-07	5.17081951855045e-07	52.8572982486658	60.9164674446074	67.4744236231636	67.5422363057805	0.0678126826169319	6.62576886117313	14.6849380571148	0.722895333477936	35.8168137816065	16.222279273421	0.329058507861191	73.8436365630184	0.05175	0.234	0.357	0.4605	0.00354464623690326	-0.0527616890793295	0.0776917818183138	0.0213476739132337	-0.00935666379671473	0.029078867988076	0.0237582454966017	0.106186234084691	0.0748473433928625	0.0294513900515791	-0.0946244363479096	0.0556666666666667	0.1845	0.318166666666667	0.454666666666667	-0.221075479983584	-0.0213406943358762
358	1.34722766691537e-08	2.72282549300063e-09	1.87379180541175e-08	2.21276719807371e-08	0.210388498496856	0.366926188090312	0.0144000246265187	0.777524764039994	8.73092891205018e-07	9.26775830402862e-06	0.954173093720509	1.93547819045888e-09	8.78928919805378e-06	3.60585328040589e-05	7.31432806908863e-05	0.000204668222551407	42.4475908476597	60.6558937582595	64.5059941891595	66.0747451411808	1.56875095202122	5.41885138292128	23.627154293521	0.0798323274661925	24.189449007763	19.6567040112041	0.00330247038982634	72.0330829111164	0.04875	0.22775	0.35925	0.44825	0.00391293138611463	0.0556056747396524	0.00549535011194157	0.0937498374175374	0.0330958282415179	0.0288263662428518	0.0644326552291943	-0.00556036458704456	-0.0514057541120344	-0.0132612120885662	0.188021238456756	0.05	0.187166666666667	0.3165	0.447666666666667	0.00758761572757697	0.0587669181159145
359	4.38477301803447e-11	7.19049827637405e-10	3.82870651689614e-09	8.12277030514059e-09	0.666957890454886	0.435458196286983	0.224242400472696	0.450535746437987	3.03445909825091e-10	0.000115439793032111	0.921491326404013	4.22595282577234e-09	3.46748489547423e-09	1.79750075331519e-08	3.05824143316278e-08	1.07250838778706e-07	54.3784769032936	63.6968594388381	68.3537373642612	68.5389185714012	0.185181207139976	4.84205913256301	14.1604416681075	0.569303684242186	39.6523079215112	14.86575482847	0.00971315614151536	70.1352723882756	0.0475	0.2345	0.35275	0.4455	0.0236979455008438	0.00795560958748742	0.0318499502940071	0.0446759058229018	0.0117682711674382	0.0439568810645569	-0.0785668047287891	0.0602437002467501	-0.0939822977217172	0.0705617317017646	0.0202382450550134	0.0508333333333333	0.1825	0.315666666666667	0.4465	-0.0478448948923485	0.132818960347711
360	7.39105224936229e-18	5.04941106188577e-15	5.09471335546413e-14	1.36406309975767e-13	0.987126934053336	0.483711431385583	0.701710214720866	0.0159093752806226	5.32876232718217e-12	4.28899247553887e-09	0.230923568546023	1.0479678057836e-12	3.66764401351756e-12	6.437202842355e-12	9.33268091085186e-12	1.05198316111049e-11	86.4715917674766	90.1290624547255	94.600259288738	94.6005196171391	0.000260328401054721	4.47145716241357	8.12892784966243	5.81286276048741	47.5621441738949	34.4879458224477	1.43516367867596	89.8718992899836	0.0605	0.243	0.356	0.457	0.017445697783032	0.0311238142249327	-0.0505930081517757	0.0494791589769661	-0.0184833548266117	-0.00580199476303176	-0.0447225668519786	0.15544339031235	0.0703429182460945	-0.0442618120908054	-0.0471019697740221	0.0493333333333333	0.1855	0.299833333333333	0.444833333333333	-0.107599482372809	0.0253250964898209
361	1.05941121102013e-16	1.65436830386089e-15	8.31040613275339e-15	1.39371874142552e-14	0.289709641334119	0.200695528685691	0.0642214533378049	0.866559536728575	2.0600482600789e-10	2.34341175599057e-10	0.843690769567005	6.54651362410158e-16	2.63798570825205e-09	4.86691847286713e-09	5.19988541769593e-09	6.91185343413288e-09	81.0191445054807	92.569635144202	98.7277856731234	99.848755870109	1.12097019698558	7.27912072590698	18.8296113646284	0.0282341412571441	40.4088596808469	40.1570755696957	0.038877891984157	104.47458387301	0.05075	0.23025	0.37675	0.4435	0.00166072372532118	-0.163184577423267	-0.0892157862553851	0.00350794896504059	-0.0133693208257615	-0.00201140801395663	-0.19656574712271	0.0806792562200419	0.0958521759531581	-0.0617368469185596	-0.304867037947489	0.05	0.178166666666667	0.315333333333333	0.4455	-0.270358421810981	-0.0169151827199423
362	6.12145437065301e-11	6.06360735478642e-09	9.60926482011775e-08	2.06741338400832e-07	0.929462977551394	0.890843594893999	0.813845153589412	0.718283388551021	7.0839659658741e-10	0.000343365930456623	0.0800645431408666	3.08658645988724e-09	9.70979324789668e-09	2.37363311133168e-08	1.06656024436304e-08	2.21330271114907e-08	53.686452036447	58.8171305003052	60.4938192544796	60.5016551365406	0.00783588206104469	1.68452463623544	6.81520310009364	0.130143414152826	37.9973809748899	12.8176434450961	3.06359104662261	70.9000917913332	0.04775	0.23025	0.35725	0.43425	0.0205447421352291	-0.208614866861947	-0.131937514997688	0.01009559726477	-0.0323672554156942	0.0154077784166458	0.0662952432975238	0.0244757523600754	0.0255291688569738	0.0171594974429385	-0.0935294085468239	0.0493333333333333	0.179666666666667	0.322666666666667	0.452	0.0280798285350009	-0.130989548144188
363	1.6915766420964e-14	7.98728471366067e-12	1.08064575657809e-10	1.88618237684457e-10	0.376472628367247	0.579889327162942	0.796719737350716	0.40821133620695	7.60550487807033e-15	0.00170205306147565	0.412318521905028	7.15806601119652e-15	6.98101909897854e-14	3.66259787407648e-13	2.02159339037515e-12	6.9825813131445e-12	70.6048290776962	73.8430076733057	76.851768926339	77.6339575081365	0.782188581797527	3.79094983483083	7.02912843044032	0.684004073872529	60.4348350297059	9.84595824622011	0.672105424602705	99.066524777226	0.0525	0.23425	0.34475	0.4595	-0.0852361719478048	0.0261703583389231	0.00444914871888706	0.0423053088524905	-0.0129062601482652	-0.0120840244663084	0.0835430168430969	0.0202222204451687	-0.106495361289218	0.0121672203309354	0.0459085642895438	0.0563333333333333	0.170833333333333	0.314666666666667	0.451166666666667	-0.116757147358738	0.0286736198201441
364	6.22904542355698e-14	1.53548654062212e-11	1.45625873390792e-11	3.43725902344775e-11	0.720495567633305	0.0976609705265368	0.246644512215302	0.939802552239892	1.2665385070659e-12	2.84475449045656e-05	0.469794734413211	2.04038899759511e-12	1.95962503344001e-11	1.13086634483883e-10	6.74791408537859e-11	2.69215387661018e-10	67.9224145739427	72.380409479003	81.5529201109603	81.6809384868975	0.128018375937245	9.30052900789451	13.7585239129548	0.00570297292961186	50.3803847202707	17.5188354091697	0.522458738802015	88.3182472095723	0.049	0.24125	0.3515	0.4495	0.0115170631163298	-0.042007257534305	0.0268387013362884	0.0284379345502593	0.023008460541768	-1.47502204968028e-05	0.0507089616311652	-0.271156079119476	0.00889813761184706	0.00118865291996866	0.210654586104424	0.0493333333333333	0.182333333333333	0.311333333333333	0.442166666666667	0.0125246506623613	0.0237565722363588
365	3.32182126303837e-15	4.76804699098708e-13	3.17891512553169e-12	5.64000318073288e-12	0.357831874369816	0.323678588535732	0.364520512558872	0.938695648688223	2.83587921684544e-14	4.23731373146179e-05	0.297993398065968	3.26881650098346e-13	3.39853170577881e-13	3.26705668994172e-13	5.5078522293771e-12	3.69035540606903e-12	73.9503928194754	80.1142932921721	85.0932419722376	85.9387300707313	0.845488098493661	5.82443677855917	11.9883372512559	0.00591505018019234	57.8451319808682	16.762013042362	1.08315246029997	92.5782958733181	0.0475	0.24475	0.3525	0.45175	-0.1183288727435	0.000203212395254688	0.12641140960005	0.0519118937194489	-0.0141418197092502	0.0155651857562565	-0.18857941463869	0.0282826732473952	0.143392717531899	-0.0320710159932058	-0.266089135736249	0.0471666666666667	0.1815	0.313166666666667	0.462333333333333	0.0286452953105741	-0.142479283349634
366	1.63816990514049e-13	8.31728086805415e-11	1.37740801765442e-09	1.69728755229417e-09	0.214152063162331	0.583280872624322	0.843888073551795	0.495850673740222	9.72594849136601e-11	8.1466163223808e-07	0.876145678008636	1.25317984679909e-11	7.452673170091e-10	3.88842772604002e-09	1.32124235276389e-08	4.57361566124894e-08	65.9307358329752	68.5832437104982	70.8080903328519	72.3512233532747	1.54313302042283	3.76797964277648	6.4204875202995	0.463805809337828	41.8757891120949	24.3228676350791	0.0242914289810869	84.0624962235422	0.05025	0.23325	0.36275	0.45275	-0.0401637688517913	0.000681216347158174	0.0454168221599632	0.0244741563604963	-0.0128406708893696	-0.0151469426880166	0.0689202722720131	0.157284207960906	0.016458040344404	0.00740514499141006	-0.135343056899423	0.0533333333333333	0.18	0.315166666666667	0.451166666666667	-0.149315091423365	-0.0481390687309767
367	1.64408182516969e-09	1.65050937958429e-08	4.47412145850098e-08	6.95244215665878e-08	0.354538755887329	0.24162431097848	0.127226247428615	0.940731462233007	8.63801600026271e-09	0.000181185135439075	0.435946475223093	1.4556879623549e-07	2.22356045691921e-07	8.36123868491819e-07	3.02595177142212e-06	8.03162413704302e-06	46.8430993926959	56.5055091727118	62.3769059819751	63.2340514178941	0.857145435918937	6.72854224518233	16.3909520251982	0.00552800297464273	33.1259054470302	14.0167939846324	0.606928918719859	61.3844694050301	0.051	0.23475	0.34875	0.44925	-0.143854849267346	-0.00203922701677863	0.0832404933864621	0.0630024062866438	-0.0185819902227303	-0.0107170615429058	-0.260599221537151	-0.307441505821891	0.0603385595688861	0.00429575856655757	0.0754101134674904	0.0506666666666667	0.187	0.312833333333333	0.457166666666667	-0.138062043837533	0.0378344919600959
368	1.55695534282453e-09	5.33244759024409e-07	1.60330034518014e-06	2.03775028918824e-06	0.268897909072944	0.27831511747861	0.739724919538722	0.788376827044743	4.7877826539748e-07	6.83786487389674e-06	0.243540790664126	9.81610332795853e-06	1.05475068612788e-05	3.26722989459362e-05	0.000135906443301385	0.000290242042242218	46.9566430316409	48.3608760107672	53.4362648753377	54.6586253286805	1.22236045334284	6.29774931791326	7.70198229703965	0.07204875190655	25.347476715544	20.2380669087688	1.35998090663088	50.5421874479142	0.05575	0.23	0.353	0.44	-0.00564844197542466	-0.0980713831587951	-0.0114169923166623	-0.00541989232481526	0.037281922835059	-0.0181487419336662	0.1109965095564	0.135055801901746	0.0682862268868598	-0.0157554572688767	0.0279563819147969	0.0545	0.188333333333333	0.309833333333333	0.451833333333333	-0.0744340570213591	-0.0722060910730754
369	5.50533213743665e-09	9.10468349871764e-08	7.88129050839353e-07	1.48541373416346e-06	0.625615599532766	0.708267592265264	0.430318834602624	0.911562853681614	2.71200387788408e-08	0.000165884949061226	0.511831457413841	4.60847647264284e-06	4.47070429348386e-07	1.91140154375688e-06	2.38489047407127e-06	7.10588622223799e-06	44.319948553697	52.5292967414207	55.2375242551207	55.4755776562961	0.238053401175421	2.94628091487539	11.1556291025991	0.0123359802591949	30.9033703650512	14.1827428663819	0.43032104701706	50.7283573988384	0.051	0.23125	0.3565	0.4575	-0.02491301304218	-0.0512339047644573	0.0873761594399654	0.0625637957379609	0.0036119117647846	0.0305073258247334	0.0197273444808449	0.16026795880479	0.0238359665541471	0.0258703279105033	0.123697368054125	0.0515	0.185333333333333	0.320166666666667	0.450833333333333	-0.14438357030149	-0.0195251656596794
370	5.42609145572174e-07	5.27538043402886e-06	5.84462388892233e-05	8.69152699484514e-05	0.432388041646624	0.876817565676072	0.532242590791376	0.590321966942898	4.28718732892382e-07	0.00271524662588166	0.464523005943996	1.6130804105529e-06	5.83049684687158e-06	1.34488388744548e-05	7.66899038376926e-05	0.000127609202104761	34.6714561861299	42.8565828203355	44.0344390296086	44.6508395150377	0.61640048542904	1.7942566947022	9.97938332890772	0.289841736720518	25.5605355652988	8.98957149789749	0.534974370311829	55.2628401484214	0.05225	0.22425	0.3405	0.43925	0.000812787386920297	-0.0023131104172384	0.129670166401786	0.0550709375027979	-0.0177863535656239	-0.0204851342323937	-0.151029767910096	-0.0289824789397479	0.149657766462636	-0.0092915913460908	0.079042467451847	0.0498333333333333	0.182833333333333	0.311833333333333	0.446666666666667	0.00546902924923828	-0.16344117676839
371	1.99674495288912e-08	2.01965605805936e-07	2.9961311405592e-06	1.75260222060471e-06	0.0731290841118527	0.494614430453475	0.266434756281979	0.246483946084394	1.10510813470732e-08	0.00826848396550882	0.450368476652226	6.16228074773608e-08	5.97325150781909e-08	1.09399880911627e-07	6.9508923655274e-07	8.40024322896733e-07	41.6232091204874	50.6576928537033	51.8372238907468	55.048574747103	3.21135085635615	4.39088189339964	13.4253656266155	1.34312314114504	32.6469831457289	6.97438054423765	0.569724341152323	61.5898265312024	0.053	0.24	0.34725	0.447	-0.253163169845099	-0.0083823544107074	0.00201306040547299	0.034513939352347	-0.016578930758072	0.0352914198257419	0.0338292465279823	0.0625450412934095	-0.0629666385576688	0.0378596986275363	0.360070078302118	0.0478333333333333	0.192166666666667	0.321833333333333	0.454666666666667	-0.129685912931358	-0.014793583735316
372	1.87608775748203e-15	5.03658900550869e-15	1.79120015881041e-13	2.15975589487696e-13	0.178002769767492	0.638046235938703	0.0724505823703893	0.286552904875957	2.44199581751887e-12	2.69998562260545e-07	0.755054872406778	1.00941287152601e-14	3.28616194022315e-11	1.86920876941176e-10	5.79696941674369e-10	2.18555330075829e-09	75.1237024888396	90.1346303040991	91.7238486263814	93.5380691237369	1.81422049735556	3.40343881963781	18.4143666348973	1.13574652847956	49.0922786959763	26.4532161897223	0.0973322187346639	100.58773674162	0.05275	0.2375	0.36275	0.446	-0.0820796882527338	-0.0331888933379207	-0.0755293028857252	0.0601099383298085	-0.0559188801965645	-0.0172063160561488	0.035611572872561	-0.203542151739939	0.0263016563924319	-0.00429578635772222	0.233470851603666	0.048	0.179666666666667	0.313166666666667	0.449166666666667	0.04765324465844	0.0596951002281584
373	7.1543521765253e-06	1.36466197640365e-05	0.000154377521513173	0.000169714716420814	0.236797908242289	0.812578728655865	0.255890542248876	0.954483249452308	7.72951267747428e-05	0.00157149711447055	0.0417049618184078	6.15616026996322e-07	0.000900910449321452	0.000802073851602536	0.00283136080693535	0.00181420504519118	29.18944445753	40.533099393273	41.3904233785725	42.7899794776749	1.39955609910248	2.25688008440193	13.6005350201449	0.00325787112114995	15.6233275549566	9.99284399099815	4.14713782638682	57.7346987428736	0.04825	0.22575	0.35725	0.436	0.0831790931696678	-0.100800066619319	-0.0136456552682283	0.0592801439510955	0.000583751784758067	-0.0145154170464409	-0.203862131667317	0.120306804599426	-0.00708672113178229	-0.00464317422935177	0.37162555077823	0.0485	0.193	0.326666666666667	0.456666666666667	-0.0029054163106624	0.0302962369337275
374	2.87035055592819e-14	7.59650339487234e-12	6.92215207128189e-11	1.68494597407519e-10	0.958429219051354	0.556896876924183	0.678344127232158	0.940372981522315	4.38402661835503e-13	2.07985530923439e-05	0.501082393045286	2.17767399565536e-11	9.77474946002399e-12	5.71929805799263e-11	1.6479858758561e-10	6.46296288980407e-10	69.5170928728185	73.9551249431242	77.9006142084982	77.9033312076208	0.00271699912264012	3.94820626449655	8.38623833480233	0.00559520175511352	52.4631275528809	18.114736559688	0.452643227847148	82.7597193331259	0.05	0.231	0.357	0.4545	-0.155842036931454	0.00464742317955878	-0.0539188664793806	0.0540885565090897	0.0318150244380456	-0.00159477641982378	0.0570818800319682	0.074252044290401	0.0505354674699565	-0.0295250920037614	-0.163003707192705	0.0503333333333333	0.172	0.316	0.447666666666667	-0.0759415903642906	0.00275134394155658
375	7.05263963049222e-12	1.15284218498994e-10	2.84817550960245e-09	6.43940295835557e-09	0.838663912856897	0.938931486612041	0.447956568927679	0.526087045123135	7.85679919448226e-12	0.00717938621286063	0.0598756193751487	3.85160172615428e-09	8.9824349103272e-11	5.02473950580545e-10	2.09423045951075e-09	7.83805672861561e-09	58.163061066778	67.8465638580819	69.0657269435615	69.1071810395806	0.0414540960191516	1.26061718149867	10.9441199728026	0.401943909096644	46.8011325351163	7.22753142132751	3.54082648127405	70.3612522449286	0.052	0.22775	0.34975	0.43375	-0.13452521963425	-0.10651759777239	-0.00244219777893378	0.034420136578634	0.019100908999544	0.000210239452870415	0.0498893574181923	-0.177909027053073	0.0508312002546321	0.0237080633901752	0.0936230982526389	0.0491666666666667	0.172166666666667	0.323833333333333	0.452833333333333	0.0213365227411512	0.00235241024441999
376	2.74934396310794e-16	5.12496682154227e-16	2.29226151906925e-15	4.20153030990769e-15	0.330744056582391	0.188280328262525	0.014879206280602	0.246483946084394	8.42864581221668e-14	1.07021272057258e-06	0.383403639520663	1.26122883553863e-14	1.45441100847635e-12	8.58354389742801e-12	1.42091385232119e-11	5.73805403328099e-11	79.0641864995705	95.1265306345158	101.645695930871	102.591678326717	0.945982395845931	7.46514769220084	23.5274918271462	1.34312314114504	55.7030721985211	23.7975018241395	0.759760003016709	100.077649902183	0.053	0.23625	0.3605	0.436	0.0241863760979331	-0.00557469147005977	-0.0479509237999903	0.0915533331599294	-0.0461645270995133	0.0028132858083009	0.0536852111184342	-0.348498847599414	-0.0524206350911628	0.0161480788278915	0.167013847653364	0.0478333333333333	0.175	0.3135	0.444833333333333	0.0159287702033215	-0.0330517807285431
377	4.88555892851844e-09	4.71743637710817e-08	1.21628582999529e-06	6.03481498117599e-07	0.0561808368587929	0.590422755904243	0.27944764180619	0.710242931554313	2.11345534191039e-06	3.42383863648725e-06	0.436031687109281	2.45835161216346e-09	2.50510114102277e-05	6.6778107344425e-05	0.000280904404604436	0.00049608010369257	44.5695643235667	54.0657011136427	54.1387962258159	57.7854839340434	3.64668770822755	3.71978282040072	13.2159196104767	0.138034425198839	22.4890444686698	21.5630561848284	0.606703553352418	71.4530157011393	0.05	0.22625	0.3675	0.45025	-0.138136829099388	0.00395426282062977	0.163262387774628	0.0216821901556355	-0.00851415738711717	0.0174876840836184	0.0390134826407292	0.145442780033031	0.0113506656636089	0.0252652620186218	-0.00858911026072787	0.0516666666666667	0.187166666666667	0.3225	0.458166666666667	0.031648271587159	0.0382270916440439
378	1.44515841709162e-14	3.25523543722622e-12	6.76613640750502e-13	1.4007837228946e-12	0.468021528650964	0.020314750235697	0.0755845128007459	0.877535176268766	5.30056576529363e-13	0.0050541986138396	0.00118055576124047	5.11582099671863e-11	6.81231930394337e-12	3.59859633925664e-11	1.27609903305092e-10	4.16082994630893e-10	70.9286124513019	75.8463022466894	88.6691520215827	89.1957952884695	0.526643266886822	13.3494930417801	18.2671828371676	0.0237451339194195	52.0903172948219	7.85994298816513	10.5205307093693	80.7389630899996	0.0475	0.2345	0.349	0.42975	0.00306140046523257	-0.125329905925051	0.0124365298139224	0.028874244813448	0.00541139856398148	0.0151604222107231	-0.314814247151682	0.166929384459944	0.157074334363572	-0.000664537366159294	0.276686342391031	0.0468333333333333	0.175333333333333	0.322	0.462666666666667	-0.00545751338366913	-0.0716365079851981
379	6.75856905132739e-09	2.29725679844815e-08	1.82087904870238e-07	2.27238726651634e-07	0.244553059047567	0.47667040019384	0.127870460239457	0.370183562543617	9.70294808885091e-08	0.000166910751325002	0.354381995731918	2.46956800613502e-09	7.66434411346567e-07	3.42310251249468e-06	8.22593890569704e-06	2.47674496560409e-05	43.8911599445055	55.7391624882002	58.909070274749	60.2632251969262	1.35415492217726	4.52406270872598	16.3720652524207	0.803048217124342	28.4323669106234	14.1711436593796	0.857704048910819	71.4419642160654	0.0525	0.23075	0.34775	0.46175	-0.0919905909172192	-0.0962468249114113	0.0268191366466272	0.0482155217089435	0.0157013010477245	0.0142989494177381	0.027659250267027	-0.159927900620269	-0.158657945946057	-0.00477968544138555	-0.271600292610544	0.0485	0.186666666666667	0.311666666666667	0.452333333333333	-0.0611222655329929	0.0364968630887419
380	1.3484215455834e-12	2.14527726582844e-10	8.65609173515467e-10	1.87038103701859e-09	0.656291470183267	0.339291968115014	0.483135960316868	0.317585919975962	3.99023076787275e-09	2.4603391412637e-07	0.651824699709114	3.44571013987779e-09	6.49741370358739e-08	2.68197227951415e-07	4.56748206430058e-07	1.32393214871986e-06	61.582556843503	66.4424568113755	71.9179325024161	72.1159923372179	0.198059834801825	5.67353552584245	10.5334354937149	0.998862443111193	34.6284915434135	26.6327793516339	0.203607373536215	70.6323547500252	0.04775	0.2295	0.3605	0.44875	-0.0874833684886459	-0.0705089612786729	0.11671679582809	0.0341526886351287	0.00404607319889305	-0.0140792296115763	0.0286048824235763	-0.0415972170977153	0.0730241546472189	-0.0586896744530035	-0.0698030274417621	0.0435	0.181166666666667	0.310833333333333	0.453333333333333	0.00802871697870692	0.0103943487407302
381	3.36090385312293e-09	8.47721669579833e-07	7.41768278495592e-06	3.36428560880225e-06	0.0494140317632077	0.296745674102207	0.71285668094445	0.228716934526026	3.35436657200716e-08	0.000117500054886805	0.779814001685984	6.61659097989864e-11	3.682795166783e-07	1.06857049500047e-06	4.24722323644373e-06	8.50602246291844e-06	45.3509930116561	47.2574160541408	49.4947519266716	53.355983914058	3.86123198738642	6.09856785991724	8.00499090240191	1.44882282259186	30.4908977080886	14.8323898138533	0.0781545933441521	80.1285627075353	0.05	0.23075	0.35425	0.4395	-0.00325086288206295	-0.251939069886583	0.0990109105751559	0.0503869543886053	-0.00655535218262506	0.0103602982469264	0.040900905547449	0.186451307022431	0.0931655400697317	0.0408786127732533	0.38302999933445	0.0555	0.185166666666667	0.317166666666667	0.442333333333333	-0.0431311474235596	-0.166803713540379
382	7.26939417649688e-15	2.43189100708636e-14	6.67327191148626e-13	7.68990741382922e-13	0.169066642663734	0.562176516104427	0.0759373887650751	0.226070786081967	3.28853042278501e-13	2.20126816190703e-05	0.786513356293277	4.93872237332591e-12	4.20207956290512e-12	1.56130623939881e-11	8.93301094189155e-11	2.34010648986872e-10	72.3412443225025	86.6803475621418	88.700994329527	90.592194267163	1.89119993763597	3.91184670502116	18.2509499446605	1.46541318759773	53.0278467188709	18.0067175607182	0.073354824915441	86.2500891357784	0.04775	0.246	0.35825	0.45075	-0.0209904445183618	-0.137757412976885	0.0562919088183336	0.0181859540588244	0.019359165787955	0.0128007857086877	-0.0482127110358127	0.0992104997774979	0.0271266346481422	-0.0252502453519637	-0.118435100067253	0.0531666666666667	0.185166666666667	0.317333333333333	0.448	0.0305322475163744	0.0678176516444871
383	1.54597878058677e-12	5.14154206797995e-11	4.29615455864641e-10	9.84052809408734e-10	0.773149139902712	0.549126850532869	0.33658552119884	0.562976096048919	7.77666436704797e-09	6.22808415944515e-08	0.617650401571004	8.66898227272646e-10	1.18401142241751e-07	5.50633025311654e-07	3.52313935703404e-08	1.19469026472575e-07	61.3002107380016	69.6667801872973	73.5856956591742	73.6687884199564	0.083092760782165	4.00200823265914	12.3685776819548	0.334577406042627	33.3301729054365	29.2911077455137	0.249183763973633	71.9143823273284	0.0525	0.232	0.37075	0.46925	-0.322661928352872	-0.0366951884902013	0.0310165199904006	0.058131890863599	-0.00336743083251577	0.0382440147418881	0.0328768167793866	0.166140956272886	-0.0277477704228882	-0.015327850447401	-0.0977389444694652	0.0551666666666667	0.184333333333333	0.318333333333333	0.464166666666667	-0.164132257850083	-0.0319601295038383
384	2.20582006115338e-14	8.23962760038857e-14	1.76239258037357e-12	2.35624756513874e-12	0.217187397183793	0.551152449823883	0.0833799497632901	0.075323811622608	3.12811982427345e-09	1.98488148395578e-08	0.160632922276302	4.3895585862921e-13	1.22602032951161e-08	6.15006575225299e-08	8.30988471877481e-08	2.78407884491071e-07	70.0588560027027	83.9941032623392	86.4591925721979	87.982051282801	1.52285871060303	3.98794802046177	17.9231952800983	3.16301803707165	35.102418928218	31.5092920335301	1.96825766707479	91.8946395424009	0.0555	0.22875	0.36025	0.45875	-0.0154061563502303	-0.0747066981774395	0.0262659927643683	0.057013775051112	-0.0375481889762633	-0.0424554301962662	0.0476924010369792	0.0813755616553705	-0.0455810760453483	-0.0481255792686193	-0.322432383617319	0.0475	0.180166666666667	0.306333333333333	0.4445	0.041308601967157	0.0591579124817558
385	2.11733316165834e-11	6.91292142221266e-09	4.83028283789423e-08	4.79908518433444e-08	0.160642882051091	0.342661708013742	0.68896040573518	0.970090301210992	7.62512321098341e-09	9.22678526002924e-07	0.831186742499538	9.59538141663418e-08	1.34613404033093e-07	2.06242922066191e-07	2.11123547753331e-06	2.34549501011453e-06	55.8872575431233	58.515289919138	62.1887908054196	64.1569547666222	1.96816396120266	5.64166484748421	8.26969722349895	0.00140587742862408	33.3684436742788	24.083072068579	0.0454456166880846	62.4292601136205	0.05	0.23475	0.35975	0.4555	0.0068603599616707	0.0472620498366761	0.0541688880698186	0.0369355860084269	-0.0297418638396616	-0.0022472383941475	-0.04030711660955	-0.0713473282356801	0.0351708872320667	0.0146185832245599	-0.0930019481801906	0.0498333333333333	0.186833333333333	0.3125	0.453333333333333	-0.176557059958447	-0.0260883413928596
386	1.11216083829931e-10	2.47857835379121e-09	1.70726179322781e-08	2.6299465299819e-08	0.338735124549103	0.443725542982884	0.280408214631152	0.970904259160317	8.96208328509399e-09	5.69348601401355e-06	0.799139622314104	9.33238727369412e-09	1.2223761359473e-07	5.64239725360341e-07	1.56431609808914e-06	4.70916662325015e-06	52.4472630146774	60.8712212909013	64.7327858985518	65.6479985379192	0.915212639367383	4.77677724701789	13.2007355232417	0.00133036646730034	33.0542954721914	20.5885757036631	0.0647502739102492	68.1987524193884	0.053	0.23125	0.35975	0.44725	-0.000510756357833876	0.027487289589779	0.0783556055484472	0.0611819097777595	0.00839777536610288	0.0193700044988965	0.195466047314128	-0.0521991110425565	-0.0726900069715656	-0.0125993452568869	0.129639357567711	0.0528333333333333	0.183833333333333	0.316	0.449833333333333	-0.00472546719009929	0.0361275851977643
387	1.90952207221653e-11	2.34599570968557e-10	2.64116210906567e-09	5.07105968996707e-09	0.505400720109827	0.630853291168567	0.256549830332873	0.68890533478282	1.13377250918598e-10	0.000117897974434034	0.3976171059796	1.26320665734022e-10	1.35935619336156e-09	6.34747615827747e-09	1.11460756349039e-08	3.51104896755025e-08	56.1012459275225	66.2399312726775	69.2470986374392	69.6906762695216	0.443577632082452	3.45074499684415	13.5894303419991	0.16027295856793	41.5759885146435	14.8260135817582	0.715520812138493	76.4836223800869	0.04725	0.238	0.3515	0.44175	-0.132988335336374	-0.00652630949007489	-0.0657516606694454	0.0573010299040666	0.0121438636361737	0.0571962795717072	-0.21450157352747	-0.26047025095707	-0.114065525319488	0.0185848896758192	0.0883103137246654	0.049	0.1845	0.3145	0.450333333333333	-0.151974643337974	-0.0158245120768084
388	4.44661066750973e-09	5.7037075623207e-08	4.37692301847989e-07	2.31223853001443e-07	0.061327067946601	0.252416243327555	0.162680095508638	0.675804622401697	1.13709611989908e-08	0.000435548173541468	0.736793903780049	2.02570862336878e-10	1.6058134612894e-07	7.25552073380808e-07	2.13500297803294e-06	6.58350476900874e-06	44.7662777614023	53.6228133055411	56.7182233933781	60.2193507713819	3.50112737800373	6.59653746584081	15.4530730099796	0.174886976531525	32.5915231485797	12.3731670617472	0.11296459586265	77.46347570788	0.0475	0.2405	0.34775	0.45725	0.00903765487185508	0.0962501934612421	0.00118791788412427	0.0517481486706641	0.00790133348917506	-0.020505870533778	-0.0845372255598298	0.169435838178812	-0.173534662175661	0.0392680751435346	0.398407081940728	0.0493333333333333	0.192666666666667	0.314	0.453833333333333	0.00823430308684442	0.0495274400017612
389	2.90632919170857e-22	8.206038835678e-20	8.50964359073937e-19	2.22450224361705e-18	0.578978166944333	0.34586524868856	0.330183237634155	0.656243945000137	2.2486036854565e-17	6.81645264483044e-09	0.337417514336465	4.52628322552075e-18	5.60442395906241e-16	3.4831623028381e-15	1.25020355038406e-14	5.32623353519909e-14	107.179657573128	114.026578006145	119.330273515239	119.638163018921	0.307889503681508	5.61158501277532	12.458505445793	0.198118375585182	71.9133251145722	33.586490086398	0.920218856208521	118.046470791709	0.05	0.24225	0.3695	0.45975	0.0696076724879226	-0.106909467508335	-0.0320942753141536	-0.0112875167200797	0.0353362179852867	0.00311870542564555	0.0334549521621184	-0.0122920450733025	-0.0809228352530111	-0.0540053025684731	0.0341280683411845	0.052	0.1725	0.3135	0.45	0.0471926243013734	-0.00830417746600566
390	1.65098091543962e-06	3.79153432270149e-06	8.77096720546836e-06	1.27378286702584e-05	0.373476330822772	0.287932903204426	0.0929542775819581	0.761550391718496	3.88761141053016e-07	0.0094465647791386	0.99344746470547	1.2368581927126e-06	5.58592143974381e-06	2.25176424162442e-05	5.58711060919775e-05	0.000154286947170549	32.3130383620883	43.6578953632852	49.0583631893824	49.85042856582	0.792065376437677	6.19253320253483	17.5373902037318	0.0920791583171194	25.7493340308502	6.73638900420883	6.7444785599946e-05	55.9472505951921	0.048	0.23375	0.3575	0.44625	-0.131031896159439	0.124514484382654	0.0500178500677578	0.0378653324046215	-0.00776333619650415	-0.0221372546052372	0.018433402571446	-0.242910911091177	0.0726787867109666	0.00570417204774196	0.171283227389668	0.0493333333333333	0.1915	0.332333333333333	0.446333333333333	0.00967805363007749	-0.044432010182817
391	8.83793416459686e-08	2.05231063107481e-06	2.28937388955868e-05	3.69287775516778e-05	0.500306760589453	0.869150698138566	0.668631573255654	0.985499194919202	1.16646544115305e-05	8.34610469175132e-06	0.993460238689372	4.84919969840399e-05	9.21777328562693e-05	0.000333082862822294	0.000894926299078684	0.00198704871989943	38.499542149897	45.1394338374812	46.5376788627254	46.9919645166592	0.454285653933766	1.85253067917802	8.49242236676218	0.000330332973135228	19.2173801461558	19.8568973853489	6.71820725983707e-05	46.25130734589	0.05325	0.22	0.35775	0.45625	-0.018349605334593	0.0643316785620281	-0.0739039574815468	0.0498678714718674	-0.0361286283461634	-0.00138123571757881	-0.296246259203376	-0.0877681043611867	0.0171046755115291	-0.0271822784721503	0.0182141247369571	0.0533333333333333	0.184166666666667	0.314833333333333	0.456166666666667	0.0117508459474812	0.0422177571086334
392	1.79676110674283e-12	1.25527011979538e-13	3.40142719823007e-12	7.17584214639098e-12	0.508507506175583	0.805080947708361	0.0112087617683451	0.434631522856184	6.28628995914944e-10	1.49900107785429e-06	0.305218909195551	1.12160776317019e-10	1.11720675680703e-08	2.71739863518067e-08	1.37494810857954e-07	2.28573127719382e-07	60.9897196177044	83.0654263362812	84.9363587882181	85.3734958791974	0.437137090979377	2.3080695429162	24.383776261493	0.610415199935233	38.2304763167249	23.1492699049268	1.05125203027092	76.7640508534445	0.05525	0.22675	0.3645	0.44675	0.122221935044705	-0.00688409356607005	0.0676108589469546	0.0909078218264913	0.00158979844267593	0.0181473084365112	0.0319021902197236	-0.137884521179027	0.0355471916774494	0.00135163840418446	-0.237876910627579	0.0516666666666667	0.176333333333333	0.318	0.457166666666667	0.0209052209836423	-0.0870286378688411
393	1.08590925360644e-13	7.30799766028574e-12	3.01185158492818e-10	6.7615797396037e-10	0.703868885913999	0.990927500004327	0.73152122474567	0.923142102837664	3.67915024766562e-14	0.00147513327589797	0.268703563528812	8.56620354570098e-13	1.02610385906992e-12	5.23033877770115e-12	2.79872874122946e-11	9.75763431634001e-11	66.7778461191192	74.0416507282207	74.4285947947355	74.5730731601434	0.144478365407849	0.531422431922692	7.79522704102419	0.00930772338506358	57.3330789844185	10.109420658524	1.22335332318107	90.3411705571399	0.04675	0.2465	0.36475	0.45275	0.00643268829524843	-0.0763441145707602	0.0716762385390565	0.0803972963824917	-0.00542179921696348	-0.00843604393563176	-0.121532220116048	0.0426736725225422	0.0954767101992129	-0.0129780815165016	0.153745620162258	0.0471666666666667	0.183333333333333	0.333833333333333	0.464	0.0178127616826719	0.00278551610816967
394	2.42545356317455e-12	5.20852819921715e-11	1.40093269189772e-10	3.26668434523163e-10	0.776338533419842	0.245348260079919	0.142989055765915	0.489725740522148	8.67939592388184e-12	0.000168627085611382	0.436353679290259	6.78738503301613e-10	2.08242287119017e-10	4.58047091654005e-10	2.61830344342135e-09	3.77502267967297e-09	60.3698755754012	69.6376469043607	76.2393856376002	76.3200948986778	0.0807092610775726	6.68244799431704	15.9502193232765	0.477128795906538	46.6060030141562	14.1518959188124	0.605852566690373	74.5639046614551	0.04325	0.2365	0.358	0.45425	-0.071229016164007	0.0726306346325844	0.0255590700057466	0.0598270216693925	-0.0412527901347988	0.0403191247493439	-0.00483838435504687	0.18791130231052	-0.118298761106933	-0.0259798320223293	-0.146518759592837	0.0461666666666667	0.180166666666667	0.321666666666667	0.462166666666667	0.0444586029439844	-0.0796972329790357
395	2.90664887006156e-08	2.78836012391004e-08	4.64143067492464e-07	2.13280215713708e-07	0.0496803685292263	0.39977265088004	0.0513317368999483	0.55525683901716	6.95311395962613e-08	0.000440443624574985	0.65204078489025	2.29548057028789e-07	1.14608950358747e-06	5.06608853202007e-06	9.81551561653464e-06	2.95268180920632e-05	40.8358145564416	55.2893627179874	56.5709297546055	60.4231438212664	3.85221406666096	5.13378110327903	19.5873292648248	0.34798351471045	29.07774514624	12.352299534261	0.2033368838147	60.2377086439045	0.04975	0.23325	0.359	0.45225	-0.202881608915418	0.0671065326267139	-0.0555475685985118	0.0753353556484416	0.0216077959077374	-0.0407147760585192	-0.143888944697177	-0.131384770312774	0.0411035667588841	0.0396541742296759	-0.217604346064954	0.0471666666666667	0.1885	0.325	0.456833333333333	0.0420323363854311	0.0524794366163758
396	9.5164888821552e-14	1.62469298177158e-11	1.08730153922239e-10	2.26208413496541e-10	0.547182098138363	0.422529858960881	0.516947784635637	0.870468123051421	5.22687397889404e-10	1.6644138457037e-07	0.0960114494654034	2.94942578788395e-10	1.0496383416491e-08	5.30257370831543e-08	1.12721667278017e-07	3.86025549826904e-07	67.0496890645591	72.2538765949284	76.8372931775375	77.1996827786425	0.362389601104951	4.94580618371401	10.1499937140834	0.0265898354364253	38.5906492600388	27.3882277713947	2.77057861618596	76.5648204594425	0.05325	0.2345	0.36	0.44525	0.000312301324924825	0.00969010379394492	-0.051001358766086	0.0405245742794843	-0.0398400757430425	-0.0236287897765321	-0.0308493720838798	0.126310073817792	0.105184628305227	0.0302633105116566	-0.322351552890801	0.054	0.183166666666667	0.309666666666667	0.462166666666667	-0.123783979111448	-0.0730783265361235
397	1.26277736149812e-10	3.41089212591905e-09	2.59058791223284e-08	4.29290830397508e-08	0.396640694355026	0.507825762362767	0.345123753719847	0.654339489485425	9.93937346589432e-10	0.00013073159943579	0.681830448152371	5.14038716916549e-10	1.25067153492299e-08	6.24556901355735e-08	2.33495663617038e-07	7.78598222169693e-07	52.183534541211	60.1392653771909	63.7153805311536	64.4338673944512	0.718486863297585	4.29460201726033	12.2503328532403	0.200472795496808	37.3367526767888	14.6312085862446	0.168072613758341	75.2323058363569	0.0515	0.24	0.3605	0.4565	-0.110033234534276	-0.0304733164082261	-0.0535957061512735	0.0373517750735547	-0.0233808114799476	-0.00194588341536208	-0.15147835642055	0.0643544209023693	-0.0318187028225632	0.0564547499634706	-0.251619360256625	0.0495	0.189	0.3235	0.452333333333333	0.00360462074217646	0.0444060704188276
398	1.29899288551461e-11	8.77039798369068e-10	1.40881594058947e-08	2.52350366091951e-08	0.458447638611353	0.775647010334413	0.635635609586152	0.470345339510109	5.52767084648107e-10	4.32312363157626e-05	0.150936277506098	2.15030391000587e-11	7.57405818382099e-09	1.82934494285908e-08	1.3186591005341e-07	2.21538900235663e-07	56.89904905406	63.2445053762785	65.2004528905964	65.750134937698	0.549682047101669	2.50562956141948	8.85108588363801	0.521164552245864	38.4814458071814	16.7239738473254	2.06276295053613	82.7895790033398	0.04425	0.23625	0.354	0.44175	0.0161481258673844	0.0642218746409532	0.0284471677798965	0.0384606946207863	0.0313794527265045	0.00313986625334064	0.064369883021573	-0.135977470808152	-0.000855950227509164	0.0176274402241581	0.259662093274345	0.0473333333333333	0.184833333333333	0.314666666666667	0.456333333333333	-0.0284314071998767	0.00326142632511261
399	1.78474602296258e-10	1.83113279127916e-10	9.8719475377343e-10	1.50307320310951e-09	0.307560571776348	0.321637560663945	0.0315489603338339	0.522154032462221	2.13005906015852e-09	6.77928392325755e-05	0.824565165162806	3.77716864988326e-11	2.57535953541547e-08	9.51713796681282e-08	1.89594979671417e-07	4.7934331693304e-07	51.464906216861	66.8007872425587	71.6042388821006	72.6453612959376	1.041122413837	5.84457405337889	21.1804550790766	0.40963655670339	35.8509339157881	15.8714751260159	0.04914078962247	81.4577383037185	0.051	0.23275	0.36	0.44875	0.0288842926133044	-0.0740647627281929	0.0307380819646399	0.0567987811879873	0.0140558207889355	-0.0591335312223961	0.0554654711351936	0.127056196539944	-0.161381716674515	0.0033806791862918	-0.161624107025406	0.0481666666666667	0.183333333333333	0.3215	0.4465	0.00431546479005947	-0.0744047300537713
400	1.23669716873273e-08	4.05789429375283e-07	3.51185440057286e-06	4.62987670100541e-06	0.295889663241319	0.621475182364442	0.539879382945826	0.363313720333077	7.66301070780797e-07	2.15490666078517e-05	0.705761457076917	4.95901947249744e-09	9.28336758400329e-06	1.29472062553208e-05	6.20780442951157e-05	6.1713280365332e-05	42.6268500142905	49.0089471495448	51.4289639291819	52.5215919224429	1.09262799326098	3.51264477289806	9.89474190815235	0.82640639356714	24.4407610764993	18.0472412921517	0.142547515948536	69.7451943850784	0.051	0.22725	0.35125	0.447	-0.0508862337565726	-0.09289121696837	0.0603683606225	0.0419160805415035	0.0172611809559695	-0.00162999455192054	-0.0133576195470067	-0.0765819116895313	-0.0762847284907054	0.0129097154936204	0.0679072174339372	0.047	0.1865	0.3105	0.450833333333333	0.0409946465752508	-0.0178295361144033
401	2.84014436044006e-12	1.78420654505534e-10	3.78504631280386e-09	8.56306575737286e-09	0.866531841293213	0.907217541825296	0.680200837737708	0.306476169422698	1.73630572814375e-08	6.56828548294111e-08	0.882403056567454	8.57321114111666e-09	2.18661133115098e-07	5.53745362256177e-07	1.1850632806066e-07	2.08777967954942e-07	60.0437165925032	66.8595170190456	68.3813654568075	68.409611430201	0.0282459733934957	1.55009441115544	8.36589483769785	1.0458008734613	31.7691304389464	29.1880561862308	0.0218813938445237	68.4067102935986	0.05325	0.233	0.35975	0.4425	0.00839175008879091	0.127395517126875	0.0568092474655699	0.0598540654860636	-0.0325088053837446	-0.00902995569039421	0.0263287865966775	0.020821705799	0.00564972860323719	-0.00634030319882133	-0.13191433817172	0.0486666666666667	0.186333333333333	0.307833333333333	0.444	-0.209704967630586	0.0351664644443777
402	3.60141168412761e-11	1.32401964125182e-09	1.99053979755511e-08	4.22465488663717e-08	0.734482395029705	0.825361073935491	0.558729460709118	0.938606702081144	7.21997372825369e-08	2.06746570507737e-07	0.53328564663138	5.84973521201858e-09	9.31426401775307e-07	2.77889269800246e-06	1.25919246105235e-05	2.32506017800434e-05	54.786523965493	62.305080664737	64.3586260657175	64.4736616996961	0.11503563397855	2.16858103495906	9.68713773420313	0.00593226095452337	29.0047850217688	26.9689835156569	0.388126867297615	69.341889441162	0.047	0.2285	0.36825	0.459	0.0140713915337907	-0.14778429490347	-0.0845087875797561	0.0544176383312147	0.00500329546201203	-0.0267915268160868	-0.172512684326131	0.111790532686883	0.0974400593800174	0.011439103362036	0.153502884401059	0.0473333333333333	0.184166666666667	0.318	0.452666666666667	0.0116420195609085	-0.0588202650418944
403	3.57454917366138e-14	5.62191119196194e-12	1.54778585376067e-10	3.53691310578128e-10	0.723011666437814	0.912827939852343	0.793877992520753	0.291056257824473	4.36686801392784e-10	2.88860774153847e-08	0.960636192911974	1.07368597184514e-12	4.67038574677742e-09	1.8207520156915e-08	5.77608891678323e-08	1.47296770885118e-07	69.0656173946627	74.627512948704	76.0039824804408	76.1296078247688	0.125625344328	1.5020948760648	7.06399043010606	1.11472907591633	38.9415482451313	30.7809427771572	0.00243594034145644	89.8154415147588	0.05375	0.232	0.361	0.439	0.000726877163165921	0.0901513962237444	-0.0252711171186182	0.0438402253366151	-0.00341873706295478	0.0223230873395078	0.0968109206367469	0.0585297948652119	0.00752200605328499	-0.0072380663789559	-0.136826333665904	0.049	0.180666666666667	0.307666666666667	0.4395	-0.0210112010622641	0.00268206913857145
404	2.44765410055133e-16	1.17726313381289e-15	1.66566632444285e-14	5.8812183701233e-15	0.0305951670239953	0.130240518737951	0.0206344885961822	0.377839201664772	1.14691203099737e-09	5.31720562011298e-11	0.882635826133698	1.80195594890342e-16	9.74763127906955e-10	1.96084913176265e-10	5.5463097921722e-09	8.00807274666065e-10	79.3025225914607	93.312607374537	97.147882299636	101.823417566215	4.67553526657866	8.51081019167759	22.5208949747539	0.777720493799279	37.0575911868818	43.0568524803693	0.0217942247636529	107.376820131025	0.05225	0.23525	0.372	0.452	-0.206795174036553	-0.0739125375105585	0.0308214981353775	0.0557575215887684	-0.00311224490633173	0.0422111516938026	-0.0589882464057198	-0.238690958922144	-0.102547982715681	-0.0537787274663631	-0.497125295303801	0.0563333333333333	0.184833333333333	0.308666666666667	0.4535	-0.0235687598532287	-0.204444235518996
405	4.40898248261993e-14	3.85345577882873e-12	5.22460218557882e-11	1.27066277038467e-10	0.904259230149246	0.683630229323726	0.535564344261113	0.340295639573942	1.39673172934086e-07	1.77234484412459e-10	0.571897930591719	2.60381394528485e-11	3.54797642659583e-09	1.83836243547919e-08	5.27647332937738e-08	1.84023831822384e-07	68.6338184659835	75.4702303460799	78.5618760507496	78.5763439719449	0.0144679211953189	3.10611362586496	9.94252550596138	0.909317241404096	27.7273611864002	40.7027840849205	0.319517206668024	82.3375961289041	0.05	0.23	0.377	0.45625	-0.0217547984584259	-0.190982127664822	-0.145220219158885	0.0439008407619056	0.0124936480078548	0.0109454187427358	-0.195225041731191	-0.213332442183569	-0.184013285625469	-0.0352928740819545	0.0277306194646905	0.0543333333333333	0.1865	0.315166666666667	0.462	-0.0789446181106251	-0.0753752879948003
406	7.74993115415536e-11	5.13088770789115e-09	1.12450134980783e-08	6.05415614435926e-09	0.0610084775254095	0.0736482362605441	0.138883642112116	0.456717740132109	2.26728402336554e-08	1.94776940275144e-05	0.0390327394890083	1.39729243942353e-10	1.82574814983374e-07	1.30088818306724e-07	2.48016637431436e-06	1.32441289531794e-06	53.1970279867965	59.2013988115796	65.7482102518261	69.2579652349596	3.50975498313346	10.05656642338	16.0609372481631	0.553926528996271	31.2510193711896	18.2396943176172	4.25944205742235	78.3499019078979	0.0525	0.23025	0.36075	0.4725	-0.152061494480224	-0.0363995353718306	-0.0425825376292049	0.0556302939179206	0.0119917371531971	-0.0129354939016569	-0.181110323978551	-0.0377363842412798	-0.0155332921582983	0.0803565137365202	-0.356289353229448	0.0491666666666667	0.184166666666667	0.3195	0.4515	0.00279149232081317	-0.0132907245989849
407	1.53668373810221e-12	6.15541489667303e-10	2.27898373197214e-09	5.23757254344188e-09	0.91842643237938	0.351273265476134	0.686281598166216	0.495529109988738	1.05060390430969e-11	0.000202284917181321	0.25784439860101	5.42172652939568e-11	1.55492452581064e-10	8.63016816902798e-10	3.18918448526101e-09	1.18627480163453e-08	61.3126653011568	64.0505435476371	69.6013328532645	69.6118219037162	0.0104890504517243	5.56127835607913	8.29915660255938	0.464498399773674	46.2317539358282	13.8097392802192	1.28029388986761	80.6012287919775	0.0505	0.237	0.35875	0.4605	0.0397449412509811	-0.0478495169877879	-0.0324874178899869	0.00807289661358462	0.0301932255778094	-0.034538412822195	0.00572985851052576	0.105576916007573	-0.11978755636427	-0.113247644966022	0.0178190136088528	0.0475	0.180833333333333	0.322833333333333	0.449	0.0362361360671171	-0.0761573391134438
408	1.59996718251579e-11	4.77001263562966e-10	5.152750482455e-10	1.20314673732522e-09	0.86263555861351	0.128265580150643	0.116564040837158	0.956357662223583	9.39982142595874e-10	8.9205412042562e-06	0.548251598525705	9.55020065381056e-10	2.57290805423069e-08	8.93862017413207e-08	4.20739966125973e-07	1.00270077569446e-06	56.4675554333517	64.6302111846599	73.1535366975586	73.1834726832749	0.0299359857162926	8.55326149861503	16.7159172499232	0.00299481049387396	37.4456062595818	19.7296739523917	0.360458694703993	71.6833464116354	0.05275	0.2295	0.35675	0.44325	-0.0294168120609897	-0.0169288147688976	0.0380929984343446	0.0465789817813799	0.0471279562997789	-0.00238644635358048	0.00255869560319206	-0.0921155725758603	-0.0966508507239404	0.0179394068815099	-0.0618542115885873	0.053	0.179333333333333	0.314	0.437166666666667	0.0420443633063606	-0.0886456263399032
409	3.49052885779005e-12	1.12498312216534e-09	7.97624497741997e-09	1.00544695211497e-08	0.230959053826756	0.375910453986192	0.67722934876623	0.260311007011702	2.99051221578734e-11	0.00145708433463263	0.029479952503094	7.18661851960234e-12	2.84012510925492e-10	1.16051186323417e-09	1.85996623412819e-09	5.39441069241943e-09	59.6175343066425	62.6768680725654	66.5810343643825	68.0159796743028	1.43494530992029	5.33911160173739	8.39844536766032	1.26710221547	44.1831051604786	10.1321110442022	4.73936488526306	85.3699719662104	0.049	0.2355	0.3515	0.43325	-0.0467530375743285	-0.0274923196287222	0.00974939648622656	0.0423846576347446	0.0185024306835671	-0.0297963505320987	0.061766324648133	0.173487752301705	-0.123379788768082	-0.0511350481797199	-0.138169371596762	0.0441666666666667	0.180666666666667	0.320833333333333	0.455333333333333	-0.164521473851559	0.0498924721622253
410	3.13101053480189e-15	3.25992276305684e-14	1.39203859767632e-12	7.8527687837544e-13	0.0599449850979471	0.478891564012765	0.124507822017249	0.341668730939741	6.7728322115767e-15	0.000313019747671462	0.748762533150998	7.01771769862366e-14	9.48534700227679e-14	5.98301415714739e-13	2.93355237442644e-12	1.23656247518797e-11	74.071904833123	86.0360358155667	87.0045476611267	90.5434537037436	3.53890604261687	4.50741788817686	16.4715488706206	0.904159906064706	60.6630865770094	12.9908326082386	0.1025738276021	93.8687925425904	0.04425	0.24	0.34825	0.44825	0.0187208131670852	-0.010387978824483	-0.256357410123639	0.0314394507592345	0.0144990872510346	0.0150765189257129	0.056327091836997	0.080722397396792	-0.0853343774642735	0.009816678889708	0.0910380273557853	0.0483333333333333	0.175833333333333	0.313666666666667	0.445	-0.15672713062049	-0.14252529076999
411	4.08278971835551e-13	1.06139874491733e-10	1.76149290659709e-09	2.70757876055165e-09	0.317457989917413	0.671431188093272	0.785122236872947	0.725385895727663	3.99023076787275e-09	1.78878978351466e-07	0.122780131723702	4.42338290849122e-10	7.21769012165036e-08	3.46454692855867e-07	2.05283867797885e-07	6.84448875072434e-07	64.048124303059	68.0331349207627	70.2191186963173	71.2185093782973	0.999390681980003	3.18537445753464	7.1703850752383	0.123390522518093	34.6284915434135	27.2488771809421	2.38149328742111	75.5930914902139	0.05225	0.2295	0.36575	0.457	0.0312665696000691	0.0570269638327569	0.00429125065402869	0.0278848428611348	-0.0274878092025708	-0.00239107475704758	0.065513313965983	0.111702394866655	-0.11649957371637	-0.00823079615175543	0.239671850181735	0.0506666666666667	0.181166666666667	0.315333333333333	0.441333333333333	0.0318514512170829	-0.0402639875415379
412	6.01745426709322e-14	4.44316707126244e-13	7.38513248162055e-12	1.14655056908797e-11	0.286397002571584	0.549242114393048	0.131110893915978	0.158787174259903	3.25646017971042e-11	9.31296834203866e-07	0.582545244271689	1.22762206357743e-13	2.38870589949364e-10	4.70462015993441e-10	5.63779433662639e-09	7.75882204978095e-09	67.993566317542	80.2706193370541	83.1353451841205	84.2718268312965	1.13648164717597	4.00120749424241	16.2782605137545	1.98573846693398	44.0163397837514	24.0651695346551	0.302137898595902	94.8439285001186	0.0545	0.24475	0.36025	0.45425	0.00391939213879627	-0.0195397826677351	0.0333830714864682	0.0851266744368141	0.00428466803199072	-0.0482501033588256	0.0317414477214134	0.048397667750649	0.0309967660831102	-0.0592633490374043	-0.0664108212392645	0.0481666666666667	0.189166666666667	0.313	0.448666666666667	0.00994725087927229	0.0128282043015217
413	1.48354425532751e-14	3.79937347576026e-12	5.24147836388181e-11	3.41067145898855e-11	0.0761594698257978	0.287466722911076	0.45807189086488	0.426953210450875	2.39919611625598e-12	4.62754509000737e-05	0.0497044219501913	3.19483326896734e-10	2.87778250090759e-11	1.65165852388075e-10	6.40504268986232e-10	2.46348270498424e-09	70.8747034082917	75.5017456477217	78.5543017388336	81.6993131134368	3.1450113746032	6.19756746571511	10.8246097051451	0.631097005445554	49.126962514847	16.5948934973057	3.85140215532192	76.3733826959173	0.04475	0.239	0.36225	0.45775	-0.0416439213097573	-0.136377800843202	-0.0358606166178074	-0.00667032270801635	-0.0471061096472733	-0.000432649577471492	0.0833751039670785	-0.125029269580419	-0.104125627385088	0.0260874051774114	0.0852417709966928	0.0481666666666667	0.181	0.322833333333333	0.437833333333333	0.00292447956798916	0.0546818326411719
414	6.91167315143806e-23	5.96130151762782e-21	1.26039918023205e-19	2.38137618965643e-19	0.301288740294019	0.418347290232598	0.205346039256183	0.124483001351054	6.7728322115767e-15	2.46299872406012e-12	0.286318003741658	9.57028895575668e-20	6.45802766809627e-14	3.58576966156029e-13	1.33019064928405e-12	4.81045301762332e-12	110.105069534839	119.649153243816	123.560497357757	124.628978639914	1.06848128215643	4.97982539609802	14.5239091050753	2.35998982203728	60.6630865770094	49.0754803524451	1.13685434059516	126.658592215004	0.05775	0.24	0.372	0.4585	0.00319071954122065	-0.0457463853618584	-0.00864064557814336	0.0761026513016885	0.00163576867948627	0.0158261354627356	0.0436957344766255	0.0162233189742136	0.113771068022642	0.0644782803199519	0.15941945998732	0.0506666666666667	0.175833333333333	0.3045	0.447666666666667	-0.00848429817471219	0.00677282774149196
415	1.90340792985369e-08	3.36763157166768e-09	2.46631155384793e-08	4.65409070408977e-08	0.528281431192513	0.540146049900584	0.0207092014750665	0.940372981522315	8.06439798558194e-07	1.88142163160488e-05	0.9410935221925	1.5124446061036e-07	1.17199255230973e-05	1.91468946433448e-05	0.000108900640782169	0.000125490287766533	41.7235489418817	60.168550710674	63.8355042654584	64.2332004821001	0.397696216641634	4.06464977142605	22.5096515402183	0.00559520175511352	24.342407269045	18.3057123746275	0.00546054758524406	61.288371585998	0.05	0.23075	0.3555	0.44775	-0.0899285109734464	0.0690545196555117	0.0221988922101297	0.0552677475460666	0.011234825501577	-0.065514021695603	0.0159003360606982	-0.236919174609151	0.0747598359421737	-0.000334867301047308	-0.203172085478981	0.0503333333333333	0.189833333333333	0.314333333333333	0.447	0.0109189185998355	-0.125678239891015
416	2.05353483387648e-15	7.48350343918274e-13	8.59289703542438e-12	5.95897934927655e-12	0.081894038725689	0.244356048130242	0.454088017192655	0.135007277313675	3.61482119687811e-12	5.08314911539401e-07	0.616410415591909	2.35925938762135e-12	2.08514393971616e-11	1.74447879359434e-11	2.53137033040338e-10	1.46134226744166e-10	74.9381365488007	79.1149954914945	82.7827615478818	85.809667643538	3.02690609565616	6.69467215204349	10.8715310947373	2.23396182175065	48.3230283206085	25.2320102216072	0.250945061201492	85.7841795445803	0.05525	0.23425	0.3595	0.44375	-0.0148518977767021	-0.0434180020055043	0.0807759400306625	0.0185788742164435	-0.0355694568356859	0.00235971500886723	0.117403550346271	-0.130075483958411	-0.117637420046508	-0.00366774157842745	0.219986330920677	0.0485	0.177166666666667	0.311166666666667	0.448833333333333	0.0436212022768649	-0.0171141749108525
417	2.10013607526704e-14	1.12029189453499e-13	1.91795524438136e-12	4.48647805614612e-12	0.645469054101409	0.675534974754065	0.129822287548057	0.148228298939141	1.55340615711709e-10	5.2516135143028e-07	0.142597212819424	2.19976108493391e-13	1.05471808741422e-09	7.73131099933937e-10	1.09905883191223e-08	6.18520192681416e-09	70.1598516003942	83.3164846989021	86.2635184672399	86.4751789270013	0.211660459761333	3.15869422809919	16.3153273266071	2.09038924729794	40.960457096533	25.1691294203629	2.14970578751127	93.4955967329809	0.0425	0.2385	0.366	0.46825	0.049875011193838	0.0350809451763877	-0.208573903973635	0.0360821494772311	-0.0888975515650103	-0.00659529439571023	-0.0542064299504641	-0.266523259499398	-0.0258259659601701	0.00418611027886601	0.0703132013971644	0.0486666666666667	0.185333333333333	0.3175	0.453333333333333	-0.113039702464078	0.0315429905851529
418	2.84238365829406e-16	3.04936553954821e-15	9.57243257218975e-15	2.21944505127653e-14	0.540415940928125	0.182924371661959	0.0483685662500309	0.969253081626466	3.19370319111709e-12	1.99282894250365e-08	0.628010462007796	4.80780307836738e-14	5.18601332486247e-11	1.44749926188594e-10	9.46014513677999e-10	1.8391463015218e-09	78.9959406579655	91.232879954463	98.4068098752032	98.7815792830079	0.374769407804706	7.5486993285449	19.7856386250423	0.0014857239561934	48.5659253087342	31.5015327098135	0.234768387759686	97.0049559249088	0.047	0.23625	0.3625	0.44375	0.0388949843600842	0.0738479867239781	-0.160926755243126	0.0488698075862067	0.0183693613383465	-0.0115450577540338	-0.074046710398281	-0.178207294900202	-0.136510186246091	0.025247892558399	-0.133654055119791	0.0471666666666667	0.178833333333333	0.3085	0.448666666666667	-0.0515738537026056	0.0137621495664963
419	1.63688348852913e-13	1.11673762604152e-12	3.33888448102236e-11	7.11873615595199e-11	0.558365290012519	0.885305644228026	0.231752062475844	0.489346889357397	1.81457463749623e-11	3.98006999808242e-06	0.793310680764704	8.82864284028364e-13	2.52095355934615e-10	1.34493148070489e-09	3.3472356585562e-09	1.20474783223452e-08	65.9323546639571	78.2264585972152	79.6122921286151	79.9548346571173	0.342542528502236	1.72837605990208	14.0224799931602	0.477962023241162	45.1612805221503	21.2744218617572	0.068651314408271	90.2709566733446	0.0515	0.2455	0.361	0.464	-0.189301938248402	0.0124209236412765	-0.0375033068781044	0.0565750413680056	0.0367618100918887	-0.00450821490414366	-0.11922129414027	0.130808921875358	0.122921758070422	0.0187096385234002	0.279545703440535	0.0546666666666667	0.189166666666667	0.3165	0.461333333333333	-0.145814907677104	0.000838676384716521
420	1.32619446984629e-09	3.52921607042843e-07	1.1625928134507e-06	2.17198920860121e-08	0.00057128841827163	0.00493418916294265	0.0642222714156827	0.912363512612021	8.38133854736534e-09	0.00133300992556221	0.0458773855285511	1.80693846547755e-07	1.41419554630805e-07	6.65350973024964e-07	1.53253069201951e-06	4.85464637354116e-06	47.2910971935999	49.3395534239608	54.2533867429374	66.1206649743399	11.8672782314025	16.7811115503791	18.82956778074	0.012112725694351	33.1845603743714	10.2962476764969	3.98609084258715	60.840902361319	0.052	0.23425	0.35175	0.45525	-0.117478993742991	-0.0705815420133379	0.0380071213983836	0.0204343029035244	-0.017760906019701	-0.0133412456739244	0.0154502969933055	0.0793006869191654	0.110411491175059	-0.00682529911315032	-0.411048168192995	0.0525	0.1865	0.320833333333333	0.435	-0.0808204928680956	-0.129267230240594
421	2.39705778152154e-11	1.31034566712662e-10	7.11717984656571e-10	1.66239069150115e-09	0.896681210555877	0.435189695458872	0.11482363299669	0.65126134203882	1.79058112079957e-11	0.000745853401701202	0.954179053188701	4.95019239096076e-09	3.95338061104962e-10	1.66819700590012e-09	2.09774151302887e-09	5.8884940004271e-09	55.63018656848	67.5573327109596	72.3846632739369	72.4015255742779	0.0168623003410175	4.84419286331831	16.7713390057979	0.20431358770702	45.1873483082236	11.3713576617811	0.00330161057354417	69.7495414138604	0.0505	0.24625	0.353	0.44825	0.0213933593386832	0.066532230346844	-0.116483498018244	0.03657168491047	-0.0351477280762999	0.00265830029282037	-0.0919910707651863	0.0804300564350974	0.0368149600249075	0.0508830350470594	0.0383009669703301	0.0485	0.189833333333333	0.3205	0.448833333333333	0.0117121329776394	-0.228021850253761
422	1.10300500925175e-12	1.67484574899968e-10	3.66422523925313e-09	8.35020108910352e-09	0.913578332869652	0.916653442947922	0.83994795532561	0.117996295176574	4.4424393256859e-11	6.60984816491808e-05	0.241085118449939	2.1604899055987e-10	1.66511172927769e-10	1.86641981425095e-10	2.03963915916673e-09	1.53244637258496e-09	61.9973548100825	67.0025820979645	68.4595030594937	68.4712809862176	0.0117779267238802	1.46869888825313	6.47392617613514	2.44371743324064	43.4085450803323	15.9193786412434	1.37423771212889	77.3095342322117	0.0495	0.24325	0.352	0.46175	-0.0449204681974199	-0.0386829844200672	-0.0265509119111066	0.0499743494482089	-0.00731706239873815	-0.0217637815575731	-0.064105723036151	0.0592627146482603	-0.0470620545658111	-0.000600676888204183	-0.01883071914402	0.0566666666666667	0.188166666666667	0.313666666666667	0.449833333333333	0.0689395340386979	-0.0341843722178139
423	7.65440717387881e-16	4.05870222812036e-13	7.04450021285448e-12	1.63224017974244e-11	0.659064514351742	0.704792735746514	0.839791614956946	0.289428386413541	9.67872434518482e-12	3.62754243763022e-08	0.980371391255633	3.95988397528397e-12	1.53874353386959e-10	5.70257161480764e-10	1.94111268278514e-11	5.19043302464343e-11	76.9638456437242	80.4710586354995	83.2452187124582	83.4398806613171	0.194661948858993	2.96882202581764	6.47603501759295	1.12227838855915	46.3924599580787	30.3390217839751	0.000605322113187867	86.7676568645396	0.0465	0.23175	0.36425	0.45325	-0.0952440414251058	-0.0553514338033126	-0.0510742977643439	0.0226329468332535	-0.0218261306174764	0.000771706484013172	0.0815859522934713	-0.015575542778089	0.15142202083513	0.0466588313133193	-0.161339401111678	0.0511666666666667	0.176	0.311166666666667	0.453	-0.093131190813876	-0.162559421047534
424	9.20256153773275e-06	0.000331997664239558	0.00154713321608848	0.00249215646490078	0.740857515467804	0.780748021227178	0.852038120369347	1	1.04507623699248e-05	0.00242414780729534	0.90203299339462	0.00256388589261676	0.000102966150937993	0.000377499818953778	0.00108409012341867	0.00267239020554409	28.6511001174586	32.4874564983184	34.8498015859368	34.9591759719988	0.109374386061972	2.47171947368042	6.30807585454022	-4.54747350886464e-13	19.4272068140344	9.19697964128682	0.0151520299477852	34.8725244912371	0.0515	0.2275	0.35225	0.44925	-0.146485983862716	0.00327060337052998	0.0040060331094358	0.0143457178300132	0.0203128080814556	-9.02395733916263e-06	-0.0426968663673047	0.112245300295075	-0.0290168404890784	-0.048832958002793	0.033035870471649	0.0515	0.191	0.323	0.4505	-0.0850438961178574	-0.0782146277053909
425	2.99946572428632e-11	4.40157703486162e-10	6.34186757555425e-09	1.27425733322784e-08	0.584922429255168	0.758113293684375	0.343796804388736	0.772983078612824	3.20373102290672e-08	7.8110076962152e-07	0.417016494566979	5.27624894209174e-11	3.68526772349144e-07	3.4298684153734e-07	4.54765730610541e-06	2.89352990496742e-06	55.1656144668232	64.812815452824	67.1358574947808	67.4342015297225	0.298344034941692	2.62138607689849	12.2685870628993	0.0832178904502143	30.5800379633965	24.4039081230549	0.658707842039803	80.6657390834516	0.0535	0.231	0.35575	0.45075	-0.0290082611119261	0.115106665694109	0.0215909027217183	0.00720548479475597	-0.0396195239019439	-0.00534565643212023	-0.0939835376963424	0.0247476572645393	0.056420083036825	0.0556794197892453	0.0213136318083401	0.0548333333333333	0.185333333333333	0.308333333333333	0.459	-0.114387650080235	-0.112776481161747
426	9.34911626828566e-09	4.01039909707444e-07	1.25739853274545e-06	2.28886512828471e-06	0.581947454051639	0.378014917628613	0.431191595977755	0.539446847924045	3.09471303438291e-07	3.73570493811628e-05	0.587892707172258	2.48616671610253e-06	3.10984143041347e-06	1.26792779066741e-05	3.38054962441171e-05	9.31062334808748e-05	43.2124172004987	49.0368468413144	54.0543840326791	54.3574808858393	0.303096853160241	5.32063404452492	11.1450636853406	0.376565927972024	26.1896843630548	17.0011568973605	0.293647255915857	52.3157354038936	0.05225	0.2395	0.36325	0.4445	-0.0610439440773172	0.0231434980122349	0.0180829438226331	0.0442819634041045	-0.0207288334916213	0.0162813280492744	-0.115584144378811	0.0792928329620259	-0.0701507026595689	0.0113883440080096	0.111713357742917	0.0495	0.1965	0.323333333333333	0.45	-0.160392418369991	-0.0732022663562181
427	1.27231651549788e-12	1.47994298320372e-10	1.91548295198588e-09	4.32168138113545e-09	0.802648928779322	0.731035088462508	0.679081629062616	0.879329194265821	5.33726237996262e-10	1.63036178684045e-06	0.247147194680885	2.48096353206971e-10	8.08112311578793e-09	3.85221950608722e-08	1.04626885812733e-07	3.44984759502214e-07	61.7025175030067	67.282295156605	70.0182168717656	70.0806770639028	0.0624601921372232	2.79838190729788	8.37815956089617	0.0230492019163648	38.5498590476072	22.9877594460722	1.33935813176686	74.8880654740136	0.049	0.23575	0.36175	0.44275	-0.0910506344354115	0.0247476081792345	-0.0665795006304773	0.0413331791458948	-0.0634893072549211	0.00538327212518253	0.275888835638213	0.00252634308791129	0.0722268883066071	-0.00963557522814647	-0.0326767801321755	0.0483333333333333	0.184333333333333	0.3155	0.4545	-0.214325324042208	0.00758163870613956
428	5.59754674597648e-12	3.95243514969594e-11	1.78522935897234e-10	3.50203918476922e-10	0.485435962216596	0.316577798085249	0.0936081421238557	0.851333787479797	8.3537178317888e-12	0.000309902302842669	0.528174540626775	8.29491437430103e-11	1.28845415204992e-10	7.02448100579452e-10	2.5939113853155e-09	9.55124417008886e-09	58.6410346356206	70.2584361243571	75.6667349105192	76.1533615331427	0.486626622623589	5.89492540878564	17.5123268975221	0.0351250875223741	46.6809492014781	13.0095747963769	0.397902394648554	79.5914519240801	0.0495	0.2485	0.3505	0.46275	0.0120903902566559	-0.0345690064680922	0.0411259564864065	0.0783837157372	-0.00647406104223051	0.00162623241618326	0.0389379519687213	-0.0627683044802831	-0.202432908209078	-0.0647135431473058	-0.0478091591910127	0.0503333333333333	0.191	0.315833333333333	0.456333333333333	-0.0638350745593593	-0.0354431845761663
429	1.34095329662324e-15	3.28618888380614e-13	1.57180988694873e-12	3.94547980271393e-12	0.81900066977007	0.322329662107286	0.446361989582321	0.772167763490189	4.72145659700072e-12	1.37226394399964e-07	0.316595942424492	1.92455503534949e-13	1.29772872663304e-10	6.63891849618803e-10	2.40997486659753e-09	8.46796566036413e-09	75.8131169053231	80.9384565353394	86.7238277108481	86.7761911028865	0.0523633920383872	5.83773456754716	10.9630741975634	0.0838337226441581	47.7993619836234	27.7615511884651	1.0029574738619	93.8048212261177	0.0545	0.233	0.35775	0.443	-0.035316562591794	0.0143647110189663	0.0117435839239168	0.0410703999899998	0.0310680529115669	0.00510246041944131	0.0223271114111309	0.0414820763566142	0.0645298723395224	-0.0139780843177347	-0.0272435813757726	0.0531666666666667	0.176333333333333	0.307166666666667	0.453166666666667	-0.0755778534976319	-0.163156464446994
430	1.12835806694941e-15	3.72916594004885e-14	2.87949216588314e-13	5.06330439470931e-13	0.335181960083954	0.323821620682497	0.165085318626864	0.341937881966301	1.14238984179214e-09	4.6931393596469e-10	0.268281452914728	1.69722080777867e-13	4.26669412480144e-09	1.35576197644241e-08	1.63048627875642e-08	3.72793519870067e-08	76.1674376785377	85.7401877417215	90.6344440018584	91.5632170144017	0.928773012543388	5.82302927268029	15.3957793358641	0.90315224621736	37.065294714148	38.8008895449493	1.22551288634531	94.0955077813283	0.055	0.23325	0.37325	0.45975	0.00998365819401371	0.0789455069209103	-0.021220125968091	0.0577321708164021	-0.016206867189343	0.0218063995249348	0.167314272175829	0.0174693191552164	0.00151085201385702	-0.0798062963194364	0.20829171104821	0.0506666666666667	0.183	0.313	0.4485	0.0135781987001446	-0.0331181393754377
431	1.79550313807252e-13	1.01395988792092e-14	5.53997775750248e-13	1.28230395750445e-12	0.601911473699046	0.976990579987484	0.0142451447859479	0.356006800023105	7.80756639571026e-12	8.46288912177133e-06	0.687808531375819	1.8426253956926e-12	1.88731378727449e-10	1.03035883523679e-09	3.49071826000514e-09	1.28755826176703e-08	65.7417529409577	88.6011181249996	89.1296656992417	89.4017882718035	0.272122572561784	0.800670146803895	23.6600353308459	0.85193043536492	46.8134515171132	19.8303349280341	0.161468015678111	88.5562569739578	0.04725	0.237	0.356	0.45125	0.0222225051505719	0.0716172411734694	-0.0267887192786344	0.0974798980102697	0.0484599600299931	-0.0242636515578955	-0.135024346766924	-0.0587061544924161	-0.11435867025091	-0.0186074275460652	-0.298057528963932	0.0513333333333333	0.1805	0.313166666666667	0.455333333333333	-0.0646494983861318	-0.087656236103337
432	7.81350493829939e-14	1.33596881863285e-11	7.78268523996601e-11	1.15556427750195e-10	0.277841474050915	0.295626717979703	0.414684190563744	0.926395198784238	3.06733854676817e-14	0.00136791436373278	0.425272535950843	5.85598960356474e-09	8.0002725633078e-13	4.90632985830304e-12	1.09552913030011e-11	4.54118905404268e-11	67.4557609999756	72.6921767377353	77.6249331794606	78.8025510978623	1.17761791840167	6.11037436012703	11.3467900978867	0.0085342807624329	57.6908016780781	10.2485586957555	0.635699056363592	69.3392788393535	0.05125	0.24075	0.344	0.44675	-0.047692107666021	0.0705063287141831	0.0301188905862201	0.0391574553175129	0.0146019334602169	-0.017434602998649	-0.0363975546445798	0.192946554747682	0.0374571587072588	0.014546174665739	0.124217908257786	0.0516666666666667	0.178	0.313333333333333	0.438666666666667	0.0189167619468922	-0.0116700998710328
433	7.04896021644698e-14	2.71843056489457e-12	3.001781044295e-11	2.73625115747568e-11	0.124585268801659	0.308898162998367	0.203911337607511	0.681617515906307	9.30456254350926e-13	5.22680116276617e-05	0.185602142853445	3.09799962597964e-14	1.17566399829478e-11	6.77329607784881e-12	7.40099197012039e-11	4.7767129069079e-11	67.6678045991212	76.2477905365085	79.8616412241463	82.2203500446049	2.35870882045856	5.97255950809631	14.5525454454837	0.16831071185652	50.9856093142607	16.3640223639231	1.75218611725541	98.0156393114089	0.0495	0.24125	0.357	0.43425	0.0481533888462385	-0.0379996170666535	-0.0346788391361807	0.0652662499694333	0.0218849982258188	0.00481625939238892	0.0590588690590771	0.0398023542849769	-0.197419207068811	0.0216968156007813	-0.136514402085784	0.0513333333333333	0.182	0.318	0.447666666666667	-0.0366819952720345	-0.0811032404466346
434	1.50356147403126e-08	4.93748821154293e-07	2.51933659207347e-07	5.32051252579274e-07	0.936880049027174	0.0886089771415709	0.145304496809874	0.108286950649776	0.000116922645339257	3.26106957383119e-07	0.812123882848512	1.03512749146169e-06	4.96116886336767e-06	2.0851737033672e-05	4.00914925151782e-05	0.00011489969777228	42.2176415877911	48.5436123588588	58.1003046189362	58.1065759636549	0.00627134471869795	9.5629636047961	15.8889343758638	2.57904537430977	14.8416809389691	26.0885809192368	0.056495100412576	54.5478424451704	0.04775	0.21925	0.3515	0.45775	-0.0447987021727925	0.015051742929784	-0.0849906256690988	0.0733855660313395	0.00957459161662261	0.0162688429614479	-0.0280321384657474	0.00439990333513159	0.163184539093804	-0.00931602820810812	-0.0302769717908196	0.055	0.187666666666667	0.302666666666667	0.455333333333333	-0.0150180513567322	-0.0488724775893734
435	4.04845876665929e-14	4.78388922824327e-13	1.67365155761297e-12	3.71286041613872e-12	0.559939422461899	0.235037970435729	0.0790837544015506	0.79841592793936	9.65305871907787e-12	1.13442682685273e-06	0.640082697924307	6.82397837489292e-15	1.61135843911683e-10	4.73122290802278e-10	3.90495144352184e-09	7.84215215482693e-09	68.8093992268768	80.1069444816385	86.5786738604947	86.9184829800215	0.339809119526763	6.81153849838302	18.1090837531447	0.0652279977975923	46.3976627578668	23.6853523650698	0.218634027125518	101.483526759815	0.0535	0.2395	0.36125	0.44925	-0.00491751988773373	0.0123894080623725	0.024262015983901	0.0685123785107131	0.016334418217043	0.0136129750879842	-0.0508723619071556	0.0720842073308378	-0.164503731176439	-0.0223195920506345	0.0354617048533962	0.0523333333333333	0.183	0.314333333333333	0.454	0.0254815631097462	0.0153380771706901
436	7.2675143363441e-10	1.70660790606704e-08	1.60384838041376e-08	2.07528112235279e-08	0.245605461621753	0.0809538180121803	0.0890881426194377	0.939000366158668	8.28213089973438e-10	0.000680625369626108	0.645567877336428	2.69141282482905e-11	1.37021078456975e-08	6.87629262477561e-08	3.68077797520926e-08	1.28777038438735e-07	48.5442783487379	56.42811080096	64.8849494346359	66.2330785054946	1.3481290708587	9.80496770453465	17.6888001567568	0.00585627936061428	37.6925253314566	11.541422668668	0.211533796224103	80.1172020315417	0.048	0.2315	0.35	0.4485	0.0105119102933929	0.0144294727222383	0.131161864118098	0.0463547965263806	0.0189719516474559	-0.00141349304691648	0.0406534848352777	0.17009060828791	-0.0213622741677783	-0.0189749714375545	-0.0798516922309217	0.0476666666666667	0.181	0.317333333333333	0.443833333333333	0.0138238489880337	-0.0413822686279788
437	1.25524740100687e-11	1.21257057186453e-09	1.50197156978453e-10	3.61337404482977e-10	0.953614896574587	0.018565295853046	0.0591758704480373	0.313519437140782	5.55333762095294e-08	1.88399993534916e-07	0.8760380858662	2.22320373576927e-07	5.47475948057929e-07	2.47836033614124e-06	1.2359102814258e-06	3.85704558058335e-06	56.9699689405097	62.5057952035058	76.0749489412701	76.0783324448275	0.00338350355741568	13.5725372413217	19.1083635043178	1.0157911821002	29.5133324190319	27.1486163153677	0.0243339953485702	60.3184359121501	0.048	0.23125	0.3525	0.44675	-0.031531468494343	-0.157805558396076	0.00210877923992252	0.0282693671208145	0.00343182370529862	-0.0141391645848845	0.254226127505731	0.069905212865208	-0.203686191999887	0.0167773846841266	-0.0995229294239919	0.0525	0.186333333333333	0.302666666666667	0.448333333333333	0.00119084718938014	-0.0665001245246575
438	9.5288832936669e-12	2.37667054167806e-09	9.79746122492631e-09	1.76632996526742e-08	0.459151834440774	0.3403823397742	0.61356937348209	0.659182790292614	3.19370319111709e-12	0.00180637162333743	0.947648324309917	1.35280102430496e-09	6.33208876770112e-11	2.51134452277601e-10	2.85605385014297e-10	7.86440484459854e-10	57.5404030552381	60.9673770853187	66.0826123686638	66.6305738392984	0.547961470634618	5.66319675397972	9.09017078406032	0.194517803351118	48.5659253087342	9.73657504566472	0.00431126771763957	72.9001285402167	0.051	0.23625	0.356	0.4495	-0.128556609455043	-0.00859299858244608	0.00267168156830528	0.0420422758303179	0.00236706835283343	0.0202829874974215	-0.193000223144355	-0.368850580803194	0.0443451424933853	0.0414526054660533	-0.0870664835353197	0.053	0.178833333333333	0.325833333333333	0.448833333333333	0.00434276988391219	0.0391261664078091
439	6.80440169204468e-08	2.10083776821378e-06	2.941098113098e-06	3.94453781505134e-06	0.304162149547989	0.164267191739749	0.23907273521191	0.985096622328061	1.51820902236537e-05	3.95577838373611e-06	0.934671788812781	3.12654699522461e-07	4.98883071388241e-05	0.000157654681414223	0.000342290679118285	0.000594497651687579	39.0494842496701	45.0832006933633	51.8848221966837	52.940678599487	1.05585640280333	7.85747790612368	13.8911943498169	0.000348931199368963	18.7145337072998	21.2861570628247	0.00671882956703485	59.456640489073	0.05025	0.22325	0.3555	0.4555	-0.242312577765498	-0.0483593174703051	-0.0606903545291712	0.0565422431310871	-0.0141808862644717	0.00681794565896543	0.0973604087951144	0.201707237098408	0.0448251435518932	0.0284349034334091	-0.165846027191804	0.0503333333333333	0.187666666666667	0.311166666666667	0.456333333333333	-0.0119174411749576	0.0145691266038727
440	2.61741158109459e-11	6.61788275897824e-10	1.40366915444272e-08	2.10626467203342e-08	0.320439171389501	0.804682340510892	0.464563822536012	0.251008403438917	6.27560173877012e-10	6.18223544305365e-05	0.544047755408912	2.30454043756679e-09	4.97328816985327e-09	2.44910468012627e-08	2.08980224718049e-08	7.24326741552945e-08	55.4479650842331	63.8857278434589	65.2093543604933	66.1965074897598	0.987153129266517	2.31077964630094	10.7485424055267	1.31768244387104	38.2337968859974	16.0459918402667	0.36808903383826	71.6098328303853	0.05225	0.243	0.3585	0.458	0.064552684679811	0.0825975819576468	-0.0180048178154093	0.0153019777052767	0.0129529921914833	0.00801307663129985	-0.00230635007674453	-0.0314438025578334	-0.0024691045592765	-0.0174145924326767	-0.275867221303603	0.0471666666666667	0.191166666666667	0.319833333333333	0.451833333333333	-0.00185513830056876	-0.0609083829779238
441	1.14223591447603e-09	3.32632845739957e-09	4.07473462918196e-08	6.14757292755629e-08	0.333733505811932	0.647131166754395	0.143433171085367	0.232505453385388	3.69596421078412e-07	6.78052559241585e-06	0.289050268973051	1.39013543917958e-08	2.56808224974235e-06	9.30175335289049e-06	2.54855649558293e-05	2.33064882686288e-05	47.6023379085163	60.1968622259155	62.6063826821555	63.5407389434768	0.934356261321227	3.34387671756122	15.9384010349604	1.4254682211631	25.8469072338557	20.2541771240049	1.12403966725287	67.2202066805243	0.04925	0.2315	0.36575	0.43725	-0.0132786527433134	-0.111770158813544	0.0348344402227751	0.0567290433900985	0.00404239016815871	-0.0479814382185167	0.0265768326895531	-0.0809781870045557	0.0585548544644546	0.0495325752811096	0.0127080613578861	0.0546666666666667	0.189333333333333	0.322166666666667	0.448	-0.00163561072031348	-0.00634971757948782
442	5.34346640066469e-15	4.2158877555885e-13	1.76843602680369e-12	4.16452635189147e-12	0.656044217725793	0.281487407834872	0.251451515241395	0.710005608053727	9.72268854466891e-13	3.42693233065868e-05	0.0161880968658544	8.26468785328508e-11	1.9189567956911e-11	7.19683742634628e-11	1.10090184770354e-11	1.81352634953307e-11	72.9737863405171	80.3869133272965	86.4512749518326	86.6496394616915	0.198364509858948	6.26272613439505	13.6758531211744	0.138271349788738	50.8993276446199	17.1649960809209	5.78232690160439	79.6001308606813	0.04475	0.246	0.3595	0.46275	0.0664335529980194	0.0667289514351075	-0.142835748399934	0.0511787673508082	-0.0293183267706208	-0.0262079980143701	-0.0615989970809157	-0.429037074532308	-0.0807600773599197	0.0298534240555826	0.0552973464827306	0.0463333333333333	0.186333333333333	0.3195	0.438333333333333	0.0185622677140296	0.0168075388597194
443	2.64560647909407e-06	8.84881331253984e-07	6.94132795427347e-06	8.74150381447541e-06	0.276992713127291	0.594254871216894	0.0520877454519246	0.412178572094908	0.000495872782930831	1.94776940275144e-05	0.31273161172636	1.36824279813337e-07	0.000146963810837116	1.47047893496997e-05	0.000228101860016887	1.9366533670729e-05	31.3106823660637	47.1550614168373	49.6672904736479	50.8490764149246	1.18178594127676	3.69401499808737	19.5383940488609	0.672507989134374	12.1311219441723	18.2396943176172	1.01910410717392	61.5400409641324	0.0525	0.21175	0.36075	0.45475	0.0515433855302988	0.0167100489967339	-0.120398740788278	0.0747007764086379	-0.0212367687784884	-0.00794463048035399	-0.217242716519895	-0.0112194617838638	-0.033809435634308	0.00366698545362574	-0.198303304189271	0.0488333333333333	0.1835	0.3195	0.4445	0.0302527234213368	-0.0386041877160312
444	1.00158904974582e-10	1.66763099797431e-11	5.49684116499922e-11	1.32001746667342e-10	0.835790920708808	0.279004955582778	0.00690011047243721	0.350169862789385	1.24100738559038e-10	0.000893580048951577	0.711706242620154	6.24084722091838e-08	1.17532347591044e-09	5.82871686244616e-09	3.88155217600278e-09	1.40184362345627e-08	52.6646670416376	72.1954201503395	78.4425609580358	78.4855261007979	0.0429651427621138	6.29010595045838	25.8208590591603	0.87284149226025	41.3993170106423	11.0360302010704	0.136578676923818	63.5032215784426	0.0525	0.2355	0.352	0.44425	-0.272060487745312	-0.174786058617057	-0.0996207762940256	0.0809572837330376	0.0372997131077111	0.01724711409573	-0.0183012343945533	0.197005416554222	0.20467473286879	0.0431032846490188	-0.0639997957284662	0.0483333333333333	0.182333333333333	0.32	0.448	-0.0354998072237386	0.0162469236476239
445	1.50281407285438e-13	6.15285178529156e-13	1.14273532906108e-11	2.72815220536671e-11	0.741470070671441	0.749456330103675	0.13677331758497	0.662041340115898	4.36385498367518e-12	2.38217559135301e-05	0.304716942034661	1.1508490325422e-12	5.1152858062773e-11	2.23352325796802e-10	6.07625568342029e-10	1.77631134589451e-09	66.1084415868609	79.5491939144849	82.1185174880011	82.2273562593764	0.108838771375304	2.67816234489146	16.1189146725155	0.191053380885933	47.9537821222875	17.8563934826889	1.05343655871911	87.4440318518892	0.052	0.2355	0.3555	0.45275	0.0566880158537962	-0.0398145147223185	-0.0124274922002473	0.0545574238115035	0.0145669529369449	0.0220788139347643	-0.214719569709595	0.0830388498036782	-0.0190902442870705	-0.00767399082695102	0.157700413381258	0.054	0.1785	0.314833333333333	0.442333333333333	-0.0144222881598408	-0.0686830974722414
446	3.50603625793929e-14	7.23425351409763e-12	1.30592667991367e-10	2.08255926522679e-10	0.319206136174514	0.648789707202713	0.68694236149213	0.88290108030862	1.77415581599347e-09	5.43603819337624e-09	0.87627966380717	3.82879591051369e-10	2.35992246833564e-08	7.36736025148727e-08	2.09247049226437e-07	4.70626506129924e-07	69.1054437845814	74.064313733179	76.4051408655141	77.397337310038	0.99219644452387	3.33302357685898	8.29189352545654	0.0216951073316523	36.2071812405266	34.0267213140505	0.0242384739267436	75.9394676886816	0.0515	0.231	0.35875	0.45875	-0.180450154812765	-0.0122127234370616	-0.037074415812403	0.0228072484206818	-0.0068194321680081	-0.0293377450296686	-0.0330532662694817	0.184280235755292	0.114029859038327	0.0115794320534412	0.265637338948831	0.0521666666666667	0.1815	0.302833333333333	0.457166666666667	0.028065592481937	0.0147264696890111
447	7.71188292992343e-08	1.06680827236208e-05	7.47989489527466e-05	7.17808444813888e-05	0.178544266857161	0.543664972372671	0.846007976338045	0.943225058266072	5.74761693427638e-07	0.000215620228360184	0.344897859152597	0.000135857827382991	6.87550792858196e-06	2.41734107032002e-05	7.03469549233503e-05	0.000162782276455182	38.786231495098	41.1376842476966	43.3680297117608	45.1777293370178	1.80969962525705	4.04004508932121	6.39149784191977	0.0050718599186439	24.9951009836768	13.6898191689233	0.892140692478279	43.4119443447303	0.0555	0.22575	0.355	0.44075	-0.0821523767620705	-0.0610333397282066	0.0495525741218259	0.0213505808901697	-0.0226041105042586	-0.00936226508447251	-0.184150862887907	0.0739123714756356	0.0133142695320187	0.00916562481290252	-0.127335989377882	0.0558333333333333	0.184666666666667	0.319333333333333	0.450333333333333	-0.143282681165716	0.0395884528002819
448	8.44350338388045e-11	8.10120366542844e-09	5.36980849721073e-08	9.41710646882534e-08	0.45928211378941	0.503437437116757	0.579783982953395	0.7489823532946	5.85808982042087e-09	8.99554661194657e-06	0.798936194214326	3.65427190255412e-09	5.69017098914272e-08	2.5403461445202e-07	6.47565192110903e-07	1.90102167184358e-06	53.0191455034801	58.1497486604785	61.9285295154405	62.4761731293984	0.547643613957916	4.32642446891987	9.45702762591827	0.102388161549243	33.8812383108761	19.7136724769207	0.0648843715898693	70.4893146454962	0.05025	0.2295	0.3655	0.44525	-0.176213628278124	-0.0199486182412245	0.0762610884827184	0.0248382478044292	0.00836601364021571	0.0357997160104505	0.114676857711447	0.259833205055409	-0.0990032319365847	0.00505267926370262	-0.0700038102046162	0.0488333333333333	0.181666666666667	0.3225	0.442666666666667	-0.0418635834202206	0.0680318522117339
449	1.37538975449205e-18	1.02540591748242e-16	1.76932139410443e-15	2.37230100274506e-15	0.19699077418795	0.384051588329925	0.233844837067827	0.683018718727734	1.07217247350539e-14	5.11499099520212e-08	0.593731174283594	1.04691679473766e-14	1.60629634068217e-13	9.24202002787471e-13	2.15457368429993e-12	8.41383656785682e-12	89.9109347033082	98.6275306803291	102.231024926325	103.895569989727	1.66454506340233	5.26803930939786	13.9846352864188	0.166747516545456	59.7589360472466	29.6727080359378	0.284554934925836	100.504210875902	0.05	0.23425	0.364	0.44675	0.0140699537475774	-0.0796557586037703	0.023971119206984	0.0133137345723242	-0.032485767603947	0.00935030328050465	0.00392236547532241	0.00621197293207063	-0.0407252969039754	0.0523314121580149	0.00364797586895394	0.0518333333333333	0.171166666666667	0.3115	0.452166666666667	-0.0607332679703559	0.0239135350846369
450	1.91054447728733e-16	2.79105965670933e-15	4.08935901579871e-14	1.04212976440041e-13	0.728830988058151	0.579201812769163	0.164417207941972	0.657723632771402	2.10627227209268e-14	1.51273909424955e-06	0.863160734128532	7.00224070090641e-15	3.25702163080326e-13	1.96783452072448e-12	5.60326254152129e-12	2.28403812489797e-11	79.8104623526378	91.4264751162991	95.1019002975954	95.2220880112727	0.120187713677296	3.7956128949736	15.4116256586349	0.19630057565746	58.4302518983932	23.1317272942379	0.0297052433543286	101.424558266817	0.0505	0.254	0.36	0.45025	-0.083975092991469	0.0331185702656659	-0.0434156636376009	0.0449777332271257	0.0439344965180255	0.0147035301387159	-0.076157063201972	0.179754227282284	-0.202005289507048	0.00176034116137444	0.0757454085136288	0.0525	0.1895	0.313666666666667	0.4485	-0.19589767084092	-0.0486469770228571
451	1.54790917512765e-06	8.18509086646025e-05	0.000396645418468899	0.00058336551025174	0.475621285648249	0.668868441370485	0.813239488358847	0.693536059805402	4.4174271642038e-07	0.0900746884224685	0.0417464548506937	0.000136439772460861	7.99457566800183e-06	2.38334831241305e-05	6.53565421930264e-05	0.000135977568413928	32.4499305135832	36.0707740785147	38.7639337438013	39.2728202293583	0.508886485557014	3.20204615084367	6.82288971577509	0.155284011796539	25.5027941287517	2.87303808746037	4.14545417576483	43.4000276174114	0.05075	0.226	0.344	0.459	0.000776650115160225	0.0237869397364465	0.00749385767241067	0.0337467265721115	0.000140848257592737	0.0113054629745004	0.0156027692861352	0.149693011215017	0.149114171184983	-0.00554868085349037	-0.0878996298429159	0.049	0.1845	0.327666666666667	0.438333333333333	0.0281815612629244	-0.0553718484863123
452	4.36592317964762e-10	3.31446562540694e-11	1.14600961509955e-10	1.28351337611131e-11	0.00692282867893728	0.0202934596414181	0.000310897747051689	0.898443117473748	1.33850404809382e-10	0.00304322682563908	0.869708243124067	4.41036475302935e-11	1.56223942016206e-09	4.71398557143266e-10	3.09795891151707e-08	7.19331727108807e-09	49.6049847147224	70.6540863948467	76.7132977443034	84.0061809517865	7.2928832074831	13.3520945569398	34.4011962370641	0.016288988328597	41.2514808275828	8.78136922158228	0.0269055425014812	81.0906716083574	0.05325	0.2365	0.348	0.452	-0.205953688965651	-0.0691279800798005	-0.137897450235957	0.0418255763250918	0.0432135530164885	-0.0257392621227024	-0.0768001699750963	0.0363122090987045	-0.144175933283836	0.0134821169694639	-0.777007255377079	0.0526666666666667	0.183333333333333	0.3195	0.453666666666667	0.0235065634859627	-0.168010154420038
453	3.91723817900077e-12	1.45165438933194e-10	6.66887133672042e-10	1.55826083043495e-09	0.891977474589265	0.38820563671117	0.28178769637449	0.473207167129661	3.12094284114046e-10	1.12872649688822e-05	0.622845487752191	1.92896652533212e-09	5.67656346205269e-09	2.57474653407483e-08	1.15364991928194e-07	3.51683593330152e-07	59.3791133600826	67.3259166563439	72.5396646150402	72.5581069134569	0.0184422984166304	5.23219025711296	13.1789935533743	0.514477060403806	39.5974265974801	19.2801685776012	0.241888455158914	72.0412506829713	0.05025	0.2275	0.3535	0.4585	0.00820019617988405	-0.225945535776307	-0.0125860482229886	0.014139295703714	0.0218358579444269	-0.0251821743949993	0.0184543815537036	-0.0837050380890793	-0.207938232447904	-0.0026367609508582	0.0546851366074467	0.0535	0.176166666666667	0.311333333333333	0.4535	0.0357397472575943	-0.0193938277356269
454	1.94541625516546e-08	4.18309644232427e-07	5.73176033275377e-07	5.788902501661e-07	0.173657297166449	0.110886776721822	0.133378152083216	0.73905500080589	3.43467546060395e-08	0.000675678092799412	0.941115663974098	2.53552690603353e-07	3.71313428962197e-07	1.69749620437152e-06	4.74761584889047e-06	1.46410599473734e-05	41.6777948861345	48.9369243407637	56.040488952196	57.8915735906776	1.85108463848155	8.95464924991393	16.2137787045431	0.110958962609402	30.4449994773695	11.5549862106218	0.00545643585974176	59.9865715815139	0.0505	0.228	0.3635	0.44875	0.0894213874435232	0.0900141064475325	0.0750006392475295	0.0180696504239962	-0.0226100650849987	0.0118742753690476	-0.0391657148793019	0.114999774979359	-0.0158559059723632	-0.0215342798833503	0.221676190922445	0.052	0.182666666666667	0.3305	0.4495	0.0470694734368481	-0.0496154513689728
455	4.46264491430638e-08	2.43459445409214e-07	8.69932863564574e-07	1.10924520846278e-06	0.265609378340935	0.305232920474844	0.130654325366477	0.849356377757419	1.10956106404815e-06	0.0002371940633136	0.104352403729215	1.44907451663113e-08	1.04423115443994e-05	1.42170891811458e-05	0.000116918508589044	0.000103850485120519	39.9358668279892	50.2170794054473	54.987942902786	56.2272254030031	1.23928250021709	6.01014599755581	16.2913585750139	0.0360770919842253	23.7280062028349	13.5108026693488	2.637732232497	65.1319182020875	0.049	0.23075	0.35425	0.4435	0.0183860743474111	0.0123914573874561	0.00984643476099922	0.0403237940833709	0.00710502763903562	0.0247876405628183	-0.0292906312924867	-0.0329294051615725	-0.147058545326704	-0.0215266361992763	0.193589387363681	0.0481666666666667	0.190333333333333	0.318833333333333	0.46	-0.127374591619074	0.00942292775259472
456	4.32254474640928e-10	5.67379244699449e-10	7.75352059226613e-10	1.19614685188229e-09	0.31322748702173	0.110600374839661	0.0146643050041605	0.435508414590695	2.76346071035451e-09	0.000228559395148911	0.543786288427862	4.97542320475346e-09	2.15674714514367e-08	9.85382008491251e-08	1.2081898193052e-07	3.55236491406645e-07	49.625760481882	64.2358388014181	72.1805515771193	73.1975691848784	1.01701760775904	8.96173038346024	23.5718087029963	0.608088548053274	35.3438056375871	13.5804010774809	0.368567229508699	69.7371364806804	0.05025	0.23475	0.354	0.448	-0.0674965184895278	-0.100555557922079	0.0356242369362198	0.0356178562227277	0.0314832987778689	0.00336731894507149	0.138475498296595	0.112681505558177	-0.106059396664028	0.0582507942798708	0.0161413745714978	0.0468333333333333	0.1855	0.3185	0.454166666666667	0.0213012590957927	0.101843913537638
[truncated: 545 more rows]
[truncated: 440 more columns]
