# Supplementary material for: Powerful testing via hierarchical linkage disequilibrium in haplotype association studies
Source: Biom J. 2019 Jan 28;61(3):747–68. doi: 10.1002/bimj.201800053 (PMC6637384; doi:10.1002/bimj.201800053)
Supplement: Supplementary file 1 — Supporting Information [file BIMJ-61-747-s001.zip › reproducibility/simulation/intermediate_results/2.txt]

1	0.647811664753994	0.557852272432609	0.540616939613632	0.293946983139865	0.361787115403545	0.694105548974996	0.332041506521627	0.381815143813915	0.839019929734938	1.65131318617932	4.89111694999883	5.99257209197822	1.10145514197939	4.3412589057989	0.154676762380404	0.940919404290071	0.764849462102575	3.4640361250737	0.23575	0.087	0.30475	0.176563128890435	-0.0882965461265809	0.36350005313722	-0.67150060574496	0.239166666666667	0.0926666666666667	0.313	0.108794030442695	-0.096099035429789	0.371684537656701	-0.651083773997513	0.00949373658087971	0.00630359958149643	0.0102952277588844	0.0318928143802409	0.0421784907404933	0.0362438139660785	0.0552867035759922	0.00954088572205389	0.00648543045463204	0.0103715613406238	0.0245470623292672	0.0334217518085114	0.0288598300434507	0.0476791364465004	2184.52529886448	1182.16565470393	2459.34162794578
2	0.71426040100737	0.823989268401662	0.888397754728361	0.770618026760006	0.808757196737255	0.901969118062114	0.410533811709143	0.359336814384141	0.87042945259041	1.36287175739926	2.87805507489975	2.96306614865898	0.0850110737592331	1.60019439125972	0.0151718951583462	0.677254273065955	0.840209661617337	3.15369464546151	0.24575	0.09725	0.32775	0.134306756139662	-0.143337455951881	0.33080245177495	-0.639421246559063	0.246833333333333	0.0923333333333333	0.319	0.0940796848551145	-0.127939466608576	0.350609067200274	-0.687546154177646	0.00962937335269449	0.00662707913329239	0.0104985750837623	0.0300252460258165	0.0384739962410967	0.0353582251502822	0.0568995383087976	0.00964364139493591	0.00647494454786243	0.0104246744274562	0.0248050891696305	0.0320564359453042	0.0292685839658145	0.0474918162186351	2230.47076776056	1275.99297890764	2530.29503048692
3	0.257327885472015	0.617903140676358	0.71706085646891	0.758620702977987	0.974298497754017	0.0684992530225015	0.711869348323746	0.499243704275701	0.685301201861779	4.03858304317691	4.43591092421775	4.53033963777489	0.0944287135571358	0.491756594597973	3.31862124756117	0.136416957554502	0.456543744283408	4.79222979446812	0.2295	0.092	0.32025	0.132423994253053	-0.0918221179223236	0.32440409189657	-0.746419841231504	0.245333333333333	0.0898333333333333	0.313833333333333	0.154305504073737	-0.121153268091486	0.30781888770441	-0.762204687821019	0.00940527004143295	0.00646443303370246	0.0104354884149823	0.0299458949538703	0.0413975852174178	0.0361061465512123	0.0546145952253556	0.00962386376780943	0.00639547526222193	0.0103790581718853	0.0258319980455775	0.0326114914879893	0.0296360367589134	0.0429223176260016	2154.68591887615	1228.5633364946	2508.23102772271
4	0.820510667465876	0.771637324048105	0.851139736681447	0.811417222128202	0.657791646851609	0.95401639749988	0.42582570242633	0.725227499437985	0.816245955872587	0.920365099460469	3.29022450302	3.34715356645756	0.0569290634375648	2.4267884669971	0.00332511840679217	0.634181350569634	0.123538916530379	3.67601365472055	0.236	0.09175	0.317	0.0869831534962732	-0.0643065185215813	0.385625609703325	-0.715467025461921	0.2365	0.0965	0.313666666666667	0.0815826486957871	-0.135022032725946	0.350762939127172	-0.742112450645242	0.00949721530498675	0.00645653251800671	0.0104071924565376	0.0296459291754739	0.0412177753422581	0.03564836602597	0.055583400907946	0.00950415906431284	0.00660421704984177	0.0103775619169492	0.0234751320935226	0.03328266176048	0.0283284049457741	0.0457607516942673	2185.70072829149	1226.27238311246	2498.34971030476
5	0.655531874859567	0.868320461615141	0.436847236701455	0.0354664733618314	0.257236528323867	0.635014969286988	0.702991437445079	0.251755686970216	0.772755541811638	1.61704195069979	2.50131504815727	6.92389018127869	4.42257513312143	5.30684823057891	0.225321243628059	0.145378606172926	1.313534631332	4.06073856809319	0.22875	0.09325	0.32625	0.130983093095365	-0.0519947246907179	0.359358336366627	-0.595526656901489	0.232833333333333	0.091	0.315333333333333	0.11189996540218	-0.028406935168534	0.382070349624197	-0.747070710263423	0.0093944582958964	0.00650371954607261	0.0104862027910244	0.029649919826092	0.0412995298937594	0.0359701018764817	0.0593403813599642	0.00945281248851804	0.00643274359002809	0.0103924546026165	0.0245074994283179	0.0343393512876165	0.0291944717892499	0.0425590101844124	2151.04614207369	1239.97335770188	2525.96431551585
6	0.640349297144179	0.83263343252448	0.90184855738963	0.945565955674016	0.889941344085742	0.953778028578039	0.22764634941607	0.536780575862686	0.688207793621246	1.68466134419941	2.80714746172089	2.81180906928057	0.00466160755968303	1.12714772508116	0.0033597198616917	1.45550706127415	0.381539304455146	4.76835401773095	0.2325	0.09975	0.3135	0.118303732199833	-0.111667143227728	0.364766432543898	-0.702117217126903	0.233	0.0925	0.307666666666667	0.0955780981227776	-0.128158867248071	0.357184510212508	-0.734788896410021	0.00944809548290697	0.00670241970970056	0.0103760641070291	0.0285726634109304	0.0414767573582729	0.0339667414908478	0.0542768239253689	0.00945516790438171	0.00648019069439456	0.0103226558140806	0.0240623908406289	0.0341186872657712	0.028737246622008	0.0466902201237166	2169.1180747067	1298.13327906946	2487.4900239758
7	0.270770066253628	0.438853172213975	0.170766517590901	0.034583008336332	0.170405732246994	0.189057793576229	0.355975106155896	0.218443661909342	0.34756610449157	3.91517960192141	5.861756793518	10.3274028954802	4.46564610196219	6.41222329355878	1.72494471715981	0.852042711660943	1.51456608705303	7.83282323848319	0.237	0.097	0.321	0.121733148890806	-0.0568618378248294	0.373702905378532	-0.601556341697386	0.2485	0.0915	0.309333333333333	0.103190334326337	-0.0937200151930586	0.345954006660143	-0.797669098609806	0.00951108460509014	0.00661947193546073	0.0104419355010699	0.0293596999355908	0.0408012882104501	0.0348257410184116	0.0569767066908435	0.00966543249382284	0.00644861747459615	0.0103381114999696	0.0251430874625325	0.0328911642229521	0.0290281393323596	0.0408386576670048	2190.38859065228	1273.76339332708	2510.48373138019
8	0.0595519451057362	0.0877816662499807	0.135725890588656	0.827237368762674	0.456434363936401	0.0513403823306335	0.0983281129101351	0.908614727313133	0.156815579629011	7.42368993817945	11.0193034063814	11.0669347661606	0.0476313597791886	3.64324482798111	3.79713423844623	2.73245368287644	0.0131758312327293	10.6046954894833	0.2315	0.099	0.31025	0.135806029775778	-0.115882553282875	0.286083049760237	-0.732413342048356	0.2485	0.0891666666666667	0.309166666666667	0.107076092685217	-0.114908553617921	0.358762572055538	-0.685387541629508	0.00943389496375137	0.00667995590595123	0.0103465450391483	0.0288891167208859	0.0418508569889613	0.0342072187110058	0.0560651119602877	0.00966543249382284	0.00637403328052511	0.0103365730208494	0.0255604387428365	0.0327338625300599	0.029393222274703	0.0473982909621368	2164.32986244683	1291.5207068548	2477.2021927037
9	0.826855744741015	0.214718855031698	0.209967441044071	0.253081254777203	0.067799989838323	0.452986599937216	0.587398567515015	0.87422705485168	0.733653516126251	0.894081893038674	8.33283480075625	9.6390489231344	1.30621412237815	8.74496703009572	0.563168040122036	0.294425273010347	0.0250562194105441	4.39222325314191	0.239	0.0915	0.3135	0.113179935331392	-0.0624018431365649	0.327390964536554	-0.728531933622909	0.2325	0.0883333333333333	0.315	0.0584328805452584	-0.178475182615437	0.383006530674709	-0.846602045926785	0.00953860537480444	0.00644861747459615	0.0103760641070291	0.0303389736079022	0.0412248942255215	0.0358460976485	0.0560025125396392	0.00944809548290697	0.00634707968187117	0.0103894884732295	0.02404584651971	0.0331369632646129	0.0296658525920577	0.0405743618202689	2199.69801895105	1223.97842967668	2487.4900239758
10	0.64227622308171	0.695297115636915	0.723071977661168	0.431761934363267	0.591072431414612	0.780396859642317	0.52348164431118	0.349238933972256	0.676066517017181	1.67602881216226	3.8623553430225	4.48043462266287	0.618079279640369	2.80440581050061	0.0777304969888064	0.407028388788603	0.876220550242579	4.86801192301665	0.23475	0.08925	0.32525	0.121487029947763	-0.0373765462645959	0.393902969760123	-0.662807304829186	0.237166666666667	0.093	0.316333333333333	0.0931777905057505	-0.10474314439658	0.412816289062817	-0.748227908189044	0.00947977593753739	0.00637671937794133	0.0104778868005864	0.0306256323313734	0.04082749836147	0.0365537169890542	0.0552426126298261	0.00951338907699615	0.00649589087802047	0.010401315852502	0.0241764138820383	0.0332825065027927	0.0286771043449962	0.0421301141601143	2179.80969531964	1203.19661681058	2523.05443132775
11	0.133080259193867	0.4455554244321	0.562821365119159	0.984006633784697	0.994897253473731	0.51387864620501	0.661670680520591	0.0340806518421828	0.484104602791977	5.5947468873419	5.80352579053942	5.80392763483906	0.000401844299631193	0.209180747497157	0.426161158871764	0.19150050868393	4.4906532745772	6.48757299337541	0.234	0.09075	0.33525	0.0757272167827844	-0.0949600621678812	0.36595021849659	-0.682238733843966	0.239666666666667	0.0933333333333333	0.315	0.0864003207028435	-0.108123699870691	0.371744320735306	-0.676539726307287	0.00946925727904297	0.00642478464065835	0.0105586202214347	0.029476187943796	0.0395296528078698	0.0369466862988777	0.0596924452183931	0.00954771476356416	0.00650632594093902	0.0103894884732295	0.0241629609205602	0.0331295684569567	0.0288247912071114	0.0478571437494845	2176.25838386857	1217.07849515229	2551.33777061219
12	0.314936915869372	0.33877425831459	0.327016576563739	0.262864584063689	0.340377087738073	0.211533275703048	0.655805524223886	0.155951358077399	0.350523794703538	3.54527883211631	6.81002218439608	8.06362966951929	1.25360748512321	4.51835083740298	1.56090147572104	0.198658904450895	2.01305157624847	7.80039352609739	0.253	0.0935	0.30475	0.0800962770078661	-0.14075561323587	0.365444949015938	-0.586600210080913	0.242	0.0961666666666667	0.318166666666667	0.131174637901004	-0.106032470163079	0.362005375522683	-0.610517386900801	0.00972331072144117	0.006511534000335	0.0102952277588844	0.0303362970873879	0.0397551160288514	0.0347930924312796	0.0631325046767094	0.00957934663434675	0.00659401698317738	0.0104174171815672	0.0244508177362632	0.0327073100082249	0.0285190200083634	0.0467698733881731	2262.42818015944	1242.24646326762	2459.34162794578
13	0.836006767940156	0.544794593748614	0.565858720483065	0.375320365244948	0.295371299211812	0.403157070789878	0.764711147555159	0.98604172586773	0.419136178412299	0.856100272638287	4.99235053765733	5.77832426529858	0.785973727641249	4.92222399266029	0.698889557361326	0.0895804955180211	0.000306074840409565	7.09421970127029	0.24025	0.08925	0.3205	0.129906008814176	-0.00649934473663576	0.373409442541739	-0.486422227309171	0.233	0.091	0.320666666666667	0.0878347771035729	-0.098817490239285	0.374524301059192	-0.629283703807887	0.00955565926883284	0.00637671937794133	0.0104376408816162	0.0311060059709248	0.0408920855233673	0.0364718467132344	0.0615686282128763	0.00945516790438171	0.00643274359002809	0.0104390739488823	0.0241673555891428	0.0333880440110542	0.0294575941100679	0.0506580845112427	2205.47170671353	1203.19661681058	2508.98307673322
14	0.861742112030569	0.783091726727177	0.864027182663509	0.896343182476171	0.649918455839978	0.488975187841546	0.720203722337624	0.723972115501667	0.900656308467203	0.748496231481113	3.2020642437019	3.21903768871925	0.0169734450173564	2.47054145723814	0.478780570530944	0.128297594668766	0.124718573028076	2.82556536913196	0.2395	0.09025	0.308	0.100316731883116	-0.0340996658813717	0.347513070002383	-0.599956472596366	0.2335	0.0881666666666667	0.311333333333333	0.154087987766227	-0.0554230494062479	0.319231735742099	-0.56594734338542	0.00954544041500224	0.00640882245444717	0.0103257595679605	0.0303927473740687	0.0419466107583392	0.0357518616097504	0.0629624216641086	0.00946222182264348	0.00634166864148206	0.0103564507665843	0.0255053753569129	0.0343942356365514	0.029810931967175	0.0520150747459465	2202.0116107959	1212.46340233929	2469.9642581554
15	0.852797805675613	0.613852535734434	0.712585058524768	0.750374969813294	0.436404600867943	0.527851476320049	0.734065484576687	0.772319353320439	0.874938020054733	0.786062110419152	4.46619747928344	4.56741370405871	0.101216224775271	3.78135159363956	0.398525997872639	0.115411405272425	0.0837190360707609	3.10692151988463	0.2425	0.0905	0.31925	0.132079646446111	-0.157179465052882	0.395384436429134	-0.744910482393816	0.237	0.0925	0.3165	0.0979205566235922	-0.104585329752215	0.377873166337584	-0.762938420446852	0.00958607434827758	0.00641681094714233	0.0104268441193462	0.0310365399570983	0.0393845997088567	0.035959051725146	0.0505068369167911	0.00951108460509014	0.00648019069439456	0.0104027873184064	0.0243088305557701	0.0332864496383534	0.02899880575219	0.0427522454095582	2215.77813859026	1214.77246740117	2505.21134270391
16	0.448094496788596	0.857434630497485	0.677236874972407	0.1326502338689	0.698228552848324	0.961740993134784	0.554225839006708	0.119754064579664	0.85032525267155	2.65403885944033	2.59720123494117	4.85841294181955	2.26121170687838	2.20437408237922	0.00230101959641615	0.349800932453036	2.42053448613478	3.3551110205321	0.23725	0.0945	0.32275	0.115553067362615	-0.144607566677591	0.355474556156595	-0.667259662192778	0.237666666666667	0.091	0.308	0.123069226821468	-0.153028348807178	0.354213989577934	-0.778978552843406	0.00951454055595936	0.0065426506967031	0.0104568585959574	0.0297189126590857	0.0397718223737893	0.0355462656030899	0.0579480204014908	0.00952029038819977	0.00643274359002809	0.0103257595679605	0.0249049935040691	0.0334347750733911	0.0290294830786017	0.0427055380639526	2191.55709745673	1251.30946002206	2515.69991661657
17	0.911713078068556	0.677804878640893	0.779607108250057	0.921075354736614	0.482598791976423	0.644622496895508	0.760971374347691	0.751163391037269	0.952341572894755	0.53242092239816	3.99166171550314	4.00147841138096	0.00981669587781653	3.4690574889828	0.212747390914956	0.0925409547226081	0.100556032419263	2.12924753861619	0.2385	0.0955	0.314	0.137148859033734	-0.0252348309815125	0.336013717425723	-0.755741047482528	0.2345	0.0973333333333333	0.311	0.116422424605736	-0.122453224070276	0.351356885211252	-0.78089955006206	0.0095317523127217	0.00657354400155427	0.0103805528725097	0.0299322711422381	0.0415569040058108	0.0349842760980078	0.0502656355162035	0.00947627431470004	0.00662961187812719	0.0103534098995584	0.0237347310020905	0.0337761372230963	0.0280791899492328	0.0413209553390443	2197.37892894219	1260.32571049434	2489.05531514795
18	0.240120925480479	0.126091872353698	0.143666581012666	0.337453356624827	0.153757536361767	0.531322938906233	0.0575814315786442	0.852505189446518	0.287990680079646	4.20540873926075	9.96598313347931	10.8860654611999	0.920082327720593	6.68065672193916	0.391860734476722	3.60571129280379	0.0345673409829033	8.53241919772104	0.23775	0.09275	0.30575	0.0947522950245254	-0.08860433172668	0.390449223135049	-0.700068569032762	0.232333333333333	0.0818333333333333	0.3075	0.17224611145238	-0.0318522640205528	0.311789225780371	-0.605389090845062	0.00952143884341145	0.00648804794472625	0.0103046864110955	0.0297206242813516	0.0418500124977403	0.0348445921974095	0.05618830727979	0.00944573389007645	0.00613083297774005	0.0103211015676034	0.0267349285682668	0.0349900478931228	0.0309165836405409	0.0519560737961136	2193.88996756026	1235.41826940452	2462.63131321172
19	0.472698086329609	0.759134247767691	0.787480073529055	0.459412969241373	0.840980773846826	0.309111519125476	0.464595395282042	0.532769859732009	0.773119142173994	2.51437896446078	3.3855118520587	3.93283634740146	0.547324495342764	1.41845738294069	1.0344682102259	0.534800971860932	0.38910569799009	4.05760420055244	0.23925	0.09125	0.31225	0.114058074490037	-0.150006525093443	0.378559244301548	-0.695368566902055	0.248166666666667	0.087	0.318166666666667	0.0979919741269148	-0.136684114768448	0.348167087569679	-0.669100177383433	0.00954202514521608	0.00644068784991091	0.0103647808993507	0.0304157303617739	0.0404250124939559	0.0355709588197627	0.0566722088955637	0.00966108971277724	0.00630359958149643	0.0104174171815672	0.0257723926830224	0.0319317803701591	0.0302349299497495	0.049830957777254	2200.85550165115	1221.6814688182	2483.55645895776
20	0.103760011182831	0.33090142493035	0.248815300639352	0.141525236628732	0.576949117790212	0.0248300720366926	0.516952468190544	0.930263360228001	0.266659902912207	6.16704467892123	6.89252015698003	9.05381662030049	2.16129646332047	2.88677194137927	5.03569848504958	0.4199690899286	0.00765861156469327	8.80902225874965	0.25125	0.0905	0.3205	0.114529449208152	-0.121408106310079	0.365803271235279	-0.621807243483921	0.231666666666667	0.0943333333333333	0.319666666666667	0.133100599085809	-0.113297978912451	0.394921555057703	-0.691941642739511	0.00970096763918777	0.00641681094714233	0.0104376408816162	0.0313388995398238	0.0387449776340687	0.0362398694260029	0.0586459010379908	0.00943626688248323	0.00653748017980387	0.0104304526083604	0.0242225094896194	0.0334661202110174	0.0287035523894275	0.0434277327801644	2254.81699171657	1214.77246740117	2508.98307673322
21	0.766401407802993	0.442349025044095	0.522788687670733	0.574713651331909	0.287101028101612	0.73838066082518	0.428009761340935	0.692791317103967	0.309071638549529	1.14426118999836	5.83131742293699	6.14617650743821	0.314859084501222	5.00191531743985	0.111555024330301	0.628217880838747	0.156080209813808	8.27379070437963	0.24275	0.09275	0.31825	0.0852163593010078	-0.06477154974999	0.347648128184786	-0.713088081704694	0.239833333333333	0.0975	0.3145	0.1320062168297	-0.162557354638692	0.341678830490436	-0.739438542241077	0.00958943154460546	0.00648804794472625	0.0104181446341856	0.029880526457152	0.0403507053958428	0.0357326554511576	0.0566952708827731	0.00954998711542221	0.00663467289639972	0.0103850276552208	0.0241622149810101	0.0326765270359504	0.028232319928028	0.0431317281619889	2216.91648009573	1235.41826940452	2502.17325242461
22	0.612640091429383	0.714326626389775	0.806752493683769	0.840297811890067	0.744700539951565	0.393207238545524	0.320827039140198	0.685374663402848	0.772966675069535	1.81055802213814	3.72133397425932	3.76194128481802	0.0406073105586984	1.95138326267988	0.729000865918351	0.98557196231468	0.164138355807154	4.05891866114771	0.226	0.0825	0.3105	0.119088892499704	-0.127169661599748	0.323166865250981	-0.848741396310953	0.233333333333333	0.0881666666666667	0.314333333333333	0.0877001256908791	-0.136503972814432	0.382441293020216	-0.818302417325932	0.00935445096606093	0.006153519960474	0.0103488368531012	0.0313777933136019	0.0423444140869434	0.0378292089972488	0.0503053331422438	0.0094598725699115	0.00634166864148206	0.0103835376135077	0.0246149024644382	0.0335072453598993	0.0296729933598518	0.0411546385110233	2137.59095595261	1139.33271078772	2478.00055945302
23	0.0670160667020373	0.0465888337367336	0.0748625662164115	0.746623583971944	0.220202673922247	0.516264175306844	0.0245137273229302	0.117561685552665	0.00239959944476262	7.15842409927791	12.7844888398358	12.8888789738194	0.104390133983543	5.73045487454146	0.421350025639185	5.05791395457163	2.44950834289375	22.1435511863086	0.244	0.0835	0.30025	0.160398169484626	-0.143483715646688	0.371035217661441	-0.649970724650405	0.238333333333333	0.0966666666666667	0.315	0.0764312222314679	-0.123110922475471	0.373272325762583	-0.691086480369915	0.00960615110590786	0.00618732708916008	0.0102519520097397	0.0329564331902852	0.0410863769032601	0.0368065455366658	0.0586389798739241	0.00952946394711358	0.00660930802636742	0.0103894884732295	0.0234725605902278	0.0331233567896852	0.0282510789857434	0.047220597310971	2222.58780647548	1148.94180224077	2444.3039109363
24	0.424568624566212	0.225571302318224	0.316619861826897	0.92237916368694	0.249493709826469	0.563617665392863	0.280962794953822	0.455432801285997	0.0517103760954982	2.79351470830443	8.17484914743909	8.18434316525963	0.00949401782054338	5.39082845695521	0.333479011846066	1.16242687997055	0.557095701102298	13.9703974064501	0.24425	0.09725	0.31225	0.10200179533206	-0.144461852062892	0.435572024230245	-0.63614030287547	0.249333333333333	0.0908333333333333	0.319333333333333	0.146939567678409	-0.148047696088792	0.334170444539405	-0.666950455775886	0.0096094817664591	0.00662707913329239	0.0103647808993507	0.0294682934599055	0.0399522780061065	0.0338439179791998	0.0539574239094412	0.00967625578796614	0.00642743925931319	0.0104275665833503	0.0257979646143158	0.0316584552640879	0.0296193753005354	0.0462839636984108	2223.71800214401	1275.99297890764	2483.55645895776
25	0.699423304053703	0.538170120282149	0.349187077594455	0.0959903128740881	0.171926241535789	0.585961406065976	0.289190977341569	0.923066672096612	0.653255728609479	1.42612144671875	5.04409549860065	7.81502655519944	2.77093105659878	6.38890510848069	0.296695649169123	1.12338390225341	0.0093260590601858	5.05496356395912	0.24275	0.09525	0.31675	0.0468220790213722	-0.0798475073826758	0.412251858148629	-0.668357052565477	0.238	0.089	0.315833333333333	0.105450402261604	-0.124199340513983	0.370461155787449	-0.777555967889277	0.00958943154460546	0.00656584144546177	0.0104049916230306	0.0286950973354854	0.0403522919953066	0.0346768409561626	0.0577664746271877	0.00952488118985431	0.00636865605052942	0.0103968921860337	0.0250015750451059	0.0330823879587367	0.0296467560166378	0.0427929872191307	2216.91648009573	1258.07600620765	2497.58153979982
26	0.205437194782373	0.325892949063326	0.176235642094931	0.0702076649053151	0.227198503978899	0.148241694612894	0.338596781510707	0.249783654931702	0.209699665459972	4.57800348428282	6.94575464912123	10.2239131065617	3.27815845744044	5.64590962227885	2.09025118720092	0.915737040085332	1.32451331696757	9.64337591127881	0.241	0.09275	0.301	0.11571905669594	-0.0936120416915022	0.336741300518796	-0.782825019723588	0.2285	0.0871666666666667	0.311833333333333	0.102840058195033	-0.115840196911695	0.413737868300283	-0.612082285398287	0.00956583779008996	0.00648804794472625	0.0102592458817903	0.0302747871222318	0.041889016595279	0.0348898687620031	0.0519458031727164	0.0093908449558329	0.00630905869010759	0.0103610003349941	0.0247410171548951	0.0343339177900367	0.0295496340096781	0.0506458309593828	2208.91947587042	1235.41826940452	2446.83688188517
27	0.431450475159486	0.771897219343438	0.649989188625112	0.180500095701242	0.67537382304768	0.314881211234872	0.217672101417392	0.737565864814343	0.363049299102156	2.7520727996598	3.28823393426137	5.08173564655954	1.79350171229817	2.32966284689974	1.01009028190674	1.51965241088783	0.112277606496718	7.66509597824476	0.24375	0.09525	0.3095	0.11497248957359	-0.118525962568446	0.365216540410581	-0.779714824594946	0.235	0.088	0.312666666666667	0.081497493912951	-0.0903940785791115	0.39655030444299	-0.697741392194841	0.00960281603426276	0.00656584144546177	0.0103396484062362	0.0299847640151015	0.0405281789158413	0.0346662887814337	0.0496059353022289	0.00948327297050531	0.00633625078709946	0.0103685517090567	0.0246344476229085	0.0338749355676702	0.0295475150987534	0.0478460159922037	2221.45625552876	1258.07600620765	2474.80008086833
28	0.448139986965042	0.665348456774062	0.717503399770218	0.505699565931568	0.759122262307764	0.181674224489633	0.485779698541427	0.880977326785067	0.60925930760676	2.65377501176044	4.08371502242153	4.52667017713975	0.44295515471822	1.8728951653793	1.78387494527124	0.485860446387051	0.0224191911765956	5.41661904363114	0.23025	0.09275	0.31175	0.107073412835587	-0.108403558988575	0.377304835870078	-0.675442174900615	0.241833333333333	0.0886666666666667	0.313166666666667	0.0777081061327489	-0.14834391901442	0.392438496402192	-0.746228182079606	0.00941603948854426	0.00648804794472625	0.0103602430506255	0.0294492343663645	0.041934283038783	0.0352294460043771	0.0584940876514764	0.00957710011090927	0.00635788139023768	0.0103730638195415	0.0248520764764446	0.0327287183814439	0.0294699423541424	0.0455029392399954	2158.31297155744	1235.41826940452	2481.97488748751
29	0.0955193866326255	0.231388098128424	0.193867523363433	0.177919115333036	0.47006274069586	0.378419019137155	0.0573665390524499	0.108638473186082	0.291897789341333	6.35596263033949	8.09273013512211	9.90765046604065	1.81492033091854	3.55168783570116	0.775831616329015	3.61192912371644	2.57391638235276	8.48344690543422	0.243	0.08975	0.3035	0.131608269053168	-0.189838660598187	0.312139722639435	-0.707402918688338	0.235333333333333	0.101166666666667	0.318666666666667	0.112354559520661	-0.135482436460592	0.342315545508792	-0.776008498115027	0.00959278430672647	0.00639280084949865	0.010283323799929	0.0312071465480141	0.0403402375218706	0.0357453181977347	0.0601441532641837	0.00948792855010322	0.00674453337721367	0.0104217761355741	0.0232097016028701	0.0330161204688477	0.0278135151569202	0.0411006227918302	2218.05346159294	1207.83612993407	2455.20296887156
30	0.673787140843353	0.497583649502849	0.157509101799796	0.022294146282631	0.0597747404173495	0.614849358255521	0.367448460292766	0.558186139948465	0.742894600600986	1.53687054937836	5.36774275186326	10.5904243856821	5.22268163381887	9.05355383630376	0.25317345955591	0.812275134535412	0.342854546075614	4.31474630686194	0.234	0.09225	0.31875	0.150908495738703	-0.165414270457175	0.319762068719548	-0.620765332837534	0.229666666666667	0.087	0.324333333333333	0.12460780902925	-0.058004894041784	0.339383116005888	-0.776050191419949	0.00946925727904297	0.00647231907488371	0.0104225012840732	0.0304360523481038	0.0402426760431321	0.0359880032350165	0.0615083091749054	0.00940766690219822	0.00630359958149643	0.0104702160351648	0.0251394550141296	0.0337358851656604	0.0305429995131626	0.0431808709224479	2176.25838386857	1230.8512971517	2503.69460013738
31	0.957852549018509	0.859429783207976	0.497446901505564	0.0516023825778718	0.194936158490712	0.817921073600201	0.977688648171273	0.641530190456926	0.649370379687822	0.311493596098444	2.57981980912155	6.36843311096163	3.78861330184009	6.05693951486319	0.0530010989914445	0.000782140666160558	0.21674649036504	5.08680790660146	0.2365	0.094	0.31325	0.0838620454259536	-0.11249574874993	0.399729808753105	-0.664744895905619	0.2385	0.0941666666666667	0.317666666666667	0.107490844746125	-0.166269647516214	0.354120594472747	-0.819146268659223	0.00950415906431284	0.00652712047160349	0.0103738144750801	0.0292209524375057	0.0410403158134018	0.0348746285908192	0.0581174016116866	0.0095317523127217	0.00653230344303705	0.0104130443927096	0.024274207848505	0.0325312787015655	0.0288753714732885	0.039516753546148	2188.04742851726	1246.78383269527	2486.70563621962
32	0.140728973765886	0.283761164253934	0.362680183757403	0.617615538309235	0.698344738065583	0.521142970510335	0.387795371251841	0.0618421272287965	0.507915658402018	5.46529805027603	7.41980421847984	7.66903739693953	0.24923317845969	2.2037393466635	0.411630728189266	0.745843598177999	3.48727971980043	6.27601372906511	0.24175	0.09425	0.29775	0.0589782453335334	-0.149091469415515	0.391879108840361	-0.699207439883922	0.236166666666667	0.0891666666666667	0.315333333333333	0.0749998678400552	-0.0734510371432761	0.402121100710149	-0.692771440653601	0.0095759761073848	0.00653489258982734	0.0102274028293755	0.0290483008154074	0.0415030462594241	0.0341352345720679	0.0592564570560931	0.00949953191817593	0.00637403328052511	0.0103924546026165	0.0244140362112567	0.0336968377393846	0.0294003857838855	0.0473379326655892	2212.35494448531	1249.04811062735	2435.78324397013
33	0.81824917472178	0.951753876849199	0.669115067956239	0.0687089393857885	0.406645242550935	0.953980514536485	0.476630274329419	0.627723798272694	0.701355029615434	0.92972509397805	1.61140622375751	4.92500337123784	3.31359714748032	3.99527827725979	0.00333031566151476	0.506563528478182	0.235160116450061	4.66016229557425	0.236	0.09225	0.31375	0.116746044201664	-0.122167833386483	0.316800264741827	-0.643195674041097	0.2355	0.0965	0.309166666666667	0.0986036595582904	-0.116407913791901	0.347491607293712	-0.772386302244986	0.00949721530498675	0.00647231907488371	0.0103783102387482	0.0300653962715343	0.0409486069110973	0.0357303477889202	0.062719463800612	0.00949025328712184	0.00660421704984177	0.0103365730208494	0.0236672089099025	0.0338769786283489	0.0281559446313788	0.0431007086674528	2185.70072829149	1230.8512971517	2488.27325011766
34	0.68863428815831	0.545157190829304	0.659312359634725	0.899948293200552	0.472901896562294	0.729858815257938	0.395628750530013	0.573242868519788	0.64000459652908	1.47248885172303	4.98952599346376	5.00533318792441	0.015807194460649	3.53284433620138	0.119241306136246	0.721571993192811	0.317286619105289	5.16361148979735	0.236	0.0875	0.3105	0.121149629959745	-0.0959285399949737	0.353572662183763	-0.719036848098208	0.239	0.0826666666666667	0.315833333333333	0.0648083640002706	-0.088128649541419	0.336965432853558	-0.783219541948966	0.00949721530498675	0.00631995616463924	0.0103488368531012	0.0310435453336108	0.041522354743707	0.0364791657507527	0.0571083781787297	0.00953860537480444	0.006159173008653	0.0103968921860337	0.0254491246975523	0.0332869889842323	0.0310486225048039	0.0472683758673975	2185.70072829149	1186.86102633454	2478.00055945302
35	0.587233767628816	0.37997133683648	0.146004433870303	0.0352069380381788	0.0635112031381777	0.946028261618673	0.172066084553195	0.848166806121329	0.701894882626272	1.92918569497851	6.39935226785747	10.8344628939376	4.43511062608013	8.90527719895908	0.00458264159533428	1.86484998447395	0.0366561544415163	4.65571156909543	0.23175	0.0905	0.326	0.137031645506155	-0.142964020474976	0.336037964753011	-0.79948722280997	0.232333333333333	0.0986666666666667	0.327833333333333	0.117619414003688	-0.146613619046307	0.421988139092443	-0.589588747367276	0.00943745206614319	0.00641681094714233	0.0104841288850929	0.0304349210409246	0.0401042075572398	0.0366978641058325	0.050109935356958	0.00944573389007645	0.00666993416674199	0.0104992588625472	0.0234583417390363	0.0325314486172771	0.0281034988123452	0.0455869155545138	2165.52902070158	1214.77246740117	2525.23855160678
36	0.410481746895403	0.592370433015998	0.671696679466623	0.59923587702226	0.731393561653771	0.826038089350002	0.511770690629352	0.175582327039856	0.670294413348168	2.88010904532348	4.62769203114294	4.9038419428216	0.276149911678658	2.02373289749812	0.0483057357159851	0.430444966681534	1.83462425138168	4.91533677785127	0.24125	0.088	0.32875	0.0901630462859814	-0.0984981148289615	0.394785092846558	-0.604244386129793	0.239333333333333	0.0918333333333333	0.315833333333333	0.11958211845313	-0.122464129569704	0.323567758262519	-0.681300757965339	0.00956922168997437	0.00633625078709946	0.010506755669918	0.0307606590459765	0.0392803681241996	0.0370124862424304	0.0608731820428368	0.00954316406830888	0.00645916763479462	0.0103968921860337	0.0248200150692079	0.032978495439647	0.0293207286344078	0.0485879455669012	2210.06599751292	1191.54387344106	2533.15947460165
37	0.747074500011327	0.588556973153847	0.695127416593383	0.814711852115235	0.479902767712963	0.59758653477406	0.464124478372571	0.722525343224012	0.651907025011374	1.22475026902248	4.65653441206086	4.71145519190031	0.0549207798394491	3.48670492287783	0.278651350501605	0.53592975985066	0.126085897996745	5.06601676169583	0.23475	0.095	0.302	0.147170044814357	-0.0760814748427301	0.328927011213828	-0.674058377335512	0.239333333333333	0.0906666666666667	0.305333333333333	0.149356571007236	-0.153861759271619	0.359620000576565	-0.647195231930987	0.00947977593753739	0.00655812507522166	0.0102689203601295	0.0299284326207768	0.042689067312875	0.0344957365381571	0.0571755733076806	0.00954316406830888	0.0064221283837681	0.0103007522634534	0.0253462497101113	0.0334779010544202	0.0289557130195437	0.0476563489348289	2179.80969531964	1255.82340092661	2450.19754402716
38	0.642877454440042	0.189577432813257	0.122660523657148	0.102932354690307	0.0455633990134162	0.783815597414673	0.21401197884447	0.950732867670356	0.550586740187279	1.67333840434367	8.72611004058126	11.3856213503022	2.65951130972098	9.71228294595858	0.0752679696870473	1.54407694455313	0.00381756952083379	5.90753437618125	0.24875	0.096	0.30975	0.192317022866746	-0.156401802716202	0.271851091815174	-0.617112699604211	0.246333333333333	0.0886666666666667	0.310333333333333	0.0921598436785238	-0.156267465764382	0.370408082455535	-0.760273840840581	0.00966868452687542	0.00658890786499756	0.0103419508180692	0.0310545954993795	0.0395752307210238	0.0347895201263862	0.0587704368077952	0.00963706633965589	0.00635788139023768	0.0103473093692694	0.0253189738628174	0.0324761798308002	0.0294795454739678	0.0445972218308874	2243.83083179254	1264.81644322679	2475.60195393045
39	0.328508929406017	0.430137687036058	0.419558058222159	0.283168965856932	0.455555086997879	0.146648234386658	0.351481121734408	0.979077576978827	0.388730776590814	3.44089654674099	5.93829555356206	7.09011324670064	1.15181769313858	3.64921669995965	2.10677346165539	0.8681026125887	0.000687770263539278	7.39715737520537	0.234	0.09825	0.32125	0.142971719230589	-0.132005440725168	0.37394563972682	-0.53827234564787	0.246666666666667	0.0926666666666667	0.3215	0.128586325114774	-0.117324393523852	0.316099881353004	-0.673076122730502	0.00946925727904297	0.00665737403670038	0.0104440776581307	0.0292607272572908	0.0403901144465373	0.0345848913792225	0.0588587488261436	0.00964145164931423	0.00648543045463204	0.0104462163828996	0.0251779226124103	0.0319783137328347	0.0294403849063038	0.0473138156665905	2176.25838386857	1284.88290992443	2511.23233796072
40	0.101511829844209	0.0567557289071948	0.0852079314078264	0.610912329969996	0.178848077743218	0.758994129458529	0.468028626682229	0.0314864583798926	0.195226980245071	6.21711596623936	12.2433149666176	12.5021635051562	0.258848538538587	6.28504753891684	0.0941274320539378	0.526626465700247	4.62624195629724	9.88427382590973	0.2365	0.08825	0.32725	0.142912947450847	-0.0212400556751367	0.376794403315423	-0.669458719952069	0.239166666666667	0.0925	0.306833333333333	0.0929838438617486	-0.0915221134191865	0.350159290424612	-0.790809012559637	0.00950415906431284	0.00634437501233562	0.0104944645238726	0.0312542142145076	0.0405751003530774	0.037026047886429	0.0538909317496181	0.00954088572205389	0.00648019069439456	0.0103148687681083	0.0243539578064722	0.0339311352532498	0.0287306196921376	0.0424022243693021	2188.04742851726	1193.8806204314	2528.85600222595
41	0.322290946507247	0.604489873699345	0.716307979591375	0.989009058840025	0.902379032936255	0.103547834726213	0.470542053604688	0.562564551950367	0.362912778033671	3.48823702775917	4.53639094290338	4.5365807083399	0.000189765436516609	1.04834368058073	2.65003164685913	0.520702771399556	0.335283256456023	7.66655343724642	0.22725	0.0855	0.32	0.118352017139269	-0.133672542743511	0.329209688417027	-0.673178077269268	0.241333333333333	0.0896666666666667	0.3145	0.0935010652074679	-0.110672633694897	0.34382021748718	-0.670553751233756	0.0093727073234624	0.00625415319736478	0.0104333325075743	0.0308269635990907	0.041243908225002	0.0375822896220194	0.0637456566771645	0.00957034866473317	0.006390124773828	0.0103850276552208	0.0249076217471801	0.0329978217687684	0.0295893473647604	0.0500409075182408	2143.72829867041	1168.00373803063	2507.47783028971
42	0.987910071015201	0.655336853771437	0.684074568287567	0.422070628456568	0.322685575118115	0.953881024931945	0.842384307753382	0.812021676781878	0.980251867725511	0.130732246860134	4.15775940973617	4.80230200549704	0.644542595760868	4.67156975863691	0.00334474693954689	0.0395391744596054	0.0565577570268943	1.55750312725813	0.234	0.0915	0.31125	0.101144884987055	-0.169331572892219	0.400987232712957	-0.67047567982832	0.2345	0.0903333333333333	0.3135	0.0961724979103605	-0.0863443029035719	0.354986601044735	-0.624452253535525	0.00946925727904297	0.00644861747459615	0.0103556911367354	0.0298150644481791	0.0408652238921852	0.0353004779551719	0.0587488222738772	0.00947627431470004	0.00641148693311137	0.0103760641070291	0.0244743301428068	0.0338902444529556	0.0293779811780378	0.0515295714668945	2176.25838386857	1223.97842967668	2480.38865535687
43	0.155921975827382	0.374057368345353	0.384364762057863	0.320832701035833	0.696274593667291	0.691455609708684	0.540982947462237	0.0274020140675496	0.523646229315116	5.22682093621916	6.45632370535895	7.44187260523904	0.985548899880087	2.21505166901989	0.157514104197617	0.3737210191739	4.86530125341051	6.13873949018774	0.23325	0.0935	0.2995	0.128221324641582	-0.159020475954567	0.33965569952401	-0.720870339315967	0.229833333333333	0.0971666666666667	0.320333333333333	0.0935588892886241	-0.119402517521188	0.399352161585658	-0.760336854983881	0.00945869717382437	0.006511534000335	0.0102446254775657	0.0298419064578352	0.0421698764201782	0.0346443154883439	0.0574640554913535	0.00941006167575334	0.00662454489571287	0.0104362062860633	0.0232102831185661	0.0335346760611049	0.0282250552764538	0.0418742680695303	2172.69451967913	1242.24646326762	2441.76023078973
44	0.620819121997337	0.429727182854657	0.253655808942961	0.0810274067358279	0.125048509207079	0.816965381621274	0.609163762968107	0.218837828708599	0.866097327248208	1.77304050595558	5.941924053197	8.98609643243617	3.04417237923917	7.21305592648059	0.0535690092128789	0.26139445086028	1.51197590171978	3.19804151295303	0.235	0.0925	0.322	0.0249142156929796	-0.144317762035747	0.362198164371094	-0.747778330560421	0.233	0.0895	0.310333333333333	0.0919695790478273	-0.119517213326067	0.362770101169003	-0.818763659422879	0.00948327297050531	0.00648019069439456	0.0104504835439874	0.0281045304452622	0.040083357123591	0.0358973014614634	0.0604642552576747	0.00945516790438171	0.00638476762527928	0.0103473093692694	0.0244570331943994	0.0339918687985455	0.0293624432767015	0.0413193868902334	2180.99068112384	1233.13627237216	2513.471280373
45	0.842590614178004	0.912358898306378	0.900004054355853	0.384971114276637	0.734956950963961	0.43983071520989	0.909747116537778	0.631161914601899	0.661948314129038	0.828700642181502	2.07829326883802	2.83306039662057	0.754767127782543	2.00435975443907	0.596723974469569	0.0128499273860143	0.230488412040359	4.98373428010052	0.24525	0.091	0.32075	0.108206728853755	-0.100619072898494	0.397363721045233	-0.612715867908509	0.2385	0.0916666666666667	0.325333333333333	0.111794448985716	-0.082826747564531	0.361305123928053	-0.698907442075546	0.00962276038924146	0.00643274359002809	0.0104397899096044	0.0307569014404669	0.0395360880134404	0.0359060053280396	0.0576815650086413	0.0095317523127217	0.00645389578703122	0.0104785818752747	0.0247020438550207	0.032672058742517	0.0296042000727942	0.0453871850692298	2228.22525078954	1219.3814931271	2509.73397779486
46	0.948751032207986	0.95704027741278	0.97710880480682	0.748873027238807	0.864632004392028	0.886133620770378	0.854428574983627	0.633720397240733	0.643269368915137	0.358121449738974	1.53639694139929	1.63887741952203	0.102480478122743	1.28075596978306	0.020505735577899	0.0336615592932503	0.227049319930302	5.13683048056964	0.24025	0.09275	0.308	0.10950574692502	-0.114832340724493	0.337834525366595	-0.762100895600044	0.2415	0.0916666666666667	0.3125	0.0987014552369139	-0.0879028192638592	0.381158671771938	-0.754475850921593	0.00955565926883284	0.00648804794472625	0.0103257595679605	0.0301294620018708	0.0410864307113099	0.0352468685561097	0.053976868964191	0.00957260112749785	0.00645389578703122	0.0103670445550505	0.0246839386255715	0.0333151427278098	0.0289649254872179	0.0427589392357848	2205.47170671353	1235.41826940452	2469.9642581554
47	0.460293757002333	0.684568961367388	0.785846930861057	0.941156903905528	0.850585406713995	0.475679892860789	0.19172137837437	0.419841334208388	0.514617443870578	2.58404372688165	3.94167737769749	3.947126159459	0.00544878176151542	1.36308243257736	0.508751337052672	1.7043399851691	0.650759318357814	6.21730531046394	0.231	0.087	0.30125	0.0807542724118212	-0.087497280634868	0.350238707442422	-0.668627575272224	0.237166666666667	0.0946666666666667	0.308833333333333	0.120662228375176	-0.0829694708571383	0.340270099341396	-0.616205830164863	0.00942676678219966	0.00630359958149643	0.0102616699267148	0.0300735107342898	0.0430880195737037	0.0361286035883839	0.0650241073960393	0.00951338907699615	0.00654781500846939	0.0103334913412374	0.0243007330800746	0.0340299033331069	0.0284751466706068	0.0495997123044132	2161.92732920705	1182.16565470393	2447.67882834697
48	0.302620712736632	0.194046204357337	0.246136432800395	0.507791974477472	0.244317728969811	0.931180707061862	0.504187387140268	0.118954112482414	0.217610828563045	3.64351033424464	8.65312583812192	9.09174025926404	0.43861442114212	5.4482299250194	0.00745794887006923	0.4461114197602	2.43103793182672	9.51739356840484	0.23775	0.093	0.32025	0.111284493705296	-0.208689478402597	0.355396751723031	-0.79586491663259	0.237	0.097	0.3055	0.0947316607274699	-0.109169847459074	0.361703786664951	-0.741292782185816	0.00952143884341145	0.00649589087802047	0.0104354884149823	0.0299527466449766	0.0391967859928439	0.0357396549210805	0.0512024411927603	0.00951108460509014	0.00661947193546073	0.0103023271143944	0.0236225046734548	0.0340844474109533	0.0278686836813699	0.044389394216251	2193.88996756026	1237.69729545782	2508.23102772271
49	0.903280815652296	0.541568039244177	0.59644438412619	0.47722242041715	0.29217532565242	0.540881640463539	0.923098130576764	0.718612047277868	0.915472171947114	0.569927998098137	5.01751981458074	5.52272379273927	0.505203978158534	4.95279579464113	0.37390818662243	0.00931840993143851	0.129826452011912	2.64892031392956	0.2375	0.09675	0.31325	0.0850133427831594	-0.173356342085784	0.382931699059146	-0.677602036452336	0.242833333333333	0.0973333333333333	0.316666666666667	0.140638519175988	-0.0962133020565276	0.358507200430184	-0.663247754118322	0.00951799196708753	0.00661185125653317	0.0103738144750801	0.0288360699394147	0.0402559059492157	0.0344342025004074	0.0585102133967945	0.00959054962443901	0.00662961187812719	0.0104042572406111	0.0244264988793594	0.0328212541825379	0.0282802318605792	0.0439723559909867	2192.72422275881	1271.53095356916	2486.70563621962
50	0.122921952460363	0.0991694149920459	0.140575223025908	0.592364542061587	0.26957771340648	0.0942374550337486	0.164645347330354	0.245451000536119	0.343413798046824	5.77805643442116	10.6687580857397	10.9554247955421	0.286666709802375	5.1773683611209	2.80045679575051	1.93103415694168	1.34901150868063	7.87867500884611	0.236	0.091	0.31675	0.101031817028401	-0.0468716728405255	0.352645764748589	-0.71187606126583	0.250666666666667	0.0993333333333333	0.327833333333333	0.133466998190858	-0.107627354574901	0.388435526250339	-0.599014953736085	0.00949721530498675	0.00643274359002809	0.0104049916230306	0.0300355609101582	0.0413963626819692	0.0360127174662236	0.0566120199074378	0.00969347337941995	0.00668995432387538	0.0104992588625472	0.0244540162598793	0.031278902457954	0.0282394016034356	0.0431597155439994	2185.70072829149	1219.3814931271	2497.58153979982
51	0.332945156954358	0.565005291038562	0.386526513387708	0.107973639885703	0.404371997944574	0.303120419903029	0.222868188487346	0.302956497540469	0.474054781355093	3.40760104126093	4.83605967485346	7.41969193727709	2.58363226242363	4.01209089601616	1.06041558017205	1.48580687366029	1.06113483736954	6.57839407460177	0.237	0.0875	0.30775	0.0713289790151895	-0.115674280569067	0.360267566461151	-0.816797201913778	0.246	0.0946666666666667	0.3175	0.0893662301852559	-0.114444322939305	0.383481784354069	-0.647746334243022	0.00951108460509014	0.00631995616463924	0.0103234323448013	0.0301994118977849	0.0414625322611662	0.0363002134835645	0.0524147953390835	0.00963267326327944	0.00654781500846939	0.0104115837190011	0.0243511801777581	0.0323430081829867	0.0286311283887155	0.0471151732327557	2190.38859065228	1186.86102633454	2469.15418541465
52	0.275404550218656	0.0637470408828203	0.0870985401978023	0.473071987393192	0.073024020707355	0.709892360134297	0.0554156713938763	0.603657717494656	0.0465961332195563	3.87391762794141	11.9213292385029	12.4361207132024	0.51479147469945	8.56220308526099	0.138384488858719	3.66953413268948	0.269514378374879	14.269152350507	0.24325	0.10025	0.31625	0.126743797808571	-0.187552297302254	0.339863100853456	-0.699433937798531	0.24	0.0888333333333333	0.311333333333333	0.0940085612877821	-0.0341647035892341	0.370676822731064	-0.62638031031202	0.00959613263928836	0.00671733057211029	0.0104005795404578	0.029261229899303	0.0392215003317907	0.0341308915689893	0.0548825550212599	0.00955225747200135	0.00636327209279743	0.0103564507665843	0.024972483370292	0.0339392629940478	0.0294887955075844	0.0497881677113864	2219.18908403239	1302.52773028174	2496.04173280728
53	0.845384866410985	0.823680018511139	0.889665443472208	0.793410269711907	0.711476149129684	0.40177334962569	0.74494647366637	0.978981243740042	0.965499622030283	0.817049314158794	2.88057325379486	2.94915689471964	0.0685836409247713	2.13210758056084	0.703012346584728	0.105826587118827	0.000694119722538744	1.89348571437749	0.23825	0.09275	0.31575	0.122443360349683	-0.0495390615288514	0.389419773291144	-0.672204573855975	0.231	0.0908333333333333	0.316	0.102852174700359	-0.059297066316515	0.356192725932985	-0.706293313856468	0.0095283190113257	0.00648804794472625	0.0103961535557329	0.0302035401275313	0.0412125172170212	0.0353416346238729	0.0542312231693701	0.00942676678219966	0.00642743925931319	0.0103983682869725	0.0243089481849615	0.0342379394690885	0.0293869311408673	0.0470700662817221	2196.2173196562	1235.41826940452	2494.4973012351
54	0.853542300908456	0.983659989554051	0.843474661105069	0.123544857706489	0.62001823435973	0.493306363347429	0.851640589468105	0.570850369173406	0.989357917883418	0.78294316787651	1.04964823035698	3.42144404220016	2.37179581184319	2.63850087432365	0.469306544986466	0.0349785615599103	0.32126174187033	1.26478637700941	0.2465	0.08775	0.3035	0.107672912777458	-0.151222405953212	0.353711272456022	-0.770322213766386	0.2405	0.0888333333333333	0.308833333333333	0.0835246743433424	-0.147314469987504	0.383809417293842	-0.654738035335186	0.00963925996466187	0.00632811119099711	0.010283323799929	0.0314636047089158	0.0404296144065202	0.0360558030318369	0.0542978768396805	0.00955905658427602	0.00636327209279743	0.0103334913412374	0.0248423863252754	0.0331734346978472	0.0293142275286989	0.0505542065168656	2233.82892990198	1189.20401141499	2455.20296887156
55	0.63377034146438	0.67072499766758	0.605761574788294	0.236463351557577	0.443592456429284	0.840749385382228	0.219422749275568	0.992939961383799	0.510289671712368	1.71425006291975	4.04397712743958	5.44553233591796	1.40155520847838	3.73128227299821	0.0403748816133884	1.50814246098435	7.82970437285258e-05	6.25517766602687	0.24025	0.086	0.30725	0.169707589072777	-0.109292055439074	0.316004983980951	-0.779160203520381	0.2385	0.0931666666666667	0.307333333333333	0.114344757385607	-0.0972920097161421	0.372420969586675	-0.698867923579755	0.00955565926883284	0.0062706985918967	0.0103187672339584	0.0322963437032734	0.0412143985418417	0.0368074491636646	0.0517989113167559	0.0095317523127217	0.00650111157189904	0.0103195457404831	0.0245101110744271	0.0339056862922424	0.0285382336866007	0.0454840954109671	2205.47170671353	1172.73707678097	2467.53051893614
56	0.0525861535357703	0.203490745752213	0.248408168730237	0.455820883170341	0.851558886778696	0.714172845957301	0.00737406444577565	0.71188447518283	0.0846677977767207	7.7021282625974	8.50342241867838	9.05955947227631	0.556137053597922	1.35743120967891	0.134144648254733	7.17951486017228	0.136401964784454	12.5212741219229	0.236	0.084	0.3125	0.104028162140462	-0.0847272318223827	0.35498226649319	-0.662553117952243	0.232833333333333	0.0998333333333333	0.316	0.131740443884939	-0.0802892212890389	0.326366546086759	-0.702609559593181	0.00949721530498675	0.00620413133507112	0.0103670445550505	0.031463848818447	0.0414462629806028	0.0374189191144488	0.0627703910233405	0.00945281248851804	0.00670490845150894	0.0103983682869725	0.0234939877009795	0.0339026249292021	0.0279672460763119	0.0446181754276405	2185.70072829149	1153.72671135118	2484.34549822098
57	0.108203641853886	0.276932040586203	0.377476833951363	0.914815726580986	0.836858055248925	0.496786025092169	0.400867937669898	0.0569930109191725	0.408152485830203	6.07106167247912	7.5016500936581	7.51309187987863	0.01144178622053	1.44203020739951	0.461795526172864	0.705721206611997	3.622796097834	7.20202752765018	0.246	0.0965	0.30775	0.106660093447918	-0.105112954792424	0.352569193037565	-0.694301641163211	0.252	0.0915	0.325833333333333	0.125794199535637	-0.0399208262984633	0.356965638266878	-0.635963558949644	0.00963267326327944	0.00660421704984177	0.0103234323448013	0.0297806391069676	0.0405839541797998	0.0343893340319084	0.0557680166419259	0.00971056885943285	0.00644861747459615	0.0104827443962041	0.0256018888022003	0.0317617258650868	0.0296779031234309	0.0451585188158866	2231.59150265911	1269.29565305073	2469.15418541465
58	0.413428970628547	0.487965448494339	0.322252666877328	0.102111466211681	0.261947799397325	0.691386598976271	0.101913367442781	0.944235023174342	0.0875408738649725	2.86178975120492	5.44634308830064	8.11859475888195	2.67225167058132	5.25680500767703	0.157588394018603	2.67534298779719	0.00489272710001387	12.4208557049642	0.25	0.09575	0.3215	0.140128060005329	-0.147751134937147	0.368907806974258	-0.699083058699964	0.2465	0.0861666666666667	0.320833333333333	0.122103969523331	-0.106464740521604	0.33073507480631	-0.626954522057308	0.00968487988821878	0.00658123279200267	0.0104462163828996	0.0306248801135442	0.0385259686096485	0.0351385996312115	0.0514465616988345	0.00963925996466187	0.0062761996026128	0.0104405054884907	0.0261394071294449	0.0321238995640895	0.0305851856329903	0.0507265860738236	2249.34057847523	1262.57252058119	2511.97979800692
59	0.241905055280267	0.658066284217938	0.762858351417187	0.928406049928227	1	0.569044438713201	0.0680980835859545	0.950776382805952	0.396673546646915	4.18761233597979	4.1375646116976	4.1456377166578	0.00807310496020364	-0.0419746193219908	0.324283969750468	3.32827930162875	0.00381082020248869	7.31662907610479	0.23075	0.1025	0.31075	0.102707353165987	-0.191138961426829	0.377197208584628	-0.76043787488578	0.235666666666667	0.0915	0.311333333333333	0.106333692763089	-0.18451140204396	0.365213675387394	-0.772950092390904	0.00942319569246703	0.00678379576214314	0.0103511251391249	0.0277852646997869	0.0410012673895068	0.0332391803460686	0.0518816548420274	0.00949257599094768	0.00644861747459615	0.0103564507665843	0.0245048707932587	0.0330601044822972	0.0290298913173991	0.0439134101413822	2160.72395209606	1322.16626641024	2478.79775846769
60	0.0261860577833664	0.0965388422621443	0.150034551365538	0.977563936421825	0.826537385465607	0.545263935333076	0.610046354075774	0.00462430914129463	0.0932144934062473	9.24656788891298	10.7463645256576	10.7471554367949	0.000790911137301009	1.50058754788188	0.365870343126517	0.260107436542057	8.02080186828607	12.2309731942431	0.23975	0.093	0.33225	0.116010462647686	-0.0835851168621229	0.363941378181451	-0.765621810266142	0.2345	0.09	0.305333333333333	0.112171369941835	-0.117791249265962	0.325567073038696	-0.817942735439421	0.00954885118899204	0.00649589087802047	0.0105349637626686	0.0301541580198089	0.0392696707002115	0.0363033167474508	0.0498516169929056	0.00947627431470004	0.00640081910716287	0.0103007522634534	0.0247519028473161	0.0342535443551115	0.0291915188793852	0.0417339500467795	2203.16634736803	1237.69729545782	2543.0424671615
61	0.797006300844124	0.801875115928759	0.664576513761847	0.167307935895735	0.413548267904068	0.886319663172806	0.333647425079048	0.964826583691201	0.63889231202109	1.01754660217921	3.05529741451755	4.96219815759832	1.90690074308077	3.94465155541911	0.0204383250656974	0.934689089301173	0.00194460077727854	5.17273809229383	0.24275	0.09675	0.31075	0.105971503765368	-0.118454861304286	0.381421083246935	-0.717061303773457	0.2415	0.091	0.311166666666667	0.11864066285663	-0.0573898435743767	0.340610093606877	-0.623105800170084	0.00958943154460546	0.00661185125653317	0.0103511251391249	0.0295217772033454	0.040522427890504	0.0343230204659995	0.0531677653144705	0.00957260112749785	0.00643274359002809	0.0103549311156722	0.0250487992441715	0.0336483651008319	0.0292150421697508	0.0494673041697394	2216.91648009573	1271.53095356916	2478.79775846769
62	0.976509167422647	0.921622248226164	0.713116757363842	0.107945836962451	0.359920054592431	0.715324188416325	0.821448500544686	0.922423604574494	0.982102971841401	0.206647066457663	1.97897304017897	4.56301304489898	2.58404000472001	4.35636597844132	0.133017003858185	0.0509325150187578	0.00948311513820954	1.50594954594678	0.2355	0.093	0.30725	0.135013854135458	-0.129334007349014	0.355851187987247	-0.612869536549376	0.238666666666667	0.0916666666666667	0.306333333333333	0.118754984629991	-0.0972576897821787	0.321141479856564	-0.764794427355659	0.00949025328712184	0.00649589087802047	0.0103187672339584	0.0301711390843951	0.0415289351268432	0.035074530527578	0.0605538354109544	0.00953403867157775	0.00645389578703122	0.010310177544136	0.0248004351194807	0.0339681446341843	0.0289452514811564	0.0443907733191734	2183.34848187379	1237.69729545782	2467.53051893614
63	0.283367869996683	0.430096259163737	0.38479750823189	0.220861589938527	0.457950452929678	0.217975753938138	0.164880742239995	0.958008555607184	0.321148737698626	3.80445925933964	5.93866164237988	7.43742595884032	1.49876431646044	3.63296669950068	1.51764809414271	1.92888263363056	0.00277231620566454	8.13141469059034	0.241	0.087	0.3165	0.0572842316909127	-0.108520959387673	0.407204962271446	-0.67181797278267	0.230333333333333	0.0951666666666667	0.317	0.0852771946141922	-0.0846514354720346	0.353838798198023	-0.7678015519568	0.00956583779008996	0.00630359958149643	0.0104027873184064	0.0302809202356353	0.0402907595241877	0.0365195272555658	0.0608859189653469	0.00941723348907408	0.00656327085935799	0.0104071924565376	0.0233866509598502	0.0340268657059117	0.0286773865259929	0.0439212129552026	2208.91947587042	1182.16565470393	2496.81221413052
64	0.305684439955719	0.0827575074662756	0.0926180659423277	0.30249922194663	0.0709944531610902	0.812200267989626	0.831458467010488	0.0689531698568599	0.349868318114265	3.61874707797688	11.1872944141396	12.2504383408414	1.06314392670174	8.63169126286448	0.0564482970657991	0.0452972070779651	3.30776600613717	7.80756421125666	0.24525	0.09175	0.319	0.0685719444788667	-0.137220257523532	0.427820749983854	-0.63194918895204	0.243166666666667	0.0905	0.301833333333333	0.158077649592608	-0.0780460473769161	0.311548951714856	-0.70610252337866	0.00962276038924146	0.00645653251800671	0.0104246744274562	0.0299200731553255	0.039330931632426	0.0353723971051568	0.0585960170087035	0.00959501702032126	0.00641681094714233	0.0102673119636344	0.0256537892013481	0.0340663070525253	0.0289777557310616	0.045792265778913	2228.22525078954	1226.27238311246	2504.45354682381
65	0.896309940867309	0.388275519379866	0.405895172332594	0.341701529337402	0.157151065550157	0.984723212659026	0.462390145750169	0.957971701133461	0.765528084420386	0.600534762077586	6.32036638932186	7.22440344602001	0.904037056698144	6.62386868394242	0.000366637614206411	0.54010275215478	0.00277718918732717	4.12281325426256	0.239	0.08575	0.316	0.0996981489330304	-0.0631974851415089	0.420310602562667	-0.696755483445459	0.238833333333333	0.09	0.3155	0.0608930816127028	-0.121909937201757	0.369643068940249	-0.711511801959763	0.00953860537480444	0.00626243385505144	0.0103983682869725	0.031228887570045	0.0409841250811632	0.0366649523358248	0.0551722387124978	0.00953632302512509	0.00640081910716287	0.0103939353445157	0.0242020390846167	0.0330521068847805	0.0294521566892994	0.0490832695138167	2199.69801895105	1170.37200185791	2495.27009533939
66	0.184470166451391	0.524821094937446	0.10868753892555	0.0101290645052715	0.139707576460011	0.156596802560387	0.25287136638958	0.180535877440674	0.468510750770991	4.832642311776	5.14922801006105	11.7612840836809	6.6120560736199	6.92864177190495	2.00678564165901	1.3073700958621	1.79320726577316	6.62891989874538	0.23725	0.09575	0.32675	0.116828119608001	-0.132505957015298	0.325206270437953	-0.612737331807894	0.249666666666667	0.089	0.314	0.121506959698972	-0.136862355822326	0.333926963204534	-0.792567372340353	0.00951454055595936	0.00658123279200267	0.0104903404316154	0.0295182546841557	0.039551563474917	0.0356415732742103	0.0614495347141642	0.00968057166932995	0.00636865605052942	0.0103805528725097	0.0258300535139124	0.0321009644346923	0.0297277749815447	0.0416007352947813	2191.55709745673	1262.57252058119	2527.41243175962
67	0.493563042975884	0.838465297498083	0.889440659685167	0.660493698935568	0.968324468391228	0.47469391650898	0.271770448201549	0.35382121874918	0.782514824600053	2.40038454940077	2.75870370611665	2.95162814251671	0.192924436400062	0.551243593115942	0.511028612083464	1.20778899526067	0.859705141607265	3.97619800670938	0.2295	0.096	0.31425	0.111102539562963	-0.0918161926440827	0.384798771670787	-0.693551127594464	0.235666666666667	0.0895	0.3055	0.132665740795655	-0.0832696338308736	0.345754228011707	-0.672555006330016	0.00940527004143295	0.00658890786499756	0.0103827920105802	0.0289010662653466	0.0419580069218446	0.0346220169204938	0.0553006982755602	0.00949257599094768	0.00638476762527928	0.0103023271143944	0.0251545791927888	0.0344289655577574	0.0292287919144964	0.0481434266723284	2154.68591887615	1264.81644322679	2489.83621956832
68	0.460101820123159	0.531812784174526	0.645977779659745	0.885860121990039	0.639363540234362	0.516856101854681	0.137604820022488	0.777791025410613	0.394160675370016	2.58513338166085	5.09401560357946	5.11462064422085	0.0206050406413851	2.52948726256	0.420162237818658	2.20454129655809	0.0796362017317733	7.34199399666309	0.245	0.0945	0.3125	0.106482947308945	-0.219575784550592	0.384320529581195	-0.646334381868892	0.239333333333333	0.0858333333333333	0.309833333333333	0.0835795362181814	-0.143676341094301	0.431670386416435	-0.61042282838595	0.0096194473273386	0.0065426506967031	0.0103670445550505	0.0300681877482209	0.0389712365278888	0.034849246600749	0.0588852418722321	0.00954316406830888	0.00626519053320167	0.0103427175030123	0.0252569260016666	0.0332358278485156	0.0295809259856455	0.0505165830527326	2227.10046686266	1251.30946002206	2484.34549822098
69	0.00127674674236035	0.00950746627388525	0.00786650101359147	0.14121097100573	0.500156389427503	0.000612803143780219	0.233689636995409	0.102946513504631	0.0233667904217658	15.7487075107201	16.9396901549808	19.1044033111975	2.16471315621675	3.35569580047741	11.7366778111282	1.41826226857393	2.65929253829381	16.1981067322453	0.2235	0.095	0.33275	0.0815687759275369	-0.085663631765491	0.404464780933271	-0.735784176848568	0.253333333333333	0.088	0.317166666666667	0.119843576143307	-0.126735167951627	0.37870497924864	-0.60745933918331	0.0093175792801468	0.00655812507522166	0.0105389398601894	0.0281529001394419	0.0410160536034565	0.0355699813761446	0.0538517307684906	0.00972754287181194	0.00633625078709946	0.0104086577515646	0.0261689814509613	0.0316562306528561	0.0298442579211525	0.0480583489110446	2125.20893988398	1255.82340092661	2544.43626636354
70	0.392202457240561	0.597861899225691	0.509990289522563	0.196051562448818	0.51504815349386	0.231249334730398	0.290391903847647	0.558548167985662	0.156921265665193	2.99625814069441	4.58625665633735	6.25780285049768	1.67154619416033	3.26154470980327	1.43316050167414	1.11780352500045	0.342224214857197	10.6025172347222	0.24425	0.093	0.3025	0.103647600574564	-0.116878401369431	0.348675670703165	-0.728177034668595	0.233833333333333	0.0868333333333333	0.308	0.10815722099621	-0.169224942952302	0.373151058530278	-0.815615083557772	0.0096094817664591	0.00649589087802047	0.0102737359234561	0.0302467683821912	0.0411414227223793	0.0348670402249577	0.0560173545092212	0.00946691417568485	0.00629813353469011	0.0103257595679605	0.0251613578967944	0.0336241914460085	0.0297143377220324	0.0416233606761929	2223.71800214401	1237.69729545782	2451.87075697826
71	0.0334345246375222	0.198809017545567	0.270337112870366	0.66857030967141	0.999666954624773	0.636032275281173	0.0219384817062867	0.0376061633017467	0.195642453389143	8.70809635656406	8.57688418250473	8.76016320954295	0.183279027038225	0.0520668529788963	0.223968951562711	5.25065734787131	4.32274716807478	9.87715639601002	0.23075	0.099	0.32775	0.113653207624923	-0.117404428998943	0.380193173909331	-0.721932448730671	0.234833333333333	0.0855	0.308	0.123615699626627	-0.0967040687330014	0.360559592293582	-0.707098142382549	0.00942319569246703	0.00667995590595123	0.0104985750837623	0.0285172521053605	0.040326134360387	0.0347106707065915	0.0522331346356566	0.00948094212492791	0.00625415319736478	0.0103257595679605	0.0256475756636034	0.0341985951749042	0.0300340865084217	0.0476274787318156	2160.72395209606	1291.5207068548	2530.29503048692
72	0.126378107562878	0.24042778790603	0.295377863376722	0.492141374221811	0.60465248664832	0.0910201796921452	0.363982975215364	0.340344397195227	0.283905766808349	5.71412228002009	7.96839689918124	8.44023804143944	0.471841142258199	2.72611576141935	2.85623736897833	0.824104011890086	0.909133628150812	8.58415664179979	0.22525	0.09725	0.31575	0.117378994744148	-0.096649906025232	0.353808501358165	-0.703719196730245	0.239833333333333	0.0918333333333333	0.324833333333333	0.0688855262709396	-0.077965697056726	0.416685184430125	-0.640106875973053	0.00934343987428304	0.00662707913329239	0.0103961535557329	0.0285279980601736	0.0422679264447956	0.0346322914765188	0.0562012587326009	0.00954998711542221	0.00645916763479462	0.0104744057603504	0.0241203274385468	0.0326256588902072	0.029186486217551	0.0475780008629808	2133.89140891877	1275.99297890764	2494.4973012351
73	0.977536168157811	0.320325603899645	0.00530763686964226	0.000292390324146385	0.000516987524829188	0.992397859223398	0.76356081597588	0.797866289324109	0.692384585657443	0.200329001720092	7.0056435275219	20.1241673782824	13.1185238507605	19.9238383765623	9.07830635696882e-05	0.0904855252038033	0.0655920742028684	4.73401971491787	0.24225	0.08825	0.31075	0.0990192487506898	-0.173082341617416	0.379382278404921	-0.809759300060169	0.242333333333333	0.09	0.308333333333333	0.110322497333489	-0.0497729662558969	0.405618732423844	-0.460501790409321	0.00958271271308238	0.00634437501233562	0.0103511251391249	0.0309368242297228	0.0399741716130182	0.036162745634041	0.0503123018005292	0.00958383375164313	0.00640081910716287	0.0103288570078198	0.025141660569824	0.0338481186458394	0.0289442649486425	0.0513332660337653	2214.63843612376	1193.8806204314	2478.79775846769
74	0.343466568064942	0.613355697292502	0.659806066404064	0.466030536866583	0.795955868784838	0.0949190396193546	0.87666833936678	0.487389771041543	0.627510798884614	3.33016274176043	4.46991560464085	5.0012877854424	0.531372180801554	1.67112504368197	2.78890546935509	0.0240851929602286	0.482283567676859	5.26621906279789	0.2295	0.09175	0.31825	0.0982208500519055	-0.0998048548993036	0.372510623827005	-0.816040176905523	0.244	0.0926666666666667	0.311666666666667	0.131658675792511	-0.13431355211948	0.310191030952153	-0.782638411349196	0.00940527004143295	0.00645653251800671	0.0104181446341856	0.0294245926264065	0.0415026576102882	0.0358037806872333	0.0490817910046576	0.00960615110590786	0.00648543045463204	0.010359485375558	0.0250767725935147	0.0327738310040396	0.0290236498660371	0.0424512560150198	2154.68591887615	1226.27238311246	2502.17325242461
75	0.0563510967898237	0.0289839647116259	0.0401381583719412	0.425785329498546	0.128380012295769	0.577326378362913	0.719826050179632	0.0145973609477131	0.112307887732911	7.54747441774089	14.0590032449654	14.6932952652023	0.634292020236899	7.14582084746144	0.310576922352993	0.128659436520138	5.96442489726905	11.6600320858508	0.239	0.08775	0.32375	0.161409270432358	-0.105035821226121	0.342785774668513	-0.688067332036959	0.234166666666667	0.0898333333333333	0.300666666666667	0.081840839784156	-0.0862547384059043	0.357992251453776	-0.699080059219551	0.00953860537480444	0.00632811119099711	0.0104653107987798	0.031755403623968	0.0398950088686384	0.0371796072168978	0.0550833847063701	0.00947159833565383	0.00639547526222193	0.010256008188525	0.024312166232086	0.0349330724074914	0.0289188602174056	0.0497938780718378	2199.69801895105	1189.20401141499	2518.65542149108
76	0.128290447486868	0.279967149720682	0.347152900364979	0.541760763214432	0.706741845242952	0.22130920249903	0.317692386684293	0.178209578113578	0.201111692702837	5.67945826688083	7.46508285192249	7.83736897782001	0.372286125897517	2.15791071093918	1.4958617260836	0.998423041801288	1.81249201547871	9.78460766454956	0.22925	0.093	0.2995	0.145510475064337	-0.100630154318894	0.328444021065042	-0.70953391030453	0.239833333333333	0.0871666666666667	0.312166666666667	0.124694679027795	-0.127364200607925	0.382883587552432	-0.637111756010168	0.00940167083327366	0.00649589087802047	0.0102446254775657	0.0299360545989333	0.043329439073575	0.0347857583445328	0.0572468028468599	0.00954998711542221	0.00630905869010759	0.0103640255671927	0.0256502905336455	0.0331629586619532	0.0297702215832331	0.0486015228493077	2153.47407517593	1237.69729545782	2441.76023078973
77	0.895045886496928	0.952810780599791	0.974755194600436	0.753183858544948	0.895922785903384	0.598962272984124	0.738338698394491	0.611458918427796	0.534022376746218	0.606050399539527	1.5967498541213	1.6956248698807	0.0988750157594041	1.08957447034118	0.27656387101888	0.111592174362158	0.258055923022766	6.04914879239644	0.24225	0.094	0.3165	0.119014426396494	-0.13594001768889	0.361861595896754	-0.707780164302134	0.237666666666667	0.096	0.321333333333333	0.0867801993306658	-0.103067965056448	0.383494476263226	-0.736623333593482	0.00958271271308238	0.00652712047160349	0.0104027873184064	0.0301753219736781	0.0398775627233043	0.0352973264418643	0.0547651099868903	0.00952029038819977	0.00658890786499756	0.0104447909476486	0.0236827931619971	0.0328826785145984	0.028559209288346	0.0434671901906573	2214.63843612376	1246.78383269527	2496.81221413052
78	0.587377487278772	0.777267089663566	0.859365761503681	0.89073975185383	0.855003707538833	0.328130215567113	0.306257780212214	0.819531786339325	0.676176806080963	1.92850523773814	3.24700703157941	3.2658770586786	0.0188700270991831	1.33737182094046	0.956262984263958	1.0467456715578	0.0520511571285169	4.86710741465267	0.2425	0.094	0.318	0.167894838384051	-0.105247070522326	0.317557328675767	-0.687993740443071	0.234	0.088	0.315833333333333	0.16676471659931	-0.079881463590658	0.283030144381586	-0.728829333330024	0.00958607434827758	0.00652712047160349	0.0104159611233463	0.0308229782120954	0.0400270707429123	0.0355769994217253	0.0541368531323506	0.00946925727904297	0.00633625078709946	0.0103968921860337	0.0256909917755729	0.0338096506681984	0.0301082802447929	0.0461059799422604	2215.77813859026	1246.78383269527	2501.4108504352
79	0.066674221696373	0.175912011465242	0.245417850830399	0.705089626084662	0.748257788534996	0.516000867288587	0.0661841960769539	0.0406389780791764	0.0793435026637522	7.16993255674606	8.95873691736415	9.10196815228119	0.143231234917039	1.93203559553513	0.421879157913281	3.37520871854031	4.19100587017419	12.7157872076334	0.25425	0.101	0.32575	0.0872389721230993	-0.127654909179514	0.353889030120098	-0.710883562669602	0.2485	0.09	0.306333333333333	0.117794733538547	-0.122058207688072	0.388648950601872	-0.643331689703851	0.00973914237482431	0.00673960021852578	0.0104820515860554	0.0292419250030468	0.0379457437393484	0.0343910833661792	0.0530145971302461	0.00966543249382284	0.00640081910716287	0.010310177544136	0.0255622803404004	0.0328847993710795	0.0289711754791059	0.0468796557619261	2267.82504141923	1309.09863516473	2524.51164990659
80	0.930907371403318	0.945039459969175	0.95859465881384	0.570850809380578	0.812769973054569	0.570895636637482	0.966344469899002	0.811713390106386	0.988179256956925	0.444483782383031	1.70105928854173	2.02232029600418	0.321261007462454	1.57783651362115	0.321186226912687	0.00178028872142022	0.0567469719808287	1.30965404221805	0.23925	0.09275	0.31175	0.117751552002673	-0.145292290327519	0.396893975762414	-0.691044726128777	0.234333333333333	0.093	0.3095	0.103554352557117	-0.115264596305906	0.377109229065599	-0.676828871799373	0.00954202514521608	0.00648804794472625	0.0103602430506255	0.0301951564341469	0.0405226265348287	0.0350884054985621	0.0548726028996775	0.0094739373470347	0.00649589087802047	0.0103396484062362	0.0241735056377733	0.0339693438756532	0.0286310345011703	0.0476055377297345	2200.85550165115	1235.41826940452	2481.97488748751
81	0.341346394612736	0.604898966584512	0.574588260741427	0.279060195611596	0.669979998795943	0.862565090577375	0.110786659098894	0.627385935961334	0.507255097077659	3.34559882754183	4.53331805757989	5.70497913958025	1.17166108200036	2.35938031203841	0.0299670166805299	2.54296372703811	0.235622326417797	6.28181912694164	0.235	0.09725	0.30775	0.106139271396557	-0.139267276146202	0.35384870076502	-0.662684007054233	0.2365	0.0878333333333333	0.312333333333333	0.115220262782651	-0.176449576798242	0.334993455491052	-0.760821342039512	0.00948327297050531	0.00662707913329239	0.0103234323448013	0.0289523396834281	0.0414266269943182	0.0342324157929959	0.0593573269892538	0.00950415906431284	0.00633082610122932	0.0103655358413229	0.0252408446570213	0.0329934992268092	0.0298717075685864	0.0463140898195753	2180.99068112384	1275.99297890764	2469.15418541465
82	0.365525402225238	0.766972546778589	0.809635804080066	0.521920948453772	0.96722477473409	0.0949351326983668	0.761199902385137	0.627385935961334	0.710284941428901	3.174292796175	3.32588147931529	3.73597715441429	0.410095675099001	0.56168435823929	2.78863381977862	0.0923585410273517	0.235622326417797	4.58644042775892	0.245	0.08625	0.30775	0.0786019212809699	-0.108087591126434	0.359370360792562	-0.782318345299544	0.2305	0.088	0.312333333333333	0.0868770036502523	-0.0971515525179885	0.369301947135215	-0.724592219922673	0.0096194473273386	0.00627894747076852	0.0103234323448013	0.0311464913530743	0.0406615166243511	0.0365985708009855	0.0546143280746637	0.00941961992968983	0.00633625078709946	0.0103655358413229	0.0244711900006368	0.0342668001246158	0.0296938953795155	0.048094245088325	2227.10046686266	1175.09897120021	2469.15418541465
83	0.202903586465409	0.359534416679691	0.466228518643895	0.821530164426802	0.727968438503972	0.344907453485463	0.319617588943531	0.196477017593158	0.359765221320373	4.60745382634195	6.59892506550023	6.64981020312189	0.0508851376216626	2.04235637677994	0.892105207944041	0.990510691975942	1.66836988239083	7.70025895274911	0.23	0.09675	0.30875	0.0939324805066872	-0.151565615254521	0.349569942531582	-0.66335685199366	0.238166666666667	0.0908333333333333	0.321	0.0558615718971881	-0.0996622762816585	0.41089270293936	-0.655109333016092	0.00941245436369145	0.00661185125653317	0.0103327199372019	0.0285131448563091	0.041758336126821	0.0344028911251417	0.0616354321520126	0.00952717357330734	0.00642743925931319	0.0104419355010699	0.0239530281718622	0.0328892387668979	0.0292590907605222	0.0491980342396464	2157.1053659882	1271.53095356916	2472.3874407269
84	0.081033197304108	0.0300055242989894	0.0396258158852234	0.382551129917817	0.0915788419548243	0.027342124358025	0.710924475461207	0.202256225460817	0.244120991215581	6.72963346599863	13.967128112221	14.7296157896017	0.762487677380705	7.99998232360304	4.86907678244461	0.137355311720967	1.62600701321935	9.12048681898795	0.2215	0.089	0.32075	0.137650314750567	-0.0639733663157253	0.371418321646132	-0.749097064102126	0.2405	0.0911666666666667	0.308666666666667	0.0780965121954562	-0.0884536973251306	0.325669716952393	-0.765167731543372	0.00928773416948405	0.00636865605052942	0.0104397899096044	0.0300903614544634	0.042571020625169	0.036555801657263	0.0529818860453115	0.00955905658427602	0.00643804139208975	0.0103319481393373	0.0244020959672342	0.033692855103216	0.0291241892824092	0.0460930509736149	2115.19966281727	1200.87225068862	2509.73397779486
85	0.926317103407996	0.944352887005829	0.879036820944573	0.24459849328384	0.627192289761411	0.74265590901531	0.698598868612144	0.683481152497422	0.608678664136916	0.46589748471888	1.70991964640052	3.06381376765785	1.35389412125733	2.59791628293897	0.107806021538636	0.149933549760135	0.166233488262151	5.42141653380706	0.2315	0.08775	0.3075	0.0991466358605758	-0.111493162116316	0.329397179954628	-0.632359387744945	0.234333333333333	0.09	0.303666666666667	0.109949966648757	-0.131069494169742	0.361739203900844	-0.696448551181161	0.00943389496375137	0.00632811119099711	0.0103211015676034	0.0303198212451133	0.0421597432779074	0.036367457460756	0.066635335347606	0.0094739373470347	0.00640081910716287	0.0102849161815516	0.02471275100647	0.0342771709534492	0.0289978439627219	0.0484645302743944	2164.32986244683	1189.20401141499	2468.34293918493
86	0.32559638902315	0.373939198403689	0.487320214829636	0.971846814591092	0.558538221336758	0.681616845138155	0.447546580646552	0.0832409017058694	0.40738333475534	3.46297191133999	6.45746836554099	6.45871389858075	0.00124553303976427	2.99574198724076	0.168311462211932	0.57685786284037	3.00045956398026	7.20964321840834	0.24325	0.08675	0.3	0.0860386332853033	-0.140127672544869	0.357763464649678	-0.758502036645955	0.239666666666667	0.0911666666666667	0.316333333333333	0.127214961689288	-0.116277529400748	0.371603065150198	-0.688525747678044	0.00959613263928836	0.00629539790381702	0.0102495134647032	0.0310669049647738	0.0412297187005112	0.0360867254015519	0.0572859978839161	0.00954771476356416	0.00643804139208975	0.010401315852502	0.0250338339568673	0.0329639516784323	0.0292641507023209	0.0453508127524905	2219.18908403239	1179.81325188338	2443.45720821957
87	0.0865256528237724	0.0743317328903729	0.107117861047222	0.574661448209248	0.264960556251941	0.0433911024070446	0.117242131152216	0.554669089373459	0.0323599504032402	6.58090991588324	11.4911705300183	11.8061155661817	0.314945036163408	5.22520565029845	4.08009954668523	2.45378132657788	0.349018800692647	15.2983191924891	0.22325	0.0855	0.30825	0.137969937536734	-0.0845106373953376	0.399774215949031	-0.592249969943182	0.240666666666667	0.0946666666666667	0.313833333333333	0.0795263920631169	-0.174716087975929	0.402166768320819	-0.702007403268496	0.00931386562048209	0.00625415319736478	0.0103280832394835	0.0308954602908825	0.043365111282105	0.0365270355826158	0.0619285163458792	0.00956131897393721	0.00654781500846939	0.0103790581718853	0.0239231854346638	0.0325378523193341	0.0283684661369237	0.0461578639563403	2123.9628342012	1168.00373803063	2470.77315793605
88	0.578536956336772	0.31512161425933	0.127603720241861	0.040438691903703	0.0542203886666375	0.797051734984281	0.711184640034508	0.217200587159606	0.736537161469244	1.97057224538003	7.06232794407697	11.2617108683189	4.19938292424195	9.29113862293889	0.0661336150424177	0.137096577193006	1.52277134658652	4.36809426449531	0.24375	0.0915	0.31375	0.114830786606424	-0.0519869823569964	0.331127526689093	-0.612544510740724	0.2415	0.0893333333333333	0.3255	0.116957923728783	-0.1349584936631	0.388713225134924	-0.732157516679483	0.00960281603426276	0.00644861747459615	0.0103783102387482	0.0306692681301939	0.0407674517502494	0.0358452216359887	0.0611544345038766	0.00957260112749785	0.00637940379979704	0.0104799708918941	0.0252888300228946	0.0319942447620778	0.0298763979789501	0.0430487517184108	2221.45625552876	1223.97842967668	2488.27325011766
89	0.923158828535271	0.801672307088289	0.87324234381664	0.794728827902202	0.619029185882779	0.69473303167538	0.579820587284349	0.80524602351488	0.893589392172348	0.480478302801203	3.05689879880083	3.12458980216252	0.0676910033616878	2.64411149936132	0.15400926424627	0.306524784528847	0.0607935797743266	2.90566783979193	0.23725	0.08925	0.3115	0.103936901515351	-0.123868479859094	0.406003937323834	-0.658309569499391	0.240666666666667	0.0925	0.313833333333333	0.0959374342494959	-0.048924411656205	0.388166983389507	-0.636893270792237	0.00951454055595936	0.00637671937794133	0.0103579688529837	0.0304972898356812	0.0409982042602693	0.0357676609387914	0.0582517685610642	0.00956131897393721	0.00648019069439456	0.0103790581718853	0.0244760456506842	0.0335801665990934	0.0288307250207471	0.0472882197230567	2191.55709745673	1203.19661681058	2481.18235426045
90	0.634475638811235	0.584241400053815	0.656872623146495	0.562101258610713	0.506676829594129	0.424569113065219	0.843898982658865	0.319076518608871	0.645281649852334	1.71106933883857	4.68924543954199	5.02532449174032	0.336079052198329	3.31425515290175	0.637633305572308	0.0387730374923194	0.992728088909644	5.12032856228341	0.23925	0.0935	0.30625	0.0861852867719303	-0.0992106006895348	0.360219173665175	-0.68837362019498	0.232333333333333	0.0923333333333333	0.315666666666667	0.0900305520153828	-0.170532892328275	0.401243420955129	-0.716503993673449	0.00954202514521608	0.006511534000335	0.0103093942865368	0.0295325337306889	0.0415246924990705	0.0348958852457884	0.0590439975991584	0.00944573389007645	0.00647494454786243	0.0103954145387679	0.0239685192103989	0.0331814381850865	0.0288494010699066	0.0462697184802719	2200.85550165115	1242.24646326762	2464.26908710806
91	0.404926758990587	0.35651896614356	0.430698534483316	0.552129258195592	0.396932360109097	0.240534868841966	0.303480224210296	0.867869490606401	0.469859844747098	2.91493859031834	6.62903807699695	6.98255455003891	0.353516473041964	4.06761595972057	1.37745652687408	1.05883859411369	0.0276774085432407	6.61659623251304	0.24675	0.092	0.32025	0.119776729433259	-0.123668536083869	0.304427583644278	-0.708559992304366	0.2365	0.0981666666666667	0.318666666666667	0.0838325527660923	-0.113213754409176	0.396967426858143	-0.719279324603495	0.00964254676442132	0.00646443303370246	0.0104354884149823	0.0308414285392047	0.0392033444027479	0.0361710684736178	0.0576703449066601	0.00950415906431284	0.00665485759997531	0.0104217761355741	0.0232825341228504	0.0331004608865763	0.0280125618310661	0.0437796232311794	2234.94562408767	1228.5633364946	2508.23102772271
92	0.966657633327521	0.968048162477224	0.98392718359617	0.766021618891687	0.880074559391533	0.811612899871988	0.732711590165282	0.730309002972426	0.999128341486396	0.263960424199468	1.36337930638183	1.45193481743991	0.0885555110580754	1.18797439324044	0.0568087213305262	0.11663641945961	0.118828098586164	0.573910073367552	0.24075	0.10025	0.31025	0.0770483579281122	-0.153203933721822	0.363681894885639	-0.788961463706684	0.242833333333333	0.0981666666666667	0.307	0.0941140053480239	-0.101253617435738	0.343425780079854	-0.756900767475441	0.00956244942310728	0.00671733057211029	0.0103465450391483	0.0283302718547915	0.0404073063405275	0.0337177581438825	0.0508539386036923	0.00959054962443901	0.00665485759997531	0.0103164293414523	0.023757127077548	0.0335059193462813	0.0278091896995649	0.0432543200173732	2207.77158750258	1302.52773028174	2477.2021927037
93	0.766401014507553	0.467551767039033	0.57772630551627	0.802246707451968	0.338484096200236	0.635192034869941	0.409278027439569	0.85354947667061	0.610983058470947	1.14426282312343	5.61597557756249	5.67869602506107	0.0627204474985774	4.53443320193765	0.225085514193779	0.680896968089655	0.034074010914992	5.40238195484026	0.2475	0.095	0.31575	0.10124285725429	-0.184244027925856	0.357733369655183	-0.68076543426518	0.243333333333333	0.1	0.314	0.1255664487705	-0.0947744353503345	0.32215746785501	-0.639981896785021	0.00965238101349169	0.00655812507522166	0.0103961535557329	0.0300563951377036	0.0388694640367649	0.0350727906567743	0.0578790407972522	0.00959724776659735	0.00670988161263877	0.0103805528725097	0.0239168252125872	0.0329858013393868	0.0278689376701592	0.0470438122031119	2238.28763990457	1255.82340092661	2494.4973012351
94	0.629631262902279	0.684777901123585	0.160346858431338	0.0102412160036596	0.0663078013313598	0.554107901447028	0.589954072030478	0.267130666615365	0.796794979709617	1.73295910494198	3.94013316973724	10.5325827606212	6.59244959088392	8.79962365567917	0.350009236695769	0.290415998359094	1.23142202300369	3.85078342478616	0.244	0.0895	0.307	0.131725232558507	-0.0922006782304979	0.363147842972774	-0.755528102150848	0.238833333333333	0.0926666666666667	0.3175	0.142273558136104	-0.160403226081831	0.338555531744684	-0.589172117446384	0.00960615110590786	0.00638476762527928	0.0103164293414523	0.0313211823811109	0.0409990123687853	0.0357888539057119	0.0517758345569949	0.00953632302512509	0.00648543045463204	0.0104115837190011	0.0249343435318994	0.0325681970871265	0.0291943814459828	0.0502801810698478	2222.58780647548	1205.51790730939	2466.71692413706
95	0.692581589255334	0.756410541060724	0.527037733765654	0.100145725877804	0.324687930126507	0.528145926993209	0.954108821684549	0.304819782529465	0.849991645382094	1.45548593478088	3.40615541675652	6.10937661659773	2.70322119984121	4.65389068181685	0.397957599301662	0.00331175052633625	1.05298862442214	3.35836585938723	0.243	0.0885	0.31225	0.126809570579894	-0.149944472336552	0.326388646049153	-0.772489824703114	0.2375	0.0881666666666667	0.322	0.0727888553165987	-0.132622835052783	0.397764372629523	-0.64297562937318	0.00959278430672647	0.00635248392567923	0.0103647808993507	0.0313838532455291	0.0400244994031641	0.0364593279614109	0.0539423164045134	0.00951799196708753	0.00634166864148206	0.0104504835439874	0.0246065132877289	0.0326076287162683	0.02988889215391	0.0506855639383162	2218.05346159294	1196.21426035879	2483.55645895776
96	0.521601168338258	0.590329749461528	0.682514941441961	0.678352504864998	0.633535243918436	0.381569991628275	0.483664688528976	0.306560631663934	0.320852887818224	2.25291466415729	4.64311919466127	4.81510551154133	0.171986316880066	2.56219084738404	0.765637588785467	0.490588986792318	1.0454357058552	8.13485577624981	0.2395	0.0915	0.3065	0.130582510426906	-0.131563115356019	0.338119754043557	-0.691022676387197	0.247166666666667	0.0956666666666667	0.316166666666667	0.0697118943442943	-0.114906853025365	0.388567247272135	-0.666398768313314	0.00954544041500224	0.00644861747459615	0.0103117428701704	0.0306356819926099	0.0411283710228806	0.035438374722132	0.058135176355155	0.00964801507436713	0.00657867138838808	0.0103998428422428	0.0239869355556335	0.032335998042893	0.0283784061651951	0.0469934507124226	2202.0116107959	1223.97842967668	2465.08620875719
97	0.903935139115692	0.962345320635149	0.970994241581255	0.569203770654228	0.875909965705193	0.613117915036857	0.837481421480548	0.579152928724408	0.663559852307946	0.567037528184301	1.45628513734118	1.78030171146384	0.324016574122652	1.21326418327953	0.255659539681801	0.0420726125885267	0.307606064145148	4.97052908886142	0.24375	0.09825	0.31025	0.162212651807463	-0.183457160657483	0.313843171836975	-0.733142609132374	0.239333333333333	0.0995	0.3155	0.12135400706957	-0.183330249143307	0.336839362713511	-0.71314955752371	0.00960281603426276	0.00665737403670038	0.0103465450391483	0.0300658374620139	0.0397384125075016	0.0343067318718754	0.052598892431003	0.00954316406830888	0.00669494482001693	0.0103939353445157	0.0237387025240423	0.0324512939197591	0.0279666380407484	0.0451865850135683	2221.45625552876	1284.88290992443	2477.2021927037
98	0.786871550131391	0.947555986590666	0.955403038123284	0.522079265676386	0.906984921403622	0.413773570367314	0.594451748114496	0.958043932489091	0.928831117715474	1.05944735826051	1.66811788247651	2.07790167193889	0.409783789462381	1.01845431367838	0.667931902611599	0.283445511393438	0.00276764263071527	2.47683727983829	0.248	0.092	0.3175	0.0930003820118082	-0.0951399058100893	0.331107871994127	-0.745521403755148	0.240833333333333	0.0951666666666667	0.318	0.11644688508495	-0.105583619870942	0.337484071097642	-0.677488852877887	0.00965891543205871	0.00646443303370246	0.0104115837190011	0.0305002697332807	0.0395861363293407	0.0359333759984394	0.0550548051373411	0.00956357937540539	0.00656327085935799	0.0104159611233463	0.0243633327203881	0.0328255148067694	0.0287845594452258	0.0467923016833799	2240.50893729177	1228.5633364946	2499.88258777458
99	0.390844684657224	0.323805973487447	0.367849752156048	0.421558973647702	0.329816248008721	0.480090124870797	0.115615995376964	0.978999076120617	0.448097291098546	3.00506647665679	6.96811510494081	7.6140801843394	0.645965079398593	4.60901370768261	0.49865857844452	2.47572670334921	0.000692942163368571	6.8177691212132	0.2445	0.09625	0.31675	0.0854972676196618	-0.10906347506371	0.414555937677921	-0.60723799161576	0.238333333333333	0.087	0.317	0.134798008878829	-0.14849250674279	0.349280423207826	-0.688457317353508	0.00961280802050158	0.0065965692684195	0.0104049916230306	0.0293838431510387	0.0398886569622094	0.034452251992165	0.0573704876080552	0.00952946394711358	0.00630359958149643	0.0104071924565376	0.0257236787208053	0.0327556166360184	0.0301794182153183	0.0477884726458178	2224.84684347369	1267.05748515411	2497.58153979982
100	0.886929778602518	0.948237387428665	0.959562800641377	0.55642145161577	0.850467696017498	0.708905566308	0.605927046218486	0.580611892171345	0.988650372756236	0.641240340482909	1.65906736184115	2.00500559704233	0.345938235201174	1.36376525655942	0.139372564612131	0.266148685385815	0.305246477289984	1.2920664074798	0.24075	0.0875	0.31475	0.115655937534378	-0.15871096655015	0.378748096487104	-0.777198701829841	0.2375	0.0905	0.32	0.113598487635567	-0.131588165095502	0.41230022580123	-0.701327459932893	0.00956244942310728	0.00631995616463924	0.0103872598086871	0.0312644403093671	0.0399442237378775	0.0365442039280434	0.0519847720165931	0.00951799196708753	0.00641681094714233	0.0104333325075743	0.0248517995686379	0.0327601320118717	0.0292688112733568	0.0439318133535154	2207.77158750258	1186.86102633454	2491.39454858034
101	0.985545014582196	0.440415122802701	0.556175232826461	0.912866979409586	0.221685183873535	0.707271645382471	0.988460402715979	1	0.758595491727472	0.147767824277253	5.84813836248213	5.86011175886233	0.0119733963801991	5.71234393458508	0.141017421514334	0.000209185445783078	-1.81898940354586e-12	4.18197213818933	0.23325	0.08725	0.32	0.07322283788039	-0.01861702237643	0.363732194767869	-0.711371442096017	0.2365	0.0873333333333333	0.32	0.0851651660869578	-0.0948898637463687	0.427468813818744	-0.674014534463043	0.00945869717382437	0.00631178564821672	0.0104333325075743	0.0300256700468405	0.0416425197727559	0.0369759325596984	0.0590219185729988	0.00950415906431284	0.00631451087851851	0.0104333325075743	0.0248815195433894	0.0331496747205611	0.0297320613544948	0.0467572154279835	2172.69451967913	1184.51491013473	2507.47783028971
102	0.119376712335864	0.153926428215088	0.025693879207758	0.0103730200379422	0.0389058047464734	0.270614014918789	0.769265982313589	0.0310510513467889	0.310021555126221	5.84544321509748	9.36777723897831	15.9374640958958	6.56968685691754	10.0920208807984	1.21363194807054	0.0860455152669601	4.65013798537802	8.26244715202386	0.2395	0.09525	0.32425	0.085423555938063	-0.121155294537993	0.40961343592674	-0.780718612677527	0.249166666666667	0.0935	0.303833333333333	0.114455659569797	-0.0995613970405153	0.311206692899225	-0.639355242452971	0.00954544041500224	0.00656584144546177	0.0104695164232675	0.029229054017807	0.0396411475289629	0.0350586738203991	0.0489011751512534	0.00967409497065204	0.006511534000335	0.0102865069657889	0.0250144546790534	0.0332025587851663	0.0285361323266463	0.0501764671628086	2202.0116107959	1258.07600620765	2520.12632076444
103	0.987265624846609	0.777826579449078	0.84009570973599	0.645916414753067	0.506034380542752	0.901814397004275	0.746786145320054	0.916009854500054	0.441797957341945	0.135464838720509	3.24270044692094	3.45378788296148	0.211087436040543	3.31832304424097	0.0152200681222894	0.104251475757337	0.0111220651488111	6.87700119583332	0.24575	0.09225	0.3145	0.202350620466356	-0.133126399834267	0.268628056946046	-0.661775603053426	0.244666666666667	0.0941666666666667	0.3155	0.140045447874793	-0.136365331983251	0.340650825167006	-0.695795060845661	0.00962937335269449	0.00647231907488371	0.0103850276552208	0.0316823653169336	0.0397151327101855	0.0358473512453088	0.0567934316335764	0.00961502307739476	0.00653230344303705	0.0103939353445157	0.0249749747281033	0.0324203000847597	0.0288393136585161	0.0447869896354708	2230.47076776056	1230.8512971517	2490.61596387931
104	0.451981408118276	0.0994905209705693	0.0844840752897725	0.171659950660688	0.0422124721502826	0.143264163850524	0.966664107145674	0.626649652147908	0.249378014127006	2.6315721400606	10.659412689085	12.5277995331016	1.86838684401664	9.89622739304104	2.14254376237841	0.0017466137669544	0.236631537403809	9.04589132618518	0.24625	0.09475	0.31025	0.110855836051344	0.00353853068918035	0.315276123346677	-0.662734921943687	0.2335	0.095	0.305666666666667	0.111931343110889	-0.145346420613376	0.338002815656005	-0.79000267801395	0.00963596879910623	0.00655039484201473	0.0103465450391483	0.0301699390822556	0.0185793976212837	0.0350155330546916	0.0576228813879115	0.00946222182264348	0.00655812507522166	0.0103039003760352	0.0239543452396712	0.0340649949329162	0.028293806676698	0.0426659096194731	2232.71088973233	1253.56788782048	2477.2021927037
105	0.326470982395114	0.590726492083813	0.687358086999699	0.713083487749111	0.858141984469488	0.862960860172255	0.195407625874657	0.281971907500585	0.592873462750231	3.45632479677806	4.64011861863764	4.77533517547636	0.135216556838714	1.31901037869829	0.0297929520911566	1.67636900450907	1.15756116810735	5.55238114297976	0.237	0.08225	0.3165	0.0997005284696648	-0.140128756602225	0.346297679433156	-0.705861150709927	0.2385	0.0896666666666667	0.306333333333333	0.145694324067201	-0.121746673685859	0.322078478855134	-0.644032626604556	0.00951108460509014	0.00614502639739752	0.0104027873184064	0.0318225494113673	0.0403973286456547	0.038123721998362	0.0624133887273249	0.0095317523127217	0.006390124773828	0.010310177544136	0.0254235159199556	0.0337720614394172	0.0293045412442342	0.0499354844449585	2190.38859065228	1136.92220358942	2496.81221413052
106	0.00638706766423937	0.0453551981387257	0.046381014244621	0.232605739378404	0.741224573018116	0.0383655625878466	0.111849364568447	0.0110043632981429	0.0708345834008001	12.3120902328774	12.8575183081593	14.2823745561182	1.42485624795881	1.97028432324078	4.28874111867117	2.52789461287375	6.46461253274174	13.0527060560821	0.22525	0.096	0.32675	0.0991745883220408	-0.144033378820094	0.388848358896517	-0.805228180893627	0.243166666666667	0.0866666666666667	0.302666666666667	0.115734829210501	-0.0873911763650426	0.354687815660647	-0.724970993738906	0.00934343987428304	0.00658890786499756	0.0104903404316154	0.0284294418488564	0.0407553612607191	0.0352027642261625	0.0488034784771106	0.00959501702032126	0.0062926605316083	0.0102753379050184	0.0257950872045002	0.033924908583704	0.029605805184207	0.0463528529329811	2133.89140891877	1264.81644322679	2527.41243175962
107	0.932168266022717	0.667362736193176	0.769272668101571	0.882408342344125	0.455123155253301	0.732773239649935	0.62051310165933	0.936631540624227	0.986509866757486	0.438552203442669	4.06882603780468	4.09070545022405	0.0218794124193664	3.65215324678138	0.1165804816319	0.245147062511933	0.00632092790328898	1.36872909221055	0.244	0.09325	0.30875	0.0815173720426171	-0.0542165737563142	0.391086255124782	-0.725466045639878	0.247	0.0903333333333333	0.3095	0.120389443905355	-0.123582672083448	0.337346849954831	-0.733972935047807	0.00960615110590786	0.00650371954607261	0.0103327199372019	0.0298069250176935	0.0411905454739778	0.034880222924095	0.0537559048432886	0.00964582920284748	0.00641148693311137	0.0103396484062362	0.0254625716613596	0.0327658376064126	0.0292758941163736	0.0451453033472042	2222.58780647548	1239.97335770188	2472.3874407269
108	0.577964041541276	0.673474232310495	0.776563395032624	0.948359867235026	0.725727541784052	0.22497188728155	0.610863643410835	0.630324274177714	0.793342199919505	1.97331340777964	4.02366139143851	4.02785609865896	0.00419470722044935	2.05454269087932	1.47237156093252	0.258919213802074	0.231621275686848	3.88131056687752	0.2405	0.08475	0.31775	0.0795025674323927	-0.119993521334604	0.35577113427944	-0.735188376828078	0.23	0.0876666666666667	0.322333333333333	0.103750003716127	-0.0805467447349462	0.382808935419804	-0.678166549303487	0.00955905658427602	0.00622921506372633	0.010413774152345	0.0311530932393935	0.0401178677260765	0.0375092945987955	0.0593614388411252	0.00941245436369145	0.00632539456629551	0.0104533207037116	0.0247566483067787	0.033686166866701	0.030098557379395	0.0480643003428314	2206.62233144063	1160.87972837295	2500.64729571326
109	0.617053770521989	0.901804648831808	0.108446795582009	0.0019649961736343	0.0408024736874948	0.220967929381808	0.694226916315556	0.806220265537751	0.589300526453111	1.79027370508265	2.18617273028212	11.7681225047818	9.58194977449966	9.97784879969913	1.49807411071015	0.15454752529331	0.0601745525491424	5.58209908030687	0.22875	0.092	0.3175	0.108591574790445	-0.105045495171587	0.414708825039814	-0.791441645147191	0.239333333333333	0.0943333333333333	0.319833333333333	0.117367188404346	-0.107313519837529	0.373987112544181	-0.585660230911552	0.0093944582958964	0.00646443303370246	0.0104115837190011	0.0295141410279997	0.0416052671945739	0.0353749902260813	0.0485538647922973	0.00954316406830888	0.00653748017980387	0.0104318933233745	0.024419234604194	0.03281026587308	0.0288368868764861	0.0486170931703809	2151.04614207369	1228.5633364946	2499.88258777458
110	0.817422859548504	0.890517605414562	0.94129475003035	0.943797974290825	0.849691493826059	0.962012561202951	0.443579281532023	0.68639780184154	0.967904836208674	0.933144243179413	2.2964395843228	2.30140943152219	0.00496984719939064	1.36826518834278	0.0022684449540975	0.587005843866791	0.163012707396774	1.84528875441508	0.24225	0.0935	0.3145	0.114308968462462	-0.0811966855007788	0.360320835214833	-0.676593744437154	0.242666666666667	0.089	0.318333333333333	0.149394197349655	-0.106797455762246	0.346176296609883	-0.653792302303544	0.00958271271308238	0.006511534000335	0.0103850276552208	0.0301951350896363	0.0405997305836759	0.0353112179111668	0.0562836637978102	0.00958831297208237	0.00636865605052942	0.0104188717025832	0.0257824028489144	0.0326309026997336	0.0298689792705407	0.0467044491415745	2214.63843612376	1242.24646326762	2490.61596387931
111	0.0352049803523956	0.0474232478016658	0.0736133010141471	0.652549036708701	0.361351088209204	0.476331111321496	0.172793319604973	0.0296015093511954	0.215200168840826	8.59403186323834	12.7361117939618	12.938813314162	0.202701520200208	4.34478145092362	0.507251444943904	1.85854069403376	4.73228643246148	9.55538248513415	0.232	0.08875	0.319	0.0867119630166381	-0.111596055763684	0.445738726347066	-0.624194390417611	0.238166666666667	0.0968333333333333	0.2985	0.107597128614796	-0.127914591513197	0.337526777404638	-0.722916032157875	0.00944100451663601	0.00636057758569234	0.0104246744274562	0.0299272082271548	0.041027912504407	0.0358378498858226	0.0588769985544679	0.00952717357330734	0.00661439298361651	0.0102348058420916	0.023878382193973	0.0343560246287178	0.0276948379427266	0.0463270370470579	2166.72677479256	1198.54480115048	2504.45354682381
112	0.672296770856507	0.471124375668299	0.586937589508071	0.900029652605254	0.398159216057665	0.237797335164052	0.909967374176467	0.874907823760373	0.885787705133115	1.5433724422619	5.58599666882219	5.60177803014085	0.015781361318659	4.05840558787895	1.39360445643797	0.0127870170199458	0.0247834649180732	2.99149708020601	0.23175	0.0915	0.32	0.11088806002077	-0.0931943379863994	0.345070515666532	-0.761439989127731	0.242	0.0921666666666667	0.3215	0.153098620153997	-0.0810313633579488	0.373687887381446	-0.670579790554275	0.00943745206614319	0.00644861747459615	0.0104333325075743	0.0298366642154526	0.0411493410738267	0.0361108264690225	0.0538825984204509	0.00957934663434675	0.00646969199950008	0.0104462163828996	0.0252830696547288	0.0326549771736555	0.0292868588559906	0.0429280485210009	2165.52902070158	1223.97842967668	2507.47783028971
113	0.15079773090781	0.0947103830708916	0.0237192441769772	0.0206552128484785	0.0282739511313455	0.0583212314714119	0.467954885432094	0.323271482114936	0.00249069364865271	5.30469961226117	10.8014425095207	16.1570942514591	5.35565174193835	10.8523946391979	3.58449240569644	0.52680103271814	0.975664654233697	22.0497815608665	0.25225	0.09275	0.316	0.145689139122121	-0.146925207063804	0.345853221837408	-0.617546134955673	0.235666666666667	0.0885	0.306666666666667	0.0735689028784336	-0.119072815449638	0.350829352650961	-0.850161706857212	0.00971376071990976	0.00648804794472625	0.0103983682869725	0.0313892232425095	0.0387772414577328	0.0356252524774248	0.0575355655797182	0.00949257599094768	0.00635248392567923	0.0103133066112542	0.0244644934688356	0.0340300648391128	0.0294444580840112	0.0398348369090703	2259.17419650914	1235.41826940452	2495.27009533939
114	0.362382086948147	0.484540129830146	0.266889387487445	0.0679679417574147	0.230231635239895	0.787390455570201	0.977722783603305	0.0871127701511276	0.470797852713401	3.19599771557841	5.47453248257807	8.8059579927758	3.33142551019773	5.60996027719739	0.0727385141344712	0.000779748590503004	2.92693427879203	6.60803867102659	0.2335	0.0945	0.32575	0.137158379077882	-0.0797241354111166	0.336912793317387	-0.781338652030472	0.235833333333333	0.0943333333333333	0.3095	0.107553688626803	-0.125468652546112	0.375678726940369	-0.671191733938479	0.00946222182264348	0.0065426506967031	0.0104820515860554	0.0298066441150093	0.0405570094401123	0.0358004194733667	0.0492673791724626	0.00949489666307287	0.00653748017980387	0.0103396484062362	0.0241124644310902	0.033740816212934	0.0284091627586618	0.0472782262567662	2173.8838708846	1251.30946002206	2524.51164990659
115	0.507146798818393	0.799793015895083	0.878070901981725	0.961702559626554	0.945555331337978	0.833194990782611	0.142003387977938	0.583766216655154	0.62730211429764	2.3281646077412	3.07171906317672	3.07402471168098	0.00230564850426163	0.745860103939776	0.0443547464801668	2.15611432958121	0.300185397320092	5.26793491012255	0.238	0.0875	0.306	0.141364486702958	-0.10407151220179	0.345413225373532	-0.66876374519461	0.239833333333333	0.0961666666666667	0.311166666666667	0.117664002290004	-0.142423401900492	0.338296826653182	-0.694996384263987	0.00952488118985431	0.00631995616463924	0.0103070421343264	0.0314773432742124	0.0416380840825993	0.0362824923724936	0.0592448236850506	0.00954998711542221	0.00659401698317738	0.0103549311156722	0.024183672285782	0.0331039422920863	0.0283263219326819	0.0466578586009935	2195.05433286041	1186.86102633454	2463.45078877195
116	0.0908504539247957	0.285630558781502	0.38864063383725	0.983843121277749	0.920508479019564	0.463173488799315	0.020539268956495	0.379851988745047	0.480279196459866	6.47006794921617	7.39766720055923	7.39807730471875	0.000410104159527691	0.928009355502581	0.538214861289816	5.36546861341139	0.771180869161981	6.52202974395096	0.24575	0.08125	0.3115	0.0821206714157842	-0.108450391408526	0.356464331718807	-0.771094628898315	0.239333333333333	0.0946666666666667	0.319833333333333	0.0927183851257205	-0.0898988844247059	0.373603010032295	-0.735421155130048	0.00962937335269449	0.00611088293089448	0.0103579688529837	0.0323163114265703	0.0402341353634977	0.038054654551302	0.0569789231318291	0.00954316406830888	0.00654781500846939	0.0104318933233745	0.0240440803000856	0.0329464500327728	0.0287817163441496	0.0436640494799963	2230.47076776056	1127.24696334845	2481.18235426045
117	0.727246132199024	0.665839180886997	0.770491793855448	0.990558465632174	0.596627517450516	0.389448218737147	0.85038112560775	0.469815758805649	0.465629277482099	1.30795003837557	4.08008753415561	4.08022756551509	0.000140031359478598	2.77227752713952	0.740664123422903	0.0355820916138327	0.522409276512917	6.65530429291892	0.25175	0.08725	0.308	0.107747101955315	-0.0875370889031962	0.362343289754335	-0.693079071430093	0.244166666666667	0.0861666666666667	0.314833333333333	0.145273083333092	-0.134932747522153	0.373293362521263	-0.656937699452144	0.00970737272863499	0.00631178564821672	0.0103257595679605	0.0319142969264424	0.0401220037297221	0.0363598176600662	0.0571258041685127	0.00960837203611361	0.0062761996026128	0.0103880030844152	0.0262881359182512	0.0325235086574424	0.030129688436577	0.0466161779001782	2256.99824843739	1184.51491013473	2469.9642581554
118	0.124816704237248	0.307500957302594	0.392427976795683	0.644481984672747	0.805779159149613	0.168597684517068	0.0444628323602604	0.706711794919949	0.27156737645564	5.74279725358065	7.14661564582275	7.35954377308371	0.212928127260966	1.61674651950307	1.89536818122178	4.03889855375019	0.141583552043812	8.74393061105541	0.22875	0.08675	0.31825	0.155532514724196	-0.131187492981362	0.332118088002695	-0.736678852267939	0.240666666666667	0.0986666666666667	0.321833333333333	0.132429683208719	-0.132833428883164	0.374807731724209	-0.674139395045215	0.0093944582958964	0.00629539790381702	0.0104181446341856	0.0312486567349729	0.0412582346111369	0.037171837356095	0.0557643644177507	0.00956131897393721	0.00666993416674199	0.0104490626804462	0.0240446711677994	0.0323414537260987	0.0281894368686182	0.0433371701243209	2151.04614207369	1179.81325188338	2502.17325242461
119	0.729182905517332	0.96656092179683	0.821938350394945	0.134876145344816	0.67639157006332	0.954502742988324	0.265870422276621	0.978875590916672	0.939576931877611	1.29979015978097	1.38838901382042	3.62385283952244	2.23546382570203	2.32406267974147	0.00325507818160986	1.23792971137755	0.000701117016433273	2.32662829162909	0.244	0.0935	0.31025	0.115792832531104	-0.118255244087239	0.348756546641421	-0.632098403113768	0.2435	0.087	0.31	0.108615013907016	-0.112412924253434	0.366986300301267	-0.738991170482874	0.00960615110590786	0.006511534000335	0.0103465450391483	0.0303285147031412	0.0404356239620317	0.0351551829052396	0.0598808945731646	0.00959947654692627	0.00630359958149643	0.0103442496949211	0.0256633257007895	0.0331270839461958	0.0297976558972523	0.0452182692509265	2222.58780647548	1242.24646326762	2477.2021927037
120	0.0697951639117747	0.192452967311373	0.271126563990474	0.790235996568185	0.793835631947938	0.768364624076799	0.314922571299862	0.0121832952977082	0.359598461625589	7.06691847880211	8.67898216075992	8.74974037985885	0.0707582190989342	1.68282190105674	0.086738914847956	1.00991763760157	6.28399781653388	7.70205024791661	0.24575	0.09475	0.331	0.142944854219116	-0.0841429984480798	0.384740726064491	-0.589263512878104	0.243166666666667	0.0888333333333333	0.307166666666667	0.124938104390562	-0.134241362249488	0.377168672571185	-0.665927538418003	0.00962937335269449	0.00655039484201473	0.0105249649616387	0.0305840505955478	0.038744032091452	0.0357075988236013	0.0541123987635389	0.00959501702032126	0.00636327209279743	0.0103179883320048	0.0255568084276127	0.0331807124920595	0.0292823510215997	0.0472362162483689	2230.47076776056	1253.56788782048	2539.53824202618
121	0.451407362963777	0.575785245438211	0.686328402363535	0.861990805160671	0.708392222541816	0.233166548479817	0.920233648792257	0.328160405127877	0.40922277685734	2.63488032446185	4.75357296962102	4.78379349322131	0.0302205236002919	2.14891316875946	1.42143989680335	0.0100279012121973	0.956143624278411	7.19144484974673	0.2415	0.08975	0.31725	0.0598674911682901	-0.128780736425106	0.396172005200047	-0.657705427438396	0.231166666666667	0.0891666666666667	0.308	0.100472130578584	-0.0776929052309081	0.357142559934322	-0.655695748197021	0.00957260112749785	0.00639280084949865	0.010409389821129	0.0298523434569535	0.0399654084682849	0.0360213004065151	0.0614515185452375	0.00942914491517445	0.00637403328052511	0.0103257595679605	0.0245368446572887	0.0347053937857519	0.0293511819193222	0.0507819469068551	2211.2111533965	1207.83612993407	2499.11672613386
122	0.97966797453041	0.924540561777109	0.900351183431757	0.347534327996563	0.619379457512121	0.954567763229067	0.784187800796479	0.799655611870138	0.715038573322371	0.186950173621881	1.94663450698135	2.8290742322788	0.882439725297445	2.64212405865692	0.00324577108403901	0.0750024435874366	0.0644108012784272	4.54709912860463	0.2445	0.0995	0.31875	0.0920874249212909	-0.0857880228839643	0.369327016910684	-0.643235024501911	0.245	0.0978333333333333	0.321166666666667	0.12679000865634	-0.127340747570193	0.352536357520113	-0.698157119109561	0.00961280802050158	0.00669494482001693	0.0104225012840732	0.0289475165072589	0.0399293961816898	0.0342452209945748	0.0566204684478354	0.0096194473273386	0.00664477709501472	0.0104433639872471	0.024313626289762	0.0320628795091232	0.0284090373645056	0.0435114234511021	2224.84684347369	1295.93188060419	2503.69460013738
123	0.520405312451021	0.637926683701099	0.687708773505895	0.485871363407412	0.642242634049806	0.294574498783221	0.810680582903897	0.305920193979489	0.875166482157135	2.25908037455883	4.28679780927632	4.77245408935778	0.485656280081457	2.51337371479895	1.09859568782122	0.0573833049329551	1.04820786050186	3.10453377926043	0.24075	0.09325	0.305	0.0607372102412623	-0.101151496604568	0.371229428083286	-0.641711525585114	0.231666666666667	0.0918333333333333	0.314666666666667	0.0976794482849168	-0.0694586247907425	0.340608831672492	-0.67574705779586	0.00956244942310728	0.00650371954607261	0.0102975977907534	0.0291891591512137	0.041455766275691	0.0348256970327621	0.062825074103445	0.00943626688248323	0.00645916763479462	0.0103865161453009	0.0241201449183173	0.0342000687484906	0.0292144166082327	0.0494950458363222	2207.77158750258	1239.97335770188	2460.16581779738
124	0.135509721206476	0.334796482467642	0.265324348873747	0.159879172106058	0.513059892923934	0.33449729538139	0.0504768176380865	0.943695398690634	0.45308952706962	5.55288128641769	6.8515275514801	8.82689609889712	1.97536854741702	3.27401481247944	0.931408111220662	3.82554871796037	0.00498803513801249	6.77115807773686	0.229	0.0975	0.3095	0.138657181796715	-0.142872490820026	0.361298708246306	-0.67728536959273	0.237333333333333	0.086	0.310166666666667	0.0979246476218581	-0.14870769442605	0.379135125837292	-0.803441601485078	0.00939806691989983	0.00663467289639972	0.0103396484062362	0.0290320241192504	0.0419060564906926	0.0342316044974271	0.0562270858594095	0.00951569153050702	0.0062706985918967	0.0103457803167745	0.0253388949937663	0.0333433977023892	0.0299332837684948	0.0424110485410108	2152.26081660356	1278.21971685967	2474.80008086833
125	0.70424136483373	0.964045730600872	0.970783157610223	0.551035555001576	0.984132927905179	0.841084839722859	0.245684737645862	0.772596824099009	0.765157136519162	1.40551982614124	1.42939780404049	1.78486308096399	0.355465276923496	0.379343254822743	0.0402026694882807	1.34767642929091	0.0835093335426791	4.12598789251486	0.24175	0.09775	0.32075	0.129790171618628	-0.142399880912497	0.367441934072909	-0.644757919833257	0.24	0.0908333333333333	0.318	0.13810605523554	-0.13086218170728	0.370446305442165	-0.679577130405692	0.0095759761073848	0.00664225327086051	0.0104397899096044	0.0296354356923651	0.0394909009874479	0.0347024913577757	0.0555418127897911	0.00955225747200135	0.00642743925931319	0.0104159611233463	0.0252300782389129	0.0326907680695343	0.0293997740220219	0.045234298412105	2212.35494448531	1280.44361369801	2509.73397779486
126	0.993411153788424	0.412468299576202	0.524479741070783	0.851546319625776	0.195808698213712	0.802651097672227	0.899013034879725	1	0.818201215498557	0.0864606192044448	6.09649223476299	6.13151578504403	0.0350235502810392	6.04505516583959	0.0624587903239444	0.0161056981478396	-1.81898940354586e-12	3.65815365025672	0.235	0.09275	0.309	0.0803829305180469	-0.0256930305475279	0.352479369642852	-0.706602273832151	0.237166666666667	0.092	0.309	0.0666960599282327	-0.122156203001768	0.420595825848488	-0.708174758835253	0.00948327297050531	0.00648804794472625	0.0103350329681732	0.029276012164367	0.0424437110535304	0.0352334925980749	0.058092787203918	0.00951338907699615	0.00646443303370246	0.0103350329681732	0.0239114568489034	0.0336863565225352	0.0285079601103625	0.0462832989461487	2180.99068112384	1235.41826940452	2473.1928247891
127	0.872550362497807	0.735725874101724	0.749988873350029	0.405107134602708	0.46999050116338	0.757969131941021	0.73279860075345	0.477784225865401	0.880012497156273	0.702777911476005	3.56183199231964	4.25494621259713	0.693114220277494	3.55216830112113	0.0949556648611178	0.116557474514593	0.503916629535524	3.05346612154596	0.2335	0.0895	0.31475	0.12540649107755	-0.11218058070243	0.347793526040478	-0.704308625263523	0.236166666666667	0.0915	0.3215	0.112894604335654	-0.174655438153882	0.398669056107963	-0.622162765508288	0.00946222182264348	0.00638476762527928	0.0103872598086871	0.0305601011726789	0.0412420274761404	0.03627086032562	0.0576953294400905	0.00949953191817593	0.00644861747459615	0.0104462163828996	0.0246196877359939	0.0323851836689817	0.0292482456095393	0.0484560202535854	2173.8838708846	1205.51790730939	2491.39454858034
128	0.657944286455904	0.861932766282892	0.14664584201271	0.0040471595282442	0.0559663263556468	0.812072248947163	0.22658582754609	0.895021262178304	0.492937635731222	1.60637901886366	2.55789579306293	10.8204298952223	8.26253410215941	9.21405087635867	0.056526749578552	1.462165837459	0.0174116625985334	6.40852304400093	0.24475	0.0845	0.31325	0.142106187609002	-0.103292088674095	0.310711895220558	-0.483278923286102	0.242666666666667	0.0915	0.3145	0.112492895602672	-0.12211399509842	0.354310480485725	-0.713787232788119	0.00961612987260797	0.00622087008482786	0.0103738144750801	0.03254407409689	0.0402327865210287	0.0375187330691589	0.0691397053953001	0.00958831297208237	0.00644861747459615	0.0103850276552208	0.0249549241907287	0.0327860084654437	0.0292118487658845	0.0457184180906648	2225.97433140161	1158.49862392627	2486.70563621962
129	0.95219687391711	0.993938712710212	0.992276857797058	0.520181473114688	0.938759303555698	1	0.568869075901901	0.867086514043773	0.862324705390531	0.340719235016877	0.724862149538239	1.13839563733563	0.413533487797395	0.797676402318757	0	0.324578437724995	0.0280094898080279	3.23621382556488	0.2375	0.09725	0.31325	0.12682345360766	-0.0826043819114817	0.307496963665244	-0.636915994141333	0.2375	0.0938333333333333	0.311666666666667	0.119454810725742	-0.0700677168170918	0.334251778591626	-0.672519746392833	0.00951799196708753	0.00662707913329239	0.0103738144750801	0.0294216264847163	0.0412275024454069	0.0346793082334677	0.0600467134449853	0.00951799196708753	0.00652193125063914	0.010359485375558	0.0244246420937078	0.0338811320905364	0.0287569789161282	0.0475343636721724	2192.72422275881	1275.99297890764	2486.70563621962
130	0.720239886462566	0.882562200544984	0.934894537306229	0.881859296077778	0.901180540621145	0.34145772974978	0.775528975485778	0.550076887620211	0.897636806650349	1.33753505539789	2.37150347745774	2.39358919513688	0.0220857176791469	1.05605413973899	0.904950610271044	0.0813107081939961	0.357179445143629	2.86008422387855	0.239	0.091	0.318	0.13359792176764	-0.0756635853097998	0.335346442097369	-0.73790165954402	0.247333333333333	0.0893333333333333	0.312333333333333	0.105169798923027	-0.0917182530965716	0.357011808829359	-0.760215941967857	0.00953860537480444	0.00643274359002809	0.0104159611233463	0.0307425964303147	0.0406864860126138	0.0361630651191836	0.0535654366628714	0.0096501990108107	0.00637940379979704	0.0103655358413229	0.0254461342666045	0.0327840639817938	0.0295036403907407	0.0432024788606151	2199.69801895105	1219.3814931271	2501.4108504352
131	0.828244236543291	0.639533360102067	0.71710480923486	0.613503005436589	0.45666938847493	0.752348018272127	0.512838434438594	0.502352604927544	0.932849612867012	0.888325272979273	4.27486993119965	4.52997522352234	0.255105292322696	3.64164995054307	0.0995685401758237	0.428271263228453	0.449962832948586	2.42207634345578	0.24125	0.08825	0.3135	0.0964734011085214	-0.157107448883195	0.360391964219858	-0.729064728748213	0.2385	0.0845	0.307166666666667	0.155618233717893	-0.0922460754522565	0.33668947160948	-0.639192959494779	0.00956922168997437	0.00634437501233562	0.0103760641070291	0.0308254236622918	0.0400195411286232	0.0364238324154734	0.0578449099779922	0.0095317523127217	0.00622087008482786	0.0103179883320048	0.0263969687370129	0.0339605347068784	0.0302895152355244	0.0497694046819084	2210.06599751292	1193.8806204314	2487.4900239758
132	0.0101814552003224	0.00525915843561509	0.00413224507387245	0.125782900986398	0.0505731158932203	0.0155545154325577	0.0879254651177237	0.43572882301332	0.00381956649441946	11.3059525165008	18.4222816581205	20.7660753081218	2.34379365000132	9.46012279162096	5.85254786088808	2.91195074383086	0.607504862895439	20.9668220543073	0.22325	0.0995	0.31525	0.0425196415831924	-0.236283807730984	0.427575191710564	-0.612040604534652	0.244166666666667	0.0893333333333333	0.322666666666667	0.106450757802914	-0.162275561496945	0.30862782068191	-0.726040280452437	0.00931386562048209	0.00669494482001693	0.0103917136510925	0.0265868805114087	0.0408340669687062	0.0336212528554847	0.0651195755733189	0.00960837203611361	0.00637940379979704	0.0104561517777548	0.0252931916626467	0.0317338526534727	0.0301237985308632	0.0482740857514995	2123.9628342012	1295.93188060419	2492.94824114478
133	0.213565954654447	0.532599164308694	0.645895303849639	0.86835966107518	0.959723064921116	0.53311987948094	0.155813529135569	0.11591723100226	0.36910625753706	4.48573804297848	5.08782633550072	5.1152968854185	0.0274705499177799	0.629558842440019	0.38844126400727	2.01439342767026	2.4716357830639	7.60080061816792	0.24075	0.0955	0.3305	0.0966581449836553	-0.0982668920979116	0.327470808294171	-0.75367412125264	0.235333333333333	0.0871666666666667	0.3155	0.107324434682494	-0.133540341787679	0.337981020671366	-0.748879032499733	0.00956244942310728	0.00657354400155427	0.0105209419782667	0.0294607944072915	0.0391848375171875	0.0358825788207756	0.0534786235374094	0.00948792855010322	0.00630905869010759	0.0103939353445157	0.0251766161149815	0.0332653680363856	0.0301273786805634	0.0469360033276137	2207.77158750258	1260.32571049434	2538.12865212344
134	0.920532133939074	0.938103990618157	0.970341455962539	0.93794354193418	0.861064953757962	0.652844891049088	0.786259119772573	0.652292875852414	0.988036983703718	0.492517720758769	1.78828643543602	1.79434780779775	0.00606137236172799	1.30183008703898	0.202332224362181	0.0735339908351307	0.20302159638959	1.31488045472989	0.24125	0.09075	0.30675	0.128637839712881	-0.141941335982612	0.352277955391555	-0.656434590915262	0.237333333333333	0.0891666666666667	0.311	0.125075989522873	-0.166792110198666	0.319092881977377	-0.687001826266146	0.00956922168997437	0.00642478464065835	0.010314087887665	0.0308601754124292	0.0407985114774935	0.0355541415340833	0.0594893456358838	0.00951569153050702	0.00637403328052511	0.0103534098995584	0.025200207788213	0.0331108421653001	0.0296087083228884	0.0502053246041599	2210.06599751292	1217.07849515229	2465.90215425527
135	0.865602941799994	0.954600934080506	0.977724274485785	0.819730121025701	0.925809370730327	0.907669729422271	0.781013659686449	0.475251383557177	0.912799847441143	0.732209985082591	1.57154906710275	1.62348387834209	0.0519348112393345	0.891273893259495	0.0134509691124549	0.0772830577407149	0.509740106674144	2.68176481804983	0.233	0.08425	0.31525	0.129539396184096	-0.0878349336806979	0.323978646940973	-0.723046944580916	0.232	0.0858333333333333	0.3085	0.112558132176589	-0.0661981094424715	0.356966437922036	-0.729537515333845	0.00945516790438171	0.00621250886383203	0.0103917136510925	0.0316478760963044	0.0414995723830257	0.0376495223701446	0.0590370824697663	0.00944100451663601	0.00626519053320167	0.0103304033617671	0.0252884059632273	0.0346784670649057	0.030006314083919	0.0470296544931747	2171.50377061057	1156.11428782057	2492.94824114478
136	0.689671022957334	0.653547283374091	0.698489210790571	0.473940991392069	0.522389441809164	0.407779805222115	0.617911783448597	0.493371732523998	0.443931478086143	1.46801869156116	4.1710044131396	4.68377720876015	0.512772795620549	3.21575851719899	0.685264442539847	0.248813481455727	0.469164622363678	6.85688677676005	0.23125	0.09175	0.3125	0.131624331832055	-0.0693919674129126	0.346053113872783	-0.628123735897949	0.224166666666667	0.0888333333333333	0.319	0.100407250881614	-0.137648444333997	0.399395345065735	-0.69470523134898	0.0094303332041965	0.00645653251800671	0.0103670445550505	0.0300889237424912	0.0421424820644973	0.0356606736395399	0.0602951444321276	0.00932745875651768	0.00636327209279743	0.0104246744274562	0.0242101009397354	0.0340058620665967	0.0296297452596588	0.048093994811735	2163.12929896922	1226.27238311246	2484.34549822098
137	0.605579686822399	0.349154141222348	0.42646733655208	0.571693756584916	0.269320992796268	0.961823624985931	0.774735337278622	0.214261269013017	0.211816463460825	1.84319938160479	6.70335243980298	7.02320917164252	0.319856731839536	5.18000979003773	0.00229108325402194	0.0819026721947012	1.54239767226682	9.6092927748955	0.23875	0.0885	0.31875	0.109401798263549	-0.00790716322494819	0.307538101571875	-0.702763118686753	0.239166666666667	0.0901666666666667	0.307	0.130260193699525	-0.121556698537963	0.322525399926097	-0.663631834426829	0.0095351810989249	0.00635248392567923	0.0104225012840732	0.0308334146796604	0.041215039302917	0.0368738292678722	0.0587190340206105	0.00954088572205389	0.00640615632527621	0.0103164293414523	0.0252007191678417	0.0336622968266447	0.0292409847664266	0.0498044372285022	2198.53916171054	1196.21426035879	2503.69460013738
138	0.468832092636465	0.62532093949403	0.647690907924403	0.396139607255198	0.63309925425341	0.716156484471927	0.702158789182453	0.176809028197887	0.660254651060065	2.53593344428373	4.38056224746106	5.10057536237946	0.720013114918402	2.56464191809573	0.132205195932329	0.14623584563833	1.82424318243284	4.9976121127444	0.241	0.09025	0.31675	0.105837505914062	-0.0829902589124896	0.310792333382232	-0.697686174605625	0.237833333333333	0.0925	0.304	0.134767665994504	-0.0894598495295823	0.342449327351996	-0.71872641206085	0.00956583779008996	0.00640882245444717	0.0104049916230306	0.0305843156977526	0.0405135070739281	0.0363534369595692	0.0598259835140404	0.00952258679530313	0.00648019069439456	0.0102880961533819	0.0248249806524973	0.034292993075463	0.0286394150013538	0.0450692262261492	2208.91947587042	1212.46340233929	2497.58153979982
139	0.936274728947806	0.904713714944355	0.920960078106154	0.515455456540837	0.706204275292929	0.696312162855216	0.620115215985846	0.930199167245845	0.504242232078181	0.419073723420297	2.15693910105983	2.57991579522059	0.422976694160752	2.16084207180029	0.152336793240465	0.24570566442253	0.00767275377984333	6.30834182337189	0.24475	0.099	0.3185	0.0738192990588119	-0.111655786843951	0.414534733691814	-0.692740615329631	0.241333333333333	0.096	0.319333333333333	0.105248128915627	-0.124135388666937	0.364903367038356	-0.65942946871699	0.00961612987260797	0.00667995590595123	0.0104203246870379	0.0287336956546056	0.0396818881960012	0.0339885503814578	0.0533837670823488	0.00957034866473317	0.00658890786499756	0.0104275665833503	0.0241282336898785	0.0325345217147472	0.0285805111674236	0.0468364270515179	2225.97433140161	1291.5207068548	2502.93450216465
140	0.112416000376303	0.222880745416612	0.285171504313712	0.551496418302274	0.629558735931892	0.878406188809979	0.0167880248909607	0.894670270268192	0.391493542481847	5.98349491494082	8.21342263254337	8.56806584028163	0.354643207738263	2.58457092534081	0.0234059294252802	5.71839970539804	0.0175289713588427	7.36902878310489	0.2405	0.1005	0.31075	0.141887361190623	-0.123586937921817	0.364804278770026	-0.687976011869352	0.239166666666667	0.0863333333333333	0.3095	0.111920412074735	-0.169171645868887	0.373742629995951	-0.690263858112397	0.00955905658427602	0.00672476663112718	0.0103511251391249	0.0292524069668477	0.0407127853429269	0.033688083643887	0.0523843536734144	0.00954088572205389	0.00628169358386616	0.0103396484062362	0.025583952348124	0.0330359224520615	0.0298702620671841	0.0487966210714424	2206.62233144063	1304.72079537456	2478.79775846769
141	0.928675757510894	0.891803952974724	0.9412154548105	0.891885033002381	0.763753368106593	0.839834692091323	0.529486970659489	0.986053175890754	0.916891851375332	0.454928607116017	2.28410766055822	2.3025817320995	0.0184740715412772	1.84765312498348	0.0408464036208898	0.395376051664243	0.000305572846627911	2.6312756962284	0.23625	0.09625	0.3215	0.0851662097155155	-0.108030555184668	0.379841150055326	-0.722096447553793	0.2345	0.0925	0.321666666666667	0.0867457430216371	-0.049911695174658	0.415624478874868	-0.671664882726557	0.00950068946446257	0.0065965692684195	0.0104462163828996	0.0288420307604765	0.0403647087352978	0.0349610430727773	0.0546882828646712	0.00947627431470004	0.00648019069439456	0.0104476402936244	0.0240110488175069	0.0335427201669748	0.0289521635516377	0.0454530609741807	2186.87477117112	1267.05748515411	2511.97979800692
142	0.0354556381243134	0.18187512648945	0.262603095220067	0.928147574187571	0.990749849446372	0.11892576058014	0.135233966795097	0.0628939235801775	0.241385503517744	8.57833776034386	8.85539914676338	8.86353080818299	0.00813166141961119	0.28519304783913	2.43141162782376	2.2313691340687	3.45937921441146	9.1598046897331	0.24675	0.09525	0.30225	0.142827502786648	-0.148576336301036	0.28529098291801	-0.7648972949118	0.233166666666667	0.0865	0.319833333333333	0.128128531304886	-0.144039712089881	0.334294361997701	-0.74007903012198	0.00964254676442132	0.00656584144546177	0.0102713299459919	0.0305520190836384	0.0405478258187276	0.0345327630100892	0.0537939486533013	0.00945752126433474	0.00628718055408462	0.0104318933233745	0.0254524215227726	0.0330505615555416	0.0304619038564783	0.0466965010101583	2234.94562408767	1258.07600620765	2451.03474321495
143	0.372877271288761	0.28491722505455	0.387145513982539	0.932124161725847	0.368278470623406	0.825433870245026	0.0879039677153975	0.589943421510139	0.455181726604898	3.12414779207757	7.40610106997701	7.41335544427784	0.0072543743008282	4.28920765220028	0.0486473815526551	2.91234515347605	0.29043263409767	6.75170831926888	0.23675	0.096	0.31175	0.0617113324631357	-0.126108909495178	0.409729769657031	-0.696673437306964	0.238666666666667	0.086	0.306666666666667	0.124362521550088	-0.0527030567214875	0.404625355767056	-0.624852049644328	0.00950762410952936	0.00658890786499756	0.0103602430506255	0.0284683558916413	0.0410066428738271	0.0343091372529618	0.0570946171752412	0.00953403867157775	0.0062706985918967	0.0103133066112542	0.0257781664231302	0.0342965429075084	0.0296302197122963	0.0475732761562054	2189.21870134131	1264.81644322679	2481.97488748751
144	0.444125988241617	0.480353864961974	0.529127803044556	0.445455214350408	0.491046905099746	0.371461213700128	0.202354904434649	0.881630423781566	0.64889010118097	2.67714065824111	5.50913035302074	6.09132028790191	0.582189934881171	3.41417962966079	0.798770535086078	1.6252960714537	0.0221720091212774	5.09074480952293	0.248	0.08525	0.31825	0.118655417184327	-0.116272799762895	0.423587938463862	-0.585480374746672	0.240166666666667	0.0926666666666667	0.319666666666667	0.0555374247473498	-0.129480966675956	0.43952873907656	-0.704494884796177	0.00965891543205871	0.00624585655551391	0.0104181446341856	0.0322510611098773	0.039320401248134	0.0368618220616786	0.0580162462234468	0.00955452583472396	0.00648543045463204	0.0104304526083604	0.0237954826788832	0.0325676998017947	0.0286449282355451	0.045283976524377	2240.50893729177	1165.63227684915	2502.17325242461
145	0.274612833160946	0.689696544133341	0.790776725676761	0.990865181627145	0.999934470711449	0.175889501260793	0.816916348676491	0.229921513545166	0.730574050254232	3.88092184236302	3.90377475888454	3.90390583956469	0.000131080680148443	0.0229839972016634	1.83201693145202	0.0535982325272926	1.44134685996505	4.41794641811636	0.2385	0.0865	0.316	0.123249446922314	-0.0612342030642933	0.340841941517362	-0.648026590808102	0.226833333333333	0.0878333333333333	0.304666666666667	0.123821311951047	-0.0908022831851321	0.334130109226653	-0.672202248754028	0.0095317523127217	0.00628718055408462	0.0103983682869725	0.0314404419950146	0.0410575754818237	0.0370704174762679	0.0608044455245441	0.00936663509685468	0.00633082610122932	0.0102944369520885	0.0248461034822646	0.0352843766298107	0.0295410903168385	0.0510143912992436	2197.37892894219	1177.45769346686	2495.27009533939
146	0.445391425219938	0.848107262426481	0.909242950705064	0.82773361026942	0.999628521544822	0.201533475331069	0.895924308591141	0.303166466312788	0.762409270700456	2.66975606695632	2.67741835351626	2.7247721204767	0.0473537669604411	0.0550160535203759	1.63122660816771	0.0171116871915729	1.06021362849242	4.14947174561411	0.24275	0.08675	0.30825	0.109467913570402	-0.138029626124048	0.345938602514621	-0.727641970749691	0.231666666666667	0.086	0.318	0.0894453718081201	-0.131270867346345	0.372005128480515	-0.745399485910792	0.00958943154460546	0.00629539790381702	0.0103280832394835	0.0314459192584409	0.040542339568983	0.0365742681440842	0.0581469741983371	0.00943626688248323	0.0062706985918967	0.0104159611233463	0.024893502575373	0.0334347646082321	0.030303766807918	0.0472588474041431	2216.91648009573	1179.81325188338	2470.77315793605
147	0.464509112368404	0.117823773697789	0.157627022130931	0.516056551738835	0.0905651533646437	0.790478693244252	0.207996588065905	0.544811653183919	0.493449629580499	2.56020365384029	10.1662359766378	10.588003194156	0.421767217518209	8.02779954031575	0.0705906740295177	1.58531625959949	0.366694375925363	6.4039623029817	0.2465	0.08775	0.31975	0.0660877606942798	-0.0325659282002086	0.451364545532425	-0.592641073852483	0.244166666666667	0.0951666666666667	0.314	0.138060385018706	-0.0739163053942303	0.323473724222892	-0.678435308368008	0.00963925996466187	0.00632811119099711	0.0104311731572589	0.030709499068196	0.0400765022782028	0.0360330853505078	0.0579143232908079	0.00960837203611361	0.00656327085935799	0.0103805528725097	0.024779962705957	0.0330717149294755	0.0286594389590407	0.0455131793531403	2233.82892990198	1189.20401141499	2506.72348395956
148	0.197399069325014	0.520808542579055	0.633420874660482	0.848309825433713	0.968972752356433	0.0920616782596378	0.563869419519144	0.225919594975577	0.445657592396605	4.67263328477929	5.18106807435834	5.21765435680209	0.03658628244375	0.545021072022791	2.83794859108821	0.333048655790662	1.46636813855002	6.84065332137672	0.23525	0.086	0.323	0.0991150233346579	-0.131424870984268	0.338742769969527	-0.758471517218363	0.25	0.0893333333333333	0.3115	0.111927107742939	-0.1011406891427	0.327981418823992	-0.755502719434112	0.00948676541867957	0.0062706985918967	0.0104589767710589	0.0309148673534188	0.0401046425438243	0.0375796822940327	0.0572042476857357	0.00968487988821878	0.00637940379979704	0.0103579688529837	0.0256759238268465	0.0325435988196854	0.0295755616009568	0.044337711113347	2182.17027630065	1172.73707678097	2516.44050727843
149	0.359001759150451	0.680437042925412	0.609072153483165	0.229178405267198	0.699277539610544	0.120197436879576	0.612652462209746	0.778140299087365	0.312003228233787	3.21952128801786	3.97221206946051	5.41816528280106	1.44595321334054	2.1986439947832	2.41474636064959	0.256330458299999	0.0793793246848509	8.23886414696721	0.22625	0.0945	0.3115	0.107625467724092	-0.14866489854247	0.392897935169086	-0.67638208195119	0.239666666666667	0.0915	0.314166666666667	0.0968415629857408	-0.0946939387103562	0.378525271937188	-0.762707044075975	0.0093581117688313	0.0065426506967031	0.0103579688529837	0.0288961172270446	0.0419707012309712	0.0347386059391862	0.058158940004255	0.00954771476356416	0.00644861747459615	0.0103820460194938	0.0245849931578582	0.0333001975953202	0.0290773616580829	0.0427425285145544	2138.82127841731	1251.30946002206	2481.18235426045
150	0.514522482982794	0.347398059860023	0.457173220384001	0.912758997655508	0.349278757811212	0.68301092926351	0.988629973871359	0.17860419737911	0.380189776805287	2.28956729049605	6.7212370254565	6.73324023597888	0.01200321052238	4.44367294548283	0.166756183021789	0.000203082359803375	1.80920024848456	7.48494034876365	0.24275	0.09025	0.3005	0.122079879799952	-0.167202327127195	0.409941775847905	-0.649625274599009	0.246333333333333	0.0901666666666667	0.313166666666667	0.0753731496766543	-0.0666584956774226	0.426755948178687	-0.646272973000845	0.00958943154460546	0.00640882245444717	0.0102543869258778	0.0309544769455999	0.0409194999101413	0.0349808151895766	0.0571911223421479	0.00963706633965589	0.00640615632527621	0.0103730638195415	0.0248351255448161	0.0329966386064793	0.0289461334517858	0.0464154060074634	2216.91648009573	1212.46340233929	2445.14942374299
151	0.276034174393295	0.426782200381193	0.47487118221059	0.437450431396942	0.608756337439754	0.664224602270811	0.063804619222767	0.777856636916255	0.254455243618406	3.86836038935871	5.96801857263927	6.57097974106	0.602961168420734	2.70261935170129	0.18843231633582	3.43562034871957	0.0795879128781962	8.975009567922	0.23575	0.0905	0.31	0.11442315275996	-0.141390602978909	0.339422506145267	-0.676309294617533	0.232	0.101666666666667	0.312666666666667	0.107754231897025	-0.133805692764623	0.396580162618504	-0.687115744902736	0.00949373658087971	0.00641681094714233	0.0103442496949211	0.030337907619641	0.0411103473223164	0.0358359886580611	0.0609923926470391	0.00944100451663601	0.00675929891621144	0.0103685517090567	0.0229209782114007	0.0337792870311909	0.0272329202041411	0.044042154952177	2184.52529886448	1214.77246740117	2476.40265770235
152	0.414960632930897	0.669783001037744	0.772666338536246	0.918118031020946	0.876582392390817	0.559845956458153	0.111655328212639	0.860777666830232	0.778500588713746	2.8523122329425	4.05093856727763	4.06150735909978	0.010568791822152	1.20919512615728	0.339971009156216	2.53063424896027	0.0307596568563895	4.01107772141563	0.24275	0.09775	0.3185	0.088101759405925	-0.0849419061103205	0.388291487527968	-0.639873804327257	0.237666666666667	0.0883333333333333	0.316833333333333	0.123861837368902	-0.0725902316554323	0.395174439373583	-0.608561906380687	0.00958943154460546	0.00664225327086051	0.0104203246870379	0.0290605977863629	0.0401468734131545	0.0344496253363314	0.056702066711612	0.00952029038819977	0.00634707968187117	0.0104057256197705	0.0253355774144324	0.0334519853046253	0.0296638276532564	0.0478134409496506	2216.91648009573	1280.44361369801	2502.93450216465
153	0.933575396480985	0.79767910880234	0.616559404132283	0.132068089284149	0.295135586469211	0.641350442961794	0.677829307264102	0.875592641981529	0.857792684078714	0.431905965102487	3.08834999761893	5.35637525464335	2.26802525702442	4.92446928954087	0.21698034027213	0.172579634781869	0.0245106311976997	3.28155207777045	0.24175	0.0975	0.3285	0.0802000291912207	-0.0618686540168774	0.369956188557646	-0.767693233867558	0.245833333333333	0.095	0.327	0.0974137693161146	-0.108496457376965	0.400424810417688	-0.631662739528399	0.0095759761073848	0.00663467289639972	0.0105047155851438	0.0289002922041956	0.0395660215103309	0.0351220735770346	0.0502078683964439	0.00963047380925119	0.00655812507522166	0.0104924041702861	0.0244033678912376	0.0317304173227678	0.0288436658207584	0.0456052756369232	2212.35494448531	1278.21971685967	2532.44506401813
154	0.657321925387899	0.35735791201274	0.396600331573175	0.403886496291735	0.222022429080234	0.585729901806794	0.303601599289516	0.705334815405578	0.606276029694583	1.60912781081788	6.62064214561906	7.31736666653887	0.696724520919815	5.70823885572099	0.297062428729987	1.05830716417768	0.142981490342208	5.4412776031247	0.23725	0.0865	0.31625	0.136084322216336	-0.130361637059774	0.306788299225943	-0.824061595425712	0.242	0.0925	0.312666666666667	0.0681995818715061	-0.167390919597744	0.389205250284564	-0.77463536829444	0.00951454055595936	0.00628718055408462	0.0104005795404578	0.0315566727265544	0.0404971552331623	0.0372098164102373	0.0501992751781703	0.00957934663434675	0.00648019069439456	0.0103685517090567	0.0241323386568296	0.0325758857220355	0.028777589746327	0.0436876522484742	2191.55709745673	1177.45769346686	2496.04173280728
155	0.394936811604893	0.2431989109246	0.330658281689649	0.762969140046319	0.282873413533679	0.0998648467105225	0.908384797709551	0.686145015865077	0.377809931287753	2.97859746081667	7.93104341256185	8.02199637423837	0.0909529616765212	5.0433989134217	2.70770053190245	0.0132425104648064	0.163290401325867	7.50962828555085	0.2555	0.088	0.3135	0.107078144181691	-0.0792480973519454	0.271667163609532	-0.767115949255211	0.241	0.0886666666666667	0.317333333333333	0.148071807102583	-0.10650368942019	0.328158417934405	-0.72633116473834	0.0097548682065348	0.00633625078709946	0.0103760641070291	0.0320006133398708	0.0393122629953918	0.0367494273227174	0.0560071477559402	0.00956583779008996	0.00635788139023768	0.0104101215055024	0.0257380799840269	0.0328523174552926	0.0299555038609287	0.0447002077308299	2273.18893964716	1191.54387344106	2487.4900239758
156	0.0934033010545958	0.157068359119356	0.22047279049712	0.683340608523153	0.546885824430394	0.709499985779007	0.0848320681119203	0.0433656308461801	0.0949713746500775	6.40699850159581	9.3063431890987	9.47273280415902	0.166389615060325	3.06573430256321	0.138776893563772	2.96980521722435	4.08109174241145	12.1742771549693	0.24225	0.09575	0.326	0.142031176399695	-0.135793483294234	0.360821350384817	-0.662027709163066	0.239	0.0856666666666667	0.306833333333333	0.0898755734108128	-0.0999813043640908	0.40216568551605	-0.721356946359895	0.00958271271308238	0.00658123279200267	0.0104841288850929	0.0301792583878704	0.0390556279896091	0.0354167234208299	0.0541971799275751	0.00953860537480444	0.00625967540792258	0.0103148687681083	0.0253642057760426	0.033876052025478	0.0297180684936166	0.0464501933571762	2214.63843612376	1262.57252058119	2525.23855160678
157	0.296395539638365	0.455978763100887	0.312217520128143	0.112244935554608	0.337620120189803	0.12110664925631	0.631025619986364	0.315150134334412	0.510053905594817	3.69452310321503	5.71399485859729	8.23632050111701	2.52232564251972	4.54179739790197	2.40295040019737	0.230672510343538	1.00896827904035	6.25724496406098	0.238	0.0935	0.307	0.0771498807711755	-0.0966955221435608	0.336377188541725	-0.82753309485132	0.224666666666667	0.0906666666666667	0.3165	0.11091531384324	-0.135115886409485	0.335711466326912	-0.698590192939519	0.00952488118985431	0.006511534000335	0.0103164293414523	0.0292821271619001	0.0416198131870784	0.0350410276529079	0.0498449246519042	0.00933484587186653	0.0064221283837681	0.0104027873184064	0.0241153910473127	0.0341693550919102	0.0295217441973879	0.0498546149737561	2195.05433286041	1242.24646326762	2466.71692413706
158	0.0361201086567033	0.0619488447877551	0.0876312002152942	0.518511910135134	0.422420748496826	0.102215001490636	0.564253544516313	0.0237170969849827	0.0610090395109795	8.53725301301893	12.0008948322211	12.4177470697832	0.416852237562125	3.88049405676429	2.67063861868701	0.332392734502719	5.11520258973906	13.4911098413611	0.252	0.09475	0.3205	0.114595799797154	-0.096169619768933	0.343771715264956	-0.668853612231871	0.237666666666667	0.0913333333333333	0.299166666666667	0.131090715744059	-0.0412835646035035	0.403730741669475	-0.558435076200886	0.00971056885943285	0.00655039484201473	0.0104376408816162	0.0305888244418438	0.0389023118010248	0.0354408353816465	0.055817186294112	0.00952029038819977	0.00644333268160202	0.0102413587392262	0.0249518967524616	0.0350858348757982	0.0283579878202638	0.0481921992513141	2258.0868856174	1253.56788782048	2508.98307673322
159	0.121049667722222	0.418901909649635	0.519237746631614	0.709652747026234	0.985345792040355	0.163768751394141	0.702298140336145	0.0717376843767542	0.468495119570356	5.81340986549912	6.03840325999772	6.17702730530073	0.138624045303004	0.363617439801601	1.93907732814841	0.146092177710671	3.24280582256324	6.62906279540665	0.24325	0.09275	0.32475	0.0774814377978692	-0.123376628664402	0.385274612408417	-0.715479392494062	0.231166666666667	0.0905	0.307666666666667	0.101748007058654	-0.116545850867079	0.350958773447211	-0.703941133825475	0.00959613263928836	0.00648804794472625	0.0104737084184169	0.0297726297756996	0.0391809610948656	0.0358198931712633	0.0555809205326527	0.00942914491517445	0.00641681094714233	0.0103226558140806	0.0243520590869195	0.0343967530217654	0.0291186401317253	0.0489159277432386	2219.18908403239	1235.41826940452	2521.59265615915
160	0.279129230826539	0.0182412819820974	0.0293232510815387	0.583818091499686	0.0194661517580715	0.954182532360367	0.33368171038528	0.0696884757848901	0.27933043744977	3.84120770197842	15.2723087390987	15.572411363737	0.300102624638384	11.7312036617586	0.00330110865979805	0.934556512689596	3.29034269459771	8.64277700538867	0.2385	0.09075	0.322	0.0485642920781462	-0.160128219400347	0.463666778734061	-0.69064035850904	0.239	0.0851666666666667	0.304833333333333	0.177103465532762	-0.146717941438869	0.313105829741466	-0.647125346190023	0.0095317523127217	0.00642478464065835	0.0104504835439874	0.0292156606906843	0.0395358215073549	0.0353137836697181	0.0565732428122568	0.00953860537480444	0.00624308744518302	0.0102960181675327	0.0265225728722264	0.0336132063188678	0.030114232273687	0.0499970499439863	2197.37892894219	1217.07849515229	2513.471280373
161	0.276892644373839	0.633880869041135	0.615291935736233	0.305513863615733	0.825573838724153	0.693470554754975	0.298929316298022	0.191802867293915	0.759803684588851	3.86080169401976	4.31685522844055	5.36682580423803	1.04997057579749	1.50602411021828	0.155353948324773	1.07896451620582	1.70371488209457	4.17168752805972	0.23425	0.091	0.31225	0.103086172240659	-0.166040116502213	0.368863951359139	-0.734878853832877	0.237666666666667	0.085	0.324666666666667	0.0637463534258573	-0.15330675026155	0.401890201999944	-0.663383326836832	0.00947276809690329	0.00643274359002809	0.0103647808993507	0.0299571354326114	0.040786565176928	0.0356884967940295	0.0566758124008181	0.00952029038819977	0.00623754386571657	0.0104730106983453	0.0249636560488764	0.0322265666853182	0.0305843063781209	0.0514259225422669	2177.44354772192	1219.3814931271	2483.55645895776
162	0.382212135435543	0.447204951716704	0.231750527671108	0.0609298054208327	0.181963090455536	0.644863672645008	0.111655328212639	0.441987885459527	0.58267307875891	3.06168410013925	5.78927512263908	9.30116797391747	3.51189285127839	6.23948387377823	0.212437391233834	2.53063424896027	0.591116018600587	5.63734676145911	0.239	0.09775	0.326	0.0623476987897735	-0.133668016482965	0.370103845709397	-0.677142485171446	0.235	0.0883333333333333	0.318666666666667	0.109631366944237	-0.0630135047508031	0.335380851566975	-0.787004295571853	0.00953860537480444	0.00664225327086051	0.0104841288850929	0.0283437960959181	0.0394180448473712	0.0349458112488019	0.0590403328708544	0.00948327297050531	0.00634707968187117	0.0104217761355741	0.0250044507572777	0.0336294865748971	0.0300521737620499	0.0429109093776008	2199.69801895105	1280.44361369801	2525.23855160678
163	0.0331651958329249	0.0387065090940493	0.0617497829774421	0.680586568637193	0.316148437250144	0.69431553921035	0.00623943478957868	0.778605672059122	0.102380777688278	8.72596396465815	13.2864162900769	13.455882580256	0.169466290179116	4.72991861559785	0.154453195271344	7.47981887639435	0.0790377570228884	11.9450408449978	0.23625	0.10225	0.314	0.106840562281077	-0.238378691448143	0.344205738003299	-0.751798814934803	0.239666666666667	0.086	0.316666666666667	0.146136225698797	-0.115002531597855	0.322181770452234	-0.675166936111191	0.00950068946446257	0.00677646138958101	0.0103805528725097	0.028225532393091	0.0394966028426344	0.0336180956306546	0.0540468598552928	0.00954771476356416	0.0062706985918967	0.0104042572406111	0.0260931869988603	0.0329500830912876	0.030459590866699	0.0487313623968052	2186.87477117112	1319.99515632074	2489.05531514795
164	0.910850097767185	0.916068234731503	0.884965883388244	0.326859807699336	0.651074418601441	0.710281644312354	0.680655721167035	0.7576080536502	0.869801834303607	0.53628646319703	2.03909387429667	3.00039289355846	0.961299019261787	2.46410643036143	0.13799579944498	0.169388633178642	0.0952483746095822	3.16015466518302	0.24425	0.08975	0.31275	0.141223747078289	-0.139285022367602	0.319058981372359	-0.799325471536379	0.241	0.0921666666666667	0.309833333333333	0.111319754506133	-0.0982715683325563	0.352834601577895	-0.726739881639471	0.0096094817664591	0.00639280084949865	0.0103693047013768	0.0314189139908271	0.0399633342592452	0.0362251429053243	0.0503259715811707	0.00956583779008996	0.00646969199950008	0.0103427175030123	0.0247510293164863	0.0334786572249249	0.0289039005878957	0.0450893571675264	2223.71800214401	1207.83612993407	2485.13337384774
165	0.437184284399849	0.39160842443443	0.363263546191675	0.241156011968485	0.293002941364937	0.118125378747058	0.944110344965487	0.638813200475579	0.399324156361612	2.71795715633925	6.28898582948023	7.66280948316125	1.37382365368103	4.944852326822	2.44200201356762	0.004914665594697	0.220297672432935	7.28998373445777	0.23075	0.09375	0.30875	0.102157896126956	-0.0700863413921009	0.305589102257506	-0.655328988597243	0.244333333333333	0.0933333333333333	0.304333333333333	0.0878469953356829	-0.0429276884937232	0.371109383929814	-0.699383983917153	0.00942319569246703	0.00651933429192007	0.0103327199372019	0.029219119612359	0.0425573963671855	0.0351692307069996	0.0634103004080011	0.00961059100719261	0.00650632594093902	0.0102912697415929	0.0244349003607567	0.0340301516142175	0.0283943003743114	0.0457623028704285	2160.72395209606	1244.5166192474	2472.3874407269
166	0.521930520161948	0.240154991188905	0.172946704280891	0.12823640569369	0.0903189592685084	0.388249687661753	0.943840554827917	0.275178282530602	0.127532790773238	2.25121841582222	7.97209290352112	10.2858179720206	2.31372506849948	8.03459955619837	0.744416784316854	0.00496230694261612	1.19075020870878	11.2634589106183	0.234	0.09275	0.308	0.0428787360371226	-0.0703624037253228	0.376784100728603	-0.687769488491934	0.2415	0.0923333333333333	0.318333333333333	0.109961046026026	-0.130661131442762	0.361835639751498	-0.752171176384942	0.00946925727904297	0.00648804794472625	0.0103257595679605	0.0284197055744703	0.0422459557043903	0.0350467249389701	0.0616673427748452	0.00957260112749785	0.00647494454786243	0.0104188717025832	0.0247344398261822	0.0325376297932445	0.0291884580673733	0.0432534433666621	2176.25838386857	1235.41826940452	2469.9642581554
167	0.887615685873134	0.347658270558871	0.223012552950046	0.0994147199596534	0.0664271317162243	0.482127837366595	0.732628080091025	0.881727925939048	0.239059390392811	0.638280494942592	6.71858285916096	9.43349057458181	2.71490771542085	8.79521007963922	0.49404638136366	0.116712216446103	0.0221352269763884	9.19351683916243	0.23825	0.0915	0.31925	0.0602557505692042	-0.0468324851487462	0.361845729806961	-0.60656920406348	0.232166666666667	0.0895	0.320666666666667	0.134193669729945	-0.113489193955883	0.34485475417891	-0.696535739141498	0.0095283190113257	0.00644861747459615	0.0104268441193462	0.0293160865552635	0.0409091130255641	0.0359779446664682	0.0641102849291142	0.00944337023516906	0.00638476762527928	0.0104390739488823	0.0249932200193229	0.0333445451498567	0.0298816116362967	0.0468811553717128	2196.2173196562	1223.97842967668	2505.21134270391
168	0.471175901080201	0.722528194967518	0.814219503794221	0.853460664850704	0.882749624351562	0.195103853504501	0.466843351166672	0.971838206958992	0.18127973568948	2.52284902865358	3.66034772329294	3.69446354699539	0.0341158237024501	1.17161451834181	1.67865059282667	0.529437716305438	0.00124629509809893	10.1308329274103	0.23125	0.09225	0.31	0.122198799073559	-0.0828083316326325	0.332315776276731	-0.725154487334505	0.2425	0.088	0.310333333333333	0.122431875315427	-0.120790126559473	0.299742658866304	-0.738878166522923	0.0094303332041965	0.00647231907488371	0.0103442496949211	0.0298513445073729	0.0422502685276765	0.0354798554486137	0.0566576989692983	0.00958607434827758	0.00633625078709946	0.0103473093692694	0.0256260553636754	0.0331197278190538	0.0298364939500761	0.0475298066973753	2163.12929896922	1230.8512971517	2476.40265770235
169	0.53158275849316	0.779225920550382	0.766880998357748	0.348391849477782	0.75242369031679	0.386171173064236	0.286021237754694	0.943978184920676	0.526581739617876	2.20185666604084	3.2319197137258	4.11122564580364	0.879305932077841	1.9093689797628	0.750964066852248	1.13825556316806	0.00493797444505617	6.11331992105459	0.239	0.08725	0.316	0.0963503861531264	-0.0797438442858946	0.35907498777478	-0.716047338714451	0.2315	0.0935	0.315333333333333	0.106996413050208	-0.0570622153889594	0.385574633933672	-0.748404542614841	0.00953860537480444	0.00631178564821672	0.0103983682869725	0.0308684732795683	0.0408323947818916	0.0367951753463954	0.0578601695922401	0.00943389496375137	0.006511534000335	0.0103924546026165	0.0240001938983831	0.034258962294618	0.0287322277156793	0.0425024937317846	2199.69801895105	1184.51491013473	2495.27009533939
170	0.678977040131748	0.844257743083768	0.889560266654386	0.624022331432913	0.837909749005895	0.250089365328857	0.954569389566611	0.777886209887007	0.9390205228272	1.51428615521945	2.7100589187794	2.95031346095857	0.240254542179173	1.43602730573912	1.32280441560943	0.00324553845894116	0.0795661528882192	2.33471871519256	0.2435	0.0905	0.313	0.0907555986619579	-0.0618578637923535	0.364684539603087	-0.677107183205781	0.2335	0.0901666666666667	0.310333333333333	0.0980945433777843	-0.121402180363521	0.372841163125927	-0.723438586725747	0.00959947654692627	0.00641681094714233	0.0103715613406238	0.0304436130699455	0.0407780068711038	0.0358626872957384	0.0583436755856599	0.00946222182264348	0.00640615632527621	0.0103473093692694	0.0244741304702431	0.0339286440539381	0.0291909055518775	0.0467890064892109	2220.32334836232	1214.77246740117	2485.92008634526
171	0.915401218535305	0.913414611179198	0.906773759512298	0.407197504450942	0.692014051212241	0.886240145220517	0.483780922710712	0.881078878899579	0.862370116340458	0.515825026901439	2.06721009588364	2.75417836082124	0.686968264937605	2.2383533339198	0.0204671237024741	0.490328235357083	0.0223806640824478	3.23575672609995	0.24225	0.096	0.31425	0.116750021942164	-0.156022374502168	0.350623907145997	-0.722780312313145	0.241	0.0918333333333333	0.312833333333333	0.0889751858152615	-0.100285625449149	0.360855311625667	-0.670517672639606	0.00958271271308238	0.00658890786499756	0.0103827920105802	0.0297848049834644	0.0398594521990268	0.0348274468551526	0.0545686446679663	0.00956583779008996	0.00645916763479462	0.0103700573040215	0.0244936492025207	0.0332359269746313	0.0290531572270115	0.0487730611651199	2214.63843612376	1264.81644322679	2489.83621956832
172	0.682900156470103	0.512627954592404	0.607304813169741	0.665907486265426	0.414805396535179	0.233523381699729	0.920081738567957	0.916147464019739	0.654361162695113	1.497271730801	5.24634473806145	5.43277137695986	0.186426638898411	3.93549964615886	1.4192712942131	0.0100662611939697	0.0110855153452576	5.04590456417623	0.231	0.08875	0.3175	0.117190265713695	-0.141024691458711	0.385029465533308	-0.722605718252977	0.241333333333333	0.0893333333333333	0.3165	0.099954569989613	-0.0791705470699997	0.331255675005538	-0.724473839360815	0.00942676678219966	0.00636057758569234	0.0104115837190011	0.0304107970501029	0.0409624348601793	0.0363488351459485	0.055842240856225	0.00957034866473317	0.00637940379979704	0.0104027873184064	0.0250517251628647	0.0330969323922131	0.0297834579775103	0.0469870056600152	2161.92732920705	1198.54480115048	2499.88258777458
173	0.553606162979264	0.857619080033727	0.912837025098613	0.769699218503092	0.964204375665054	0.749132095429864	0.417785923985893	0.36217111594767	0.609187745978309	2.09163869778422	2.59559778460243	2.68131109388196	0.0857133092795266	0.58967239609774	0.102261791444107	0.656534905145236	0.830350783395261	5.41721026414872	0.22925	0.09325	0.314	0.0921450804857002	-0.12829588445974	0.382519710256516	-0.667677015717591	0.232	0.0885	0.322666666666667	0.0804452668477234	-0.0938643309116127	0.416114121381566	-0.618842712496088	0.00940167083327366	0.00650371954607261	0.0103805528725097	0.0290304679964281	0.041623341369689	0.0351987889416036	0.0600051586867116	0.00944100451663601	0.00635248392567923	0.0104561517777548	0.0243727060323586	0.0333712789900019	0.0297136523654384	0.0500168182473905	2153.47407517593	1239.97335770188	2489.05531514795
174	0.440177013684453	0.73022930972277	0.776857758865754	0.515750389584919	0.85711766362542	0.931505040759109	0.385447837987307	0.136344454121095	0.156500118376122	2.70029588771649	3.60292582209513	4.02530876731907	0.422382945223944	1.32501287960258	0.00738764545531012	0.753254344521338	2.21873817758024	10.6112048093353	0.24025	0.09325	0.31925	0.138993778764381	-0.0319211919257851	0.385633927413507	-0.655114417943861	0.241	0.0881666666666667	0.305166666666667	0.140752948605283	-0.0663238585067049	0.404186683433614	-0.608378970227383	0.00955565926883284	0.00650371954607261	0.0104268441193462	0.0304725688296578	0.0408102269124861	0.0354358867717329	0.0529818098435778	0.00956583779008996	0.00634166864148206	0.0102991758224832	0.0257389317547171	0.034094433379766	0.0291634398420259	0.0463845783111519	2205.47170671353	1239.97335770188	2505.21134270391
175	0.606099919726949	0.583291302670174	0.664660694638334	0.606671147992091	0.537829953542608	0.916049382181644	0.388957270127273	0.252907984991787	0.612075179285216	1.84078599198256	4.69645741624117	4.96150833472348	0.265050918482302	3.12072234274092	0.0111115601648635	0.742199310489923	1.30716833165934	5.39336564998219	0.23875	0.09475	0.32	0.0676371564489669	-0.145949294829907	0.363654365286229	-0.718832955913623	0.237833333333333	0.0896666666666667	0.309166666666667	0.107417857593813	-0.0933225099081178	0.381170244421355	-0.699429707360805	0.0095351810989249	0.00655039484201473	0.0104333325075743	0.0289319450486585	0.0398364614488445	0.0353050725519463	0.0580811415010539	0.00952258679530313	0.006390124773828	0.0103365730208494	0.0249155039981435	0.0338583267779664	0.0291894698663955	0.0463195844663516	2198.53916171054	1253.56788782048	2507.47783028971
176	0.630521281809929	0.756490762529095	0.760801148237177	0.38406781465696	0.656445154979456	0.668946296708971	0.232047579578834	0.805413464689197	0.313266124548196	1.72892991765548	3.40554793893898	4.16318881369807	0.75764087475909	2.43425889604259	0.182837143591314	1.42826634983248	0.0606869496114086	8.22389184630422	0.24225	0.09675	0.315	0.113370714017844	-0.108897993842987	0.373812084037265	-0.638134688285518	0.246	0.0896666666666667	0.312666666666667	0.0804887816784847	-0.113756777009535	0.426683141744861	-0.696629106375013	0.00958271271308238	0.00661185125653317	0.0103894884732295	0.029603554134036	0.0402874160892971	0.034580041259865	0.0568015575392899	0.00963267326327944	0.006390124773828	0.0103685517090567	0.0249716813091031	0.0327002021423147	0.0290176263061129	0.0448899756851782	2214.63843612376	1271.53095356916	2492.17197416975
177	0.0885437257497364	0.272874202735802	0.228302577721203	0.179487405538703	0.587635885563271	0.946463982219832	0.136206075715777	0.0237107488107038	0.452987005990406	6.52854002570166	7.55103227004292	9.35289547552384	1.80186320548091	2.82435544982218	0.00450883693338255	2.22030583454125	5.1156670864184	6.77211241609846	0.23725	0.09975	0.33425	0.122663482593958	-0.12044621999644	0.382611792620968	-0.549872733217358	0.237833333333333	0.0908333333333333	0.312666666666667	0.109249433027104	-0.0765797929076451	0.377999764957939	-0.671711567892084	0.00951454055595936	0.00670241970970056	0.0105507880423292	0.0289247470701426	0.0390313451090472	0.0348624007429644	0.0574928104207649	0.00952258679530313	0.00642743925931319	0.0103685517090567	0.0247601518123269	0.033723175550291	0.0291385366512514	0.046860982875742	2191.55709745673	1298.13327906946	2548.59065380031
178	0.145707958336979	0.315090485222486	0.333567713126543	0.335826543774463	0.626044231883062	0.080914430285342	0.391221185797126	0.178407196346854	0.564592224108025	5.38456984173899	7.06266911420244	7.98896786136174	0.926298747159308	2.60439801962275	3.046437924977	0.735143058293033	1.81084250653475	5.78899475128588	0.24975	0.087	0.3	0.145882890593302	-0.0957547115444479	0.359608922088136	-0.525313691244404	0.2345	0.092	0.312666666666667	0.133854660680714	-0.149856692038319	0.338447057676851	-0.647206444390437	0.0096816494420093	0.00630359958149643	0.0102495134647032	0.0323840819070361	0.0410012277377202	0.0360194187503058	0.0629346991725932	0.00947627431470004	0.00646443303370246	0.0103685517090567	0.0247214775961837	0.0334024335198878	0.0291072361161517	0.0495175634827169	2248.24129937166	1182.16565470393	2443.45720821957
179	0.230844915599832	0.328847853386291	0.437229510131225	0.93834167911369	0.623227285279291	0.780215467005544	0.260870936890621	0.064035639357897	0.682499081997742	4.29993599926092	6.91427509102141	6.92025878186178	0.00598369084036676	2.62032278260085	0.0778623477490328	1.26412918552614	3.42965081146576	4.81523569055326	0.23675	0.0895	0.30725	0.13996920623282	-0.0961028673020355	0.350821896511128	-0.660003422210418	0.234333333333333	0.0961666666666667	0.324833333333333	0.0651687337245507	-0.102299887337758	0.38907245584368	-0.703431729727159	0.00950762410952936	0.00638476762527928	0.0103187672339584	0.0309817701118306	0.0417435781241569	0.0358654115123517	0.0586781014693028	0.0094739373470347	0.00659401698317738	0.0104744057603504	0.0231464578932587	0.0329331261696591	0.0286366698645581	0.0463871546058562	2189.21870134131	1205.51790730939	2467.53051893614
180	0.412410259858538	0.646175881334629	0.725430510750443	0.627685477681673	0.810102553958109	0.327780101805238	0.726710388549177	0.192214957207125	0.342335831897971	2.86810947662161	4.22560263914056	4.4608151516004	0.235212512459839	1.59270567497879	0.957648288745986	0.122153585975866	1.70055847310141	7.89064133751517	0.242	0.09525	0.3055	0.123973017979286	-0.137720135825235	0.372651052373831	-0.610745217285952	0.2335	0.0931666666666667	0.317833333333333	0.101463387174736	-0.121921301162028	0.352273391319775	-0.607889038373711	0.00957934663434675	0.00656584144546177	0.0103023271143944	0.0300079513132058	0.0408793629288341	0.0344261182024374	0.058975030440811	0.00946222182264348	0.00650111157189904	0.0104145035272757	0.0240761146259256	0.0333604907204079	0.0290647615262233	0.0515635927360418	2213.4973717412	1258.07600620765	2461.81065988907
181	0.326100981390528	0.665087565067381	0.270370514742166	0.0306211332095237	0.257822003466952	0.410239571304088	0.117855650305834	0.943709821202186	0.0490436632918392	3.45913497457514	4.08564361804019	8.75972174462004	4.67407812657984	5.3005867700449	0.678106315146579	2.44558885685638	0.00498547582901665	14.1225768191905	0.235	0.09375	0.3105	0.0901993529014098	-0.0989329549969203	0.400529386790788	-0.666812185862042	0.242166666666667	0.0846666666666667	0.309833333333333	0.0648854482488784	-0.0914704518950479	0.395319908682496	-0.841987496615838	0.00948327297050531	0.00651933429192007	0.0103488368531012	0.0292822631717474	0.0416051968848835	0.0347881024826892	0.0576899795628879	0.00958159118079503	0.00622643520473718	0.0103427175030123	0.0253017045820993	0.0334291870660626	0.0300823909552824	0.0393169783372895	2180.99068112384	1244.5166192474	2478.00055945302
182	0.965404386640146	0.636028507165493	0.735035625828607	0.777612559472051	0.391355288309368	0.81830750511923	0.66414921739158	0.999998923893769	0.723477786892502	0.270904208304273	4.30089591832075	4.38066354767943	0.0797676293586846	4.10975933937516	0.0527723707455152	0.188522459156957	1.81898940354586e-12	4.47706051175158	0.238	0.0885	0.312	0.102868089521292	-0.0875965066059435	0.334848155816594	-0.731019571371671	0.24	0.086	0.312	0.0871106269033974	-0.0963507569360602	0.419722911696055	-0.704937308532334	0.00952488118985431	0.00635248392567923	0.0103625137319775	0.0306727213305839	0.0412398175674247	0.0364135207123834	0.0578669668126937	0.00955225747200135	0.0062706985918967	0.0103625137319775	0.0253227249095601	0.0334200690138161	0.0297329551686962	0.0460041154815574	2195.05433286041	1196.21426035879	2482.76625554975
183	0.608555444519433	0.844655604436873	0.815914896487296	0.324098608799019	0.763392782733614	0.907816097106448	0.436525878042391	0.355093976833397	0.601048017507302	1.82941256230333	2.70669728788198	3.67903195620238	0.9723346683204	1.84961939389905	0.0134081653250178	0.605397859585537	0.855169627955547	5.48455053859196	0.233	0.08925	0.31725	0.119842151841289	-0.0428879734461949	0.355879815925057	-0.767374113958013	0.234	0.0938333333333333	0.3085	0.146687287391686	-0.0811003179254797	0.309032006112908	-0.717695872412796	0.00945516790438171	0.00637671937794133	0.010409389821129	0.0304869919246081	0.0417285641992177	0.036415045069306	0.0521431304881816	0.00946925727904297	0.00652193125063914	0.0103304033617671	0.0245665535009254	0.0343675349218765	0.0286843217382612	0.0456249881560528	2171.50377061057	1203.19661681058	2499.11672613386
184	0.10029347536748	0.163588700016759	0.233241331014402	0.755687495538358	0.552102576338038	0.585729901806794	0.245220062436332	0.0696724545118592	0.071034344971699	6.24469695812513	9.18217916922367	9.2789927519043	0.0968135826806247	3.03429579377917	0.297062428729987	1.3503321263106	3.29072022315268	13.0443837563985	0.23725	0.095	0.30925	0.096070939138994	-0.165190569603471	0.318070320689274	-0.767831425475128	0.242	0.0881666666666667	0.3265	0.0473386204044682	-0.0697930842063553	0.354447894956825	-0.735592430690762	0.00951454055595936	0.00655812507522166	0.0103373424570601	0.0293129078342914	0.0407383338147682	0.0349032916878101	0.0559722097850372	0.00957934663434675	0.00634166864148206	0.0104882733058626	0.0244229756602329	0.0323729828090867	0.0303418686904508	0.0480118431057329	2191.55709745673	1255.82340092661	2473.9970379952
185	0.0249188066018667	0.151946963519019	0.217573355157777	0.739079304681106	0.996875138968429	0.656450854947758	0.0533216405378983	0.0111821080438764	0.136278819077965	9.35554716039769	9.4070439713978	9.51798148447779	0.110937513079989	0.162434324080095	0.197863582770879	3.73380985381937	6.43614458583579	11.0540472540913	0.24925	0.1	0.3335	0.0809158450538463	-0.118804117151208	0.362345326898389	-0.72347948654496	0.245333333333333	0.0885	0.309333333333333	0.0966459685868637	-0.117154815779821	0.378314882454585	-0.693609572737284	0.00967517561916221	0.00670988161263877	0.0105448789578695	0.0289839786524034	0.0378798909497317	0.034922058542309	0.0525600536030558	0.00962386376780943	0.00635248392567923	0.0103381114999696	0.0253544718207142	0.032976557681961	0.0294274098096076	0.0472195082534948	2246.03873760222	1300.33189356579	2546.51852132045
186	0.148065719732446	0.0659851079154578	0.103668126289599	0.77516804596499	0.161080943477359	0.558674441784577	0.0591551639724597	0.179809618097667	0.0656492195872053	5.34724854115848	11.8251503331194	11.90672996586	0.0815796327406133	6.55948142470152	0.342004541174902	3.56091383850799	1.79919688334485	13.2765938519704	0.23525	0.0955	0.32475	0.15790480638409	-0.0608149400793946	0.321566522438483	-0.773846729533065	0.240333333333333	0.0845	0.312	0.132819618565301	-0.162048972966587	0.357831397539611	-0.781510800112028	0.00948676541867957	0.00657354400155427	0.0104737084184169	0.0300038591770641	0.0406200956149691	0.0356030494143117	0.0484998781899972	0.0095567922050098	0.00622087008482786	0.0103625137319775	0.0262289096853887	0.032818672205141	0.0304169198865108	0.0431460388171286	2182.17027630065	1260.32571049434	2521.59265615915
187	0.341209839620341	0.313759060407518	0.266821094764381	0.188463952613652	0.243243577797382	0.202188074440505	0.374783519975392	0.294382100353455	0.456901981228097	3.34659589384319	7.0772850493413	8.80686968104055	1.72958463169925	5.46027378719737	1.62649825191693	0.787742823264125	1.09947157677925	6.73575297910238	0.24375	0.08975	0.30675	0.115986881484685	-0.12399719151062	0.316932341781451	-0.809170102340587	0.232666666666667	0.095	0.316666666666667	0.0580107714181098	-0.0702600462764328	0.399223683950558	-0.69976543351418	0.00960281603426276	0.00639280084949865	0.010314087887665	0.0310216886649062	0.0407234751809422	0.0359085145493611	0.051268445786558	0.0094504550152065	0.00655812507522166	0.0104042572406111	0.0230918965516879	0.0339451734423657	0.0284429753561971	0.0468980746633807	2221.45625552876	1207.83612993407	2465.90215425527
188	0.0792969637493037	0.152866421958757	0.0685290196000292	0.0524426844979109	0.173058198369213	0.0446285886548087	0.197995796209008	0.291977524916984	0.0427469884364025	6.77867352605972	9.38874958957604	13.1503396906592	3.76159010108313	6.37166616459945	4.03261975951864	1.65709656493618	1.11048048822886	14.5148038886961	0.224	0.0935	0.31175	0.100697359814034	-0.0727613045831819	0.331797351629803	-0.542476954294025	0.241333333333333	0.086	0.301833333333333	0.126390858666846	-0.107676303027706	0.361564595655349	-0.662083626132776	0.00932499210395749	0.006511534000335	0.0103602430506255	0.0288038501985846	0.0430500224162449	0.0353045503228531	0.0680929577295924	0.00957034866473317	0.0062706985918967	0.0102673119636344	0.0259456492921282	0.0339857817899787	0.0296702269742683	0.0491665729037994	2127.69683081772	1242.24646326762	2481.97488748751
189	0.472020198657576	0.663270846145012	0.749718167722509	0.690857043146164	0.783606087472372	0.418804304473828	0.342584682371536	0.37804199577706	0.57821181787912	2.51814833910248	4.09907451842446	4.25723365246085	0.158159134036396	1.73908531335837	0.653668039381955	0.900735092212926	0.777059385212851	5.67463327151997	0.23975	0.0855	0.316	0.123115616589222	-0.175040839753477	0.354506393839739	-0.649584458673452	0.246833333333333	0.091	0.307666666666667	0.124591462815443	-0.124349082348695	0.365106023090734	-0.651691295354457	0.00954885118899204	0.00625415319736478	0.0103983682869725	0.0317259419585348	0.039754356667116	0.0372400354088915	0.0623195837601015	0.00964364139493591	0.00643274359002809	0.0103226558140806	0.0253988875386609	0.0329096936302131	0.0289682382013508	0.0472978158128602	2203.16634736803	1168.00373803063	2495.27009533939
190	0.22487109504444	0.351043111648957	0.184149952614477	0.0654083933730619	0.221372507923185	0.265104231252735	0.515034137626285	0.179961749508878	0.425264036734507	4.36267755966401	6.68418618645956	10.0788324047426	3.39464621828301	5.71615484507856	1.24190499086944	0.423825908534127	1.79793990889448	7.03481430006241	0.24775	0.08525	0.3175	0.150157724301657	-0.129180164120203	0.278144842551104	-0.631959579161552	0.238	0.089	0.304833333333333	0.132494496628063	-0.0925801357923897	0.340015662796316	-0.742734746822057	0.00965565039457576	0.00624585655551391	0.0104115837190011	0.0326827493582972	0.0392845310444574	0.0376351473758153	0.063994872944244	0.00952488118985431	0.00636865605052942	0.0102960181675327	0.0253525649012192	0.0341858558553304	0.0293120657431544	0.0449217173143675	2239.39895930729	1165.63227684915	2499.88258777458
191	0.0554430008343552	0.165522332878705	0.112803287219583	0.113830285801246	0.397604765703559	0.129573443365817	0.0666629368296646	0.114626697893942	0.134207825255462	7.58383705394226	9.1461808783788	11.646402398339	2.50022151996018	4.06256534439672	2.29760755562711	3.36333504049617	2.4892450411262	11.1025534455605	0.2305	0.0835	0.30375	0.16346596963605	-0.100168842399336	0.346373525301142	-0.751765457908668	0.243666666666667	0.0941666666666667	0.318666666666667	0.10607260754405	-0.0791628783951827	0.373952918439415	-0.644105889406014	0.00941961992968983	0.00618732708916008	0.0102857117732971	0.0321468705917697	0.0427638513290497	0.0371185192300114	0.0547328570080518	0.00960170336267704	0.00653230344303705	0.0104217761355741	0.0245246914214415	0.0327303374259394	0.0288182356192195	0.0464855497499942	2159.51916656935	1148.94180224077	2456.03306381546
192	0.819993100603671	0.662246107522076	0.720736887212392	0.530629533374975	0.46621803180322	0.370459014963709	0.770843853931945	0.846018844343449	0.862777724042733	0.922507551636954	4.10665129638073	4.49983711997993	0.393185823599197	3.57732956834298	0.802124238909528	0.0848389562233933	0.0377138575331628	3.2316512562371	0.2465	0.09675	0.309	0.122116512531145	-0.169608888523866	0.356813422127582	-0.728806297899919	0.238666666666667	0.095	0.310833333333333	0.14278430676854	-0.126077385608025	0.297411598642324	-0.702710725902843	0.00963925996466187	0.00661185125653317	0.0103350329681732	0.0299945149548333	0.0397250791808252	0.0343804624410913	0.0532303948506488	0.00953403867157775	0.00655812507522166	0.0103518871175529	0.0245823349239101	0.0333778913432242	0.0286043211645891	0.0469065899947097	2233.82892990198	1271.53095356916	2473.1928247891
193	0.922563003274113	0.709799953285727	0.801031340133057	0.809356511972041	0.504205563973775	0.6895764474802	0.608976311944195	0.978921989863602	0.529906724798891	0.483216005159193	3.75493231117798	3.8131368924187	0.0582045812407159	3.3299208872595	0.159544265368822	0.261668312027723	0.000698039730195887	6.0845985852824	0.2455	0.08375	0.31275	0.0821204809538151	-0.06875450134934	0.404936018968557	-0.737491884696718	0.242	0.0866666666666667	0.3125	0.0993523367106327	-0.105249565907378	0.331472297442077	-0.763473666717124	0.00962606906285226	0.00619573743239379	0.0103693047013768	0.0317620586483912	0.0405219709353709	0.0371331496926234	0.0550453438247472	0.00957934663434675	0.0062926605316083	0.0103670445550505	0.0255072896690171	0.0331316758178141	0.030114868542099	0.0459205969572797	2229.34868411274	1151.33588576116	2485.13337384774
194	0.523066735344339	0.544044628528064	0.644603357697267	0.720833510471949	0.578015395274722	0.658277469851954	0.169209933989396	0.764489488957257	0.491049233692648	2.2453727361426	4.99819510591988	5.12589058858066	0.127695482660783	2.88051785243806	0.195622762681523	1.8899289643814	0.0897545010429894	6.42536439592768	0.238	0.085	0.3105	0.127699039088265	-0.0527535639044673	0.364419151619161	-0.705879903232274	0.234166666666667	0.093	0.313333333333333	0.0850226687372494	-0.0822868129330574	0.342315425922258	-0.736408460109323	0.00952488118985431	0.00623754386571657	0.0103488368531012	0.0317877532132385	0.041710210495467	0.0370133406919016	0.0566408175069757	0.00947159833565383	0.00649589087802047	0.0103745647414513	0.0238942199225636	0.0339665821756561	0.0289448884277314	0.0466605156400328	2195.05433286041	1163.25760981343	2478.00055945302
195	0.59528253190852	0.341835999422692	0.448560222730372	0.851346011818055	0.295375144450028	0.189266066332128	0.977616241305234	0.704969725344801	0.0463512737025049	1.89124736730446	6.77831550108385	6.81343474430469	0.0351192432208336	4.92218737700023	1.72332141827792	0.000787226788816042	0.143353453942836	14.2842070247963	0.23225	0.0935	0.31475	0.0353017782208608	-0.0663424853323807	0.414703869227189	-0.700389062974106	0.243666666666667	0.0933333333333333	0.311166666666667	0.105175832189032	-0.129539230046228	0.385608173990211	-0.643938451135806	0.0094445523204791	0.006511534000335	0.0103872598086871	0.0279916747571508	0.0418401960978198	0.0349236704571572	0.0587611852385795	0.00960170336267704	0.00650632594093902	0.0103549311156722	0.0246361013019487	0.0328807821556979	0.0285936077327234	0.0473426424469707	2167.92312577629	1242.24646326762	2491.39454858034
196	0.136228479954802	0.16779207006358	0.110544472358039	0.106554151885948	0.186923490207439	0.0786507334244499	0.114476898888962	0.806220265537751	0.469892214998349	5.54063185309496	9.10438522007462	11.7089835445586	2.60459832448396	6.16835169146361	3.09256511003878	2.49130319836513	0.0601745525491424	6.61630076586921	0.22825	0.08575	0.3175	0.0782319345844733	-0.0858005007575	0.367788223250654	-0.795713680162602	0.2435	0.095	0.319833333333333	0.111781485706029	-0.171800173821515	0.370642543900644	-0.644380453934193	0.0093872268942634	0.00626243385505144	0.0104115837190011	0.0300730660627846	0.0418587980890802	0.0371770351273164	0.0544009369845872	0.00959947654692627	0.00655812507522166	0.0104318933233745	0.024466645420549	0.0319007374821609	0.0287407268681448	0.047441286868285	2148.61254078674	1170.37200185791	2499.88258777458
197	0.619001788716571	0.849652759251564	0.743465584027378	0.199544632703762	0.639522973190811	0.509031230501517	0.295184039832656	0.745336114609925	0.734628458809768	1.78134991467959	2.66424004267901	4.3099441669001	1.64570412422108	2.5285942522205	0.436058046909238	1.09582559719547	0.105491890191843	4.38406998859245	0.24225	0.095	0.31475	0.0727349569465241	-0.0589813507758004	0.389389526786273	-0.623419346581534	0.2365	0.0888333333333333	0.317833333333333	0.0760385727606023	-0.0887218652016065	0.416925700719838	-0.708051265797241	0.00958271271308238	0.00655812507522166	0.0103872598086871	0.0292210128499416	0.0407780135601249	0.0348187625768709	0.0592596819545717	0.00950415906431284	0.00636327209279743	0.0104145035272757	0.0245007357258192	0.0333590476494147	0.0294520263922639	0.0459459070832886	2214.63843612376	1255.82340092661	2491.39454858034
198	0.127150655216065	0.15688142381834	0.0877933241004308	0.0781862621593149	0.151906456825205	0.244242257170753	0.658915190769161	0.0541371482450261	0.256595231294326	5.70005901178229	9.30996832546225	12.412174708461	3.1022063829987	6.71211569667867	1.35594056949594	0.19484402391754	3.70846524916669	8.9454645544604	0.24075	0.09175	0.33525	0.0704955889005183	-0.129622255027167	0.340070374526321	-0.847153773372985	0.230666666666667	0.0891666666666667	0.316833333333333	0.132652935605428	-0.0786535018830514	0.340623115590204	-0.670847303094599	0.00956244942310728	0.00645653251800671	0.0105586202214347	0.0296503464808584	0.0384955143722477	0.0368888718868298	0.0472492810379302	0.00942200429103107	0.00637403328052511	0.0104057256197705	0.0249495643498646	0.0340557651219239	0.0297953275368382	0.0483680379050762	2207.77158750258	1226.27238311246	2551.33777061219
199	0.143808232141302	0.357579733711441	0.45868149203534	0.750802503481817	0.860658530114703	0.610561756213748	0.0315270627932259	0.971960626936772	0.605509231412916	5.41505888650136	6.6184245484219	6.71928247849792	0.100857930076018	1.30422359199656	0.25935771595141	4.6240310972571	0.00123547884686559	5.44761957951703	0.23875	0.085	0.315	0.134561455622694	-0.0559180742857109	0.355950795587327	-0.690340668452013	0.234333333333333	0.0976666666666667	0.315333333333333	0.130799003746059	-0.138404046351108	0.356956740541484	-0.686693934749093	0.0095351810989249	0.00623754386571657	0.0103894884732295	0.031941553045644	0.0411704772784567	0.0373004239543727	0.0571587362704689	0.0094739373470347	0.00663972796416868	0.0103924546026165	0.023853386116015	0.0333248918447354	0.0281780982169879	0.0452054512902923	2198.53916171054	1163.25760981343	2492.17197416975
200	0.446187607179385	0.555828550919285	0.669808592097028	0.910711503215652	0.689119527540622	0.420167774341963	0.821382005992125	0.154218440414025	0.610599322840152	2.66511858961894	4.90674330665934	4.9193189405014	0.0125756338420615	2.25420035088246	0.649845914989783	0.0509711090244309	2.03002135462157	5.40555070594128	0.241	0.0915	0.307	0.114440045054742	-0.101174914330569	0.369182506819858	-0.647050488763578	0.234	0.0928333333333333	0.3205	0.132815882488928	-0.084427044328368	0.318332445172009	-0.669025549479363	0.00956583779008996	0.00644861747459615	0.0103164293414523	0.030487030832101	0.0412388763392163	0.0353123888382122	0.0589673807068562	0.00946925727904297	0.00649066384404137	0.0104376408816162	0.0245581229678606	0.0334218399471001	0.0293605679979929	0.047960912267703	2208.91947587042	1223.97842967668	2466.71692413706
201	0.184495213383697	0.425380167717543	0.53607203594399	0.821239319560711	0.878228230801958	0.0521210056426726	0.921782660987923	0.468716754308176	0.574837062598027	4.83232233420131	5.98048101894528	6.03153499624386	0.0510539772985794	1.19921266204256	3.77188045559706	0.009640969913562	0.524999594163091	5.70289372607136	0.252	0.09375	0.3125	0.176469625840981	-0.085694113505762	0.313467540305201	-0.681665711219192	0.235	0.0931666666666667	0.305666666666667	0.132450621766603	-0.0834904391587204	0.37650335251507	-0.672135075061671	0.00971056885943285	0.00651933429192007	0.0103670445550505	0.0315195444421583	0.0397039329986704	0.0353502055246424	0.053129115703455	0.00948327297050531	0.00650111157189904	0.0103039003760352	0.0245544617307431	0.0344768357815582	0.0284505460110849	0.0456291408443742	2258.0868856174	1244.5166192474	2484.34549822098
202	0.306060673375807	0.525106540669219	0.453051148831342	0.202458795837716	0.5321004230082	0.298183839060188	0.722506124130154	0.155099840127115	0.112579408762366	3.61572133939626	5.14696729831485	6.77151531543859	1.62454801712374	3.15579397604233	1.0822989269891	0.126104118189687	2.02136326349137	11.6525552919045	0.23625	0.08975	0.3095	0.113733391093444	-0.100767039204635	0.390857543660205	-0.804088854853587	0.245333333333333	0.0918333333333333	0.323	0.105384013304412	-0.108237065554288	0.340535162065175	-0.750757303060171	0.00950068946446257	0.00639280084949865	0.0103396484062362	0.0305011350318175	0.0415391799998711	0.0356785488515217	0.0485228508426891	0.00962386376780943	0.00645916763479462	0.0104589767710589	0.0249524704734521	0.0320554366698655	0.0295714094748026	0.0437506436404333	2186.87477117112	1207.83612993407	2474.80008086833
203	0.0682711686385708	0.250264129771054	0.283327382994401	0.385153577992436	0.831082464085515	0.0607087375528162	0.0736084617933391	0.373377645373066	0.133002563317809	7.11665203985831	7.83733961817779	8.5915274209583	0.754187802780507	1.47487538109999	3.51791600321667	3.20066216779014	0.792392565479531	11.1310831301458	0.248	0.09825	0.31625	0.123642294307006	-0.129807144445474	0.32642468363232	-0.750528684067671	0.231666666666667	0.0876666666666667	0.307833333333333	0.148820987386031	-0.132962932334709	0.351793908272411	-0.665474586335356	0.00965891543205871	0.00665737403670038	0.0104005795404578	0.0298465662746012	0.0393615798924234	0.0345778692129929	0.0516726697590818	0.00943626688248323	0.00632539456629551	0.0103242084806288	0.0254352217991367	0.0341863082886177	0.0296469821871099	0.0486518433644299	2240.50893729177	1284.88290992443	2496.04173280728
204	0.450934387167371	0.385348881378954	0.497119062103366	0.878756157179342	0.443238631069366	0.878219761261269	0.271201183553238	0.357087429648522	0.404439801212748	2.63760860622278	6.34807158615877	6.37134192823942	0.0232703420806502	3.73373332201663	0.0234783211253671	1.21066134601369	0.848110459757663	7.23887094720822	0.238	0.0905	0.31275	0.133579879805638	-0.0662798411747517	0.356876977344869	-0.688630720765663	0.239333333333333	0.0841666666666667	0.3215	0.177374573273173	-0.094615334449881	0.279146286982367	-0.724923199469229	0.00952488118985431	0.00641681094714233	0.0103693047013768	0.0307752769940852	0.0413723172166504	0.0358944104574096	0.0558094766170682	0.00954316406830888	0.0062097181694757	0.0104462163828996	0.0267186495069853	0.0327882168371594	0.0311386506387847	0.0462766670548841	2195.05433286041	1214.77246740117	2485.13337384774
205	0.331247339585111	0.400518213308134	0.432750485406629	0.384281205019526	0.471426683084236	0.288093431077403	0.285626914489764	0.238324308287586	0.465550431365424	3.42029747639754	6.20596203584137	6.96292316750259	0.756961131661228	3.54262569110506	1.12850976944901	1.14012027383069	1.39047850462339	6.65602746592155	0.23425	0.0965	0.3195	0.0966921940086522	-0.0646913526139354	0.417518746655048	-0.644258516868499	0.2435	0.0901666666666667	0.308333333333333	0.14481656402552	-0.109838316532962	0.342586643293081	-0.731465355128019	0.00947276809690329	0.00660421704984177	0.0104290103618974	0.0288742188418775	0.0411801019861619	0.0345040453193047	0.0552072783520536	0.00959947654692627	0.00640615632527621	0.0103288570078198	0.0255873436951477	0.033273799588293	0.0292385289511781	0.0438558602559903	2177.44354772192	1269.29565305073	2505.96798825655
206	0.301652848133838	0.398950655989786	0.437202799286907	0.402772651559401	0.51383773342252	0.577880104912099	0.139094913123335	0.413878621562025	0.212993071968587	3.65137975352263	6.22047959718111	6.92051246156188	0.700032864380773	3.26913270803925	0.309674319119949	2.18794358138439	0.667631422926206	9.5904677328649	0.24	0.09725	0.31125	0.127332467449276	-0.0997504798176581	0.328170624685794	-0.762612915597148	0.235166666666667	0.0885	0.319	0.116028667115362	-0.100233825802187	0.402669993543129	-0.659301116105656	0.00955225747200135	0.00662707913329239	0.0103556911367354	0.0295813248867742	0.0409667033638684	0.0345151535248043	0.0514945334517851	0.00948560177839693	0.00635248392567923	0.0104246744274562	0.0250742695504477	0.0333021861519188	0.0296687031747512	0.0465714853656419	2204.31971234789	1275.99297890764	2480.38865535687
207	0.188956542900009	0.0657093784723001	0.0451070663201449	0.112052701157149	0.0480118280739156	0.274623317138847	0.401826919293655	0.0717111216085376	0.316459566447772	4.77596569569869	11.8368353127189	14.3618645866372	2.52502927391834	9.58589889093855	1.1935068778057	0.702852351930233	3.24341266546617	8.18622650956318	0.22725	0.09	0.3305	0.126476268937895	-0.167847561501242	0.36520225419431	-0.649020741518333	0.236666666666667	0.0851666666666667	0.313333333333333	0.0975847491365607	-0.0560280919076199	0.324567283834298	-0.799078338288451	0.0093727073234624	0.00640081910716287	0.0105209419782667	0.0300847351903656	0.0399401344737074	0.0368751126791572	0.0602245937610685	0.00950646960022004	0.00624308744518302	0.0103745647414513	0.0254345698659727	0.0339354059363882	0.0304682840239273	0.0439181820395847	2143.72829867041	1210.15129238999	2538.12865212344
208	0.191318990022533	0.562233061709161	0.633931891578915	0.550684802529303	0.97664834290154	0.0362569460081248	0.988514418064088	0.603814124945972	0.50837512375825	4.74662371542217	4.8573658509813	5.21345765062142	0.356091799640126	0.466833935199247	4.38497865627869	0.000207231554668397	0.269281545908598	6.27197769990943	0.227	0.08825	0.31675	0.069148666484196	-0.0925370307404431	0.415384873739002	-0.710180288171104	0.245166666666667	0.0881666666666667	0.311833333333333	0.0959352608359933	-0.0800046997869091	0.379191295458775	-0.650557784408683	0.00936906557212871	0.00634437501233562	0.0104049916230306	0.0293166406309093	0.0420082364301498	0.0361661699511831	0.0585889589047727	0.00962165652308558	0.00634166864148206	0.0103610003349941	0.0253887424767847	0.0331005631460605	0.0295882988856575	0.0485286680690536	2142.50368182313	1193.8806204314	2497.58153979982
209	0.970333816939713	0.777361096947722	0.838928389615394	0.640090739082269	0.521429676555058	0.954278436151803	0.88687550976536	0.671126853727606	0.122623820062065	0.243185368541162	3.24628357599795	3.46490708987767	0.21862351387972	3.22172172133651	0.00328728841668635	0.0202375944736559	0.180286836359301	11.3865576421326	0.2405	0.091	0.3055	0.124659018856553	-0.111922623854945	0.406636888349346	-0.677959324954178	0.24	0.0901666666666667	0.3095	0.131737391685235	-0.142891747186096	0.344152916332256	-0.695352670460884	0.00955905658427602	0.00643274359002809	0.0103023271143944	0.0307064325219176	0.0413235283276057	0.0350846991695783	0.0546035750402138	0.00955225747200135	0.00640615632527621	0.0103396484062362	0.0252612134568294	0.0332085394519999	0.0292825620861493	0.0471888365774492	2206.62233144063	1219.3814931271	2461.81065988907
210	0.179890237603127	0.0432166135912285	0.0698095117994914	0.743463393885508	0.0843880439808954	0.183662479441603	0.141006980791652	0.405917032681519	0.142036951583184	4.89184541524082	12.9886453997024	13.0957513008434	0.10710590114104	8.20390588560258	1.76773628856608	2.16693551208209	0.690727525045077	10.9224660959129	0.24575	0.09825	0.31625	0.132997916357715	-0.0896812084504791	0.374802018308895	-0.692401336170768	0.234166666666667	0.0895	0.324166666666667	0.0930176325825052	-0.174453553666615	0.344217548599585	-0.80081910971378	0.00962937335269449	0.00665737403670038	0.0104005795404578	0.0298340730630995	0.0399850169119316	0.034334373184616	0.0512548895875308	0.00947159833565383	0.00638476762527928	0.0104688164327777	0.0245364181012855	0.0323752349163046	0.0300359126818839	0.0435054881716083	2230.47076776056	1284.88290992443	2496.04173280728
211	0.0749549144736505	0.328328406073575	0.145321340144069	0.0474411779901544	0.41371122730403	0.152950528395669	0.0286941528044963	0.459882876628644	0.318676562077623	6.90600239874038	6.91979378805991	10.8494664438003	3.92967265574043	3.94346404505995	2.04257513023913	4.78586977972918	0.546179712631783	8.16023949896818	0.249	0.1005	0.3175	0.0990468207896453	-0.0956115190962729	0.362167402433336	-0.618915187677105	0.2365	0.0875	0.3105	0.109364309435613	-0.101242906549526	0.372909138899771	-0.763052422170207	0.00967193223386973	0.00672476663112718	0.0104115837190011	0.0291753360378538	0.039477757630619	0.0340325155098425	0.0569323964254922	0.00950415906431284	0.00631995616463924	0.0103488368531012	0.0252144132024781	0.0338125181716615	0.0296930181719161	0.0438955901095847	2244.93545315024	1304.72079537456	2499.88258777458
212	0.58772936572857	0.555484163558504	0.589510050514981	0.412720469534097	0.454922894078723	0.3872159602048	0.32896141789704	0.546809559143599	0.881082012611651	1.92683969897917	4.90940476529795	5.58035511061826	0.670950345320307	3.65351541163909	0.747666744449816	0.952981987184103	0.363063844180942	3.04208389241276	0.2405	0.09475	0.32575	0.131505945886174	-0.0969327950972094	0.283864290495699	-0.646584719539033	0.233	0.089	0.32	0.0868690847749571	-0.121524092768814	0.361096827744831	-0.713957034555053	0.00955905658427602	0.00655039484201473	0.0104820515860554	0.0301114053660184	0.0396346073876543	0.0359217942741064	0.0603884415342044	0.00945516790438171	0.00636865605052942	0.0104333325075743	0.0244545749815156	0.03324976807144	0.0298711466622412	0.0484895665511779	2206.62233144063	1253.56788782048	2524.51164990659
213	0.445424752960036	0.132421752453694	0.192340453759757	0.736007652981462	0.122553062164019	0.409466412016142	0.197149902670938	0.838655573177638	0.0868806899830004	2.66956180982015	9.82040504042016	9.93407174052118	0.113666700101021	7.26450993070102	0.680349468122586	1.66336275307731	0.0414584414866113	12.4436644388554	0.24975	0.0895	0.30575	0.195797505252572	-0.080013098583833	0.255656652991658	-0.754825255662218	0.2425	0.0971666666666667	0.307666666666667	0.0874588494547372	-0.104238453667853	0.345939917405888	-0.763890603879943	0.0096816494420093	0.00638476762527928	0.0103046864110955	0.0324085585306453	0.0406122655205929	0.0359526283985845	0.0527335778265228	0.00958607434827758	0.00662454489571287	0.0103226558140806	0.0237860205871712	0.0334598457564053	0.0279902472603956	0.0433508549626174	2248.24129937166	1205.51790730939	2462.63131321172
214	0.572716284427261	0.512243298254608	0.623048935528402	0.817088017048678	0.508233255675123	0.490796970703756	0.318902075362199	0.731553913129751	0.620549665862259	1.99850871272065	5.24942642164388	5.30292237770118	0.0534959560573043	3.30441366498053	0.474778585992681	0.9934440401139	0.117689624854393	5.32349792631486	0.236	0.0935	0.31225	0.0795659720540794	-0.0976018665581132	0.40905785674008	-0.718343945145769	0.242	0.0876666666666667	0.3155	0.139728823232663	-0.131215414080375	0.355643759973721	-0.68842940883844	0.00949721530498675	0.006511534000335	0.0103647808993507	0.029194920743889	0.0413413510612387	0.0348541942507697	0.0548735078778921	0.00957934663434675	0.00632539456629551	0.0103939353445157	0.0258613280420147	0.0326943581879702	0.0299580303976675	0.0463463386808898	2185.70072829149	1242.24646326762	2483.55645895776
215	0.353679543275062	0.449015667675586	0.565143841770575	0.917696165946831	0.639736798925964	0.431571603345215	0.10316968522647	0.678592288868386	0.514239221364271	3.25694960361579	5.77366794835689	5.7843463133795	0.0106783650226134	2.52739670976371	0.618590350406521	2.65584859889441	0.171714796490051	6.22060949320676	0.234	0.088	0.30925	0.128458484998863	-0.0913863714525976	0.329614308872872	-0.714870497322423	0.240833333333333	0.0976666666666667	0.313166666666667	0.094123074127955	-0.0895748965809735	0.393769710089375	-0.694068844359186	0.00946925727904297	0.00633625078709946	0.0103373424570601	0.0309317578504716	0.0419157405165842	0.0364023753330839	0.0583456328323286	0.00956357937540539	0.00663972796416868	0.0103730638195415	0.0237219136324461	0.0333111651038596	0.0278990422795438	0.0440479818889529	2176.25838386857	1191.54387344106	2473.9970379952
216	0.115289552715538	0.394370640006848	0.242413552049677	0.0895817418175472	0.521795783031195	0.518893235638314	0.53926539605226	0.0254195620895322	0.204990324837081	5.9255409412217	6.26311371628253	9.14498717898095	2.88187346269842	3.21944623775926	0.416092585572187	0.376902963655084	4.99507430590529	9.72022234156205	0.2485	0.09175	0.325	0.0899241362690184	-0.0404110778184259	0.386417654152541	-0.767774592573696	0.242833333333333	0.0881666666666667	0.303833333333333	0.131187830584704	-0.06930595387329	0.356457549628114	-0.655410542488476	0.00966543249382284	0.00645653251800671	0.0104757993101048	0.0305276665766078	0.0393318769385276	0.0360419143414804	0.0493261832689082	0.00959054962443901	0.00634166864148206	0.0102865069657889	0.0257229489196051	0.0340081622831652	0.0293644037879519	0.0478888525142454	2242.72487263084	1226.27238311246	2522.32411354406
217	0.860799584876111	0.768323553089026	0.850973312407914	0.855391793044739	0.627475942440479	0.817660838926644	0.843898982658865	0.477041520914087	0.98219114570713	0.752465213197866	3.31556816757802	3.34878078815746	0.0332126205794339	2.59631557495959	0.0531554249992041	0.0387730374923194	0.505619026391287	1.50341648134633	0.2355	0.0935	0.31275	0.118629373022077	-0.151429072210477	0.365839831245612	-0.750586643865935	0.2375	0.0923333333333333	0.3195	0.0791225553109147	-0.117053448622408	0.347479474220122	-0.797218024298994	0.00949025328712184	0.006511534000335	0.0103693047013768	0.0298357735357483	0.0407733267561383	0.0351910637202933	0.0533209564831933	0.00951799196708753	0.00647494454786243	0.0104290103618974	0.0240809307458544	0.0329182601609487	0.0293032451959242	0.0427626964080099	2183.34848187379	1242.24646326762	2485.13337384774
218	0.574992002267822	0.0729241400799114	0.0797644199471263	0.282505958351141	0.0299933656395143	0.717072490029562	0.17364639559709	0.805328991355267	0.178679223952972	1.98756327377487	11.5449914956152	12.699986489497	1.1549949938817	10.7124232157221	0.131314989655948	1.85117845206059	0.0607407316492754	10.1785456854193	0.24	0.083	0.312	0.044856194331972	-0.108584905772918	0.378329302566056	-0.676943552056822	0.243166666666667	0.0908333333333333	0.314333333333333	0.166011018166407	-0.0929344700522059	0.320282742062893	-0.672021829639491	0.00955225747200135	0.00617045681199004	0.0103625137319775	0.0307172997107911	0.040808407221874	0.0374943434715187	0.0655284464463283	0.00959501702032126	0.00642743925931319	0.0103835376135077	0.0256765463951309	0.0329900808739144	0.029445241918017	0.045716686068647	2204.31971234789	1144.14382590336	2482.76625554975
219	0.298911600908475	0.556872531401909	0.615152634752998	0.493311550894746	0.791773886783349	0.298597068571443	0.291506002645517	0.191431429725561	0.0243751987555385	3.6737908806208	4.89867931551635	5.36797459669833	0.469295281181985	1.69418371607753	1.08044928972049	1.11265285638365	1.70656670389508	16.0822776844668	0.2305	0.08425	0.3035	0.132365636241727	-0.106605489010503	0.377985398361947	-0.634097069093514	0.2395	0.0903333333333333	0.315833333333333	0.104785432241664	-0.0966402797720603	0.350090329444115	-0.71871959633972	0.00941961992968983	0.00621250886383203	0.010283323799929	0.0315304203015462	0.042717452185441	0.0367476289160933	0.0621946323114658	0.00954544041500224	0.00641148693311137	0.0103968921860337	0.0248647957249819	0.0331750863590769	0.0294980006426254	0.0463497114736891	2159.51916656935	1156.11428782057	2455.20296887156
220	0.687905771204036	0.591077194971634	0.65906988387259	0.543084263548502	0.47307649268534	0.969593357609635	0.71775538615651	0.29551929821453	0.339181161509232	1.47563196580086	4.63746675955917	5.00732002198129	0.369853262422112	3.53168805618043	0.00145300508302171	0.130653540234562	1.09430511981191	7.92581253637002	0.242	0.08625	0.3105	0.162573060344646	-0.108354590313853	0.348408021106524	-0.627448482941517	0.242333333333333	0.0883333333333333	0.300666666666667	0.108480941800433	-0.0781490156154115	0.401044384525694	-0.681305583489524	0.00957934663434675	0.00627894747076852	0.0103488368531012	0.0322658574033262	0.0407301179757107	0.0368001021520144	0.0589590830744835	0.00958383375164313	0.00634707968187117	0.010256008188525	0.0253816668860813	0.034234274118637	0.0289732482138039	0.0461344096026568	2213.4973717412	1175.09897120021	2478.00055945302
221	0.172886135934543	0.22058192682782	0.254526618434318	0.39374802061231	0.407517095676572	0.363398817858564	0.954872550696154	0.0428497240017004	0.0826935786089503	4.98517217554399	8.24668491722332	8.97402103776039	0.727336120537075	3.9888488622164	0.826113314205941	0.00320232153262623	4.10132090908337	12.5920736453977	0.228	0.0915	0.32825	0.111669131891899	-0.124820413219397	0.328892776063443	-0.73468076897884	0.235833333333333	0.0918333333333333	0.309	0.145011973652161	-0.162927338878932	0.361774276709837	-0.623351746154179	0.00938360410572646	0.00644861747459615	0.0105026721271734	0.0296096392202875	0.0405153005580087	0.0366270845280009	0.0571872510949778	0.00949489666307287	0.00645916763479462	0.0103350329681732	0.0249418796530433	0.0334302096352782	0.0288900206510298	0.0487290954052365	2147.39361184559	1223.97842967668	2531.72952009871
222	0.505751649655951	0.776905204196756	0.846291543378192	0.703844263679045	0.900755588675119	0.336175554692183	0.804481266651385	0.232231879848699	0.828649409678778	2.3355133617406	3.24979144220197	3.39429502578059	0.144503583578626	1.05878166404	0.924961703138251	0.0612818561685344	1.42713926523356	3.56168442358597	0.23825	0.08675	0.31325	0.110946223955623	-0.0754449045451449	0.395714844775696	-0.640271020180123	0.246666666666667	0.0853333333333333	0.302	0.0899844497179925	-0.102807977144211	0.406783313143072	-0.689673349651104	0.0095283190113257	0.00629539790381702	0.0103738144750801	0.0311727949884902	0.0412116059213577	0.0365148960894778	0.059001426780061	0.00964145164931423	0.00624862388274345	0.0102689203601295	0.0258513934375109	0.0335359864652199	0.029555878825026	0.0472294468026383	2196.2173196562	1179.81325188338	2486.70563621962
223	0.761643635045014	0.959386210685426	0.975044662964145	0.66526942941488	0.971043698440569	0.550668702066046	0.865706011692225	0.408650751022868	0.851923006023709	1.16403022581653	1.50163001159672	1.6888155932611	0.18718558166438	0.524785367444565	0.356120576641842	0.0285999584266392	0.682722685211047	3.3394863036623	0.238	0.093	0.319	0.0933619180888806	-0.0846062529589923	0.411833065322498	-0.678668198570348	0.232833333333333	0.092	0.311166666666667	0.0766840306586368	-0.0913074017401296	0.413515869407601	-0.735134647099601	0.00952488118985431	0.00649589087802047	0.0104246744274562	0.0296676208900408	0.04062240277934	0.0352590896919918	0.0551129621899024	0.00945281248851804	0.00646443303370246	0.0103549311156722	0.0238351864148986	0.0341855856857062	0.0286444395279489	0.0446108911629242	2195.05433286041	1237.69729545782	2504.45354682381
224	0.913507848866499	0.9792533173103	0.991843917615716	0.927771886764168	0.959156180355318	0.863733418353106	0.497476756861604	0.833144163037212	0.947281918389484	0.524360425682971	1.15062325998224	1.15884041198296	0.00821715200072504	0.634479986299993	0.0294546750392328	0.460315080174041	0.0443821851131361	2.21042240269933	0.241	0.094	0.3175	0.0924533686360452	-0.163594778195431	0.395981089222312	-0.754100304423446	0.2425	0.09	0.3155	0.0832379444827469	-0.124294447676651	0.388578299689396	-0.755357473074763	0.00956583779008996	0.00652712047160349	0.0104115837190011	0.0296690734065974	0.0396224876323153	0.0351107040552663	0.052314276252388	0.00958607434827758	0.00640081910716287	0.0103939353445157	0.0247680291082925	0.0327092583877626	0.0293434532679305	0.043929341021259	2208.91947587042	1246.78383269527	2499.88258777458
225	0.406131852952621	0.341249397158588	0.228678869108914	0.109401500840433	0.168618641555802	0.213841628853733	0.692834449876016	0.394157511792157	0.457072825552974	2.90734886953942	6.78437424204094	9.34721991236074	2.5628456703198	6.43987104282132	1.54522579645527	0.15603403273326	0.726077727023949	6.73417019284528	0.22875	0.0935	0.31125	0.0708762487866137	-0.0378881585833062	0.351693121799733	-0.810274902864469	0.2395	0.0911666666666667	0.319333333333333	0.103352962201556	-0.0825725173171407	0.382261246070585	-0.640352581765485	0.0093944582958964	0.006511534000335	0.0103556911367354	0.0285388046325137	0.0428574557691428	0.0351919756116913	0.0512623854953434	0.00954544041500224	0.00643804139208975	0.0104275665833503	0.0247173901173609	0.0330241300940737	0.0293270103123992	0.047716251484958	2151.04614207369	1242.24646326762	2480.38865535687
226	0.574128090905804	0.692802334398409	0.553348555812073	0.156960451346038	0.420768981344244	0.527851476320049	0.445814726111985	0.295397595733992	0.756649346815571	1.99171488450156	3.88080888329932	5.88407715458015	2.00326827128083	3.89236227007859	0.398525997872639	0.581270576303723	1.09485681416663	4.19851682873263	0.2425	0.0945	0.31975	0.123422653490569	-0.148825972187418	0.342761027363116	-0.757004652074422	0.237	0.09	0.309833333333333	0.0752827387385733	-0.148862961392755	0.374817912284615	-0.686146063284345	0.00958607434827758	0.0065426506967031	0.0104311731572589	0.0301656953924276	0.0394311304196197	0.0354598893883653	0.0521690863278489	0.00951108460509014	0.00640081910716287	0.0103427175030123	0.0243387398573726	0.0333967356576507	0.029190344206599	0.050177592358869	2215.77813859026	1251.30946002206	2506.72348395956
227	0.608030659313953	0.604127886281942	0.708124318925342	0.798476547848875	0.59659631308624	0.527772761774854	0.649786637049197	0.372310342065892	0.856952259777142	1.83184077746046	4.53911046285793	4.60429837257834	0.0651879097204073	2.77245759511788	0.398678042121901	0.206169228475119	0.795938933453726	3.28990018388931	0.2365	0.0925	0.30475	0.122089520999107	-0.125904529461344	0.374133674911484	-0.681922987270746	0.242	0.0898333333333333	0.313166666666667	0.158031376603684	-0.104955915706445	0.300369166271754	-0.713243799563297	0.00950415906431284	0.00648019069439456	0.0102952277588844	0.0301340772928186	0.0416899877263375	0.0349553287701883	0.0571257947566379	0.00957934663434675	0.00639547526222193	0.0103730638195415	0.0257024784426388	0.033084349950625	0.0296199004861571	0.0459225834996469	2188.04742851726	1233.13627237216	2459.34162794578
228	0.526685749383875	0.435526788163938	0.543059797699313	0.776183738812544	0.441634136407747	0.977036003633562	0.977076131254772	0.151095693947426	0.278782838238465	2.22681619539799	5.89085778511799	5.97168186157796	0.0808240764599759	3.74486566617998	0.000828580596134998	0.000825686582174967	2.06115411525025	8.64984163324994	0.23725	0.0885	0.327	0.137089773193832	-0.136391024780216	0.336813932664525	-0.671862011436331	0.2375	0.0886666666666667	0.313333333333333	0.0780187221470714	-0.101920824188731	0.359446074817404	-0.68692504942455	0.00951454055595936	0.00635248392567923	0.0104924041702861	0.0311686481901765	0.0394905993638389	0.0372092570688158	0.0586919619826271	0.00951799196708753	0.00635788139023768	0.0103745647414513	0.024614499239953	0.0335002042101682	0.029658992213087	0.0501287287311693	2191.55709745673	1196.21426035879	2528.13478499133
229	0.283788325671122	0.563004865341115	0.677786282512192	0.960311894085571	0.901645595643799	0.34406892964513	0.485856254689418	0.0994277908056579	0.59965872398819	3.80084098138468	4.85143010618049	4.85390638214085	0.00247627596036182	1.05306540075617	0.895211528393702	0.485689927530984	2.71469793028155	5.49606354751856	0.23575	0.097	0.33325	0.072597741034551	-0.0867425650634806	0.358332674695139	-0.701063434734126	0.244	0.0928333333333333	0.3175	0.0904625476774182	-0.137308939914123	0.342373615883385	-0.716317337548436	0.00949373658087971	0.00661947193546073	0.0105429025959445	0.0284504005176683	0.039585117449167	0.0355417695799052	0.056873585529635	0.00960615110590786	0.00649066384404137	0.0104115837190011	0.0245278807994174	0.0323258690680455	0.0291503901354945	0.0470823210131116	2184.52529886448	1273.76339332708	2545.82556161646
230	0.795370432115069	0.351709734620788	0.205225272255426	0.0812902596748519	0.0692750631941892	0.381569991628275	0.820082381331666	0.698345281383312	0.767916693931325	1.02430794441898	6.67743994709599	9.71635442661864	3.03891447952265	8.69204648219966	0.765637588785467	0.0517285079849898	0.150198976867614	4.10234518293651	0.2395	0.09	0.3105	0.163556752638837	-0.0687661121149534	0.32316912056681	-0.60376763099873	0.247166666666667	0.0913333333333333	0.314166666666667	0.107986289699985	-0.162932022415958	0.372070508356128	-0.762417639777622	0.00954544041500224	0.00640081910716287	0.0103488368531012	0.0313606697706715	0.0413929373662952	0.0360348839883004	0.0598867878413751	0.00964801507436713	0.00644333268160202	0.0103820460194938	0.025159983968265	0.0320712414926578	0.0291422476836456	0.0425952431437789	2202.0116107959	1210.15129238999	2478.00055945302
231	0.33710412678666	0.0664134151253322	0.103997874846706	0.764308790482254	0.07427588893223	0.423133869436359	0.874201307216464	0.118055101806272	0.48208125465993	3.37673820713826	11.8070884598419	11.8969849482019	0.0898964883599547	8.5202467410636	0.641594846860244	0.025066565396628	2.44293568196917	6.50578087312074	0.238	0.08775	0.30175	0.0690290581823022	-0.046180986116094	0.351250769861098	-0.72056948853355	0.245	0.0886666666666667	0.3165	0.133605964154958	-0.0693107529428152	0.397738572924204	-0.62555237760088	0.00952488118985431	0.00632811119099711	0.0102665071633281	0.0301739699997905	0.0426264544060966	0.0359764783216063	0.060220195179803	0.0096194473273386	0.00635788139023768	0.0104027873184064	0.0257821644189799	0.0328453751135358	0.0295705253021784	0.0453502685062657	2195.05433286041	1189.20401141499	2449.35915885851
232	0.841125450620998	0.323475409880068	0.411997380843007	0.660907651225713	0.1758696564415	0.661247527591709	0.450958459742008	0.943916345075576	0.426871264931711	0.834804328780592	6.97166663616008	7.16408955070074	0.192422914540657	6.32928522192014	0.192011720751907	0.568241713446696	0.00494890006848436	7.01931786561097	0.2445	0.08825	0.314	0.111323639609234	-0.0589014254431398	0.368184326858671	-0.717449530157464	0.240666666666667	0.0926666666666667	0.314666666666667	0.0572887153746733	-0.139492926610118	0.349163000941719	-0.762736434759116	0.00961280802050158	0.00634437501233562	0.0103805528725097	0.031291094720626	0.0406022090487558	0.0364024409789921	0.0547757416652422	0.00956131897393721	0.00648543045463204	0.0103865161453009	0.0238536704185397	0.0327998270305225	0.0290330475041156	0.046501824527839	2224.84684347369	1193.8806204314	2489.05531514795
233	0.453852916793187	0.206829608521527	0.0279774972472294	0.00708759135714734	0.0108833340821832	0.484043613753244	0.662048180203446	0.183885264425831	0.670803644830793	2.62081024553845	8.45189187793949	15.7025276561399	7.25063577820038	13.0817174106014	0.48973931351793	0.191045135517015	1.76594056983231	4.91116258031713	0.24125	0.09375	0.30675	0.121341900731954	-0.131808767092303	0.28452890134326	-0.619296504831445	0.235166666666667	0.0911666666666667	0.319333333333333	0.079744289486231	-0.114486048969857	0.406427832587509	-0.770027095507203	0.00956922168997437	0.00651933429192007	0.010314087887665	0.0301925083183556	0.0409105754918223	0.035089373608839	0.0651335139010493	0.00948560177839693	0.00643804139208975	0.0104275665833503	0.0241344095957456	0.0331611363281141	0.0291659991645702	0.0426228265035107	2210.06599751292	1244.5166192474	2465.90215425527
234	0.338768915945484	0.596951416387539	0.668284723410532	0.560586321144889	0.814651340401413	0.492091833058196	0.173671808737344	0.230003705040179	0.594398632454274	3.36447756988491	4.59311885956413	4.93180892058444	0.338690061020316	1.56733135069953	0.471949148690328	1.85095976950834	1.4408384757462	5.53970901672553	0.2445	0.10225	0.32475	0.0711913843218068	-0.149894414919824	0.4242718466957	-0.653025812633646	0.2385	0.094	0.313333333333333	0.105909416587488	-0.119063850527718	0.380295124611324	-0.699451203882969	0.00961280802050158	0.00677646138958101	0.0104737084184169	0.0281519097805461	0.0387862370066255	0.0335670522061502	0.0543444644469452	0.0095317523127217	0.00652712047160349	0.0103745647414513	0.0242775146076433	0.0332665444770678	0.0285958364858955	0.0453547323145641	2224.84684347369	1319.99515632074	2521.59265615915
235	0.602563289726012	0.0769171252073772	0.0669951367965855	0.177044265055982	0.0228049849463099	0.21074922619304	0.753069924594316	0.718808913548285	0.628523214615403	1.85721899972123	11.3947079879435	13.2169699493243	1.82226196138072	11.359750949603	1.56627207207202	0.0989693937344782	0.129636801066226	5.2578958215297	0.24625	0.0905	0.31775	0.0471218263850074	-0.0542506110504349	0.380504754071928	-0.740790220685653	0.235333333333333	0.0886666666666667	0.314333333333333	0.124902516459357	-0.143841180497038	0.399627191273419	-0.571261199066805	0.00963596879910623	0.00641681094714233	0.010413774152345	0.0297797888391173	0.0401092457189395	0.0359993350120842	0.0557461808921894	0.00948792855010322	0.00635788139023768	0.0103835376135077	0.0251731780484474	0.0332591929986152	0.0294698702022129	0.0501623731692629	2232.71088973233	1214.77246740117	2500.64729571326
236	0.682010497469021	0.651759899941674	0.542808725939074	0.180976070807004	0.345796675094536	0.327764194956204	0.72608354037462	0.493762754032466	0.770320667758634	1.50112590051867	4.1842368206635	5.97382726796059	1.78959044729709	4.47270136744191	0.957711274419125	0.12273812402691	0.468316336067801	4.0816990667828	0.23975	0.09475	0.3205	0.0837581772605926	-0.0987906848919502	0.343771715264956	-0.673962663493953	0.248333333333333	0.0926666666666667	0.314	0.124264091330731	-0.115123440421367	0.362903969523015	-0.71921540580704	0.00954885118899204	0.00655039484201473	0.0104376408816162	0.029301996474113	0.0401618086431171	0.0354408353816465	0.0596305110649202	0.00966326206626546	0.00648543045463204	0.0103805528725097	0.0252139930295698	0.0323919276636155	0.0289444476207696	0.0433221124726145	2203.16634736803	1253.56788782048	2508.98307673322
237	0.133435683189041	0.134687171561837	0.164102088242766	0.406992181167299	0.301027427241637	0.103791304511879	0.116272912667869	0.720510051106575	0.220390953023622	5.58857695957704	9.76979616101744	10.4573660568167	0.687569895799243	4.86878909723964	2.64629872267687	2.46682054386565	0.128004528021847	9.47400334349883	0.24275	0.08675	0.32175	0.0904472799687335	-0.097381984483605	0.434875017700366	-0.596198796616859	0.228666666666667	0.096	0.325166666666667	0.0839236750340026	-0.148233900270529	0.369703938020875	-0.729946704306196	0.00958943154460546	0.00629539790381702	0.0104483516774843	0.0311142325410855	0.0397421561751563	0.0365541819747434	0.0589972114320834	0.00939325437348386	0.00658890786499756	0.0104771913482121	0.0231629373815927	0.0330372465507092	0.0287937879584169	0.0461314382501589	2216.91648009573	1179.81325188338	2512.72611198821
238	0.0842223531872302	0.102201523182545	0.15594700902934	0.839412284384506	0.408650408142723	0.123836163618506	0.0747103412227156	0.268164799242426	0.159980875639616	6.64213823707905	10.5815798291806	10.6226449446403	0.0410651154597872	3.98050670756129	2.36811927339659	3.17637419574658	1.22611044678524	10.539993279211	0.24725	0.08775	0.3095	0.106784689163194	-0.0362362193477034	0.393483294644233	-0.673511692209815	0.233833333333333	0.0983333333333333	0.32	0.108484081621208	-0.120200321163153	0.344471232183006	-0.712144255500044	0.00964910728439128	0.00632811119099711	0.0103396484062362	0.0314988545008105	0.0409179076952953	0.0361121164062748	0.0556992421464302	0.00946691417568485	0.00665988900096669	0.0104333325075743	0.0234627934948414	0.0331851656101508	0.0283129005959504	0.0453636364158041	2237.17497817475	1189.20401141499	2474.80008086833
239	0.244331480689922	0.659820849923331	0.716820228160195	0.523114653229951	0.984955795299507	0.386868911785628	0.0823556135045223	0.737369757765869	0.540151764242093	4.16360094378251	4.1245863849399	4.53233457548413	0.407748190544226	0.368733631701616	0.748760613447303	3.01779022684423	0.112451906685237	5.9965541439401	0.232	0.0925	0.312	0.130786361701777	-0.0985765189154879	0.371467310308804	-0.722566003027159	0.2395	0.0825	0.308833333333333	0.126057782057258	-0.0828900979203879	0.380349633669499	-0.672512958021265	0.00944100451663601	0.00648019069439456	0.0103625137319775	0.0299846909107605	0.0418110630966622	0.0353330292628005	0.0538984188770493	0.00954544041500224	0.006153519960474	0.0103334913412374	0.0264503413827368	0.0338156905681002	0.0305703284929288	0.048192896539982	2166.72677479256	1233.13627237216	2482.76625554975
240	0.487393266507488	0.491493897933759	0.5934900731241	0.718595778184032	0.539004061799648	0.192648300450454	0.888183118922566	0.511430503769648	0.569018547314573	2.43369426541904	5.41741484864178	5.54725698047696	0.129842131835176	3.11356271505792	1.69724778521777	0.0197693670588706	0.431139169830203	5.75173527750398	0.2325	0.0925	0.31625	0.144296903171271	-0.0956022421743171	0.359656096425769	-0.693447710225305	0.243833333333333	0.0933333333333333	0.3225	0.102618026852922	-0.158577794704406	0.35951934097263	-0.762820683265879	0.00944809548290697	0.00648019069439456	0.0104005795404578	0.030209229898843	0.0413860456140148	0.035618747523177	0.0548438297908844	0.00960392821521621	0.00650632594093902	0.0104547370011341	0.0246112298345779	0.0318055655108651	0.0291969042718907	0.0428560417413813	2169.1180747067	1233.13627237216	2496.04173280728
241	0.314078756027921	0.695960470968797	0.787871591449711	0.788505695323959	0.984285473722522	0.239197118408717	0.236420247260909	0.337488128359542	0.46283155346541	3.5520117805645	3.85744761166279	3.92940650714081	0.0719588954780193	0.377394726576313	1.38531949193748	1.40181302302062	0.919949895711397	6.68100492310904	0.24475	0.084	0.30875	0.11333786241724	-0.103457895426692	0.34987029787303	-0.689539011186485	0.2345	0.0908333333333333	0.317833333333333	0.101147170112132	-0.0966010525319774	0.386736454403781	-0.689831208941284	0.00961612987260797	0.00620413133507112	0.0103327199372019	0.0322146118212097	0.040642661407469	0.0372456413675382	0.0601385406557502	0.00947627431470004	0.00642743925931319	0.0104145035272757	0.0244707916062457	0.0334792870654098	0.0292984976415272	0.0465365362956328	2225.97433140161	1153.72671135118	2472.3874407269
242	0.250442406249365	0.492104504103561	0.583633123228926	0.641401902185848	0.822159072047558	0.446683088618808	0.268250304502127	0.105786536914467	0.11011681116091	4.10408068025936	5.41241989003902	5.62933326663915	0.216913376600132	1.52525258637979	0.579054696012463	1.22567241290108	2.61606417031362	11.7209592611745	0.23825	0.0945	0.323	0.09009594310501	-0.11312710310704	0.406027789086283	-0.643662205112546	0.231666666666667	0.088	0.307666666666667	0.12987217423154	-0.109109119863047	0.348933546135974	-0.697280716468538	0.0095283190113257	0.0065426506967031	0.0104589767710589	0.0293608329340744	0.0399636926952914	0.0351872408040799	0.057206972182256	0.00943626688248323	0.00633625078709946	0.0103226558140806	0.0251520028184135	0.034415559509182	0.0295881862729833	0.0481312079591803	2196.2173196562	1251.30946002206	2516.44050727843
243	0.400265549390625	0.369350058253949	0.323610982350915	0.20579726681383	0.271428434879845	0.962015517210949	0.260331328171236	0.312211219697774	0.363676695434446	2.94447470878004	6.50211600893817	8.1028638227217	1.60074781378353	5.15838911394167	0.0022680916608806	1.26699417884538	1.02129841351962	7.65840282044257	0.24275	0.08675	0.32025	0.063805137280709	-0.0673946195523599	0.419170916826322	-0.614886818413318	0.242333333333333	0.0933333333333333	0.310666666666667	0.142109141994276	-0.0967833318207015	0.344608801668013	-0.696768751196438	0.00958943154460546	0.00629539790381702	0.0104354884149823	0.0305927922717579	0.0401464475714084	0.0366488186506881	0.0611005903360226	0.00958383375164313	0.00650632594093902	0.0103503627689646	0.0250062338947041	0.0333082299748183	0.0287660402248628	0.0446090222700355	2216.91648009573	1179.81325188338	2508.23102772271
244	0.0599696873902683	0.266287946491672	0.166942895243739	0.0961059859569	0.558927631071153	0.0219288406269462	0.258580874763348	0.39183944785068	0.167196600701067	7.4080134493779	7.63242727423494	10.401430582875	2.76900330864009	2.99341713349713	5.25142221684109	1.27633885454816	0.733226194823146	10.3964744739353	0.2245	0.09825	0.31425	0.107529968964751	-0.138907241363782	0.354363380610887	-0.67631457276014	0.244333333333333	0.0915	0.306166666666667	0.0984949717793047	-0.144471012918501	0.33843772093434	-0.81048634358544	0.00933238563877723	0.00665737403670038	0.0103827920105802	0.0281550356363328	0.0420340288386954	0.034354245559618	0.0591867241787366	0.00961059100719261	0.00644861747459615	0.0103086106324291	0.0248578526211568	0.0330614186692038	0.0289201622629093	0.0415832935430318	2130.17896880216	1284.88290992443	2489.83621956832
245	0.878367965773864	0.891887321518631	0.876436268667011	0.368734612436965	0.660236014586822	0.877242550590904	0.437672000185093	0.739603815656118	0.981992135773382	0.677991440577898	2.28330645841925	3.09123086651744	0.807924408098188	2.41323942593954	0.0238596538274578	0.602378386214696	0.110475163914089	1.50912313100473	0.2325	0.0935	0.319	0.0837638152645163	-0.187651802059203	0.387501142467113	-0.755411563463739	0.233833333333333	0.0981666666666667	0.322166666666667	0.0825899896849763	-0.137175856520935	0.361296756219705	-0.690558756844971	0.00944809548290697	0.006511534000335	0.0104246744274562	0.0290428738534383	0.0401212523869818	0.0353561012331439	0.0549966736527416	0.00946691417568485	0.00665485759997531	0.0104519028848691	0.0231240482785221	0.0328824657100146	0.0283544990584743	0.0474521553646648	2169.1180747067	1242.24646326762	2504.45354682381
246	0.999750170186897	0.999899404659069	0.996951601488412	0.412083260511744	0.933575066807147	0.992454358598124	0.931002971391606	0.978917698184756	0.999707760657386	0.0096098832655116	0.172700959021313	0.845483226581564	0.672782267560251	0.835873343316052	8.94386321306229e-05	0.00749661758618458	0.000698324080076418	0.412607606473558	0.24775	0.088	0.31225	0.0936301941183451	-0.0919265650561165	0.384522444305709	-0.65783971125055	0.247666666666667	0.0875	0.3125	0.108796891521275	-0.0891182361474837	0.371085136446536	-0.712975642953478	0.00965565039457576	0.00633625078709946	0.0103647808993507	0.0312613980291788	0.0401135844794168	0.0362597656512737	0.0587694658446383	0.00965456108372121	0.00631995616463924	0.0103670445550505	0.0258088525617156	0.0327627817924838	0.0297864072633183	0.0453220822534343	2239.39895930729	1191.54387344106	2483.55645895776
247	0.324609179489104	0.239127833698899	0.205768039550686	0.189513869686337	0.18213850804698	0.73838066082518	0.16548169877859	0.169080575954751	0.441677361417422	3.47049386198341	7.98604003886066	9.70743276130088	1.72139272244021	6.23693889931747	0.111555024330301	1.92340574504306	1.89107629715363	6.87813979708359	0.24275	0.096	0.3185	0.0955506373711682	-0.130201129494434	0.34657456912144	-0.682484890520553	0.239833333333333	0.0878333333333333	0.3055	0.0988713126608246	-0.0900944234863712	0.423490126821187	-0.715686462863444	0.00958943154460546	0.00658890786499756	0.0104203246870379	0.0294839217244563	0.0397079441716926	0.0350634571191683	0.0579997210105278	0.00954998711542221	0.00633082610122932	0.0103023271143944	0.0251926581947508	0.033985445598546	0.0290995817306373	0.0442722924828024	2216.91648009573	1264.81644322679	2502.93450216465
248	0.809076856711366	0.682344929614939	0.775287786826402	0.776253525249782	0.545977320134856	0.343856845698238	0.834245533993051	0.93738013689436	0.970179193899836	0.967658926037984	3.95811349721771	4.03888580025523	0.08077230303752	3.07122687421725	0.895998817424697	0.0437896091916627	0.00617216104183171	1.79781196705251	0.2515	0.09525	0.32275	0.144400048883401	-0.143796003640611	0.356674052875619	-0.666199347975088	0.243166666666667	0.094	0.3235	0.126180631123629	-0.0868552242795954	0.329050156079505	-0.717385922434697	0.00970417232329683	0.00656584144546177	0.0104568585959574	0.0308594184777157	0.0383113032146562	0.0353812691455335	0.0533815491626404	0.00959501702032126	0.00652712047160349	0.0104632028704003	0.0247704342600087	0.0323657293124564	0.0292509640455003	0.0441867777275838	2255.90828409562	1258.07600620765	2515.69991661657
249	0.914551675288184	0.293424516146585	0.13557983923992	0.0523739146326962	0.0321058988367672	0.493607187138101	0.977635313176829	0.854321144270982	0.854481215872682	0.519658967798023	7.30656211284077	11.0703465052393	3.76378439239852	10.5506875374413	0.468653689540588	0.000785885510595108	0.0337118239258416	3.31434166018961	0.247	0.0935	0.32025	0.122955086158638	-0.0487031538727967	0.350977003275572	-0.738841882777911	0.241	0.0936666666666667	0.322	0.14197533985436	-0.147365116744122	0.280927532309421	-0.660499127414182	0.00964582920284748	0.006511534000335	0.0104354884149823	0.0306230635233337	0.0398486104392367	0.0356565333430775	0.0510472046513863	0.00956583779008996	0.00651673576521466	0.0104504835439874	0.0248878638494159	0.0321777934332777	0.0293534617173802	0.0495306829492626	2236.06097320683	1242.24646326762	2508.23102772271
250	0.693122594131754	0.399321254664059	0.510882810319483	0.855991515655552	0.308787430123404	0.569331786384717	0.954074925213358	0.324100272912948	0.30467725916857	1.45315911421858	6.21704399420196	6.24997866760168	0.0329346733997227	4.7968195533831	0.323801840078886	0.00331665004523529	0.972327979967304	8.32660145938483	0.23125	0.088	0.308	0.120458776020627	-0.133040674361782	0.339040694228639	-0.665866454747373	0.236166666666667	0.0883333333333333	0.317333333333333	0.0489868317661402	-0.0993387071462724	0.430632278676214	-0.670330731019347	0.0094303332041965	0.00633625078709946	0.0103257595679605	0.030626521348152	0.0419008362148109	0.0362993607841985	0.0626917316566849	0.00949953191817593	0.00634707968187117	0.0104101215055024	0.024085285054366	0.0333424240155452	0.0294116625747186	0.0491189167816046	2163.12929896922	1191.54387344106	2469.9642581554
251	0.284542543716899	0.417865892484287	0.528811660445077	0.829575575382989	0.680826030980515	0.687701183061355	0.110789310770056	0.524991955694979	0.5781459459734	3.79436253586391	6.0477187787219	6.09404959336098	0.0463308146390773	2.29968705749707	0.161585257428669	2.54292592880302	0.404075526344968	5.67518442809836	0.241	0.082	0.313	0.112271050619157	-0.0355587099333205	0.334331306603863	-0.704533256179209	0.2375	0.0911666666666667	0.307	0.0721315603893934	-0.0902157742070539	0.387977926267427	-0.701679993879979	0.00956583779008996	0.00613651598337421	0.0103715613406238	0.0323759338788935	0.0412833434290089	0.0380530205267089	0.0599370412201455	0.00951799196708753	0.00643804139208975	0.0103164293414523	0.0241412130914486	0.0340825528938774	0.0287926030638505	0.0477141322960798	2208.91947587042	1134.50838446743	2485.92008634526
252	0.0957489829209378	0.35872337563335	0.467643187843124	0.862835509676501	0.990677325084008	0.400843651941987	0.0232482991107909	0.539749803533013	0.395921102701079	6.35049066710053	6.60700672489838	6.63685475126113	0.0298480263627425	0.286364084160596	0.705793988305231	5.14985613814224	0.376003668947305	7.3242135326263	0.237	0.101	0.322	0.111111308788518	-0.158088753473254	0.339208609392012	-0.71190150347838	0.244333333333333	0.0875	0.316166666666667	0.115242101289321	-0.124067828251481	0.356572449383394	-0.70466254995756	0.00951108460509014	0.00673960021852578	0.0104504835439874	0.028535547109047	0.0397178243051494	0.0342783511827551	0.055026012287979	0.00961059100719261	0.00631995616463924	0.0103998428422428	0.0257134877764436	0.0325040043195687	0.0300141656865589	0.0467618236891876	2190.38859065228	1309.09863516473	2513.471280373
253	0.366603180001937	0.654635070813154	0.760271096029804	0.945036470745529	0.909671885570486	0.294465260595857	0.95422548759518	0.187138666389864	0.699149767315021	3.16688764460196	4.16295304798041	4.16770592888133	0.00475288090092363	1.00081828427938	1.09909290199357	0.00329491498723655	1.74000126553437	4.67833581647984	0.247	0.089	0.321	0.104703995744919	-0.0635111450691795	0.342229717711968	-0.677853443079675	0.237833333333333	0.0886666666666667	0.3085	0.121993391476975	-0.0482190080398834	0.374795064524783	-0.647914370094571	0.00964582920284748	0.00636865605052942	0.0104419355010699	0.0312006884008794	0.0396590391135701	0.0367434590156142	0.0581394399552499	0.00952258679530313	0.00635788139023768	0.0103304033617671	0.0252665004514424	0.0342628053981617	0.029380776547552	0.0476432197699575	2236.06097320683	1200.87225068862	2510.48373138019
254	0.0633032407824244	0.0569052662787634	0.0487538657302012	0.16768463860464	0.143863907320844	0.946337500201785	0.00820796668593126	0.744854108123143	0.0181691300485321	7.28658187219844	12.2360515205	14.1395733935788	1.90352187307872	6.85299152138032	0.00453019912856689	6.98752735929793	0.105906013972344	16.8825936452644	0.23625	0.10725	0.31575	0.124080726163314	-0.105194804227763	0.359553166023835	-0.774097649963858	0.235666666666667	0.0911666666666667	0.312666666666667	0.0839256255768356	-0.181203615905104	0.396229040993087	-0.721810763811797	0.00950068946446257	0.00692081408389157	0.0103961535557329	0.0277084456912589	0.0409130993295063	0.0327209961694012	0.0469368527979828	0.00949257599094768	0.00643804139208975	0.0103685517090567	0.0242272516387506	0.0329962322734368	0.0289696277966739	0.0468613231040044	2186.87477117112	1362.90755832822	2494.4973012351
255	0.489299748609302	0.803890068154632	0.878468329565606	0.861446507932247	0.9577635275479	0.984841191971993	0.342584682371536	0.180730710769449	0.845143245590093	2.42336666146366	3.03936557808265	3.06982738639999	0.0304618083173409	0.646460724936333	0.00036099587669014	0.900735092212926	1.79160517383207	3.4053830930827	0.2445	0.0855	0.306	0.0866231250461818	-0.114509649558961	0.372232303714167	-0.765196353545919	0.244333333333333	0.091	0.318666666666667	0.108077515357467	-0.126657630589859	0.368296591054592	-0.728821505093473	0.00961280802050158	0.00625415319736478	0.0103070421343264	0.0314158147162509	0.0408117385374538	0.0366112965612665	0.0553366888622057	0.00961059100719261	0.00643274359002809	0.0104217761355741	0.0250626695908273	0.032302873666	0.0294087477389305	0.0443211277524694	2224.84684347369	1168.00373803063	2463.45078877195
256	0.550329934424175	0.467942277705242	0.585279490629258	0.957001954110834	0.476698274455919	0.413126871186734	0.231294281303084	0.922868813613687	0.336731114246115	2.10783193927637	5.61269240629917	5.6155993596185	0.00290695331932511	3.50776742034213	0.66978415313497	1.43288438675063	0.00937424095718598	7.95328624809718	0.23125	0.0865	0.31375	0.0751386244898427	-0.107585696142073	0.326156273908431	-0.763869857432594	0.238333333333333	0.0935	0.312833333333333	0.148133514882195	-0.125978962123422	0.297037139842956	-0.713072852085265	0.0094303332041965	0.00628718055408462	0.0103783102387482	0.0300709237621972	0.0416393867716406	0.037010850707467	0.0596697945262375	0.00952946394711358	0.006511534000335	0.0103700573040215	0.0248461143821199	0.0332593020846804	0.0289513964944178	0.0463783291026204	2163.12929896922	1177.45769346686	2488.27325011766
257	0.518853311238175	0.663086414129085	0.737287216234931	0.609178317490973	0.718343729946754	0.46030593441195	0.412291811825855	0.258601370385266	0.869225743888383	2.26709816612129	4.10043813096127	4.36181132560159	0.261373194640328	2.09471315948031	0.545150648686104	0.672182240374241	1.27622898781374	3.166073637323	0.2505	0.0825	0.3045	0.110507079563035	-0.12163949988917	0.324673383072859	-0.71486353145449	0.244	0.0871666666666667	0.315166666666667	0.0945624134302061	-0.135257301839744	0.394143049586475	-0.716073672290992	0.00969132787176035	0.006153519960474	0.0102928541436869	0.0328829624103183	0.0402376573555596	0.0374917324890586	0.0607818210791031	0.00960615110590786	0.00630905869010759	0.0103909723124086	0.0254666267465942	0.0325109785454984	0.0298234866235669	0.0459114377571839	2251.53513756971	1139.33271078772	2458.51625816666
258	0.4247565378346	0.792852879352305	0.478549914637383	0.0647442614898388	0.441575126729551	0.317282554608711	0.70159911188485	0.218421660938487	0.318988982495925	2.79237577964159	3.12616904213792	6.53765141856275	3.41148237642483	3.74527563892116	1.0001155299633	0.146813675989506	1.5147108261408	8.15658789795939	0.24725	0.09225	0.3085	0.110747874971591	-0.0986600346644639	0.345521461080564	-0.805843930125233	0.2385	0.09	0.320166666666667	0.0758934414977203	-0.105127448163657	0.378934971469125	-0.687793713315608	0.00964910728439128	0.00647231907488371	0.0103304033617671	0.0306903054421347	0.0404452991402189	0.0353480050392554	0.0489044841084047	0.0095317523127217	0.00640081910716287	0.0104347701615931	0.024432105414227	0.0328772808482044	0.0295939886709715	0.0484197647061459	2237.17497817475	1230.8512971517	2471.58088528436
259	0.817636940593429	0.890412438515094	0.910576997284974	0.521316311963604	0.77678343148684	0.67922720738356	0.416047799387459	0.833162755938659	0.892993058296975	0.932258453980467	2.29744529612435	2.70873364838189	0.411288352257543	1.77647519440143	0.170997057250133	0.661452002461374	0.0443721469728189	2.91232047545657	0.23775	0.089	0.3155	0.111878430959492	-0.0901421958238966	0.355721774006922	-0.743051281538909	0.234166666666667	0.0843333333333333	0.3175	0.117434640316223	-0.105571808442651	0.397713086371816	-0.663622843623849	0.00952143884341145	0.00636865605052942	0.0103939353445157	0.0307120599849291	0.0409178116673935	0.0363819355974763	0.0548595193734736	0.00947159833565383	0.00621529774621845	0.0104115837190011	0.0257251360440422	0.0334617209263452	0.0304501937293065	0.0481002868402473	2193.88996756026	1200.87225068862	2493.72335000155
260	0.687417655592225	0.711482477476754	0.796278235212647	0.736852717812536	0.666675038852752	0.483720232797344	0.43771949052746	0.507155365381251	0.836258181702365	1.47773878281441	3.74244869733957	3.85536087091896	0.112912173579389	2.37762208810454	0.490464369871916	0.602253533304975	0.439931818744299	3.49023986770933	0.23425	0.0985	0.31125	0.148179989290286	-0.180503322462388	0.333011592954565	-0.727075353261266	0.240333333333333	0.0938333333333333	0.305	0.15126189167081	-0.106447070925797	0.355971584722849	-0.711376900303327	0.00947276809690329	0.00666491451878952	0.0103556911367354	0.0293001131793535	0.0407018768467	0.0342483952008508	0.0538168282925972	0.0095567922050098	0.00652193125063914	0.0102975977907534	0.0249269335679899	0.0338411409471043	0.0284012634358717	0.0433407227859012	2177.44354772192	1287.0983221744	2480.38865535687
261	0.523747523187697	0.799277339100121	0.8717793245184	0.800314033511294	0.924864168579969	0.715174551744739	0.240520979693067	0.317108964028289	0.853901319961539	2.24187470702236	3.07577991282233	3.13975891334121	0.0639790005188843	0.897884206318849	0.133163255595719	1.3775378905666	1.00083327355242	3.32005543581237	0.2385	0.093	0.31175	0.106885764760499	-0.102265408396233	0.336016598830213	-0.707981575016588	0.235333333333333	0.0861666666666667	0.302333333333333	0.0767221134224055	-0.105182663641113	0.359570492619832	-0.7107791674082	0.0095317523127217	0.00649589087802047	0.0103602430506255	0.0299295147270934	0.0410610874021972	0.0353949664866337	0.0577258706344739	0.00948792855010322	0.0062761996026128	0.0102721323392878	0.0248646705957374	0.0345234861756279	0.0296677270266585	0.050597248218811	2197.37892894219	1237.69729545782	2481.97488748751
262	0.470631851326967	0.360287878778532	0.378581480583513	0.34006543570635	0.28979665221156	0.831744706567728	0.36647946481459	0.284261386129214	0.0160822032808017	2.52588160267987	6.59142866178081	7.5016132917408	0.910184629959986	4.97573168906092	0.0451411440753873	0.815567008158723	1.14660302478296	17.2114878773464	0.232	0.08625	0.322	0.116838379276715	-0.156676969457748	0.41857128726751	-0.687629525764643	0.233833333333333	0.0915	0.311833333333333	0.0846920242249214	-0.0994515540414184	0.391217798293868	-0.657367459708329	0.00944100451663601	0.00627894747076852	0.0104504835439874	0.0309615272577985	0.0402759621354889	0.0368595420458321	0.0564034563480095	0.00946691417568485	0.00644861747459615	0.0103610003349941	0.0240898422415035	0.0339722553702395	0.0289083444051517	0.04906808612554	2166.72677479256	1175.09897120021	2513.471280373
263	0.60452244906007	0.727196307533874	0.591842677945297	0.164170044378038	0.446260879418915	0.482442959392738	0.942103302535488	0.249968112697133	0.284745001788711	1.84810807769827	3.62556091541774	5.56095010574063	1.93538919032289	3.71284202804236	0.493335986162492	0.00527461505771498	1.32348190329139	8.57348176470387	0.23225	0.08625	0.32175	0.135448776546854	-0.106755647245353	0.337600938783082	-0.773219296825127	0.238333333333333	0.0866666666666667	0.310833333333333	0.113776856380022	-0.109105251422569	0.386104560814705	-0.655613724865028	0.0094445523204791	0.00627894747076852	0.0104483516774843	0.0312784695879723	0.0407993959949485	0.0374567826474636	0.053328082319706	0.00952946394711358	0.0062926605316083	0.0103518871175529	0.0255093097710582	0.0335537517747096	0.0297915690400396	0.0485633983719159	2167.92312577629	1175.09897120021	2512.72611198821
264	0.425156027471298	0.538546226247638	0.572541290789021	0.40924382333246	0.569236476826413	0.522305553901879	0.332804549504883	0.407164666103362	0.463214648179782	2.78995588428006	5.04115033867492	5.72214675348005	0.680996414805122	2.93219086919999	0.409338290970481	0.937954104883829	0.687064456831649	6.67748082139719	0.23775	0.0875	0.307	0.0816626379499756	-0.123172295123512	0.43515337300458	-0.741635087146485	0.243333333333333	0.082	0.314833333333333	0.129700953425628	-0.127620474142786	0.371113223259335	-0.79624417320164	0.00952143884341145	0.00631995616463924	0.0103164293414523	0.0304586552581099	0.0413678110589165	0.0356712347779684	0.0540116904489628	0.00959724776659735	0.00613651598337421	0.0103880030844152	0.026794960430058	0.0326574770560191	0.0309841111034411	0.0414508090268139	2193.88996756026	1186.86102633454	2466.71692413706
265	0.324321415109183	0.39596025516971	0.508758567406616	0.886615574547769	0.592537117769456	0.0963659898499525	0.954569389566611	0.387361622172767	0.336074603624221	3.47269025096102	6.24827938574163	6.26861072373868	0.0203313379970496	2.79592047277765	2.76467942791351	0.00324553845894116	0.747208045782827	7.96067189375142	0.248	0.0905	0.3065	0.17347384110305	-0.135015782771314	0.243184386748889	-0.737904675837782	0.2335	0.0901666666666667	0.314666666666667	0.134276930876445	-0.135766114774803	0.339208848184015	-0.7168631537725	0.00965891543205871	0.00641681094714233	0.0103117428701704	0.0318856173136285	0.0401764170042108	0.035752751425535	0.0569062398366535	0.00946222182264348	0.00640615632527621	0.0103865161453009	0.0249580257202551	0.033473846489097	0.0295217245600538	0.0464746208461513	2240.50893729177	1214.77246740117	2465.08620875719
266	0.425279182991211	0.657339289066162	0.637645353147664	0.307814840335416	0.663755023182382	0.427829401227177	0.392801935327369	0.401059771926966	0.574009642494647	2.78921025246018	4.14294287819939	5.18297139247807	1.04002851427867	2.39376114001789	0.628708607238877	0.730250711141707	0.705146525062446	5.70983005674761	0.23675	0.093	0.30425	0.137117684340414	-0.0906714816021284	0.347037521774199	-0.773817680953227	0.243666666666667	0.088	0.312166666666667	0.133589736110072	-0.143280546625344	0.341920883255138	-0.717130582280397	0.00950762410952936	0.00649589087802047	0.0102904769426812	0.0302778131039897	0.042087374603814	0.034963087296663	0.0509294062477448	0.00960170336267704	0.00633625078709946	0.0103640255671927	0.0258219872939319	0.0326876958426646	0.0298082211645363	0.0461539343115091	2189.21870134131	1237.69729545782	2457.68970791574
267	0.028632049951907	0.0158597748638737	0.0119214717137229	0.123144634387641	0.0620900920329489	0.0034522731778195	0.805388052946692	0.944129510644716	0.0931296645770512	9.05010712968215	15.6339146269784	18.0107773298805	2.37686270290214	8.96067020019836	8.55155438420115	0.0607031259687574	0.00491128997600754	12.2337348623161	0.2635	0.0995	0.3185	0.177830110596069	-0.0884859422758488	0.325317345937551	-0.573251742226206	0.237666666666667	0.098	0.319166666666667	0.0853322227959144	-0.162884335374267	0.378015451643596	-0.766119427879758	0.00985304096246961	0.00669494482001693	0.0104203246870379	0.0311381909650302	0.0380048572789745	0.0344498944537431	0.0531975505683613	0.00952029038819977	0.00664982030246138	0.0104261212720823	0.0233879613881907	0.0325284106804137	0.0281733945712524	0.0425556260768316	2306.74425710682	1295.93188060419	2502.93450216465
268	0.888387890687032	0.988816537085821	0.972252338310957	0.358435100802247	0.89144267013694	0.56773759007528	0.72573308308421	0.653296041509659	0.777608194798664	0.634945281060936	0.909346451422607	1.75271513078042	0.843368679357809	1.11776984971948	0.326482680935442	0.123065609446712	0.201769861550929	4.01881117001157	0.24	0.09225	0.31025	0.10497933245106	-0.0766699587488316	0.363505532747122	-0.629658977399791	0.245	0.0943333333333333	0.3145	0.122476325249264	-0.067719776880462	0.342775861984206	-0.687818636593793	0.00955225747200135	0.00647231907488371	0.0103465450391483	0.0301315624156626	0.04128591979891	0.0353462745063092	0.0600970348842267	0.0096194473273386	0.00653748017980387	0.0103850276552208	0.0247710712525362	0.0330061540294241	0.0287606260005859	0.0451162951633505	2204.31971234789	1230.8512971517	2477.2021927037
269	0.98750899508154	0.996271712458746	0.810402360633036	0.0772698320078575	0.463526179948	0.832968715648397	0.885383168448325	0.838721321920861	0.991745769617596	0.13368615764557	0.607643895484216	3.72905522978181	3.12141133429759	3.59536907213624	0.0444769659679878	0.0207788041816457	0.0414241889284312	1.16337993899847	0.239	0.0875	0.30825	0.121438011997661	-0.0600107292591398	0.32674799235367	-0.623494163410106	0.237166666666667	0.0883333333333333	0.306333333333333	0.102157381037789	-0.0731960481034198	0.355356982648452	-0.760464682543592	0.00953860537480444	0.00631995616463924	0.0103280832394835	0.0312426123434448	0.0417457065792426	0.0364750141866176	0.0632128001099506	0.00951338907699615	0.00634707968187117	0.010310177544136	0.0250154027736252	0.0343041453925049	0.029443284608053	0.0447941489301245	2199.69801895105	1186.86102633454	2470.77315793605
270	0.117799457047281	0.364855547376272	0.443598269494131	0.575353608577842	0.912214446357487	0.405195886895026	0.282113661308805	0.0759794819173081	0.374060695742827	5.87603865641722	6.5462179269598	6.86002458412258	0.313806657162786	0.983985927705362	0.692852335476346	1.15687942638306	3.14887172874296	7.54872999639084	0.24325	0.095	0.2955	0.0958585903247987	-0.0331168342901244	0.36125184754735	-0.707296411157843	0.236	0.0886666666666667	0.312166666666667	0.101978029984484	-0.0588727232667612	0.368730210853949	-0.742851656090008	0.00959613263928836	0.00655812507522166	0.0102049961280241	0.0296958108305656	0.0427684718321379	0.0340451075008886	0.055610914926136	0.00949721530498675	0.00635788139023768	0.0103640255671927	0.0248972073899961	0.0340669888634663	0.0295646203635768	0.0448064066823154	2219.18908403239	1255.82340092661	2428.01243306384
271	0.695003931348149	0.501932240002932	0.404225312827841	0.16712539008193	0.214915359433924	0.730530802936685	0.513518668069771	0.469507207051977	0.0428243939108274	1.44507417344357	5.33246462098396	7.24100586150234	1.90854124051839	5.79593168805877	0.118624813163478	0.426890545160859	0.523135537690905	14.5096645321724	0.241	0.09325	0.3145	0.109871885540593	-0.221559154940633	0.331229272243438	-0.712646415947648	0.238	0.0971666666666667	0.307666666666667	0.126626655972538	-0.141919814999021	0.353372384513396	-0.761016106743401	0.00956583779008996	0.00650371954607261	0.0103850276552208	0.0300920299249405	0.0391841295497159	0.0355037874831302	0.0592106910446727	0.00952488118985431	0.00662454489571287	0.0103226558140806	0.0240570005578644	0.0335335881481052	0.0279627341357618	0.0420254547508771	2208.91947587042	1239.97335770188	2490.61596387931
272	0.788010564088108	0.808926316761194	0.844577182063215	0.521223423218181	0.670574433308227	0.557131388711006	0.4179397994185	0.847447322362254	0.947515857818522	1.05473642039578	2.99936666427675	3.4108384610372	0.411471796760452	2.35610204064142	0.344695430028878	0.656101060738365	0.0370087062146922	2.20676152197746	0.244	0.08825	0.322	0.11939618821824	-0.112246064795875	0.339839473845118	-0.780755420859084	0.249166666666667	0.093	0.320166666666667	0.152676113992808	-0.0640151125576244	0.2961574539575	-0.722639602749458	0.00960615110590786	0.00634437501233562	0.0104504835439874	0.0313854205843692	0.0394479520070512	0.0369832840772356	0.0517574204546253	0.00967409497065204	0.00649589087802047	0.0104347701615931	0.0255047655252779	0.0322530305885856	0.0293671197850761	0.0434166297485047	2222.58780647548	1193.8806204314	2513.471280373
273	0.239414624667876	0.124084663788839	0.185020701722813	0.82360197506324	0.210578726811972	0.633060520882224	0.111766105598556	0.457663061213831	0.186144399411356	4.21248745080084	10.013499796125	10.0631907139032	0.0496909177782072	5.85070326310233	0.22793328228363	2.52906952070043	0.551603948719276	10.0430957126258	0.243	0.08425	0.32575	0.129797258824956	-0.128325936139967	0.383864758816245	-0.692199154298302	0.238833333333333	0.0935	0.318666666666667	0.0726258366686057	-0.145960051188508	0.348560844653061	-0.756934453453625	0.00959278430672647	0.00621250886383203	0.0104820515860554	0.0323054437179624	0.0390730057404034	0.0378575931454255	0.0557102830266004	0.00953632302512509	0.006511534000335	0.0104217761355741	0.023883426227284	0.0326143325428557	0.0290573162876513	0.045934055771155	2218.05346159294	1156.11428782057	2524.51164990659
274	0.536609395785583	0.396637252181203	0.486000674822368	0.632585254908829	0.367660360102582	0.258124307934478	0.538903009606886	0.491138155997471	0.607831176171705	2.17641203734092	6.2419736428601	6.47054489246148	0.228571249601373	4.29413285512055	1.27878907401828	0.377576695664175	0.474031843781631	5.42842040008958	0.233	0.08775	0.3135	0.149388930890485	-0.0759023156669426	0.369196942608604	-0.649273191622654	0.242833333333333	0.0913333333333333	0.307	0.105867762029288	-0.141523410798308	0.349599730885957	-0.75246500201713	0.00945516790438171	0.00632811119099711	0.0103760641070291	0.031225945788459	0.0417807360626	0.0364861136263666	0.0575293423601776	0.00959054962443901	0.00644333268160202	0.0103164293414523	0.0249028564181179	0.0331571937411513	0.0289460764775845	0.0448767640817792	2171.50377061057	1189.20401141499	2487.4900239758
275	0.394761681215294	0.576403909374492	0.651871487052635	0.573142823629469	0.719837784518428	0.168590226651438	0.911162283761234	0.280212254401602	0.379790991476547	2.97972549203769	4.74885583079958	5.0663080205195	0.317452189719916	2.08658252848181	1.89543457635773	0.0124484491834664	1.16606015256912	7.48907018243443	0.2335	0.095	0.32175	0.103925987609034	-0.154788430652981	0.390847318493528	-0.668950401989722	0.2455	0.0943333333333333	0.3115	0.12891454383334	-0.106455332210229	0.330242234948267	-0.633930520139434	0.00946222182264348	0.00655812507522166	0.0104483516774843	0.0292064088357124	0.0401543701508567	0.0351493306444154	0.0572062539215287	0.00962606906285226	0.00653748017980387	0.0103579688529837	0.0248703334161126	0.0328888995172379	0.0286761099484595	0.0482874362799467	2173.8838708846	1255.82340092661	2512.72611198821
276	0.963392763604518	0.84159361613302	0.565041390533838	0.0806025799378317	0.239440200310344	0.915244169310222	0.652963907572619	0.853155102557763	0.976665865823632	0.281916853036819	2.73250026379537	5.78520955075874	3.05270928696336	5.50329269772192	0.0113265460313414	0.202183777914797	0.0342598856132099	1.64980713050437	0.23225	0.0945	0.31075	0.148894639565944	-0.0785704877710212	0.3436659638061	-0.528283251839817	0.231333333333333	0.0918333333333333	0.3125	0.114589452440563	-0.142371918958304	0.350606234244344	-0.712689804987598	0.0094445523204791	0.0065426506967031	0.0103511251391249	0.0298907635584724	0.0421037514823788	0.0349931779414562	0.0621609731033315	0.00943152097516957	0.00645916763479462	0.0103670445550505	0.0243400883760638	0.033774823554878	0.0290838514991937	0.0473882135413751	2167.92312577629	1251.30946002206	2478.79775846769
277	0.395470457785885	0.654347232744486	0.658064682493933	0.356418493040856	0.728329352370594	0.230444855616742	0.5151338201362	0.252242887575064	0.740130001321322	2.9751627991609	4.16508338370113	5.01555663044201	0.850473246740876	2.04039383128111	1.43811353467754	0.423624878039845	1.31083854926328	4.33797181160657	0.2375	0.09825	0.30975	0.0822976760245933	-0.11984731343195	0.395425836828449	-0.709730637971819	0.248	0.0943333333333333	0.299	0.123672404460269	-0.116679203067696	0.332115409529238	-0.649051399115265	0.00951799196708753	0.00665737403670038	0.0103419508180692	0.0285384497613892	0.0411751118670176	0.0338793447259482	0.05484197094058	0.00965891543205871	0.00653748017980387	0.0102397229436631	0.0249379469604804	0.0335319107192768	0.0281445294922527	0.0485685959560312	2192.72422275881	1284.88290992443	2475.60195393045
278	0.488862579056576	0.467751414577571	0.585343499546609	0.977880566906338	0.526655486389399	0.425164331671244	0.38137910661023	0.50520984905903	0.749782783826257	2.42573208292015	5.61429687137934	5.61506561078204	0.000768739402701613	3.18933352786189	0.635996280090694	0.76625175119807	0.443975534919446	4.25668769333348	0.23275	0.09825	0.3145	0.14436741324324	-0.142766464269784	0.27988630201583	-0.803231739283433	0.239666666666667	0.093	0.320833333333333	0.0925530185715087	-0.0939961794697342	0.350885251086965	-0.784027879920728	0.00945163400913944	0.00665737403670038	0.0103850276552208	0.0292048749804414	0.0410182870937648	0.0345891110050504	0.0503410397162158	0.00954771476356416	0.00649589087802047	0.0104405054884907	0.024300883771657	0.0328120891635265	0.0292264109152677	0.0421025396721082	2170.31162263519	1284.88290992443	2490.61596387931
279	0.515300975729082	0.224352418944431	0.315706643611349	0.957759283065591	0.206004642279981	0.953980514536485	0.777146509090609	0.16994457143093	0.586875690915362	2.28551786441676	8.19227665163635	8.19508201085773	0.0028053592213837	5.90956414644097	0.00333031566151476	0.0801113945726684	1.88343217022884	5.60229380941858	0.236	0.0925	0.29975	0.143914250137124	-0.112966437120883	0.347726496340617	-0.717673671480561	0.2355	0.0908333333333333	0.312666666666667	0.0519712416005084	-0.130835343997254	0.372661322271692	-0.785316937673349	0.00949721530498675	0.00648019069439456	0.0102470712881775	0.0304178941023559	0.0423719529315177	0.0348375617206398	0.0552076718656195	0.00949025328712184	0.00642743925931319	0.0103685517090567	0.0237311961835338	0.0334847939974135	0.0291672709204217	0.0451626527833246	2185.70072829149	1233.13627237216	2442.60931502656
280	0.786104431484361	0.810604320235914	0.559632315163964	0.09166555942749	0.311914720492823	0.688333674163669	0.372450322760107	0.771454009285011	0.707874058755757	1.06262049296492	2.9859808261026	5.83085868288254	2.84487785677993	4.76823818991761	0.160895186645575	0.795473004463929	0.0843748632414645	4.60636592110358	0.2425	0.08875	0.31175	0.144708406879199	-0.14021352182799	0.3410557344184	-0.783456776708028	0.239	0.094	0.3145	0.0983328866352668	-0.106431859929267	0.384412827062628	-0.665438693775009	0.00958607434827758	0.00636057758569234	0.0103602430506255	0.0315547544824431	0.0402285745393379	0.0363162583956936	0.050844901408698	0.00953860537480444	0.00652712047160349	0.0103850276552208	0.0242009119296649	0.0332402580503351	0.0286193317570929	0.0468263614575437	2215.77813859026	1198.54480115048	2481.97488748751
281	0.411768772070473	0.568286616707303	0.629502906081462	0.507628768392551	0.666652332986634	0.81245477727766	0.196073805001897	0.460076593732858	0.42882192500982	2.8720957259975	4.81089134115973	5.24984322967794	0.438951888518204	2.37774750368044	0.0562924998503149	1.67137993845608	0.545708320662015	7.0005564250022	0.24625	0.089	0.318	0.0496808882152946	-0.109294277775564	0.361597391019678	-0.802735961939995	0.244166666666667	0.0966666666666667	0.311	0.101244714252301	-0.137439208308249	0.35439051383356	-0.722130124182968	0.00963596879910623	0.00636865605052942	0.0104159611233463	0.0301120016893224	0.0395914421165981	0.0364775254386678	0.05292111130674	0.00960837203611361	0.00660930802636742	0.0103534098995584	0.0241286064407137	0.0327810875701786	0.0281767029669569	0.0448601419858502	2232.71088973233	1200.87225068862	2501.4108504352
282	0.673690196674402	0.434311578459879	0.538098236130808	0.737174242615887	0.345300637537671	0.352377908320953	0.933339269818303	0.411637526137361	0.0346858863716529	1.53729325324093	5.90152300356567	6.01414883408142	0.112625830515753	4.47685558084049	0.864875486460733	0.00699636349418142	0.674066201170717	15.1042632904322	0.24225	0.095	0.30575	0.0901066708790345	-0.105566845526	0.340450440225603	-0.763055926358216	0.234166666666667	0.0945	0.3135	0.0949471732949299	-0.157719189568032	0.411676610539472	-0.695939457458091	0.00958271271308238	0.00655812507522166	0.0103046864110955	0.0295337373531843	0.0411730287079529	0.0346475165275866	0.0540852664733415	0.00947159833565383	0.0065426506967031	0.0103760641070291	0.0238267332109694	0.0332972082047135	0.0283180429613869	0.045534119994812	2214.63843612376	1255.82340092661	2462.63131321172
283	0.806519970466145	0.949220199719324	0.946239095450326	0.446026725983147	0.870065418547039	0.404000529383384	0.658115810932829	0.867201054769963	0.739757467208215	0.978227845662332	1.64591064441993	2.22663962404113	0.580728979621199	1.2484117783788	0.69638656985444	0.195820463920427	0.027960782914306	4.34109830362862	0.23375	0.09125	0.31425	0.0989765721433383	-0.0776613150130706	0.380741777848304	-0.69480516868104	0.241	0.0886666666666667	0.312666666666667	0.101015121647864	-0.113065183092495	0.387412021370905	-0.636128115507904	0.00946574185600063	0.00644068784991091	0.0103827920105802	0.0298064131450245	0.0416066331630343	0.0356559658981292	0.0571069090965018	0.00956583779008996	0.00635788139023768	0.0103685517090567	0.0251537797346994	0.0331436684646	0.0294808661566448	0.0491657597592882	2175.07182526818	1221.6814688182	2489.83621956832
284	0.269860307973033	0.0946713771541429	0.0556829005986606	0.0856644953712527	0.0433315257772061	0.781757627100887	0.988906642045343	0.0577190752180487	0.157249894545524	3.92335429403829	10.8026279272999	13.756642840759	2.9540149134591	9.83328854672072	0.0767452193613281	0.000193318722267577	3.60174156149878	10.5957519870778	0.24175	0.09525	0.31125	0.117305054094312	-0.0696877223495761	0.375035157821104	-0.737760676249475	0.239333333333333	0.0953333333333333	0.329333333333333	0.108251963667018	-0.17745790656523	0.332680538942659	-0.675252227158498	0.0095759761073848	0.00656584144546177	0.0103556911367354	0.0298942817978843	0.0410629693241103	0.0346942184859026	0.0512173122008537	0.00954316406830888	0.00656841049666286	0.0105115027607659	0.0241589233887601	0.0315498629037256	0.0292566382325981	0.0483154779033824	2212.35494448531	1258.07600620765	2480.38865535687
285	0.0546151923364817	0.231367905884031	0.295015129008637	0.553145747264683	0.934760449589812	0.446641652100477	0.357672461467162	0.0357728538625029	0.286048110385536	7.61749237298136	8.093012261681	8.4447240089612	0.351711747280206	0.827231635979842	0.579160281535223	0.846049011445757	4.40789996183594	8.55695342899121	0.247	0.08875	0.32625	0.105920966199762	-0.128244525607093	0.393764670388478	-0.669199383985921	0.240333333333333	0.0941666666666667	0.306333333333333	0.121625537503303	-0.146551430135745	0.34426034696147	-0.749787442672984	0.00964582920284748	0.00636057758569234	0.0104862027910244	0.0312695937389384	0.0386206066883498	0.0367202717433635	0.0561384228582913	0.0095567922050098	0.00653230344303705	0.010310177544136	0.0245470133525351	0.0333821322037693	0.0284426710230811	0.0440078969648306	2236.06097320683	1198.54480115048	2525.96431551585
286	0.0823152200713377	0.25200975457079	0.296796196931577	0.435458701559642	0.78550370167468	0.0176604266170092	0.362799184923464	0.673557249008121	0.429288652182445	6.69406865003839	7.81451636191923	8.42273662221851	0.608220260299277	1.72866797218012	5.62952398039488	0.828180498780057	0.177469203519649	6.99607490428089	0.223	0.08475	0.3145	0.0774525807035873	-0.0660543333034814	0.401850619320792	-0.65619264304574	0.2435	0.09	0.3185	0.0893762671752743	-0.118913647198403	0.35056555907164	-0.737306187120651	0.00931014712127096	0.00622921506372633	0.0103850276552208	0.0298855142294315	0.0429706966435295	0.0370038841999307	0.0635657062101908	0.00959947654692627	0.00640081910716287	0.0104203246870379	0.024914181563953	0.0324495870985815	0.0296709085793445	0.0460784362644806	2122.71528684347	1160.87972837295	2490.61596387931
287	0.725334523252151	0.938913848339642	0.888982072106669	0.277699262269397	0.801467932812275	0.492091833058196	0.395107677110753	0.930539087992345	0.325780471682189	1.31601158899866	1.77834808421903	2.95666324561898	1.17831516139995	1.64065165662032	0.471949148690328	0.723165039791638	0.00759801607273403	8.07783631278924	0.2445	0.0955	0.3245	0.0852453077627379	-0.11773447757793	0.372196078137448	-0.622018552359204	0.2385	0.100666666666667	0.325333333333333	0.0846714618826563	-0.0914168348460012	0.384048584414744	-0.686770624436407	0.00961280802050158	0.00657354400155427	0.0104716141234852	0.029509089624277	0.0391268943222974	0.0353186424927382	0.0595113705490456	0.0095317523127217	0.00672971685800665	0.0104785818752747	0.0230691920899969	0.03260835437902	0.0279555468575076	0.0443743709006252	2224.84684347369	1260.32571049434	2520.86005871796
288	0.645006117345916	0.919946067477244	0.959631127132666	0.935901727817992	0.987091385941008	0.730046446870666	0.23137226661716	0.697735753333591	0.949153796807746	1.6638246657385	1.99730747321883	2.00377515154105	0.00646767832222395	0.339950485802547	0.119068989768493	1.43240546238667	0.150838068328085	2.18088782815633	0.2365	0.094	0.312	0.0838620454259536	-0.0954007218398851	0.366034963506154	-0.727294694844915	0.2395	0.087	0.308333333333333	0.0729983724320442	-0.0904286910235198	0.390666064023017	-0.717142899197515	0.00950415906431284	0.00652712047160349	0.0103625137319775	0.0292209524375057	0.0413305273488463	0.0350466013456014	0.0562238568110495	0.00954544041500224	0.00630359958149643	0.0103288570078198	0.0249067523145563	0.0337935707365747	0.029597225588099	0.0476236634740355	2188.04742851726	1246.78383269527	2482.76625554975
289	0.821926201880304	0.93965129870957	0.92819332671047	0.397411725586216	0.814015462036567	0.526662474722007	0.965406768890977	0.555204383060405	0.797709262669545	0.91450450641787	1.76924432731903	2.48538815023858	0.716143822919548	1.57088364382071	0.400826987863184	0.00188093762153585	0.348075828496803	3.84267681011372	0.2405	0.08725	0.31575	0.1247628208023	-0.140753273932094	0.388618570606463	-0.711857493884531	0.235	0.0875	0.310166666666667	0.106132927646307	-0.167691100550094	0.378733841577225	-0.689535409260624	0.00955905658427602	0.00631178564821672	0.0103961535557329	0.0314424257986265	0.0400793443919495	0.0365801051237819	0.0549369690672842	0.00948327297050531	0.00631995616463924	0.0103457803167745	0.0250879905696355	0.0333722662522409	0.0296475872724652	0.0490410215147228	2206.62233144063	1184.51491013473	2494.4973012351
290	0.0117529519821148	0.06210344952247	0.0898613011745502	0.555289300640712	0.853369758825964	0.00203862131008306	0.392801935327369	0.771273276369697	0.100292562258837	10.9949983826773	11.9939705389988	12.3418969349004	0.347926395901595	1.34689855222314	9.5144325858746	0.730250711141707	0.0845121874190227	12.0081075530288	0.22225	0.093	0.31375	0.0944415593081464	-0.139559168956096	0.404583477190452	-0.665742057817273	0.249	0.088	0.311	0.0669025008498218	-0.104687976362343	0.37876782940598	-0.734739293191089	0.00929896252826362	0.00649589087802047	0.0103783102387482	0.0286616513014722	0.0423407095246918	0.0350698247649178	0.0599156573384181	0.00967193223386973	0.00633625078709946	0.0103534098995584	0.0251911383501692	0.032637907353662	0.0295874962048934	0.0462779004127201	2118.9639831877	1237.69729545782	2488.27325011766
291	0.609427970317931	0.622722498329378	0.5324429931061	0.197225040801678	0.374834524338088	0.931792455874692	0.185772417160234	0.73007545887935	0.73021891042181	1.82537828406203	4.39993474900257	6.06273962124033	1.66280487223776	4.2373613371783	0.00732562489974953	1.75083005305623	0.119042358282968	4.42091010303688	0.24325	0.0925	0.30925	0.099993633525857	-0.106030858435437	0.385705894770044	-0.582734192484845	0.244	0.0848333333333333	0.306	0.0904486202773935	-0.156226907662154	0.348899259379467	-0.738980918259575	0.00959613263928836	0.00648019069439456	0.0103373424570601	0.0302137904512869	0.0407329779712556	0.0351023988668445	0.0610967969004297	0.00960615110590786	0.00623199312528514	0.0103070421343264	0.0257925287660372	0.0329945320365096	0.0301285777130095	0.0486489604101507	2219.18908403239	1233.13627237216	2473.9970379952
292	0.841244121736619	0.986064095500683	0.955852401311591	0.298198218897302	0.87215354599926	0.475679892860789	0.55876007252777	0.98588196582009	0.972819637470136	0.834310099238792	0.987974029503675	2.07020853626091	1.08223450675723	1.23589843702212	0.508751337052672	0.341855626507822	0.000313122058287263	1.74004245253857	0.231	0.08825	0.3075	0.112196720041502	-0.0954652564517475	0.382294425250326	-0.645725478246005	0.237166666666667	0.0916666666666667	0.307333333333333	0.125289099911145	-0.112814722047954	0.359527449269446	-0.726832638776933	0.00942676678219966	0.00634437501233562	0.0103211015676034	0.0304227514245311	0.0423901772172966	0.0359787733352345	0.0608837131699911	0.00951338907699615	0.00645389578703122	0.0103195457404831	0.0248049371691522	0.0338956352546756	0.0288604627793594	0.0448141362709619	2161.92732920705	1193.8806204314	2468.34293918493
293	0.632386486057428	0.804834887267343	0.750199947469202	0.26910939328574	0.63879627681563	0.493547103655579	0.637118867407621	0.434959302334897	0.681133235915306	1.7204970597013	3.03188129326008	4.25316233616104	1.22128104290096	2.53266527645974	0.468784030901588	0.222530056586947	0.609544667642695	4.82644576516192	0.2405	0.10375	0.31325	0.0894481291029021	-0.104037891142084	0.378952072820288	-0.697538627951185	0.2465	0.100833333333333	0.320666666666667	0.0545459465778115	-0.135514415657574	0.389289918419909	-0.797202706515934	0.00955905658427602	0.00682028055606452	0.0103738144750801	0.0279779421712171	0.0406847167176859	0.0331165973620483	0.0534839736984492	0.00963925996466187	0.00673466138295628	0.0104390739488823	0.0230229896787983	0.031904934620478	0.0277147134330845	0.0397575925853444	2206.62233144063	1332.98116988648	2486.70563621962
294	0.112432753954666	0.176102511258643	0.253838232538283	0.866699419727374	0.557756594783542	0.184647934473211	0.867328955443904	0.0651249808299267	0.220690118552265	5.98315294452186	8.95538969335757	8.98356411227724	0.0281744189196615	3.00041116775537	1.75981225905161	0.027906446372981	3.40180848486307	9.46936060127057	0.23	0.0945	0.3065	0.130778758768316	-0.0956710825944408	0.385832274224016	-0.678091088482604	0.2415	0.0955	0.324	0.10266695656686	-0.15438158733817	0.352008650433626	-0.742077729310411	0.00941245436369145	0.0065426506967031	0.0103117428701704	0.0295003852917123	0.0426027290138671	0.0345463141837486	0.0555233253046607	0.00957260112749785	0.00657354400155427	0.0104674153157165	0.0241743712661025	0.0319349099746802	0.0289198754500263	0.0439841798162066	2157.1053659882	1251.30946002206	2465.08620875719
295	0.0824652834707679	0.222183922716556	0.234554769488951	0.308736288769813	0.632216152074717	0.550405595547668	0.547319384066028	0.0298299187480356	0.0724184561906267	6.68994067660242	8.22347517676099	9.25954929686122	1.03607412010024	2.5696086202588	0.356591060926803	0.362141348182377	4.71906731759736	12.9872989042762	0.24325	0.091	0.308	0.0742614387278661	-0.115737492944729	0.38067871117642	-0.813924874105841	0.2485	0.0875	0.328666666666667	0.0799316650658668	-0.0898882986437732	0.327569233943621	-0.756660649747066	0.00959613263928836	0.00643274359002809	0.0103257595679605	0.0300302344022369	0.0407490845721992	0.0353995322686562	0.0497206975551394	0.00966543249382284	0.00631995616463924	0.0105060760163381	0.0254463474791074	0.0315265194392338	0.0306858549332842	0.0456903834407627	2219.18908403239	1219.3814931271	2469.9642581554
296	0.125428271577378	0.253417699704274	0.246762269590814	0.25666599551928	0.500841373005636	0.454912556664187	0.0504768176380865	0.573574300694492	0.195653843333713	5.73152543250035	7.79620030907972	9.0828515886169	1.28665127953718	3.35132615611656	0.558382837531099	3.82554871796037	0.316738517347403	9.87696145204898	0.235	0.0975	0.3115	0.138604252598933	-0.0915411065242957	0.322189437768091	-0.763304002530343	0.2415	0.086	0.316833333333333	0.0776330592228145	-0.0677077947511743	0.364567905744233	-0.703132562144997	0.00948327297050531	0.00663467289639972	0.0103579688529837	0.0293906668589852	0.0415863954837859	0.0344974760713766	0.0513515810881841	0.00957260112749785	0.0062706985918967	0.0104057256197705	0.0252573484891214	0.0331420517203668	0.0302942454744661	0.0486468264183707	2180.99068112384	1278.21971685967	2481.18235426045
297	0.423202612548206	0.625494733380136	0.712389938255986	0.66311537857649	0.778473532605956	0.984716136123627	0.293984985616204	0.150005524539491	0.620418566377541	2.80180655333606	4.37926712878107	4.56902840613839	0.18976127735732	1.76722185280232	0.000366977403245983	1.1012817506944	2.07219467582763	5.32457756757258	0.2385	0.08525	0.30225	0.0988635095165355	-0.035883039507348	0.377977255974504	-0.678690198959984	0.238666666666667	0.0913333333333333	0.315833333333333	0.0795979614566457	-0.102328919295057	0.413207051463936	-0.645173334228615	0.0095317523127217	0.00624585655551391	0.0102713299459919	0.0312817349770051	0.0426134456669143	0.0364424891861093	0.0597073962517306	0.00953403867157775	0.00644333268160202	0.0103968921860337	0.0242996501667136	0.0332042420581677	0.0289474482283213	0.0479945256512804	2197.37892894219	1165.63227684915	2451.03474321495
298	0.0365125476257145	0.166829832687608	0.157698198140114	0.226215760319943	0.722295817287686	0.291827068048894	0.158565141588082	0.0373069823834291	0.0239284706461489	8.51333366289691	9.12204430227939	10.5865425256998	1.46449822342038	2.07320886280286	1.11117317692879	1.98785688278804	4.33634257826088	16.1330200263384	0.23975	0.084	0.321	0.095694520503387	-0.0741718018253145	0.381971073368204	-0.63930004611074	0.249	0.0921666666666667	0.301333333333333	0.150021164908348	-0.0803938340864189	0.319282641094485	-0.726186126705546	0.00954885118899204	0.00620413133507112	0.0104419355010699	0.0315669269720543	0.0403446992023179	0.0376868160671266	0.0614929653048739	0.00967193223386973	0.00646969199950008	0.0102624771374301	0.0256006772972427	0.0335630036314915	0.0286456239693121	0.0439170877973811	2203.16634736803	1153.72671135118	2510.48373138019
299	0.0256846169147856	0.017334370556687	0.026189558023016	0.488208157178024	0.158854547206542	0.687275338559887	0.00366196036046758	0.907829182532042	0.0537178331546198	9.28905867812136	15.4043670013416	15.8848399747803	0.480472973438737	6.59578129665897	0.162050835666378	8.44426685274266	0.0134043419875525	13.8605550213129	0.24	0.0795	0.29975	0.0938456314854334	0.00184529918954006	0.402726210597765	-0.688069279546968	0.2365	0.0963333333333333	0.300833333333333	0.141186750886911	-0.140289894394284	0.35167831231001	-0.657958080601427	0.00955225747200135	0.00605046932803934	0.0102470712881775	0.0325258866878444	0.0184242042544689	0.0375730985884145	0.0594156702231019	0.00950415906431284	0.0065991200401086	0.0102576278402416	0.0242647161746057	0.0342098691539421	0.027827852280025	0.0470199568014947	2204.31971234789	1110.1859865621	2442.60931502656
300	0.235120078031544	0.10489001714996	0.0229591072393402	0.0165821080464337	0.0174232615239875	0.789764373455369	0.244054615786414	0.171237499935212	0.146231747465363	4.25594498489954	10.5062101680232	16.2462826682786	5.74007250025534	11.990337683379	0.0710844112236373	1.35701996655098	1.87207601755654	10.8294835659203	0.2415	0.0945	0.3105	0.0861974240015271	-0.0631437813736559	0.366924204021439	-0.581326319427904	0.243833333333333	0.0876666666666667	0.3235	0.16529125127065	-0.097801180066934	0.34802459465474	-0.69627950977636	0.00957260112749785	0.0065426506967031	0.0103488368531012	0.0295041409831681	0.0412214458569527	0.0348617495968275	0.0621054809805903	0.00960392821521621	0.00632539456629551	0.0104632028704003	0.0262228145541055	0.0322271179636321	0.0303387609856615	0.0434756624322172	2211.2111533965	1251.30946002206	2478.00055945302
301	0.5947202910957	0.788011540194179	0.690762418193284	0.208264254049305	0.582638278149816	0.916347895778927	0.736654856890292	0.183508288979752	0.076468372743199	1.89388644619976	3.16390668441818	4.74735803421936	1.58345134980118	2.8534715880196	0.0110323884346144	0.113088585366313	1.76898059322775	12.8257939324415	0.24125	0.08625	0.327	0.10989674865833	-0.115853939454406	0.388419583969189	-0.69218863583482	0.240333333333333	0.0843333333333333	0.314333333333333	0.110277329488132	-0.0998887212475426	0.342843925025068	-0.633124351790885	0.00956922168997437	0.00627894747076852	0.0104924041702861	0.0314549771288518	0.039269583734594	0.0373941719634501	0.0563615073156527	0.0095567922050098	0.00621529774621845	0.0103835376135077	0.0259616039038647	0.0331864524922275	0.0306169879186319	0.0522727917546757	2210.06599751292	1175.09897120021	2528.13478499133
302	0.696570821486554	0.905902994899031	0.948285405882357	0.823453269954513	0.9442074223082	0.314417375605698	0.618979139776619	0.665614320870212	0.531188003134981	1.4383482312187	2.14488251705916	2.19465865452003	0.0497761374608672	0.756310423301329	1.01202844812178	0.247304993491525	0.186775120051607	6.07355054111857	0.23375	0.08925	0.30875	0.129977346174559	-0.0750908489699343	0.355695298947801	-0.69269725850819	0.2425	0.0921666666666667	0.312833333333333	0.119098225697148	-0.0794521149929394	0.323687261604681	-0.702610899759856	0.00946574185600063	0.00637671937794133	0.0103327199372019	0.0306947817589441	0.0421560399706159	0.0359750939964789	0.0573835937558105	0.00958607434827758	0.00646969199950008	0.0103700573040215	0.0249272769232876	0.0332659422778811	0.0291307596171965	0.0466470410632427	2175.07182526818	1203.19661681058	2472.3874407269
303	0.52914810750659	0.259425913542338	0.357857884784116	0.96579398604799	0.239155523306757	0.312777703090442	0.362840463554778	0.585094308951346	0.910439832636201	2.21424446946185	7.71894181374228	7.7207808530402	0.00183903929791995	5.50653638357835	1.0189099861127	0.828038042798653	0.298070930541144	2.71038770290108	0.24075	0.09675	0.31	0.159366592148478	-0.139124554034598	0.374604515252443	-0.621850239083984	0.232	0.0913333333333333	0.315166666666667	0.0804587434677219	-0.136116979044442	0.381810829107428	-0.70712696509738	0.00956244942310728	0.00661185125653317	0.0103442496949211	0.0301225339269697	0.0405867472656637	0.0343300761981133	0.0547738053166848	0.00944100451663601	0.00644333268160202	0.0103909723124086	0.0239475286446973	0.0335710462006708	0.0291292847844284	0.0481698816467431	2207.77158750258	1271.53095356916	2476.40265770235
304	0.935751075044169	0.773228364977667	0.855776946251026	0.878131133866462	0.57810838904846	0.668295383612655	0.68419733732572	0.751372702213998	0.930610884826926	0.42157185328324	3.27803177242095	3.30154454857984	0.0235127761588956	2.8799726952966	0.183602536806575	0.165439223158501	0.100381162963458	2.45277622245047	0.24475	0.09475	0.315	0.126621162300322	-0.0758126342277579	0.349040296410021	-0.636915988409234	0.241	0.0923333333333333	0.312	0.0891521210525979	-0.144420774247235	0.370332879360688	-0.692697292870595	0.00961612987260797	0.00655039484201473	0.0103894884732295	0.0303057575367878	0.040332619315697	0.0351325970397663	0.0571003088744102	0.00956583779008996	0.00647494454786243	0.0103625137319775	0.0244217879144531	0.0329218396617095	0.0288843803024387	0.0478524598162518	2225.97433140161	1253.56788782048	2492.17197416975
305	0.707952654984097	0.905643856507603	0.803136838912057	0.199390990259897	0.661786718266759	0.497999440161532	0.494284876694568	0.537575551281645	0.300647743729199	1.38969241704035	2.14751492407595	3.79434451731868	1.64682959324273	2.40465210027833	0.459197118369048	0.46718539369158	0.380051732523498	8.37552181407847	0.24425	0.0925	0.3095	0.13457273975581	-0.123636343817765	0.346345128073199	-0.584547602825364	0.238333333333333	0.0885	0.315333333333333	0.146983759291057	-0.0952146418261428	0.370117366638992	-0.643346305154376	0.0096094817664591	0.00648019069439456	0.0103396484062362	0.0307995221299354	0.040421364207652	0.0353417850882236	0.0610860753293655	0.00952946394711358	0.00635248392567923	0.0103924546026165	0.0256177252541029	0.0333286920443265	0.029721259203508	0.0466286048991602	2223.71800214401	1233.13627237216	2474.80008086833
306	0.457584032914843	0.816658218472511	0.716891956597958	0.206711295123839	0.748213072249318	0.992285658051416	0.921214180092839	0.130818016928263	0.619084585661238	2.5994610881753	2.93742895237665	4.53173992979646	1.59431097741981	1.93227884162116	9.3482685770141e-05	0.00978207915613893	2.2827703559542	5.33556531498491	0.23225	0.09225	0.295	0.142258385189196	-0.157112250021993	0.350364564351166	-0.797655363030305	0.232166666666667	0.0916666666666667	0.309166666666667	0.126250010220039	-0.113013750576462	0.360459681702939	-0.699855064316321	0.0094445523204791	0.00647231907488371	0.0101999764587905	0.0302120133836637	0.0427460173888694	0.0346394421498094	0.0507301042891757	0.00944337023516906	0.00645389578703122	0.0103365730208494	0.0245602292091078	0.0342172759143968	0.0289323724693582	0.0465237368664182	2167.92312577629	1230.8512971517	2426.27239151696
307	0.465767070642465	0.663181639111801	0.683167403671528	0.399438650098416	0.688676528662033	0.383483357431588	0.340225957077313	0.306428369367029	0.417681411318714	2.55312270018112	4.0997340747781	4.80974962364053	0.71001554886243	2.25662692345941	0.759505378740869	0.909579715780637	1.04600759204186	7.10839911972368	0.24275	0.0965	0.3165	0.0831254670045364	-0.131212747079496	0.389761148376855	-0.674777419750173	0.235166666666667	0.0908333333333333	0.306833333333333	0.131562797377991	-0.138462873602442	0.383233301797777	-0.705008869682593	0.00958943154460546	0.00660421704984177	0.0104027873184064	0.02918577364744	0.0398738162168399	0.0345935409714598	0.0566907941462093	0.00948560177839693	0.00642743925931319	0.0103148687681083	0.0249068913569933	0.0338867535931759	0.028872107021039	0.0451379506303544	2216.91648009573	1269.29565305073	2496.81221413052
308	0.138031661706042	0.370450252247173	0.375544826917244	0.307393111946099	0.731518818558637	0.340782857853447	0.623886211368103	0.0677637939397374	0.402768733052124	5.51016900697869	6.4913774000197	7.5332208911168	1.0418434910971	2.02305188413811	0.907484045770616	0.240443178013265	3.33637383099449	7.25552266833857	0.238	0.09525	0.30125	0.13889535052779	-0.110856015021506	0.32011401727561	-0.700277490436665	0.246333333333333	0.0923333333333333	0.3185	0.0946806710312789	-0.0865689206829145	0.372273255517064	-0.608817908757918	0.00952488118985431	0.00656584144546177	0.0102616699267148	0.0299700915714212	0.0420208012182582	0.0344298855945534	0.0569925516112042	0.00963706633965589	0.00647494454786243	0.0104203246870379	0.024786520412336	0.0324560690024062	0.0291413129360621	0.0489179795754782	2195.05433286041	1258.07600620765	2447.67882834697
309	0.0608692768771226	0.196252599100868	0.268043906768917	0.677494692078085	0.841416194607906	0.0180374131382078	0.683589947482849	0.434799694744798	0.203931298338021	7.37461140589949	8.61761287104309	8.7905725952005	0.172959724157408	1.41596118930102	5.59251180249885	0.166112689306829	0.609968436127019	9.7377022381242	0.26175	0.09175	0.32075	0.0809718712640901	-0.148372545801912	0.382234290059274	-0.673650224341397	0.240833333333333	0.0941666666666667	0.313333333333333	0.111733340375551	-0.14967956722225	0.337576006706446	-0.661901349374714	0.00983192769252681	0.00645653251800671	0.0104397899096044	0.0312642888436348	0.0374421877162614	0.035860942909348	0.0562946970833815	0.00956357937540539	0.00653230344303705	0.0103745647414513	0.0244500495423378	0.0327916852354694	0.0287588574130912	0.0490257071000995	2299.51765983685	1226.27238311246	2509.73397779486
310	0.280244178263029	0.220044121542577	0.135231089934995	0.0928648120097831	0.12339641227223	0.0657624297514561	0.865706011692225	0.777279172051725	0.306008058763534	3.83149281169608	8.25450783135602	11.0785061735587	2.82399834220269	7.24701336186263	3.38574557813445	0.0285999584266392	0.0800134592609538	8.31054953343055	0.24075	0.093	0.307	0.0546575924724195	-0.147623324360752	0.379355950671087	-0.768008364334345	0.257	0.092	0.309666666666667	0.139315786729806	-0.122536426145116	0.322933876341826	-0.578926218642919	0.00956244942310728	0.00649589087802047	0.0103164293414523	0.0291070191498881	0.0407658596778659	0.034927712323749	0.0554454825621784	0.00977360023895061	0.00646443303370246	0.0103411837403504	0.0259236333714874	0.0319241406101765	0.0290255885041011	0.0497382952051178	2207.77158750258	1237.69729545782	2466.71692413706
311	0.935093108389897	0.973295528618017	0.988876542259527	0.907029599779223	0.93040155911409	0.683832844096297	0.730199946805498	0.692667193693816	0.964685786869769	0.424704680099239	1.26982427321855	1.28346325434177	0.013638981123222	0.858758574242529	0.165843177261195	0.118928122801663	0.156213137917803	1.90936782930524	0.24475	0.0875	0.31375	0.163932646770352	-0.101465795389047	0.329694146455892	-0.649932675708567	0.248333333333333	0.0895	0.3175	0.13786386809436	-0.126998447299587	0.323337222094693	-0.690703587871626	0.00961612987260797	0.00631995616463924	0.0103783102387482	0.0321908704562194	0.040205283307996	0.0367605629618188	0.0578198097264427	0.00966326206626546	0.00638476762527928	0.0104115837190011	0.025866413431242	0.0320444861351516	0.0298214212081424	0.0466614252682666	2225.97433140161	1186.86102633454	2488.27325011766
312	0.949092680287331	0.678537714755692	0.626824773910577	0.25685794451077	0.29608323044251	0.765624974385305	0.843708280000804	0.616637636770948	0.811974601220946	0.356408467057918	3.98624670613935	5.27185998259665	1.2856132764573	4.91545151553873	0.0888650686047185	0.0388690682011656	0.250621731926003	3.71483239884664	0.23725	0.092	0.31325	0.120015139148445	-0.0984936105044008	0.390652817026382	-0.761237547770542	0.234666666666667	0.0931666666666667	0.318	0.116442482733986	-0.104414194523074	0.325884435293729	-0.732872923741385	0.00951454055595936	0.00646443303370246	0.0103738144750801	0.0302418475313243	0.0410991659727739	0.035370723566106	0.0504021255335083	0.0094786092401615	0.00650111157189904	0.0104159611233463	0.0243390835798726	0.0333882075049597	0.0291704970059673	0.0457346690828961	2191.55709745673	1228.5633364946	2486.70563621962
313	0.275743976129136	0.67099242862451	0.760108093367612	0.721464532571133	0.989931722897552	0.36634377244816	0.502167107672278	0.183327034855035	0.610953783261506	3.87092033744557	4.04200083842443	4.16909463060438	0.127093792179949	0.298174293158809	0.816028947483574	0.450353548408202	1.7704448506156	5.4026236858021	0.2405	0.092	0.3265	0.0876466127540028	-0.0958234930307353	0.37058554393938	-0.661993823440965	0.232666666666667	0.096	0.313833333333333	0.0814107697998504	-0.128086781299353	0.362403449015111	-0.717066154844426	0.00955905658427602	0.00646443303370246	0.0104882733058626	0.0299110681568735	0.0395792898618098	0.0361814027965195	0.0587184187344791	0.0094504550152065	0.00658890786499756	0.0103790581718853	0.0233369443738554	0.0336813136849668	0.0283681872050605	0.047093684878674	2206.62233144063	1228.5633364946	2526.68894208379
314	0.765724410794071	0.847913708857457	0.871399472529519	0.495472473562573	0.736381777876235	0.599940307531342	0.865706011692225	0.350406408647701	0.751826242212475	1.1470726114967	2.67906573583605	3.14368619865854	0.464620462822495	1.99661358716185	0.275085937109907	0.0285999584266392	0.871984832288945	4.23940839670981	0.23925	0.093	0.317	0.155475685876099	-0.0737175915031998	0.319101116014986	-0.630111907981324	0.243833333333333	0.092	0.308166666666667	0.13274569761115	-0.121668369483188	0.334894050162147	-0.704781491221891	0.00954202514521608	0.00649589087802047	0.0104071924565376	0.0306710829699734	0.040768465503057	0.0357334935654874	0.0581455313809176	0.00960392821521621	0.00646443303370246	0.0103273090767874	0.0251830114329826	0.0331568394069359	0.0289273994071277	0.0459825895339901	2200.85550165115	1237.69729545782	2498.34971030476
315	0.731011889818689	0.137050464623413	0.158537962807153	0.356112332342003	0.0545308433737881	0.931524419516062	0.443561527476817	0.496381483646783	0.633375113563032	1.2920914560782	9.71779460777907	10.5693512910766	0.851556683297531	9.2772598349984	0.00738345548415964	0.587051572564633	0.462664194181343	5.21803018582133	0.24125	0.08975	0.30575	0.107899039244264	-0.125581555998377	0.293841562246649	-0.839380550719082	0.2405	0.0853333333333333	0.312166666666667	0.151377220974278	-0.0875726746803358	0.363948208375123	-0.667748545373517	0.00956922168997437	0.00639280084949865	0.0103046864110955	0.0307301385133592	0.0410711957809676	0.0358978439184688	0.0498646878945027	0.00955905658427602	0.00624862388274345	0.0103640255671927	0.0263088292495935	0.0334327660093058	0.0302289135706884	0.0464524347397443	2210.06599751292	1207.83612993407	2462.63131321172
316	0.538811672478972	0.0292646677826629	0.0488947406624312	0.754432939948135	0.0176060459441258	0.617463708644295	0.821019517259326	0.189224386520522	0.177261187724427	2.16531919347835	14.0334558732611	14.1312994460204	0.0978435727593023	11.9659802525421	0.249448450145792	0.051181770743824	1.72364610835939	10.20480893481	0.239	0.0925	0.298	0.108568160886273	-0.203197318994746	0.31470822703151	-0.738137960576841	0.234666666666667	0.0911666666666667	0.310333333333333	0.0755670570768028	-0.0456513947472039	0.411521592722013	-0.679591030875118	0.00953860537480444	0.00648019069439456	0.0102298741518447	0.0300800289489934	0.0410992226044889	0.0348469246677074	0.0596904090585838	0.0094786092401615	0.00643804139208975	0.0103473093692694	0.0240399114050803	0.0344355999989018	0.0287731291781374	0.0468814105460528	2199.69801895105	1233.13627237216	2436.64068150963
317	0.549392696582215	0.745945601622892	0.739701161678671	0.354739636828742	0.693706497460842	0.259537398016226	0.34922276425482	0.881383228433829	0.780910651422868	2.11247705851565	3.48514069023804	4.34157078307908	0.856430092841038	2.22909372456343	1.27122285732366	0.876279350824916	0.0222654020708433	3.990155095728	0.22925	0.08525	0.31575	0.105873363467277	-0.153844725843319	0.310000534751955	-0.697314262591774	0.239	0.0906666666666667	0.317166666666667	0.0869246308312155	-0.127131972918214	0.348523380619193	-0.744726564793249	0.00940167083327366	0.00624585655551391	0.0103961535557329	0.0307867953754525	0.0411730753876576	0.0374761026595617	0.0650265089030783	0.00953860537480444	0.0064221283837681	0.0104086577515646	0.0245300880216291	0.0328709305476366	0.0295004370847597	0.046377168451372	2153.47407517593	1165.63227684915	2494.4973012351
318	0.800359333895426	0.849054137140113	0.912218425075374	0.888943897542634	0.793411510778084	0.438754516617809	0.920827040424334	0.59157477467457	0.738125272774817	1.00368897525914	2.66934957056219	2.6888490900601	0.0194995194979128	1.68516011480096	0.59953757488438	0.00987876815270283	0.287891672312981	4.35478780830367	0.2525	0.09125	0.31675	0.113009241112571	-0.0810330977778148	0.3504095608494	-0.727257935514472	0.245666666666667	0.0906666666666667	0.311666666666667	0.0788473682945105	-0.0879142688849773	0.412470922981535	-0.732603024678523	0.00971694831427394	0.00644068784991091	0.0104049916230306	0.0312522313349793	0.0393139386979613	0.0359691911421253	0.0532728285855303	0.00962827240955375	0.0064221283837681	0.010359485375558	0.0247745325117858	0.0330086094328161	0.0289078366271607	0.0434463486078841	2260.2601819841	1221.6814688182	2497.58153979982
319	0.354536733980919	0.736134801789973	0.713488408002171	0.317028588676312	0.859838565924115	0.250203197553012	0.320472954996937	0.292266946223918	0.63090688092354	3.25088861427867	3.55877071535724	4.55993649073935	1.00116577538211	1.30904787646068	1.32216875529411	0.987015308178343	1.10914930171384	5.23830591032246	0.233	0.09125	0.322	0.11413683182666	-0.116984427372715	0.393865310056588	-0.667749745425585	0.243	0.0855	0.312	0.145086351455466	-0.116283496782954	0.351175830651402	-0.744117237367818	0.00945516790438171	0.00644068784991091	0.0104504835439874	0.0300167521254493	0.0405897776950028	0.0359419830543469	0.0568265378429237	0.00959278430672647	0.00625415319736478	0.0103625137319775	0.0263400084584645	0.0329898300358622	0.0302476390608083	0.043892085429909	2171.50377061057	1221.6814688182	2513.471280373
320	0.262480964540164	0.496188476943475	0.584396588378765	0.62142593498959	0.802964038720275	0.131315452793619	0.182743286279402	0.874387303586637	0.32508473900482	3.9905998726972	5.37909468209546	5.6229631834176	0.24386850132214	1.63236331072039	2.27688414514523	1.7751720816932	0.0249918770277873	8.08584935571442	0.24325	0.0955	0.315	0.145565462124213	-0.1125530473181	0.357973914249592	-0.677479260584515	0.230166666666667	0.0876666666666667	0.3165	0.130734733918374	-0.0528087938083544	0.351919728517357	-0.659193069809849	0.00959613263928836	0.00657354400155427	0.0103894884732295	0.0303293837361695	0.0401438988810505	0.0349298380952309	0.0537048373595378	0.00941484496760266	0.00632539456629551	0.0104027873184064	0.0251385830088344	0.0343274860965088	0.0300178413955673	0.0485713202984099	2219.18908403239	1260.32571049434	2492.17197416975
321	0.760390903634936	0.912380988804962	0.902542057692512	0.394276801264682	0.802572434342982	0.307982609627683	0.850501048788146	0.957694927124011	0.492094480266778	1.16923991905787	2.07806193950091	2.80377343574219	0.725711496241274	1.63453351668431	1.03930738895178	0.0355243946532937	0.00281392198485264	6.41603869593121	0.2405	0.08625	0.3085	0.0688025167056373	-0.100316952196459	0.417348229964667	-0.695446529635218	0.231666666666667	0.0873333333333333	0.308	0.10086164889991	-0.124090928002389	0.409826021321499	-0.610967589719896	0.00955905658427602	0.00627894747076852	0.0103304033617671	0.0306356363748823	0.0411622210165424	0.0362080351346948	0.0586158904083173	0.00943626688248323	0.00631451087851851	0.0103257595679605	0.0248568456156582	0.0342551477600176	0.029393573967668	0.0509255748927522	2206.62233144063	1175.09897120021	2471.58088528436
322	0.822165029568735	0.436231046706901	0.430725617029961	0.294791243323113	0.194070319996243	0.395709670186566	0.790971835631381	0.769026337073572	0.210946902062111	0.913515557418577	5.88468524995915	6.98229509070006	1.09760984074092	6.06877953328149	0.721324873618869	0.0702508891608886	0.0862295752813225	9.62326005631204	0.23725	0.09375	0.29975	0.111978986213191	-0.121166611112115	0.394498497337829	-0.670259657203222	0.244666666666667	0.0953333333333333	0.3025	0.16444327242225	-0.205081661078528	0.328287797507578	-0.610038132116416	0.00951454055595936	0.00651933429192007	0.0102470712881775	0.029796710507925	0.0421369679917024	0.0343165584007413	0.0569483722677618	0.00961502307739476	0.00656841049666286	0.0102737359234561	0.0250388553866868	0.0327102772554124	0.0281322753995802	0.0488474236208598	2191.55709745673	1244.5166192474	2442.60931502656
323	0.971093347182434	0.55100425821787	0.588363921730379	0.421614546114504	0.253132493666173	0.788596493005804	0.767649042045474	0.866522595055913	0.617754062325089	0.238810525301233	4.94408638399909	5.58989683798063	0.645810453981539	5.3510863126794	0.0718956207565498	0.0872915538675443	0.0282499241693586	5.34652836754228	0.2375	0.09375	0.30675	0.1221663856555	-0.0803267197372434	0.334538842605243	-0.769908260087221	0.239833333333333	0.092	0.308333333333333	0.0896381258795778	-0.152572090046895	0.305901367735455	-0.770891264625976	0.00951799196708753	0.00651933429192007	0.010314087887665	0.0299700597517656	0.0418653833890027	0.0349821282718693	0.0522355511842195	0.00954998711542221	0.00646443303370246	0.0103288570078198	0.0244154585339725	0.0332209336478978	0.029003492411063	0.0467675446770584	2192.72422275881	1244.5166192474	2465.90215425527
324	0.606451730479299	0.541756885102014	0.479727752258137	0.218992162304582	0.32085019052671	0.62539372764406	0.264509602487209	0.825591608746259	0.301216833284873	1.83915467589759	5.01604493223931	6.52700817888035	1.51096324664104	4.68785350298276	0.238359171007687	1.24500000424541	0.0485580691329233	8.36858356216017	0.24125	0.086	0.31275	0.111138628320929	-0.0158976788763672	0.420499286407153	-0.607512883464405	0.237	0.0925	0.310666666666667	0.121514659029398	-0.0922637225361528	0.362228373891148	-0.569409087004676	0.00956922168997437	0.0062706985918967	0.0103693047013768	0.031526725198749	0.0414413801254992	0.036444392319106	0.0574781708672649	0.00951108460509014	0.00648019069439456	0.0103503627689646	0.0246229003943154	0.0338282813981689	0.0288391731115808	0.0506514446362476	2210.06599751292	1172.73707678097	2485.13337384774
325	0.715676508514192	0.968566925150587	0.940883087968672	0.328963345502679	0.917188434178991	0.831620624663258	0.268756490319016	0.915676278603897	0.957173346360277	1.35686376301965	1.35451232179912	2.30748671296169	0.95297439116257	0.950622949942044	0.0452087612193282	1.22308284273913	0.0112109170786425	2.04734723757494	0.2315	0.08525	0.311	0.122316939895221	-0.131913374320144	0.344542547379041	-0.760129208022123	0.233333333333333	0.0916666666666667	0.31	0.129659911048273	-0.135955134814676	0.33860722989564	-0.680216582068355	0.00943389496375137	0.00624585655551391	0.0103534098995584	0.0312237472014251	0.0416036382952671	0.0370858680303473	0.0565450248421273	0.0094598725699115	0.00645389578703122	0.0103442496949211	0.0246622199783021	0.0338378766124278	0.0290526447747409	0.0485008361710186	2164.32986244683	1165.63227684915	2479.59379026394
326	0.875182212050492	0.902833836750886	0.934509982613156	0.636681505543679	0.789373307280105	0.892552800493403	0.471514031662279	0.639868475103585	0.890248698021972	0.691581689698069	2.17587128995729	2.39897983105766	0.223108541100373	1.70739814135959	0.0182451789587503	0.518425642751936	0.218914221761224	2.94273472804513	0.233	0.0985	0.31225	0.123072417347393	-0.116891128827955	0.365254952876405	-0.766644667395936	0.234166666666667	0.0941666666666667	0.307833333333333	0.161056015040068	-0.0820778358410156	0.360738476127365	-0.695233373054988	0.00945516790438171	0.00666491451878952	0.0103647808993507	0.0288806560095647	0.0414807694074435	0.0341470233804938	0.0502249792980626	0.00947159833565383	0.00653230344303705	0.0103242084806288	0.0246740498061605	0.0343962004819663	0.0284406256631631	0.0432976905661044	2171.50377061057	1287.0983221744	2483.55645895776
327	0.851125000599341	0.339122885119835	0.43504715980472	0.713696001448071	0.188368411160745	0.885972754017979	0.482489865409825	0.546971895920533	0.251740521518356	0.79306526900109	6.80640143012351	6.94101468906229	0.134613258938771	6.1479494200612	0.0205641152679163	0.493230308863531	0.362769932509764	9.01276987698326	0.23925	0.09125	0.32625	0.110462084711753	-0.119224420285341	0.300566223013042	-0.715846131796372	0.2405	0.0871666666666667	0.3205	0.146570064963373	-0.145918565690456	0.364062219086332	-0.667458819417822	0.00954202514521608	0.00644068784991091	0.0104862027910244	0.0303580669111489	0.0395133006673873	0.0366789541041766	0.0588149610698486	0.00955905658427602	0.00630905869010759	0.0104376408816162	0.0259441312625539	0.0323391873777783	0.0302264650934153	0.0465437751658999	2200.85550165115	1221.6814688182	2525.96431551585
328	0.0589904367940897	0.0244396426812472	0.0224217545507644	0.179463029585883	0.0645347809560536	0.325048034398004	0.0436634863041861	0.0856222703196364	0.00329173009867408	7.44493041555688	14.5089692718575	16.3110344144588	1.80206514260135	8.86610399890196	0.968526124644995	4.06952750413893	2.95481187702353	21.3449905628917	0.23575	0.09575	0.32025	0.166403262712739	-0.039737406086107	0.343182000572536	-0.59647490618471	0.244333333333333	0.084	0.304	0.0783883953885595	-0.00373424486755713	0.387087805195811	-0.74859430751848	0.00949373658087971	0.00658123279200267	0.0104354884149823	0.030088976736946	0.0411576903579854	0.0352215471784536	0.0558201417924654	0.00961059100719261	0.00620413133507112	0.0102880961533819	0.0257644543932109	0.0343285414737483	0.0300241061598961	0.0449692775937758	2184.52529886448	1262.57252058119	2508.23102772271
329	0.186620567528245	0.048007614953225	0.0705996796449639	0.548608263314135	0.0825981292298432	0.196324052051552	0.0966964989291926	0.706128270098033	0.00274528702812184	4.80531743575557	12.7027035106366	13.0625198325179	0.359816321881226	8.2572023967623	1.66951094571232	2.75920135350316	0.14217500088489	21.8044083813719	0.24	0.0875	0.31575	0.0413519987928624	-0.135665031342648	0.48222690320354	-0.722819354330327	0.228833333333333	0.0973333333333333	0.319333333333333	0.109605348880458	-0.162955082733456	0.366056284333217	-0.705120770514733	0.00955225747200135	0.00631995616463924	0.0103961535557329	0.0297549954316664	0.0401873080841985	0.0354982682498568	0.0547137769822347	0.00939566169430239	0.00662961187812719	0.0104275665833503	0.0233598718382657	0.0333065925865448	0.0283526519395644	0.0460983055489519	2204.31971234789	1186.86102633454	2494.4973012351
330	0.948956599790821	0.731768988804159	0.75429680235684	0.428436858856437	0.425089476343788	0.681965262018419	0.785204800932808	0.839502893817694	0.83950339127963	0.357091074820346	3.59142459859868	4.2184816695808	0.627057070982119	3.86139059476045	0.167921968393784	0.0742794968118687	0.0410181490115065	3.45943340175681	0.24025	0.08975	0.31175	0.0907460599381668	-0.178885989864715	0.388866626637017	-0.659611988684234	0.243833333333333	0.0881666666666667	0.313666666666667	0.127541331080864	-0.10220637297326	0.34172946993416	-0.697261840590031	0.00955565926883284	0.00639280084949865	0.0103602430506255	0.0303680304322854	0.0400288542209074	0.0358051040618435	0.0608619185334417	0.00960392821521621	0.00634166864148206	0.0103775619169492	0.0257316627676923	0.0329078775908827	0.0298422747121402	0.0467843278040519	2205.47170671353	1207.83612993407	2481.97488748751
331	0.269718444032645	0.586624476810794	0.59285750731111	0.34783465561031	0.803772280987668	0.193141392764429	0.808856860457853	0.132120439782628	0.575699484155991	3.92463126804068	4.67117276192221	5.55251375334046	0.881340991418256	1.62788248529978	1.69349118526588	0.0585161030394374	2.26741116416451	5.69566712933863	0.24025	0.08975	0.312	0.0797406581122783	-0.0694647195851506	0.37245203426083	-0.629123184673762	0.229	0.0911666666666667	0.326333333333333	0.094225489061885	-0.0878480616686035	0.392123018500439	-0.676024258757438	0.00955565926883284	0.00639280084949865	0.0103625137319775	0.0301633038756687	0.0411611938084119	0.0359314622219324	0.0621439549154295	0.00939806691989983	0.00643804139208975	0.010486893339326	0.0240245171064341	0.0334256099509401	0.029549899671317	0.0473374831608853	2205.47170671353	1207.83612993407	2482.76625554975
332	0.320015547178373	0.652645090791007	0.757439171462957	0.905403863310018	0.953038851362099	0.818435280323304	0.116272912667869	0.223214520502054	0.473663868290987	3.50576223275857	4.17768308546511	4.19180550742021	0.0141224219551077	0.686043274661642	0.0526968553422194	2.46682054386565	1.4835845935304	6.5819465770064	0.2385	0.08675	0.304	0.0765943613250173	-0.131095003377319	0.403753169246687	-0.687942871046617	0.2405	0.096	0.3155	0.092515856465003	-0.134582235265409	0.368459559176837	-0.696012868804317	0.0095317523127217	0.00629539790381702	0.0102880961533819	0.0305561419118758	0.0414785218034909	0.0359894493577159	0.0603260040780062	0.00955905658427602	0.00658890786499756	0.0103939353445157	0.0239138229264998	0.0327965054169668	0.0284067512310713	0.0463089137548992	2197.37892894219	1179.81325188338	2456.86197664756
333	0.793280605574293	0.76858944406439	0.689538870670123	0.229512757137515	0.444577032251941	0.695499016736454	0.85336267856914	0.378311845692935	0.753139748522617	1.03294638536318	3.31353712180135	4.75741554405977	1.44387842225842	3.72446915869659	0.153196688061144	0.0341619866094334	0.776180449065578	4.22828739491842	0.24275	0.09125	0.29675	0.0737891156058451	-0.142801732476345	0.368881706179511	-0.806114444872809	0.239333333333333	0.0901666666666667	0.305	0.117890730823809	-0.123261804828706	0.321807156770575	-0.706574195019029	0.00958943154460546	0.00644068784991091	0.0102174809619888	0.0299412561396839	0.0415621921757165	0.0348556928679043	0.0520405363672516	0.00954316406830888	0.00640615632527621	0.0102975977907534	0.025055608295916	0.0337851689871329	0.0291558191825743	0.0486414866704911	2216.91648009573	1221.6814688182	2432.34153172447
334	0.136213762022504	0.190456363623587	0.270819416697465	0.837331161983553	0.522848174761902	0.91687024299729	0.0210908015892609	0.528370469704688	0.54022548243159	5.54088206747838	8.71164121387847	8.75379276329841	0.0421515494199411	3.21291069582003	0.0108945400606899	5.31927360629652	0.397524529933435	5.99592300459211	0.24575	0.10425	0.3225	0.109751395618555	-0.0473817401212344	0.341638541807737	-0.68343924474309	0.244833333333333	0.0903333333333333	0.3165	0.142444911890582	-0.0665271742865852	0.379147287103847	-0.619734785579715	0.00962937335269449	0.00683478792011548	0.0104547370011341	0.0285310017953999	0.0397899232671069	0.0336786630688676	0.0525111019087793	0.00961723617922398	0.00641148693311137	0.0104027873184064	0.0256028786761584	0.0328800285400547	0.0293801810342622	0.0455356121057083	2230.47076776056	1337.28827081436	2514.95818222138
335	0.382259205667272	0.53705753037692	0.542285705328959	0.336039005168795	0.571822634910433	0.157412564991771	0.537307444104512	0.403766477774165	0.464450760656369	3.06137244840284	5.05281308487974	5.97829768124211	0.925484596362367	2.91692523283928	1.99890812350168	0.380552971062571	0.69708036080192	6.66612039256536	0.22925	0.0955	0.31925	0.0863548340392297	-0.0640399619425343	0.388571500330255	-0.651873992107093	0.2415	0.0918333333333333	0.311333333333333	0.150585637783947	-0.0689741532272949	0.346435623248054	-0.688548392614094	0.00940167083327366	0.00657354400155427	0.0104268441193462	0.0285360704106127	0.0417858436636177	0.0349408812300169	0.0585668325345348	0.00957260112749785	0.00645916763479462	0.0103564507665843	0.0252843996932422	0.0335493744384023	0.029051228394726	0.0444204452578058	2153.47407517593	1260.32571049434	2505.21134270391
336	0.745678356768099	0.715452538335254	0.80818506948825	0.849341553610057	0.641331633239365	0.878564423366075	0.576266433008133	0.418328425511394	0.739084639177651	1.23058558476623	3.71297075958137	3.7490550383045	0.0360842787231377	2.51846945353827	0.0233445750982355	0.312309494606779	0.655006404736923	4.34674313555922	0.24	0.0925	0.318	0.139410323554337	-0.0893790622102041	0.381788190571365	-0.673748925710408	0.241333333333333	0.0958333333333333	0.310333333333333	0.112849909974818	-0.118765629346954	0.349406051200258	-0.746165864717224	0.00955225747200135	0.00648019069439456	0.0104159611233463	0.0306024090947231	0.0404488164844524	0.0355633681706302	0.0536012077837644	0.00957034866473317	0.00658379267145831	0.0103473093692694	0.0242484379035584	0.0332402484248013	0.0283077041192773	0.0433849879582848	2204.31971234789	1233.13627237216	2501.4108504352
337	0.787914799224895	0.805733705881662	0.844486589593612	0.533902859924441	0.670488045866471	0.782653685878926	0.423157829193284	0.489052384361489	0.991463276166218	1.05513247903946	3.02475308768044	3.41171089075942	0.386957803078985	2.35657841171997	0.0761001127721102	0.641528548176211	0.478610486024991	1.17625984441932	0.24475	0.087	0.31575	0.0982679264680257	-0.087750052362582	0.437239639192911	-0.639034096022554	0.242333333333333	0.0916666666666667	0.322333333333333	0.114493778434775	-0.118798804068504	0.38291092448563	-0.715353209357407	0.00961612987260797	0.00630359958149643	0.0103961535557329	0.0313391155506556	0.0401545605466401	0.0361807415795433	0.0561010077568889	0.00958383375164313	0.00645389578703122	0.0104533207037116	0.0249374384831155	0.0322767025856788	0.0293560234092087	0.0436081325252258	2225.97433140161	1182.16565470393	2494.4973012351
338	0.765939977730776	0.709765461808165	0.748028878248718	0.472420161028857	0.537076710261216	0.344411937370018	0.641473482442202	0.824779582795536	0.718148660281024	1.14617735425782	3.75518816913973	4.27149776937949	0.516309600239765	3.12532041512168	0.893939616820717	0.216820250426281	0.049018761714251	4.52131857155017	0.23625	0.09075	0.30525	0.127131141386641	-0.109076670380674	0.40125264321408	-0.620586896529659	0.2445	0.0935	0.307333333333333	0.127034503727984	-0.0706481966023688	0.341204835788711	-0.70500103490986	0.00950068946446257	0.00642478464065835	0.0102999642417676	0.0305222773136406	0.0418546900817007	0.0351701175967836	0.0582051214164445	0.00961280802050158	0.006511534000335	0.0103195457404831	0.02492303280637	0.0335740336896444	0.0286093585841165	0.0448560804626415	2186.87477117112	1217.07849515229	2460.98882826452
339	0.673105814971199	0.943215750654915	0.882344043276283	0.253462247422214	0.828631144647563	0.477248987645816	0.313324263255223	0.943769926479231	0.927654727785314	1.539841984144	1.72448016830094	3.0285989594413	1.30411879114035	1.48875697529729	0.505143045025761	1.01661090429752	0.00497481711136061	2.4925804453063	0.24	0.097	0.311	0.0979401257499292	-0.115758048714209	0.367830378700367	-0.690660822545351	0.233833333333333	0.091	0.311666666666667	0.0964032452480801	-0.114963070334776	0.35875634284242	-0.785663351203343	0.00955225747200135	0.00661947193546073	0.0103534098995584	0.0291762280689545	0.0408266741155546	0.0343693556805941	0.0563317755329278	0.00946691417568485	0.00643274359002809	0.010359485375558	0.0243412471277334	0.0338527637365042	0.0291633458204093	0.0432310337798304	2204.31971234789	1273.76339332708	2479.59379026394
340	0.388493506766796	0.0747717669614959	0.0438154283336094	0.0848176453209073	0.0221879983194908	0.114679100940321	0.710231830617592	0.845406264191005	0.125904680298269	3.02038088305926	11.4745373151018	14.4446175927806	2.97008027767879	11.4242367097213	2.48852575197452	0.138045502321802	0.0380183663237403	11.3038189393597	0.24725	0.0885	0.3065	0.0955967169124377	-0.20495891111195	0.360489531070422	-0.607986692359949	0.2335	0.0906666666666667	0.304666666666667	0.175010753375926	-0.105063735846164	0.323229475830465	-0.672209194272864	0.00964910728439128	0.00635248392567923	0.0103117428701704	0.0311630829715743	0.0394435768910317	0.0360042098001563	0.0653989707377487	0.00946222182264348	0.0064221283837681	0.0102944369520885	0.02531512175248	0.0345130046226694	0.0290474915226987	0.0468451905278336	2237.17497817475	1196.21426035879	2465.08620875719
341	0.21690728728772	0.543017154611482	0.451459706996617	0.18213264357444	0.673933574492153	0.916288676279353	0.0460173399929718	0.34998376402054	0.425400296960083	4.4487521088231	5.00620787744265	6.78634374496323	1.78013586752058	2.33759163614013	0.0110480718649342	3.98095960897717	0.873516009967716	7.03349917237023	0.24075	0.1025	0.316	0.106947636325603	-0.106183838942395	0.361721111977072	-0.713478046132023	0.239833333333333	0.0905	0.307166666666667	0.132701823915798	-0.113153310956705	0.364717124673201	-0.600968872961369	0.00956244942310728	0.00678379576214314	0.0103983682869725	0.0284621731950729	0.0403860259205864	0.0335819834546464	0.0525181308454016	0.00954998711542221	0.00641681094714233	0.0103179883320048	0.0252115444302273	0.0336624654487018	0.0290392758122162	0.0495101965498917	2207.77158750258	1322.16626641024	2495.27009533939
342	0.955328311915921	0.650263532280316	0.755829539128339	0.91970917510498	0.422373737088403	0.818273344825338	0.953717704670441	0.646426993486507	0.276265664595361	0.324647009922046	4.19531772614209	4.20547837928098	0.0101606531388825	3.88083136935893	0.0527925691912969	0.00336850492840313	0.210434585431358	8.68245224341568	0.24	0.0865	0.313	0.155766789005793	-0.148037333895143	0.335306127090027	-0.685709145965896	0.238	0.0868333333333333	0.308666666666667	0.0856506597825443	-0.137894234783352	0.408632041640608	-0.707091243702821	0.00955225747200135	0.00628718055408462	0.0103715613406238	0.0320031482723446	0.0402987713291642	0.0369339929952369	0.0581145756232312	0.00952488118985431	0.00629813353469011	0.0103319481393373	0.0250528364650359	0.0334951465930416	0.0295234046157141	0.0473678876680806	2204.31971234789	1177.45769346686	2485.92008634526
343	0.734025469271648	0.71031264217147	0.0639075578057031	0.00194121953398675	0.016794889799198	0.618983980550796	0.446392504947319	0.446058141537233	0.724580580855243	1.27942099199936	3.75112892913967	13.3554318470779	9.60430291793818	12.0760108550785	0.247298165089887	0.579795460764217	0.580648756160372	4.46788793022653	0.242	0.08625	0.302	0.0746007712771003	-0.0421988181686516	0.352189672134608	-0.584686260042531	0.237666666666667	0.0906666666666667	0.309166666666667	0.0885215207411451	-0.126742399365199	0.345423537885644	-0.831390031097523	0.00957934663434675	0.00627894747076852	0.0102689203601295	0.0308587113118598	0.0421771863286454	0.0363346206094227	0.0672035230487442	0.00952029038819977	0.0064221283837681	0.0103365730208494	0.0244814361973041	0.033587749478657	0.0291728761424183	0.0404688059974709	2213.4973717412	1175.09897120021	2450.19754402716
344	0.319372647184289	0.189539208999904	0.269979913989486	0.845149698769382	0.26219951464661	0.0724456987648736	0.716344882282846	0.866641577584857	0.165072521620898	3.51073381412061	8.72674056283722	8.76488684345895	0.0381462806217314	5.25415302933834	3.22671898369663	0.132021826280834	0.0281991064457543	10.438166481738	0.232	0.08525	0.30775	0.121746022494524	-0.138641708345506	0.423858778559477	-0.629642626954055	0.247666666666667	0.0873333333333333	0.309333333333333	0.117232272682252	-0.0950212205680381	0.331327258116115	-0.701235384140278	0.00944100451663601	0.00624585655551391	0.0103234323448013	0.0312469746951095	0.0417740547581376	0.0363452817209866	0.0596236038280921	0.00965456108372121	0.00631451087851851	0.0103381114999696	0.0259447614809652	0.0329532207939016	0.029847724087144	0.0477207360465212	2166.72677479256	1165.63227684915	2469.15418541465
345	0.747377825743201	0.694381812579716	0.552330670654602	0.15487248575051	0.322949467340463	0.466858202790825	0.407807245590327	0.771754407557662	0.929328525933178	1.22348290508307	3.86912636920169	5.89271760798147	2.02359123877977	4.66923470289839	0.529402420248516	0.685184239498994	0.0841468829767109	2.47014259070858	0.25175	0.0925	0.31625	0.11868365572955	-0.0705201494114981	0.367561068163798	-0.624021802388205	0.245333333333333	0.0876666666666667	0.3135	0.128377750154901	-0.146217989151083	0.374135460807503	-0.737012364192227	0.00970737272863499	0.00648019069439456	0.0104005795404578	0.0310492315707017	0.0395273145402078	0.0355713192624918	0.0566776328240078	0.00962386376780943	0.00632539456629551	0.0103760641070291	0.0259027343439238	0.0324222014806753	0.029780237153517	0.0436405054420799	2256.99824843739	1233.13627237216	2496.04173280728
346	0.952338902568261	0.991298602400973	0.992900830533416	0.597025694394546	0.942735258599417	0.759382407656427	0.715630360273523	0.706363064581861	0.545561079385683	0.339995789294335	0.82811304727511	1.10761827053648	0.279505223261367	0.767622481242142	0.0938147266060696	0.132718041601947	0.141936848733167	5.95032873828232	0.2405	0.08475	0.31675	0.110572701934719	-0.0975298026366694	0.378298934895099	-0.587989506303042	0.237833333333333	0.0868333333333333	0.320333333333333	0.111025987383825	-0.0636779456419168	0.381543536335692	-0.616396934584562	0.00955905658427602	0.00622921506372633	0.0104049916230306	0.0317253648358321	0.0404298324782715	0.0373079910519119	0.0632027483821998	0.00952258679530313	0.00629813353469011	0.0104362062860633	0.0254174656424451	0.0332394699349069	0.0301832162158001	0.0492727928431141	2206.62233144063	1160.87972837295	2497.58153979982
347	0.88587786331962	0.896472696663609	0.80325850248564	0.212487185604828	0.533455011550515	0.969441784982821	0.932372293171765	0.458293456549698	0.535161812433905	0.645774848562723	2.23885780328419	3.79325691822305	1.55439911493886	3.14748206966033	0.00146753432636615	0.00720130482932291	0.550059321172739	6.03935372728598	0.2385	0.092	0.306	0.111444589872684	-0.0579672990320289	0.381344624899976	-0.758960920498191	0.238833333333333	0.0915	0.313	0.136126468794372	-0.0926088938795379	0.339812046857629	-0.684767107852033	0.0095317523127217	0.00646443303370246	0.0103070421343264	0.0301863439762836	0.0420393781894681	0.0350790397702924	0.0513733839936906	0.00953632302512509	0.00644861747459615	0.0103715613406238	0.0250444582045089	0.0334799365187203	0.0292060207522505	0.0464297363849889	2197.37892894219	1228.5633364946	2463.45078877195
348	0.384802146657616	0.689407098108046	0.785156278111943	0.827926028529863	0.923327089478533	0.369785041144026	0.920233648792257	0.163062278084476	0.436986126362688	3.04458402705859	3.90591472207961	3.95316108068073	0.0472463586011145	0.908577053622139	0.804386716734371	0.0100279012121973	1.94559541819945	6.92257058971702	0.2455	0.08975	0.32425	0.0807206963002609	-0.0735512325466739	0.365199181594046	-0.692685578303475	0.237666666666667	0.0891666666666667	0.311	0.105061025884737	-0.0394129860674522	0.376045039008155	-0.679545530949086	0.00962606906285226	0.00639280084949865	0.0104695164232675	0.030538401138173	0.0394437662553839	0.036607139726985	0.0576558712458479	0.00952029038819977	0.00637403328052511	0.0103534098995584	0.0249520914205562	0.0341454389056333	0.0293848397290255	0.0469209689631994	2229.34868411274	1207.83612993407	2520.12632076444
349	0.266149874650771	0.256208280044466	0.336432272373826	0.657552712169375	0.406047556860157	0.766041487975732	0.310997048118951	0.075675350828193	0.321797768929024	3.95695508208155	7.76013687761952	7.95664691747879	0.196510039859277	3.99969183539724	0.0885400198785646	1.02643673432704	3.15541707895864	8.12387366192201	0.23575	0.096	0.32925	0.15833969482029	-0.0563094161874904	0.312807120788469	-0.711637038757913	0.238333333333333	0.09	0.312333333333333	0.13446274025056	-0.104434229622567	0.375238062559666	-0.676226255177615	0.00949373658087971	0.00658890786499756	0.0105108257277314	0.0299493630983295	0.0401974920113265	0.0357704503457153	0.0523316151362448	0.00952946394711358	0.00640081910716287	0.0103655358413229	0.0252340240895834	0.0334793250464985	0.029291120259819	0.0457590456646972	2184.52529886448	1264.81644322679	2534.58489752026
350	0.642055350259892	0.832875064027884	0.853102507298238	0.469665708019254	0.7996170298135	0.938881519060952	0.553447953529752	0.229506051718218	0.895515198819705	1.67701754695736	2.80515036260113	3.3279127288406	0.522762366239476	1.65089518188324	0.00587916627591767	0.351176398792632	1.44391999637628	2.8840737191859	0.2385	0.08925	0.315	0.076711037273081	-0.11151791045185	0.386616902786478	-0.735591677165779	0.237833333333333	0.0858333333333333	0.303666666666667	0.126167740734986	-0.125396662950605	0.355852513224726	-0.666305204895576	0.0095317523127217	0.00637671937794133	0.0103894884732295	0.0300791409788754	0.0406688683163338	0.0360969891948657	0.0564074423003424	0.00952258679530313	0.00626519053320167	0.0102849161815516	0.0257850051620371	0.0340056362085337	0.0298043583995282	0.0499315998373095	2197.37892894219	1203.19661681058	2492.17197416975
351	0.570800475263201	0.176189644332404	0.126340943103862	0.126162433627917	0.0543527261609156	0.247852833135058	0.486769041202725	0.772584562058801	0.240467063786476	2.00774636463757	8.95385973261727	11.2929596355789	2.33909990296161	9.28521327094131	1.33536603680841	0.48366023610015	0.0835185947380523	9.17308467684742	0.252	0.093	0.31775	0.0943608196404189	-0.172633531009289	0.361698487325059	-0.590183887332879	0.241833333333333	0.0971666666666667	0.3205	0.138038905112947	-0.0624408086208158	0.338636495131116	-0.650248264948479	0.00971056885943285	0.00649589087802047	0.010413774152345	0.0306007413930927	0.0383814291563693	0.0355751802528838	0.062246320108861	0.00957710011090927	0.00662454489571287	0.0104376408816162	0.0243738293956595	0.0328770926296371	0.0285484455900255	0.0450756293533125	2258.0868856174	1237.69729545782	2500.64729571326
352	0.424690862846653	0.0891522292001527	0.0978672355813505	0.292550890627325	0.0542442510679522	0.356522980893701	0.19172137837437	0.964748285602816	0.0121995536122842	2.7927737836435	10.9749980183842	12.0828429597641	1.10784494137988	9.2900691761206	0.850103778855555	1.7043399851691	0.00195327364963305	17.9495835795036	0.241	0.087	0.30825	0.0156633639080118	-0.121678215774977	0.40181426953328	-0.746245609580284	0.233	0.0946666666666667	0.308666666666667	0.113973155224263	-0.0961896033427089	0.312411207776371	-0.789684531124497	0.00956583779008996	0.00630359958149643	0.0103280832394835	0.0292877215443979	0.040908395674664	0.0361571303089685	0.060098197233976	0.00945516790438171	0.00654781500846939	0.0103319481393373	0.0240031080063163	0.0343233869471873	0.0285421446779962	0.0429396417597759	2208.91947587042	1182.16565470393	2470.77315793605
353	0.553179497996197	0.600306308374999	0.71226535341864	0.962495283651003	0.648881802964647	0.173939167091363	0.817911938472935	0.985919822367728	0.678655495636137	2.0937436705608	4.56784821674228	4.57005933358232	0.00221111684004427	2.47631566302152	1.84866135417906	0.0530065123612076	0.000311444904582459	4.84677596316541	0.22775	0.089	0.3105	0.130675727437215	-0.070217231039723	0.372614291780559	-0.747227795031904	0.2395	0.0876666666666667	0.310333333333333	0.100053629100267	-0.0335153766829581	0.338417881737772	-0.786453375500707	0.00937997658474504	0.00636865605052942	0.0103488368531012	0.0303740845819786	0.0427431630356949	0.0360236276852317	0.0535504707443925	0.00954544041500224	0.00632539456629551	0.0103473093692694	0.0252182379801613	0.0340687169180252	0.0298046605853521	0.0430824051074433	2146.17326257879	1200.87225068862	2478.00055945302
354	0.891871820614957	0.897117098646004	0.921661623603859	0.56076307789415	0.744756912906898	0.736972954475114	0.740653960302952	0.56289336133173	0.995898992562721	0.619857340381714	2.23254931283736	2.57093403525869	0.338384722421324	1.95107669487697	0.112805046042922	0.109552696379978	0.334719226864763	0.928642488746983	0.23575	0.08725	0.321	0.145186909607037	-0.108050150082533	0.388111556932596	-0.601172057956613	0.238666666666667	0.0891666666666667	0.3155	0.116147121572941	-0.119083941962322	0.366482825255211	-0.696785661145005	0.00949373658087971	0.00631178564821672	0.0104419355010699	0.0314401445983564	0.0404642905901542	0.0368508175139012	0.0584623993342662	0.00953403867157775	0.00637403328052511	0.0103939353445157	0.0251551861483977	0.033090799037266	0.0296225413140727	0.0467094513279545	2184.52529886448	1184.51491013473	2510.48373138019
355	0.284545936925306	0.592067021220658	0.616169297340979	0.393010720594615	0.815022345164559	0.893407365155976	0.0856591381693863	0.64292547584962	0.764711736253781	3.79433342439734	4.62998473467451	5.35959137743703	0.729606642762519	1.56525795303969	0.0179543763788388	2.95411600275384	0.214936448170192	4.12979829799866	0.2385	0.09975	0.31825	0.088334612558364	-0.0810393463124889	0.378720334305984	-0.737439423432884	0.239666666666667	0.0895	0.322666666666667	0.106048677014852	-0.103451831864254	0.378658935901664	-0.66752176021635	0.0095317523127217	0.00670241970970056	0.0104181446341856	0.0284639296577032	0.0406692212024069	0.0341112622573363	0.0519373187831824	0.00954771476356416	0.00638476762527928	0.0104561517777548	0.0250206171371556	0.0326058720418805	0.029792105754951	0.0472152727817132	2197.37892894219	1298.13327906946	2502.17325242461
356	0.328253900485434	0.178565916662411	0.183945679226678	0.279374858991176	0.156198947270629	0.632819049474485	0.238825666656037	0.314239455171923	0.142144113314589	3.44282262132037	8.91238240625898	10.0825108079589	1.17012840169991	6.63968818663852	0.228257281551123	1.38751227367356	1.01277289201607	10.9200613955919	0.2425	0.085	0.315	0.176857502682706	-0.103272381120003	0.334482396425365	-0.575412090319141	0.238333333333333	0.0918333333333333	0.3055	0.0921646026873002	-0.134755567940401	0.357151034101723	-0.734517589049499	0.00958607434827758	0.00623754386571657	0.0103894884732295	0.032731074543749	0.0403159141229293	0.0374084449012954	0.0608561926077131	0.00952946394711358	0.00645916763479462	0.0103023271143944	0.0243963264141392	0.0337337182770292	0.0287649823573167	0.0467084414448449	2215.77813859026	1163.25760981343	2492.17197416975
357	0.905612399614434	0.987686892437141	0.992648720551001	0.673599731341429	0.967335683568221	0.796207077671134	0.907435709430082	0.483110119052654	0.323434121053609	0.559613549077767	0.942831092357665	1.1202512772179	0.177420184860239	0.560637728140136	0.0666976767679444	0.013519549585908	0.491834491622285	8.10490940630233	0.24075	0.086	0.30025	0.0887610623442759	-0.131923841118884	0.368547797328779	-0.779580155558458	0.2385	0.0866666666666667	0.306833333333333	0.106016910725307	-0.143670420654861	0.36190610970853	-0.738829978403762	0.00956244942310728	0.0062706985918967	0.0102519520097397	0.0310965333270945	0.0415741776977411	0.0362187905877043	0.05513556624977	0.0095317523127217	0.0062926605316083	0.0103148687681083	0.0254109644648006	0.0335352459084474	0.0297518957311495	0.0468967010512684	2207.77158750258	1172.73707678097	2444.3039109363
358	0.112718432357108	0.0403037871917097	0.0220150573872292	0.0743793180830183	0.0344372956315452	0.688751196643465	0.302455880345541	0.0244597046914182	0.0740175096707282	5.97732922098294	13.1773968478228	16.3610269258024	3.18363007797961	10.3836977048195	0.160440593575913	1.06333455608819	5.06173744967964	12.9225729318454	0.2435	0.09525	0.3265	0.0805801421728284	-0.0472137324206241	0.395965955573135	-0.607746225622437	0.24	0.0891666666666667	0.305166666666667	0.149044520320704	-0.155751004670618	0.316714552730624	-0.774519342396942	0.00959947654692627	0.00656584144546177	0.0104882733058626	0.0294044936769366	0.0396741939278578	0.0352877039090508	0.0576296185904048	0.00955225747200135	0.00637403328052511	0.0102991758224832	0.025616471635548	0.0334129840602121	0.0293576620499462	0.043647375895316	2220.32334836232	1258.07600620765	2526.68894208379
359	0.866925008369306	0.63574380356821	0.705280283404924	0.568753249110871	0.419547347534578	0.617781949774928	0.660893882702528	0.621698635196745	0.587706685945932	0.726622108639276	4.30301105703984	4.62778408735903	0.324773030319193	3.90116197871976	0.248997365300966	0.192439583212945	0.243487349986026	5.59537060711371	0.235	0.09025	0.3145	0.134586863974885	-0.171265535498474	0.333244401571568	-0.717923211947674	0.239333333333333	0.0928333333333333	0.309833333333333	0.105482304969462	-0.109963226016019	0.388694344497796	-0.641072462885395	0.00948327297050531	0.00640882245444717	0.0103850276552208	0.0306498011851602	0.0404408539634542	0.0361545939483902	0.0576133752716165	0.00954316406830888	0.00649066384404137	0.0103427175030123	0.0244869559925255	0.0335318141201521	0.0286089887565227	0.0477047741019815	2180.99068112384	1212.46340233929	2490.61596387931
360	0.862639767508596	0.591900644478073	0.269770390833068	0.0419698975191347	0.0907412570998269	0.931505040759109	0.452723258554031	0.613654242917984	0.244332298168023	0.744713742999011	4.63124209710077	8.76765983003861	4.13641773293784	8.0229460870396	0.00738764545531012	0.563824814644249	0.254887827848506	9.11746415255767	0.24025	0.09375	0.30875	0.118991369187798	-0.133841599351913	0.32488241892951	-0.635040755377034	0.241	0.0893333333333333	0.304	0.137227962508461	-0.0854835716189826	0.380791471723546	-0.713017208789832	0.00955565926883284	0.00651933429192007	0.0103327199372019	0.0300946400676112	0.0408131730157899	0.0351190393369748	0.0619071044261977	0.00956583779008996	0.00637940379979704	0.0102880961533819	0.0255092484191106	0.0340335974349445	0.0290414655883524	0.0437335951232456	2205.47170671353	1244.5166192474	2472.3874407269
361	0.220610825816817	0.440421653046701	0.516178967701869	0.550963735904179	0.77334067189281	0.153087167859715	0.941797988424614	0.127913961305295	0.678329024565555	4.40836698912608	5.8480814877621	6.20367498884298	0.355593501080875	1.7953079997169	2.04121658249096	0.00533049156547349	2.31764003615353	4.84945419657571	0.23125	0.08525	0.32125	0.111175253016535	-0.0644488933890847	0.395134153074507	-0.704849628206259	0.243666666666667	0.0856666666666667	0.306833333333333	0.143425829091973	-0.0614953450925873	0.315156140848861	-0.689587173120829	0.0094303332041965	0.00624585655551391	0.0104440776581307	0.0310159397853118	0.0413629401777459	0.0372833723944177	0.0564090125447226	0.00960170336267704	0.00625967540792258	0.0103148687681083	0.0263273913771782	0.0337571688450944	0.0301015528702073	0.0480805818886532	2163.12929896922	1165.63227684915	2511.23233796072
362	0.786019770953679	0.354428785611951	0.335439151634852	0.250984883093588	0.141002193565581	0.370806492897986	0.746142972444737	0.714112792307142	0.992733685044328	1.06297070347864	6.65001706640032	7.96783030646111	1.31781324006079	6.90485960298247	0.800960024540473	0.104800671446355	0.134203613930367	1.11602478203098	0.23125	0.09375	0.326	0.146671615381637	-0.121217173985308	0.40652388199464	-0.679429622254813	0.239	0.0918333333333333	0.3225	0.0746678012109874	-0.100487028684336	0.407982084030864	-0.669445558282673	0.0094303332041965	0.00651933429192007	0.0104841288850929	0.0299364451091435	0.0403861553946879	0.0354864508188274	0.0517212825848901	0.00953860537480444	0.00645916763479462	0.0104547370011341	0.0241666705552535	0.0326997238292689	0.0291615362291938	0.0470622658227512	2163.12929896922	1244.5166192474	2525.23855160678
363	0.231582737102359	0.597523695598282	0.617040343865115	0.3822025548668	0.900546881952656	0.177489210415761	0.269971929806501	0.222008090721428	0.499001431998024	4.29229073655733	4.58880530475653	5.35241075911836	0.763605454361823	1.06012002256102	1.81852281801912	1.21688962174539	1.49134372245862	6.35465258012735	0.251	0.08575	0.30925	0.120322888620164	-0.0981759287071575	0.350015252090541	-0.669006689115461	0.239166666666667	0.0921666666666667	0.320833333333333	0.10158644322047	-0.0921025247383955	0.392937178339069	-0.714398533771633	0.00969775867206597	0.00626243385505144	0.0103373424570601	0.0323701369195407	0.0399856212275808	0.036845507508252	0.0590765816568998	0.00954088572205389	0.00646969199950008	0.0104405054884907	0.0245245369938548	0.0328709980208111	0.0291414907844021	0.043911962063773	2253.72437042265	1170.37200185791	2473.9970379952
364	0.132169786945982	0.300590196347431	0.322153477304803	0.34404020496342	0.643003181532961	0.143031977028236	0.121092419815867	0.302322146455614	0.242489698120913	5.61062377954295	7.22442723602217	8.11974535656191	0.895318120539741	2.50912157701896	2.14503282653277	2.40313425394106	1.06392298024366	9.1438916452218	0.2505	0.08225	0.30625	0.136210558349398	-0.0973029355319853	0.316516411371478	-0.78500048470817	0.237666666666667	0.0911666666666667	0.316	0.131899702950676	-0.0679271071655576	0.366564281740842	-0.67143181508021	0.00969132787176035	0.00614502639739752	0.0103093942865368	0.0333316532460304	0.0403211783751466	0.0376760040684551	0.0535210207309192	0.00952029038819977	0.00643804139208975	0.0103983682869725	0.0249872452968509	0.0335500571030592	0.0292766024176756	0.0456110878269873	2251.53513756971	1136.92220358942	2464.26908710806
365	0.864247220655908	0.461920696001847	0.553794801327197	0.641490257525415	0.273000200840625	0.946617635023908	0.415835457860643	0.972101224630256	0.644426551079235	0.737934184340702	5.66349248116239	5.88029091066346	0.216798429501068	5.14235672632276	0.0044829539492639	0.662054799164252	0.00122311475934112	5.12734047258854	0.23925	0.096	0.321	0.116811248472487	-0.0429728434976615	0.348004171340148	-0.737232283625599	0.239833333333333	0.0911666666666667	0.321333333333333	0.0909362901278831	-0.132791673524278	0.399280979414831	-0.715171010640356	0.00954202514521608	0.00658890786499756	0.0104419355010699	0.0295988629899826	0.0406685224583402	0.0351837897343751	0.0518118373892316	0.00954998711542221	0.00643804139208975	0.0104447909476486	0.024559287312555	0.0324496570991237	0.0292973734194279	0.0449724578607922	2200.85550165115	1264.81644322679	2510.48373138019
366	0.929099787235546	0.844037271768178	0.90868095761182	0.888727844475513	0.684677513829252	0.992332248646164	0.542283174708091	0.718694023089188	0.830590105896239	0.452949089936737	2.71192057841836	2.73149653953806	0.0195759611196991	2.27854744960132	9.23568877624348e-05	0.371324520611779	0.129747461658553	3.54356229840634	0.23625	0.09325	0.31725	0.104883938303508	-0.146108263325802	0.395303733188991	-0.754945828967701	0.236333333333333	0.0896666666666667	0.313833333333333	0.104303447802234	-0.128131700063871	0.341748819562448	-0.782210800576032	0.00950068946446257	0.00650371954607261	0.010409389821129	0.0297070468066953	0.0403469852795469	0.0352624539886666	0.0519531736431659	0.00950184650412426	0.006390124773828	0.0103790581718853	0.0247921277969975	0.0333460991234051	0.0295686396246564	0.043926918119816	2186.87477117112	1239.97335770188	2499.11672613386
367	0.0465285960798423	0.101773252557272	0.152147147775245	0.74192678765798	0.604486850312005	0.287144761045771	0.0202686008978092	0.189919149774311	0.045846469643302	7.97512538322189	10.5937506523042	10.7021910215008	0.108440369196614	2.72706563827887	1.13296039538182	5.38861079648905	1.7182446821771	14.3154783012968	0.24275	0.082	0.30725	0.138418290624511	-0.0815681111908149	0.331044904013146	-0.72705107491409	0.2335	0.0955	0.319666666666667	0.139361555428877	-0.0465734357616606	0.384349922865138	-0.685292198823615	0.00958943154460546	0.00613651598337421	0.0103187672339584	0.0329096874500233	0.0412165824833638	0.037748900472526	0.0577156602892514	0.00946222182264348	0.00657354400155427	0.0104304526083604	0.0242167171503387	0.0338116718767339	0.0285714675016638	0.0424887947534157	2216.91648009573	1134.50838446743	2467.53051893614
368	0.101116938865817	0.152245095847481	0.183323172747801	0.405267866811466	0.424203765180062	0.595284499132559	0.59742363285431	0.0358742285427222	0.223033900487311	6.22602054456001	9.40110152179841	10.0937415248809	0.692640003082488	3.86772098032088	0.282166837514524	0.278899194569931	4.4030732045594	9.43316226192759	0.248	0.08825	0.322	0.0770554906036191	-0.189167388723771	0.381619192185378	-0.750455297485558	0.243333333333333	0.0913333333333333	0.302166666666667	0.105277561430696	-0.111447817101053	0.380252129095601	-0.774820722291074	0.00965891543205871	0.00634437501233562	0.0104504835439874	0.0309296811289679	0.0382399521823171	0.03671900137655	0.0556759651129124	0.00959724776659735	0.00644333268160202	0.0102705271517629	0.0249215299471179	0.0337465215683487	0.0286105235524004	0.0418915100701092	2240.50893729177	1193.8806204314	2513.471280373
369	0.288301315576119	0.280764230589264	0.320755567551727	0.409429276034941	0.357789129340442	0.153974942453215	0.262087287614732	0.516421787978713	0.0324249302268189	3.76230437662161	7.45553085867869	8.13598822540007	0.680457366721384	4.37368384877846	2.03242316227625	1.25769794908774	0.421033519873163	15.2927225297043	0.23275	0.085	0.321	0.110651526216851	-0.183542108672333	0.363254446430753	-0.757691346127724	0.245166666666667	0.0915	0.314833333333333	0.0926739651802969	-0.112547089043028	0.32475280768827	-0.711232267845176	0.00945163400913944	0.00623754386571657	0.0104419355010699	0.0311574747541246	0.0399702201159545	0.0375741876926083	0.0567603762718043	0.00962165652308558	0.00644861747459615	0.0103880030844152	0.0248219484186518	0.0326232083637219	0.0293337809479431	0.0480477477731205	2170.31162263519	1163.25760981343	2510.48373138019
370	0.0257323836156289	0.113971880676791	0.139867899417335	0.400228499073602	0.793167747348835	0.12306931330608	0.34220061312698	0.0158548948926207	0.0785371609410492	9.28497616863751	10.2638402677148	10.971479939235	0.707639671520155	1.68650377059748	2.3778183226168	0.902169652121302	5.81889584942473	12.7462695266888	0.25475	0.09425	0.334	0.0745950377304261	-0.0862371988748182	0.394619449623348	-0.707598195064586	0.241166666666667	0.0886666666666667	0.311	0.133029605366747	-0.0978305886541495	0.347974744752342	-0.652507697924313	0.0097454453773443	0.00653489258982734	0.0105488216791929	0.03022227215967	0.0375741010803064	0.0358799240112326	0.0523881666618885	0.00956809421939779	0.00635788139023768	0.0103534098995584	0.0255766183392586	0.0333788682777684	0.0296092007111454	0.0483627817335921	2269.97455029982	1249.04811062735	2547.90106699208
371	0.916880589487818	0.161813621950169	0.140026408738594	0.185584684531716	0.0333700533822145	0.583698553285314	0.639946366295694	0.874948572059881	0.277042860799412	0.509132134677202	9.21555068725866	10.9678759242197	1.75232523696104	10.4587437895425	0.300293384834731	0.218812317984884	0.0247671873694344	8.67235944021665	0.251	0.09275	0.322	0.18669512340859	-0.140092785994741	0.264532593068746	-0.56073809877825	0.246166666666667	0.09	0.3205	0.118069480579778	-0.0832046743998271	0.394986929582286	-0.611766112597452	0.00969775867206597	0.00648804794472625	0.0104504835439874	0.0317505893867998	0.0384608212070519	0.0361638364129451	0.0614532050618296	0.00963487077297098	0.00640081910716287	0.0104376408816162	0.0254428330065542	0.032349952845306	0.0295052814928747	0.0465043766764496	2253.72437042265	1235.41826940452	2513.471280373
372	0.358937926956149	0.601143629853492	0.593314694058117	0.320435789354351	0.675540245635225	0.300360088615931	0.193446280119325	0.480639880405979	0.334129361869504	3.21996733192282	4.56154735788368	5.54871428530168	0.987166927418002	2.32874695337887	1.07259474695456	1.69117401747098	0.497411091024333	7.98261537603509	0.22675	0.09825	0.315	0.101642869823447	-0.107486870181892	0.398211355168319	-0.627708601587656	0.235666666666667	0.0905	0.308333333333333	0.120535293519612	-0.0939825890190695	0.337020204870875	-0.72840403351964	0.00936541906628548	0.00665737403670038	0.0103894884732295	0.0281951750776483	0.0420470128740042	0.0341074558959499	0.0584187373226419	0.00949257599094768	0.00641681094714233	0.0103288570078198	0.0248462642097859	0.0341177829527341	0.029196727128557	0.0462310102345691	2141.27764023876	1284.88290992443	2492.17197416975
373	0.522568198927639	0.594620923906651	0.638806955869069	0.453157926013169	0.57036886495836	0.294220152620305	0.377005484499051	0.51119630776847	0.283040690944192	2.24793647342085	4.61069744638371	5.17343851972328	0.562741073339566	2.92550204630243	1.10020940791037	0.780443668630141	0.431617547814312	8.59518516578051	0.24025	0.093	0.32225	0.0906770473099204	-0.153977009502438	0.405048500370971	-0.737572435578614	0.231166666666667	0.0878333333333333	0.316	0.111495070577211	-0.155820047339414	0.342525703366159	-0.721181853517659	0.00955565926883284	0.00649589087802047	0.0104526119845065	0.0297676478011593	0.0393965297556946	0.0354775254103221	0.0530046244372063	0.00942914491517445	0.00633082610122932	0.0103983682869725	0.0249050812748618	0.0334039820333466	0.0300038122294523	0.0487034520535619	2205.47170671353	1237.69729545782	2514.21530362862
374	0.899382156039198	0.560602891865009	0.674971330256601	0.932943353656466	0.368190686406725	0.493607187138101	0.877563758105003	0.812277721316913	0.964709513667395	0.587086499577708	4.86991332207981	4.87699323596098	0.0070799138811708	4.28990673638327	0.468653689540588	0.0237339634541058	0.0564008601322712	1.90890768807594	0.247	0.09425	0.31525	0.133449610876962	-0.1331439843102	0.279492236207464	-0.74643258732805	0.241	0.0933333333333333	0.313	0.148319272975606	-0.125063106477989	0.350180818699168	-0.685953261428013	0.00964582920284748	0.00653489258982734	0.0103917136510925	0.0306292501218379	0.0395186784664796	0.0354533076260267	0.0552591870928757	0.00956583779008996	0.00650632594093902	0.0103715613406238	0.0250052983865908	0.0330176877528681	0.0288421677532844	0.0448045909002263	2236.06097320683	1249.04811062735	2492.94824114478
375	0.759220922262183	0.907604745867121	0.948991072794168	0.813003767156224	0.908371827758907	0.638263404901362	0.414282844101249	0.825549707514347	0.531710009692316	1.17410725589798	2.12752037993778	2.18347759122116	0.0559572112833848	1.00937033532318	0.221020554508868	0.666476269305349	0.0485817854514607	6.06905254533386	0.23525	0.09175	0.31025	0.141327037024036	-0.126560847596904	0.360037072848983	-0.719995385131908	0.239333333333333	0.087	0.312333333333333	0.118523366399906	-0.0836153983306163	0.353695973215144	-0.752616105156682	0.00948676541867957	0.00645653251800671	0.0103465450391483	0.0304767729257816	0.0413077393486091	0.0354739795479651	0.0543222269851431	0.00954316406830888	0.00630359958149643	0.0103655358413229	0.0255712894097718	0.0335567740528542	0.029958829818535	0.0443879256115246	2182.17027630065	1226.27238311246	2477.2021927037
376	0.559387906875464	0.560871016149048	0.673224242462243	0.878241356232677	0.586993437776527	0.840636661878569	0.245684737645862	0.557210158709536	0.586814685582736	2.06322715496208	4.86784859862018	4.8913185283418	0.0234699297216139	2.82809137337972	0.0404328364111279	1.34767642929091	0.344557721809906	5.60280215946554	0.23975	0.09775	0.31575	0.132078314469087	-0.0389988749511901	0.334687462792263	-0.711103592494619	0.238	0.0908333333333333	0.321333333333333	0.0994264975514489	-0.104323908425723	0.37005800328506	-0.723476395044804	0.00954885118899204	0.00664225327086051	0.0103961535557329	0.0295453825744634	0.0411343615497202	0.034620534113397	0.0527671839775763	0.00952488118985431	0.00642743925931319	0.0104447909476486	0.0246333078489265	0.0328430539605453	0.0295407211132249	0.0453318379641949	2203.16634736803	1280.44361369801	2494.4973012351
377	0.835178770449424	0.441584223549435	0.529063131739236	0.61433230899039	0.264278043971873	0.79323925848424	0.850501048788146	0.444646226450184	0.957318559529596	0.859541348381754	5.83796428465939	6.09187855044001	0.253914265780622	5.23233720205826	0.0686998698110983	0.0355243946532937	0.584262920598121	2.04481104880055	0.23075	0.08625	0.31925	0.114509831429711	-0.100697996002007	0.437942823827114	-0.644747865168237	0.2285	0.0873333333333333	0.312	0.0872392124839217	-0.0999644576526871	0.375889968550307	-0.761877991105469	0.00942319569246703	0.00627894747076852	0.0104268441193462	0.0308395893442406	0.0412578113943968	0.0365162391982661	0.0568436452856814	0.0093908449558329	0.00631451087851851	0.0103625137319775	0.0244701444872224	0.0344598493197473	0.0297713373669214	0.0459637961072064	2160.72395209606	1175.09897120021	2505.21134270391
378	0.242248511338392	0.387293596632162	0.224370436321896	0.0791139242121072	0.264649192304637	0.820139155876406	0.977285545653527	0.049384547782859	0.445913445642035	4.18420021564089	6.32964607072063	9.41265735149864	3.08301128077801	5.22845713585775	0.0516952980560745	0.000810665785138553	3.86223344310201	6.83825013763126	0.2475	0.0905	0.297	0.155670549004826	-0.102114575782049	0.308410780685207	-0.767473976143364	0.2455	0.0903333333333333	0.3155	0.0927764147514495	-0.124236659994773	0.323451960595295	-0.680278462609532	0.00965238101349169	0.00641681094714233	0.0102199669207846	0.031655102895172	0.0414671234014829	0.0352374067802033	0.0524914244210229	0.00962606906285226	0.00641148693311137	0.0103939353445157	0.025020418191883	0.0324506455268138	0.0295789045164813	0.0501623059809335	2238.28763990457	1214.77246740117	2433.20375525935
379	0.93553831794279	0.99666988336531	0.981731535375686	0.334062227498106	0.895230309637479	0.759497450808521	0.585314092386091	0.902063947408106	0.946977675951529	0.422585602522304	0.583453099719918	1.51653942491976	0.933086325199838	1.09395382239745	0.0937221842323197	0.297721947025821	0.0151424080104334	2.21517083188116	0.238	0.09225	0.3155	0.121534088795506	-0.107740531674773	0.358624270054856	-0.667078654680611	0.240666666666667	0.0955	0.314333333333333	0.124353145813976	-0.116553541519663	0.338236259714244	-0.747942384942826	0.00952488118985431	0.00647231907488371	0.0103939353445157	0.0302662479581317	0.0407164625436323	0.0356406129058414	0.0577450494832624	0.00956131897393721	0.00657354400155427	0.0103835376135077	0.0244021480147477	0.0330204558110216	0.0285709373534852	0.0430451157982231	2195.05433286041	1230.8512971517	2493.72335000155
380	0.97297406538254	0.879188331002	0.934070936133526	0.961245986777273	0.703192334521056	0.893293923081942	0.673735758046382	0.972011655278494	0.521230506299841	0.227842920518015	2.40275413652125	2.40511513103775	0.00236099451649352	2.17727221051973	0.0179928430497966	0.177263282728745	0.00123098424410273	6.15970304447246	0.239	0.092	0.3175	0.132303845176593	-0.0907178327089222	0.311178215959058	-0.785105051225564	0.237833333333333	0.0945	0.317166666666667	0.113721371369489	-0.147150950759259	0.359452717214609	-0.776909599784769	0.00953860537480444	0.00646443303370246	0.0104115837190011	0.030535084881844	0.0405910636373889	0.0360030993381781	0.0513562315103775	0.00952258679530313	0.0065426506967031	0.0104086577515646	0.0242720637274493	0.0327995942475087	0.0287728783968314	0.0417496629339895	2199.69801895105	1228.5633364946	2499.88258777458
381	0.589928946959078	0.643700840232897	0.582666317679346	0.237823073921226	0.445084801111482	0.440072987588443	0.289190977341569	0.56503068962953	0.838359979828077	1.91644353624361	4.2439516274826	5.63740320904253	1.39345158155993	3.72095967279893	0.596092037301787	1.12338390225341	0.331068335401142	3.47031151145412	0.237	0.09525	0.30975	0.112489291222359	-0.189494445473912	0.345974805805272	-0.797656651635372	0.230333333333333	0.089	0.304333333333333	0.109494887306118	-0.101241831861724	0.348565747069964	-0.701901265037655	0.00951108460509014	0.00656584144546177	0.0103419508180692	0.0295229702124189	0.0404251358029158	0.0347759878733803	0.0511404908581346	0.00941723348907408	0.00636865605052942	0.0102912697415929	0.0246489655241931	0.0348764897544096	0.0292612151960996	0.0491413680559698	2190.38859065228	1258.07600620765	2475.60195393045
382	0.299617558336829	0.721038047954182	0.798797488370777	0.687710768048795	0.996777881846028	0.0791882696210451	0.631062667981033	0.668280593694852	0.619581897930112	3.66800183005762	3.67144019650004	3.83301498356013	0.16157478706009	0.165013153502514	3.08148343568973	0.230622459262122	0.183619949903004	5.33146861005434	0.24575	0.0905	0.31875	0.132001685810113	-0.115963612655578	0.35526812619023	-0.690105190285913	0.2305	0.0933333333333333	0.322833333333333	0.108884839217209	-0.130986222326061	0.385571512104681	-0.670842955384528	0.00962937335269449	0.00641681094714233	0.0104225012840732	0.0312402155719212	0.0395131941137281	0.0362135263513641	0.0553318221435387	0.00941961992968983	0.00650632594093902	0.010457565034191	0.023998355272763	0.0331899957021927	0.0290642507623703	0.0469576985899492	2230.47076776056	1214.77246740117	2503.69460013738
383	0.273349958904931	0.369405027127751	0.422405668064834	0.453905434228099	0.529736781976919	0.38961107790835	0.0871680923778783	0.460269585796194	0.417956003675546	3.89213215116251	6.50157895054508	7.06246009398092	0.560881143435836	3.1703279428184	0.740155476796645	2.92590951803231	0.545239005739859	7.10572042549284	0.244	0.099	0.3185	0.118147560319079	-0.192553971471023	0.310775966722069	-0.681893630767902	0.2365	0.0888333333333333	0.3115	0.112896829921565	-0.104126990292753	0.343275442702033	-0.709907954417913	0.00960615110590786	0.00667995590595123	0.0104203246870379	0.0293967253194953	0.03889482901652	0.0345958611050822	0.0585630349859739	0.00950415906431284	0.00636327209279743	0.0103579688529837	0.0250499627061116	0.0337120594703752	0.0296175606539621	0.0477530196937111	2222.58780647548	1291.5207068548	2502.93450216465
384	0.0678065530221558	0.110294198305197	0.168867162625294	0.94848297505571	0.519782715440012	0.524056127951567	0.923750067359741	0.0164524107194497	0.317663633567425	7.13202797172562	10.3598236223224	10.3639983255634	0.00417470324100577	3.23197035383782	0.405903414826753	0.00916060441795707	5.75386610215173	8.17209650560412	0.24075	0.09925	0.30325	0.0743837843963917	-0.181593849674678	0.374572297280005	-0.729558428962167	0.246333333333333	0.0986666666666667	0.326	0.105720136961463	-0.105502194562009	0.333351698777023	-0.69118078119841	0.00956244942310728	0.00668745690004017	0.010280932230774	0.0284430306811932	0.0407057065244554	0.0335109876387792	0.0560883639414259	0.00963706633965589	0.00666993416674199	0.0104841288850929	0.0240175796274035	0.0317805358041086	0.0285515391815977	0.045099474791098	2207.77158750258	1293.72769194992	2454.37169126679
385	0.184386082191991	0.235951540567943	0.297234002533872	0.533422301612284	0.465276645270958	0.0435481378531632	0.765279018664622	0.423322832971604	0.471607466687084	4.83371679533593	8.02947909005889	8.41734690811791	0.387867818059021	3.58363011278198	4.07399603296653	0.0891355467892936	0.641072121368779	6.60065962253563	0.22375	0.08975	0.31775	0.0921325011068149	-0.0646384994171691	0.395722285259141	-0.646295467679146	0.241166666666667	0.0915	0.310166666666667	0.107055506907446	-0.160009069727509	0.3530853289955	-0.72695022840805	0.0093212881060494	0.00639280084949865	0.010413774152345	0.0292950530650092	0.0425782656674834	0.0360499020742055	0.0609324445135951	0.00956809421939779	0.00644861747459615	0.0103457803167745	0.0248050116649303	0.0328988186292864	0.0290352605343228	0.0463689255707386	2126.45360504078	1207.83612993407	2500.64729571326
386	0.956803197443824	0.976384883308594	0.982032480273744	0.58519632778661	0.879580620163037	0.856202123661793	0.774735337278622	0.69364663184288	0.811494823174975	0.316984188521019	1.21006038413907	1.50796929089847	0.297908906759403	1.19098510237745	0.0328373513148108	0.0819026721947012	0.155166000722602	3.71917626248444	0.24075	0.0885	0.32175	0.110772793890256	-0.0672580875090964	0.39192117966017	-0.671329280781323	0.242333333333333	0.0901666666666667	0.318	0.104655958828446	-0.0786442264450234	0.357661576311177	-0.666796338699879	0.00956244942310728	0.00635248392567923	0.0104483516774843	0.0309870939803115	0.0402290263079198	0.0365662876321788	0.0559723539880719	0.00958383375164313	0.00640615632527621	0.0104159611233463	0.0250400809938547	0.0329006415736929	0.0295863975928195	0.047796703663902	2207.77158750258	1196.21426035879	2512.72611198821
387	0.626130556780873	0.882146141723922	0.93618427915478	0.996636317389581	0.960067899813865	0.27848675108194	0.977341851536138	0.538376552680754	0.491665566131701	1.74884058007956	2.37537520076148	2.375392973423	1.77726615220308e-05	0.626552393343445	1.17445985850827	0.000806650637969142	0.378556937210305	6.41986430817501	0.24275	0.091	0.318	0.0930189285999637	-0.112644117470454	0.379654649629616	-0.660487482677033	0.233333333333333	0.0908333333333333	0.312166666666667	0.126464596081718	-0.109917160057626	0.367782591176792	-0.642811868507539	0.00958943154460546	0.00643274359002809	0.0104159611233463	0.0303398374152453	0.0399282162505612	0.0359069164935795	0.05869717624852	0.0094598725699115	0.00642743925931319	0.0103640255671927	0.0247499445039025	0.0339045977292814	0.029171535300921	0.0485243455104019	2216.91648009573	1219.3814931271	2501.4108504352
388	0.577397912791558	0.638255515753372	0.0808860834513769	0.00380649945962035	0.0303773752270093	0.803264454807132	0.274147061147156	0.588388130180626	0.464583042323417	1.97602392323824	4.28435619669835	12.6582463347186	8.37389013802022	10.6822224114803	0.0620630317753239	1.19587815607156	0.292868554439337	6.66490562087576	0.2395	0.09275	0.326	0.156464978488186	-0.0778517439811942	0.340147618121268	-0.479455623970276	0.237333333333333	0.0993333333333333	0.320833333333333	0.142013837234597	-0.144177503281819	0.382387325716069	-0.688414578073341	0.00954544041500224	0.00648804794472625	0.0104841288850929	0.0307452057706752	0.0398917387344943	0.0361755671726519	0.0615342851920525	0.00951569153050702	0.00668995432387538	0.0104405054884907	0.0238926868818213	0.0326063855962826	0.0279994756119896	0.0421247044000323	2202.0116107959	1235.41826940452	2525.23855160678
389	0.68214731314052	0.303378289113017	0.405973087740177	0.860784041402398	0.220803932893744	0.781606182826407	0.488914025192604	0.417794070532679	0.337047915828414	1.50053302832021	7.19287300551878	7.22362981659899	0.0307568110802094	5.72309678827878	0.0768545394348621	0.478915359874009	0.656511930392298	7.94972589841828	0.24125	0.0985	0.3085	0.0934886433603067	-0.207263391040226	0.420070784554822	-0.714189047820499	0.238833333333333	0.0943333333333333	0.316166666666667	0.0924317494522431	-0.106107314564969	0.369593140292715	-0.717511327764088	0.00956922168997437	0.00666491451878952	0.0103304033617671	0.0289299481940339	0.039859177703329	0.0335734593746587	0.0531626690715533	0.00953632302512509	0.00653748017980387	0.0103998428422428	0.0240612854314282	0.0331339335156368	0.028710698816577	0.0453591828752209	2210.06599751292	1287.0983221744	2471.58088528436
390	0.311528546344623	0.504363938835058	0.617729615336002	0.853867059926424	0.77712364936375	0.349999302988361	0.105679475500241	0.916694746709424	0.272847952007123	3.57211690340046	5.31280512941885	5.34672983837663	0.0339247089577839	1.77461293497618	0.873459670076045	2.61767059094382	0.010940756119453	8.72709388005797	0.23025	0.08775	0.3255	0.0783947510668282	-0.106040532411142	0.370646341284301	-0.762914003538902	0.238333333333333	0.0973333333333333	0.3245	0.105244108852932	-0.15308650477119	0.381484974917299	-0.742466924781909	0.00941603948854426	0.00632811119099711	0.0104799708918941	0.029830431321101	0.0406948145714335	0.0370981666756418	0.0560999839365126	0.00952946394711358	0.00662961187812719	0.0104716141234852	0.0237868750703626	0.0321824650577211	0.0284760401508535	0.0422876148840226	2158.31297155744	1189.20401141499	2523.78360996425
391	0.996773753471935	0.0623333046866698	0.0577325382072908	0.196513948593657	0.00869335454472488	0.939117589567188	0.988691210085073	0.832432530541153	0.489909729464918	0.0533597177382035	11.9837054440177	13.6517999914977	1.66809454748	13.5984402737595	0.00583374910638668	0.000200900599338638	0.0447672805003094	6.43554206771674	0.2405	0.09125	0.3125	0.0693255218287444	-0.061942112704458	0.358409758015582	-0.681455040506219	0.241166666666667	0.0913333333333333	0.3105	0.163127812027195	-0.160910668203956	0.35953103821623	-0.705410053877496	0.00955905658427602	0.00644068784991091	0.0103670445550505	0.0297008730367885	0.0411553514800862	0.0357071225204574	0.0602827887550306	0.00956809421939779	0.00644333268160202	0.0103488368531012	0.025471203142445	0.0328659916355263	0.0290513575946232	0.0435746590211379	2206.62233144063	1221.6814688182	2484.34549822098
392	0.418359429624533	0.581482641762549	0.605584928658594	0.390689111893422	0.624060644435098	0.428520227836946	0.906844127880799	0.140147515626603	0.809842108038902	2.83138489974226	4.7101972528435	5.44699343538014	0.736796182536636	2.61560853563788	0.626830685856476	0.0136937030756599	2.17633871537691	3.73411505096925	0.2295	0.0855	0.3235	0.0588449861549585	-0.0739701973526041	0.407852205696242	-0.780823900031913	0.236333333333333	0.0848333333333333	0.3095	0.122712215676302	-0.0634956688723465	0.374050191796313	-0.677842036453667	0.00940527004143295	0.00625415319736478	0.0104632028704003	0.0297807931381173	0.0412692056386167	0.0372206632964239	0.0544501363859918	0.00950184650412426	0.00623199312528514	0.0103396484062362	0.0258284445669269	0.0342090526400032	0.0301622712546001	0.0478527136569274	2154.68591887615	1168.00373803063	2517.91825925401
393	0.855408025462921	0.656535347002915	0.725502170817585	0.576866588648767	0.450297094787203	0.930463090143347	0.809771293444659	0.398716714021516	0.817998080483573	0.775121032176685	4.14889097516061	4.46021868741809	0.31132771225748	3.68509765524141	0.00761469358076283	0.0579466423305348	0.712193105569895	3.66001186173544	0.23075	0.09225	0.319	0.126328624024353	-0.079579987318911	0.311537379490828	-0.706437115988951	0.23	0.0908333333333333	0.311	0.0968692464839167	-0.133241721083421	0.376841376064696	-0.746762130525568	0.00942319569246703	0.00647231907488371	0.0104246744274562	0.0298849839768697	0.0414885036838046	0.0360281412727523	0.0580938684424911	0.00941245436369145	0.00642743925931319	0.0103534098995584	0.0241675958691994	0.0340976011862282	0.02907658790247	0.0456860775000498	2160.72395209606	1230.8512971517	2504.45354682381
394	0.588670504558327	0.114852441632341	0.171869049269784	0.798689596296699	0.07848463095765	0.417462951627117	0.725451581969932	0.309132539187955	0.714569013381181	1.92238830069982	10.2412704221788	10.3063175466195	0.0650471244407527	8.38392924591972	0.657446283099489	0.123329013562397	1.03437832356758	4.55098854354865	0.24525	0.09425	0.323	0.0756998991423095	-0.154213881118252	0.345690478406655	-0.740041684148438	0.238166666666667	0.0921666666666667	0.313333333333333	0.145494604333436	-0.066436564409394	0.365336374189857	-0.658450435135134	0.00962276038924146	0.00653489258982734	0.0104589767710589	0.029606767573255	0.0388124632964701	0.0356662385389502	0.0563066255120844	0.00952717357330734	0.00646969199950008	0.0103745647414513	0.025012612199628	0.0337190083432312	0.0289934482906659	0.0451331919551206	2228.22525078954	1249.04811062735	2516.44050727843
395	0.860838065822496	0.920729689234929	0.937496688045851	0.544134752981558	0.808003976177478	0.931839685139115	0.50219661716497	0.535583232132526	0.957779527978645	0.752303221037437	1.98875720809883	2.35668722666014	0.36793001856131	1.60438400562271	0.00731545861344784	0.450291375703273	0.383787379925707	2.03672912266212	0.24375	0.08775	0.304	0.110914732087862	-0.102544124561819	0.361433551418153	-0.739846318431305	0.2445	0.0916666666666667	0.309833333333333	0.0927162835750231	-0.115563834152732	0.333497966025825	-0.81188176553039	0.00960281603426276	0.00632811119099711	0.0102880961533819	0.0313347056537633	0.0412046590683699	0.0360425187961259	0.0554157311086355	0.00961280802050158	0.00645389578703122	0.0103427175030123	0.0247613055116022	0.0330254730356633	0.029062093946987	0.0413600862143625	2221.45625552876	1189.20401141499	2456.86197664756
396	0.362526947722194	0.252573148560132	0.222456276056147	0.201029757959215	0.181441728433947	0.511048605164517	0.113568620531923	0.901958434338063	0.383745657177283	3.19499387509859	7.80717731333789	9.44205473299735	1.63487741965946	6.24706085789876	0.431919446269603	2.5038463884166	0.0151752190831758	7.44823981117104	0.2355	0.0835	0.313	0.0679224647699732	-0.0706867615613809	0.346289687807941	-0.829857600581985	0.229833333333333	0.0926666666666667	0.314166666666667	0.119583457582106	-0.13673844266876	0.367993662960797	-0.686762576534021	0.00949025328712184	0.00618732708916008	0.0103715613406238	0.0308122886976447	0.0415910525354812	0.0376163398486006	0.0522939386868068	0.00941006167575334	0.00648543045463204	0.0103820460194938	0.0242049707625642	0.0338411556549028	0.0289264540169235	0.0472501010920073	2183.34848187379	1148.94180224077	2485.92008634526
397	0.672462432465809	0.950548809528081	0.97293475018923	0.740683034061856	0.995553517481452	0.701901001891186	0.358045882752873	0.561053165294852	0.623182443518849	1.54264935972242	1.62792536732741	1.73745258580311	0.109527218475705	0.194803226080694	0.146501831952264	0.844735624476925	0.337884010001289	5.30182360355198	0.2375	0.09525	0.3155	0.0912640283828122	-0.119205123194702	0.359652969163213	-0.713190771961491	0.240833333333333	0.100833333333333	0.31	0.107327076972622	-0.118219133442921	0.348428869270523	-0.678270335194797	0.00951799196708753	0.00656584144546177	0.0103939353445157	0.0292023814818176	0.0406543900899615	0.0349974747149979	0.0566573301751253	0.00956357937540539	0.00673466138295628	0.0103442496949211	0.0234662235526262	0.0333144254950028	0.0274910735106272	0.0459506000224819	2192.72422275881	1258.07600620765	2493.72335000155
398	0.986947722252018	0.470590336547775	0.588276294262275	0.990011381592607	0.243904893521255	0.795632562921211	0.795021951886004	0.972031770726968	0.378597344792685	0.1377731613793	5.59046981872234	5.59062654918307	0.000156730460730614	5.45285338780377	0.0670827976300643	0.0674934124590436	0.00122921471847803	7.50144860387342	0.23875	0.0885	0.318	0.0722905838266497	-0.150455962334185	0.411827011704201	-0.715725795709576	0.2365	0.087	0.318333333333333	0.0967212264922986	-0.0414454075679572	0.36486896253512	-0.702390141570038	0.0095351810989249	0.00635248392567923	0.0104159611233463	0.0301498394305939	0.0399629039615841	0.0362038711674176	0.0573148957221432	0.00950415906431284	0.00630359958149643	0.0104188717025832	0.0251124781706771	0.0336702452336375	0.0301618945897711	0.0472960721524624	2198.53916171054	1196.21426035879	2501.4108504352
399	0.288599837040615	0.518166810775249	0.559148777288642	0.426310763628944	0.721934936061209	0.675328537747186	0.0943698749772947	0.266709528356752	0.526357406260477	3.75977443281954	5.20209362651804	5.83494656729818	0.63285294078014	2.07517213447863	0.175432139445547	2.7982054745853	1.23359244817584	6.11526041003231	0.241	0.08775	0.31525	0.129172845058332	-0.0490226584243947	0.375905453408026	-0.724027309922898	0.244666666666667	0.0976666666666667	0.325833333333333	0.103080260725956	-0.117761802525391	0.3773150593264	-0.697465822596611	0.00956583779008996	0.00632811119099711	0.0103917136510925	0.0314406923950679	0.0409564029744529	0.0365314067045221	0.0529579242714311	0.00961502307739476	0.00663972796416868	0.0104827443962041	0.024037848618925	0.0318393745208375	0.0284992601012541	0.0434892376089601	2208.91947587042	1189.20401141499	2492.94824114478
400	0.862591216628692	0.812628764117904	0.855626721034074	0.563757644860399	0.63426103887002	0.969404073546765	0.577994745789368	0.470862357987917	0.993837345768356	0.744918386179052	2.96979069872032	3.30303037973863	0.333239681018313	2.55811199355958	0.00147116046355222	0.309487663431355	0.519951531536208	1.05802954202435	0.238	0.09175	0.318	0.0810037297491631	-0.108148054577225	0.348770285273668	-0.753567475186295	0.237666666666667	0.0885	0.311166666666667	0.0933798906210295	-0.0309272853200767	0.357524368196217	-0.678603186848677	0.00952488118985431	0.00645653251800671	0.0104159611233463	0.0296671315923712	0.040485735435305	0.0359322905671554	0.0559096181897793	0.00952029038819977	0.00635248392567923	0.0103549311156722	0.0248879929614671	0.0341923793386993	0.0296072719262541	0.048654884481282	2195.05433286041	1226.27238311246	2501.4108504352
401	0.674981232934604	0.673436293370434	0.745234700296339	0.60258691285796	0.598169137990085	0.561735446311042	0.569771456510019	0.311129013602416	0.945721496233157	1.53166652484288	4.02394173428183	4.29505357602102	0.271111841739184	2.76338705117814	0.336708296144934	0.323065053089522	1.02587699697506	2.23462839851466	0.24075	0.09775	0.328	0.114068937923359	-0.126214791013445	0.368229443649998	-0.723047554687075	0.245833333333333	0.0943333333333333	0.318333333333333	0.098063102019904	-0.190702077332545	0.359814674010251	-0.795929205445065	0.00956244942310728	0.00664225327086051	0.0105006252940376	0.0293489755157705	0.0391366111516067	0.0350580902990643	0.0520046445912075	0.00963047380925119	0.00653748017980387	0.0104188717025832	0.0245089404308447	0.0316348494701993	0.0288480796336632	0.041109944884614	2207.77158750258	1280.44361369801	2531.01284240233
402	0.279767634368109	0.461493802476575	0.248886005467879	0.0657637768869537	0.265730510554746	0.47977910305219	0.955199909315868	0.0943818086199564	0.106463540531732	3.8356408212785	5.66710822805908	9.05282003635875	3.38571180829967	5.21717921508025	0.499365376443166	0.00315598145243712	2.79800275510388	11.8249759273321	0.244	0.093	0.3215	0.0826043395846275	-0.133170156558904	0.370055929641596	-0.639991184784565	0.237833333333333	0.0933333333333333	0.305666666666667	0.14483058581179	-0.117349475080164	0.32873703244123	-0.753619391198488	0.00960615110590786	0.00649589087802047	0.0104462163828996	0.0298714108301688	0.0392856140272914	0.0357126221961158	0.0604924390677936	0.00952258679530313	0.00650632594093902	0.0103039003760352	0.0248112295885161	0.0339232025077569	0.0286053116550014	0.043264955865612	2222.58780647548	1237.69729545782	2511.97979800692
403	0.15436367870782	0.239538142702948	0.304832971870944	0.557381830469226	0.545440409793421	0.05952435072873	0.797548554261121	0.294980449853137	0.252992198446286	5.2502452523222	7.98046288760088	8.32472061552107	0.344257727920194	3.07447536319887	3.5505880706678	0.0658030319946192	1.09675000685456	8.99532038701178	0.252	0.091	0.31875	0.0854758016264257	-0.119214387072646	0.342680202232862	-0.798455885337304	0.2355	0.0895	0.308833333333333	0.120646304758671	-0.0879361352380769	0.383010860891506	-0.703793175692633	0.00971056885943285	0.00643274359002809	0.0104225012840732	0.0308257506329568	0.0388407370058595	0.036168423774115	0.0508567334345871	0.00949025328712184	0.00638476762527928	0.0103334913412374	0.0249947584093214	0.0341445288768	0.0291960227392721	0.0454389216159733	2258.0868856174	1219.3814931271	2503.69460013738
404	0.71151862231762	0.51031874595447	0.607355826308936	0.682354372709551	0.398235731602756	0.7668584294207	0.807439935038877	0.294980449853137	0.942732241662223	1.37451778809918	5.26486205776018	5.4323496636207	0.167487605860515	4.05783187552152	0.0879043579006975	0.0594043142973533	1.09675000685456	2.28001587625707	0.23825	0.08825	0.31875	0.0925946224875882	-0.144093109671689	0.338830284089417	-0.781289382478099	0.240833333333333	0.0896666666666667	0.308833333333333	0.128388010181267	-0.0879657860395265	0.365334688437537	-0.68383110579159	0.0095283190113257	0.00634437501233562	0.0104225012840732	0.0305544287598968	0.0400196282775464	0.036814133309413	0.0550650671416768	0.00956357937540539	0.006390124773828	0.0103334913412374	0.0253434950875726	0.0336537421007697	0.0292571710088181	0.0461344196543016	2196.2173196562	1193.8806204314	2503.69460013738
405	0.557715095781072	0.765054421175718	0.114207711049997	0.00403600875131128	0.0490001453866331	0.600253694753649	0.775831624195631	0.246050418386901	0.304153491723419	2.07142588539864	3.34050562147968	11.6080486850224	8.26754306354269	9.53662279962373	0.274613437291919	0.0810855780482598	1.34559081284351	8.33293320573365	0.24475	0.0895	0.321	0.116041848329565	-0.0931209938305391	0.366472649866161	-0.512060818077407	0.240166666666667	0.0911666666666667	0.31	0.167525767620828	-0.0911132711333543	0.32702366935499	-0.716690107357225	0.00961612987260797	0.00638476762527928	0.0104419355010699	0.031135841417763	0.039635921654446	0.036487539039668	0.0634089595544209	0.00955452583472396	0.00643804139208975	0.0103442496949211	0.0254904173416135	0.0335995196348897	0.0291780396750548	0.043717131039294	2225.97433140161	1205.51790730939	2510.48373138019
406	0.476269407018192	0.199918457089178	0.285770017448856	0.973179477229385	0.194281678592931	0.29492768223256	0.324156844275004	0.55026271939716	0.144801950286887	2.494590982933	8.55934556631837	8.56047592943651	0.0011303631181363	6.0658849465035	1.09698973402737	0.972100637155563	0.356846727085212	10.8609151289641	0.24125	0.09275	0.3125	0.143866251851357	-0.164357465688732	0.286450866878152	-0.739077604115615	0.232166666666667	0.087	0.318166666666667	0.0768617956360553	-0.0816717632806576	0.39030749433082	-0.715980862504914	0.00956922168997437	0.00648804794472625	0.0103670445550505	0.0306918045423309	0.0400260032368878	0.0356162475535727	0.0565771672503179	0.00944337023516906	0.00630359958149643	0.0104174171815672	0.0245553767834005	0.0337891624473662	0.0300045549621126	0.0477511003230609	2210.06599751292	1235.41826940452	2484.34549822098
407	0.882875510294465	0.207086746693522	0.292356863804625	0.86300665029531	0.0984365382231096	0.578702732167088	0.932861894880309	0.56284966455432	0.74854127030864	0.658686580438371	8.44795222125686	8.47772506795809	0.0297728467012348	7.81903848751972	0.308336567584774	0.00709716611709155	0.334794146467175	4.26717305585221	0.2415	0.0935	0.315	0.146927402579408	-0.0469719307232223	0.383271613424629	-0.609104307439713	0.236666666666667	0.093	0.3205	0.114888783860728	-0.143071610787641	0.332741786362831	-0.718888161823931	0.00957260112749785	0.006511534000335	0.0103894884732295	0.0306067724173509	0.0409417830395772	0.035189758143633	0.0547688411231884	0.00950646960022004	0.00649589087802047	0.0104376408816162	0.0244469545787264	0.0326986470428263	0.0292848987148591	0.0465678859801161	2211.2111533965	1242.24646326762	2492.17197416975
408	0.380329021679976	0.723352257683674	0.810661692297091	0.787730130251253	0.957051005405473	0.271681772538314	0.607736810196473	0.226598174903144	0.624029379411203	3.0741791031578	3.6542110613409	3.72671164566054	0.0725005843196413	0.65253254250274	1.20823593261775	0.263483750359228	1.46208809588643	5.29485409512311	0.229	0.0885	0.31625	0.0950224800016477	-0.105941144260658	0.363764930368041	-0.707519723979385	0.2385	0.0915	0.304833333333333	0.11017918016909	-0.117410329029918	0.373768339098546	-0.663847253325235	0.00939806691989983	0.00635248392567923	0.0104005795404578	0.029932662418368	0.0416831967340705	0.0364885154473525	0.0597056541061017	0.0095317523127217	0.00644861747459615	0.0102960181675327	0.0247060133498059	0.0339259957077734	0.0287216875103909	0.0481430320083716	2152.26081660356	1196.21426035879	2496.04173280728
409	0.145718645117611	0.0971560352246259	0.135589257656722	0.558596398852324	0.223879860320761	0.848514777219102	0.0244214678044456	0.867448619851975	0.288618863376472	5.38439939419914	10.7279860977615	11.0701263960582	0.342140298296727	5.68572700185905	0.0364862738224474	5.06444899643338	0.0278556580633449	8.52451199110401	0.2415	0.07975	0.31475	0.0659783797848555	-0.0231957734134854	0.386994388131549	-0.755800608713874	0.239833333333333	0.0926666666666667	0.316333333333333	0.143510566125544	-0.112498822306308	0.326529999164152	-0.69902157871211	0.00957260112749785	0.00605915220247077	0.0103872598086871	0.0320018130493466	0.0411634564869976	0.0384131155107979	0.0570359632563252	0.00954998711542221	0.00648543045463204	0.010401315852502	0.0249978409819839	0.0329803354218668	0.0291849340504426	0.0456210401111962	2211.2111533965	1112.63344005157	2491.39454858034
410	0.52303764451353	0.470552682895446	0.460226749345605	0.291165814894281	0.34737846355268	0.390284561709742	0.398134930424723	0.574874765080182	0.736174323468985	2.24552228645916	5.59078531578416	6.70500825120325	1.11422293541909	4.45948596474409	0.73805525687203	0.713952081470779	0.314593910361509	4.37113260144512	0.237	0.0885	0.3155	0.122534518262566	-0.0638255464846605	0.306687077688015	-0.829663271574908	0.2445	0.0836666666666667	0.320833333333333	0.0982481277340358	-0.0608816572093145	0.386992942738989	-0.716722688718452	0.00951108460509014	0.00635248392567923	0.0103939353445157	0.0309325698708996	0.0412493429779186	0.0366965984604552	0.0488840532660578	0.00961280802050158	0.00619293581468274	0.0104405054884907	0.0261359320219155	0.0326286192999975	0.0307991251316789	0.0455708325191892	2190.38859065228	1196.21426035879	2493.72335000155
411	0.134431560760322	0.0659264286952635	0.0685362873718029	0.250162861677833	0.108290525556661	0.539428967308162	0.863762886747278	0.0270566951101136	0.100591756370722	5.57137194593815	11.8276332840178	13.1500272417579	1.32239395774013	7.57865529581977	0.376599130897375	0.0294418111971027	4.8871896044202	11.9990000753247	0.235	0.089	0.33325	0.122402208583703	-0.115745795629432	0.325932354080269	-0.592191830239833	0.240333333333333	0.09	0.312166666666667	0.0541519359797208	-0.0847192399604959	0.396934370841849	-0.697923105813871	0.00948327297050531	0.00636865605052942	0.0105429025959445	0.030704520888461	0.0394006424825847	0.0374867063213855	0.0637920591366481	0.0095567922050098	0.00640081910716287	0.0103640255671927	0.0241705577544179	0.0334702273874846	0.0291551369306431	0.0481984182421352	2180.99068112384	1200.87225068862	2545.82556161646
412	0.578122578562913	0.614268197585748	0.722707564242249	0.886490329758076	0.642683385633099	0.296732698693618	0.384009485261343	0.729114809335019	0.174771362593555	1.97255468778167	4.46308739908272	4.48346398449939	0.0203765854166704	2.51090929671773	1.0888204866751	0.757826773117813	0.119925956698353	10.2513528137486	0.2375	0.096	0.30175	0.156422096090095	-0.0685832521402635	0.339869492301989	-0.656274246448582	0.2285	0.0908333333333333	0.305	0.127181509064512	-0.136695251076641	0.384860106892025	-0.684489537450583	0.00951799196708753	0.00658890786499756	0.0102665071633281	0.0300298010251934	0.0424686616084125	0.0342422460802057	0.055926923024537	0.0093908449558329	0.00642743925931319	0.0102975977907534	0.0245104791301182	0.0346717951985067	0.0287890509623439	0.0471613096644097	2192.72422275881	1264.81644322679	2449.35915885851
413	0.624545844973225	0.907697404433764	0.930634047475596	0.568089362142448	0.951770473585116	0.825058835754575	0.560431691833494	0.323677888644067	0.559917949910559	1.7560476154249	2.1265712317836	2.45246110408334	0.32588987229974	0.696413488658436	0.0488600737353408	0.338957326742275	0.974027070178636	5.82844445369843	0.23525	0.09275	0.307	0.125924120641243	-0.0688293311374154	0.342679547153176	-0.717507214420458	0.237166666666667	0.0893333333333333	0.316333333333333	0.102424995571051	-0.0824928188508056	0.372351319847947	-0.757571894725019	0.00948676541867957	0.00648804794472625	0.0103164293414523	0.0300685232510789	0.0422127657990342	0.0351756113849616	0.0555917533843807	0.00951338907699615	0.00637940379979704	0.010401315852502	0.0248620856844858	0.0334597222861735	0.0295954227718594	0.0435612508388732	2182.17027630065	1235.41826940452	2466.71692413706
414	0.36717162233809	0.33781454997094	0.329529308952973	0.270370815798601	0.300697960428062	0.436881058100881	0.136226110056233	0.922732753245351	0.611437753153452	3.16298955900129	6.82000348492147	8.03486818673991	1.21486470181844	4.87187862773862	0.604460838150771	2.22007875975669	0.0094074466778693	5.39862773313048	0.24075	0.09025	0.31075	0.124391048387634	-0.171272095062079	0.320775256162074	-0.731760125604115	0.234	0.0991666666666667	0.311666666666667	0.11796271201494	-0.117889546047521	0.38226282956547	-0.585475120864256	0.00956244942310728	0.00640882245444717	0.0103511251391249	0.0308616785882831	0.0401543633258704	0.0359997595109647	0.0577253257530845	0.00946925727904297	0.00668495802352809	0.010359485375558	0.0234781412655343	0.0338117503546314	0.0276659226243175	0.0480824707065805	2207.77158750258	1212.46340233929	2478.79775846769
415	0.671666909276928	0.600884074605456	0.598517468207671	0.331757530573989	0.411527931157629	0.923300276703175	0.237843161046886	0.651112641101003	0.462584027021198	1.54612251374056	4.56350025323991	5.50552555117974	0.942025297939836	3.95940303743919	0.00926933367190941	1.39333228838677	0.204500241929054	6.68328275856412	0.2355	0.08	0.30275	0.190645502821195	-0.0777978053533348	0.305307586425103	-0.707045700510927	0.234666666666667	0.0866666666666667	0.307	0.153212040151431	-0.0884859443627005	0.389499564098415	-0.592073247008709	0.00949025328712184	0.00606781749928278	0.0102761382950566	0.0335815529070611	0.0425099797506673	0.0380863728208615	0.0586119692495957	0.0094786092401615	0.0062926605316083	0.0103164293414523	0.0258029789390818	0.0343615454782604	0.0296132216597876	0.0483513758793278	2183.34848187379	1115.07748707435	2452.70558587225
416	0.601053933343994	0.704638330689429	0.802574865751374	0.937406503104278	0.747691764834315	0.324595886963246	0.931365962471272	0.334232773996201	0.759239468290038	1.86425122913715	3.79319883125936	3.79936578510024	0.00616695384087507	1.93511455596308	0.970338040848219	0.00741775135065836	0.93242811789969	4.17649165527328	0.24425	0.0885	0.3115	0.14778060540499	-0.0964106754313243	0.314824061407326	-0.693089110545072	0.235666666666667	0.089	0.320666666666667	0.144936188783548	-0.139883168221383	0.365982731291016	-0.6586713921074	0.0096094817664591	0.00635248392567923	0.0103579688529837	0.0317549442832102	0.0405130138614202	0.0364556238451194	0.0575407986885	0.00949257599094768	0.00636865605052942	0.0104390739488823	0.025378173335401	0.0328031605382181	0.0298739920060841	0.0468556389242266	2223.71800214401	1196.21426035879	2481.18235426045
417	0.40451188525409	0.54077729112753	0.651546547132044	0.831502430263958	0.707933215644236	0.399281039439121	0.26959208322796	0.27957402463916	0.56027873846219	2.91755586160434	5.02369794088736	5.06897116010441	0.0452732192170515	2.15141529850007	0.710490459097855	1.21882136726981	1.16915941876869	5.82539560469354	0.2425	0.09775	0.33	0.11539596125958	-0.159641667898236	0.366343844128437	-0.704190969428017	0.235166666666667	0.0911666666666667	0.319666666666667	0.0964826949014383	-0.150875859855725	0.333592770119077	-0.740316434557411	0.00958607434827758	0.00664225327086051	0.0105169055644389	0.0294769790708172	0.0384516998811785	0.0351708849487844	0.0533309784142605	0.00948560177839693	0.00643804139208975	0.0104304526083604	0.0243888847263538	0.032822096648677	0.0295750773014711	0.0472784952894507	2215.77813859026	1280.44361369801	2536.71454284882
418	0.916111946875308	0.958803346939766	0.97972489105492	0.804466902181168	0.900715345958724	0.840150552963196	0.529383090170234	0.716582751574326	0.95133310733127	0.51261224584232	1.5103609860198	1.5716520333408	0.0612910473209922	1.05903978749848	0.0406832561566262	0.395575605634804	0.131790511235522	2.1457757662332	0.23575	0.08325	0.30475	0.0805289609700286	-0.112676625258524	0.365063849800539	-0.725738874226454	0.2375	0.0868333333333333	0.308166666666667	0.113927560257296	-0.111902488348355	0.361903527474291	-0.670051151774071	0.00949373658087971	0.00617890023823634	0.0102952277588844	0.0311482802540143	0.0419206355197137	0.0371378972102221	0.0613446638899654	0.00951799196708753	0.00629813353469011	0.0103273090767874	0.0254392304511621	0.0338089849713915	0.0297763883693708	0.0494895556972821	2184.52529886448	1146.54445192707	2459.34162794578
419	0.636667100257933	0.653912717435022	0.689675630275677	0.443196634962221	0.548648628925528	0.291015653004078	0.755435853807896	0.53958044753875	0.732340312520232	1.7011997339614	4.16829947194128	4.75629151585963	0.587992043918348	3.05509178189823	1.11491672704688	0.0970197011420169	0.376317907548582	4.4031980789736	0.242	0.0925	0.3215	0.0836446455467847	-0.138858342593505	0.406476674191506	-0.701918684268806	0.232833333333333	0.0906666666666667	0.315666666666667	0.108639051657454	-0.0884272507333136	0.355323433840479	-0.767037909241662	0.00957934663434675	0.00648019069439456	0.0104462163828996	0.0298474097784436	0.0394365149476342	0.0355357849615309	0.0553428108547382	0.00945281248851804	0.0064221283837681	0.0103954145387679	0.0245132690479088	0.0338629589664609	0.0294071252041555	0.0435877278530343	2213.4973717412	1233.13627237216	2511.97979800692
420	0.0419620569582123	0.0981966093073431	0.149075499456101	0.790596687745589	0.633413302941505	0.0574071992239748	0.0404172985881396	0.574974237707384	0.0675826591262466	8.20487120735925	10.6972382291387	10.7677475227574	0.0705092936186702	2.56287631539817	3.61075074248402	4.20028028238721	0.314430263522809	13.1912855033192	0.2285	0.08825	0.3215	0.133448354166855	-0.149235125372843	0.415467166390198	-0.610496095657744	0.245	0.1005	0.316166666666667	0.108205330404037	-0.126450865131779	0.374322890099912	-0.670915421979812	0.0093908449558329	0.00634437501233562	0.0104462163828996	0.0306102500350516	0.0407939139962562	0.0363981728554909	0.0586040972214561	0.0096194473273386	0.00672476663112718	0.0103998428422428	0.0237308245129298	0.0324270271103199	0.0276746220297795	0.0443466093193727	2149.83005049831	1193.8806204314	2511.97979800692
421	0.625266571210412	0.463487963214359	0.568339528095383	0.743342248309655	0.405373310917636	0.753837549075174	0.200245823926412	0.812499114620641	0.766741923427911	1.75276847624264	5.65023429669964	5.75744507468335	0.10721077798371	4.00467659844071	0.0983344825799577	1.64058061597643	0.0562653821179993	4.11241747797629	0.24275	0.0865	0.31425	0.11070894364899	-0.0397896149349828	0.380453154963844	-0.71618507338153	0.2455	0.094	0.3165	0.107008714192217	-0.148449199096536	0.359267673387212	-0.731720632270353	0.00958943154460546	0.00628718055408462	0.0103827920105802	0.0315171527264823	0.0409346152513093	0.0367416764301316	0.0546437461355219	0.00962606906285226	0.00652712047160349	0.0104027873184064	0.0246568801021908	0.0321739776842048	0.0288323733859801	0.0441966643828847	2216.91648009573	1177.45769346686	2489.83621956832
422	0.129443575917104	0.323883548572711	0.409297233263618	0.636440844741544	0.820973238204326	0.323312863132645	0.0525495958206814	0.770966901113162	0.304111301693676	5.65879288844008	6.96728203770181	7.19070928492511	0.223427247223299	1.53191639648503	0.975497788336725	3.75818484200045	0.0847452536181663	8.33344358367065	0.23325	0.09475	0.30925	0.101854816157514	-0.0330253721728481	0.396481065321752	-0.632082923698153	0.241833333333333	0.0835	0.312	0.0969938311110096	-0.0656179472081589	0.367547164302881	-0.703035192201114	0.00945869717382437	0.00655039484201473	0.0103373424570601	0.029198920326284	0.0425609029662832	0.0345513358934099	0.057523874341957	0.00957710011090927	0.00618732708916008	0.0103625137319775	0.0259965435807714	0.0334933696122695	0.0305711709104251	0.0482610556581527	2172.69451967913	1253.56788782048	2473.9970379952
423	0.844303581801999	0.703558949363458	0.713115057089952	0.382755989919183	0.442123487533783	0.410813273797442	0.830072079926637	0.915750362232395	0.881802370331572	0.821559737079951	3.8011956938426	4.56302711886019	0.76183142501759	3.74146738178024	0.676445856573991	0.0460570760114933	0.0111911531403166	3.03439400512772	0.2435	0.08875	0.312	0.10633587706031	-0.134559532215802	0.373569589529686	-0.614451519806325	0.236333333333333	0.09	0.311	0.112463229707167	-0.0476087849770859	0.371072001179169	-0.658213706025694	0.00959947654692627	0.00636057758569234	0.0103625137319775	0.0310456947547896	0.0401601734016597	0.036150671966987	0.0618078824271503	0.00950184650412426	0.00640081910716287	0.0103534098995584	0.0248525908339014	0.0342108821093538	0.0292579106372945	0.0476640249707376	2220.32334836232	1198.54480115048	2482.76625554975
424	0.510096894325885	0.578979142279664	0.669394558928275	0.660041288005066	0.625046202285748	0.83400906198275	0.616033217947357	0.213873290603036	0.516196701866201	2.31267588543778	4.72923912681654	4.92271257022003	0.193473443403491	2.61003668478224	0.043916488857576	0.251482378565925	1.5450121852009	6.20352029359318	0.2415	0.0965	0.30525	0.163186003276013	-0.138618364540437	0.306434810613978	-0.694611680893034	0.243333333333333	0.0935	0.317	0.104809440630655	-0.101178221251115	0.373637518186895	-0.715376729774416	0.00957260112749785	0.00660421704984177	0.0102999642417676	0.0302546461599889	0.0409468940528377	0.0344130302872541	0.0557053321436322	0.00959724776659735	0.006511534000335	0.0104071924565376	0.0245891141661163	0.0327142834439855	0.0288674296161225	0.0441307638027893	2211.2111533965	1269.29565305073	2460.98882826452
425	0.0331917579781098	0.0395589373563107	0.0633750492560573	0.696432773912569	0.324478699805161	0.116626709407956	0.223267136172345	0.0289250948354352	0.0759908339418602	8.72419550417908	13.227719856317	13.3799293419397	0.152209485622734	4.65573383776064	2.46204693223444	1.48324734023754	4.77206599029705	12.8444276371334	0.2555	0.09775	0.3235	0.151495197826733	-0.147055228008737	0.368651116176986	-0.640411511161449	0.241666666666667	0.0905	0.302833333333333	0.159724086314962	-0.114117809059899	0.292056765910525	-0.682331505199208	0.0097548682065348	0.00664225327086051	0.0104632028704003	0.0307281537586091	0.0378250073142172	0.0348312031139029	0.0518432591808351	0.009574851609091	0.00641681094714233	0.0102769382847243	0.0255953037285009	0.0338218054429608	0.0290447513556386	0.0484140679868061	2273.18893964716	1280.44361369801	2517.91825925401
426	0.552942691686896	0.364045520467086	0.174271039061752	0.0541987759551857	0.085688014415246	0.776616217210096	0.571542332979421	0.186876944041405	0.530102284460962	2.09491246573452	6.55420649995722	10.2607729270167	3.70656642705944	8.16586046128214	0.0805035164248693	0.320108690984853	1.74206852668976	6.08291163687284	0.249	0.0935	0.32825	0.159783474161742	-0.0885241301034038	0.30343659551477	-0.756390329340348	0.2465	0.0901666666666667	0.315666666666667	0.0923463337685314	-0.0875616719966079	0.381457805855678	-0.635740845954188	0.00967193223386973	0.006511534000335	0.0105026721271734	0.0312139042430336	0.0386081775947447	0.0362823066940161	0.0497748491486815	0.00963925996466187	0.00640615632527621	0.0103954145387679	0.0250946112544525	0.0326415480819892	0.0293628813090238	0.0483738450751201	2244.93545315024	1242.24646326762	2531.72952009871
427	0.824126002669901	0.787882018400033	0.868322993129416	0.918714514271384	0.68624811499261	0.542763717713159	0.505650469815604	0.699834263532466	0.913180833077982	0.905393663098948	3.1649136629967	3.17532850158022	0.0104148385835288	2.26993483848128	0.370441487921198	0.443057375592616	0.148644332457479	2.6771109596138	0.2465	0.098	0.3205	0.0825096224451482	-0.113972487930909	0.358025634667621	-0.71068187266003	0.241166666666667	0.094	0.316833333333333	0.107437544750983	-0.107893140898451	0.397896166653407	-0.666630000676163	0.00963925996466187	0.00664982030246138	0.0104376408816162	0.0291650329315081	0.0393014421501238	0.0346962976949743	0.0550723421864431	0.00956809421939779	0.00652712047160349	0.0104057256197705	0.0244365339160463	0.0328631546908507	0.0286285377836952	0.0451159437743133	2233.82892990198	1282.66467590374	2508.98307673322
428	0.214221560257652	0.120997467537313	0.11124723454829	0.205696470480804	0.125151440188509	0.173911162737512	0.155104259528891	0.366082039062602	0.0813696110464922	4.47843900856242	10.0879332959194	11.6893930108017	1.60145971488237	7.2109540022393	1.84890191014347	2.02131999198264	0.816920641122124	12.6404143219184	0.2325	0.08825	0.31225	0.110463630693094	-0.201082735651437	0.312129685253611	-0.725951048661013	0.244333333333333	0.0966666666666667	0.320833333333333	0.123878201948477	-0.0985428205519481	0.334889305656652	-0.746219775624843	0.00944809548290697	0.00634437501233562	0.0103647808993507	0.0304908953805974	0.0405456834890762	0.0365617950401543	0.0620460915522804	0.00961059100719261	0.00660930802636742	0.0104405054884907	0.0244133776659719	0.032369628951408	0.028659682331619	0.0420959032685402	2169.1180747067	1193.8806204314	2483.55645895776
429	0.834031008728318	0.929420398798708	0.96127924389112	0.773993584830755	0.892772437461277	0.775922685271147	0.61519785973457	0.4333111901648	0.836784931980605	0.8643097389795	1.89128623754004	1.97374427345858	0.0824580359185347	1.10943453447908	0.0810179068230354	0.252674906407265	0.613931951722407	3.48525356926912	0.244	0.096	0.3305	0.166391465862431	-0.153671432900969	0.327083859082184	-0.649068221656275	0.2465	0.093	0.323	0.160417624699681	-0.112456924984615	0.351455087360429	-0.606188567726057	0.00960615110590786	0.00658890786499756	0.0105209419782667	0.030526856015636	0.0383194815069052	0.0357789605678588	0.0546070705742068	0.00963925996466187	0.00649589087802047	0.0104589767710589	0.0254465205242857	0.0319243498053163	0.0293152789818465	0.0456150658730997	2222.58780647548	1264.81644322679	2538.12865212344
430	0.518204104762736	0.541640791018762	0.55483985468483	0.35528901368409	0.462692476468165	0.418808368413994	0.253333480246621	0.549229033307516	0.507483518906953	2.27045736436412	5.01695159858355	5.87142817234417	0.854476573760621	3.60097080798005	0.65365661967553	1.30482653355739	0.358700137918277	6.27981123445501	0.239	0.08875	0.3095	0.130142990074187	-0.158454651487223	0.363599829032006	-0.649970290141948	0.232	0.0955	0.315166666666667	0.0887726790992416	-0.097375747836731	0.380750721063809	-0.728749710474847	0.00953860537480444	0.00636057758569234	0.0103396484062362	0.0311283033205943	0.0406039869094705	0.0360840522209563	0.0600855683169869	0.00944100451663601	0.00657354400155427	0.0103909723124086	0.0234817386589164	0.0339059838968312	0.0284120319905711	0.0448579380420038	2199.69801895105	1198.54480115048	2474.80008086833
431	0.272148622037642	0.338208884226606	0.425077842118317	0.638497946547422	0.535693811064608	0.210842838006118	0.159795231327419	0.964905032286278	0.694697642462071	3.90283971222016	6.81589978078046	7.03661177851973	0.220711997739272	3.13377206629957	1.5656296039997	1.97616280743932	0.00193593062431319	4.7149918239851	0.23475	0.09125	0.31375	0.0691577265359557	-0.120888109603292	0.349256817585702	-0.701374067173721	0.245666666666667	0.0831666666666667	0.313333333333333	0.0914242712109769	-0.092804461746118	0.395869912679374	-0.670683290902231	0.00947977593753739	0.00644068784991091	0.0103783102387482	0.0293044217365299	0.0411016994524464	0.035819623810246	0.0616277475037153	0.00962827240955375	0.00617608760787776	0.0103745647414513	0.0261874708295074	0.0328462438385905	0.0305254328399375	0.0486398889120205	2179.80969531964	1221.6814688182	2488.27325011766
432	0.0400707078183284	0.109702744106319	0.129727242288567	0.361049537953205	0.574269811444309	0.969292357058205	0.0114264106045087	0.426059443513211	0.15990659756209	8.30725259162136	10.3755268913228	11.2097662285851	0.834239337262261	2.9025136369637	0.00148192884444143	6.3977652655376	0.633540933005861	10.5414990449293	0.2355	0.07975	0.32475	0.0979027516797403	-0.0912654127494745	0.354707923324435	-0.81217747165651	0.235166666666667	0.0943333333333333	0.317166666666667	0.122171780326857	-0.0592512529407027	0.368670047926218	-0.700007209868362	0.00949025328712184	0.00605915220247077	0.0104737084184169	0.0322311538914068	0.04031795483385	0.0391883325023668	0.052902315930788	0.00948560177839693	0.00653748017980387	0.0104086577515646	0.0242661256882436	0.0337560010173358	0.0287563058820102	0.0441297643705474	2183.34848187379	1112.63344005157	2521.59265615915
433	0.739595419477032	0.917390086221239	0.95796979128169	0.926829526134846	0.941461000377183	0.658319117284957	0.773390791524932	0.403945297744237	0.868363277889754	1.25604795722029	2.02494587076217	2.03337944770101	0.00843357693884172	0.777331490480719	0.195571849173575	0.0829108548050499	0.696550238228156	3.17491603393842	0.234	0.09925	0.31125	0.102276782955351	-0.114410254081748	0.381935869904353	-0.732099320993979	0.237833333333333	0.0975	0.319166666666667	0.0983889111597549	-0.0734271037963731	0.359763072271215	-0.731005297652221	0.00946925727904297	0.00668745690004017	0.0103556911367354	0.0284952779444934	0.0414868419693207	0.0338496675034293	0.0528049994167137	0.00952258679530313	0.00663467289639972	0.0104261212720823	0.0236471538426086	0.033255282097347	0.0283489629783022	0.0434580308500872	2176.25838386857	1293.72769194992	2480.38865535687
434	0.234206776020937	0.294370904749502	0.395784667081029	0.862574621642399	0.547784048876455	0.129573443365817	0.655281132362712	0.162884392918638	0.295674281422209	4.26528071847861	7.29562693012122	7.32558974877975	0.0299628186585323	3.06030903030114	2.29760755562711	0.19930658667181	1.94724171135567	8.43657525643875	0.2305	0.096	0.32375	0.0625600679027435	-0.0988349456364107	0.360756003055044	-0.737845043180442	0.243666666666667	0.0933333333333333	0.3105	0.138237429948257	-0.129873215905113	0.308500208942204	-0.726424793084772	0.00941961992968983	0.00658890786499756	0.0104653107987798	0.0280656018833865	0.040894724236726	0.0352512780702592	0.0569244364496392	0.00960170336267704	0.00650632594093902	0.0103488368531012	0.0250313333127362	0.032927130955809	0.0288590606923146	0.0454473959326579	2159.51916656935	1264.81644322679	2518.65542149108
435	0.421575199519474	0.591667090625552	0.598439348290676	0.350080297380939	0.610184511042923	0.439637046220061	0.82469276973531	0.172975573550279	0.492901646473048	2.81171407992224	4.63300732034259	5.50617338281882	0.87316606247623	2.69445930289658	0.597229520340989	0.0490681490009592	1.85696429342352	6.40884371520509	0.23775	0.0955	0.30775	0.168896545104678	-0.149221307042729	0.330658937401813	-0.681755696831872	0.2445	0.0968333333333333	0.320666666666667	0.166185996149311	-0.130569526024032	0.38179926676444	-0.549282041146751	0.00952143884341145	0.00657354400155427	0.0103234323448013	0.030279196685344	0.0410067729969863	0.0346828826867332	0.055236468888429	0.00961280802050158	0.00661439298361651	0.0104390739488823	0.0248244601523693	0.0321143219595411	0.0284034705355131	0.0447596088873881	2193.88996756026	1260.32571049434	2469.15418541465
436	0.00233961217504701	0.00804266426590718	0.0118128628598509	0.411808404071386	0.466803539319058	0.00880126663215149	0.0209706399449358	0.0822610852474959	0.0163753264148988	14.461634222218	17.361475749738	18.0350494965387	0.673573746800685	3.57341527432072	6.86271609169853	5.32923066576132	3.0196526145628	17.162918004124	0.242	0.0975	0.3255	0.0596057832812567	-0.114532787127247	0.38416071595035	-0.668939405265497	0.2195	0.084	0.309	0.112800765173946	-0.139960103080023	0.411360604378689	-0.691517468733859	0.00957934663434675	0.00663467289639972	0.0104799708918941	0.0285312499888466	0.039332478731741	0.0348712667619086	0.0581026676851972	0.0092575767003672	0.00620413133507112	0.0103350329681732	0.0249177237408933	0.0352092143626567	0.0300684067954021	0.0493826273649382	2213.4973717412	1278.21971685967	2523.78360996425
437	0.46916897596163	0.389204584721043	0.379815033412699	0.277922603376277	0.291969780928452	0.211489106169038	0.392408436874127	0.602463432635503	0.585168660124538	2.53404958869942	6.31160076833839	7.48882112310093	1.17722035476254	4.95477153440152	1.56120340117377	0.731465926825877	0.271296439623256	5.61652357486124	0.23575	0.08425	0.30725	0.0681524860353375	-0.119905302894482	0.387467434929435	-0.751040021056266	0.246666666666667	0.0891666666666667	0.312166666666667	0.134076460753908	-0.0865734435706316	0.364118036356377	-0.760109782052979	0.00949373658087971	0.00621250886383203	0.0103187672339584	0.0306831635354137	0.0416045853114798	0.0368737681907862	0.0585946259565013	0.00964145164931423	0.00637403328052511	0.0103640255671927	0.0257924630796571	0.0328941365318824	0.0294944432048652	0.0412871899585346	2184.52529886448	1156.11428782057	2467.53051893614
438	0.370987916701389	0.455625087507185	0.559074542127496	0.730600047868259	0.609455877384132	0.605413786507521	0.164865647747793	0.264997929657707	0.721624892495187	3.13695289986208	5.71701287732139	5.835574265584	0.118561388262606	2.69862136572192	0.266907567553062	1.92902049278564	1.24245765140404	4.49246111041783	0.237	0.1	0.32225	0.112050770935821	-0.122739850953597	0.369239950349178	-0.675048114325674	0.2415	0.0916666666666667	0.311666666666667	0.134665960582525	-0.114274462937864	0.292104587026091	-0.690889594814751	0.00951108460509014	0.00670988161263877	0.0104526119845065	0.0287120457437729	0.0400693307712841	0.0343197338187527	0.0548934641311702	0.00957260112749785	0.00645389578703122	0.010359485375558	0.0251375265949832	0.0331637718364866	0.0292301447156239	0.0486604332933295	2190.38859065228	1300.33189356579	2514.21530362862
439	0.759667607764339	0.928693368374163	0.734815836208851	0.115092555289919	0.523276392221243	0.302884057697542	0.943411646385461	0.866992939565156	0.977505597737649	1.17224875735701	1.89963913011889	4.3825024532598	2.48286332314092	3.21025369590279	1.06145284847298	0.00503852189649479	0.0280493134287099	1.62898129936596	0.23025	0.09075	0.31075	0.11244305160053	-0.123006405368976	0.37649541358862	-0.612767166392703	0.239166666666667	0.0911666666666667	0.312333333333333	0.132590223076494	-0.0874380642793217	0.375257751765927	-0.69413330868668	0.00941603948854426	0.00642478464065835	0.0103511251391249	0.0299049747150315	0.0418699425966025	0.0356195134262622	0.0623086931426578	0.00954088572205389	0.00643804139208975	0.0103655358413229	0.0250720566039176	0.0335417644169445	0.0290798443833633	0.0444511722849552	2158.31297155744	1217.07849515229	2478.79775846769
440	0.906904795155931	0.722054239306897	0.793301543279535	0.64072685237368	0.504541110801745	0.723156444929275	0.562357407010418	0.944082801175649	0.648470009537928	0.553878283004451	3.66387640106041	3.88166921730226	0.217792816241854	3.32779093429781	0.125488420650072	0.335638912149989	0.00491951887670439	4.20860290564412	0.23725	0.09375	0.3175	0.132973908638142	-0.0574282143319726	0.316233979265798	-0.758202564546345	0.240333333333333	0.0903333333333333	0.318166666666667	0.103803442503982	-0.121625906568364	0.364101534936909	-0.732812679866846	0.00951454055595936	0.00651933429192007	0.0104115837190011	0.0301129476223966	0.0410920012255528	0.0356080879585213	0.0523003160214598	0.0095567922050098	0.00641148693311137	0.0104174171815672	0.0248957767549734	0.0327269397063544	0.0295311549124722	0.0451365371246028	2191.55709745673	1244.5166192474	2499.88258777458
441	0.233752806351445	0.00886918615233693	0.0122908996814074	0.366761179690926	0.00846370993231008	0.188893033510692	0.322936661619849	0.209170482595188	0.169579403324949	4.26993361752102	17.1151648239393	17.9297735442597	0.814608720320393	13.6598399267386	1.72623034993558	0.97701583079288	1.57715837012256	10.3502347916839	0.249	0.09225	0.32225	0.0617735831041566	-0.183703741212347	0.472188773150918	-0.695385519377392	0.2375	0.0865	0.310333333333333	0.125701397813933	-0.0638137894574951	0.35184509539189	-0.778186296490932	0.00967193223386973	0.00647231907488371	0.0104526119845065	0.0299546969309756	0.038181398581573	0.0348910760669911	0.0527540098970548	0.00951799196708753	0.00628718055408462	0.0103473093692694	0.0256499901584582	0.0340325457889412	0.0299773312426914	0.042622506477642	2244.93545315024	1230.8512971517	2514.21530362862
442	0.975786444333434	0.992022596723838	0.913090217546024	0.170753269374279	0.650523796060931	0.664923300496041	0.920481675526515	0.915750362232395	0.996030823950654	0.211047554017568	0.801901124454162	2.67821870725675	1.87631758280259	2.46717115323918	0.187598053855254	0.00996542909615528	0.0111911531403166	0.919052747347591	0.23325	0.08975	0.312	0.095414151281245	-0.117143824066721	0.368403702110351	-0.771356624855295	0.237	0.0903333333333333	0.311	0.124663166388843	-0.104579224299855	0.338582168492152	-0.657562485849378	0.00945869717382437	0.00639280084949865	0.0103625137319775	0.0299872083429352	0.0414727818362502	0.0359569239782057	0.0542020382685055	0.00951108460509014	0.00641148693311137	0.0103534098995584	0.0249941817812338	0.033700541539856	0.0293359913953653	0.0492783386992938	2172.69451967913	1207.83612993407	2482.76625554975
443	0.656226895097842	0.54910176043194	0.635797287378315	0.624718079464898	0.465195525445356	0.80082046481987	0.218802024527442	0.957862966983444	0.558850176259629	1.61396772535591	4.95884936579751	5.19814117013811	0.23929180434061	3.58417344478221	0.0636479279655759	1.51221095153142	0.0027915912669414	5.83747157144265	0.231	0.09575	0.313	0.076480010334473	-0.149420397146332	0.40331316138453	-0.691588380731359	0.228833333333333	0.0885	0.3125	0.11352798926192	-0.123683466086812	0.326143903257821	-0.746842536619661	0.00942676678219966	0.00658123279200267	0.0103715613406238	0.0284202171474262	0.0412765320477495	0.0344723548150641	0.0579676352043922	0.00939566169430239	0.00635248392567923	0.0103670445550505	0.0247043383269201	0.034180517882348	0.0297806102877343	0.0475463575479783	2161.92732920705	1262.57252058119	2485.92008634526
444	0.737931970664119	0.762853793653811	0.747651099764638	0.338151305734632	0.555875516111955	0.451940789151561	0.896462037311152	0.500323564379538	0.485583703168348	1.26302223238235	3.35725768038174	4.27468528985992	0.917427609478182	3.01166305747756	0.565779831744294	0.0169343228590151	0.454250025544752	6.47428676464561	0.2305	0.08775	0.3015	0.137349473287996	-0.111463763333952	0.32292654122989	-0.765176560399141	0.237	0.087	0.307833333333333	0.133800123318602	-0.120494677916487	0.377269808803112	-0.6471954003634	0.00941961992968983	0.00632811119099711	0.0102640903530409	0.0308948323695845	0.0428595560138931	0.0360662213576989	0.055797727855253	0.00951108460509014	0.00630359958149643	0.0103242084806288	0.0256420168884166	0.0338051659510823	0.0296537562684993	0.0484446769671837	2159.51916656935	1189.20401141499	2448.51958715139
445	0.690414303047352	0.0748001862738035	0.108687272235536	0.59161738911889	0.035719004212677	0.961823624985931	0.263480981792731	0.826402552276593	0.358018458729316	1.46481580061663	11.4734661620168	11.7612916516955	0.287825489678653	10.2964758510789	0.00229108325402194	1.25037439565858	0.0481002662818355	7.71905030658442	0.23875	0.09325	0.31825	0.197029392776689	-0.0853314198161628	0.327550811233779	-0.544120095060519	0.239166666666667	0.1	0.316166666666667	0.0887215435001422	-0.140407886085411	0.34926095246282	-0.686333246216753	0.0095351810989249	0.00650371954607261	0.0104181446341856	0.0310412486581738	0.0406012034606276	0.035715239620721	0.0575613995996443	0.00954088572205389	0.00670988161263877	0.0103998428422428	0.0232476193322667	0.0328143461717168	0.0278684471116719	0.0471072951033589	2198.53916171054	1239.97335770188	2502.17325242461
446	0.592624914146902	0.87595334333325	0.684797225583048	0.124167281973294	0.575950954816823	0.238860101069103	0.875146533921646	0.650952509203462	0.757841269082871	1.90373637255834	2.4324164296595	4.79636833614131	2.36395190648182	2.89263196358297	1.38730882377058	0.0246881863640738	0.204701359461978	4.18838712565563	0.24425	0.08925	0.30675	0.129006847007151	-0.109104367172049	0.357553921620128	-0.768338732717993	0.234	0.0901666666666667	0.3025	0.102331546606633	-0.0981958439895274	0.395791808067365	-0.659785580258872	0.0096094817664591	0.00637671937794133	0.010314087887665	0.0313473358144268	0.0408248732636512	0.0358623744170751	0.0516797938196374	0.00946925727904297	0.00640615632527621	0.0102737359234561	0.024562411429773	0.0346981154068662	0.0287451110896656	0.0484217267413744	2223.71800214401	1203.19661681058	2465.90215425527
447	0.883083270066914	0.883076920892216	0.936530764139051	0.951060545208129	0.788413221742638	0.673849450213713	0.546200146474636	0.791482716878958	0.149895018806838	0.657794520135212	2.3667065028967	2.37047339609853	0.00376689320182777	1.71267887596332	0.177132205404632	0.364168637785042	0.0698998069383379	10.7501443383983	0.2415	0.09525	0.3105	0.103772014850819	-0.0965142362323841	0.36810235307263	-0.709287850365344	0.237833333333333	0.0916666666666667	0.313	0.105422646797307	-0.0663716813200153	0.325130255156901	-0.729307449555408	0.00957260112749785	0.00656584144546177	0.0103488368531012	0.0296690783167026	0.0409033910882829	0.0346993533329225	0.0548458303032626	0.00952258679530313	0.00645389578703122	0.0103715613406238	0.0245816728831748	0.0337757711512189	0.0292232341915466	0.0463957778984087	2211.2111533965	1258.07600620765	2478.00055945302
448	0.0637683411190673	0.182974346482904	0.25054944588773	0.660620117629332	0.779919053497953	0.0200115699597447	0.25788529046701	0.47811482770085	0.373115486921444	7.27013457963767	8.83666651412204	9.02943770600177	0.192771191879729	1.7593031263641	5.41088484229294	1.28007392594918	0.503160226189721	7.55862858439739	0.247	0.09275	0.3015	0.119405050412461	-0.10704317142291	0.355572633219952	-0.704330543687243	0.226833333333333	0.0861666666666667	0.308166666666667	0.0768642165430588	-0.151206379010603	0.387717717748673	-0.776553882187039	0.00964582920284748	0.00648804794472625	0.0102640903530409	0.0307105639832937	0.0410402985916316	0.0348386162310705	0.0556041672037228	0.00936663509685468	0.0062761996026128	0.0103273090767874	0.02438448952576	0.0344437768522324	0.0297679802948429	0.046460753165808	2236.06097320683	1235.41826940452	2448.51958715139
449	0.609311593052954	0.0982462088606629	0.150471960770024	0.837579299223707	0.0633400694782539	0.810896703767859	0.358848228940683	0.267959399136301	0.690127736577015	1.82591616221907	10.695779982263	10.7378012175432	0.0420212352801173	8.91188505532409	0.0572498382734921	0.841919991955365	1.22716340082479	4.75257541960388	0.24025	0.08925	0.309	0.0340262469239447	-0.14127602552372	0.44462036831584	-0.730604839391157	0.238166666666667	0.0946666666666667	0.3195	0.135712451790033	-0.163322935040751	0.402362736638863	-0.662922240031373	0.00955565926883284	0.00637671937794133	0.0103350329681732	0.0292774316428999	0.0407083871298839	0.0352706682929014	0.0569887315779226	0.00952717357330734	0.00654781500846939	0.0104290103618974	0.0245288290869117	0.0324571831088538	0.028589851564415	0.0438467372573094	2205.47170671353	1203.19661681058	2473.1928247891
450	0.98929831707318	0.910387652895429	0.901895826800623	0.398640101407431	0.61079222322398	0.969578155318504	0.977305621453682	0.745690798318494	0.549847188231517	0.120272486201429	2.09883762932077	2.81126215455879	0.712424525238021	2.69098966835736	0.00145445905764063	0.00080923304449243	0.105187730563557	5.91382283351431	0.242	0.0905	0.31975	0.143579186673927	-0.0533531524535001	0.350259653311992	-0.566562254413653	0.241666666666667	0.0906666666666667	0.316666666666667	0.0934089669656256	-0.065683183316404	0.362449994165325	-0.677259271351726	0.00957934663434675	0.00641681094714233	0.0104311731572589	0.0311634856777511	0.0403937854506582	0.0362935350447575	0.0596059255747429	0.009574851609091	0.0064221283837681	0.0104042572406111	0.0247702564867546	0.033154383904833	0.0294156050126471	0.0476073789636587	2213.4973717412	1214.77246740117	2506.72348395956
451	0.262584673076711	0.44192805353426	0.479510212386265	0.404807929641244	0.637607278479896	0.0998193822477114	0.931014785115401	0.250188795909116	0.638390566002918	3.98964299762156	5.83497521138634	6.52897292486159	0.693997713475255	2.53932992724003	2.70842687195363	0.00749404423095257	1.32224915715051	5.17685550833092	0.22775	0.0875	0.3135	0.0639528915913175	-0.131658898039554	0.409005631518126	-0.69697602367753	0.242	0.088	0.302666666666667	0.123010384174074	-0.123963213630278	0.383474887435256	-0.71063988084082	0.00937997658474504	0.00631995616463924	0.0103760641070291	0.0293935077472992	0.0418059450050922	0.0362384970096628	0.0613451025563016	0.00957934663434675	0.00633625078709946	0.0102753379050184	0.0256068955365059	0.0337176549631207	0.0292186645904944	0.0454427358975619	2146.17326257879	1186.86102633454	2487.4900239758
452	0.307978585082292	0.0362466659323351	0.0596721832862277	0.760638470897895	0.0411866654897893	0.137587781400144	0.25287136638958	0.666744720085841	0.346526881825133	3.6003483756831	13.462885156041	13.5556921899806	0.0928070339396072	9.95534381429752	2.20473224834495	1.3073700958621	0.185433556431235	7.84426306549346	0.25	0.09575	0.31725	0.143608024761655	-0.126881686860462	0.422537407569029	-0.657923653578649	0.237	0.089	0.313166666666667	0.0624463626121905	-0.0748128004903125	0.411067931241083	-0.738718828469801	0.00968487988821878	0.00658123279200267	0.010409389821129	0.0306675978780367	0.039098728190524	0.0345031082414994	0.0491899161144367	0.00951108460509014	0.00636865605052942	0.0103730638195415	0.024274940396889	0.033775199919682	0.0292802295105126	0.0453527099137817	2249.34057847523	1262.57252058119	2499.11672613386
453	0.73998643553556	0.589250767187199	0.419318306413062	0.118188503909964	0.211574650792456	0.73838066082518	0.820082381331666	0.37358691859318	0.9511370648585	1.25440928323951	4.65128273153823	7.0924466155011	2.44116388396287	5.83803733226159	0.111555024330301	0.0517285079849898	0.791698869399625	2.14896773876388	0.24275	0.09	0.31675	0.130638860625585	-0.183912936232971	0.386105092630842	-0.789184523943815	0.239833333333333	0.0913333333333333	0.308333333333333	0.16700875573138	-0.105250532911055	0.34834603937554	-0.664349567091705	0.00958943154460546	0.00640081910716287	0.0104049916230306	0.0311286738857771	0.0392728306147656	0.0360195571409382	0.0487284082531968	0.00954998711542221	0.00644333268160202	0.0103288570078198	0.0254428609501208	0.0336404217846926	0.0290068311064094	0.0452717283636301	2216.91648009573	1210.15129238999	2497.58153979982
454	0.987480207898666	0.780643704001296	0.851930997998524	0.7307487997621	0.524041299387105	0.946684286899274	0.761797836025052	0.832159553194997	0.937520324257504	0.133897082199837	3.22098279356214	3.33940799666016	0.118425203098013	3.20551091446032	0.00447174964028818	0.0918821933528307	0.0449154616671876	2.3563485435259	0.24075	0.08675	0.3085	0.191525656528425	-0.0743265538523199	0.249845387119236	-0.721494095879518	0.240166666666667	0.0885	0.3105	0.154836854427661	-0.106021089901913	0.328096852336688	-0.725040355948167	0.00956244942310728	0.00629539790381702	0.0103304033617671	0.0324071925621023	0.0413899218599305	0.0367393545383913	0.0571964847262436	0.00955452583472396	0.00635248392567923	0.0103488368531012	0.0257950513571438	0.0334392478928734	0.0296872414730497	0.0448966753247218	2207.77158750258	1179.81325188338	2471.58088528436
455	0.0898432906487085	0.143337540291817	0.176571784952024	0.425731028767057	0.44490229436218	0.0322141330454907	0.237121466792944	0.834094016962309	0.412614707924211	6.49542031171586	9.5832001732997	10.217641066778	0.634440893478313	3.72222075506215	4.58706496231207	1.39762596136734	0.0438708839919855	7.15801859182208	0.218	0.0965	0.3245	0.0756979244789932	-0.0458277328435209	0.424709777790641	-0.687605345249065	0.236333333333333	0.0895	0.3225	0.0636202060364235	-0.123133781371901	0.40079596661406	-0.669901036558786	0.00923475177360822	0.00660421704984177	0.0104716141234852	0.0274283453836057	0.0428126596162623	0.03466930532042	0.0561893949393707	0.00950184650412426	0.00638476762527928	0.0104547370011341	0.024181746796325	0.0327543734171874	0.0296380668174679	0.0495428762859029	2097.45979275073	1269.29565305073	2520.86005871796
456	0.839209412604714	0.659694749439996	0.714419577242126	0.513609143217343	0.446753632517999	0.718804609746706	0.754262871707692	0.433420797088428	0.857172206025828	0.842780768165539	4.12551904106294	4.55222618212429	0.426707141061343	3.70944541395875	0.129640945455321	0.0979836592769061	0.613639389561285	3.28771716761713	0.248	0.0915	0.31725	0.0844116743952817	-0.170674183913869	0.415727496032089	-0.631664292846968	0.244833333333333	0.0896666666666667	0.309833333333333	0.111439868360419	-0.0837908771319657	0.391343435953477	-0.655149808003491	0.00965891543205871	0.00644861747459615	0.010409389821129	0.0304450948695154	0.0388440918778726	0.0354618189365073	0.0585471356005162	0.00961723617922398	0.006390124773828	0.0103427175030123	0.0253414728721335	0.0332520682729121	0.0291571309166395	0.0464567839433823	2240.50893729177	1223.97842967668	2499.11672613386
457	0.0357642872969982	0.0485116628427444	0.00789571161019693	0.011280792919091	0.0323105490375322	0.244588541514206	0.590867760344834	0.0242911048059839	0.0838346294406712	8.55916099455499	12.6741910563578	19.0947298741557	6.42053881779793	10.5355688796008	1.35395124119896	0.288991136190816	5.07372684018264	12.5509695108419	0.24125	0.09	0.32975	0.0591282300567213	-0.148363126082324	0.403204500097588	-0.868399501486489	0.231166666666667	0.0931666666666667	0.308333333333333	0.143750038584132	-0.109112551327993	0.327535501624899	-0.677903324410341	0.00956922168997437	0.00640081910716287	0.0105148823162726	0.0297733003803269	0.0387164685601739	0.0365249952901169	0.0435855447103718	0.00942914491517445	0.00650111157189904	0.0103288570078198	0.024493030456628	0.0344109615354454	0.0287509316222733	0.0477561536800446	2210.06599751292	1210.15129238999	2536.00579236337
458	0.544961660212258	0.837355353329306	0.890121008964532	0.674678286296756	0.937152869783487	0.223733732777957	0.464670794340869	0.763774659263638	0.724555421409308	2.13451551708204	2.76796358001957	2.94414193197736	0.176178351957788	0.80962641489532	1.48026073226902	0.534620409908712	0.0903169075590995	4.46809725152453	0.2275	0.08675	0.31	0.115856058398992	-0.0606081614077188	0.344279861382659	-0.766397698491292	0.238	0.091	0.307166666666667	0.0986724282076757	-0.0766651784203125	0.36556415651471	-0.732926186258637	0.00937634432582647	0.00629539790381702	0.0103442496949211	0.0305505170354503	0.0429169825824016	0.036674606305715	0.0553656562634905	0.00952488118985431	0.00643274359002809	0.0103179883320048	0.024597299769756	0.0341332291489004	0.0289454731378001	0.0453590341528998	2144.95149188756	1179.81325188338	2476.40265770235
459	0.627492563454203	0.0530936017580574	0.05269026381312	0.22232368843753	0.0161056626824898	0.69282794071527	0.272382023051728	0.440791542052551	0.302212808427338	1.74265525073861	12.4269886470174	13.9162977430387	1.48930909602132	12.1736424923001	0.15604100080418	1.20471153836934	0.594220917511848	8.35646404733541	0.23275	0.08675	0.315	0.0910346046620767	-0.0452437666780519	0.427826270124479	-0.640271001521385	0.236166666666667	0.0931666666666667	0.322333333333333	0.0889596976179236	-0.189924231533863	0.353252058266154	-0.808463755031345	0.00945163400913944	0.00629539790381702	0.0103894884732295	0.030445429568828	0.041951503044742	0.0363037531762328	0.0586742184513208	0.00949953191817593	0.00650111157189904	0.0104533207037116	0.0240370029555416	0.0321815818986294	0.0292493878543598	0.0419511382409363	2170.31162263519	1179.81325188338	2492.17197416975
460	0.854724095889621	0.955058220698098	0.728660498436634	0.0903079321833067	0.454569670816277	0.862142539259325	0.42871608654334	0.833301575722261	0.908606845679684	0.777989447858999	1.56503270153917	4.433908487601	2.86887578606184	3.655919039742	0.0301534366717533	0.626299100918004	0.0442972368928167	2.73238190955821	0.2345	0.09075	0.3165	0.111113427761818	-0.0635711758318149	0.343039014662344	-0.690675389395029	0.233	0.0861666666666667	0.3185	0.117352249690694	-0.101670357224435	0.338702953006298	-0.818414586393173	0.00947627431470004	0.00642478464065835	0.0104027873184064	0.0301561483402508	0.0414417242659011	0.0361044152935219	0.058311443518965	0.00945516790438171	0.0062761996026128	0.0104203246870379	0.0253543018788222	0.0335263044360522	0.0304515760443744	0.0412068175464413	2178.62731786189	1217.07849515229	2496.81221413052
461	0.880299126943213	0.14710586342488	0.214829951727715	0.812511825377155	0.0638690287058162	0.69671395885385	0.88596277930733	0.538550522766873	0.957756172293861	0.669731982321537	9.50498957903619	9.56124718823776	0.0562576092015661	8.89151520591622	0.151912926818113	0.0205677379499321	0.378232818182369	2.03713974811496	0.24575	0.0885	0.3185	0.0749181147991223	-0.0290022385750167	0.374098672005211	-0.693454148318076	0.242333333333333	0.0893333333333333	0.312666666666667	0.118446991143144	-0.166336673444767	0.383841007883123	-0.66336865418676	0.00962937335269449	0.00635248392567923	0.0104203246870379	0.0306853292011764	0.0402997338567682	0.0365367274028654	0.0574075435710861	0.00958383375164313	0.00637940379979704	0.0103685517090567	0.0253517222952834	0.0325570513208486	0.0293787086814557	0.0475206242230313	2230.47076776056	1196.21426035879	2502.93450216465
462	0.196924139701284	0.432965028467764	0.54985309954407	0.983841447981392	0.872230451728426	0.0355082616098223	0.977017483852463	0.909479472387904	0.345121767093268	4.67833590409646	5.91336236803545	5.91377255715634	0.000410189120884752	1.23543665305988	4.42056574345952	0.000829917956252757	0.0129265828145435	7.85976849019787	0.25	0.088	0.32025	0.0909111841139783	-0.0913514434444001	0.373101405954726	-0.730270737956624	0.231666666666667	0.0881666666666667	0.321333333333333	0.0921388935845931	-0.153711853409612	0.376072735897542	-0.752078153719271	0.00968487988821878	0.00633625078709946	0.0104354884149823	0.0313663129986326	0.0391712729814719	0.0367497666750135	0.0546650746441724	0.00943626688248323	0.00634166864148206	0.0104447909476486	0.0245926240127615	0.0329901851491585	0.0300026143216175	0.0460382829616878	2249.34057847523	1191.54387344106	2508.23102772271
463	0.0120406074907559	0.0536691250206565	0.0477481823485751	0.179478765958864	0.515815586372618	0.115979845128864	0.516771603549935	0.0162552955988798	0.120870478495119	10.9425523317004	12.3973570739799	14.1992918484975	1.80193477451758	3.2567395167971	2.47078692725154	0.420331650405387	5.77504590134595	11.43157370057	0.22675	0.0945	0.297	0.0899444110861515	-0.168464172310492	0.401654750659306	-0.699120137655204	0.240333333333333	0.0906666666666667	0.319666666666667	0.0635413090534452	-0.104056971215832	0.370445961150253	-0.809620461179061	0.00936541906628548	0.0065426506967031	0.0102199669207846	0.0286107506551751	0.0430507342033363	0.0339804755963348	0.058873301942057	0.0095567922050098	0.0064221283837681	0.0104304526083604	0.0242326640802199	0.0327599658756574	0.0294994747019819	0.0416452926324582	2141.27764023876	1251.30946002206	2433.20375525935
[truncated: 538 more rows]
[truncated: 143 more columns]
