# Supplementary material for: Powerful testing via hierarchical linkage disequilibrium in haplotype association studies
Source: Biom J. 2019 Jan 28;61(3):747–68. doi: 10.1002/bimj.201800053 (PMC6637384; doi:10.1002/bimj.201800053)
Supplement: Supplementary file 1 — Supporting Information [file BIMJ-61-747-s001.zip › reproducibility/simulation/intermediate_results/1.txt]

1	0.717654255088447	0.280998864947053	0.382703673731332	0.936996849331183	0.191047342099152	0.320178789094756	0.693744758864973	0.724814446983425	0.0916495651279828	1.3484808750618	7.4527230913227	7.45897119954316	0.00624810822046129	6.11049032448136	0.988216007384835	0.155061315334024	0.123926357311575	12.2822874445204	0.24225	0.1245	0.09375	-0.461211689212244	0.0744485985424169	-0.700113580324026	0.317716400815225	0.251	0.127166666666667	0.0916666666666667	-0.279434877727881	0.0726993941742012	-0.542491099172776	0.28186122686632	0.00958271271308238	0.00738424935719838	0.00651933429192007	0.0598442192479806	0.0294710833850443	0.0774034177259792	0.129049006628774	0.00969775867206597	0.00745153779333639	0.00645389578703122	0.0526490863156885	0.0248260407111373	0.0766846992094711	0.104040655640441	2214.63843612376	1503.18424806385	1244.5166192474
2	0.798598527949914	0.223581867412257	0.297021963747146	0.641625643560786	0.115790035617808	0.468829576259116	0.566723593260116	0.760758083786922	0.157951627959762	1.01096601831523	8.20333415823552	8.41995652731566	0.216622369080142	7.40899050900043	0.524733226673561	0.32819547742929	0.0927113830921371	10.5813462243131	0.23625	0.1245	0.08775	-0.430531167615422	0.130858452598635	-0.382149328955198	0.130400008320888	0.23	0.120666666666667	0.086	-0.345425257238135	0.114060449996306	-0.678786089424542	0.0590243546174013	0.00950068946446257	0.00738424935719838	0.00632811119099711	0.0620461260977146	0.0311619768889167	0.110920809767773	0.1075309526429	0.00941245436369145	0.00728557828429421	0.0062706985918967	0.055197046740489	0.0251746399111763	0.0693420115794141	0.131830533764726	2186.87477117112	1503.18424806385	1189.20401141499
3	0.25426936509625	0.297935582747556	0.309228241963886	0.313174551029282	0.379044189743738	0.0866046725483192	0.244958390523515	0.932206288974842	0.609760055029758	4.06747746732435	7.25467871096043	8.27191885238062	1.01724014142019	4.20444138505627	2.93637910515645	1.35183033148496	0.00723678749000101	5.41248239506628	0.23925	0.11725	0.0915	-0.260284021685145	0.152406440489944	-0.440742736927858	0.185210962721375	0.2245	0.125	0.091	-0.394213400188205	0.11435958422732	-0.545807740351046	0.334104439538899	0.00954202514521608	0.0071956311261523	0.00644861747459615	0.0701085369174393	0.0309165348584087	0.107313346348331	0.140494048737144	0.00933238563877723	0.00739694919738634	0.00643274359002809	0.0533345656205334	0.0241056253797984	0.077433243720372	0.106528412198684	2200.85550165115	1445.63904798367	1223.97842967668
4	0.0369406750805944	0.0391718956952292	0.0556141691302601	0.476876399489857	0.26044381537735	0.686946566543106	0.0312697194238258	0.0762189480967001	0.044368383803713	8.4875238423374	13.2542217505579	13.7602198486566	0.505998098098644	5.27269600631917	0.16241081649423	4.63809365256566	3.14373784904092	14.4089166822958	0.2355	0.13375	0.09675	-0.238045805641172	0.151632839587139	-0.478379538188819	-0.0483278845975514	0.239	0.119166666666667	0.0863333333333333	-0.385567932185674	0.122249019539079	-0.62739824671034	0.140310476763417	0.00949025328712184	0.00761311030225079	0.00661185125653317	0.0664692933788551	0.0297198720768613	0.0941504977558948	0.239756197710288	0.00953860537480444	0.00724632601609097	0.00628169358386616	0.0530482434111417	0.0257124130397789	0.0746045654072928	0.123911961693107	2183.34848187379	1573.81453704157	1271.53095356916
5	0.941078624363516	0.947374331594303	0.87554558377854	0.231756801563479	0.608406143707109	0.891824419810194	0.921102151869509	0.554225839006708	0.0697827620390817	0.395946257540345	1.670521008582	3.10056780422019	1.43004679563819	2.70462154667985	0.0184949200374831	0.00981000908450369	0.349800932453036	13.0968822868108	0.2285	0.1245	0.0945	-0.27059418574941	0.118726077137369	-0.490018320204324	0.00672040572681254	0.229666666666667	0.123833333333333	0.091	-0.355383384657721	0.0989131828096204	-0.497130519499923	0.209281678797644	0.0093908449558329	0.00738424935719838	0.0065426506967031	0.0693979622980622	0.0292212982059081	0.0980999822844204	0.121277091721794	0.00940766690219822	0.00736725577629018	0.00643274359002809	0.0541540683503027	0.0241553392460005	0.0814348478675199	0.0982258406491913	2149.83005049831	1503.18424806385	1251.30946002206
6	0.317880296975615	0.580489936159413	0.67139375942797	0.664100595456296	0.846968170822162	0.753172080444664	0.541863815731741	0.0712888573368472	0.603366852014407	3.52230843345751	4.71774456866115	4.90632518196071	0.188580613299564	1.3840167485032	0.0988847699372855	0.372096301562124	3.25309204196765	5.46534743758621	0.24075	0.12475	0.08225	-0.359057991581162	0.10325998457316	-0.610156602596868	0.118449763880992	0.2435	0.120666666666667	0.0926666666666667	-0.387405896622575	0.0632742018960619	-0.642278697684169	0.247896185643567	0.00956244942310728	0.00739060412041075	0.00614502639739752	0.0640915339504089	0.0321459995323849	0.0933820026238301	0.140874794122649	0.00959947654692627	0.00728557828429421	0.00648543045463204	0.0520481832695418	0.0241123065405008	0.0701186038890424	0.102719541318022	2207.77158750258	1505.13359136582	1136.92220358942
7	0.657400863307935	0.805817829975356	0.787639063433914	0.34081633400364	0.676645704258777	0.992445016898977	0.208066427568247	0.852268975729095	0.197294507666162	1.60877908534167	3.02408551172266	3.93144373048199	0.907358218759327	2.32266464514032	8.96602305147098e-05	1.58482939312762	0.0346794390361538	9.84897822100718	0.24675	0.11775	0.08975	-0.389066416305849	0.123592029218022	-0.62148827826826	0.178663491223661	0.246833333333333	0.126166666666667	0.0886666666666667	-0.314970183836741	0.0915571856780388	-0.597727787577725	0.378759611094412	0.00964254676442132	0.00720891482655248	0.00639280084949865	0.0640304342622971	0.0313299630777998	0.0907687814057904	0.150135466253764	0.00964364139493591	0.00742643221150914	0.00635788139023768	0.0524825027857311	0.0253378334693937	0.0739438331748508	0.116176416859285	2234.94562408767	1449.67169037635	1207.83612993407
8	0.0419012438735895	0.130675247901319	0.104812498691598	0.15594827137625	0.453246401684922	0.00834751095525885	0.664752768777205	0.288402985812324	0.111029982506681	8.20809244906195	9.85994617104006	11.8730277835202	2.01308161248016	3.66493533445828	6.95736010278779	0.187801470005979	1.12706154403622	11.6954375076234	0.228	0.131	0.08825	-0.388958842060852	0.145010468556581	-0.437760141636913	-0.000509757581038426	0.251	0.134	0.0945	-0.454919655247952	0.133480508866342	-0.513005590997389	0.235927406722078	0.00938360410572646	0.00754638814181947	0.00634437501233562	0.0632974382207703	0.0307528234208056	0.103273245345265	0.298806612697182	0.00969775867206597	0.00761912235843187	0.0065426506967031	0.0461855165022745	0.0251729794245024	0.0754495062985169	0.0950298237852438	2147.39361184559	1553.13301514864	1193.8806204314
9	0.538279012768891	0.33701382185396	0.395270067193092	0.478431688229329	0.270998915380733	0.624895517574721	0.4172384471335	0.266544210703444	0.613651574077118	2.16799915493903	6.82834712479962	7.33078318837579	0.50243606357617	5.16278403343676	0.239046658565712	0.658080417458223	1.2344456148985	5.38035649685211	0.24025	0.12475	0.092	-0.366042944174811	0.120115743388907	-0.411875417074768	0.0177047789205959	0.236	0.119333333333333	0.0986666666666667	-0.354945937067768	0.0957113718652746	-0.660269252643696	0.161770379655278	0.00955565926883284	0.00739060412041075	0.00646443303370246	0.0639121117383611	0.0304333735495681	0.105778998038705	0.10361256854345	0.00949721530498675	0.00725070553876306	0.00666993416674199	0.0543908735472533	0.023357787414555	0.0666668748543359	0.114728452289315	2205.47170671353	1505.13359136582	1228.5633364946
10	0.944878160755094	0.979196097063779	0.991827400672595	0.929826503398877	0.940812477814585	0.795748206770473	0.903397283241367	0.57070145888488	0.952342550176443	0.377362351326155	1.15185162638227	1.15960674060261	0.00775511422034469	0.782244389276457	0.0670051817123749	0.0147308897439871	0.32151023602637	2.12923143222823	0.23675	0.1305	0.0895	-0.344573895887256	0.0997061622493991	-0.507684684057476	0.213948542057667	0.239	0.129666666666667	0.0928333333333333	-0.386923528183014	0.117653711863619	-0.446176283305778	0.184373671877769	0.00950762410952936	0.00753413940860628	0.00638476762527928	0.0636709647943986	0.0303429271757697	0.0969101003126464	0.121222702266096	0.00953860537480444	0.00751364349236616	0.00649066384404137	0.0506094056174067	0.0246276178126861	0.0820117606082713	0.0910781574794548	2189.21870134131	1549.34432662169	1205.51790730939
11	0.708192371808114	0.863550107158065	0.908102303499624	0.658997458664534	0.852883498363557	0.301680238304127	0.801183920595736	0.635149974566685	0.685075775757128	1.38867132260202	2.54365705006057	2.73840074950203	0.19474369944146	1.34972942690001	1.06675203487612	0.0634108867043324	0.225141495868229	4.79408098918917	0.2445	0.1185	0.093	-0.326966852652261	0.0891196987102958	-0.637056613010224	0.209122620591825	0.2355	0.120166666666667	0.0958333333333333	-0.399281665932249	0.0764021606236348	-0.580296039744447	0.269245910119346	0.00961280802050158	0.00722876216936556	0.00649589087802047	0.0664968288321216	0.0300198084691742	0.087112508420984	0.144883568400752	0.00949025328712184	0.0072725349312745	0.00658379267145831	0.0528155887094102	0.0234342801185959	0.0742713750790648	0.0987061002252533	2224.84684347369	1455.70261613539	1237.69729545782
12	0.221190044887329	0.134335217972026	0.119567977639339	0.193894092885694	0.132581719433557	0.878747860310007	0.0658433707934173	0.367689711013069	0.218095801606278	4.4021075824603	9.77760919354114	11.4653875262811	1.68777833273998	7.06327994382082	0.0232735518511618	3.38371786753487	0.811457432074349	9.50979226958163	0.2425	0.1165	0.08675	-0.486736428545971	0.125001900266748	-0.381581443745497	0.346143558796384	0.241166666666667	0.128833333333333	0.092	-0.39385154113317	0.0904256743691908	-0.592197073453388	0.204385672011473	0.00958607434827758	0.00717562678864397	0.00629539790381702	0.0608201510176232	0.0316772610395541	0.11573330653549	0.112383892195005	0.00956809421939779	0.00749304515137858	0.00646443303370246	0.050303473169709	0.0244988203299777	0.0721831995868086	0.100381388170363	2215.77813859026	1439.57195762891	1179.81325188338
13	0.754348522427515	0.616984796280774	0.651596806565144	0.428905312932661	0.423303889600984	0.517443602538997	0.460504545922016	0.702991437445079	0.45663816932002	1.19439671434156	4.44277337606036	5.068559241201	0.625785865140642	3.87416252685944	0.418985684102154	0.54466805456741	0.145378606172926	6.73819769730201	0.246	0.13375	0.09325	-0.384559467946748	0.11107560397868	-0.458799667035054	0.330100823171625	0.240333333333333	0.128666666666667	0.091	-0.261585457931553	0.0886721495315026	-0.530264683201038	0.232434062841651	0.00963267326327944	0.00761311030225079	0.00650371954607261	0.0599817949507022	0.0304298941638832	0.097556105746181	0.112670176345895	0.0095567922050098	0.00748891311791114	0.00643274359002809	0.0541829503319096	0.0245783159141222	0.0774048181991339	0.106370972359436	2231.59150265911	1573.81453704157	1239.97335770188
14	0.284802396831506	0.579014855605592	0.686868287082551	0.822383364514498	0.911726907045041	0.664691322753277	0.0717418541548548	0.57796607982223	0.314389571702202	3.79213407188217	4.72896729241984	4.779358830001	0.050391537581163	0.987224758118828	0.187874797042241	3.24271058327122	0.309534329802773	8.21060962183768	0.23275	0.12975	0.097	-0.354296045407402	0.10646362576717	-0.443821969480161	0.117175174823082	0.2365	0.117666666666667	0.0936666666666667	-0.425047991202381	0.116716732850281	-0.516083366114242	0.0867945929076557	0.00945163400913944	0.00751569767924462	0.00661947193546073	0.0641728048647201	0.0288588456293039	0.0982799796060909	0.105144148037143	0.00950415906431284	0.00720670378195271	0.00651673576521466	0.0523996288595028	0.024363366941662	0.0810289761191552	0.0942387531123804	2170.31162263519	1543.6447605734	1273.76339332708
15	0.36363454078697	0.11269107403087	0.101155264352004	0.194266245844935	0.0664441225896863	0.336635527363155	0.541658764484906	0.199054398662736	0.231183691679763	3.18733001305736	10.2969489452626	11.9819122766421	1.68496333137955	8.79458226358474	0.923202406767814	0.37247407455834	1.64929877331542	9.309629384449	0.232	0.12025	0.09625	-0.507129847280404	0.168018312638267	-0.524814568658554	0.327999740349123	0.240333333333333	0.124333333333333	0.0886666666666667	-0.408779318008102	0.0844779807359555	-0.576692026278422	0.192303509211712	0.00944100451663601	0.00727471164134582	0.0065965692684195	0.0603446783188148	0.0297995788409925	0.0959217483290102	0.130017697737701	0.0095567922050098	0.00738000745479259	0.00635788139023768	0.0509155422256543	0.0248738431704668	0.0762593316247221	0.0985190718997199	2166.72677479256	1469.69121225258	1267.05748515411
16	0.709442581648452	0.302612690418717	0.367771271944517	0.520251353026337	0.182509599074728	0.752153806028518	0.980297393580237	0.268250304502127	0.181536511282444	1.38334830349777	7.20151562881802	7.61491061849665	0.413394989678636	6.23156231499888	0.0997300660892506	0.000609895640081959	1.22567241290108	10.1261529135553	0.23775	0.125	0.0945	-0.33543786206838	0.135818291940982	-0.407415233003815	0.109795749515008	0.2405	0.124833333333333	0.088	-0.455965171124468	0.0948015370310353	-0.620694201919223	0.254771425001079	0.00952143884341145	0.00739694919738634	0.0065426506967031	0.0653683761424982	0.0300475699118827	0.104510859662658	0.114369200853199	0.00955905658427602	0.00739272022108538	0.00633625078709946	0.0491837605773675	0.0251433308995875	0.0726783659413332	0.104985393767923	2193.88996756026	1507.08064502575	1251.30946002206
17	0.614858344051229	0.666666803585495	0.72176386980401	0.518269075937841	0.610798389469922	0.410909768002155	0.468122985976565	0.362045657745004	0.926339819905365	1.80035197967663	4.07396994293958	4.49130645077821	0.417336507838627	2.69095447110158	0.676166910039683	0.526403154169202	0.830784925658918	2.51003111229248	0.236	0.12875	0.0875	-0.308870711387705	0.102470061164668	-0.53398632846245	0.240556768580187	0.243166666666667	0.123833333333333	0.0928333333333333	-0.380102652412476	0.146025819688624	-0.463577818918117	0.327233300197629	0.00949721530498675	0.00749097965142538	0.00631995616463924	0.0655212852207237	0.0307281651651434	0.0963924879805401	0.133071664430226	0.00959501702032126	0.00736725577629018	0.00649066384404137	0.0515866251289094	0.0251654961284991	0.0829093111661755	0.103563303354638	2185.70072829149	1536.01432523302	1186.86102633454
18	0.0211417362319911	0.0351533320854736	0.053229559906443	0.558708467402896	0.383360001752285	0.258830129845368	0.0632072142619953	0.0138651615767943	0.0432120673078069	9.71593480082083	13.5449731551998	13.8869185194999	0.341945364300045	4.17098371867905	1.27500345335648	3.45116472174141	6.05523100245318	14.4840542558688	0.22825	0.13275	0.08525	-0.414200025286146	0.0576471058483021	-0.536101245570685	0.187980929181572	0.238	0.120166666666667	0.0998333333333333	-0.423075170871588	0.132424247654739	-0.499851324446194	0.0516803281006552	0.0093872268942634	0.00758897325120492	0.00624585655551391	0.0617953802396436	0.0297119903039535	0.0959345448148092	0.104473612071389	0.00952488118985431	0.0072725349312745	0.00670490845150894	0.0516818478269176	0.0237536826556167	0.0786209788053868	0.0910684666652103	2148.61254078674	1566.32443379058	1165.63227684915
19	0.622273665591234	0.83983989304487	0.802844343709176	0.305564816701389	0.73013831274595	0.653390016609252	0.200519071112876	0.955932453246987	0.899250418712996	1.76640071572183	2.74720911194163	3.79695848000483	1.0497493680632	2.030557764283	0.201652839163216	1.63858974111463	0.0030535116129613	2.84169373597715	0.23825	0.1305	0.0965	-0.388883185903507	0.153165725491738	-0.464001218595821	0.12179474605476	0.242166666666667	0.121833333333333	0.0968333333333333	-0.310828490828887	0.157399286871493	-0.477290781376425	-0.089032338938588	0.0095283190113257	0.00753413940860628	0.00660421704984177	0.0618081567199919	0.029945811967466	0.0966791130742035	0.118442873587189	0.00958159118079503	0.00731585586138788	0.00661439298361651	0.0542466323122431	0.0246325384123445	0.0808689053080086	0.214411491724048	2196.2173196562	1549.34432662169	1269.29565305073
20	0.34688942146851	0.468764598283222	0.569807321165379	0.708956630103519	0.655467102426595	0.50055432842136	0.52468618906072	0.0991323865429939	0.367916985531601	3.30541692134284	5.60578390238152	5.74510523862045	0.139321336238936	2.43968831727761	0.45376095147185	0.404672122109332	2.71944648883436	7.61336885211299	0.2385	0.11975	0.0995	-0.352254537676577	0.105839189764406	-0.53841260795124	0.349720853545088	0.232666666666667	0.124	0.0896666666666667	-0.439647732979433	0.0843537688724482	-0.445383658996041	0.255599052620917	0.0095317523127217	0.00726163441776083	0.00669494482001693	0.0661734221297529	0.0287909330969005	0.0932545694373861	0.12766466784668	0.0094504550152065	0.00737151067182246	0.006390124773828	0.0509068072896872	0.0242947077410194	0.085623338492285	0.0866955593241483	2197.37892894219	1465.70635050334	1295.93188060419
21	0.116507573403162	0.271042558034171	0.276107429677773	0.291865069341443	0.594750229689049	0.06525613223142	0.0888863773465671	0.518263627669387	0.112093223774225	5.90139107640061	7.57351157781886	8.68450975748055	1.11099817966169	2.78311868107994	3.39848996218825	2.8944269592148	0.417347377577244	11.6659545445395	0.2455	0.1235	0.09075	-0.464039120111968	0.13102918358613	-0.620781553187059	0.333423098854737	0.2295	0.135166666666667	0.087	-0.489595769469025	0.109899302059646	-0.489769503455773	0.124323144010217	0.00962606906285226	0.00735873293952414	0.00642478464065835	0.0595190130874005	0.0311624136954129	0.0880887059788833	0.142373726960723	0.00940527004143295	0.00764706206484269	0.00630359958149643	0.0471961981423907	0.0249259694814179	0.0800618107685642	0.0835884313590575	2229.34868411274	1495.36389934026	1217.07849515229
22	0.390551296457538	0.295363626508595	0.371040140764233	0.586252116011692	0.333927109016514	0.154382317108761	0.861065566855329	0.378218637659952	0.42526788091231	3.00697319069877	7.28418533374133	7.58042081789972	0.296235484158387	4.57344762720095	2.02840733297126	0.0306312660541153	0.776483939820537	7.03477719420971	0.2515	0.122	0.088	-0.478539363311645	0.119470103195952	-0.6041298850002	0.0749223166560576	0.239	0.120833333333333	0.0931666666666667	-0.382495857709217	0.0573471392451077	-0.481828594749706	0.162792665792212	0.00970417232329683	0.00732016341321682	0.00633625078709946	0.0584465299607437	0.0319252626810094	0.0918710070382573	0.118464786748795	0.00953860537480444	0.00728991707016543	0.00650111157189904	0.0527468675511126	0.0236893683367754	0.0825818896422745	0.0830585600349806	2255.90828409562	1483.56400925219	1191.54387344106
23	0.357376263792756	0.59039935323797	0.685577099855309	0.701060211949686	0.816130250941746	0.0805998133272011	0.970890369962289	0.632716998007239	0.37304292796973	3.23090128503827	4.64259273423886	4.78996402441771	0.147371290178853	1.55906273937944	3.05276504097674	0.00133163746704668	0.228394296193073	7.55938913475586	0.23275	0.12925	0.0915	-0.376724402525327	0.120397461150001	-0.640641971296625	0.22002638743672	0.248	0.1295	0.0943333333333333	-0.418778232800482	0.11424297948812	-0.536141569273526	0.29322525692148	0.00945163400913944	0.00750335717758839	0.00644861747459615	0.0634679696241381	0.0300555757272192	0.0835530565888445	0.148787520376074	0.00965891543205871	0.00750953204505899	0.00653748017980387	0.0485635378547743	0.0248268688430955	0.0752724629198372	0.0991264495281728	2170.31162263519	1539.83398560247	1223.97842967668
24	0.191884637071133	0.305037174913723	0.034104837491379	0.00473657689308701	0.0340321114653499	0.744828142645401	0.0377215817295261	0.428897071321286	0.38303661905529	4.73964843836438	7.17420297292119	15.1515705027014	7.97736752978017	10.411922064337	0.105928348104499	4.31753257712626	0.625808211610092	7.45554013389334	0.2375	0.13375	0.0895	-0.456963130511746	0.102483672755813	-0.6867323900359	-0.0510588020087384	0.240333333333333	0.119666666666667	0.0941666666666667	-0.40890367080833	0.0890305105412655	-0.526703763795156	0.431407006042721	0.00951799196708753	0.00761311030225079	0.00638476762527928	0.0584001420735736	0.0304408750764191	0.0779264367982252	0.607947134103218	0.0095567922050098	0.00725945091529473	0.00653230344303705	0.0519842132021018	0.0241164012709359	0.0792916508951767	0.0981768095188242	2192.72422275881	1573.81453704157	1205.51790730939
25	0.564712953095173	0.885891590914853	0.808739745627291	0.23610076938154	0.789479193341922	0.417499450770468	0.665372760812697	0.30363342992809	0.641921109359184	2.03724261651951	2.34033255555914	3.74405820999891	1.40372565443977	1.7068155934794	0.657343235665394	0.18706254897188	1.05816784201306	5.14788902586913	0.23775	0.12625	0.09575	-0.342017511011469	0.136823483575458	-0.462299156155003	0.358535966706544	0.244833333333333	0.123333333333333	0.0896666666666667	-0.348705087139428	0.118815072748128	-0.457454244563699	0.182051602609031	0.00952143884341145	0.00742853015610357	0.00658123279200267	0.064774301711496	0.029837900157448	0.0989648520680784	0.123607470537173	0.00961723617922398	0.00735446498317216	0.006390124773828	0.0524396225705028	0.0254348865497364	0.0850484572807835	0.0999748689442813	2193.88996756026	1516.78170555971	1262.57252058119
26	0.954764643452844	0.949406551913136	0.971114144113654	0.714014361010575	0.835434790712854	0.787546739009703	0.817239255600493	0.664421465495274	0.942396633730813	0.327559397079312	1.64340201344021	1.77770230720125	0.134300293761044	1.45014291012194	0.0726289913163782	0.0534059365090798	0.188197034392033	2.28503489151419	0.2365	0.13025	0.086	-0.302042464603432	0.101447227956411	-0.508983612889674	0.213415958628309	0.234166666666667	0.128666666666667	0.0885	-0.369376887615893	0.131961371373826	-0.546245944400677	0.25262978869881	0.00950415906431284	0.00752800133847464	0.0062706985918967	0.0652478613649966	0.0310414027796047	0.0989452264712593	0.129085295498664	0.00947159833565383	0.00748891311791114	0.00635248392567923	0.0519917646970037	0.0252277965044174	0.0773391647065923	0.112746845927387	2188.04742851726	1547.446679301	1172.73707678097
27	0.310451492018249	0.439641169474929	0.465137251812694	0.369621817102316	0.544665643237375	0.202320933484947	0.290557973252545	0.372504921143041	0.727625109623534	3.58065197836186	5.85488268245899	6.65981819463923	0.804935512180236	3.07916621627737	1.62554077222376	1.11703416081855	0.795291338869902	4.44253846968147	0.25475	0.1225	0.092	-0.35111395272599	0.0774874136688576	-0.556344905669632	0.142895981381136	0.2435	0.129666666666667	0.0973333333333333	-0.408797655183641	0.117222773253622	-0.471776163737325	0.227842301534944	0.0097454453773443	0.00733305951707338	0.00646443303370246	0.0628517984631797	0.0306842866868805	0.0943157780614483	0.118051558423808	0.00959947654692627	0.00751364349236616	0.00662961187812719	0.0493746661749522	0.0241986474363532	0.078351136856961	0.0907673328810856	2269.97455029982	1487.50659799253	1228.5633364946
28	0.250380756416355	0.240309375566805	0.309187338274316	0.582377429725429	0.383781306980823	0.519936072720897	0.0770734909623543	0.322361365709746	0.310570692050972	4.10467449702264	7.97000079870122	8.27240769984201	0.302406901140785	4.16773320281936	0.414020117625114	3.12555778606657	0.979341773543638	8.25590113457815	0.23975	0.11825	0.101	-0.338635924462795	0.124198733216167	-0.644148939105871	0.349175478939088	0.234166666666667	0.130166666666667	0.095	-0.327444739992676	0.108872352535864	-0.420454373865647	0.229195583772702	0.00954885118899204	0.0072221567778789	0.00673960021852578	0.0669362402146838	0.0288922354800259	0.0827950420658033	0.157343832430594	0.00947159833565383	0.00752595327942978	0.00655812507522166	0.052900386832397	0.0239482426909104	0.082449818092337	0.0902490986344272	2203.16634736803	1453.69470670887	1309.09863516473
29	0.29202098271806	0.22401153666535	0.261979391213516	0.411381641943627	0.27313141853931	0.969578155318504	0.251812511129858	0.139070517154536	0.185573930087438	3.73094686996046	8.1971644924779	8.87196869171748	0.674804199239588	5.14102182175702	0.00145445905764063	1.31321984639635	2.18821371255945	10.0532846895312	0.242	0.12775	0.086	-0.336903570976243	0.091093028546895	-0.431128123131771	0.230713832325091	0.241666666666667	0.135666666666667	0.0946666666666667	-0.374734099856474	0.147968596561371	-0.610680563042319	0.0512988918420364	0.00957934663434675	0.0074661127884653	0.0062706985918967	0.0638520607239538	0.0312254940820873	0.106667474662077	0.114830727382493	0.009574851609091	0.00765897780918916	0.00654781500846939	0.0493982988488376	0.0248339928029104	0.0677568844396936	0.115171228646513	2213.4973717412	1528.34823051336	1172.73707678097
30	0.897000612463837	0.674606376986676	0.777856213814154	0.970507933830856	0.490278403875142	0.680975380571781	0.931932837629546	0.50914597128764	0.589218169401422	0.597516786081542	4.01529571015999	4.01666258306068	0.00136687290068949	3.41914579697914	0.169029932025296	0.00729542801400385	0.435821898916402	5.58278462111249	0.24175	0.12875	0.09525	-0.333341464974079	0.0965541224852096	-0.327272290615113	0.133322474857269	0.238166666666667	0.128166666666667	0.0913333333333333	-0.312041224907319	0.101765195535058	-0.558627389846815	0.144989459801753	0.0095759761073848	0.00749097965142538	0.00656584144546177	0.0637408984595908	0.0295669163020493	0.108089491410848	0.0961828306254825	0.00952717357330734	0.00747649216401986	0.00644333268160202	0.0532491973666194	0.0245992291824974	0.0752919161589719	0.106427640038991	2212.35494448531	1536.01432523302	1258.07600620765
31	0.597690767385046	0.609991677993313	0.719751562915299	0.909544010547735	0.621861256416716	0.752688609417995	0.603252501094295	0.230917423915688	0.630545936727128	1.87996195035885	4.49510987469694	4.5080179521392	0.0129080774422619	2.62805600178035	0.0992856187567668	0.270118189077039	1.43520149551387	5.2412717146632	0.24225	0.13325	0.09625	-0.457868340319405	0.0950674030175636	-0.493183950318025	0.170350600155232	0.2395	0.129666666666667	0.0891666666666667	-0.420391130225459	0.14960381598052	-0.553123434744355	0.117691081411304	0.00958271271308238	0.00760105958425545	0.0065965692684195	0.0578106329898973	0.0294006467793758	0.0934170714145445	0.0997385301219243	0.00954544041500224	0.00751364349236616	0.00637403328052511	0.0494866334763769	0.0255971925078601	0.076195094766311	0.109408763373897	2214.63843612376	1570.07381463774	1267.05748515411
32	0.295019930099935	0.194782978706984	0.252794098357245	0.550261919819774	0.258612413880468	0.386868930932127	0.0755784102777923	0.931365962471272	0.534020470057044	3.70592466359813	8.64122941595997	8.99807757417875	0.356848158218781	5.29215291058063	0.748760553060492	3.15750932626815	0.00741775135065836	6.04916519004995	0.24	0.12075	0.0885	-0.396139261961405	0.122827138229336	-0.251382025207739	0.139146908079623	0.2325	0.132833333333333	0.089	-0.449552433151237	0.0776951701912477	-0.506566881708199	0.101408576703937	0.00955225747200135	0.00728774823846115	0.00635248392567923	0.0639247765075472	0.0311308332364665	0.121809208674144	0.0983579172907037	0.00944809548290697	0.00759099012052772	0.00636865605052942	0.048714716333906	0.0242788931954517	0.0786872412540366	0.0773942632695286	2204.31971234789	1473.66662128292	1196.21426035879
33	0.986685947672214	0.339713530371843	0.418294038135494	0.582537061776447	0.137869173492292	0.946493197463098	0.873918357255897	0.749100405290963	0.966394492549218	0.139661479661299	6.8002732909008	7.10242430221842	0.302151011317619	6.96276282255712	0.0045039098313282	0.0251804053550586	0.102288528151803	1.87577983627691	0.23825	0.12775	0.09425	-0.392177491278747	0.0772288029485302	-0.439396343256537	0.100481738909017	0.237666666666667	0.128833333333333	0.0961666666666667	-0.335934214247801	0.167928158963119	-0.515706690079874	0.119966676246442	0.0095283190113257	0.0074661127884653	0.00653489258982734	0.0624077152574365	0.0291693119606125	0.100979036003937	0.0947134885813798	0.00952029038819977	0.00749304515137858	0.00659401698317738	0.0524873259528587	0.0246119956427622	0.0761644218486699	0.114307662236592	2196.2173196562	1528.34823051336	1249.04811062735
34	0.249203169261628	0.238017239381215	0.0519596783264898	0.0146725299130458	0.043201853966657	0.254491376775495	0.438917905358346	0.162880148043185	0.319197320587189	4.11604280707616	8.00117493599828	13.9565441222003	5.95536918620201	9.84050131512413	1.29847824533863	0.599109732076613	1.94728102193494	8.15415425487212	0.22225	0.134	0.099	-0.462756180294232	0.13958924034289	-0.641946983492582	0.378182969547397	0.232	0.128666666666667	0.0906666666666667	-0.369069995235248	0.111996093856133	-0.471389416010846	0.0136926110506489	0.00929896252826362	0.00761912235843187	0.00667995590595123	0.0603702802257265	0.0283923626671911	0.0785598750359479	0.139356388063041	0.00944100451663601	0.00748891311791114	0.0064221283837681	0.0522887591873305	0.0245156793185276	0.0817097533172462	0.0858859484128014	2118.9639831877	1575.68165989458	1291.5207068548
35	0.409973992852256	0.749399416923319	0.588537122721948	0.144504186666078	0.608308765474591	0.156454570692944	0.474750426901804	0.68419733732572	0.459085513903922	2.8832762132588	3.45912757221959	5.58845460226075	2.12932703004117	2.70517838900196	2.00816389634565	0.510897884464612	0.165439223158501	6.71554783828598	0.24075	0.13325	0.09475	-0.470075316979801	0.110350554113434	-0.544587262588686	0.155526973639079	0.2285	0.128333333333333	0.0923333333333333	-0.420278492137706	0.0945515823977417	-0.535850780746719	-0.15240810530456	0.00956244942310728	0.00760105958425545	0.00655039484201473	0.0575094382186705	0.0298140642645286	0.0898457272312603	0.108077658698941	0.0093908449558329	0.00748063663110619	0.00647494454786243	0.0511608448064729	0.0238317390467893	0.0765138223162401	0.33391725880407	2207.77158750258	1570.07381463774	1253.56788782048
36	0.0895997421415457	0.0707920709855424	0.0427728682435666	0.0894233433398087	0.0911581093460675	0.158260965912603	0.221767815339935	0.105610173723139	0.0271430810144624	6.50159196048116	11.6283608960002	14.5130846287393	2.88472373273908	8.01149266825814	1.99076451149449	1.49289507523918	2.61871139243794	15.7862001766447	0.2485	0.1325	0.08425	-0.483706762120127	0.143163243849892	-0.664072247649395	-0.3679272078161	0.236166666666667	0.124166666666667	0.0936666666666667	-0.363414513690361	0.089163859497286	-0.512753709564662	0.191388955070672	0.00966543249382284	0.00758291667583499	0.00621250886383203	0.0560596116658722	0.032854445771843	0.08344356745357	0.404859299172983	0.00949953191817593	0.00737576122882446	0.00651673576521466	0.052937333748796	0.0239678303483852	0.0789794150376355	0.094721214756657	2242.72487263084	1564.4464878337	1156.11428782057
37	0.92121231487789	0.747948942207396	0.793246553617462	0.520907631265287	0.494372631599816	0.930703442087534	0.493722171132589	0.954904439640305	0.846410896839783	0.489407425040554	3.47005839509802	3.88215427625619	0.412095881158166	3.39274685121563	0.00756201204058016	0.468404324628864	0.00319779251731234	3.39314087289393	0.23225	0.12025	0.092	-0.337585375339563	0.129318378119918	-0.593222013703768	0.224557137027685	0.233	0.124833333333333	0.0916666666666667	-0.455643640924942	0.106319044366056	-0.533929828761192	0.123286066969054	0.0094445523204791	0.00727471164134582	0.00646443303370246	0.0676374782810902	0.0300702960027249	0.0915834834595511	0.152834381381703	0.00945516790438171	0.00739272022108538	0.00645389578703122	0.0501095837885879	0.0243390685750147	0.078090218438588	0.0903792024310295	2167.92312577629	1469.69121225258	1228.5633364946
38	0.778332588141374	0.947944081839975	0.960187828128201	0.565225308194379	0.924715704934385	0.389207035713708	0.731149010997627	0.641098587829831	0.974118469948379	1.09478733636206	1.66297016770113	1.99370738798098	0.330737220279843	0.898920051618916	0.741417952338452	0.118059236600857	0.217308259743731	1.71044604997098	0.23575	0.1255	0.0845	-0.366252192963338	0.0825159680262345	-0.504928860462434	0.119557424286168	0.228333333333333	0.127833333333333	0.0871666666666667	-0.326222914764593	0.0906464934143921	-0.431629355422339	0.189923193047263	0.00949373658087971	0.00740961039212465	0.00622087008482786	0.0644158756376759	0.0309323101695819	0.102241288821082	0.113596396913673	0.00938843343973516	0.00746819074794123	0.00630905869010759	0.0542815775421173	0.0245421332460884	0.0864127682338438	0.0917143034716272	2184.52529886448	1510.9678991091	1158.49862392627
39	0.776602484533025	0.702960391252137	0.728983063217873	0.428977780372303	0.504308830968656	0.566919550843774	0.429400812887562	0.595330483417801	0.949113313740181	1.10195365513937	3.80562953389745	4.43121893730131	0.625589403403865	3.32926528216194	0.327864011145721	0.624443547651936	0.282096337480652	2.18153252358566	0.2385	0.12325	0.0925	-0.379154674459204	0.112696416478194	-0.429864028683614	0.200355546570671	0.2435	0.118	0.0956666666666667	-0.26331607574696	0.141016699070639	-0.483264476038073	0.0676245283942239	0.0095317523127217	0.00735232936718437	0.00648019069439456	0.0641152341613349	0.0301143288471555	0.104746615434544	0.112906401473674	0.00959947654692627	0.00721554100646708	0.00657867138838808	0.0563473634191282	0.0247045650991285	0.0823745297068866	0.112373025187886	2197.37892894219	1493.40304836346	1233.13627237216
40	0.985212752687195	0.668324378582536	0.440084420178743	0.0924332782875387	0.150102985593884	0.707285366177841	0.951526075105698	0.965968861515801	0.918912057856709	0.150092809137277	4.06171853443811	6.89319614693886	2.83147761250075	6.74310333780159	0.141003563054255	0.00369548200887948	0.00182027210212254	2.60592278737433	0.23675	0.12975	0.09075	-0.389596280803272	0.10849599737887	-0.469207850812239	0.385420224958319	0.2335	0.129333333333333	0.0905	-0.343253921807365	0.142265934640943	-0.644016457562812	0.066135743270448	0.00950762410952936	0.00751569767924462	0.00642478464065835	0.0622093624511235	0.0302579333362375	0.099754062445284	0.116164012390864	0.00946222182264348	0.00750541649407185	0.00641681094714233	0.0527184339286572	0.0250001748049718	0.0682923918871522	0.132505036409864	2189.21870134131	1543.6447605734	1217.07849515229
41	0.773255081992783	0.91025092788452	0.920145075032225	0.483906166240441	0.831152736075838	0.700038471093877	0.697130384815084	0.375938612934603	0.770455548032851	1.11582592246123	2.1002554708175	2.59030285941844	0.490047388600942	1.47447693695722	0.148431844034349	0.151474344478629	0.783940778172109	4.0805392611501	0.233	0.128	0.09025	-0.396463280914263	0.118760996202769	-0.480592972960218	0.187739338907312	0.236333333333333	0.130666666666667	0.0955	-0.368529734355451	0.0835939341020838	-0.479122929810347	0.111804494976858	0.00945516790438171	0.00747234353860819	0.00640882245444717	0.0629977251894291	0.0302790869991089	0.0998259348133965	0.117775855465733	0.00950184650412426	0.00753822637447834	0.00657354400155427	0.0512961479165197	0.0236344670391083	0.0783344349265852	0.0825479423978717	2171.50377061057	1530.26811020718	1212.46340233929
42	0.509877703463883	0.792466064617371	0.831712257042069	0.525101721243599	0.874922728517389	0.737521104498439	0.200892826604287	0.519323360201092	0.834163598230139	2.31382434831903	3.1291913970781	3.53305290537901	0.403861508300906	1.21922855705998	0.112317376277133	1.63587172213556	0.41523689618316	3.51001472560387	0.23725	0.1215	0.08725	-0.453619275868708	0.13599748827809	-0.504747660603153	0.011286615127009	0.240166666666667	0.130166666666667	0.091	-0.408226011048553	0.161189411061678	-0.437189976045328	0.0926983789138819	0.00951454055595936	0.00730722743497102	0.00631178564821672	0.0617181492692506	0.0314028663832712	0.102312148633883	0.113321495144991	0.00955452583472396	0.00752595327942978	0.00643274359002809	0.0496918827955828	0.0254560685137238	0.0832896216124029	0.0962495458076229	2191.55709745673	1479.61208481536	1184.51491013473
43	0.803144515536944	0.521292532295766	0.603824115328421	0.593869937915283	0.346193194779137	0.335927645736121	0.902071075731258	0.919417777446187	0.761864698176239	0.992178523556504	5.1772214743396	5.46156254701782	0.284341072678217	4.46938402346132	0.925911239073685	0.015140192637773	0.01023479120704	4.15411901695075	0.231	0.1255	0.08775	-0.361874741843434	0.14789709149657	-0.568678228539647	0.322450034151108	0.239333333333333	0.126333333333333	0.0871666666666667	-0.360584125340907	0.0925768544597187	-0.39460917612278	0.237505589289979	0.00942676678219966	0.00740961039212465	0.00632811119099711	0.0653659036763661	0.0310804116059901	0.0942371385105524	0.15227317931943	0.00954316406830888	0.00743062704085067	0.00630905869010759	0.0521067601900679	0.0251796516479344	0.0893794705627063	0.0892438139551519	2161.92732920705	1510.9678991091	1189.20401141499
44	0.0904212476515529	0.213482729908181	0.299352105920606	0.841269475078461	0.752213003259848	0.335571888066573	0.0320390963325146	0.498036703434959	0.420170918378448	6.4808387348603	8.35124627954065	8.3913543261624	0.0401080466217536	1.9105155913021	0.927275495274444	4.59640372375179	0.459117492088808	7.08415226891801	0.2305	0.11625	0.09	-0.421552572625284	0.119184782907708	-0.665471414017769	0.272796153615785	0.238833333333333	0.130666666666667	0.094	-0.337768604961471	0.152106742573267	-0.538655544933954	0.313061774373278	0.00941961992968983	0.00716893754909271	0.00640081910716287	0.0657305706590466	0.0301733629330623	0.086195440871185	0.158925773243446	0.00953632302512509	0.00753822637447834	0.00652712047160349	0.0518733627164957	0.0248367245368946	0.0748705270600059	0.115330055477306	2159.51916656935	1437.54474241106	1210.15129238999
45	0.857285063259584	0.542077976026249	0.504061114122711	0.254871702825456	0.236001876891647	0.779899510488209	0.62781429926397	0.525513625998267	0.370177931409432	0.767242496822291	5.01353772409857	6.30993854660119	1.29640082250262	5.5426960497789	0.0780922979793104	0.235036402432343	0.403059096393918	7.58949826676319	0.23575	0.12125	0.09025	-0.317818059829335	0.0938584638543717	-0.725828271756044	0.462976464597557	0.233333333333333	0.1245	0.094	-0.311533172373448	0.0656827120891536	-0.515782269142114	0.203901637345274	0.00949373658087971	0.00730074442674117	0.00640882245444717	0.0674543297900552	0.030031082752833	0.0767454094716787	0.175420540802821	0.0094598725699115	0.00738424935719838	0.00652712047160349	0.0547990936247781	0.0233974371981154	0.0785015322904262	0.0933579998064252	2184.52529886448	1477.63261138308	1212.46340233929
46	0.360700763103385	0.27683170118754	0.35987732227924	0.657813269328335	0.343570703085343	0.180391394839448	0.678813396942806	0.263158632616339	0.667827580720322	3.20767418211835	7.50286432665598	7.69905510559693	0.196190778940945	4.49138092347857	1.79439662173718	0.171464646567074	1.25206398800947	4.93555554835852	0.22825	0.1275	0.0905	-0.32135120442975	0.0872479761775995	-0.393354508829225	0.177581159781478	0.239833333333333	0.130333333333333	0.0971666666666667	-0.381506707377258	0.124521568800719	-0.60517622778696	0.246621546064975	0.0093872268942634	0.00745987264300973	0.00641681094714233	0.0667678385081594	0.0293623617184791	0.106870406728457	0.105161825583865	0.00954998711542221	0.00753004837913236	0.00662454489571287	0.0505286534198936	0.0241240637362707	0.0687119783923685	0.112078189642262	2148.61254078674	1526.42610725605	1214.77246740117
47	0.138258584840452	0.359210482205197	0.461474651444245	0.762469982496055	0.880211761449853	0.0211240835145374	0.820588063457264	0.563582676432111	0.326489428502653	5.50636215574195	6.60215138310014	6.6934997116623	0.0913483285621624	1.18713755592034	5.31652611904974	0.051433107111734	0.333538852351921	8.0696835258371	0.22875	0.12	0.09075	-0.35337298343469	0.0927432023920876	-0.540877184991015	0.115628514189695	0.248833333333333	0.1185	0.0941666666666667	-0.327382900926784	0.137632138902415	-0.581796429509968	0.0288950766050644	0.0093944582958964	0.00726817812155173	0.00642478464065835	0.067717436657445	0.0294553370782646	0.0975279677763611	0.121202192075198	0.00966976757633129	0.00722876216936556	0.00653230344303705	0.0537073869544017	0.0251580675860817	0.0753883774657919	0.11920595723781	2151.04614207369	1467.69996509084	1217.07849515229
48	0.632160914692233	0.35390844015678	0.465444914097406	0.966708268419972	0.293982025354578	0.636784780574621	0.747697230364745	0.253592944363195	0.70481767158732	1.72151610729998	6.65525338078078	6.65699536732063	0.00174198653985513	4.93547926002066	0.222971859706377	0.103476239608426	1.30340089436959	4.63160214536541	0.23225	0.1255	0.0935	-0.433916078715568	0.129356101001165	-0.467373587823334	0.117455362982878	0.236333333333333	0.123333333333333	0.0868333333333333	-0.393897043879569	0.0700516889905384	-0.642065064360761	0.204310652862616	0.0094445523204791	0.00740961039212465	0.006511534000335	0.0622517121045319	0.0297968639612532	0.100122792688764	0.111158429826796	0.00950184650412426	0.00735446498317216	0.00629813353469011	0.0521395518611213	0.0247030233084374	0.0717146345685779	0.10415117241187	2167.92312577629	1510.9678991091	1242.24646326762
49	0.183135299028307	0.2562380383551	0.352533991773411	0.891212722596405	0.569826374763292	0.43621235479681	0.0888863773465671	0.291787756101503	0.00301775762882398	4.84975443021904	7.75975399851814	7.77845998805788	0.0187059895397397	2.92870555783884	0.606225952231398	2.8944269592148	1.11135424042641	19.7902230548991	0.23975	0.1235	0.087	-0.324534070548955	0.104198204669024	-0.744046804421338	0.277294862340158	0.233	0.135166666666667	0.0931666666666667	-0.359652237839062	0.0903888165010959	-0.576487126932817	0.219892565630059	0.00954885118899204	0.00735873293952414	0.00630359958149643	0.0658635330119229	0.0311070397219973	0.074996107807513	0.190944189706732	0.00945516790438171	0.00764706206484269	0.00650111157189904	0.0510358037135346	0.0238888220623406	0.0711036633488466	0.0993159625755505	2203.16634736803	1495.36389934026	1182.16565470393
50	0.354758125097612	0.646937621597007	0.754010485693995	0.975389231810621	0.914073784599954	0.547283669251325	0.206185174568255	0.266904723414726	0.816109126967947	3.2493252756758	4.2199572345562	4.22090895189831	0.00095171734210453	0.971583676222508	0.362205919813277	1.59801194652482	1.23258593864193	3.67726133613565	0.24325	0.13725	0.087	-0.341043606772613	0.115229072195532	-0.56032980184209	0.171388007641087	0.238	0.1285	0.0935	-0.411442460087845	0.122749901801379	-0.528375365290765	0.161059419772116	0.00959613263928836	0.00769648209692806	0.00630359958149643	0.0610337522353583	0.0315220965227571	0.0910366192294149	0.132254008707	0.00952488118985431	0.0074847769467748	0.006511534000335	0.0502083376506499	0.0245401267848272	0.0764999662239408	0.0982929680006467	2219.18908403239	1599.75943200817	1182.16565470393
51	0.171028762644205	0.325899153858811	0.431363064782734	0.861354778636522	0.742072234023687	0.0747623226378842	0.740571501940307	0.23253392446931	0.576897251925977	5.01051553395882	6.94568832721779	6.97619089609725	0.0305025688794558	1.96567536213843	3.17523792315296	0.109624974143117	1.42529445024593	5.68563580559569	0.223	0.12575	0.0945	-0.313537327459844	0.0943362047867183	-0.474055316138437	0.273270256594786	0.238333333333333	0.128	0.0875	-0.355341560787637	0.104721779081885	-0.627973051053107	0.328948400524803	0.00931014712127096	0.00741592655932937	0.0065426506967031	0.0685082816987217	0.028450455826454	0.0989064215504461	0.117372123240493	0.00952946394711358	0.00747234353860819	0.00631995616463924	0.0520181587351961	0.025248226329578	0.0713023745067039	0.121078094754723	2122.71528684347	1512.90810733732	1251.30946002206
52	0.96789701282673	0.906195863815583	0.744944613920423	0.142051627552208	0.400556570555515	0.694524698800058	0.753582370129282	0.842954110136885	0.99413276269564	0.257026711260551	2.14190385297843	4.29749645875927	2.15559260578084	4.04046974749872	0.154230698046376	0.0985452950098988	0.0392500490315797	1.04140022121891	0.23675	0.12125	0.091	-0.477460819451242	0.128957187384626	-0.478883765738904	0.0109716267873354	0.240166666666667	0.119166666666667	0.0921666666666667	-0.371059236610302	0.121801393315518	-0.514396434832292	0.252733996203645	0.00950762410952936	0.00730074442674117	0.00643274359002809	0.0607854301225152	0.0305337827258599	0.102469889328874	0.101871092939356	0.00955452583472396	0.00724632601609097	0.00646969199950008	0.0533617656000221	0.0248399004889132	0.081296192368427	0.107477490127473	2189.21870134131	1477.63261138308	1219.3814931271
53	0.59162319241209	0.409890955087863	0.374774766923547	0.233183508828953	0.228299721285444	0.656012305773587	0.863993999178871	0.184809386692211	0.280043213798471	1.90845339617954	6.11992619345983	7.54126292543879	1.42133673197895	5.63280952925925	0.198403853577474	0.0293410239437435	1.75851870313454	8.63359713743886	0.24825	0.127	0.09425	-0.452866215264995	0.0896595667711731	-0.519614845844192	0.280065782821665	0.244333333333333	0.128166666666667	0.0865	-0.292151393572018	0.0871823757295061	-0.473830882921302	0.104957566836583	0.00966217613034387	0.00744736407165702	0.00653489258982734	0.0587090474539652	0.0300501938134392	0.0946606342383019	0.110545116176844	0.00961059100719261	0.00747649216401986	0.00628718055408462	0.052963278124802	0.0254848448043608	0.0837640990316547	0.095283055374795	2241.61757476475	1522.57511501569	1249.04811062735
54	0.626754789218262	0.595799955733939	0.37964669719183	0.0891993579575997	0.219054067223843	0.559284451539781	0.6132907880546	0.300044095473893	0.763424692312514	1.74600471666054	4.60180164463964	7.49056519710211	2.88876355246248	5.74456048044158	0.340944662826587	0.25541063610217	1.07399817695841	4.14080041667343	0.24175	0.12725	0.0905	-0.349865150814655	0.0819179874551449	-0.457286956435995	0.0495727357163124	0.236666666666667	0.123833333333333	0.0966666666666667	-0.397194773822592	0.137187416468022	-0.401315930320125	0.251261856942625	0.0095759761073848	0.00745362307864432	0.00641681094714233	0.0635705323772752	0.0301657806475808	0.101938791238326	0.0998723453768624	0.00950646960022004	0.00736725577629018	0.00660930802636742	0.051873704484085	0.024181464489052	0.0851137095022033	0.0912220145361151	2212.35494448531	1524.50173668021	1214.77246740117
55	0.545082166332716	0.780607511833256	0.839658115129854	0.626601801207623	0.857282950624738	0.840973472107815	0.518739779715666	0.177294312572138	0.813767356612016	2.13391445566231	3.22126216240213	3.45795938052106	0.236697218118934	1.32404492485875	0.0402597998017882	0.41639817253872	1.82015932886679	3.69857189960569	0.24125	0.12675	0.093	-0.444056732667625	0.128462167494835	-0.597026538667806	0.193102733921183	0.2395	0.131166666666667	0.0851666666666667	-0.442935031474486	0.143118124913433	-0.477816309769561	0.0920365529890392	0.00956922168997437	0.00744109559822013	0.00649589087802047	0.0601348722823919	0.0304342536752051	0.0881936065268917	0.132048042956556	0.00954544041500224	0.0075504629564378	0.00624308744518302	0.0484343837944464	0.0261927489670875	0.0831263354319643	0.0960642274902191	2210.06599751292	1520.64623847712	1237.69729545782
56	0.178637229599898	0.091459428868924	0.140259329511035	0.805248533106819	0.19512978766137	0.745004494415374	0.148544819305867	0.123755299924401	0.0802597611384802	4.90828830337705	10.9017944435582	10.9625864244372	0.0607919808790029	6.05429812106013	0.105776710843202	2.08713084859028	2.36913888154504	12.681488410081	0.238	0.11975	0.08725	-0.421067771905025	0.146422429873316	-0.521441950530783	0.0518209228754929	0.240833333333333	0.1295	0.0963333333333333	-0.401481826990351	0.0587890810499891	-0.612557854218519	0.189559860600142	0.00952488118985431	0.00726163441776083	0.00631178564821672	0.0635015190513738	0.0315987355325333	0.101539391067794	0.12978802306622	0.00956357937540539	0.00750953204505899	0.0065991200401086	0.0499637339308066	0.0233757634011029	0.0686666819295211	0.0876493408108075	2195.05433286041	1465.70635050334	1184.51491013473
57	0.32270039063777	0.379055573760686	0.488850816245932	0.84771755471228	0.564555749281796	0.207419168709043	0.774786357520011	0.147936245525232	0.543052831925431	3.48509507749986	6.40813420825725	6.44501029369712	0.0368760854398715	2.95991521619726	1.58934899652013	0.0818645470299089	2.09340275011618	5.97174137901214	0.2465	0.12175	0.09775	-0.275277298182301	0.0903513444414888	-0.474836603861242	-0.028039794101505	0.2355	0.123666666666667	0.0891666666666667	-0.313270717331992	0.139388538702922	-0.60701738589389	-0.276401342491344	0.00963925996466187	0.00731370042160112	0.00664225327086051	0.0669328309435567	0.0293388197838466	0.0987905779654971	0.324939960887936	0.00949025328712184	0.00736299653470624	0.00637403328052511	0.0546471501110661	0.0252790788679621	0.0737228629943385	0.247757600694137	2233.82892990198	1481.58921605704	1280.44361369801
58	0.468969952584071	0.647869187132002	0.613060812733228	0.278954442755848	0.583221263244083	0.6180365645017	0.32900402287307	0.205781972328086	0.495868147529818	2.5351623999195	4.21305434875831	5.38523102701947	1.17217667826117	2.85006862709997	0.248636833583078	0.952814109619794	1.60085580869509	6.38244929149162	0.2355	0.12825	0.089	-0.362622146888582	0.0961290857145121	-0.496236661363896	0.172521766095574	0.239833333333333	0.121666666666667	0.0965	-0.388825436469223	0.143453272434866	-0.531552963990278	0.332599209543594	0.00949025328712184	0.00747856491692145	0.00636865605052942	0.0638285098957217	0.0302911630099153	0.0991092116130959	0.116457503709254	0.00954998711542221	0.00731154387125832	0.00660421704984177	0.052238664981936	0.0244284521381445	0.0772344505281681	0.110152404305133	2183.34848187379	1532.18575007751	1200.87225068862
59	0.220913733209334	0.528809074937629	0.64433335012063	0.918732811666613	0.948460910100167	0.109205480554279	0.383851471492299	0.362045657745004	0.622557388897019	4.40509169194047	5.11769463365999	5.12810476770028	0.0104101340402849	0.723013075759809	2.56568159688868	0.758330571406077	0.830784925658918	5.30696811707987	0.22225	0.12375	0.0875	-0.390986031977654	0.0669194976676748	-0.492057466497956	0.194414823331758	0.236	0.129666666666667	0.0928333333333333	-0.362751882600201	0.0576736613915231	-0.570783214215919	0.213037593564032	0.00929896252826362	0.00736512669922574	0.00631995616463924	0.0662040294389501	0.029075066815381	0.102304531479538	0.108324876975519	0.00949721530498675	0.00751364349236616	0.00649066384404137	0.0517319717609481	0.0235733849803586	0.0732681314083851	0.0911160936859939	2118.9639831877	1497.32244079885	1186.86102633454
60	0.024787861357751	0.0545592398213313	0.0895213088795968	0.971856788166133	0.560131680985601	0.0157805002967045	0.0678888505156353	0.235983371833031	0.0544915954140541	9.36711621112045	12.3521059385603	12.3533505889027	0.00124465034241439	2.98623437778224	5.82716880866974	3.33334070765977	1.40442927097138	13.8192266362772	0.2555	0.11675	0.096	-0.3379076619425	0.150019483821384	-0.397758439857662	0.050893819830165	0.234333333333333	0.129	0.089	-0.426604097544097	0.117058799384424	-0.564498855433968	0.0710209904983604	0.0097548682065348	0.00718230544503315	0.00658890786499756	0.0648883013698831	0.0310287376145591	0.108291128574097	0.118703084467478	0.0094739373470347	0.00749717305401849	0.00636865605052942	0.0500584214295448	0.0249649192116077	0.0755982980330975	0.0962183228474883	2273.18893964716	1441.59674395688	1264.81644322679
61	0.346307465782091	0.661921916066374	0.76668971075399	0.95074034512537	0.938011057137311	0.954722851168325	0.126352726058562	0.290218619387062	0.409273651136984	3.3096091636362	4.10904847667553	4.1128648859958	0.00381640932027949	0.803255722359609	0.00322362552651612	2.33675242783193	1.11860691324637	7.19094224699741	0.247	0.12225	0.0985	-0.387349699801352	0.100047977333434	-0.564013339986554	0.0471947333432301	0.2475	0.132666666666667	0.0921666666666667	-0.436581091264686	0.125293895570586	-0.550177303474818	0.0326156131592713	0.00964582920284748	0.00732661643626866	0.00666491451878952	0.0627597071553053	0.0293986894787155	0.0903900002024602	0.109942340528053	0.00965238101349169	0.0075869553878443	0.00646969199950008	0.0474197579587561	0.0252599046595865	0.0741972148074812	0.0897667926551985	2236.06097320683	1485.53646852753	1287.0983221744
62	0.676365181165735	0.878575944010136	0.864256198180144	0.368614594599276	0.792337308045879	0.639776350865261	0.786676072270568	0.271857207506533	0.891012351645714	1.52564095284106	2.40839145490099	3.21672095909889	0.8083295041979	1.69108000625783	0.219034783727693	0.0732402785815793	1.20735189323204	2.93430433585814	0.24275	0.127	0.09875	-0.383715316437238	0.110697865093713	-0.681051584304953	0.205293498255066	0.238666666666667	0.125166666666667	0.0921666666666667	-0.324923979134866	0.0879268080616054	-0.653280799883516	0.0529264418799358	0.00958943154460546	0.00744736407165702	0.00667244179365732	0.0622392170783713	0.0292531870726521	0.0767314368095246	0.145797804117181	0.00953403867157775	0.00740117387976464	0.00646969199950008	0.0535159497068442	0.024302579656527	0.0679933187198779	0.106825531880246	2216.91648009573	1522.57511501569	1289.31091903499
63	0.390133192241916	0.272088079731384	0.369973926041464	0.860279358161857	0.332939970834466	0.432705958513094	0.147368572352426	0.415458817545728	0.342341061024781	3.00969252568029	7.5606655829979	7.59164811787923	0.030982534881332	4.58195559219894	0.615549460537295	2.09927945055733	0.663125131613924	7.89058322652263	0.243	0.1165	0.09225	-0.275864557076622	0.122929336670232	-0.674330531757254	0.156082264575215	0.236166666666667	0.126166666666667	0.0875	-0.423871948255537	0.149656094354465	-0.577281085456173	0.168569121844178	0.00959278430672647	0.00717562678864397	0.00647231907488371	0.069166858697919	0.0306032552610341	0.0839549451180743	0.18593991653053	0.00949953191817593	0.00742643221150914	0.00631995616463924	0.0505307067052535	0.0257012365352248	0.0761463280422179	0.11786475161859	2218.05346159294	1439.57195762891	1230.8512971517
64	0.6294422752491	0.790807848505888	0.762416091709112	0.315555334802156	0.659810226147595	0.362780200597159	0.611016579407549	0.445274105246633	0.252734163554005	1.73381510898253	3.14213346016186	4.14941352250389	1.00728006234203	2.41559841352137	0.828246022785606	0.258697246923475	0.582653510145974	8.99891208874855	0.2355	0.12175	0.09325	-0.407094350373691	0.0917362156328934	-0.581618495476711	0.29911631924214	0.227666666666667	0.125166666666667	0.0978333333333333	-0.409284510541616	0.111082477998204	-0.455585628339004	0.109306255774358	0.00949025328712184	0.00731370042160112	0.00650371954607261	0.0639055846000745	0.0294308433977338	0.0915046920423932	0.127380380224343	0.00937876635848134	0.00740117387976464	0.00664477709501472	0.0523520461497793	0.0232526066712098	0.0806955412360372	0.0845464632407416	2183.34848187379	1481.58921605704	1239.97335770188
65	0.335964367731712	0.150719641376829	0.174698857094538	0.364858230939139	0.143055144970454	0.287747323420797	0.188046513080973	0.471240842050177	0.0242417697880176	3.38516277334202	9.43161477226022	10.2527165425599	0.82110177029972	6.86755376921792	1.13013135005349	1.73285645106898	0.519064899418481	16.0973406786359	0.23375	0.128	0.09425	-0.273056096306527	0.0307316808934205	-0.523363049347237	0.284546229620328	0.243	0.119166666666667	0.09	-0.343867143496418	0.111982462833019	-0.393945657448074	0.116970808705773	0.00946574185600063	0.00747234353860819	0.00653489258982734	0.0673203940515528	0.027865404228674	0.0939378198722116	0.110307021343075	0.00959278430672647	0.00724632601609097	0.00640081910716287	0.0538264052736746	0.0251986754279915	0.0907456741783983	0.0916802824191479	2175.07182526818	1530.26811020718	1249.04811062735
66	0.851686911135743	0.744379008931468	0.694402776399145	0.26926354959852	0.416016188047164	0.531491044629075	0.729839247424489	0.542922328439711	0.960447238805466	0.790713571161177	3.49692317230074	4.71741807211947	1.22049489981873	3.92670450095829	0.391539955389817	0.11925928479468	0.370150345374896	1.98898983612745	0.23225	0.1265	0.08975	-0.319257660649488	0.0929646423212316	-0.537591997482279	0.446107832058081	0.237666666666667	0.124166666666667	0.0933333333333333	-0.406990897146313	0.130971010830374	-0.453504538652412	0.234861904506555	0.0094445523204791	0.00743481763438945	0.00639280084949865	0.0664395710733035	0.0298755797045831	0.0956859155959286	0.128958727253363	0.00952029038819977	0.00737576122882446	0.00650632594093902	0.0513481671320511	0.024646909781495	0.0832298032657895	0.0962404185788582	2167.92312577629	1518.71510326381	1207.83612993407
67	0.702534336919657	0.525055415841747	0.236527881511405	0.0433133384755527	0.0984893654940131	0.318321698053162	0.492308205761106	0.767649042045474	0.588273255285297	1.41281181839804	5.14737216175854	9.23050277553921	4.08313061378067	7.81769095714117	0.995829736320957	0.471477560712628	0.0872915538675443	5.59065185654158	0.242	0.1245	0.09375	-0.311296003005854	0.116958955163833	-0.700113580324026	0.49948802911724	0.233333333333333	0.129166666666667	0.092	-0.386191996883651	0.104444119561406	-0.537175783111214	0.0774646380165131	0.00957934663434675	0.00738424935719838	0.00651933429192007	0.0656604333389793	0.0301741579457295	0.0774034177259792	0.171280855275695	0.0094598725699115	0.00750129683265035	0.00646443303370246	0.0514656605512647	0.0242807698369358	0.0762972421465288	0.0920867181267175	2213.4973717412	1503.18424806385	1244.5166192474
68	0.361337982084295	0.366526394345108	0.472501989262889	0.80222357124166	0.494913353958622	0.566368958722914	0.107554663013651	0.455393625641633	0.739168805791108	3.20324330159929	6.52977892684066	6.59251436200066	0.0627354351599934	3.38927106040137	0.328795914754664	2.58978899945123	0.557192544979443	4.34603713359765	0.2375	0.13	0.09025	-0.392715340482882	0.0699815319693442	-0.488595468630232	0.206870700887654	0.2425	0.119166666666667	0.0946666666666667	-0.261751123242659	0.100545505662089	-0.512446660292388	0.25431926964687	0.00951799196708753	0.00752185410285073	0.00640882245444717	0.0619072241135469	0.0296909044232622	0.0983219183384705	0.105462781680521	0.00958607434827758	0.00724632601609097	0.00654781500846939	0.0562256014251719	0.0243182809247063	0.0803034276612751	0.10966536489148	2192.72422275881	1545.54682515442	1212.46340233929
69	0.254169662863646	0.43777144342056	0.46983229719685	0.387859463409309	0.635986399187656	0.515093687797686	0.19628290162333	0.188660628141399	0.211582474245549	4.06842468830291	5.8712055196811	6.61684768728446	0.745642167603364	2.54842299898155	0.42370580507486	1.66981808964738	1.72804604487555	9.61304661175792	0.236	0.12125	0.08775	-0.344750468602142	0.0975694900917969	-0.506553677203028	0.204120654863042	0.241666666666667	0.13	0.0955	-0.421755436117298	0.132397404827871	-0.463018057973037	0.0475253609418712	0.00949721530498675	0.00730074442674117	0.00632811119099711	0.0664216449068825	0.0305913343939428	0.101952225075457	0.126195368320465	0.009574851609091	0.00752185410285073	0.00657354400155427	0.0491117247830669	0.0245445289505053	0.0796028238992017	0.0857877277979623	2185.70072829149	1477.63261138308	1189.20401141499
70	0.0839610586139045	0.244961463243702	0.192275930155714	0.154451332643624	0.511152510205212	0.0110112639096425	0.575581504368666	0.999999239077987	0.205477976464935	6.64918578792276	7.90746376704192	9.93519194746477	2.02772818042286	3.28600615954201	6.46349854126311	0.31343243509491	9.09494701772928e-13	9.71219823244237	0.22075	0.12475	0.0955	-0.391765028900586	0.0896115338066764	-0.580315250409957	0.450505131389734	0.242666666666667	0.121	0.0955	-0.375625062013218	0.140464773912043	-0.567306897604542	0.215305274472672	0.00927646188600812	0.00739060412041075	0.00657354400155427	0.0661421536331799	0.0280479487696429	0.0893402480866662	0.125186233056998	0.00958831297208237	0.00729425137019048	0.00657354400155427	0.0524494434711313	0.0246819784895643	0.0751620519858297	0.116485927829882	2111.42229424002	1505.13359136582	1260.32571049434
71	0.982969089808242	0.742229397920936	0.790531365290976	0.530732608008519	0.442241764640926	0.907884267418411	0.808849914582327	0.739363755613785	0.983383689191939	0.165416644118523	3.51307440512392	3.90606305728215	0.392988652158238	3.74064641316363	0.0133882531845302	0.0585204398430506	0.110686640437052	1.46839523196687	0.2335	0.132	0.08625	-0.416006459543711	0.137818583355641	-0.582787457596366	0.365162533372808	0.2345	0.130333333333333	0.0881666666666667	-0.334712708547768	0.0788930954938612	-0.521361022225957	0.283264614952251	0.00946222182264348	0.00757077660013585	0.00627894747076852	0.0610956854278513	0.031394185157716	0.0911924959279263	0.142473311654781	0.00947627431470004	0.00753004837913236	0.00634166864148206	0.0526089652003064	0.0245382967763864	0.0788154353262235	0.0987579149218864	2173.8838708846	1560.68406750221	1175.09897120021
72	0.0680644052454894	0.241470744104042	0.298575037476554	0.503965106041826	0.865199429610365	0.043055465604752	0.513512193319141	0.106298008594412	0.0455232381827208	7.12348209663833	7.95429760413754	8.40087434175803	0.446576737620489	1.2773922451197	4.09322304913258	0.426903672421759	2.60841423172587	14.3356700036615	0.244	0.12775	0.0965	-0.398483361923372	0.139875899602371	-0.553849775504797	0.198131519693608	0.2265	0.123333333333333	0.087	-0.439178950425943	0.103445600584584	-0.534022797246655	0.100497850691412	0.00960615110590786	0.0074661127884653	0.00660421704984177	0.0612907293288755	0.030123608396449	0.0901830761935554	0.131685949609327	0.00936176780037692	0.00735446498317216	0.00630359958149643	0.051875789378087	0.0246681575176661	0.0807675382204784	0.0927398076211951	2222.58780647548	1528.34823051336	1269.29565305073
73	0.737472050038952	0.1053489914147	0.0669756893387097	0.0988310551109728	0.0177051820220061	0.602242849540422	0.543770920416226	0.444444881858328	0.104033590757837	1.26495141268242	10.4935173746417	13.2178236398431	2.72430626520145	11.9528722271607	0.271626401141475	0.368595349207681	0.584779761969003	11.895931090993	0.231	0.12175	0.09775	-0.502206130975944	0.0321982235720078	-0.558863646894644	0.0728547166548901	0.2355	0.125833333333333	0.0931666666666667	-0.398212847476211	0.134221814481887	-0.573507000150682	0.193328325625659	0.00942676678219966	0.00731370042160112	0.00664225327086051	0.0603332046311862	0.0271472380709067	0.0914313026406436	0.0635771353493619	0.00949025328712184	0.00741802981666684	0.00650111157189904	0.0515382899439541	0.0246004512485133	0.0740931664592881	0.111810165857369	2161.92732920705	1481.58921605704	1280.44361369801
74	0.494170354767166	0.836010764506717	0.900407988783176	0.824345774416428	0.979835167114507	0.794723546427763	0.536775035090066	0.177294312572138	0.458718487900034	2.39712324308493	2.77915553028288	2.82842134282328	0.0492658125403977	0.431298099738342	0.0676945663599327	0.381549686530889	1.82015932886679	6.71894042717306	0.23325	0.127	0.093	-0.358613622086274	0.0989782284219878	-0.491993201327751	0.14750253468496	0.2355	0.122833333333333	0.0851666666666667	-0.360455268580141	0.104080874636401	-0.569844916540059	0.189526162404796	0.00945869717382437	0.00744736407165702	0.00649589087802047	0.0646904706111968	0.0294574486843716	0.0977143345986699	0.113632621671709	0.00949025328712184	0.00734163487099892	0.00624308744518302	0.0534334446043867	0.0254668949097363	0.0789501599771764	0.112019014270887	2172.69451967913	1522.57511501569	1237.69729545782
75	0.303639057797099	0.60206538962516	0.639371887588737	0.433214940901516	0.820682668078755	0.939117589567188	0.0590917331803719	0.977999520363634	0.712986709165546	3.63525465528073	4.55461392302095	5.1688028755234	0.614188952502445	1.53354822024266	0.00583374910638668	3.56269482676362	0.000760491320761503	4.56408948722916	0.2405	0.11475	0.097	-0.356834926208671	0.107523005601824	-0.528349314856568	0.256244378223073	0.241166666666667	0.127333333333333	0.0971666666666667	-0.370417310827009	0.138795875344398	-0.447708339918354	0.365109932743581	0.00955905658427602	0.00712857819368854	0.00661947193546073	0.067218696119943	0.0293615535268872	0.0976118377997471	0.129930520481827	0.00956809421939779	0.007455707314773	0.00662454489571287	0.0513501364853589	0.0243490999280718	0.0807453491286492	0.0965529902838112	2206.62233144063	1425.33018906207	1273.76339332708
76	0.97507097893612	0.73435842551294	0.770221115067961	0.474926686074375	0.424278491441598	0.713306631203414	0.801535098044656	0.977948767922325	0.236212896153702	0.215368480741745	3.57206470152232	4.08255500128143	0.510490299759113	3.86718652053969	0.134996593496908	0.0631822998675489	0.000764004985285283	9.23512676138999	0.2305	0.119	0.0965	-0.380236641777895	0.0909952832057987	-0.346892768164371	-0.181044320201232	0.233666666666667	0.120666666666667	0.0966666666666667	-0.45027604655751	0.111304731015083	-0.557059148983106	0.0457140837606331	0.00941961992968983	0.00724194192612939	0.00660421704984177	0.0666453833217823	0.0285343164651295	0.110664261647485	0.313286510731662	0.00946456902405933	0.00728557828429421	0.00660930802636742	0.0511522643944972	0.0237198520255115	0.0755862190007419	0.0873291973604593	2159.51916656935	1459.71125940836	1269.29565305073
77	0.691768959694713	0.373796578353455	0.485354029575332	0.89476185333377	0.285520278986409	0.498643297922045	0.309001917850064	0.889496357781165	0.571311745629014	1.45898258595844	6.45885019527486	6.47634851903786	0.0174983237629931	5.01736593307942	0.457822702292106	1.03493701942807	0.0193047470884267	5.73246767743426	0.2355	0.127	0.095	-0.348012484402752	0.149774556548471	-0.544153251337817	0.213032129632274	0.229666666666667	0.134	0.0958333333333333	-0.388057748743345	0.0676017844574972	-0.584700156747079	0.272883025819502	0.00949025328712184	0.00744736407165702	0.00655812507522166	0.0647134451761186	0.0300071769618413	0.0920910499808899	0.141573888695657	0.00940766690219822	0.00761912235843187	0.00658379267145831	0.0508507728084567	0.0229773716987094	0.0697691718972014	0.0923129368782026	2183.34848187379	1522.57511501569	1255.82340092661
78	0.415505805332112	0.672561894422418	0.776047377216241	0.965080111230417	0.880828356341981	0.700038471093877	0.115524301630885	0.655281132362712	0.424501849212818	2.84894587983945	4.03040301536021	4.03231966622116	0.00191665086094872	1.18337378638171	0.148431844034349	2.476974283245	0.19930658667181	7.04217524036611	0.233	0.13425	0.096	-0.432554022453169	0.0900729932369139	-0.495648413341367	0.165738229928078	0.236333333333333	0.1235	0.0933333333333333	-0.360441856623693	0.104416421967605	-0.436097904728917	0.171080843476577	0.00945516790438171	0.0076251255740486	0.00658890786499756	0.0599442692588287	0.0287625246374378	0.0929706471865785	0.100264415658912	0.00950184650412426	0.00735873293952414	0.00650632594093902	0.0531634304898553	0.0242414845464797	0.0846210469361402	0.0907923587211752	2171.50377061057	1577.54662839126	1264.81644322679
79	0.304880158450019	0.217935140583017	0.277197702503651	0.534932541093637	0.282698667119148	0.0798935787199892	0.448293198086216	0.559857788998646	0.226938277469196	3.62522639074086	8.28533829356093	8.67035121432127	0.385012920760346	5.04512482358041	3.0670653009729	0.574963675720028	0.339950511515781	9.37353619600014	0.25525	0.125	0.0975	-0.428016192309705	0.125515240821196	-0.651262446934236	0.106468205462987	0.239833333333333	0.130166666666667	0.094	-0.295285906154635	0.125349201674927	-0.482384191170895	0.187918632174746	0.00975173148130329	0.00739694919738634	0.00663467289639972	0.0592517124553995	0.0304472142277444	0.0811550261578824	0.132911762353582	0.00954998711542221	0.00752595327942978	0.00652712047160349	0.0530246085928599	0.0245912759834245	0.078938901268993	0.103199822558993	2272.11879192912	1507.08064502575	1278.21971685967
80	0.178237281142059	0.190086037771436	0.205435217161935	0.318481900875804	0.308512707755192	0.0309575633402251	0.553795889831958	0.67640540384262	0.3187887440102	4.9135594592808	8.71773055778249	9.7129011947618	0.99517063697931	4.79934173548099	4.65531436408673	0.350560723121816	0.174200445781935	8.15892800831849	0.251	0.12925	0.0965	-0.360371466308997	0.0834092443631293	-0.659278683195183	0.00915630432345486	0.232166666666667	0.133333333333333	0.094	-0.359314762071866	0.0948123515829237	-0.441496185883368	0.0922201438029607	0.00969775867206597	0.00750335717758839	0.00660421704984177	0.0612529369165448	0.0297286734687132	0.0793152306488377	0.107471270773184	0.00944337023516906	0.00760307050594278	0.00652712047160349	0.0515418617406546	0.023790404976481	0.0805431294976952	0.0815322607758965	2253.72437042265	1539.83398560247	1269.29565305073
81	0.717231105334285	0.860894012871626	0.75551751405576	0.200172399511213	0.581888083662281	1	0.263993854060643	0.710231830617592	0.704986768553131	1.35027367115981	2.56701066433743	4.20812679372102	1.64111612938359	2.85785312256121	0	1.24769146158178	0.138045502321802	4.63020661083386	0.241	0.12425	0.0885	-0.348791597549314	0.0956007888729262	-0.568030978766866	0.397055965212778	0.241	0.116833333333333	0.0906666666666667	-0.414001472407456	0.0699781344663041	-0.528005269484868	0.183995735495679	0.00956583779008996	0.00737788488272021	0.00635248392567923	0.0645705398275431	0.0307446103186379	0.0943830376881217	0.135590821753506	0.00956583779008996	0.00718452931711828	0.0064221283837681	0.0524056667112744	0.0243760185540866	0.0818173040301784	0.091065180428955	2208.91947587042	1501.23261117729	1196.21426035879
82	0.660021936100357	0.850745311480035	0.87186092596317	0.48660839702844	0.819229743853498	0.22128760298064	0.951203875205934	0.69713248225294	0.760032826655581	1.5972129214606	2.6548976503982	3.13891464093831	0.484016990540113	1.54170171947771	1.49600162917704	0.00374483363248146	0.15147213729233	3.37869290947408	0.224	0.12775	0.08675	-0.46708329320379	0.101283199012125	-0.616498048973056	0.233229535402344	0.2345	0.127333333333333	0.089	-0.447419042072508	0.143793673957077	-0.573506128664171	0.0846342741696585	0.00932499210395749	0.0074661127884653	0.00629539790381702	0.0614838464585222	0.0300535295086118	0.0890365553951196	0.128505505787664	0.00947627431470004	0.007455707314773	0.00636865605052942	0.0496781034704555	0.0253058014139028	0.0754091409298246	0.106793109798595	2127.69683081772	1528.34823051336	1179.81325188338
83	0.038432368140778	0.0695030043014338	0.0668234304600574	0.21393137108947	0.305762797769557	0.347230357814043	0.511984705622159	0.0100059859457123	0.242681419131828	8.39982413961843	11.6798947999778	13.2245152331998	1.54462043322201	4.82469109358135	0.883553098034099	0.430008646389069	6.63383060376327	9.1411345077859	0.242	0.1275	0.0815	-0.262662881488834	0.113737570840924	-0.494760498616203	0.198748173625675	0.233833333333333	0.132	0.0965	-0.406039261981322	0.0983104053529097	-0.555131581630692	0.0199375606658389	0.00957934663434675	0.00745987264300973	0.00611944432112914	0.0663817776097159	0.0325792086921994	0.104253403015686	0.140505512316992	0.00946691417568485	0.00757077660013585	0.00660421704984177	0.0501647844281484	0.0235766611139037	0.0722678872925628	0.0810027421036179	2213.4973717412	1526.42610725605	1129.67077362495
84	0.233796264197787	0.219705243066632	0.171772636133931	0.15233505960968	0.196279001441967	0.1276012960016	0.331459244188081	0.326205008274993	0.333141471626382	4.26948784344131	8.25944526788226	10.3081568350608	2.04871156717854	6.03866899161949	2.32144677574433	0.943188280150935	0.96390485928714	7.99379387627535	0.23125	0.126	0.085	-0.382249930314314	0.0894347672000542	-0.416441733848688	0.152557657404033	0.2445	0.1195	0.0795	-0.452391085119073	0.117565996699321	-0.649117310369965	-0.177691646529209	0.0094303332041965	0.00742223313918299	0.00623754386571657	0.0643915954065328	0.0306584250055762	0.109338680430032	0.106583816805169	0.00961280802050158	0.00725508050241679	0.00605046932803934	0.0500066775379864	0.0271630501900687	0.0756167400911622	0.42529008018711	2163.12929896922	1514.84604153325	1163.25760981343
85	0.825482069861883	0.799693123705925	0.820430057974102	0.45216580368879	0.602590752399921	0.566261663391979	0.648857187912	0.578065277680353	0.445321063199668	0.89977515135979	3.07250588797615	3.63772297343894	0.565217085462791	2.73794782207915	0.328977721859701	0.207343967433189	0.309372861609518	6.84381546360568	0.23125	0.12425	0.0935	-0.373534351286645	0.161774042072172	-0.526568109454599	0.075733318601774	0.226333333333333	0.127333333333333	0.0968333333333333	-0.340732053974917	0.105675606476487	-0.553930950984385	0.00745906429555025	0.0094303332041965	0.00737788488272021	0.006511534000335	0.065231521190624	0.0301775420997615	0.0955549366259612	0.13805237390137	0.009359330975873	0.007455707314773	0.00661439298361651	0.0542472104106182	0.0232469736057337	0.07362301319178	0.0921199187349982	2163.12929896922	1501.23261117729	1242.24646326762
86	0.843104892549097	0.779105564014931	0.774014440956179	0.366048776918623	0.521171945097906	0.633779320796672	0.62119741636953	0.498524940593404	0.977167054244732	0.826557318519917	3.23284749810045	4.04988152264195	0.817034024541499	3.22332420412204	0.226970489144151	0.244188185923122	0.458075129372446	1.63743095878995	0.2445	0.123	0.0945	-0.318338117110344	0.0895714622570721	-0.505302392626569	0.103594291461207	0.240333333333333	0.126333333333333	0.0905	-0.401670833160899	0.134553919439409	-0.562676748412894	-0.210482805480217	0.00961280802050158	0.00734591595654485	0.0065426506967031	0.065448085242115	0.0297590780585582	0.0974199893191195	0.115319275942343	0.0095567922050098	0.00743062704085067	0.00641681094714233	0.0507024909369777	0.0252587498436565	0.0759203417437135	0.274764549441706	2224.84684347369	1491.4398838437	1251.30946002206
87	0.505383659467343	0.455676519590964	0.493966467848383	0.408628743765702	0.397692550612316	0.231789206136069	0.408619336882805	0.897406134400443	0.268195370366981	2.33745427354006	5.71657390713881	6.39936072017736	0.682786813038547	4.06190644663729	1.42984824767336	0.682814225677248	0.0166251947694036	8.78855793957807	0.2395	0.12825	0.08875	-0.446544150557218	0.133272734302499	-0.670537088400802	0.228282062087768	0.229166666666667	0.122666666666667	0.0895	-0.424906328041578	0.101315940279609	-0.468668495594428	0.0795990481909113	0.00954544041500224	0.00747856491692145	0.00636057758569234	0.059901621391504	0.0312061071179196	0.0818934531465386	0.153746883062118	0.00940047005188442	0.00733734939374163	0.00638476762527928	0.0521849663280966	0.0243906939562754	0.0845999000744319	0.0850984657694884	2202.0116107959	1532.18575007751	1198.54480115048
88	0.513281408073652	0.524971105319811	0.641504718594176	0.954435045293831	0.582329924787344	0.457515001012673	0.478586009752267	0.284819877086989	0.204235453243053	2.29603246175975	5.14803986647894	5.15130464921822	0.00326478273927933	2.85527218745847	0.551967220910228	0.502083656188915	1.1439468656281	9.73267436404907	0.246	0.1255	0.08675	-0.384590073915686	0.0712312375950633	-0.60962474779335	0.246527454035998	0.2395	0.130333333333333	0.093	-0.364601023287827	0.109241558079598	-0.436247636097027	0.206080779251639	0.00963267326327944	0.00740961039212465	0.00629539790381702	0.0621186326920843	0.0309728361168311	0.0906064832314696	0.12709789059465	0.00954544041500224	0.00753004837913236	0.00649589087802047	0.0510799086587814	0.0245207453749651	0.0823391744756473	0.0902372300585876	2231.59150265911	1510.9678991091	1179.81325188338
89	0.414289379747878	0.72513328846292	0.743664935187669	0.413985702471844	0.835142935677625	0.52988948390078	0.196256684715904	0.419090034669779	0.417052184350812	2.85646217603789	3.64094187677983	4.30826713040005	0.66732525362022	1.45180495436216	0.394603488672146	1.67001381015871	0.652865536850186	7.11454135133348	0.246	0.1185	0.08875	-0.322494645323809	0.133271504490485	-0.667200901219171	-0.0770118366450326	0.2405	0.127166666666667	0.0935	-0.384215098435456	0.115176026888818	-0.649553142723789	0.172632304224731	0.00963267326327944	0.00722876216936556	0.00636057758569234	0.0664102334375188	0.03161877838099	0.0857501553052017	0.374057529473739	0.00955905658427602	0.00745153779333639	0.006511534000335	0.0510481142143753	0.0245746233440174	0.0672618355308238	0.117264213135902	2231.59150265911	1455.70261613539	1198.54480115048
90	0.58088741783881	0.795333595232684	0.86945257617612	0.811320119728348	0.877373864435505	0.464713715180081	0.345388266099357	0.370943349206094	0.885887616251153	1.95934555094209	3.10675545833874	3.16374428986092	0.056988831522176	1.20439873891883	0.534517646092354	0.890328636429331	0.800501909469858	2.9904137823555	0.239	0.12375	0.097	-0.391403545454711	0.092352627704339	-0.520976669060278	0.0869991335287849	0.232666666666667	0.130166666666667	0.0916666666666667	-0.422169650067996	0.0853758584770134	-0.636846626232485	0.147696164408452	0.00953860537480444	0.00736512669922574	0.00661947193546073	0.0634169900016072	0.0290187830752177	0.0944199986034084	0.10581707458418	0.0094504550152065	0.00752595327942978	0.00645389578703122	0.0501692998995783	0.0240125408819085	0.068229626377939	0.0961898858207112	2199.69801895105	1497.32244079885	1273.76339332708
91	0.575740774965596	0.374610361970565	0.270259112971069	0.128525537858762	0.148139673802217	0.571312453323223	1	0.185394133782346	0.821962246994374	1.98396843425871	6.45097040828114	8.761194279341	2.31022387105986	6.77722584508228	0.320491446309461	0	1.75384466313517	3.62363279547083	0.23475	0.127	0.08625	-0.320773339584652	0.17427602004365	-0.680473762210436	0.143142742314961	0.239666666666667	0.127	0.094	-0.386742532773146	0.102205800310454	-0.637030254241532	-0.0307416798203436	0.00947977593753739	0.00744736407165702	0.00627894747076852	0.0658163669985786	0.0319613297853343	0.0823616475539972	0.217597554206241	0.00954771476356416	0.00744736407165702	0.00652712047160349	0.0511113642948787	0.024288841315372	0.0682078893208506	0.374323524109602	2179.80969531964	1522.57511501569	1175.09897120021
92	0.0703006053111933	0.0643416773825908	0.0615133757305662	0.20997357869367	0.170132907044772	0.931505040759109	0.0149908094757736	0.243829493316682	0.0460169753628081	7.05065583969917	11.8954745071787	13.4670829763199	1.57160846914121	6.41642713662077	0.00738764545531012	5.91754768432475	1.35831630812936	14.3048803182533	0.24025	0.112	0.0995	-0.498285483667905	0.130247952414579	-0.618619102950071	0.13301159057566	0.241	0.128166666666667	0.0925	-0.357913833211774	0.0789172476986892	-0.56419454770742	0.370164637654583	0.00955565926883284	0.00705357189218478	0.00669494482001693	0.0618888063588431	0.0292533958421991	0.0886206896500068	0.127771377636113	0.00956583779008996	0.00747649216401986	0.00648019069439456	0.0515598050930749	0.0242446783055089	0.0743687883057581	0.101380160087434	2205.47170671353	1402.70599048016	1295.93188060419
93	0.891039399541642	0.595136461945216	0.704541724979591	0.869308811773084	0.404598732385158	0.863619119821986	0.459662192279337	0.841798532734075	0.154615499822466	0.623468512501859	4.60680706809944	4.63387932945989	0.0270722613604448	4.01041081695803	0.0295045971597574	0.546717110325517	0.0398375545310046	10.6503279289432	0.242	0.12775	0.0895	-0.458203424982294	0.100840405685396	-0.562694266323559	0.282971295760618	0.2405	0.132833333333333	0.0906666666666667	-0.34786732421036	0.152889362056568	-0.446459788297865	0.250926839661555	0.00957934663434675	0.0074661127884653	0.00638476762527928	0.0591758387860037	0.0307091910503677	0.0929700857361143	0.121210495014767	0.00955905658427602	0.00759099012052772	0.0064221283837681	0.0509030965893522	0.0254417489451875	0.0819465601455621	0.102489737232248	2213.4973717412	1528.34823051336	1205.51790730939
94	0.448399832850375	0.580480552622756	0.672150603199294	0.669399984449324	0.690278701745786	0.105319129895935	0.891716351130386	0.956458753455355	0.835102175051519	2.65226829467792	4.71781593018022	4.90012071124147	0.182304781061248	2.24785241656355	2.62309059327526	0.0185321210183247	0.00298093868423166	3.501164024123	0.23075	0.12475	0.0995	-0.348644208047914	0.131191986853483	-0.556903361704226	0.0570406482986384	0.244833333333333	0.123833333333333	0.0991666666666667	-0.312852671366112	0.0852958909939541	-0.524991680074963	0.0486156907029856	0.00942319569246703	0.00739060412041075	0.00669494482001693	0.0661283701785147	0.02869689120376	0.0895980997733489	0.128201556528231	0.00961723617922398	0.00736725577629018	0.00668495802352809	0.05334875092054	0.0236058767037945	0.0758889466164925	0.0889228449884533	2160.72395209606	1505.13359136582	1295.93188060419
95	0.545817257207423	0.590081243656424	0.477186969494193	0.16752139623463	0.352171333128934	0.615180310224659	0.9016071068918	0.162224434897632	0.567044693575123	2.13025003961957	4.64499896880079	6.54998399088072	1.90498502207993	4.41973395126115	0.252699997359741	0.0152847301578731	1.95336747521469	5.76833915352114	0.23	0.125	0.08375	-0.260888223783074	0.0967270677972011	-0.498499420867121	0.293223324558206	0.234333333333333	0.124166666666667	0.0918333333333333	-0.329815348260474	0.122959323416384	-0.649189802803581	0.0128913780249925	0.00941245436369145	0.00739694919738634	0.00619573743239379	0.0692935707371589	0.0309697977895818	0.103531821860698	0.135801731057551	0.0094739373470347	0.00737576122882446	0.00645916763479462	0.0542044236810735	0.0246043229406324	0.0687812014311622	0.123181208231085	2157.1053659882	1507.08064502575	1151.33588576116
96	0.417873305178666	0.48290267444809	0.431761092736074	0.223097348669622	0.387649970764774	0.153679788769572	0.756922539978644	0.332041506521627	0.359586429450204	2.83436942306071	5.4880460812019	6.97238205912072	1.48433597791882	4.13801263606001	2.03534027147725	0.0958054472566801	0.940919404290071	7.7021795166111	0.23225	0.12525	0.087	-0.295274486630421	0.109206221122434	-0.587050383508796	0.239797084952929	0.244666666666667	0.123166666666667	0.0926666666666667	-0.424811092463595	0.118956077241901	-0.634914466146188	0.0426975536559643	0.0094445523204791	0.00740328461303027	0.00630359958149643	0.0676490412271368	0.0306970196984721	0.0929098448002549	0.149988824108208	0.00961502307739476	0.00735019265805324	0.00648543045463204	0.0501135946795956	0.0249616620894185	0.0700215925378	0.1026988052474	2167.92312577629	1509.02541297005	1182.16565470393
97	0.780407945232666	0.444287905128431	0.401558890547597	0.228029953100122	0.186003788165534	0.932183339359366	0.891521642939299	0.312076631441606	0.894032116460377	1.08619385006386	5.81449766940204	7.26760534788264	1.45310767848059	6.18141149781877	0.00724169977911515	0.0185992424039796	1.0218667004392	2.90071852398373	0.24825	0.12325	0.08725	-0.428049618046349	0.157649591396768	-0.55828663990982	0.20036595344991	0.2475	0.124166666666667	0.0931666666666667	-0.256980396525993	0.125173561526437	-0.538977016691539	-0.00426086152960348	0.00966217613034387	0.00735232936718437	0.00631178564821672	0.0606987351334559	0.0323846427477377	0.0964606011886888	0.145612644917272	0.00965238101349169	0.00737576122882446	0.00650111157189904	0.0543930966387959	0.0251053282126871	0.0772723407310116	0.245436893559963	2241.61757476475	1493.40304836346	1184.51491013473
98	0.577066550961138	0.409193145108096	0.467302775193241	0.473548809162054	0.323727528094358	1	0.193369609564645	0.53580513394093	0.246537040729654	1.97761126194018	6.12628724989554	6.63997033381747	0.513683083921933	4.66235907187729	0	1.69175631783037	0.383370058129913	9.08604843587965	0.2415	0.1315	0.08625	-0.338735000410046	0.109603665751345	-0.735490851831334	0.225799471147342	0.2415	0.122666666666667	0.0898333333333333	-0.403641100216749	0.0754094720735806	-0.56138670099713	0.107864656185589	0.00957260112749785	0.00755860048028802	0.00627894747076852	0.0628534879963102	0.0314666828539334	0.074052846992834	0.181018038272901	0.00957260112749785	0.00733734939374163	0.00639547526222193	0.0513137883983632	0.024616990695061	0.0775179059522768	0.0883910296373553	2211.2111533965	1556.91291932123	1175.09897120021
99	0.190418894366889	0.527996175236879	0.105378211436652	0.00946784766983589	0.130762130814522	0.182942840124527	0.106275030889713	0.854428574983627	0.559758997243931	4.75776299036079	5.12411343451822	11.8564880285594	6.73237459404118	7.09872503819861	1.77355411604003	2.60875703605598	0.0336615592932503	5.82978789510852	0.23225	0.11525	0.09275	-0.374222363942697	0.097726556670556	-0.555636770653949	-0.487786423875771	0.243833333333333	0.126	0.0916666666666667	-0.338173580393762	0.11994371440943	-0.523793432367656	0.26173959263471	0.0094445523204791	0.0071420741638323	0.00648804794472625	0.067764345299022	0.029415157226327	0.0970707318319049	0.332943344142635	0.00960392821521621	0.00742223313918299	0.00645389578703122	0.052258513088641	0.0250833812305442	0.0784542293465258	0.108410338837265	2167.92312577629	1429.41150164406	1235.41826940452
100	0.476075494670294	0.410622158615502	0.117687425747212	0.0201192709004565	0.0606233046144879	0.308986777808288	0.921372233045652	0.262905920763755	0.25821988130504	2.49566240102286	6.11326824048228	11.514784014722	5.40151577423967	9.0191216136991	1.0350017965302	0.00974274310556211	1.25339037425965	8.92316226719494	0.2325	0.1255	0.0975	-0.460226356606138	0.138069936190675	-0.570948487745168	0.505227100707466	0.241333333333333	0.124833333333333	0.0908333333333333	-0.314003780347828	0.124507994322918	-0.57374546656404	0.131736098006018	0.00944809548290697	0.00740961039212465	0.00663467289639972	0.0610675413575055	0.0292335298305562	0.0889756186139913	0.126670744866327	0.00957034866473317	0.00739272022108538	0.00642743925931319	0.0535460584698033	0.0251388990099549	0.0753807458480456	0.118103535999838	2169.1180747067	1510.9678991091	1278.21971685967
101	0.539429342443273	0.345674553617901	0.137728833161256	0.0385267930483974	0.0647418488312099	0.95335063464889	0.637017617972912	0.158639188501107	0.519546223875629	2.16221393926025	6.73885303877978	11.0204650480009	4.28161200922113	8.85825110874066	0.00342221002392762	0.222663894292964	1.98715002552763	6.17434366397253	0.227	0.13275	0.088	-0.319712562804913	0.110609570636155	-0.464992161853326	0.412422025225976	0.2265	0.1295	0.0963333333333333	-0.426110493858744	0.0739905574440123	-0.652661333697028	0.132371119780113	0.00936906557212871	0.00758897325120492	0.00633625078709946	0.0655640100818543	0.0301821231277707	0.100489133656456	0.120698842676738	0.00936176780037692	0.00750953204505899	0.0065991200401086	0.050970354463675	0.0228443844677023	0.0653274946921475	0.0887777558217329	2142.50368182313	1566.32443379058	1191.54387344106
102	0.611720839292795	0.744453348590322	0.835524133535148	0.97722151257731	0.793914824094271	0.435335704099851	0.251791673225936	0.921594768612599	0.497392686354076	1.81479427748127	3.49636428490339	3.49717952898209	0.000815244078694377	1.68238525150082	0.608546234656387	1.31333527058359	0.00968749433832272	6.36891408240399	0.23125	0.1265	0.09325	-0.453053365837437	0.0967572135877926	-0.4913527873332	0.0947299527305639	0.238	0.118833333333333	0.0926666666666667	-0.44017319727077	0.0841932028103677	-0.636773497004851	0.141652129783212	0.0094303332041965	0.00743481763438945	0.00650371954607261	0.0613117831477615	0.0292442837911144	0.0978372731263359	0.0992080485075448	0.00952488118985431	0.00723755326057853	0.00648543045463204	0.0513935573307842	0.0241371274507074	0.0711803436269551	0.0963079809310554	2163.12929896922	1518.71510326381	1239.97335770188
103	0.381408278851151	0.318226200903234	0.418728349194165	0.791681007123636	0.401802505037765	0.0857846217695562	0.865102680452898	0.854885964044934	0.146189823265486	3.06701148556022	7.02842796532059	7.09819175887969	0.0697637935591047	4.03118027331948	2.9517499474241	0.0288600048734224	0.0334479900857332	10.8304014180731	0.22925	0.1295	0.09225	-0.46106208024558	0.10339889160985	-0.62330127718374	0.206154192936056	0.244166666666667	0.130666666666667	0.0933333333333333	-0.305217976241821	0.0927727653893762	-0.521678178140429	0.178379820284147	0.00940167083327366	0.00750953204505899	0.00647231907488371	0.0604892817072895	0.0294108832272819	0.0849258840442518	0.123998725607375	0.00960837203611361	0.00753822637447834	0.00650632594093902	0.0520752003901402	0.0244953057175481	0.0763678479539383	0.0989892082548114	2153.47407517593	1541.74048193513	1230.8512971517
104	0.0430792323247289	0.0367500123169743	0.0578513944010768	0.639077824939127	0.239787956966101	0.0819340115157635	0.0176584308855688	0.638172623883039	0.138379389240007	8.1464911514413	13.4258757015996	13.6458259555984	0.219950253998832	5.49933480415712	3.02611446277479	5.62972208236715	0.221140054255557	11.0054977991989	0.22825	0.13175	0.08875	-0.409753564545906	0.120332937306209	-0.401348755858211	0.168183267879948	0.243333333333333	0.115833333333333	0.0915	-0.314084301748201	0.053937579406701	-0.512507960440585	0.300186889449917	0.0093872268942634	0.00756469305659656	0.00636057758569234	0.0622321623641767	0.0302860192245427	0.105469282090326	0.105985637959539	0.00959724776659735	0.00715776521775948	0.00644861747459615	0.055516727090587	0.0241171965978847	0.0829920040637944	0.0988322335236952	2148.61254078674	1558.79958614664	1198.54480115048
105	0.494551010191262	0.646805828936125	0.313916423979884	0.0456282660087174	0.212911454249246	0.174875486184653	0.790404090027838	0.416951042358756	0.211586712421859	2.39508067642237	4.22093391550152	8.21619931592068	3.99526540041916	5.82111863949831	1.84064399219278	0.0706421535469417	0.658892959700097	9.61297858956992	0.25175	0.1305	0.0965	-0.414067703217407	0.103258536880897	-0.563258956239677	-0.521481485714305	0.239833333333333	0.132333333333333	0.0916666666666667	-0.406603300083847	0.0935027118762297	-0.395472241531151	0.0953287935730797	0.00970737272863499	0.00753413940860628	0.00660421704984177	0.0588808556456461	0.0300931326105501	0.0883196132774261	0.314286407197869	0.00954998711542221	0.00757887397813814	0.00645389578703122	0.0493349960562297	0.0245212564416095	0.0848012789654284	0.0765673344771359	2256.99824843739	1549.34432662169	1269.29565305073
106	0.548737030892022	0.870524840056316	0.702067387598619	0.140477402926605	0.637744737724158	0.564973891516577	0.68985327748788	0.176975497181538	0.627695440586341	2.11573003576268	2.48156736902092	4.65428922720093	2.17272185818001	2.53855919143825	0.331165010680706	0.159244244544425	1.82284082656406	5.26470096305134	0.235	0.1235	0.0845	-0.422866580165154	0.14917051931058	-0.616694370322272	0.225783330532266	0.24	0.120833333333333	0.0923333333333333	-0.396555749187096	0.128363777221452	-0.611596201646112	-0.0623983980280458	0.00948327297050531	0.00735873293952414	0.00622087008482786	0.0628361067756438	0.0320195521150538	0.0918613065084526	0.160156849229172	0.00955225747200135	0.00728991707016543	0.00647494454786243	0.0521610905707241	0.0248856082060539	0.0728956620353522	0.320321098133663	2180.99068112384	1495.36389934026	1158.49862392627
107	0.179178280311629	0.194332928052442	0.278708309361488	0.961647766314406	0.440948882983715	0.0962179696826721	0.205458908035046	0.250839214106865	0.513230680165964	4.90117503648071	8.64849169564332	8.65080395148107	0.00231225583775085	3.74962891500036	2.76713945194024	1.60313919329656	1.31862363777782	6.22942543767263	0.23625	0.13675	0.0805	-0.497008185010806	0.178617969665557	-0.500372568982569	0.185763538868375	0.250833333333333	0.128	0.087	-0.418609220856319	0.115219448191172	-0.53604714032297	0.264460981057254	0.00950068946446257	0.00768467604215926	0.00608509566026675	0.056162787050642	0.0333718999695284	0.100553225007098	0.132325216659902	0.00969561697910008	0.00747234353860819	0.00630359958149643	0.0485515100407532	0.026145142446664	0.0790301206038829	0.10398121934975	2186.87477117112	1596.07856339564	1119.95540054864
108	0.944014110198639	0.970242496782779	0.913533461489543	0.245722156315895	0.682374917658044	0.724365073382033	0.703050152614363	0.751890662545573	0.981134373846357	0.381612811019295	1.32533226265878	2.67279510489971	1.34746284224093	2.29118229388041	0.124348641607867	0.145318265876085	0.0999491516795388	1.53329990925725	0.24375	0.12475	0.09675	-0.416273184621274	0.138965685048838	-0.565022562713413	-0.0554919070435811	0.240666666666667	0.127333333333333	0.0986666666666667	-0.423508467674012	0.101275884859778	-0.575493670014409	0.198003261510026	0.00960281603426276	0.00739060412041075	0.00661185125653317	0.0614295814508958	0.0300525681431639	0.0901748878078804	0.348549397938836	0.00956131897393721	0.007455707314773	0.00666993416674199	0.0497353403990723	0.0236718000313127	0.0713013713878874	0.0954650894542546	2221.45625552876	1505.13359136582	1271.53095356916
109	0.302323352832352	0.619056967332048	0.707046058033232	0.66634005263487	0.914716225325394	0.773391259727831	0.118527258459518	0.353651621545591	0.798902948056383	3.64592568844091	4.4272920742369	4.6132052330795	0.185913158842595	0.967279544638586	0.0829105025695753	2.43667458889195	0.860311191386245	3.83207790502973	0.2385	0.13675	0.08675	-0.386800358473703	0.0917393402072942	-0.557449543181299	0.120440462372132	0.236	0.126	0.0815	-0.355447732986405	0.114009169905033	-0.610472170319072	0.172981850542779	0.0095317523127217	0.00768467604215926	0.00629539790381702	0.0602721328478617	0.0308490211140771	0.0916188795068895	0.11387935871847	0.00949721530498675	0.00742223313918299	0.00611944432112914	0.05277720643515	0.0262717760650474	0.0761788265864659	0.123333541166843	2197.37892894219	1596.07856339564	1179.81325188338
110	0.326786678419392	0.407740751128634	0.489851585592144	0.586077250946553	0.560819937187967	0.0780963429385573	0.816157519616494	0.491101928281917	0.793535023228536	3.45392928488218	6.13954947605816	6.43606169877967	0.296512222721503	2.98213241389749	3.1040800065166	0.0540515603970562	0.474111093203646	3.8796093335172	0.24325	0.12675	0.09525	-0.270229455722679	0.122526862273088	-0.503011580070569	0.169587235822047	0.228	0.128333333333333	0.0911666666666667	-0.384840412566165	0.081182420854038	-0.515646674372683	0.250201830663495	0.00959613263928836	0.00744109559822013	0.00656584144546177	0.0661511709130904	0.0300647650144007	0.0956635706667409	0.132373225459548	0.00938360410572646	0.00748063663110619	0.00643804139208975	0.0524013934904909	0.0237646509750527	0.0785009004684739	0.0930032486216079	2219.18908403239	1520.64623847712	1258.07600620765
111	0.342466938001601	0.349523735523156	0.359418549226503	0.316251331250678	0.358665325625408	0.138899609309525	0.353628723165239	0.557772710533825	0.0629324267826049	3.3374302299635	6.69959656412175	7.70398345788271	1.00438689376097	4.36655322791921	2.19010762941616	0.86039304840142	0.343575325692655	13.4004357201285	0.24775	0.125	0.08775	-0.394554669592678	0.0531755486869044	-0.498567485405076	0.109178678429908	0.234833333333333	0.131333333333333	0.0911666666666667	-0.270452419178075	0.0873206907499797	-0.457126144657232	0.223091416620359	0.00965565039457576	0.00739694919738634	0.00632811119099711	0.0616158948810623	0.0305319697572603	0.101023841051172	0.0969915945419781	0.00948094212492791	0.00755453373375297	0.00643804139208975	0.0541007940352598	0.0242342101753364	0.0815195242244221	0.0949237152082624	2239.39895930729	1507.08064502575	1189.20401141499
112	0.741471747086252	0.63887327805046	0.619269587567259	0.304525372524802	0.394511425770269	0.484351767672587	0.863540671329112	0.416047799387779	0.921130530261408	1.24818709349711	4.279769780278	5.33404126507594	1.05427148479794	4.08585417157883	0.489049141067881	0.029538886258706	0.661452002460464	2.57773701476234	0.23525	0.126	0.089	-0.409616290440101	0.0707040282219581	-0.643304398079689	0.363185629219616	0.241333333333333	0.127166666666667	0.0843333333333333	-0.397193028791548	0.14297940104589	-0.611471538891075	0.118705396032501	0.00948676541867957	0.00742223313918299	0.00636865605052942	0.0626572029919901	0.0297815776238729	0.0856130481331712	0.131750081757916	0.00957034866473317	0.00745153779333639	0.00621529774621845	0.0505381618817103	0.026431896814739	0.0743906928564611	0.124651489831548	2182.17027630065	1514.84604153325	1200.87225068862
113	0.189109734992517	0.265482149053188	0.311834594013502	0.439199693944559	0.482942248621372	0.2141557966974	0.391577995150348	0.118949848272137	0.282394881317145	4.77405267689755	7.64249430452037	8.24086673053898	0.598372426018614	3.46681405364143	1.54310787294526	0.734036274885511	2.43109413051843	8.60343496024676	0.2345	0.12025	0.08825	-0.33507551549652	0.122923120803162	-0.293253049371854	0.237839995003592	0.245333333333333	0.126	0.0975	-0.417706578663361	0.0984885639203131	-0.457336958804852	0.349072642327094	0.00947627431470004	0.00727471164134582	0.00634437501233562	0.0673428468579875	0.0308269324224629	0.119353633840965	0.108592854076864	0.00962386376780943	0.00742223313918299	0.00663467289639972	0.0496478659595171	0.0240364928922403	0.0804401535793982	0.0884503623703783	2178.62731786189	1469.69121225258	1193.8806204314
114	0.327602379639028	0.458995065013752	0.26798386780685	0.0781452629105305	0.253820969258225	0.474096391921486	0.361652613463565	0.112655773549457	0.577908494680051	3.4477491373982	5.68831104497804	8.79137143085973	3.10306038588169	5.34362229346152	0.512412435549777	0.83214638282152	2.51656457190074	5.67717135601531	0.23775	0.12475	0.0865	-0.426829084505281	0.139307274718929	-0.675650918647704	0.33131863148734	0.244	0.118666666666667	0.0958333333333333	-0.395610841688657	0.114318167077976	-0.516354264261817	0.0248339033167713	0.00952143884341145	0.00739060412041075	0.00628718055408462	0.0619034529985166	0.0316357420839881	0.083589736049823	0.168960253884396	0.00960615110590786	0.00723316001110978	0.00658379267145831	0.0521954370532826	0.0244029124978906	0.0796804276016052	0.0903319063552901	2193.88996756026	1505.13359136582	1177.45769346686
115	0.0912315034105508	0.265778747505864	0.365470472001008	0.981749987600573	0.881582667632341	0.541347065055358	0.0199933128762112	0.610921943007564	0.301495100414639	6.46054656503838	7.63878601789838	7.63930928321861	0.000523265320225619	1.17876271818022	0.373048833213034	5.41247822151308	0.258834585322802	8.36519449678554	0.244	0.1425	0.0935	-0.396034741315573	0.119325710559694	-0.474622657608753	0.0237192077290075	0.238666666666667	0.126333333333333	0.0905	-0.397492294580949	0.0783794127071839	-0.533526256881137	0.0663797081264278	0.00960615110590786	0.0078184038472926	0.006511534000335	0.0577940968296141	0.0303811834825491	0.0929229752627304	0.099070230783814	0.00953403867157775	0.00743062704085067	0.00641681094714233	0.0510456509330421	0.0244053202877086	0.0781474456000125	0.0825535138143926	2222.58780647548	1637.90353198706	1242.24646326762
116	0.225919132599769	0.368106936175403	0.375209667940301	0.31194015248867	0.52733125843703	0.939330728678316	0.0488950626486884	0.418402129631699	0.366670799141842	4.35156016196197	6.51427645110016	7.53671974820099	1.02244329710084	3.18515958623902	0.00579289582310594	3.87895222253519	0.65479897051955	7.6265677120168	0.243	0.133	0.092	-0.350231841315436	0.0595191214593993	-0.509633136869543	0.105753056377318	0.243666666666667	0.119666666666667	0.0968333333333333	-0.365527777989143	0.103384630774113	-0.611652028464726	0.244474425090189	0.00959278430672647	0.00759502088022709	0.00646443303370246	0.0618321092647647	0.0295406279333866	0.0943837465512833	0.0987443174141855	0.00960170336267704	0.00725945091529473	0.00661439298361651	0.052954727316279	0.0241068768860027	0.0714702039293597	0.113022357415215	2218.05346159294	1568.20020823966	1228.5633364946
117	0.967725469011232	0.898019189045255	0.940327760347832	0.76170085754971	0.72515428979032	0.89422464902121	0.874331186983288	0.643191079463523	0.326196931052587	0.25799051031936	2.22369156583591	2.315650926339	0.0919593605030968	2.05766041601964	0.0176784846353257	0.0250143990779179	0.214592936989902	8.07304562420062	0.244	0.12875	0.09475	-0.331530946962748	0.0716263591993631	-0.590152462758893	0.330288675578295	0.245166666666667	0.129833333333333	0.092	-0.361184827309028	0.124019830415036	-0.623247460635124	0.250691516767132	0.00960615110590786	0.00749097965142538	0.00655039484201473	0.0634475359661716	0.0293603307600486	0.0872805900449222	0.126138255019396	0.00962165652308558	0.00751775084272624	0.00646443303370246	0.0505763752336199	0.0251504682496649	0.0693499710068179	0.121035437428957	2222.58780647548	1536.01432523302	1253.56788782048
118	0.895271398105298	0.652606340372005	0.750928255286825	0.792747058426155	0.456626960210365	0.797023905264485	0.774786357520011	0.507480370078826	0.475933805458592	0.605067121981847	4.17796996467951	4.24700494848003	0.0690349838005204	3.64193782649818	0.0661521590282064	0.0818645470299089	0.439258899423294	5.54583932236643	0.24125	0.12175	0.086	-0.378669288954578	0.168613460612956	-0.617965232694825	-0.443635689186611	0.2435	0.123666666666667	0.0898333333333333	-0.374573580494277	0.0925913681437497	-0.579937741977436	-0.0753046762434296	0.00956922168997437	0.00731370042160112	0.0062706985918967	0.0641266622762359	0.0323449283526991	0.0915740941861434	0.279039919444737	0.00959947654692627	0.00736299653470624	0.00639547526222193	0.0517537699882901	0.0249865570224824	0.0756931561583878	0.359599699716283	2210.06599751292	1481.58921605704	1172.73707678097
119	0.873380897746864	0.917023789202678	0.919870337372117	0.452285904430527	0.755146943074743	0.954215355321672	0.464670625961897	0.65193369254064	0.471849716218453	0.699247638840461	2.02887613914208	2.59379304006143	0.564916900919343	1.89454540122097	0.00329637542381533	0.534620813082256	0.203470912144439	6.59845297616986	0.239	0.1315	0.091	-0.419321676341561	0.144422212942332	-0.498592715697788	-0.0322045910438049	0.2395	0.1265	0.0936666666666667	-0.372865821168655	0.122623948521073	-0.59206512075712	0.127412527813316	0.00953860537480444	0.00755860048028802	0.00643274359002809	0.0602604447481958	0.0308926446838301	0.0964504934277873	0.320039813524571	0.00954544041500224	0.00743481763438945	0.00651673576521466	0.051674302331641	0.0245909848592343	0.0722163349319654	0.110278530430154	2199.69801895105	1556.91291932123	1219.3814931271
120	0.802445693295253	0.596794660747698	0.65912089447297	0.52065206729749	0.404406466036094	0.938451564715719	0.446000197650838	0.558353754679305	0.683602508698891	0.995066598145058	4.59430061458261	5.00690204350394	0.412601428921334	4.01183544535888	0.00596233953729097	0.580796729785106	0.342562613326663	4.80617764854867	0.233	0.1235	0.07875	-0.33102975547596	0.0935649364225613	-0.511587180384479	0.0528891917853682	0.233666666666667	0.128666666666667	0.082	-0.329235196367656	0.145975600139403	-0.684063363877961	0.0850418388215536	0.00945516790438171	0.00735873293952414	0.00602431447821794	0.0667672502706721	0.0321927979302262	0.106347297111886	0.122420367010821	0.00946456902405933	0.00748891311791114	0.00613651598337421	0.0532573524290911	0.0264784912083473	0.0681945820805283	0.159225471212443	2171.50377061057	1495.36389934026	1102.82308914067
121	0.264779596483058	0.289511470659242	0.378233736986032	0.695535129425413	0.472462884346775	0.288185570934138	0.0809226825779085	0.743113929231948	0.563105911411908	3.96947136767994	7.3520659479982	7.50522438799817	0.15315843999997	3.53575302031823	1.12807849415003	3.04627232417897	0.107408590399245	5.80152714454236	0.24425	0.12	0.09125	-0.292053702903512	0.0465652769065798	-0.589060696904569	0.275677762043368	0.235	0.131833333333333	0.0893333333333333	-0.370569897000908	0.10740563341435	-0.632042372732295	0.159973706409997	0.0096094817664591	0.00726817812155173	0.00644068784991091	0.0672918846205446	0.0294895534194225	0.0924991208202731	0.127749680911443	0.00948327297050531	0.00756672190700747	0.00637940379979704	0.0511556289587179	0.0248162226864343	0.0691030103566096	0.11307648501334	2223.71800214401	1467.69996509084	1221.6814688182
122	0.321992607044692	0.628148384384057	0.685302201021751	0.510656959482918	0.861088227801123	0.143034823805952	0.695697082036444	0.271180422942079	0.61819952407714	3.49052861382006	4.35950090221741	4.7922215892213	0.432720687003894	1.30169297540124	2.14500228129145	0.152986978716399	1.21076624081707	5.34285748860486	0.23225	0.1265	0.08625	-0.353297787091464	0.11655108371872	-0.541745650619638	0.135104951068393	0.245	0.129166666666667	0.0926666666666667	-0.399609044744995	0.104293769409322	-0.484813519307481	0.249435446456837	0.0094445523204791	0.00743481763438945	0.00627894747076852	0.0651969718571605	0.0309730489382527	0.0973031459119132	0.132384338464567	0.0096194473273386	0.00750129683265035	0.00648543045463204	0.0495862961670564	0.0247943685110999	0.0797007763515692	0.093270766380515	2167.92312577629	1518.71510326381	1175.09897120021
123	0.166465867863893	0.43828651915711	0.238120530680678	0.0675943657620156	0.388265105878825	0.554672128299857	0.621130789402087	0.039609344079733	0.145816797344885	5.07388942261969	5.86670464502095	9.20719734856175	3.3404927035408	4.13330792594206	0.349013442470095	0.244281442330248	4.23454049714837	10.8385781271017	0.2395	0.1265	0.099	-0.389354486586475	0.08686132580231	-0.580790874283636	0.307684462318371	0.244666666666667	0.123166666666667	0.0868333333333333	-0.33631634559797	0.0902848101872474	-0.641581732601615	0.0151528020054745	0.00954544041500224	0.00743481763438945	0.00667995590595123	0.0626607871813354	0.0286242179980128	0.0869836327798667	0.121185100490697	0.00961502307739476	0.00735019265805324	0.00629813353469011	0.0528624911389972	0.0254952948762604	0.071810038006728	0.104090176798221	2202.0116107959	1518.71510326381	1291.5207068548
124	0.466968901407829	0.30263003221386	0.397060719971998	0.738544173687346	0.312121345789454	0.580052860062842	0.153999580183271	0.822714101361524	0.336127579354149	2.54637189990171	7.20131967848283	7.31273000776127	0.111410329278442	4.76635810785956	0.306149199581341	2.03217994558509	0.0502008766916333	7.96007554860384	0.244	0.1315	0.0945	-0.283156288722562	0.156659876944771	-0.517160982936217	0.235257854574325	0.239166666666667	0.121833333333333	0.0931666666666667	-0.456620658374316	0.137100654445103	-0.530138314613785	0.270692186478694	0.00960615110590786	0.00755860048028802	0.0065426506967031	0.0642845763713426	0.0306914485925456	0.0929925807766448	0.144081349915351	0.00954088572205389	0.00731585586138788	0.00650111157189904	0.0499751224824754	0.02481787670908	0.0787225421069446	0.104419867627468	2222.58780647548	1556.91291932123	1251.30946002206
125	0.759062427681413	0.966771958503677	0.981160924590829	0.700757270810849	0.985784214750827	0.908680971678031	0.723972158914115	0.30982292705097	0.909764260258922	1.17476675657599	1.38487617153805	1.53256145555861	0.147685284020554	0.357794698982616	0.0131566521085915	0.124718532125371	1.03143047438789	2.71851757102793	0.2395	0.12775	0.0955	-0.419866024693821	0.156659732651929	-0.446733140299488	0.286682017153503	0.2405	0.130166666666667	0.0895	-0.393073029580808	0.14920374885538	-0.456366765145716	0.237680098059841	0.00954544041500224	0.0074661127884653	0.00657354400155427	0.061125341314216	0.0302409033174689	0.099704329415995	0.1194094563979	0.00955905658427602	0.00752595327942978	0.00638476762527928	0.0501261363636155	0.0255895896922295	0.0827656839129542	0.101346784923398	2202.0116107959	1528.34823051336	1260.32571049434
126	0.0917772210745383	0.259461282016006	0.216036294273993	0.17687633128749	0.542023821953291	0.311813860146671	0.317588500429586	0.0429906816490999	0.0501636252630363	6.44697695129798	7.71849126257803	9.54216729187829	1.82367602930026	3.0951903405803	1.02297715041823	0.998851790974186	4.09576850764279	14.0577540125831	0.246	0.12875	0.1025	-0.368527396962365	0.123391130096046	-0.715848206000224	0.0165212064665221	0.237166666666667	0.122	0.0903333333333333	-0.37213586811883	0.0809135417485689	-0.682413929338163	0.324862909131989	0.00963267326327944	0.00749097965142538	0.00678379576214314	0.0618399253078881	0.0290122022527071	0.0708337434004642	0.147115145238231	0.00951338907699615	0.00732016341321682	0.00641148693311137	0.0530418707274209	0.0243874428570171	0.0668645041414804	0.120923339744558	2231.59150265911	1536.01432523302	1322.16626641024
127	0.383293230093404	0.547489056305245	0.261985470294914	0.0482715597145883	0.213210084235084	0.219801946794006	0.7992187246094	0.254298840442247	0.484268294020239	3.05453441216014	4.97138012176219	8.87188637486179	3.90050625309959	5.81735196270165	1.50566379593329	0.0646981703839629	1.29953137852863	6.48610161993688	0.24925	0.12975	0.08425	-0.466609840695597	0.134406124714556	-0.519726381588564	0.452520983786152	0.2385	0.1315	0.0908333333333333	-0.372924807059292	0.101244527457304	-0.497672984534319	0.150836900639033	0.00967517561916221	0.00751569767924462	0.00621250886383203	0.0573255814291002	0.0327816912491629	0.0992408327154972	0.126814871752188	0.0095317523127217	0.00755860048028802	0.00642743925931319	0.0507078789618506	0.0246856462152783	0.0788911562756297	0.0925224298013497	2246.03873760222	1543.6447605734	1156.11428782057
128	0.278644784619009	0.665978280690721	0.75586678679463	0.722507443886343	0.985639707677536	0.0609325799017316	0.513512193319141	0.920827040424334	0.521613924927271	3.8454397357018	4.07905931638015	4.20516218335979	0.126102866979636	0.359722447657987	3.5118174064246	0.426903672421759	0.00987876815270283	6.1563730043674	0.23475	0.12775	0.09125	-0.349769314155475	0.126456394227597	-0.399519036218726	0.132276921312024	0.251166666666667	0.123333333333333	0.0906666666666667	-0.365110977165331	0.148188204051452	-0.433632758890003	0.0796464254556073	0.00947977593753739	0.0074661127884653	0.00644068784991091	0.0645624444597586	0.0303232389277277	0.105823781461856	0.111229874970865	0.0096998984595806	0.00735446498317216	0.0064221283837681	0.0511592983985803	0.0259299387769137	0.086155749684834	0.0991842648411031	2179.80969531964	1528.34823051336	1221.6814688182
129	0.672986972290466	0.137900159309096	0.198719173588664	0.723098162035636	0.0816961163009413	0.522009929739578	0.286302357593513	0.843898982658865	0.357288669288794	1.54036044559689	9.69929094686086	9.82483447821869	0.125543531357835	8.2844740326218	0.409920360980323	1.13692817004539	0.0387730374923194	7.72691968965635	0.23725	0.1345	0.0935	-0.388888799257823	0.169202712055262	-0.662040568403588	0.190357230470772	0.242833333333333	0.127166666666667	0.0923333333333333	-0.433300320029308	0.0726354001480911	-0.545799055664967	0.207722428644833	0.00951454055595936	0.00763111996996496	0.006511534000335	0.0609404392331718	0.0306208927766165	0.078664661843013	0.17425674921018	0.00959054962443901	0.00745153779333639	0.00647494454786243	0.0491858532625436	0.0242729162932878	0.0761463296678323	0.0879039739086509	2191.55709745673	1579.4094459225	1242.24646326762
130	0.104165057067191	0.301856318878987	0.0972806284608093	0.0269955303883289	0.203443180965944	0.47977910305219	0.284267066019423	0.0357251248597682	0.217399154622308	6.15813418865946	7.21007042475685	12.1011672789609	4.89109685420408	5.94303309030147	0.499365376443166	1.14657597818768	4.41017744304099	9.52071557490478	0.244	0.12975	0.08325	-0.44723833738335	0.142005506024198	-0.583401800075113	-0.0730946539666364	0.237833333333333	0.1225	0.0955	-0.399343506389441	0.120702990041089	-0.65809068566614	0.405422124067932	0.00960615110590786	0.00751569767924462	0.00617890023823634	0.0588496835937994	0.0327659957326211	0.0936765216775949	0.389268571847148	0.00952258679530313	0.00733305951707338	0.00657354400155427	0.0519595780315691	0.0242146808416988	0.0670779908582327	0.124055460621468	2222.58780647548	1543.6447605734	1146.54445192707
131	0.904093661290768	0.912620934402911	0.834630019642902	0.231752877828659	0.568037341477552	0.529601623033854	0.980540211526438	0.710924475461207	0.850630955761298	0.566336778618279	2.07554765815803	3.50561849741644	1.43007083925841	2.93928171879816	0.395155886497378	0.000594952415667649	0.137355311720967	3.35212614723179	0.2455	0.1285	0.089	-0.366006415639444	0.102763098307414	-0.606517254445485	0.363723377717249	0.24	0.128666666666667	0.0911666666666667	-0.422500508617661	0.141255801260712	-0.616363835249262	0.10451649416067	0.00962606906285226	0.0074847769467748	0.00636865605052942	0.0620728001240801	0.0310696504376051	0.0886195873413118	0.14025551127627	0.00955225747200135	0.00748891311791114	0.00643804139208975	0.0495667891641176	0.0252132272980343	0.0705908004454559	0.114724348490706	2229.34868411274	1534.10115384939	1200.87225068862
132	0.42895256152305	0.775804847307588	0.623869851597025	0.153419865310036	0.639429980309425	0.885891831163164	0.205062782175766	0.243560377522926	0.750704446010901	2.76705164837767	3.2582523061792	5.29616675895886	2.03791445277966	2.52911511058119	0.0205935147660057	1.60594475879134	1.35986789687377	4.24889747236294	0.23875	0.1335	0.087	-0.380363295823078	0.0978259676592193	-0.591008597613133	0.408780878305575	0.24	0.124833333333333	0.0938333333333333	-0.388092843816873	0.118894978904879	-0.630049445964636	0.148079897377711	0.0095351810989249	0.00760708938454467	0.00630359958149643	0.0612781491587322	0.0309277037935384	0.0894336049718828	0.132983947587744	0.00955225747200135	0.00739272022108538	0.00652193125063914	0.0515104652887087	0.02454583239243	0.0694966869714012	0.114653186477157	2198.53916171054	1571.94525642831	1182.16565470393
133	0.0235119670258655	0.143834917805072	0.201524738091806	0.650772171074865	0.990159092655077	0.0134451956680343	0.863883715145985	0.104827503551958	0.0911457708816008	9.48308715730309	9.57277481397978	9.77770281155972	0.204927997579944	0.294615654256631	6.10956841229563	0.0293890962020669	2.63051807699958	12.2989743260584	0.25275	0.128	0.089	-0.319981495674234	0.14292987213099	-0.517195189420857	0.0169134893512804	0.231166666666667	0.126833333333333	0.0986666666666667	-0.31786488510467	0.134362010626322	-0.547162787734404	0.0795472746528843	0.00972013164672243	0.00747234353860819	0.00636865605052942	0.0626876552163671	0.0321243277190503	0.0973617960476875	0.134076937518299	0.00942914491517445	0.00744318614266912	0.00666993416674199	0.0543615044685711	0.0236007435574178	0.0735479325395951	0.108414493004155	2261.34484291172	1530.26811020718	1200.87225068862
134	0.163607329778473	0.0368974509282725	0.0124035089576459	0.0340853049105117	0.0123428451071269	0.931475913688769	0.0244557931938798	0.718416374772313	0.083758405974026	5.11442870180326	13.4151254600438	17.9055453425426	4.49041988249883	12.7911166407393	0.00739394540687499	5.06201462921581	0.13001510815775	12.5536995157366	0.24075	0.1135	0.097	-0.295520833703468	0.15816505862478	-0.682091769524279	-0.45705893702578	0.24	0.1285	0.0948333333333333	-0.437963764484503	0.102767290904613	-0.493951977302873	0.235733425568854	0.00956244942310728	0.0070946488299993	0.00661947193546073	0.0698746560556481	0.0300645900717259	0.0819980021529516	0.26866702719818	0.00955225747200135	0.0074847769467748	0.0065529731297733	0.0490885590433826	0.0241931909571956	0.0783370921464254	0.0896297811380965	2207.77158750258	1415.08375689263	1273.76339332708
135	0.684548287234525	0.75389072200337	0.842213043076533	0.92728901796005	0.746166606608167	0.295060770975714	0.633646186371491	0.808846499343622	0.96289447155276	1.49013822067718	3.42522061190175	3.43354830642056	0.00832769451881177	1.94341008574338	1.09638520752014	0.227148626721828	0.0585225722816176	1.94362619849695	0.23175	0.12625	0.09125	-0.376248768649011	0.119137815469959	-0.457484184965621	0.2633986726871	0.240833333333333	0.1295	0.0898333333333333	-0.332007720624606	0.117755479618672	-0.598846198053899	0.271748437057972	0.00943745206614319	0.00742853015610357	0.00644068784991091	0.0644746023006279	0.030018369846374	0.101911930749496	0.118764755644317	0.00956357937540539	0.00750953204505899	0.00639547526222193	0.052033888545767	0.0251848578250646	0.0723445694249399	0.119813140992991	2165.52902070158	1516.78170555971	1221.6814688182
136	0.348774052395237	0.407825604504518	0.494828886575582	0.6150309149772	0.541264410551425	0.527851476320049	0.0825427084327919	0.955091715975903	0.470217394895072	3.29188247236016	6.13877381322163	6.39168746771975	0.252913654498116	3.09980499535959	0.398525997872639	3.01411089229259	0.00317125955098163	6.61333320548834	0.2425	0.1175	0.0925	-0.464797121423691	0.11514128810247	-0.631960371140886	0.319625833891085	0.237	0.129166666666667	0.0928333333333333	-0.352121108692366	0.10821686393321	-0.485704093451857	0.222459593343093	0.00958607434827758	0.00720227820940727	0.00648019069439456	0.0615497574197855	0.0304074057254377	0.0883126581241817	0.140485834640872	0.00951108460509014	0.00750129683265035	0.00649066384404137	0.0520279827726698	0.0244013465382991	0.0795671295268038	0.0967615020568071	2215.77813859026	1447.65657465366	1233.13627237216
137	0.95428390379002	0.85854146746204	0.907236537700203	0.688122672829032	0.659258181729194	0.698483524695372	0.696326701035735	0.96592935719911	0.548514856192163	0.330036438779644	2.58756884048125	2.74869404665878	0.16112520617753	2.41865760787914	0.150054245565116	0.152321444621521	0.00182450317515759	5.9251594655078	0.25025	0.13	0.09025	-0.300700118870486	0.131761637383753	-0.403374088151309	0.245801385242204	0.246833333333333	0.127333333333333	0.0905	-0.406094060629651	0.119718473190975	-0.522714767564404	0.178078909549978	0.00968810603003624	0.00752185410285073	0.00640882245444717	0.0631500538030161	0.0315700863888054	0.105146619237057	0.120573682859494	0.00964364139493591	0.007455707314773	0.00641681094714233	0.0495531957395901	0.0254188931815821	0.0786187997508715	0.10023470472145	2250.4385242453	1545.54682515442	1212.46340233929
138	0.551145146390863	0.582357230276928	0.503105814584379	0.203816521514141	0.377745283402846	0.692177596147443	0.580167882510281	0.177694151302198	0.283946033198235	2.10379620840104	4.70355151218246	6.31836478839978	1.61481327621732	4.21456857999874	0.156738103205498	0.305963319678085	1.8168042138268	8.58364391916468	0.23125	0.12825	0.089	-0.452087217181344	0.0718849839845771	-0.627655843747891	0.347206371473775	0.234666666666667	0.1245	0.097	-0.366770433082232	0.108715142892089	-0.682578204476236	0.101654669449398	0.0094303332041965	0.00747856491692145	0.00636865605052942	0.0608973708930417	0.0295301900852017	0.0865051675005035	0.123645108977478	0.0094786092401615	0.00738424935719838	0.00661947193546073	0.052955452794919	0.0236908375079241	0.063753066466523	0.118108196768911	2163.12929896922	1532.18575007751	1200.87225068862
139	0.391678950853511	0.724784232521399	0.733273058737683	0.385887798452924	0.844932923659216	0.461589715578916	0.667096784774726	0.113056093222587	0.557334680809653	2.99965124308073	3.64354311562056	4.3954036965406	0.751860580920038	1.39575245345986	0.542037087052449	0.185016894773071	2.51097321518682	5.85029385309429	0.24325	0.12475	0.093	-0.448026198234076	0.115473186268535	-0.569031912882229	0.256367742697734	0.236833333333333	0.127666666666667	0.0838333333333333	-0.421219338279579	0.096057285658889	-0.501675589999743	0.119447089321465	0.00959613263928836	0.00739060412041075	0.00649589087802047	0.0601982114129332	0.0303678669142261	0.0916778108060009	0.125897866725522	0.0095087781133215	0.00746403378506667	0.00619853722338042	0.0502111291758566	0.0256446635975086	0.083303979247881	0.0908472518298626	2219.18908403239	1505.13359136582	1237.69729545782
140	0.452167349227467	0.490966050783605	0.584877550650098	0.656977525568312	0.559760112360625	0.627364265978188	0.141341723652222	0.680539672970514	0.698184536682143	2.63050130086049	5.42173544292018	5.61895135935993	0.197215916439745	2.98845005849944	0.235651991008126	2.16329057768962	0.169518964980853	4.68628665054199	0.24075	0.117	0.09225	-0.263324751170254	0.111225389340072	-0.559910984442898	0.112232142751131	0.245	0.126833333333333	0.0898333333333333	-0.37783682357625	0.098159973124152	-0.473401046179174	0.191330583809628	0.00956244942310728	0.00718897354775598	0.00647231907488371	0.0698212008604157	0.0302807760471051	0.0961523985093041	0.145988161092564	0.0096194473273386	0.00744318614266912	0.00639547526222193	0.050754930011347	0.0251465036059453	0.0826066611193405	0.0932919660320674	2207.77158750258	1443.61910591001	1230.8512971517
141	0.692652587749113	0.786952792299783	0.851706710904243	0.680582443116325	0.756638375059703	0.235536812121393	0.78484822968275	0.95464959559876	0.901870065625038	1.45518052746047	3.17213410531986	3.34160502903978	0.169470923719928	1.88642450157931	1.4071095829313	0.0745325414791296	0.00323407647192653	2.81156022995591	0.245	0.1225	0.0905	-0.366917908673712	0.0779667162378075	-0.481330365901601	0.199612981344744	0.234666666666667	0.124333333333333	0.0908333333333333	-0.434488639875371	0.112931125620765	-0.542529861732604	0.11210046096554	0.0096194473273386	0.00733305951707338	0.00641681094714233	0.0637694934010828	0.0303120279443044	0.10199412979687	0.11259738904889	0.0094786092401615	0.00738000745479259	0.00642743925931319	0.0507599221558026	0.0246429567423249	0.0779796485955258	0.0953046964957656	2227.10046686266	1487.50659799253	1214.77246740117
142	0.446108200921482	0.00457451665181335	0.00873536860049621	0.802158783331473	0.00280571797858044	0.272296441423109	0.445835579268239	0.269952973373893	0.0163461806528667	2.66558080128016	18.767680437435	18.8304578523966	0.0627774149616016	16.1648770511165	1.20514166591965	0.581217284985541	1.21698594594636	15.5560143192242	0.24	0.11875	0.09	-0.280715661568536	0.108185735329686	-0.695906310225382	0.0264959800436308	0.2305	0.123833333333333	0.0836666666666667	-0.550387571383916	0.0965342371095516	-0.436983914453825	0.0728906663976684	0.00955225747200135	0.00723535720935556	0.00640081910716287	0.0687982076050525	0.0306055413946091	0.0815466486660975	0.172877633365708	0.00941961992968983	0.00736725577629018	0.00619293581468274	0.0468897623997906	0.0253256408645194	0.0894590099527969	0.07303809462474	2204.31971234789	1457.70813224821	1210.15129238999
143	0.159875451928091	0.458001865575152	0.473421451685774	0.346184741106819	0.841447477185019	0.969849300441956	0.568868737581154	0.0319861499096911	0.413217018563496	5.1683685472417	5.69675728259972	6.58415034941936	0.887393066819641	1.41578180217766	0.00142863557266537	0.324579006001841	4.59923907442862	7.15210065863237	0.2485	0.122	0.08425	-0.406278101517482	0.166857891481645	-0.63514155645432	0.0261157768216995	0.248166666666667	0.125833333333333	0.0968333333333333	-0.434266265241864	0.141519129082747	-0.658049207864106	0.259109922805916	0.00966543249382284	0.00732016341321682	0.00621250886383203	0.0618711083245238	0.0331526579661856	0.0905238509001268	0.168949413762817	0.00966108971277724	0.00741802981666684	0.00661439298361651	0.0488089708588558	0.0247695718152008	0.0656705637840489	0.123552763753532	2242.72487263084	1483.56400925219	1156.11428782057
144	0.477906917729768	0.281063207679194	0.37999301776473	0.851544981948029	0.287151757009618	0.628302970302426	0.129249276145573	0.7069529815928	0.399237394163406	2.48555697142001	7.45195344879903	7.48697763767996	0.0350241888809251	5.00142066625995	0.234369087958839	2.30149820530823	0.141339501181392	7.29085414648758	0.24725	0.1175	0.0885	-0.526712153061656	0.133132318706278	-0.495124234787971	0.00330343655032443	0.243	0.127666666666667	0.0863333333333333	-0.366047431662318	0.107427855460006	-0.576602318125786	0.0322855122782755	0.00964910728439128	0.00720227820940727	0.00635248392567923	0.0579542496716665	0.0317465689737024	0.104271066018114	0.0997245096834003	0.00959278430672647	0.00746403378506667	0.00628169358386616	0.0511757771686622	0.0257303386068284	0.0762568555243862	0.100214169952311	2237.17497817475	1447.65657465366	1196.21426035879
145	0.299046643190605	0.24395297861714	0.279325375822016	0.395520169312125	0.290373023235377	0.363315616153491	0.178553684542183	0.386442782319253	0.316051704126928	3.6726825522237	7.92093855518033	8.64284225775918	0.721903702578857	4.97015970553548	0.826399863250117	1.80962113867918	0.750105653474748	8.19102168577786	0.2425	0.12025	0.08825	-0.391302108921423	0.0688046568652492	-0.411055917064017	0.277227670465216	0.2505	0.129333333333333	0.0933333333333333	-0.310658160756757	0.0874892371653339	-0.613396244215981	0.177065510286918	0.00958607434827758	0.00727471164134582	0.00634437501233562	0.063869779911799	0.0303877487511349	0.110373836535512	0.107168811945583	0.00969132787176035	0.00750541649407185	0.00650632594093902	0.0514172742050977	0.0247619668186263	0.0697870389571969	0.109266384113078	2215.77813859026	1469.69121225258	1193.8806204314
146	0.0986681393129468	0.299326969029085	0.279198574641962	0.23577486153705	0.669417806696846	0.439313346308899	0.0202836439997074	0.363238520959394	0.174452823196417	6.28199569639764	7.23879720496188	8.64447721800025	1.40568001303836	2.3624815216026	0.598075257417804	5.38731623985132	0.826665462311212	10.2573476567606	0.23725	0.13825	0.088	-0.321643942347989	0.102382530372739	-0.589037103433191	0.0770179482368221	0.244	0.122333333333333	0.0933333333333333	-0.346720058812431	0.0693447559887016	-0.547471848226809	0.297972340476502	0.00951454055595936	0.00771999144325575	0.00633625078709946	0.0623570975676461	0.0307118133943821	0.0874517768067456	0.127339428015894	0.00960615110590786	0.00732876523326861	0.00650632594093902	0.0528418738129523	0.0241401656817827	0.0771702407711857	0.0993585313378929	2191.55709745673	1607.09585978262	1191.54387344106
147	0.189414815995589	0.318736387225796	0.266141667773728	0.180552693658704	0.399856032581183	0.706858345132223	0.334509595588064	0.0623276634670046	0.502921544483902	4.77024721639827	7.02288072872034	8.81594963781754	1.7930689090972	4.04570242141926	0.141435232842923	0.93136070728724	3.47433781191285	6.31999099851917	0.23225	0.11725	0.08475	-0.412446136146321	0.127837651493104	-0.622606226196701	0.387188367313044	0.2355	0.123666666666667	0.0956666666666667	-0.336161881135635	0.111254901093953	-0.450591129834614	0.149585929523709	0.0094445523204791	0.0071956311261523	0.00622921506372633	0.0655330557808541	0.0314671576431435	0.093590232115267	0.15875134342141	0.00949025328712184	0.00736299653470624	0.00657867138838808	0.0539747069448719	0.0239532654303384	0.0825190347185088	0.0933856324574527	2167.92312577629	1445.63904798367	1160.87972837295
148	0.167426668187464	0.15246813349724	0.210571230291898	0.629568554309321	0.334455906352055	0.0529398730280116	0.410227819984402	0.270603624826514	0.459340650286211	5.06041040144191	9.39666250240043	9.62930878511906	0.232646282718633	4.56889838367715	3.74581597585347	0.678140362513659	1.21368458615689	6.71319036225155	0.2545	0.119	0.0955	-0.347878415415072	0.129166236491314	-0.604024402947684	0.234689244936414	0.2375	0.1245	0.089	-0.487062778063887	0.108491554559258	-0.503622928959032	0.268838124717598	0.00974229599045229	0.00724194192612939	0.00657354400155427	0.0640133228891059	0.0308074742779022	0.089214209216027	0.151420191287956	0.00951799196708753	0.00738424935719838	0.00636865605052942	0.048479936487632	0.0250169073250689	0.0816831929671281	0.093867312719734	2268.90045469145	1459.71125940836	1260.32571049434
149	0.693841752921777	0.690743511010425	0.791374725787927	0.959241799757546	0.653866740114444	0.766041487978065	0.409620476780139	0.439005408427514	0.931097444744288	1.45006737315634	3.89603373110003	3.89864545879755	0.00261172769751283	2.4485780856412	0.0885400198767456	0.679901986427467	0.598880700663358	2.44614589465133	0.23575	0.1245	0.09525	-0.344143450476852	0.0933447608978152	-0.599438158778262	0.132502985665175	0.238333333333333	0.119	0.0906666666666667	-0.471118583499532	0.0949631759271984	-0.582925059766851	0.136118348308148	0.00949373658087971	0.00738424935719838	0.00656584144546177	0.0655271333853495	0.0291257903362112	0.0876900822365616	0.127288121054089	0.00952946394711358	0.00724194192612939	0.0064221283837681	0.0501815453940684	0.0246126076353507	0.0766288293322538	0.0927923760115212	2184.52529886448	1503.18424806385	1258.07600620765
150	0.758975129674522	0.95324900759588	0.978920456973584	0.962474203356177	0.981001520882427	1	0.280126087394356	0.96626286222036	0.746393061575693	1.1751300199976	1.59062525381887	1.59283885879995	0.0022136049810797	0.417708838802355	0	1.16647806226229	0.00178893800693913	4.28529384971902	0.235	0.12725	0.09225	-0.364609879799227	0.0718539304683284	-0.446287580538287	0.203081792359057	0.235	0.12	0.0925	-0.385358675031445	0.0814306380292874	-0.519511554289817	0.203391692606026	0.00948327297050531	0.00745362307864432	0.00647231907488371	0.0641105966167049	0.0291976432623526	0.101800018607131	0.103973341106625	0.00948327297050531	0.00726817812155173	0.00648019069439456	0.0533844903207298	0.0239562977812214	0.0804603559143913	0.0944438082284821	2180.99068112384	1524.50173668021	1230.8512971517
151	0.841873428072393	0.425057685137466	0.273322740187607	0.0980170417418051	0.0957231455027853	0.466015104332415	0.572162960844901	0.889496357781165	0.725539041582453	0.831688819918782	5.9833511530378	8.72086682579902	2.73751567276122	7.88917800588024	0.531408961849593	0.319076837145076	0.0193047470884267	4.45991178439017	0.241	0.1245	0.095	-0.366748032469309	0.0534479628736316	-0.619519579469876	-0.0365081985671237	0.234666666666667	0.128333333333333	0.0958333333333333	-0.441046257431404	0.129692332079447	-0.579900942704826	0.126387060883432	0.00956583779008996	0.00738424935719838	0.00655812507522166	0.0638371684211039	0.0287553489683645	0.0857814816860499	0.625278635350303	0.0094786092401615	0.00748063663110619	0.00658379267145831	0.0496670441256135	0.0241156875942878	0.0717599396987646	0.101020457813695	2208.91947587042	1503.18424806385	1255.82340092661
152	0.0688312622946795	0.288507242176613	0.339685416744912	0.45573257700041	0.935484792224469	0.00974910957344828	0.97998407159834	0.682134776223051	0.143474328930894	7.09825042239754	7.36382024534032	7.92017532165846	0.556355076318141	0.821924899260921	6.68017421408331	0.000629451790700841	0.167732659694593	10.8903411390864	0.25375	0.1205	0.09075	-0.411324295612652	0.143564586717583	-0.542784801395573	0.256970302196795	0.231166666666667	0.120333333333333	0.0931666666666667	-0.400851684856742	0.122785040656295	-0.494539579309354	0.116148330449921	0.00973282244091266	0.00728123500455766	0.00642478464065835	0.0613223454188378	0.0318446833663543	0.0971308778133912	0.139412538885015	0.00942914491517445	0.00727688722290916	0.00650111157189904	0.053301893603087	0.0242408635121704	0.0818614699881803	0.0969348347593265	2265.67025846738	1471.6800962391	1217.07849515229
153	0.245352030941064	0.486833904826541	0.569335421242377	0.588032230147406	0.809599880077565	0.0902873664831516	0.980496314916118	0.227851255297313	0.30650826040218	4.15356689040345	5.455643629939	5.74907144961981	0.293427819680801	1.59550455921635	2.8692423176708	0.00059764011803054	1.45422480173147	8.30452942181335	0.25525	0.128	0.0925	-0.387874047537273	0.100006169911029	-0.47212923086287	0.0394360788478211	0.240333333333333	0.127833333333333	0.0855	-0.343589961717116	0.114713013272943	-0.573032564931171	0.0939821932180157	0.00975173148130329	0.00747234353860819	0.00648019069439456	0.0599872289180013	0.0309962156881663	0.0992388984167479	0.101136077418402	0.0095567922050098	0.00746819074794123	0.00625415319736478	0.0521404252176	0.0258240948638617	0.0768811849411199	0.110934407953693	2272.11879192912	1530.26811020718	1233.13627237216
154	0.00411493580824468	0.00514781283867553	0.00982383084039785	0.828842837792001	0.261043716607599	0.119432514099155	0.0121258626304307	0.0579884740430044	0.0133340047941952	13.2557533717409	18.4753651229803	18.5221014697017	0.0467363467214454	5.26634809796087	2.4247471148974	6.29237259269303	3.59400094107787	17.713042786688	0.229	0.12	0.08	-0.372264123148929	0.144785957462963	-0.661448237170935	0.1121152539069	0.2425	0.137166666666667	0.0908333333333333	-0.273462606526205	0.0722694213671076	-0.558563470822514	0.14934722754172	0.00939806691989983	0.00726817812155173	0.00606781749928278	0.066921983018715	0.0325551903179199	0.090594977709743	0.185136493829508	0.00958607434827758	0.00769451680780307	0.00642743925931319	0.0516984202858858	0.0244715345417736	0.0728291776766042	0.0979307853432067	2152.26081660356	1467.69996509084	1115.07748707435
155	0.95932368472293	0.996166098201851	0.998903593815052	0.966138022148898	0.989036075132424	0.841386967100911	0.862145440248171	0.634877779431127	0.867210905248497	0.303739336814033	0.613792477837706	0.615594687795237	0.00180220995753189	0.311855350981205	0.0400478940828179	0.0301521547917218	0.225503989999197	3.18669575082705	0.24125	0.123	0.08975	-0.300729636633622	0.104231126424158	-0.524443042746412	0.169081643777451	0.243	0.124166666666667	0.087	-0.292956329923784	0.126938231343173	-0.537153480964032	0.146770299398098	0.00956922168997437	0.00734591595654485	0.00639280084949865	0.0665888789234303	0.0306692364356549	0.0983514293090852	0.13237083618882	0.00959278430672647	0.00737576122882446	0.00630359958149643	0.0540615377745782	0.0258730838909256	0.080235403681891	0.118718616032109	2210.06599751292	1491.4398838437	1207.83612993407
156	0.155772520850561	0.175413982746556	0.17868616500685	0.271150939225113	0.292533094461388	0.036812144664215	0.961357667335079	0.284238930466811	0.424990568216306	5.22905794481994	8.96750233491912	10.1784175620596	1.2109152271405	4.94935961723968	4.35908166540321	0.00234739575080312	1.14670996123368	7.03745446092489	0.255	0.1305	0.0905	-0.293820324705823	0.150879513153545	-0.576641025858556	0.314519701727478	0.236666666666667	0.130833333333333	0.0843333333333333	-0.429447677839465	0.127517624163049	-0.501514594695667	0.0971525705834279	0.00974859053959876	0.00753413940860628	0.00641681094714233	0.0625038102670223	0.0320600785814695	0.0900683602211958	0.158515876482687	0.00950646960022004	0.0075423092833544	0.00621529774621845	0.0492921463399424	0.0259953942768766	0.0819723680322227	0.0963382120924925	2271.04732909587	1549.34432662169	1214.77246740117
157	0.733432541620314	0.65583995303487	0.76084915124638	0.925502494346242	0.577955823489196	0.824423550249915	0.290280506343185	0.774980580007193	0.656409917061847	1.28191252621764	4.15403647247877	4.16277963003813	0.0087431575593655	2.88086710382049	0.049221471814235	1.11831992032057	0.0817195010185969	5.02911601438953	0.23275	0.12575	0.0905	-0.521656182844996	0.114287391558235	-0.604576785318075	0.152863757280824	0.234666666666667	0.133	0.0888333333333333	-0.396577797050045	0.139551268027197	-0.590889727196386	0.104639028411492	0.00945163400913944	0.00741592655932937	0.00641681094714233	0.0580947981315814	0.0301429498991172	0.0890612881406877	0.116315426564614	0.0094786092401615	0.00759502088022709	0.00636327209279743	0.0501514722277031	0.0252917027296253	0.0723872543862336	0.113021478114614	2170.31162263519	1512.90810733732	1214.77246740117
158	0.313759929723643	0.372119183781515	0.23917573396894	0.0993034459573219	0.227921119419454	0.140770402443822	0.752912537010797	0.29870464784582	0.576169782182865	3.55451738146076	6.47512965252099	9.19182451942106	2.71669486690007	5.63730713796031	2.16951742486526	0.0990998482129726	1.07996829893909	5.69172764756111	0.224	0.11825	0.0965	-0.348762908266625	0.0652073046879907	-0.496098202365356	0.0054472713143421	0.236666666666667	0.120333333333333	0.0903333333333333	-0.332840690666476	0.134705532140541	-0.509346282911124	0.212539533190062	0.00932499210395749	0.0072221567778789	0.00660421704984177	0.0693021689749153	0.0276050946901594	0.0992053043072266	0.090295279832943	0.00950646960022004	0.00727688722290916	0.00641148693311137	0.0547297524426206	0.0250990694191311	0.0821106161486056	0.113466657086786	2127.69683081772	1453.69470670887	1269.29565305073
159	0.335312953391636	0.45017954302625	0.561954952636286	0.827322843844942	0.65879042414711	0.0834877945549768	0.676249142989572	0.6820206113448	0.724502658028736	3.38998897488273	5.76365584410087	5.81123932934133	0.047583485240466	2.42125035445861	2.99566179809881	0.174378857110241	0.167860142111749	4.46853622328413	0.23175	0.128	0.09325	-0.418492080320645	0.134565386385337	-0.539220278858922	0.216697732268162	0.246833333333333	0.125166666666667	0.0908333333333333	-0.293314357350461	0.12298652129151	-0.501573109702977	0.215793333989074	0.00943745206614319	0.00747234353860819	0.00650371954607261	0.0623062311270332	0.0298879405441709	0.0930520103647968	0.127980491244613	0.00964364139493591	0.00740117387976464	0.00642743925931319	0.0532999448237875	0.0254061107156209	0.0807295894774663	0.110499716742698	2165.52902070158	1530.26811020718	1239.97335770188
160	0.651237876717444	0.265345383187055	0.352484403955438	0.713511666349137	0.188725815168307	0.272390656647668	0.506619985770821	0.6838609629442	0.0698696729033603	1.63607553804104	7.64420535394311	7.77900001348098	0.134794659537874	6.14292447543994	1.20466815589134	0.441041935458998	0.165811993761963	13.0932091192475	0.23	0.1285	0.085	-0.323297185853659	0.0947319635709924	-0.519332976982433	0.445527847162562	0.2395	0.124	0.0873333333333333	-0.494899591267114	0.119185003470508	-0.67680275820151	0.381426296604085	0.00941245436369145	0.0074847769467748	0.00623754386571657	0.0661074005432768	0.0306769318566877	0.0993310878701277	0.128845488270225	0.00954544041500224	0.00737151067182246	0.00631451087851851	0.0480563889443622	0.0255341110047292	0.0680159184574742	0.121232904840409	2157.1053659882	1534.10115384939	1163.25760981343
161	0.944546584861914	0.513139030786065	0.314912115844235	0.0852323491638672	0.0981856181072835	0.689780741660652	0.718926300717101	0.79175062066125	0.899688174445386	0.378995196177129	5.24225198267959	8.20444345629949	2.9621914736199	7.82544826012236	0.159322825249546	0.129523790763415	0.0697160770969276	2.83668244570917	0.246	0.12475	0.09625	-0.397172241217672	0.173239535797846	-0.396201418330866	-0.0820507742502686	0.2425	0.122333333333333	0.0946666666666667	-0.398863637630103	0.119119009057634	-0.611422904813281	0.282406516109141	0.00963267326327944	0.00739060412041075	0.0065965692684195	0.0618437944255973	0.0306703040393413	0.104446808204742	0.254155684084249	0.00958607434827758	0.00732876523326861	0.00654781500846939	0.0514195742584906	0.0245538966824983	0.0715028751670815	0.11545171546456	2231.59150265911	1505.13359136582	1267.05748515411
162	0.302319616478105	0.135419406357769	0.0445914298429837	0.0312161852055558	0.0295385778465664	0.0912716709734759	0.341179925009892	0.955727469155857	0.21987125766455	3.64595605105569	9.7535987718984	14.3946329734972	4.64103420159881	10.7486769224415	2.85180043020773	0.905992658077594	0.00308201431107591	9.48208060407882	0.24925	0.1175	0.0955	-0.32563787393886	0.152682005486687	-0.665812105750305	0.590135963617349	0.2345	0.123833333333333	0.0958333333333333	-0.276835358895168	0.159404383527882	-0.368022032507592	0.144212367771932	0.00967517561916221	0.00720227820940727	0.00657354400155427	0.0660792173193719	0.0307755149967516	0.0830842280882238	0.168025862528282	0.00947627431470004	0.00736725577629018	0.00658379267145831	0.0557739492566732	0.0244282638085008	0.0875133540333156	0.098527645287136	2246.03873760222	1447.65657465366	1260.32571049434
163	0.288197030189405	0.217811839461174	0.306874338326694	0.909294503717516	0.338189870641876	0.673186363204027	0.0759241083445235	0.658115810932829	0.532506698562759	3.76318874038407	8.2871484100433	8.30012810430344	0.0129796942601388	4.53693936391937	0.177897492469128	3.15006135060412	0.195820463920427	6.06219111410941	0.24	0.13825	0.09125	-0.487637397074763	0.142039673240214	-0.306400269721783	0.223908719425573	0.236333333333333	0.126	0.0886666666666667	-0.445903664508612	0.150815629986465	-0.55244393471323	0.23606797749979	0.00955225747200135	0.00771999144325575	0.00644068784991091	0.0557284473188999	0.0308744530406867	0.107706553499332	0.09390519216335	0.00950184650412426	0.00742223313918299	0.00635788139023768	0.0497904267890553	0.0255312759357323	0.0776482735189088	0.11273368097131	2204.31971234789	1607.09585978262	1221.6814688182
164	0.713868917689572	0.263714761266455	0.253970500387246	0.25111871550382	0.106651134254766	0.687161208643891	0.664406816929729	0.328089400964831	0.268364240479273	1.36453351483942	7.66465971853904	8.98172891981812	1.31706920127908	7.6171954049787	0.162175746811045	0.188214535674888	0.956424375478491	8.7863127864371	0.236	0.12225	0.08825	-0.367426065080254	0.0285168346174504	-0.51336071280147	0.257113268362504	0.2395	0.125166666666667	0.094	-0.321713108944638	0.123403066481016	-0.51836384735332	0.0272430641052171	0.00949721530498675	0.00732661643626866	0.00634437501233562	0.0652630999963204	0.0290104848608746	0.100579925091502	0.106218313132532	0.00954544041500224	0.00740117387976464	0.00652712047160349	0.0534955816139303	0.0245510472752133	0.0780921222361541	0.100751562206628	2185.70072829149	1485.53646852753	1193.8806204314
165	0.257587418507949	0.196005494805498	0.181654670172808	0.220298174851521	0.192682532003399	0.150685692600201	0.342894162726769	0.383068109738484	0.593431218936369	4.03614559090056	8.62157334895892	10.1240012007802	1.50242785182127	6.08785560987963	2.06529575100103	0.899580711311501	0.760832530992047	5.54774601513388	0.22725	0.1185	0.09225	-0.470834644142767	0.0741476462601146	-0.542627933211083	0.0356369529905228	0.239666666666667	0.124833333333333	0.0871666666666667	-0.387240491901846	0.150018955562303	-0.617071871314036	0.148716773795027	0.0093727073234624	0.00722876216936556	0.00647231907488371	0.063328967750021	0.0287212410137563	0.0971748850015508	0.0866308120122488	0.00954771476356416	0.00739272022108538	0.00630905869010759	0.0515799730021779	0.0259393468523434	0.0733558892303114	0.130808832144671	2143.72829867041	1455.70261613539	1230.8512971517
166	0.00523815450916313	0.0213654469168717	0.0357901670907592	0.693499762669102	0.68476261265583	0.325343668985714	0.00111327682478189	0.327566176521575	0.00592369116062887	12.738286952339	14.8610448733198	15.0163676355405	0.155322762220749	2.27808068320155	0.967343212467313	10.6290036084065	0.958495699152081	18.1265122987849	0.2295	0.1345	0.10025	-0.408772807928163	0.129383050650067	-0.573558348304981	0.0232696089812514	0.238	0.112666666666667	0.0943333333333333	-0.347373132430708	0.0841431814081721	-0.560918431705604	0.0230587228727565	0.00940527004143295	0.00763111996996496	0.00671733057211029	0.061372549595829	0.0284735935345902	0.0842859506308383	0.113481351111732	0.00952488118985431	0.00707187741476966	0.00653748017980387	0.056086766690623	0.0238960795782626	0.0790773191687962	0.0918117160818917	2154.68591887615	1579.4094459225	1302.52773028174
167	0.345356771682232	0.537713494294047	0.365239054998706	0.107262582527907	0.363767966689448	0.696913675421696	0.526140570636284	0.107369168162182	0.744806905243657	3.31647091265768	5.04767239107605	7.64176901889732	2.59409662782127	4.32529810623964	0.151702492998083	0.401839923035368	2.59252320339965	4.29865596372386	0.24625	0.12075	0.08525	-0.369414849794877	0.0818111395031197	-0.514263851182862	-0.193229406617298	0.242833333333333	0.125	0.0946666666666667	-0.412496114283768	0.109442628862081	-0.633786386014182	0.18715909269207	0.00963596879910623	0.00728774823846115	0.00624585655551391	0.0639845421959446	0.0314976030519899	0.103009839026318	0.412690979792724	0.00959054962443901	0.00739694919738634	0.00654781500846939	0.0503370758327145	0.0244513652598435	0.0688099982054134	0.1093199458647	2232.71088973233	1473.66662128292	1165.63227684915
168	0.52564581856973	0.690611430448279	0.786815420418185	0.838298047576439	0.789533540611116	0.565628254599084	0.16589186900019	0.69354130156747	0.60425723394569	2.23213872063934	3.89701034663813	3.93865530323819	0.0416449566000665	1.70651658259885	0.330052366178279	1.91968065510264	0.155278416210422	5.4579780667668	0.2415	0.12725	0.094	-0.275974996809873	0.12342848140271	-0.456594241892593	0.186159436523171	0.2365	0.136833333333333	0.0916666666666667	-0.351075621167509	0.111741121743308	-0.574799596563774	0.216808951367419	0.00957260112749785	0.00745362307864432	0.00652712047160349	0.0661157882115154	0.0301939487987908	0.0999709047826574	0.125288746170589	0.00950415906431284	0.00768664610706768	0.00645389578703122	0.0504870989789553	0.0245966251239072	0.0713697343470611	0.106438123218521	2211.2111533965	1524.50173668021	1246.78383269527
169	0.810214691251567	0.959685571895428	0.866552074821078	0.192773660208892	0.693457164840572	0.923287752171443	0.395274760065961	0.670166107599369	0.709562672785265	0.962955110462644	1.49712101395926	3.19341268801873	1.69629167405947	2.23045757755608	0.00927237052928831	0.72265389749009	0.181407885319459	4.59241167828687	0.2345	0.133	0.09925	-0.382796650503116	0.124741485151734	-0.545481212268239	0.335925073919255	0.235333333333333	0.127166666666667	0.0966666666666667	-0.404101201352141	0.100353759200645	-0.525475412414646	0.146449509005507	0.00947627431470004	0.00759502088022709	0.00668745690004017	0.0619717393447768	0.0288716430457684	0.0876933808670736	0.124238379888011	0.00948792855010322	0.00745153779333639	0.00660930802636742	0.051072149211786	0.0236594928555348	0.0757990541496515	0.0905446053099129	2178.62731786189	1568.20020823966	1293.72769194992
170	0.16769952334694	0.403878803551253	0.515848972943988	0.858930994544928	0.886266934510042	0.220770336750554	0.325732212870414	0.119972498652863	0.462260607378152	5.05659578349878	6.17496418296287	6.20655395948052	0.0315897765176487	1.14995817598174	1.49935692028339	0.965790706547523	2.41767991911365	6.68625997807697	0.23975	0.13	0.087	-0.406437474529366	0.0890806930228543	-0.668434380782723	0.137130692736469	0.229166666666667	0.123333333333333	0.0961666666666667	-0.351352297587148	0.0826695886818879	-0.578437107715614	0.136532489334358	0.00954885118899204	0.00752185410285073	0.00630359958149643	0.0610347601192531	0.0308349967763384	0.0823966522018229	0.128393156932027	0.00940047005188442	0.00735446498317216	0.00659401698317738	0.0544716322513703	0.0231474280380702	0.0732694643510518	0.096840883935517	2203.16634736803	1545.54682515442	1182.16565470393
171	0.419936979162245	0.192491942301481	0.155177173302278	0.161483580147403	0.0985201449437694	0.113378050912344	0.600172498658008	0.633498201797466	0.162207446454843	2.82171944321817	8.67834749029862	10.63862558236	1.96027809206134	7.81690613914179	2.50649216192505	0.274735808481637	0.227346734855018	10.4951303250329	0.24475	0.12	0.095	-0.336058556856521	0.0522370325667205	-0.692981981769478	0.281424853533971	0.231	0.1235	0.0921666666666667	-0.287273681478053	0.132303375444831	-0.619290637553528	-0.287607980970606	0.00961612987260797	0.00726817812155173	0.00655812507522166	0.065672514244021	0.0289881733429098	0.0792234881550247	0.136412155200647	0.00942676678219966	0.00735873293952414	0.00646969199950008	0.056075910338639	0.0245002136534927	0.0714751092233129	0.244077409038204	2225.97433140161	1467.69996509084	1255.82340092661
172	0.931570652206479	0.814896784239754	0.889436371862023	0.993005095316808	0.642790771802491	0.863330940834592	0.530356577506613	0.943961024855526	0.610178862372351	0.441366310300509	2.95159840278211	2.9516752617601	7.68589779909234e-05	2.51030895145959	0.0296306581640238	0.393708293689087	0.00494100500236527	5.40902315017688	0.2405	0.12825	0.09275	-0.278639155394539	0.0382364830777599	-0.495587500616565	0.201372478884496	0.239	0.124	0.0931666666666667	-0.353270782073947	0.0879183397909608	-0.495059154600328	0.174137036092565	0.00955905658427602	0.00747856491692145	0.00648804794472625	0.065910192733635	0.0287746983894018	0.0970358149797213	0.106707114999971	0.00953860537480444	0.00737151067182246	0.00650111157189904	0.0529093211365445	0.0241736711622763	0.0805208770481128	0.0932273853806201	2206.62233144063	1532.18575007751	1235.41826940452
173	0.0946875674720831	0.042496873002	0.0561089014910135	0.402644258198988	0.118105307551677	0.184819345957952	0.033307635220559	0.373620782017295	0.0681003325238606	6.37589369673879	13.0341476588983	13.73456273384	0.700415074941702	7.35866903710121	1.75843895240723	4.52989633915422	0.791586670532524	13.1688231257331	0.23525	0.13375	0.08925	-0.356431407386492	0.0513363382598384	-0.413605305109169	-0.102715554517668	0.246833333333333	0.119333333333333	0.0945	-0.434178164031834	0.119552068486553	-0.645291362142534	0.0642115910881929	0.00948676541867957	0.00761311030225079	0.00637671937794133	0.0626276690770265	0.0293178327555347	0.103371868538278	0.394337656316291	0.00964364139493591	0.00725070553876306	0.0065426506967031	0.050400103528538	0.0248057823868519	0.0695444459017553	0.10528385576599	2182.17027630065	1573.81453704157	1203.19661681058
174	0.469012862639222	0.589582645159605	0.70234280269534	0.954559514644213	0.714232270355635	0.648142793832868	0.184966130934759	0.452079283721403	0.663790637550135	2.53492244267909	4.64877126147985	4.65201821253868	0.00324695105882711	2.11709576985959	0.208249636250912	1.75726412185759	0.565433414236395	4.96863796227968	0.246	0.1315	0.08875	-0.273546483265926	0.107105592791805	-0.6144101935305	0.22740245076754	0.242	0.1225	0.0931666666666667	-0.375949825729495	0.0961075298734769	-0.547278767909564	0.23199580654407	0.00963267326327944	0.00755860048028802	0.00636057758569234	0.0642598849785842	0.0312228872264897	0.0868688753875751	0.153198014669272	0.00957934663434675	0.00733305951707338	0.00650111157189904	0.0521724018141903	0.0244507259878762	0.0772014784719132	0.10178857691004	2231.59150265911	1556.91291932123	1198.54480115048
175	0.480731913089009	0.647083815949391	0.754120250228272	0.973486538360664	0.781625460406939	0.534277403759799	0.210509565761155	0.557772710533825	0.893060977860065	2.47002877462	4.21887385551963	4.21997847485909	0.00110461933945771	1.74994970023909	0.386249571238295	1.56791843029168	0.343575325692655	2.91156357381939	0.2265	0.1165	0.08775	-0.298904696265027	0.112335385883417	-0.608714637109686	0.223558106579647	0.231833333333333	0.124833333333333	0.0911666666666667	-0.39531567139329	0.114673621795348	-0.54599245869202	0.210163602242941	0.00936176780037692	0.00717562678864397	0.00632811119099711	0.0713409068018838	0.0302282372628344	0.0937680922853136	0.160952684889098	0.0094386367329256	0.00739272022108538	0.00643804139208975	0.0523398292838647	0.0244674746783602	0.0774030117872777	0.104427606408829	2140.05017280763	1439.57195762891	1189.20401141499
176	0.667464488311493	0.8137401720164	0.885983356133582	0.865956763078716	0.839861187329412	0.668513204230604	0.24411863519354	0.671239842847265	0.796786638642106	1.56450539820071	2.96088310527921	2.98937534151992	0.0284922362407087	1.42486994331921	0.18334619612142	1.35665158457959	0.180155264257337	3.85085733674231	0.24525	0.11675	0.093	-0.467398506707158	0.084653347088189	-0.654642117625066	0.260620149537662	0.2415	0.1245	0.0905	-0.445681755719846	0.121052753921779	-0.5710297195013	0.17623507870017	0.00962276038924146	0.00718230544503315	0.00649589087802047	0.0612414212307586	0.0299910841715834	0.0858081466135998	0.127710385746102	0.00957260112749785	0.00738424935719838	0.00641681094714233	0.0494946887307322	0.0251566483032275	0.0758498033713988	0.103567383276317	2228.22525078954	1441.59674395688	1237.69729545782
177	0.043433296035241	0.0568032475647206	0.0929040651005721	0.99262271241956	0.390956041174069	0.0302007288618203	0.134718984292423	0.432626983923872	0.124038484550908	8.12829664797755	12.2410049277205	12.2410904197604	8.54920399433468e-05	4.11279377178289	4.69782979519732	2.23726612390965	0.615760777259311	11.3506467503031	0.22475	0.11925	0.084	-0.477640616579799	0.0978364295819401	-0.475890375565903	0.0309156434867794	0.2435	0.129333333333333	0.0885	-0.354356797411878	0.138671750156943	-0.621397506654538	-0.0801124576631546	0.00933607518714101	0.00724851634782059	0.00620413133507112	0.0631880267245519	0.0305819529829056	0.108105025877944	0.0967445558828579	0.00959947654692627	0.00750541649407185	0.00635248392567923	0.0510898538767017	0.025789535556216	0.0710643004500037	0.283030040969921	2131.41788328763	1461.71200195819	1153.72671135118
178	0.62755165233148	0.860966801316544	0.73551777879221	0.178477525590428	0.620769512774774	0.931764026787493	0.980624773140034	0.19081478176381	0.714309818350603	1.7423870930179	2.56637271669751	4.3766286978389	1.81025598114138	2.634241604821	0.00733174780179979	0.000589791959100694	1.71131548661378	4.55313516348961	0.24375	0.13	0.08875	-0.424067827541047	0.109759604839079	-0.544980381497894	0.286596462931767	0.243	0.129833333333333	0.0965	-0.371352082305132	0.112475404856641	-0.454599747807958	0.0770093050092591	0.00960281603426276	0.00752185410285073	0.00636057758569234	0.0597546683157591	0.0311180593686439	0.0941762715174719	0.124557985639308	0.00959278430672647	0.00751775084272624	0.00660421704984177	0.050546335485382	0.024233908943369	0.0797577092384258	0.0855847695736336	2221.45625552876	1545.54682515442	1198.54480115048
179	0.69918526325822	0.62383214977808	0.663484117517625	0.446512330970173	0.471218342612932	0.357914902369658	0.931388761575029	0.475582071860246	0.598494245882702	1.42714091683592	4.39165977511948	4.97114968111782	0.579489905998344	3.5440087642819	0.845196090689569	0.00741281186492415	0.508976927857475	5.50571812690343	0.243	0.12575	0.09175	-0.394582806225334	0.0713329055546268	-0.414962745201344	0.418910435704242	0.235	0.126333333333333	0.096	-0.410547661960927	0.0967707523923036	-0.601466265080594	0.328254345506757	0.00959278430672647	0.00741592655932937	0.00645653251800671	0.0621245539613584	0.0298198132104654	0.105234737253266	0.104289660701711	0.00948327297050531	0.00743062704085067	0.00658890786499756	0.0510867060616978	0.0236852281752208	0.0705946389066276	0.10440690332162	2218.05346159294	1512.90810733732	1226.27238311246
180	0.353934026416247	0.0965157556518336	0.121365558093699	0.412441801846042	0.0857639077924393	0.702484888203357	0.687532084545454	0.0861728525741761	0.0839029653267147	3.2551488861609	10.7470540465401	11.418805024281	0.671750977740885	8.16365613812013	0.145899771705444	0.161770040660485	2.94445330945473	12.5485239105005	0.2425	0.13025	0.0875	-0.303481577104106	0.0344120099020269	-0.45160943138883	0.289243830622176	0.239166666666667	0.1275	0.0976666666666667	-0.338663667920731	0.11851791682303	-0.625244519444594	0.126958711847353	0.00958607434827758	0.00752800133847464	0.00631995616463924	0.0642160108378103	0.0297751503206688	0.10293764557368	0.106057301054156	0.00954088572205389	0.00745987264300973	0.00663972796416868	0.0525117234826201	0.0239490338177401	0.0677063176857848	0.115788704898499	2215.77813859026	1547.446679301	1186.86102633454
181	0.718025155088631	0.780772655596412	0.863928243506949	0.994315010966397	0.759079467936712	0.977085655090138	0.581707978379747	0.324638000566043	0.925741056026712	1.34690979166044	3.21998733411601	3.22003810169917	5.07675831613597e-05	1.87312831003874	0.000825000464828918	0.303481567348172	0.970169135714968	2.51792764366712	0.23875	0.119	0.084	-0.340051508398452	0.13989379147057	-0.524824810605615	-0.0987726370122959	0.239	0.122666666666667	0.0896666666666667	-0.43151285019684	0.113366730187371	-0.57572550560138	0.0187492297424063	0.0095351810989249	0.00724194192612939	0.00620413133507112	0.0668195366759049	0.0322329744168526	0.103590239637975	0.326975411620032	0.00953860537480444	0.00733734939374163	0.006390124773828	0.0506924430770515	0.0250574688941105	0.0764371915522499	0.0921262391392093	2198.53916171054	1459.71125940836	1153.72671135118
182	0.317351000790675	0.540715502374943	0.487143473146854	0.230768764192574	0.568951979937957	0.092003713453213	0.495188772786263	0.922198679745116	0.329504467474466	3.52642518491848	5.02418086090256	6.4602976456008	1.43611678469824	2.93387246068232	2.83896053831631	0.465232249456676	0.00953836093140126	8.03515176493255	0.2235	0.1265	0.09425	-0.43408902934098	0.0879244081935071	-0.538702879872367	0.0245928608663306	0.238	0.131166666666667	0.0948333333333333	-0.348660384824487	0.12124666571198	-0.517635837027309	0.176925117097998	0.0093175792801468	0.00743481763438945	0.00653489258982734	0.0633741782803381	0.028403405655927	0.0931629263379977	0.092955912904359	0.00952488118985431	0.0075504629564378	0.0065529731297733	0.0515593382661801	0.0243260635339402	0.0758577507012914	0.100927674395545	2125.20893988398	1518.71510326381	1249.04811062735
183	0.879378864310569	0.933544395898012	0.967974570262214	0.978636224129047	0.882981537566115	0.758195229041957	0.575879148479121	0.64158170328448	0.599837069986009	0.673669949039322	1.84314463598275	1.84386173596067	0.000717099977919133	1.17019178692135	0.0947726293252344	0.312944122521003	0.216679500912505	5.4945852707252	0.237	0.1315	0.09375	-0.310135833042382	0.0808176965469116	-0.513296294414721	0.259088697180291	0.234333333333333	0.127666666666667	0.091	-0.398330624355004	0.0814545477015561	-0.497883557441043	0.240261390544205	0.00951108460509014	0.00755860048028802	0.00651933429192007	0.064549283740502	0.0292410721999061	0.0937129969383212	0.117605582306578	0.0094739373470347	0.00746403378506667	0.00643274359002809	0.0512778169934029	0.0241404412914311	0.0800623564990094	0.0906573506748174	2190.38859065228	1556.91291932123	1244.5166192474
184	0.281451003981762	0.459402439575978	0.301639494201028	0.101705932615502	0.337547122313934	0.261504391272626	0.168380006459674	0.506191598202234	0.713807555945927	3.82101651004268	5.68484976464242	8.36343680902064	2.67858704437822	4.54242029897796	1.260775282135	1.89730748981583	0.441931655181179	4.55729419372889	0.238	0.12375	0.0895	-0.371863965138884	0.0872334824497995	-0.661410184457007	0.0327225244406379	0.247833333333333	0.133166666666667	0.0856666666666667	-0.343497847730246	0.141267839759856	-0.590908462707627	0.286251857141138	0.00952488118985431	0.00736512669922574	0.00638476762527928	0.064334095900514	0.0301998791529671	0.0841338433579331	0.120350140150629	0.00965673922280807	0.00759904767326459	0.00625967540792258	0.0500415540296817	0.0265209339176828	0.0737172565887003	0.126188990367032	2195.05433286041	1497.32244079885	1205.51790730939
185	0.84069477513932	0.917395061539135	0.958441350260633	0.990244774375707	0.879997521483016	0.360668769173964	0.921770882371336	0.9544227452593	0.409482971760384	0.836597760418954	2.02489243511809	2.0250419264994	0.000149491381307598	1.18844416608044	0.835563268070473	0.00964388311967923	0.00326654752188915	7.18887470853305	0.23125	0.127	0.0895	-0.429670830400044	0.124294038673213	-0.538126509405063	0.141984760929956	0.239166666666667	0.126333333333333	0.0898333333333333	-0.376685464597293	0.156282520229968	-0.588820750863846	0.121052132508497	0.0094303332041965	0.00744736407165702	0.00638476762527928	0.0621854629407695	0.0303986767408419	0.0955749498549162	0.122928832391364	0.00954088572205389	0.00743062704085067	0.00639547526222193	0.0516366694422433	0.0255431783050597	0.0741210512607852	0.125098991585476	2163.12929896922	1522.57511501569	1205.51790730939
186	0.303122252242394	0.253876189527005	0.350809784078019	0.9332535414036	0.385067529711933	0.27848675108194	0.114879012372557	0.493204829968992	0.376847812994184	3.63944128670119	7.79025338029896	7.79726779274279	0.00701441244382295	4.1578265060416	1.17445985850827	2.48578507478851	0.469527046026087	7.51963800925995	0.24275	0.12225	0.092	-0.469273124427148	0.131595045352767	-0.711026006418769	0.14173830193434	0.233333333333333	0.133	0.088	-0.344791791397583	0.108203071538762	-0.55855611904082	0.109819749565292	0.00958943154460546	0.00732661643626866	0.00646443303370246	0.0600112105210739	0.0307590516180177	0.0775515606892745	0.151810267799046	0.0094598725699115	0.00759502088022709	0.00633625078709946	0.0518868804734409	0.0249479870206686	0.0752756503109061	0.10324850906714	2216.91648009573	1485.53646852753	1228.5633364946
187	0.281114946456608	0.548242861119175	0.523019311959405	0.277630026197275	0.6770853860917	0.161558776026762	0.9706472161076	0.148526454242343	0.288591830061074	3.82392971347872	4.965521137623	6.14417591580059	1.17865477817759	2.32024620232187	1.95957502538477	0.00135398690235888	2.08731969217661	8.52485200464449	0.24925	0.12675	0.096	-0.446073725506466	0.125888277222217	-0.609626055728768	0.0713661422781736	0.237	0.127	0.0875	-0.390897593404361	0.113765977837587	-0.520052801192078	0.234017622213433	0.00967517561916221	0.00744109559822013	0.00658890786499756	0.0589123307324511	0.0303492337103843	0.0855042238456648	0.120518644869851	0.00951108460509014	0.00744736407165702	0.00631995616463924	0.0513206124382061	0.0253016874113655	0.0803313854457408	0.10342437138148	2246.03873760222	1520.64623847712	1264.81644322679
188	0.599016115116182	0.111159507030321	0.0883319628918151	0.151533812646697	0.03252310512073	0.499107310321793	0.429098764146032	0.404244528360932	0.91194207246663	1.87376384207892	10.3369849413612	12.3937274259006	2.05674248453943	10.5199635838217	0.45683405562886	0.625261523915469	0.695663915917066	2.69220872096603	0.23	0.13225	0.091	-0.465770130501284	0.168687125309896	-0.563764160096705	0.203937572854896	0.235833333333333	0.126833333333333	0.0861666666666667	-0.392656511239635	0.0735861018573936	-0.694995385128504	0.0944178281736642	0.00941245436369145	0.00757685113266344	0.00643274359002809	0.0594830919667252	0.0306571825300237	0.0903840622011906	0.13862107158723	0.00949489666307287	0.00744318614266912	0.0062761996026128	0.0514512909178582	0.024840385711591	0.0658878760108975	0.0978762113446546	2157.1053659882	1562.56636689881	1219.3814931271
189	0.159381345394706	0.263115775512062	0.264561127851743	0.280442756881744	0.453744022890928	0.335927645736121	0.741905112622627	0.0347985415353406	0.620320378770711	5.1755989721787	7.67219851230038	8.83714152540051	1.16494301310013	3.66154255322181	0.925911239073685	0.108459258403855	4.45503311337598	5.32538619348992	0.231	0.12975	0.08225	-0.391103042280439	0.126505668914231	-0.531484871002503	0.00557847266214878	0.239333333333333	0.1275	0.0945	-0.382828882714777	0.079519136497392	-0.391352340104639	0.188118309160712	0.00942676678219966	0.00751569767924462	0.00614502639739752	0.0630594623130956	0.0318928053055523	0.0993871808619111	0.121043003636024	0.00954316406830888	0.00745987264300973	0.0065426506967031	0.0511653818956578	0.0238747622456626	0.0853970367499241	0.0797362319438708	2161.92732920705	1543.6447605734	1136.92220358942
190	0.763615076356854	0.911095822116285	0.919005529321165	0.473729575351726	0.835651736997873	0.292567032529831	0.812267974035961	0.942713869390807	0.746773441865682	1.15583550754309	2.09147926298101	2.60474262143907	0.513263358458062	1.44890711389598	1.10777083863286	0.0564068287767441	0.00516376094310544	4.28208724386566	0.22825	0.12225	0.08875	-0.37283416645294	0.105747510989197	-0.446994976529505	0.0896241135212795	0.237333333333333	0.120666666666667	0.0883333333333333	-0.365633511673314	0.131659905752671	-0.546525937272044	0.199847858553736	0.0093872268942634	0.00732661643626866	0.00636057758569234	0.0663513148004875	0.0300337550828698	0.106112029078848	0.110260927777775	0.00951569153050702	0.00728557828429421	0.00634707968187117	0.0535459124264998	0.0254152246238896	0.0800822274553738	0.116135284175953	2148.61254078674	1485.53646852753	1198.54480115048
191	0.624290480390658	0.628816276002883	0.722035373869133	0.713788836576308	0.603654546562509	0.599481834192898	0.339636421532874	0.47879626515059	0.883123331196703	1.75721002104183	4.35452855218318	4.4890505063413	0.134521954158117	2.73184048529947	0.275778119332244	0.911803228161261	0.501603817448085	2.36627358870667	0.24325	0.124	0.08525	-0.345225346359489	0.0854580056219401	-0.574309097452982	0.307378324041864	0.238666666666667	0.1305	0.0893333333333333	-0.443485330717257	0.108006407494877	-0.685479857633558	0.239165629949632	0.00959613263928836	0.00737151067182246	0.00624585655551391	0.0644111071807682	0.0313584459953397	0.0957085988521128	0.136373951153754	0.00953403867157775	0.00753413940860628	0.00637940379979704	0.0486499141581198	0.0250201187122279	0.0646327252357867	0.116271974571745	2219.18908403239	1499.27867674733	1165.63227684915
192	0.757150062065789	0.690142438007716	0.790423947056546	0.935597959896151	0.604972567658999	0.512960202127914	0.591976837220423	0.534170296619468	0.678617461597032	1.18272674831678	3.90047801788023	3.90700727727744	0.00652925939721172	2.72428052896066	0.428023868867967	0.287267636259458	0.386452010276116	4.84708798446118	0.22875	0.127	0.09	-0.31156283399057	0.189624875747595	-0.453198433226854	0.179970197661743	0.223166666666667	0.130666666666667	0.0936666666666667	-0.325572165724888	0.122713200911373	-0.48253077708744	0.210171702400145	0.0093944582958964	0.00744736407165702	0.00640081910716287	0.0671760923988946	0.0310169745897927	0.102682211342428	0.143944708620768	0.00931262665875855	0.00753822637447834	0.00651673576521466	0.0543830073292573	0.0237597642013222	0.0789140598945823	0.0997852387787207	2151.04614207369	1522.57511501569	1210.15129238999
193	0.0214320337532055	0.053398453921053	0.0819275636858647	0.647787909529692	0.568950700151244	0.00382556303600127	0.656312909726901	0.183708553208962	0.058841175984478	9.68607627829624	12.4112558791021	12.6199563045011	0.208700425399002	2.93388002620486	8.36481149041174	0.198033429296629	1.76736471202548	13.5965108486788	0.257	0.123	0.09375	-0.375218990384921	0.124284301355624	-0.544734228512454	0.176789137274994	0.231666666666667	0.126	0.086	-0.343383779258167	0.124734722214797	-0.338628388554059	0.218223372941637	0.00977360023895061	0.00734591595654485	0.00651933429192007	0.0615237371193819	0.0312232757863135	0.0942724929634057	0.131301577680807	0.00943626688248323	0.00742223313918299	0.0062706985918967	0.0537314956673554	0.0254107088247186	0.093635296451457	0.0908837253137368	2279.58225575508	1491.4398838437	1244.5166192474
194	0.484329469528576	0.825594028468712	0.587504956992888	0.0983509187799256	0.533583594388103	0.855490050345036	0.209451990867167	0.395767499579902	0.693185712792323	2.45035729400115	2.86496776428248	5.59705102000225	2.73208325571977	3.1466937260011	0.0331669996430719	1.57521010263372	0.721148313756203	4.72743059601846	0.23725	0.1305	0.09775	-0.354035916891004	0.124870348960591	-0.431664529997933	0.35023768788963	0.238833333333333	0.122	0.0926666666666667	-0.325044722265723	0.137550212412638	-0.469278791907644	0.100392774092084	0.00951454055595936	0.00753413940860628	0.00664225327086051	0.0632517827085276	0.0292928093775372	0.0984895358471028	0.112465528678883	0.00953632302512509	0.00732016341321682	0.00648543045463204	0.0542507706702955	0.0248818515175749	0.0832640353798674	0.104052127403058	2191.55709745673	1549.34432662169	1280.44361369801
195	0.845130641518695	0.880904371803173	0.918554556687236	0.636363113748227	0.77388702417278	0.714123357453723	0.88202457410516	0.432293978127843	0.707259063755603	0.818109978943539	2.38690044479881	2.61043069032166	0.223530245522852	1.79232071137812	0.134193239124215	0.0220235100323407	0.616652464250365	4.61144598796493	0.2325	0.125	0.096	-0.294624290020377	0.117794588903863	-0.458337302409917	0.0477789284007574	0.235666666666667	0.124	0.0913333333333333	-0.344117682444316	0.085597679620039	-0.543813047663026	0.151833173129795	0.00944809548290697	0.00739694919738634	0.00658890786499756	0.0677024002836739	0.0291945320222422	0.0996783202546224	0.115134432344162	0.00949257599094768	0.00737151067182246	0.00644333268160202	0.0536333683353815	0.024228232891699	0.0777689002398699	0.0982023642200789	2169.1180747067	1507.08064502575	1264.81644322679
196	0.856891645208699	0.870389317210893	0.791123894439081	0.233721737886762	0.535990486208432	0.977542651278969	0.586965080207171	0.520503610875548	0.970391656224659	0.768894566019299	2.48278485792252	3.90085240182088	1.41806754389836	3.13195783580159	0.000792412924056407	0.295108891154086	0.412895301296885	1.79327390088881	0.25375	0.123	0.0835	-0.503382065268018	0.109307515933138	-0.732238959939911	0.505197485707599	0.2535	0.126666666666667	0.0871666666666667	-0.439431037801342	0.121474557406639	-0.607521614953905	0.230088451471535	0.00973282244091266	0.00734591595654485	0.00618732708916008	0.0567877739147217	0.0328651702247974	0.078400752694598	0.155976387225108	0.00972965611437794	0.0074390039992839	0.00630905869010759	0.0478591678512162	0.0263368571037134	0.0736164912097775	0.11208812799078	2265.67025846738	1491.4398838437	1148.94180224077
197	0.565199974756589	0.246385684982503	0.334332471914655	0.761888908514916	0.203259665729354	0.213502293726202	0.759492282215812	0.628752317662855	0.590819880424672	2.03487469341781	7.88851021284063	7.9803199707203	0.0918097578796733	5.9454452773025	1.54751753966229	0.09372634085139	0.233756505854217	5.56945633174267	0.22825	0.12625	0.09825	-0.496812173925197	0.146058934994382	-0.637231788285936	0.210061704811077	0.239	0.128333333333333	0.0953333333333333	-0.342499753862804	0.101754099524564	-0.50957043541473	0.206365953057368	0.0093872268942634	0.00742853015610357	0.00665737403670038	0.0598292720586357	0.0289610132465906	0.081872108063451	0.138368169158577	0.00953860537480444	0.00748063663110619	0.00656841049666286	0.0522339482599864	0.0240559457487305	0.077101765884281	0.0972221394461699	2148.61254078674	1516.78170555971	1284.88290992443
198	0.588144378046992	0.708669420913705	0.46329572282205	0.0878455367959343	0.313718618172587	0.802985585029899	0.297763097927326	0.328314970884463	0.841012441111228	1.92487618706218	3.76331750784084	6.67673521296092	2.91341770512008	4.75185902589874	0.0622428022470558	1.0841855741246	0.955532748337646	3.44503620901154	0.2385	0.127	0.0975	-0.298437538078792	0.168307263201086	-0.495248647204691	-0.0893843416927175	0.236333333333333	0.134166666666667	0.0916666666666667	-0.379764509357171	0.140517935455793	-0.566347715060925	0.265398686517047	0.0095317523127217	0.00744736407165702	0.00663467289639972	0.0659539938164978	0.0299592374738821	0.0950395843417752	0.246747833986684	0.00950184650412426	0.0076231254831714	0.00645389578703122	0.0502165378132967	0.0249423592310321	0.0727616085348332	0.112892054568813	2197.37892894219	1522.57511501569	1278.21971685967
199	0.848297733182777	0.28707189322658	0.0824183558311304	0.0223107240729636	0.0189249921861986	0.731156674821405	0.740991089594996	0.458888188449544	0.280137547300783	0.804887170001166	7.38067571417923	12.6020646799188	5.22138896573961	11.7971775099177	0.118052234724018	0.109257465301198	0.548605153281642	8.63238354168637	0.2395	0.12625	0.088	-0.313753160816331	0.0922565819026511	-0.459949660150664	0.404552069464922	0.2425	0.1285	0.0923333333333333	-0.481193521670098	0.111166543360544	-0.648809503928226	0.0588094099651733	0.00954544041500224	0.00742853015610357	0.00633625078709946	0.0654825648840334	0.030680826961092	0.103673047196717	0.120746871176643	0.00958607434827758	0.0074847769467748	0.00647494454786243	0.047297486324766	0.0248023323445936	0.0673966820484942	0.0902248529296995	2202.0116107959	1516.78170555971	1191.54387344106
200	0.24699612441481	0.572593211723566	0.284097827404916	0.0511372613275179	0.349211737618675	0.152941908541127	0.148931684902551	0.712968064476632	0.297118680050903	4.13748210149788	4.77793960131748	8.58171157639663	3.80377197507914	4.44422947489875	2.04266087988071	2.08315891999428	0.135330414933378	8.4187660418648	0.24425	0.1225	0.0905	-0.348277993976562	0.111772216232086	-0.458792966128428	-0.143216306047599	0.231833333333333	0.132333333333333	0.0926666666666667	-0.320932989844493	0.117293390221334	-0.537910575942694	0.238868857560063	0.0096094817664591	0.00733305951707338	0.00641681094714233	0.0645730130190795	0.0308437075363364	0.10392133147229	0.321659573536027	0.0094386367329256	0.00757887397813814	0.00648543045463204	0.0529193154688422	0.0242779386365823	0.0749783274860454	0.107063008939243	2223.71800214401	1487.50659799253	1214.77246740117
201	0.227380685481762	0.119025149942268	0.141672339874691	0.37280811054111	0.158931166986014	0.90093877239175	0.0480322611183189	0.441995180711398	0.3049610184919	4.33613530314324	10.1363765036804	10.9306597156028	0.794283211922448	6.59452441245958	0.0154941580476589	3.90885676637299	0.591097124758562	8.32317447763601	0.23825	0.13375	0.088	-0.442982987973178	0.101204218174475	-0.511458783905343	0.310694430149494	0.239333333333333	0.120333333333333	0.0925	-0.305551278649883	0.144899493732186	-0.595703789039919	0.501691082298783	0.0095283190113257	0.00761311030225079	0.00633625078709946	0.0588683509693262	0.0307575303276229	0.0961629607493775	0.115288104257301	0.00954316406830888	0.00727688722290916	0.00648019069439456	0.0551607025338218	0.0250133366668643	0.0743321428566893	0.127752557432355	2196.2173196562	1573.81453704157	1191.54387344106
202	0.148649843469874	0.336754328752694	0.325717358228996	0.264028863404456	0.60215108668154	0.430370548684338	0.0800863972078964	0.212172485577767	0.471462949716814	5.33808926304118	6.83105415507816	8.07856271211858	1.24750855704042	2.7404734490774	0.621823282668629	3.06314751553327	1.55654044395123	5.58316221930111	0.2395	0.13825	0.08075	-0.365751734290427	0.112520906791846	-0.507321622143937	0.227177067903382	0.232666666666667	0.126166666666667	0.0878333333333333	-0.364081547709049	0.109759930705418	-0.654095832370495	0.0385266597639649	0.00954544041500224	0.00771999144325575	0.00609370867310674	0.0605112340613279	0.0325546237529222	0.0991856505806085	0.12658134286286	0.0094504550152065	0.00742643221150914	0.00633082610122932	0.0529219048218449	0.0249608107093432	0.0693449765576767	0.113846015791335	2202.0116107959	1607.09585978262	1122.38928626242
203	0.777639946322685	0.823555401828747	0.884863991597253	0.729136092555654	0.753439929406044	0.373238803127566	0.911643729399271	0.61965294745556	0.982958562215265	1.09765607527879	2.88158764172113	3.00149398263966	0.119906340918533	1.90383790736087	0.792853098426349	0.0123133352899458	0.246355649884208	1.4810471359806	0.23475	0.12575	0.09275	-0.441057728254448	0.0806833920322489	-0.614168882376194	0.364037683702618	0.2425	0.125	0.0898333333333333	-0.477664035312468	0.125643457424255	-0.539900999122767	0.2763852523262	0.00947977593753739	0.00741592655932937	0.00648804794472625	0.0614937706963535	0.0292651099082009	0.0869531801469291	0.124699074517583	0.00958607434827758	0.00739694919738634	0.00639547526222193	0.0481390836735434	0.0253704811931988	0.0784111620906129	0.10171114181232	2179.80969531964	1512.90810733732	1235.41826940452
204	0.573175604970163	0.641273560647313	0.744919430830418	0.850027354639378	0.680512101531776	0.721803416654444	0.823683342061368	0.168615817600865	0.573874823979849	1.99629712840033	4.26195592921795	4.29770850819841	0.035752578980464	2.30141137979808	0.126771321243723	0.0496443205511241	1.89520676187203	5.71096053414758	0.23375	0.125	0.08675	-0.289845784176435	0.0747954619364667	-0.608063306820184	0.406474927736069	0.236833333333333	0.1235	0.0948333333333333	-0.390273443177631	0.0834557405273249	-0.530395221830772	0.338340345172568	0.00946574185600063	0.00739694919738634	0.00629539790381702	0.0676468959136574	0.0301893358805685	0.0909629920477966	0.14307631438599	0.0095087781133215	0.00735873293952414	0.0065529731297733	0.0521542578055105	0.0237524905479199	0.0774116501321863	0.0965678396051539	2175.07182526818	1507.08064502575	1179.81325188338
205	0.365421747062544	0.597549829409086	0.651487629421792	0.488039502100346	0.75516482109115	0.0782312140697306	0.784514659122527	0.897250861476954	0.386213579027041	3.17500597648177	4.58860834970255	5.06945404244107	0.480845692738512	1.8944480659593	3.10127060113155	0.0747696820862984	0.0166758372533877	7.42289782963025	0.231	0.124	0.08925	-0.415240349689937	0.114854355762253	-0.480420621848496	0.167732283447445	0.246333333333333	0.122166666666667	0.0885	-0.379722925266305	0.0804490321647351	-0.537550035207675	0.110919815937665	0.00942676678219966	0.00737151067182246	0.00637671937794133	0.0636520974152964	0.0302759365485334	0.102154990452169	0.116555153381494	0.00963706633965589	0.00732446653457569	0.00635248392567923	0.0515828670399204	0.0251725852603118	0.080180517871209	0.0921836103666619	2161.92732920705	1499.27867674733	1203.19661681058
206	0.406437223768311	0.513127514414414	0.620608794093158	0.776395789480268	0.659452196646233	0.614604736171161	0.148084389413943	0.484874333843409	0.37062183197655	2.90542863221708	5.24234418520064	5.32301100024051	0.0806668150398764	2.41758236802343	0.253523774599671	2.09187331422072	0.487880404806674	7.58482307205886	0.24675	0.117	0.084	-0.454449480303841	0.0596290691949997	-0.694749427158053	0.229540255656875	0.242333333333333	0.126666666666667	0.088	-0.397310855669963	0.0951107647118304	-0.566388720775512	0.19464090066894	0.00964254676442132	0.00718897354775598	0.00620413133507112	0.0615285173042794	0.0313433472970988	0.0853030594874385	0.123536215376272	0.00958383375164313	0.0074390039992839	0.00633625078709946	0.0505196531631256	0.0252483597896794	0.0766365387290933	0.101448670204659	2234.94562408767	1443.61910591001	1153.72671135118
207	0.763473563602291	0.730997257614048	0.646814690276459	0.219052342235982	0.412631963179873	0.626638624812549	0.454719552754121	0.567043835323817	0.335846873234614	1.15642358240075	3.5971902665442	5.10775887521959	1.51056860867538	3.95133529281884	0.236646672643474	0.558860936935162	0.327653896627453	7.96323619692581	0.23925	0.125	0.09625	-0.439920756082155	0.119102472435152	-0.459743910972642	0.316525231918103	0.2435	0.12	0.0928333333333333	-0.378284695187495	0.0981826179194717	-0.596036881009231	0.167344169496898	0.00954202514521608	0.00739694919738634	0.0065965692684195	0.0610621861382129	0.0295895074273799	0.0994282049525688	0.112043682764362	0.00959947654692627	0.00726817812155173	0.00649066384404137	0.0524963672821895	0.0246083391729166	0.0742736494767308	0.10663136868795	2200.85550165115	1507.08064502575	1267.05748515411
208	0.21113433775522	0.447562134347454	0.558976818131048	0.822703212751659	0.857391614880607	0.327764194956204	0.738433884991146	0.0724330134360025	0.261731286829009	4.51299218336135	5.78619347000131	5.83640061764163	0.0502071476403216	1.32340843428028	0.957711274419125	0.111507913988135	3.22700572228405	8.87532953624393	0.23975	0.12325	0.10075	-0.289328020944696	0.118726397729182	-0.49666815713484	0.220828167149778	0.248333333333333	0.1255	0.09	-0.352933352298689	0.0933747145270428	-0.483553848223635	0.199746767431813	0.00954885118899204	0.00735232936718437	0.00673218983243714	0.0671533867111789	0.0288554160827452	0.0948017772448573	0.12687047958123	0.00966326206626546	0.00740961039212465	0.00640081910716287	0.0513747329292631	0.0252348818949224	0.0822870701052403	0.0960009089656651	2203.16634736803	1493.40304836346	1306.91109497044
209	0.040407736445964	0.111059592343274	0.149172057767582	0.513930956613637	0.648758805575406	0.00714976374627177	0.207220494561476	0.724814446983425	0.122809635515231	8.28866816842128	10.3396139032411	10.7656691449811	0.426055241739959	2.47700097655979	7.23495411789008	1.59073962016737	0.123926357311575	11.3818201012473	0.25675	0.12	0.09375	-0.391429571385083	0.128164403980278	-0.422230781567336	0.130918276317856	0.233166666666667	0.1285	0.0916666666666667	-0.477114803719357	0.12984895801465	-0.56137328424182	0.0242863207198636	0.00977048872754007	0.00726817812155173	0.00651933429192007	0.0617947655585639	0.0312585648777095	0.106126172851113	0.113793312840881	0.00945752126433474	0.0074847769467748	0.00645389578703122	0.0485331332445198	0.02465603043582	0.0748349513729563	0.0892942572451227	2278.51998103814	1467.69996509084	1244.5166192474
210	0.754776928869809	0.933973498044856	0.76115975539974	0.12754988240437	0.563275459871342	0.746047977488682	0.628695732685674	0.373422698267331	0.845863971388002	1.1926114599446	1.83805785728327	4.16013159390423	2.32207373662095	2.96752013395962	0.10488192131379	0.233833592062183	0.792243178758326	3.39842708266737	0.241	0.1295	0.086	-0.399225477271057	0.0654966733495868	-0.506140709939969	0.147573375368826	0.243833333333333	0.132833333333333	0.0911666666666667	-0.382521279565531	0.0957973278407127	-0.463255140478852	0.354921613567731	0.00956583779008996	0.00750953204505899	0.0062706985918967	0.0612544861404215	0.0306517183929634	0.0995065633190726	0.103950391388302	0.00960392821521621	0.00759099012052772	0.00643804139208975	0.0494820231758957	0.0248445695973523	0.0806205060326125	0.0914104225552755	2208.91947587042	1541.74048193513	1172.73707678097
211	0.179792958517505	0.371517286275549	0.434903788150387	0.496971888287506	0.726698505274539	0.744651085430686	0.602423864735721	0.0386504123946931	0.132476893610479	4.89311813773747	6.48098355083857	6.94238037469768	0.461396823859104	2.0492622369602	0.106080712796029	0.271355608912927	4.27616709857193	11.1435967493877	0.237	0.1255	0.098	-0.30236954360788	0.0872530423058066	-0.674769376571345	0.197321964299079	0.239833333333333	0.122	0.0858333333333333	-0.31077034045869	0.0421096961600125	-0.713516503738437	0.38854201593117	0.00951108460509014	0.00740961039212465	0.00664982030246138	0.0665098000541799	0.0286354370189419	0.0782165900566095	0.147410334334093	0.00954998711542221	0.00732016341321682	0.00626519053320167	0.0545263531781738	0.0245586695581834	0.0654256592954585	0.123040816590951	2190.38859065228	1510.9678991091	1282.66467590374
212	0.779602790009869	0.691645934813485	0.774449898757027	0.692155296031908	0.565115135888328	0.492985630571394	0.423331589099635	0.899401204191753	0.612914750966738	1.08952741514076	3.88936078154074	4.04612282004018	0.156762038499437	2.95659540489942	0.470003343090866	0.641047907967732	0.0159814629150787	5.38643635246117	0.23625	0.12275	0.09275	-0.301717556165133	0.0753476809256344	-0.472994141266871	0.366930318226562	0.230333333333333	0.128166666666667	0.0935	-0.350746857811069	0.115289377410929	-0.610572566499124	0.427993580959905	0.00950068946446257	0.00733949268181481	0.00648804794472625	0.0674813497073022	0.0292624342456722	0.101280809756964	0.118052151820292	0.00941723348907408	0.00747649216401986	0.006511534000335	0.0531896186146109	0.0240519870497948	0.0702888228868913	0.11646193247979	2186.87477117112	1489.4744017395	1235.41826940452
213	0.757703109152554	0.439428203679273	0.551849866855734	0.841361000842191	0.317655856237067	0.532911987771506	0.900360811062381	0.399073096716977	0.29056265032974	1.18042426125612	5.85673975537793	5.89680093939751	0.0400611840195779	4.71637667814139	0.388835804698829	0.0156764337034474	0.711117444855518	8.5001262119068	0.2455	0.1205	0.09225	-0.307029674715436	0.109221799224387	-0.48273559674401	0.119767563327046	0.251	0.121333333333333	0.0873333333333333	-0.447269574361404	0.103128731025789	-0.653984822782109	0.198049645540606	0.00962606906285226	0.00728123500455766	0.00647231907488371	0.0664204239707359	0.0305541480696188	0.101741428168281	0.124377168946635	0.00969775867206597	0.00730290654464219	0.00631451087851851	0.0490145614919292	0.0259426672630001	0.070999278686398	0.11101481247654	2229.34868411274	1471.6800962391	1230.8512971517
214	0.388471980435694	0.471489386779623	0.512487477479984	0.419047143593321	0.522446303675028	0.803678570581846	0.151187071770378	0.394857029371079	0.533982462833308	3.02052145760172	5.58294094338271	6.23592689224097	0.652985948858259	3.21540543463925	0.061796585776392	2.06023279349847	0.723932408704968	6.04949205956346	0.241	0.11675	0.08525	-0.333613208078515	0.173166146969789	-0.648332169269804	0.0691581521331735	0.238833333333333	0.126333333333333	0.0901666666666667	-0.392387075301885	0.135494374961976	-0.531800080534891	0.283119550019406	0.00956583779008996	0.00718230544503315	0.00624585655551391	0.0673825901010387	0.0325428287597654	0.0905192324480112	0.204541937207623	0.00953632302512509	0.00743062704085067	0.00640615632527621	0.0511873050863142	0.025245402090849	0.0784280337810693	0.109771567592378	2208.91947587042	1441.59674395688	1165.63227684915
215	0.583989222565724	0.898845312740468	0.774657591687589	0.176272028459495	0.717417890394681	0.796490890129868	0.249362742834069	0.39352760592003	0.857207422840423	1.9445771971441	2.2155521707391	4.04432950910268	1.82877733836358	2.09975231195858	0.0665078619877022	1.32687038901895	0.728014248878935	3.28736751754197	0.24175	0.123	0.09675	-0.386267485039583	0.110551783855759	-0.537834776400585	0.124632999808285	0.2395	0.130833333333333	0.0916666666666667	-0.393644915536477	0.124995581449705	-0.583095183561275	0.340932787468498	0.0095759761073848	0.00734591595654485	0.00661185125653317	0.0633973296601743	0.0295296390711564	0.0933530081060402	0.118784684272962	0.00954544041500224	0.0075423092833544	0.00645389578703122	0.0500914758289764	0.0249213871127026	0.0724482716842559	0.111650980759944	2212.35494448531	1491.4398838437	1271.53095356916
216	0.515764067636831	0.444648428907256	0.198170665002508	0.0448907781767065	0.109481242038974	0.739822245082212	0.60028272748349	0.154560394735764	0.186593616063641	2.28311122084051	5.81137500108161	9.83411306874041	4.02273806765879	7.5510018478999	0.110282937586817	0.274569690299359	2.02665564830022	10.0350906972348	0.24375	0.13075	0.086	-0.294014766232704	0.0697621507719452	-0.37746502863009	-0.330507205132382	0.246666666666667	0.127166666666667	0.0943333333333333	-0.378348075579784	0.118152340388308	-0.527608073124751	0.15134794827689	0.00960281603426276	0.00754026833562882	0.0062706985918967	0.0641846811702754	0.0309340018924876	0.109515382083505	0.294855601757726	0.00964145164931423	0.00745153779333639	0.00653748017980387	0.0504613868973096	0.0248049424289035	0.0766274318414193	0.0997670522619079	2221.45625552876	1551.23977071082	1172.73707678097
217	0.322240023648894	0.271374403503133	0.366229188920817	0.80363886839696	0.387047746657602	0.0731746525209407	0.61938231144437	0.595030557664597	0.0559696620473291	3.48862804062082	7.56943008194139	7.63125218610003	0.0618221041586366	4.1426241454792	3.21033158805221	0.246736681862785	0.282556367047619	13.7417626240651	0.243	0.1215	0.09025	-0.331065491608749	0.154705706163218	-0.407232992639292	0.114751762218669	0.2275	0.124833333333333	0.0871666666666667	-0.430747847973906	0.0990516737495086	-0.571131516172053	0.175062303490958	0.00959278430672647	0.00730722743497102	0.00640882245444717	0.0656879762079516	0.0314169388993767	0.108769138317921	0.125538736128653	0.00937634432582647	0.00739272022108538	0.00630905869010759	0.0517046762779727	0.0246287910590016	0.0772315657197167	0.100288617920728	2218.05346159294	1479.61208481536	1212.46340233929
218	0.141097783022652	0.339374587291167	0.441082907043314	0.777343612249446	0.839920803557958	1	0.0753234186655374	0.169666420829196	0.447981932775704	5.459226207342	6.80378899097923	6.88375490212275	0.0799659111435176	1.42452869478075	0	3.16302655487743	1.88588820859877	6.81884959799164	0.2405	0.1185	0.08725	-0.359619897367229	0.13607233862237	-0.685659211964869	0.128213963866902	0.2405	0.1305	0.0953333333333333	-0.362738095015045	0.111479923197261	-0.571311365353116	0.101892018224422	0.00955905658427602	0.00722876216936556	0.00631178564821672	0.0659431136020882	0.0316109712396693	0.0842444475703132	0.182346719061426	0.00955905658427602	0.00753413940860628	0.00656841049666286	0.0509720842581984	0.0242602715747888	0.0719710655570221	0.100291425277649	2206.62233144063	1455.70261613539	1184.51491013473
219	0.70597116464723	0.925798931375401	0.947912005572399	0.604660649875089	0.938125420803335	0.819529628915727	0.487897919031422	0.342094660140475	0.770428965431372	1.39813837419933	1.93251924734068	2.20054284725848	0.268023599917797	0.802404473059141	0.052052423456189	0.481158749504175	0.902565785618208	4.08076785104188	0.245	0.1265	0.08825	-0.314351525442192	0.106989178434609	-0.641698939537613	0.160520317064664	0.243	0.121833333333333	0.0938333333333333	-0.369477561307944	0.0966511075663917	-0.620935442305136	0.0874947716912568	0.0096194473273386	0.00743481763438945	0.00634437501233562	0.0644964043857766	0.0312537395852933	0.0859872324174583	0.154038037547185	0.00959278430672647	0.00731585586138788	0.00652193125063914	0.052401260631287	0.0244133163229628	0.0711794251010116	0.103242461820197	2227.10046686266	1518.71510326381	1193.8806204314
220	0.996673203802501	0.938532367028021	0.968559831656217	0.825202514822994	0.776625266120563	0.839803688107172	0.941105641172304	0.910829939363379	0.461542384398463	0.0544748252796126	1.78303716718074	1.83181569914086	0.0487785319601244	1.77734087386125	0.0408624360152317	0.00545829689963284	0.0125421544980782	6.69287553728173	0.23425	0.126	0.0935	-0.33086165366422	0.0607156866046528	-0.554362327158997	0.201903756759385	0.236	0.1255	0.0941666666666667	-0.437283686788682	0.0687133920683616	-0.562811614280561	0.23017233815147	0.00947276809690329	0.00742223313918299	0.006511534000335	0.0658286179537303	0.0287005036038192	0.0923163821736595	0.114822869452226	0.00949721530498675	0.00740961039212465	0.00653230344303705	0.0502392952995156	0.0235709292083285	0.0746110238733033	0.0887475169645325	2177.44354772192	1514.84604153325	1242.24646326762
221	0.471728850637568	0.724658763067121	0.814206750111809	0.822886902817927	0.882228353274185	0.47367829314013	0.961249694391805	0.173055077103211	0.123956522411803	2.51976968790041	3.64447805957752	3.69457947181945	0.0501014122419292	1.17480978391905	0.51338240550831	0.00236054242759565	1.85627722792287	11.352717513197	0.24375	0.13	0.08475	-0.39250635577871	0.134070317883739	-0.500785820970486	0.267655545642911	0.2375	0.129666666666667	0.0926666666666667	-0.35598352572869	0.110739977770587	-0.597738967445189	0.321872731641222	0.00960281603426276	0.00752185410285073	0.00622921506372633	0.0609685252069143	0.0323111947361312	0.100545460057639	0.131201253112628	0.00951799196708753	0.00751364349236616	0.00648543045463204	0.0517375657648994	0.0244856703600269	0.0712240185034505	0.113318540721985	2221.45625552876	1545.54682515442	1160.87972837295
222	0.507650284055542	0.681767204173987	0.681880833994731	0.354319334978008	0.645568276313564	0.207419168709043	0.552306859966425	0.557772710533825	0.360928507324048	2.32551634932315	3.96238276776421	4.82031020212162	0.857927434357407	2.49479385279847	1.58934899652013	0.353200699398258	0.343575325692655	7.68777880918557	0.2465	0.122	0.08775	-0.318326760314956	0.0925560003975958	-0.50958621347043	0.0739076698108561	0.2355	0.126	0.0911666666666667	-0.376538923481282	0.129579732037246	-0.564726378845364	0.189897764153781	0.00963925996466187	0.00732016341321682	0.00632811119099711	0.0654192962649251	0.0312077249845115	0.10133856909261	0.120002061446272	0.00949025328712184	0.00742223313918299	0.00643804139208975	0.0521928774319083	0.0248484918676674	0.0755760122030057	0.112347251932462	2233.82892990198	1483.56400925219	1189.20401141499
223	0.0826700828662919	0.147513313704599	0.215769451388134	0.823512975106445	0.581167980828354	0.126884362307487	0.0819885148323441	0.362840463554778	0.324177953325937	6.68431868238258	9.4966383876199	9.5463803001403	0.0497419125204033	2.86206161775772	2.33021486358484	3.02503573438753	0.828038042798653	8.09631161188235	0.2485	0.138	0.09675	-0.365746085112825	0.112871108339466	-0.382097910729824	0.164119741484629	0.235166666666667	0.126	0.0913333333333333	-0.398156996418307	0.110057273402927	-0.594469298772969	0.139046753130019	0.00966543249382284	0.00771412690308751	0.00661185125653317	0.0592469356805367	0.0299865311972122	0.0995498221145379	0.0991976902126545	0.00948560177839693	0.00742223313918299	0.00644333268160202	0.0515458171463763	0.024554520742631	0.0731299939927827	0.105199187931135	2242.72487263084	1605.26490847336	1271.53095356916
224	0.202824718487884	0.439568463566806	0.525356263638278	0.604401776445687	0.823883728883892	0.63206175360084	0.389758994755704	0.0680007353703444	0.120000968759044	4.60837604610424	5.85551662036232	6.12392451270352	0.268407892341202	1.51554846659928	0.22927523321232	0.739693761890521	3.33063211036369	11.4541110038087	0.2365	0.1295	0.09425	-0.428608897604342	0.138417415078723	-0.569862987268314	0.178406075226711	0.240666666666667	0.123666666666667	0.0836666666666667	-0.344813007792509	0.144778411110103	-0.597286424820994	0.0756880006127429	0.00950415906431284	0.00750953204505899	0.00653489258982734	0.0607687397134344	0.0300521561145679	0.0891733821980575	0.130478361406422	0.00956131897393721	0.00736299653470624	0.00619293581468274	0.0530206781823937	0.0265351693299894	0.0770571512013782	0.130865556703429	2188.04742851726	1541.74048193513	1249.04811062735
225	0.246201241254372	0.198518638593493	0.167353851878806	0.178278371733248	0.181366257690568	0.170398014950662	0.15097579365816	0.604908421457832	0.587790233632585	4.14524648930092	8.58148822714065	10.3934057863189	1.81191755917826	6.24815929701799	1.8794381890657	2.06236397321936	0.267656114858255	5.59467469446179	0.2365	0.1345	0.09575	-0.410553484731603	0.127984085685236	-0.669988730276156	-0.259693492854012	0.2485	0.124666666666667	0.0926666666666667	-0.305997424800302	0.0857640083427815	-0.523893249570925	0.179774269567608	0.00950415906431284	0.00763111996996496	0.00658123279200267	0.0602298987410304	0.0296378966617765	0.07685563641517	0.374237373790822	0.00966543249382284	0.0073884869434886	0.00648543045463204	0.0528589200576924	0.0247290856353555	0.0784456567321485	0.100436203919517	2188.04742851726	1579.4094459225	1262.57252058119
226	0.587889003267254	0.793458632167738	0.835040452036851	0.537435706085916	0.813159577501078	0.977085655090138	0.638211613800534	0.182084924688559	0.585680135562471	1.9260843100019	3.12143345826189	3.50174658084143	0.380313122579537	1.57566227083953	0.000825000464828918	0.221088724980291	1.78052457626018	4.67833158080033	0.23875	0.126	0.08475	-0.343473334285803	0.0583662566693449	-0.601998579773174	-0.184984165611419	0.239	0.122833333333333	0.0925	-0.415252708294269	0.0860803780659567	-0.589296836243516	0.0257613689884347	0.0095351810989249	0.00742223313918299	0.00622921506372633	0.0646295692112757	0.0305838498023193	0.0923289510270938	0.526613005793021	0.00953860537480444	0.00734163487099892	0.00648019069439456	0.0512066681305904	0.0242440456318556	0.0740532224557544	0.0822370577175154	2198.53916171054	1514.84604153325	1160.87972837295
227	0.573766484241038	0.343563877168972	0.444916540558336	0.767889464210161	0.302591077039036	0.405531461554598	0.280516400824981	0.672246277333895	0.507468591082421	1.99345389500377	6.76051261422253	6.84761827891998	0.0871056646974466	4.85416438391621	0.691862899195257	1.16458633906313	0.178985803706382	6.2799424417034	0.24375	0.11975	0.091	-0.477544878545784	0.0881873428377515	-0.609987404109286	0.134664598661296	0.2365	0.127	0.0935	-0.311926636532604	0.0754603275286238	-0.494708939083949	0.0571549914135231	0.00960281603426276	0.00726163441776083	0.00643274359002809	0.0601675718548478	0.0303211098654336	0.0905550304442235	0.110638214688565	0.00950415906431284	0.00744736407165702	0.006511534000335	0.053750307430135	0.0238005437134279	0.0793706096093907	0.0850016670390056	2221.45625552876	1465.70635050334	1219.3814931271
228	0.669028878724495	0.919886408694443	0.796023213473324	0.172663832982337	0.680775676526937	0.400293343218864	0.492198745189949	0.555774380992124	0.96432463786325	1.55765514092127	1.99795692009866	3.85761876757897	1.85966184748031	2.2999636266577	0.707444921386923	0.471716088524772	0.347073610833831	1.91635067131292	0.244	0.11925	0.08675	-0.424344104129475	0.11561020905625	-0.63751947956854	-0.33162664206684	0.236666666666667	0.123833333333333	0.0901666666666667	-0.397194773822592	0.11371476803146	-0.567125591161068	0.115779272543706	0.00960615110590786	0.00724851634782059	0.00629539790381702	0.062584553962478	0.0316282667542794	0.0899615367470701	0.427917594117	0.00950646960022004	0.00736725577629018	0.00640615632527621	0.051873704484085	0.02486104314304	0.0765248931445664	0.103316642950832	2222.58780647548	1461.71200195819	1179.81325188338
229	0.195426784933466	0.386387501256561	0.434941123787741	0.437131252331028	0.690685456022635	0.581597884544	0.0636555288996364	0.361690593253793	0.187262814243852	4.69639925405863	6.33822322446213	6.94202470923847	0.603801484776341	2.24562545517983	0.303658538221498	3.43948507763707	0.832014736362908	10.0231953527878	0.22975	0.13325	0.09625	-0.469201990364695	0.0996369776675393	-0.590673405942732	0.155802798148024	0.2345	0.120666666666667	0.0908333333333333	-0.469897589485492	0.101147170112132	-0.43738410043778	0.245365053246496	0.00940886454977741	0.00760105958425545	0.0065965692684195	0.0591266951477183	0.0286811585400619	0.0849547907859759	0.108884912881664	0.00947627431470004	0.00728557828429421	0.00642743925931319	0.0503213965827511	0.0244707916062457	0.0868397984060518	0.0876615163184278	2155.8963487869	1570.07381463774	1267.05748515411
230	0.302788692211793	0.246453821946938	0.231773301111215	0.234522141324469	0.226129348470263	0.194497636640109	0.197091720216695	0.932038850824612	0.503396042270182	3.64214682854072	7.88760566279961	9.30082837052032	1.41322270772071	5.6586815419796	1.68321624635792	1.66379491372209	0.00727266562716977	6.31580404660989	0.2475	0.134	0.091	-0.298960506017051	0.116480818597812	-0.487442230754939	0.173376610018657	0.236166666666667	0.125166666666667	0.0905	-0.447459044686457	0.136863161145288	-0.617444059743823	0.347945314466079	0.00965238101349169	0.00761912235843187	0.00643274359002809	0.0625691076361502	0.0310299259817592	0.0964059374780855	0.124447148165915	0.00949953191817593	0.00740117387976464	0.00641681094714233	0.0499363410255473	0.0250728281303425	0.0718069261767531	0.119209927829418	2238.28763990457	1575.68165989458	1219.3814931271
231	0.0390487073344803	0.0513542806328672	0.0202151176283674	0.0435233346447712	0.083547563014259	0.167368583221939	0.990092715234824	0.0144668402753057	0.0155793602688792	8.36455489933724	12.5183945956014	16.5933531163791	4.07495852077773	8.22879821704191	1.90635617305452	0.000154188324813731	5.98026354542344	17.2968086907334	0.2315	0.12325	0.096	-0.439238070974901	0.132522666915837	-0.598535692571375	-0.319099410675067	0.2435	0.123333333333333	0.0818333333333333	-0.311838745457084	0.0873424712222061	-0.504586159617219	0.270136355049198	0.00943389496375137	0.00735232936718437	0.00658890786499756	0.0627548051788944	0.0293540887428715	0.0878882989971916	0.346687572994757	0.00959947654692627	0.00735446498317216	0.00613083297774005	0.0536741048688641	0.0262349173221543	0.0857128038621766	0.108065737273567	2164.32986244683	1493.40304836346	1264.81644322679
232	0.122752937700942	0.0831331750477584	0.114950641551089	0.520192286450585	0.214056493859374	0.271726310792612	0.0300769610833995	0.75421027675793	0.0556276518691301	5.78122671211895	11.1744159151822	11.5879279694018	0.413512054219609	5.80670125728284	1.20801143096287	4.70488802831551	0.0980270044174176	13.7595178421531	0.2515	0.121	0.0895	-0.400296514516737	0.100623392747191	-0.353620464616376	0.319924934100941	0.241833333333333	0.135833333333333	0.0913333333333333	-0.431748248961341	0.116659514897802	-0.637292035837223	0.445934336802923	0.00970417232329683	0.00729425137019048	0.00638476762527928	0.0619402785676541	0.0313342246440526	0.113660687716941	0.107325534978264	0.00957710011090927	0.00766294197970575	0.00644333268160202	0.0476074471695228	0.0249898510786031	0.0668021133285778	0.111413657869503	2255.90828409562	1475.65079159864	1205.51790730939
233	0.249397979173983	0.365476667022091	0.390250181320842	0.358947775224449	0.514095910562319	0.119976353759317	0.211323316658687	0.621555110644526	0.635558052993594	4.11415875231978	6.54010077512066	7.38167203800185	0.841571262881189	3.26751328568207	2.41762959101652	1.56233734013949	0.243687907121966	5.20010523029797	0.24875	0.1285	0.09075	-0.44469813315428	0.145597371662962	-0.549781238720026	-0.0321149889355184	0.235166666666667	0.137166666666667	0.0936666666666667	-0.36446106166123	0.0950070064779447	-0.57191733085631	0.161759010235544	0.00966868452687542	0.0074847769467748	0.00642478464065835	0.0585983936160787	0.0315593378413231	0.0932219413707435	0.356836563668484	0.00948560177839693	0.00769451680780307	0.00651673576521466	0.050204302652068	0.0239997192291827	0.0706910099878015	0.0962131073209469	2243.83083179254	1534.10115384939	1217.07849515229
234	0.0632404549982393	0.220281751451966	0.298792746276059	0.701268160237914	0.892778865365981	0.252489708429747	0.363079530117587	0.0269188524128695	0.0545780188503118	7.28881112483941	8.25104932332033	8.39820530017823	0.147155976857903	1.10939417533882	1.3094751271401	0.827213444584231	4.89600812580102	13.8146442385837	0.225	0.123	0.10225	-0.331528409573388	0.107186959489899	-0.602435545863193	0.270246280958908	0.234833333333333	0.129166666666667	0.089	-0.351636693611125	0.114038572504423	-0.492563892260343	0.206273094819828	0.00933975993041464	0.00734591595654485	0.00677646138958101	0.0683068838361612	0.0275459519541382	0.0847532467715442	0.137169276870864	0.00948094212492791	0.00750129683265035	0.00636865605052942	0.0523286024642511	0.0249507406877103	0.0808724721541468	0.100776485357451	2132.65536294919	1491.4398838437	1319.99515632074
235	0.922357138468056	0.966962728725303	0.981969249204109	0.72042446124638	0.905887207333827	0.701878412098079	0.786676072270568	0.6154461994521	0.735420862503611	0.484160981239256	1.38169062144152	1.50977699576106	0.128086374319537	1.0256160145218	0.14652515342641	0.0732402785815793	0.252320016441445	4.37743982513667	0.241	0.127	0.08725	-0.330220064120373	0.0562082444089199	-0.59387400922922	0.15023269556592	0.237666666666667	0.125166666666667	0.0901666666666667	-0.344493714279065	0.0907408918980599	-0.616031239450332	0.177972718229264	0.00956583779008996	0.00744736407165702	0.00631178564821672	0.0644544583627051	0.0302094681425756	0.0914023311377072	0.117612798743528	0.00952029038819977	0.00740117387976464	0.00640615632527621	0.0530772923624973	0.0245905906466708	0.0720657706028445	0.11060541815223	2208.91947587042	1522.57511501569	1184.51491013473
236	0.69082518581624	0.369585559972369	0.476673668690939	0.8148825784462	0.278028505463346	0.328085060642173	0.960300717117972	0.461112412552281	0.838694818608992	1.46304595192123	6.49981549385848	6.55463324228185	0.0548177484233747	5.09158729036062	0.95644153977446	0.00247767204746197	0.543193085720304	3.46712865660822	0.22675	0.1225	0.089	-0.441986364722915	0.0736531877801911	-0.793623569406921	0.434791024829722	0.235166666666667	0.122833333333333	0.0933333333333333	-0.382648532870588	0.126811449841298	-0.592927094817507	0.426763960290186	0.00936541906628548	0.00733305951707338	0.00636865605052942	0.0636028914997097	0.0292580341932937	0.0672145211896821	0.162210001041759	0.00948560177839693	0.00734163487099892	0.00650632594093902	0.0527740328373709	0.0244705324444726	0.0734145162193194	0.116461132228242	2141.27764023876	1487.50659799253	1200.87225068862
237	0.314992793734674	0.539587454064342	0.641216931007485	0.728315489975426	0.807205234129214	0.915988948679407	0.0607866358074977	0.785734226312382	0.463613686916891	3.54484098960165	5.0330014952815	5.15366544989956	0.120663954618067	1.60882446029791	0.0111276231655211	3.51579095009401	0.0739046368398704	6.67381170796136	0.23825	0.1185	0.09025	-0.38015739577591	0.123629895709968	-0.509087406804742	0.242553503136623	0.237333333333333	0.131166666666667	0.0886666666666667	-0.346830884978204	0.105336996850049	-0.627401807884419	0.198689755504432	0.0095283190113257	0.00722876216936556	0.00640882245444717	0.0655079137951443	0.0306910687412244	0.101463942997555	0.132054337134623	0.00951569153050702	0.0075504629564378	0.00635788139023768	0.0516991218590109	0.0250167428944094	0.0699563295073257	0.116977674595317	2196.2173196562	1455.70261613539	1212.46340233929
238	0.408489992244391	0.476347867483244	0.571493747533011	0.664128748434573	0.585224624683856	0.596513774960314	0.099205477616059	0.966262862228931	0.0742494798725582	2.89255164982023	5.54239256853907	5.73093950824114	0.188546939702064	2.8383878584209	0.280286074070318	2.71827012916492	0.00178893800602964	12.9132891708436	0.23275	0.1365	0.09225	-0.386237341786947	0.0639815806704014	-0.444103440181402	0.235279202471466	0.237333333333333	0.125166666666667	0.0925	-0.293078357471935	0.102250871627831	-0.481765529718568	0.181263471807052	0.00945163400913944	0.00767876010032474	0.00647231907488371	0.0612324763106313	0.0288831201218628	0.0981708518421529	0.097743355983864	0.00951569153050702	0.00740117387976464	0.00648019069439456	0.054596957262786	0.0243870898566589	0.0813485585543064	0.100313727761163	2170.31162263519	1594.23495407871	1230.8512971517
239	0.93997117804671	0.503480724799188	0.620210707361875	0.936489579468285	0.295082343316376	0.826159661867864	0.942168912587683	0.56452499947158	0.778769348689659	0.401312750178477	5.31994007747926	5.3262894180989	0.00634934061963577	4.92497666792042	0.0482371470334328	0.00526264618656569	0.331929724856309	4.00874721663599	0.24175	0.1315	0.09125	-0.355155941841775	0.100309299370742	-0.562478041134783	0.14601055842859	0.239833333333333	0.131	0.0946666666666667	-0.448305925376723	0.124561434595606	-0.354910672185733	0.0919654119300087	0.0095759761073848	0.00755860048028802	0.00644068784991091	0.0622411677332721	0.0303525180549993	0.0906479461865377	0.123215615324936	0.00954998711542221	0.00754638814181947	0.00654781500846939	0.0482479691215225	0.0244837898818501	0.0861702336274861	0.0760827331603883	2212.35494448531	1556.91291932123	1221.6814688182
240	0.109087987282956	0.359867951081438	0.469461242363189	0.875292134002922	0.96657110319297	0.368422919228317	0.103602776263874	0.0711793296458199	0.254879969663321	6.05241069361728	6.59560527507711	6.62023543907708	0.0246301639999729	0.567824745459802	0.808976846794394	2.64918843398755	3.25561273373387	8.96913036182138	0.2435	0.1195	0.1015	-0.432960225458868	0.0916188441662276	-0.48473366882455	0.225731266496996	0.235666666666667	0.1305	0.0906666666666667	-0.387642551582276	0.0933111062258998	-0.422478445534443	0.23686932197477	0.00959947654692627	0.00725508050241679	0.00675438271368461	0.0622271054402715	0.0285526094302072	0.0969978193799819	0.106195222490304	0.00949257599094768	0.00753413940860628	0.0064221283837681	0.0508304840983169	0.024444484682672	0.0842725817330501	0.0863471739709633	2220.32334836232	1463.71036422143	1313.46546157725
241	0.223774641877751	0.429076047395439	0.50542550961788	0.553981445549759	0.749816321018025	0.202147094698948	0.435235748425708	0.159153253151554	0.226413126046538	4.3743597531211	5.94768394138009	6.29791662062053	0.350232679240435	1.92355686749943	1.62679373142055	0.608811245935613	1.98225305554934	9.38150785131513	0.249	0.12125	0.08625	-0.436927282799206	0.0814146254458097	-0.521882861957577	0.118339225669546	0.237833333333333	0.1265	0.0945	-0.479269602358881	0.113721371369489	-0.609617011326966	0.18451669479154	0.00967193223386973	0.00730074442674117	0.00627894747076852	0.0607676774204382	0.0314777638425139	0.101437178516622	0.10714285569422	0.00952258679530313	0.00743481763438945	0.0065426506967031	0.0483117944108504	0.0242720637274493	0.0704636380082534	0.0993374371274328	2244.93545315024	1477.63261138308	1175.09897120021
242	0.904763878617258	0.853243368944986	0.903499977088744	0.689913356069185	0.693676065718189	0.674683003765207	0.676272075851477	0.66683758048423	0.96808922789017	0.563371987300343	2.63345299255889	2.79263216879917	0.159179176240286	2.22926018149883	0.176172931600377	0.174352666727827	0.185323604036057	1.84151161760448	0.2395	0.125	0.0875	-0.382056486438937	0.139671614494095	-0.61142264154984	0.10455270078734	0.243166666666667	0.127833333333333	0.09	-0.340515058343763	0.128937935400471	-0.435035975519533	0.192885213412284	0.00954544041500224	0.00739694919738634	0.00631995616463924	0.0633525073723757	0.0315481983074143	0.0902022946988025	0.151238875435961	0.00959501702032126	0.00746819074794123	0.00640081910716287	0.0518623316915474	0.0254179894636365	0.084742659297524	0.0984628895379512	2202.0116107959	1507.08064502575	1186.86102633454
243	0.734457138050811	0.680600427844716	0.683922224131203	0.36153676788569	0.473944288669598	0.284570024755631	0.871102911623796	0.659112890106258	0.740019834785504	1.27760750834204	3.97100474800391	4.80355279542346	0.83254804741955	3.52594528708141	1.14513433589309	0.0263275661900479	0.1946029845476	4.33889646159734	0.25175	0.12125	0.0855	-0.51678151664743	0.132488631648652	-0.614149628277738	0.321077299840743	0.242333333333333	0.122333333333333	0.083	-0.409694731505707	0.159845515526154	-0.60604777089991	0.110008521398242	0.00970737272863499	0.00730074442674117	0.00625415319736478	0.0568690942817144	0.0326487577654227	0.0924701528540323	0.139900075098182	0.00958383375164313	0.00732876523326861	0.00617045681199004	0.0510872035086665	0.0269072570795247	0.0770433072039884	0.13264468788579	2256.99824843739	1477.63261138308	1168.00373803063
244	0.960785125916784	0.894827760265553	0.911089271519072	0.503450617184303	0.661438731306336	0.675152369914106	0.861550617039676	0.796651533338943	0.656772851349124	0.295967319601914	2.25489081934211	2.70254592214042	0.447655102798308	2.4065786025385	0.175634121418625	0.030415580720728	0.0664005510834613	4.14713369540385	0.2445	0.123	0.0885	-0.384855504734553	0.154974575161634	-0.540686889737852	-0.151261041230547	0.240833333333333	0.121833333333333	0.09	-0.312693299776822	0.107207848397284	-0.528814611129087	0.0922479306517786	0.00961280802050158	0.00734591595654485	0.00635248392567923	0.0630263901195078	0.0318620554004154	0.0975476177945228	0.310850163247836	0.00956357937540539	0.00731585586138788	0.00640081910716287	0.054375307329771	0.0250204934028966	0.0802634491688445	0.105317222621012	2224.84684347369	1491.4398838437	1196.21426035879
245	0.56143366069431	0.413122616455049	0.246606966596113	0.0835478204617526	0.134215600845132	0.252489708429747	0.601155480506955	0.408851632356703	0.24340557248038	2.05322404779872	6.09055802247894	9.08505567807879	2.99449765559984	7.03183163028007	1.3094751271401	0.273256683778527	0.682137563228025	9.13073596951538	0.225	0.1245	0.09125	-0.384217234251844	0.0561196591885807	-0.559884143653937	0.312404277017764	0.234833333333333	0.121	0.0961666666666667	-0.389972352835875	0.132517858409747	-0.498681214918509	0.00365938797015522	0.00933975993041464	0.00738424935719838	0.00644068784991091	0.0657890978549988	0.028349807763611	0.0935719419496641	0.116019087979177	0.00948094212492791	0.00729425137019048	0.00659401698317738	0.0530149938697533	0.024109281334238	0.0799764468814318	0.0926300869283116	2132.65536294919	1503.18424806385	1221.6814688182
246	0.866844451938345	0.944216023516715	0.929741137107707	0.385562110600433	0.783875107450748	0.635886171099761	0.683517767117296	0.577169266799545	0.574977724281624	0.72696275670387	1.71167961422179	2.46457173370436	0.752892119482567	1.73760897700049	0.224162859572971	0.166192828026396	0.310833335946882	5.70171484314454	0.249	0.12625	0.093	-0.379704346044662	0.0800760815150732	-0.616727500983369	0.273165290678186	0.244833333333333	0.1235	0.0963333333333333	-0.322022238418732	0.0881757195727292	-0.537714835353826	0.108368197528932	0.00967193223386973	0.00742853015610357	0.00649589087802047	0.0616497534123287	0.0301595188190311	0.0863879965948245	0.128299508019797	0.00961723617922398	0.00735873293952414	0.0065991200401086	0.0531707679493128	0.0240351844924173	0.0762394911983704	0.0958190201534765	2244.93545315024	1516.78170555971	1237.69729545782
247	0.129704375948172	0.279472912366407	0.358793200797241	0.624428795770548	0.725355740398105	0.0297122206082034	0.653205605236366	0.422430386758446	0.247441837979144	5.65414333455556	7.47101630501857	7.71070811319805	0.239691808179487	2.0565647786425	4.72586583543671	0.201882515740181	0.643543952323853	9.07321984266142	0.22275	0.12825	0.08325	-0.352416181809511	0.0804513275358695	-0.672185969140533	0.221672995721234	0.2415	0.131333333333333	0.0878333333333333	-0.416721319091377	0.126925522549438	-0.624329696744133	0.10105387308475	0.00930642377671229	0.00747856491692145	0.00617890023823634	0.0663613774456614	0.0302317911575963	0.0844469889847116	0.147187669184261	0.00957260112749785	0.00755453373375297	0.00633082610122932	0.0490188563820299	0.0256563119504177	0.0705179214356249	0.111170208025438	2121.46629665895	1532.18575007751	1146.54445192707
248	0.616803577913164	0.610746023156707	0.716294877175571	0.827951841916757	0.601316819755895	0.364830621155138	0.607026187264377	0.450191375970534	0.544882884308535	1.79142109939858	4.48945734560039	4.53668930481945	0.0472319592190615	2.74526820542087	0.821196323055119	0.264528143270581	0.57016998704421	5.95611477777669	0.23	0.1255	0.0965	-0.359097708517799	0.108406108426807	-0.587161031941802	0.153498190792256	0.237833333333333	0.129	0.092	-0.467633293125068	0.14907338958693	-0.59272447610782	0.0880926630377264	0.00941245436369145	0.00740961039212465	0.00660421704984177	0.0656408860340301	0.028803040319283	0.0879171056226793	0.129806512386677	0.00952258679530313	0.00749717305401849	0.00646443303370246	0.0482184050694429	0.0250600809744705	0.0720915262966469	0.106471706446913	2157.1053659882	1510.9678991091	1269.29565305073
249	0.0981075084428928	0.190854121718816	0.26394718596976	0.707995203828583	0.635633925965364	0.146928085988175	0.351883417269911	0.0772344316927657	0.114048808396464	6.29499807365937	8.70511194551727	8.84539960837719	0.140287662859919	2.55040153471782	2.10385711189883	0.866653546957423	3.12215810190355	11.6123672250515	0.248	0.12675	0.0925	-0.45918702202617	0.13744303817067	-0.488241047331648	0.0831350171459279	0.235333333333333	0.1205	0.0823333333333333	-0.441660359576073	0.086690183779761	-0.613614626036359	0.193065741997584	0.00965891543205871	0.00744109559822013	0.00648019069439456	0.0585434341886506	0.0310706052665642	0.0984144996103569	0.11131929008453	0.00948792855010322	0.00728123500455766	0.00614785945396531	0.0512902703313851	0.0256675939734531	0.0772940931028981	0.105257829712542	2240.50893729177	1520.64623847712	1233.13627237216
250	0.497800680681342	0.594484295977336	0.700587040730329	0.814971766353616	0.682808896857019	0.330593585716747	0.768231909560408	0.276312369992342	0.907618448870887	2.37769241592105	4.61172864253967	4.66649260764098	0.0547639651013014	2.28880019171993	0.946571284048332	0.0868412652707775	1.18513853136665	2.74415878221309	0.237	0.1255	0.09525	-0.260362870211309	0.129710391937246	-0.498062976966196	0.153075148421694	0.2455	0.1275	0.0888333333333333	-0.366359161497074	0.109773976993707	-0.470258643536722	0.131883386151104	0.00951108460509014	0.00740961039212465	0.00656584144546177	0.0679041917806426	0.0297816292138493	0.0965943459286106	0.13487620467726	0.00962606906285226	0.00745987264300973	0.00636327209279743	0.0508902971200375	0.0254882733541571	0.0830779769669981	0.0946018891496882	2190.38859065228	1510.9678991091	1258.07600620765
251	0.174500083807845	0.457833257173781	0.36750201117152	0.165904237237639	0.617216598973969	0.143550091382092	0.32427115882708	0.115615995376964	0.196003190650526	4.96335685417944	5.69819219470082	7.61776068745894	1.91956849275812	2.6544038332795	2.13948482258456	0.971641402267778	2.47572670334921	9.87098676919258	0.24675	0.122	0.09625	-0.343931173708401	0.106895343430036	-0.531619511393304	0.344280960501578	0.234	0.128666666666667	0.087	-0.37447179324207	0.132192569173247	-0.493770126100988	0.0847167139382282	0.00964254676442132	0.00732016341321682	0.0065965692684195	0.0644789764198507	0.0298752943813826	0.0945777129289723	0.129024811942492	0.00946925727904297	0.00748891311791114	0.00630359958149643	0.0518560475053411	0.0254654931734556	0.0819283354793741	0.100722263608954	2234.94562408767	1483.56400925219	1267.05748515411
252	0.261402433163198	0.328519746630182	0.42726224545197	0.754494172412543	0.555321345557944	0.366823032835974	0.104458309020003	0.645666804533071	0.56687223828618	4.00057142333753	6.91776020607722	7.01555336812089	0.0977931620436721	3.01498194478336	0.814398456075651	2.63612100106002	0.211407045437227	5.76979069910571	0.2565	0.13425	0.09	-0.440981641596329	0.159383455718037	-0.462035017323306	0.265880176094237	0.2485	0.123166666666667	0.0873333333333333	-0.379231974050039	0.11625406458344	-0.597132860315168	0.249324587410738	0.00976737302389409	0.0076251255740486	0.00640081910716287	0.0563273572413355	0.0323498700556659	0.0989420435625194	0.121291326847167	0.00966543249382284	0.00735019265805324	0.00631451087851851	0.0510999420742383	0.0259771007842603	0.0755333776493134	0.11824959468102	2277.45639625062	1577.54662839126	1210.15129238999
253	0.102428827503681	0.244604330896455	0.326588317737443	0.692570342956364	0.75928991848459	0.0154905083385946	0.857076532822235	0.433371120874554	0.143621644104645	6.19656558122369	7.91223043011996	8.06854733432192	0.156316904201958	1.87198175309823	5.85980519904297	0.0324348766143885	0.613771971079586	10.8870644134969	0.2535	0.13275	0.09275	-0.450260945160355	0.16953004822626	-0.512681422733834	0.13318413752997	0.232333333333333	0.134	0.0881666666666667	-0.40577342901616	0.147988476553994	-0.633199064958576	0.193075199917139	0.00972965611437794	0.00758897325120492	0.00648804794472625	0.0567093877890584	0.0317314014763403	0.0938180733375146	0.12630730098777	0.00944573389007645	0.00761912235843187	0.00634166864148206	0.0499489925345816	0.0253781254693406	0.0688810450683351	0.127125989692711	2264.59088707485	1566.32443379058	1235.41826940452
254	0.501914435698182	0.310573644778377	0.415538167389136	0.896565849505125	0.311332857089746	0.557239935411877	0.566782182932482	0.165299532536278	0.575386126087379	2.35580546234269	7.11244335403899	7.12934354371828	0.0169001896792906	4.77353808137559	0.344505674866014	0.328096348484905	1.92506353328736	5.69829251936585	0.23275	0.1375	0.08925	-0.234454250950386	0.171253882085192	-0.57219393737164	0.108685476166825	0.237833333333333	0.1335	0.0975	-0.312353485205435	0.107358785313375	-0.475015177012208	0.151997081021944	0.00945163400913944	0.00770237224945241	0.00637671937794133	0.066023160633409	0.0311937388686492	0.0886509025239142	0.173024000570491	0.00952258679530313	0.00760708938454467	0.00663467289639972	0.0520926937456942	0.0237656667537366	0.0768529008608584	0.0922595130859698	2170.31162263519	1601.59669779588	1203.19661681058
255	0.775079138241271	0.326057590477302	0.208807014881284	0.0994814031447787	0.0733989223255023	0.907806986619318	0.424468556705178	0.482765664436771	0.293880649054516	1.10826552000071	6.94399514358156	9.65783291868138	2.71383777509982	8.54956739868067	0.0134108275797189	0.637910205276967	0.492609286930929	8.45878078729714	0.234	0.12925	0.09525	-0.479244624219059	0.0988420589797673	-0.492320768620751	0.23606797749979	0.233	0.123833333333333	0.0995	-0.3703660272462	0.113335287187347	-0.688887851899665	-0.0750569844343061	0.00946925727904297	0.00750335717758839	0.00656584144546177	0.059036130966492	0.0291086943081154	0.0955576708557862	0.104349281539709	0.00945516790438171	0.00736725577629018	0.00669494482001693	0.0532228697830349	0.0233259595919714	0.0625115320481806	0.352160949341048	2176.25838386857	1539.83398560247	1258.07600620765
256	0.0184074654855829	0.0166186460438758	0.0236031876215542	0.417553112687981	0.188095671814882	0.170950637120332	0.00447067142936681	0.564868947632103	0.0237738119323421	10.0187450949015	15.5133430924434	16.1705348495998	0.657191757156397	6.15178975469826	1.87458709559542	8.0820147527802	0.331343683637897	16.150796212738	0.24525	0.11575	0.0865	-0.489214205643666	0.100113226306708	-0.650413825887558	0.108996615697522	0.233333333333333	0.135	0.0898333333333333	-0.343916623385526	0.119128035845668	-0.450290684252579	0.196234943964015	0.00962276038924146	0.00715552720173485	0.00628718055408462	0.0605178674573323	0.0315056136603343	0.0899986661798976	0.119393480641078	0.0094598725699115	0.00764308238567249	0.00639547526222193	0.0514844557529331	0.0248095105553642	0.0813823566930515	0.094592499806115	2228.22525078954	1433.4830071464	1177.45769346686
257	0.601027290514668	0.847281508467933	0.90224298585059	0.726017290762198	0.918331986245069	0.298951953094767	0.683673396409465	0.469058250292343	0.393854450676746	1.86437546338129	2.68444189952061	2.80724189306056	0.122799993539957	0.94286642967927	1.07886343241807	0.166020067681529	0.524193653730435	7.34509203938326	0.231	0.1325	0.09325	-0.379242429502992	0.0621774500243845	-0.534631052209147	0.135003581103248	0.24	0.135333333333333	0.089	-0.32266156000616	0.0883137917370701	-0.529533758301873	0.172491970051967	0.00942676678219966	0.00758291667583499	0.00650371954607261	0.0627905299152258	0.02855230150689	0.0917541351707737	0.100171628074178	0.00955225747200135	0.00765103785778516	0.00636865605052942	0.0511384348593369	0.0248618239467898	0.0762751931816845	0.0973655929860892	2161.92732920705	1564.4464878337	1239.97335770188
258	0.629191660127955	0.821203156337505	0.649430218349903	0.139305010010207	0.500834979740834	0.856202123661793	0.500716897659189	0.243560377522926	0.857265439605037	1.73495048879704	2.90069798818149	5.08631741099816	2.18561942281667	3.35136692220112	0.0328373513148108	0.453416637214104	1.35986789687377	3.28679142874745	0.24075	0.1245	0.087	-0.382797329993085	0.103018397656094	-0.469142789845235	0.280441918587461	0.242333333333333	0.12	0.0938333333333333	-0.426873230535631	0.0693151748054757	-0.526345850034607	0.0969983194530173	0.00956244942310728	0.00738424935719838	0.00630359958149643	0.0632672124181289	0.0311533159351212	0.10429462185382	0.120487364655972	0.00958383375164313	0.00726817812155173	0.00652193125063914	0.0510457978164292	0.0239760042293444	0.0793484591921428	0.0796954615990529	2207.77158750258	1503.18424806385	1182.16565470393
259	0.275646343896166	0.0941634768934432	0.105620383178509	0.309846999266174	0.0924003567771649	0.0596284687820331	0.740991089594996	0.822714101361524	0.380554750800352	3.87178213470179	10.8181039160991	11.8494317600198	1.03132784392074	7.97764962531801	3.54768830485773	0.109257465301198	0.0502008766916333	7.48116314608773	0.22425	0.12625	0.0945	-0.275912184781686	0.0928769917219274	-0.308504346087989	0.0443660272207331	0.2405	0.1285	0.0931666666666667	-0.433739421651159	0.130878781883035	-0.540604232761892	0.173769353160328	0.00932869127962198	0.00742853015610357	0.0065426506967031	0.0694649222691635	0.0285038139194345	0.110999489115793	0.0926667247230625	0.00955905658427602	0.0074847769467748	0.00650111157189904	0.0491700299887819	0.0248143035132869	0.0757525309811125	0.100623793944404	2128.93861835805	1516.78170555971	1251.30946002206
260	0.840808804977092	0.823468115976565	0.733021484876708	0.218346060299355	0.46860644804331	0.414494119786266	0.920965790782523	0.650771820835081	0.327372121849651	0.836122944721865	2.88229803533977	4.39750635245946	1.51520831711969	3.56138340773759	0.66587316627556	0.00984405973213143	0.204928437887247	8.05955045651874	0.23325	0.124	0.09675	-0.386318833367099	0.0698595663897131	-0.583232512218568	0.239236789472392	0.240333333333333	0.123333333333333	0.0995	-0.336508518948373	0.113591206081323	-0.633286158044856	0.453034880831443	0.00945869717382437	0.00737151067182246	0.00661185125653317	0.0644674332522371	0.0282734018478068	0.0887387740575704	0.116339796637667	0.0095567922050098	0.00735446498317216	0.00669494482001693	0.0533894694585077	0.0236963352513534	0.0675667058577078	0.119147567128692	2172.69451967913	1499.27867674733	1271.53095356916
261	0.295603433460185	0.454253888006301	0.559468133847133	0.747645861726433	0.711649355139803	0.50098434535069	0.0731151875335815	0.546301508838545	0.185950613300114	3.70108257801985	5.7287266928397	5.83224655673985	0.103519863900146	2.13116397872	0.452850608297013	3.21166182882735	0.363984721012457	10.0465539429222	0.24925	0.11825	0.0905	-0.406257004926966	0.124279978440602	-0.532786147870616	0.218537007419129	0.243333333333333	0.130333333333333	0.087	-0.406163528387484	0.0683096164890508	-0.544362945215917	0.287454705340143	0.00967517561916221	0.0072221567778789	0.00641681094714233	0.062820637590246	0.0313532611694402	0.0992094892040492	0.132458883229641	0.00959724776659735	0.00753004837913236	0.00630359958149643	0.0493385133249513	0.0250483828796434	0.0776404813915651	0.0942247453006664	2246.03873760222	1453.69470670887	1214.77246740117
262	0.673254436874076	0.809244460156312	0.635932715168875	0.137992984604667	0.454288147764229	0.870074953314224	0.31281539292555	0.516771603549935	0.850261461950422	1.53919367456183	2.99683106912198	5.1970293712584	2.20019830213641	3.65783569669657	0.0267529467000713	1.01875127715903	0.420331650405387	3.35573359518287	0.23475	0.1295	0.0945	-0.42434940270652	0.111535909928548	-0.489280415572894	0.0922585883919111	0.236166666666667	0.122666666666667	0.0906666666666667	-0.344145323462616	0.136043745629476	-0.475503112971256	0.326036491918913	0.00947977593753739	0.00750953204505899	0.0065426506967031	0.0612078970106468	0.0294981225479536	0.0961091667910743	0.104854805605047	0.00949953191817593	0.00733734939374163	0.0064221283837681	0.0538838705277258	0.0250372112916254	0.0835467773109764	0.107300449196462	2179.80969531964	1541.74048193513	1251.30946002206
263	0.00176946102993096	0.000682608425948244	0.00122177017029171	0.497199433224952	0.0670755926433636	0.0154260803537251	0.0838993259355076	0.0211427278866489	0.000622942754108205	15.0559423899358	23.3663899656385	23.827299016597	0.460909050958435	8.77135662666115	5.86714152595778	2.98769864606038	5.31498894747801	25.4823745529565	0.22775	0.11675	0.081	-0.482897000882788	0.0527911350003761	-0.656344425496358	0.209930364848937	0.248833333333333	0.128333333333333	0.0943333333333333	-0.305852552177722	0.136804100330709	-0.476847497994158	0.323522477094518	0.00937997658474504	0.00718230544503315	0.00610230440567576	0.0631716035892013	0.0304054375325013	0.0919508846298258	0.114860669772046	0.00966976757633129	0.00748063663110619	0.00653748017980387	0.0519779847724342	0.0251242081547744	0.0797664267660091	0.106043758443686	2146.17326257879	1441.59674395688	1124.81980403517
264	0.911860893824435	0.410624725953558	0.375456655525886	0.233255937703357	0.135762348814815	0.893331248299654	0.572047506926339	0.684659984323393	0.754636023366962	0.531758156597789	6.11324487716047	7.53414114755651	1.42089627039604	7.00238299095872	0.0179801819485874	0.319268624059987	0.16492731546532	4.21560517792971	0.238	0.1285	0.088	-0.435965697503693	0.168604432982519	-0.602045784152609	0.047452932711985	0.239166666666667	0.124666666666667	0.0856666666666667	-0.37393777414929	0.0794409980787832	-0.54741374899928	0.331152603503431	0.00952488118985431	0.0074847769467748	0.00633625078709946	0.0604988397933324	0.0317306719203838	0.0896008557641043	0.149265981969731	0.00954088572205389	0.0073884869434886	0.00625967540792258	0.0520999544882889	0.0252082740979178	0.0799064169531381	0.103775444934909	2195.05433286041	1534.10115384939	1191.54387344106
265	0.98303063603815	0.85584392495517	0.782590427696269	0.242752428533321	0.432253915059682	0.835032516704531	0.794546836626125	0.782256551879558	0.821573913354853	0.165004406539083	2.61100089019965	3.97553960703954	1.36453871683989	3.81053520050045	0.0433687310251116	0.0678138363773542	0.076385662930079	3.62720750176011	0.248	0.12275	0.0975	-0.375863855258541	0.0793743690951362	-0.540458965798937	0.228597423048289	0.246166666666667	0.1245	0.0958333333333333	-0.429000239579681	0.125643611745588	-0.636825265488864	0.018614311282872	0.00965891543205871	0.00733949268181481	0.00663467289639972	0.0629026468875601	0.0292928167461405	0.0928391436528246	0.115358952540532	0.00963487077297098	0.00738424935719838	0.00658379267145831	0.049502865617042	0.0246461133920554	0.0682538746765688	0.100676570717018	2240.50893729177	1489.4744017395	1278.21971685967
266	0.71700990090044	0.732519637610271	0.806528259136772	0.672975549794486	0.66032530434031	0.364577562962803	0.518448271152654	0.920827040424334	0.615110480079424	1.35121103345955	3.58581462441725	3.76395582958139	0.178141205164138	2.41274479612184	0.822063410856572	0.416979110606007	0.00987876815270283	5.36832224831677	0.238	0.13125	0.09125	-0.327732623996748	0.0687830237837248	-0.624249614525439	0.263818403701739	0.230166666666667	0.126833333333333	0.0906666666666667	-0.406251128591148	0.059176631479585	-0.507216905146259	0.287714195611319	0.00952488118985431	0.00755249884935011	0.00644068784991091	0.0638561436686786	0.0295190009682139	0.0847082000363423	0.130025386582146	0.00941484496760266	0.00744318614266912	0.0064221283837681	0.0517454976447832	0.0235804346733542	0.0798335352761543	0.0880943737039788	2195.05433286041	1555.02406350136	1221.6814688182
267	0.446095017121763	0.317265191309967	0.402919570485392	0.642781482664	0.332198422869986	0.601213059980591	0.157604330095905	0.66683758048423	0.612614124292518	2.66565754861949	7.03889503112441	7.25401784848145	0.215122817357042	4.58836029986196	0.273170199692686	1.997063054102	0.185323604036057	5.38891733684323	0.24175	0.12125	0.0875	-0.445627060277534	0.155952793378527	-0.528730347145891	0.0488050157285473	0.246333333333333	0.130833333333333	0.09	-0.410466207139035	0.081032221281451	-0.603674568633219	0.206074988029952	0.0095759761073848	0.00730074442674117	0.00631995616463924	0.0614604849817571	0.03190785031035	0.100026345138127	0.130199507698471	0.00963706633965589	0.0075423092833544	0.00640081910716287	0.0487450917500047	0.0249466929632667	0.0714898726741955	0.0971247042203852	2212.35494448531	1477.63261138308	1186.86102633454
268	0.511673504105122	0.0907203356193342	0.122000008042203	0.489580387830622	0.0586941020635105	0.765039241098288	0.165329649844678	0.628493048282774	0.0692876089261579	2.30442615206266	10.9250601749372	11.4025085256981	0.477448350760824	9.09808237363541	0.0893232744856505	1.92478930918878	0.234109839484518	13.1178892129681	0.23275	0.129	0.092	-0.159015646118032	0.096861791282829	-0.389098526393317	0.169900499605186	0.235333333333333	0.119666666666667	0.0891666666666667	-0.402262892567489	0.0857865957893481	-0.547010876033705	0.0846909912518464	0.00945163400913944	0.00749717305401849	0.00646443303370246	0.0706445118169165	0.0295669170761676	0.105586520941352	0.117809772818538	0.00948792855010322	0.00725945091529473	0.00637403328052511	0.0528572140028957	0.0245403105267276	0.0800041992831992	0.0905440858191224	2170.31162263519	1537.92526792381	1228.5633364946
269	0.308894096946425	0.658732706419459	0.759228068520979	0.833939564768888	0.964874151788397	0.609511104990577	0.0760249578842349	0.919624464795193	0.578725645176286	3.59304011056156	4.13263488308075	4.17658869727893	0.0439538141981757	0.58354858671737	0.260887470962189	3.14789543951792	0.010182177265051	5.67033464770389	0.23675	0.132	0.08825	-0.336022717401922	0.0869556925550091	-0.484948530174923	0.31334852345776	0.232333333333333	0.12	0.0876666666666667	-0.342421273120744	0.105978545525983	-0.540571379766872	0.277610197497828	0.00950762410952936	0.00757077660013585	0.00634437501233562	0.0635696080327212	0.030347997489345	0.0989812080371954	0.117971155610679	0.00944573389007645	0.00726817812155173	0.00632539456629551	0.0551269802427676	0.0249152645918701	0.0811087895293852	0.112157553725768	2189.21870134131	1560.68406750221	1193.8806204314
270	0.492013789346308	0.560472221654474	0.628177744978733	0.532396088166956	0.582887342129152	0.683286487005508	0.265781611520346	0.356489013316625	0.884731739395713	2.40871823528141	4.87091970179972	5.26073579237709	0.389816090577369	2.85201755709568	0.166449760101386	1.23838976325533	0.85022387153731	3.00292255850833	0.231	0.12375	0.08825	-0.335346392412152	0.108515982348519	-0.542179207772703	0.0739852999341264	0.2275	0.131333333333333	0.0936666666666667	-0.336198427676123	0.145452559561185	-0.674836969375807	0.119059732922356	0.00942676678219966	0.00736512669922574	0.00634437501233562	0.0668778380279321	0.030358841703729	0.097234400767348	0.127171890808783	0.00937634432582647	0.00755453373375297	0.00651673576521466	0.0533001219674617	0.0242565234335037	0.0638338225220523	0.14372928096431	2161.92732920705	1497.32244079885	1193.8806204314
271	0.589623694000819	0.079752594386974	0.123791908565043	0.799359237182538	0.0510159632760208	0.613617357894706	0.307087143048665	0.36515707477859	0.540607424626953	1.91788474560235	11.2922744171992	11.3568800890607	0.0646056718615	9.43899534345837	0.254940854118104	1.04316230171116	0.820078980590552	5.99265353017894	0.24475	0.12225	0.0945	-0.431835852498135	0.0647481556110145	-0.437364868050111	0.19139223506261	0.240333333333333	0.129166666666667	0.0891666666666667	-0.232259165252203	0.128997966757917	-0.507978678669593	0.127192580101581	0.00961612987260797	0.00732661643626866	0.0065426506967031	0.0613247694279436	0.029323319847961	0.103424200552698	0.0968589107560499	0.0095567922050098	0.00750129683265035	0.00637403328052511	0.0547959985035424	0.0254046720655283	0.0796986863517812	0.11623879363853	2225.97433140161	1485.53646852753	1251.30946002206
272	0.225163205428109	0.459802212377432	0.250371816137029	0.0671856660477105	0.322596911973909	0.700851453505156	0.0486446648987806	0.433371120874554	0.601534118721556	4.35957411474374	5.68145479819941	9.03192876104004	3.35047396284062	4.6723546462963	0.147587624027437	3.88757322866059	0.613771971079586	5.48052362992744	0.2385	0.12025	0.09275	-0.476981502761743	0.0938607631709991	-0.484467148244785	0.433024640165204	0.235166666666667	0.133666666666667	0.0881666666666667	-0.448582872210909	0.122564872117378	-0.575731766604598	0.158788868942611	0.0095317523127217	0.00727471164134582	0.00648804794472625	0.0608205079554219	0.0297539883188249	0.101413334169301	0.111686020053914	0.00948560177839693	0.00761110431533387	0.00634166864148206	0.0482604091922267	0.0252138269570444	0.0736762123899569	0.101308549453141	2197.37892894219	1469.69121225258	1235.41826940452
273	0.885097305511058	0.490442242766582	0.481316456722826	0.297215145270901	0.209573815875207	0.627843358513583	0.555692015510484	0.89997375875489	0.524054889338803	0.649135964242305	5.42602539654035	6.51267318756072	1.08664779102037	5.86353722331842	0.234996687233433	0.34721831232946	0.015799106360646	6.13519719786258	0.24175	0.1245	0.09475	-0.377035182580959	0.0465368112139495	-0.385419439930136	0.187800316035205	0.246	0.1285	0.094	-0.430582520207535	0.106417120631184	-0.572261993890567	0.0489397442877368	0.0095759761073848	0.00738424935719838	0.00655039484201473	0.0633312559106318	0.0287039646903804	0.106242645598411	0.0920109456636317	0.00963267326327944	0.0074847769467748	0.00652712047160349	0.0486238632396371	0.0246754552512708	0.0730282863129949	0.0873949751459623	2212.35494448531	1503.18424806385	1253.56788782048
274	0.53828635743832	0.254883373209225	0.269120882123644	0.317541264840157	0.158092977249736	0.232495228959728	0.493756503517263	0.705708776088919	0.456464751050588	2.16796218867967	7.77721963473959	8.7762664326583	0.999046797918709	6.60830424397864	1.42553063137348	0.46832988713868	0.142601061582354	6.73980516679362	0.2295	0.1255	0.09525	-0.227477427437606	0.0734383084229583	-0.330764888075715	0.22279576562325	0.239833333333333	0.130166666666667	0.093	-0.354019602042859	0.120623187244008	-0.531896877253754	0.368858166766814	0.00940527004143295	0.00740961039212465	0.00656584144546177	0.0703156383641275	0.0283448050606804	0.109376186801979	0.101819718136857	0.00954998711542221	0.00752595327942978	0.00649589087802047	0.0513843004565129	0.0246825306263648	0.0759365698101478	0.105698998300399	2154.68591887615	1510.9678991091	1258.07600620765
275	0.922321885720551	0.806319120487919	0.877671031905952	0.809466220711494	0.627900632180585	0.580990448545436	0.970794031223665	0.702158789182453	0.0266888805491106	0.484322753301967	3.02010597206026	3.07824227010133	0.0581362980410631	2.59391951679936	0.304636173959807	0.00134047014489624	0.14623584563833	15.8327712687652	0.23375	0.12825	0.09025	-0.349533466004781	0.110680199871697	-0.395231829419945	0.108444125850563	0.229	0.1285	0.0925	-0.309014120319387	0.14467606226742	-0.537289509887977	0.112486213593085	0.00946574185600063	0.00747856491692145	0.00640882245444717	0.0645964930185009	0.0301942203843321	0.106544413774007	0.105927933931794	0.00939806691989983	0.0074847769467748	0.00648019069439456	0.0545311558091896	0.0244956977598748	0.0762828019782472	0.11556129933626	2175.07182526818	1532.18575007751	1212.46340233929
276	0.0606479455817967	0.13639332861735	0.190966687174868	0.634644256461052	0.631221721492795	0.604999494400134	0.309137312319486	0.0174745079591425	0.0376665438056165	7.38278487860225	9.73217433722311	9.95798960477987	0.225815267556754	2.57520472617762	0.267521119372759	1.03435791365791	5.64807869173455	14.8726794940378	0.241	0.12	0.082	-0.386255156578778	0.0921971060311697	-0.568090895592736	0.276021953832448	0.2365	0.126833333333333	0.0958333333333333	-0.294352932610916	0.132155830839936	-0.574931933725023	0.158375382328647	0.00956583779008996	0.00726817812155173	0.00613651598337421	0.064377620792638	0.0320124583516937	0.100029628904934	0.137356039404221	0.00950415906431284	0.00744318614266912	0.00658379267145831	0.0542789185147587	0.0242357351276794	0.072592156839667	0.11980118276753	2208.91947587042	1467.69996509084	1134.50838446743
277	0.846276751477182	0.687652996791968	0.679331798256929	0.33685992664457	0.402243128257419	0.605362279081896	0.709864157867278	0.469694994879275	0.828606167642325	0.81332723217929	3.91888219730026	4.84122749357994	0.922345296279673	4.02790026140065	0.266983799629088	0.138412672210507	0.522693436044392	3.56208745696542	0.25025	0.125	0.093	-0.328672681039417	0.171766182687349	-0.526875299089734	0.0230809272918164	0.254833333333333	0.1225	0.0973333333333333	-0.444752250043247	0.14058576034003	-0.594616885923398	0.235060913941402	0.00968810603003624	0.00739694919738634	0.00649589087802047	0.0636085586978174	0.0315126477794464	0.0954899229049873	0.14681469023586	0.00974649423396455	0.00733305951707338	0.00662961187812719	0.0484111680149324	0.0250159823193092	0.0717910434167519	0.111246361155305	2250.4385242453	1507.08064502575	1237.69729545782
278	0.743117173273959	0.204817741744145	0.291805756812785	0.966758698177107	0.123576274505618	0.961740993134784	0.615685789450325	0.337086667527998	0.613073062463666	1.24129864740098	8.48285808456058	8.48459479457961	0.00173671001903131	7.24329614717863	0.00230101959641615	0.251977926233849	0.921480018751936	5.3851299426163	0.23725	0.12925	0.09825	-0.380399957247413	0.109287275439336	-0.370028755286577	0.192172629057302	0.237666666666667	0.125833333333333	0.0925	-0.414845610683403	0.0711247936553979	-0.670663264416435	0.272988773302563	0.00951454055595936	0.00750335717758839	0.00665737403670038	0.0626126406737455	0.0289745314166937	0.103182866957497	0.0991666490794959	0.00952029038819977	0.00741802981666684	0.00648019069439456	0.050717093814889	0.0239391077993013	0.0660933894822572	0.104811307713257	2191.55709745673	1539.83398560247	1284.88290992443
279	0.687857530191477	0.855892551324344	0.918542546066346	0.998823268545288	0.888721581172941	0.300549788949328	0.940078681932011	0.511770690629352	0.654079396493653	1.47584015299799	2.61057980134137	2.61058197641978	2.1750784071628e-06	1.13474182342179	1.07175313819243	0.00565067466231994	0.430444966681534	5.04821359155613	0.23975	0.1205	0.088	-0.428870485242874	0.0919580955472288	-0.52849432734771	0.216898715244452	0.248833333333333	0.121	0.0918333333333333	-0.341279719179863	0.0939702381457323	-0.550016740372806	0.2337383947763	0.00954885118899204	0.00728123500455766	0.00633625078709946	0.0626865119115286	0.0306922188834867	0.100080460383524	0.119276383363498	0.00966976757633129	0.00729425137019048	0.00645916763479462	0.0526947942783443	0.0249868680703544	0.0780838681652633	0.106444853130891	2203.16634736803	1471.6800962391	1191.54387344106
280	0.951480446932747	0.808067926982239	0.861735404088964	0.62715555768117	0.575074865279343	0.984893110648795	0.862849773490514	0.585274974537488	0.980564322327004	0.344360804760072	3.00620267461636	3.24214048985596	0.235937815239595	2.89777968509588	0.000358527006028453	0.029841756741007	0.297784040963961	1.54900847481065	0.247	0.1245	0.087	-0.284604257128946	0.0764875231966109	-0.653801459601477	0.240197413855692	0.246833333333333	0.125666666666667	0.0901666666666667	-0.35524005666086	0.121411857045536	-0.558731227207952	0.104729826963803	0.00964582920284748	0.00738424935719838	0.00630359958149643	0.0657276393252821	0.0310954722422859	0.0859807829078243	0.152009826485342	0.00964364139493591	0.00741382223673165	0.00640615632527621	0.0514577088054407	0.0254926045869998	0.0765897622109951	0.108383277580503	2236.06097320683	1503.18424806385	1182.16565470393
281	0.984108701899692	0.998395241783433	0.999523690559314	0.867417363984762	0.988478988711084	0.924001690524798	0.901905001693646	0.719141731872373	0.867864171031222	0.157711672756705	0.449957248878491	0.477826168058527	0.0278689191800368	0.320114495301823	0.00910006114645512	0.015191848617178	0.129316536911574	3.18002284834922	0.241	0.125	0.08725	-0.40249395751109	0.0977441020429475	-0.472779970166157	0.132876768509391	0.241833333333333	0.125833333333333	0.0893333333333333	-0.441357738185398	0.0993610263348255	-0.451423849500575	0.105082297393157	0.00956583779008996	0.00739694919738634	0.00631178564821672	0.0623243917756691	0.031027848085808	0.103599021707858	0.110840214450852	0.00957710011090927	0.00741802981666684	0.00637940379979704	0.0493168232631699	0.0250704081196954	0.0847091577870647	0.0829090561229333	2208.91947587042	1507.08064502575	1184.51491013473
282	0.110231902456424	0.185629534980388	0.264032930508599	0.818877418887211	0.589117629257232	0.0190312230655938	0.931272234538167	0.384009485261343	0.0827951193481313	6.02849872381921	8.79180938519858	8.84424537491941	0.0524359897208342	2.8157466511002	5.49864424478437	0.00743807516573725	0.757826773117813	12.5883951381337	0.253	0.12525	0.096	-0.392519928905951	0.131954034594773	-0.35545840699067	0.0945448614880803	0.2325	0.125833333333333	0.0908333333333333	-0.447415480345594	0.110659304660896	-0.562550270325543	0.137040309715719	0.00972331072144117	0.00740328461303027	0.00658890786499756	0.0608585605604287	0.030660004442542	0.107315617715603	0.101892173435905	0.00944809548290697	0.00741802981666684	0.00642743925931319	0.0502491418244355	0.024498308000723	0.075944287355513	0.0963890490252688	2262.42818015944	1509.02541297005	1264.81644322679
283	0.43233289318406	0.372468452036002	0.301997039793376	0.169500964650787	0.230034111271121	0.313100908515548	0.423682398465408	0.214784505972423	0.49717038767235	2.74679837777876	6.47173576163914	8.35908712197852	1.88735136033938	5.61228874419976	1.01754980336773	0.640078428598827	1.53888057689892	6.37088647230831	0.2255	0.12875	0.08625	-0.448909267448399	0.187879282035415	-0.684816989374266	-0.414531211277469	0.234166666666667	0.123333333333333	0.0935	-0.365183936651723	0.12717851767193	-0.60976434638104	0.194200116603477	0.00934711502441474	0.00749097965142538	0.00627894747076852	0.0618006460987583	0.0315622363683456	0.0812567266699041	0.28850509771548	0.00947159833565383	0.00735446498317216	0.006511534000335	0.0533470829257156	0.0243995656172685	0.0717971870695195	0.120461746922196	2135.12602232545	1536.01432523302	1175.09897120021
284	0.08931958629031	0.0887058812504638	0.121101527977572	0.508937722959645	0.295931084133066	0.265705259451894	0.0207589105337027	0.448431659623876	0.158387405913063	6.50871124729747	10.9893583984995	11.425608961199	0.43625056269957	4.91689771390156	1.23878543039245	5.34691992714943	0.574612934560719	10.5724276888446	0.23825	0.1345	0.09475	-0.469491413068598	0.0578475838484524	-0.588055076061748	0.126079251909847	0.248	0.118833333333333	0.0993333333333333	-0.349641068272136	0.080747696934928	-0.4211141407672	0.173611342745961	0.0095283190113257	0.00763111996996496	0.00655039484201473	0.057590070718234	0.0287007233459051	0.0854762085711482	0.0879049761594756	0.00965891543205871	0.00723755326057853	0.00668995432387538	0.0530793270433969	0.0236867390887058	0.0845423369274586	0.0849809595407024	2196.2173196562	1579.4094459225	1253.56788782048
285	0.419457661728714	0.636320298053477	0.732828454832476	0.751360677142793	0.813373796476288	0.257780398070895	0.275432745483063	0.720280271545007	0.560661525031682	2.82465297290037	4.29872828860243	4.3991194934024	0.100391204799962	1.57446652050203	1.28063824551828	1.1894885529764	0.128224324130315	5.82216158089125	0.2325	0.11675	0.0985	-0.401353798592144	0.093903290497008	-0.565213839824511	0.142548852879652	0.242333333333333	0.124	0.0963333333333333	-0.389873954820954	0.141424319997053	-0.497704089824507	0.165669206103286	0.00944809548290697	0.00718230544503315	0.00666491451878952	0.0661184293942028	0.0283827181827716	0.0925056337055188	0.117441512059707	0.00958383375164313	0.00737151067182246	0.0065991200401086	0.0513485171350298	0.0245540682153459	0.0789313802027988	0.102009747107867	2169.1180747067	1441.59674395688	1287.0983221744
286	0.172624293142278	0.0177281674685823	0.0301370707198094	0.698347474210737	0.0326911062878491	0.0346165494064567	0.803407106716863	0.373629764938708	0.0728800431131836	4.98872943540482	15.3462315434626	15.4964282239634	0.150196680500812	10.5076987885586	4.46398998261611	0.0619711794652176	0.791556910025975	12.9684824817526	0.221	0.1235	0.0925	-0.258080006590275	0.136119398190995	-0.781156681942526	-0.100944245825723	0.239166666666667	0.121833333333333	0.0978333333333333	-0.365083960811355	0.135719361727342	-0.468653549508506	0.171843468197827	0.00928022420422267	0.00735873293952414	0.00648019069439456	0.0715628126697525	0.0293857101856416	0.0674845377145813	0.336317497909168	0.00954088572205389	0.00731585586138788	0.00664477709501472	0.0530380788306205	0.024123309578954	0.0810109019845939	0.0992900242131047	2112.6828688536	1495.36389934026	1233.13627237216
287	0.706201511179336	0.872583077477764	0.911392640662543	0.627217273221834	0.861084006485137	0.456202133808183	0.630774424999094	0.44758018875957	0.929264134501705	1.39715602008073	2.46302059035952	2.6988738643995	0.235853274039982	1.30171784431877	0.555196531100592	0.23101204593695	0.576772492654527	2.47101053602968	0.237	0.12375	0.0905	-0.394795710832841	0.14557044987236	-0.57587138142654	0.197837320262635	0.2435	0.127	0.095	-0.364025292287244	0.116413811314558	-0.502684731623758	0.303393642503041	0.00951108460509014	0.00736512669922574	0.00641681094714233	0.0635983187319975	0.0308808546702604	0.0927181044745532	0.146183417549169	0.00959947654692627	0.00744736407165702	0.00655812507522166	0.0513206726702044	0.0245235778270783	0.0781573548758815	0.100656181924258	2190.38859065228	1497.32244079885	1214.77246740117
288	0.685390181691087	0.446820215940298	0.563799537701357	0.955734027398078	0.365777020301724	0.915864627553753	0.349581775304216	0.418986578534391	0.953495503086981	1.486497528982	5.79259613722024	5.7956772375619	0.0030811003416602	4.3091797085799	0.0111607041490061	0.874974691078023	0.653156009898339	2.11010633821152	0.23625	0.1225	0.08675	-0.403956592393749	0.0830877724013121	-0.623580515624461	0.116294295255162	0.237166666666667	0.128833333333333	0.0821666666666667	-0.35636181264917	0.151772047676346	-0.480417888031723	0.0512540124717915	0.00950068946446257	0.00733305951707338	0.00629539790381702	0.0637011876948529	0.0305296608570901	0.0902548514635856	0.121527563834365	0.00951338907699615	0.00749304515137858	0.00614219146850663	0.0519541948020865	0.0267008616903256	0.0853406600033814	0.108514593540662	2186.87477117112	1487.50659799253	1179.81325188338
289	0.280685441962092	0.0774576966142429	0.109113755566778	0.540672593457243	0.094494464057917	0.130441325026645	0.244766635030926	0.431962897261591	0.561420697742453	3.82765755450237	11.3749154645993	11.7492100748022	0.374294610202924	7.92155252029988	2.28724442674138	1.35292947054677	0.617540031306817	5.81574978954827	0.22775	0.1285	0.08725	-0.316611748316532	0.0538562614498094	-0.643218316916079	0.417102160087846	0.240833333333333	0.120666666666667	0.0918333333333333	-0.415019472659672	0.127437727460443	-0.443509859641665	0.258027357758566	0.00937997658474504	0.0074847769467748	0.00631178564821672	0.0667368387674325	0.0292084601862473	0.0856202585033159	0.136801977080709	0.00956357937540539	0.00728557828429421	0.00645916763479462	0.0514810577265158	0.024993697281167	0.0859261062292181	0.0967648406725882	2146.17326257879	1534.10115384939	1184.51491013473
290	0.266733326424249	0.591997755904074	0.693579944047325	0.759550560048122	0.942090539371072	0.831245321863705	0.0883652324468764	0.257903479047795	0.694822574307323	3.95164348339677	4.63050818181728	4.72418766106057	0.093679479243292	0.772544177663804	0.0454136005464534	2.90390525078237	1.27997610049442	4.71396379298943	0.23	0.13325	0.09075	-0.388224578284811	0.084107709654771	-0.503813205534902	0.0847084849546143	0.231833333333333	0.121666666666667	0.0975	-0.432757516518765	0.0675939377112369	-0.564454861407434	0.082852145642319	0.00941245436369145	0.00760105958425545	0.00642478464065835	0.0624123435389484	0.0293724146574238	0.0954646727611858	0.100717622704359	0.0094386367329256	0.00731154387125832	0.00663467289639972	0.0517881945846728	0.0228722373708838	0.0743536568758687	0.0766014614832806	2157.1053659882	1570.07381463774	1217.07849515229
291	0.487885947140728	0.635940145178198	0.740056580825886	0.847392409629257	0.752755027883133	0.862264007727684	0.749612590051052	0.129351304272101	0.516091021922929	2.43102235714105	4.30155236622159	4.33858805190175	0.0370356856801664	1.90756569476071	0.0300997865761019	0.101856873987344	2.3002724939106	6.20444217484902	0.2335	0.1255	0.09225	-0.436946366409161	0.119624301142541	-0.654510760028001	0.136755726435317	0.235	0.127666666666667	0.0835	-0.488918874461101	0.107668508071998	-0.530967088889048	0.161022935556958	0.00946222182264348	0.00740961039212465	0.00647231907488371	0.0619281819666851	0.0299525789206076	0.0829840005161599	0.137806512469077	0.00948327297050531	0.00746403378506667	0.00618732708916008	0.0480485088902817	0.0257739482877567	0.0812520056765256	0.0933322923101425	2173.8838708846	1510.9678991091	1230.8512971517
292	0.727197665135195	0.917414176207862	0.906523239276513	0.392088583474235	0.835637575675084	0.840606525216539	0.370741043834645	0.484822325428859	0.625665882940161	1.30815433633688	2.02468712781774	2.75714212656021	0.732454998742469	1.44898779022333	0.0404483379697922	0.801179193250391	0.487996630086855	5.2813909702628	0.23775	0.12375	0.0965	-0.396705014258303	0.119714715722611	-0.602234504653931	0.384783344263656	0.2395	0.129833333333333	0.0923333333333333	-0.362150383853922	0.105188275960177	-0.527292410783386	0.240762507335453	0.00952143884341145	0.00736512669922574	0.00660421704984177	0.0634037746522509	0.0294623322186094	0.0870962843337644	0.138329336945003	0.00954544041500224	0.00751775084272624	0.00647494454786243	0.0512612212997927	0.0245662952928473	0.0766622703981236	0.100531013598994	2193.88996756026	1497.32244079885	1269.29565305073
293	0.796438774651856	0.742711988970088	0.789656744142433	0.524878179770604	0.575742703441193	0.847869645584441	0.373137975103919	0.689195445413695	0.901241555287962	1.01989223867713	3.50945002567823	3.91374747341979	0.404297447741556	2.89385523474266	0.0368015530020784	0.793187690426748	0.159957720546117	2.81882187575294	0.2385	0.12525	0.0885	-0.330481032666005	0.0874423262110915	-0.436163641372685	0.131781554161378	0.236833333333333	0.131333333333333	0.0908333333333333	-0.426661539966085	0.11281577589406	-0.552917651507652	0.215402849349114	0.0095317523127217	0.00740328461303027	0.00635248392567923	0.0653500254037584	0.0304276530994605	0.105783788865166	0.109826868632057	0.0095087781133215	0.00755453373375297	0.00642743925931319	0.049260945651198	0.0247551461225103	0.0749641622206662	0.0994836288447929	2197.37892894219	1509.02541297005	1196.21426035879
294	0.991539701852037	0.360520740043239	0.44734151999999	0.627302457046553	0.151306703456486	0.954248045163498	0.91188305070943	0.767649042045474	0.641988087402641	0.102467311819055	6.58911409409848	6.82485070959956	0.235736615501082	6.7223833977805	0.00329166477058607	0.0122464493670122	0.0872915538675443	5.14733962556326	0.2395	0.12575	0.09375	-0.418940108665498	0.0988404333069304	-0.681907620300551	0.285403945903574	0.24	0.1265	0.092	-0.396139196414001	0.108502750030445	-0.369887961252879	0.155016840345348	0.00954544041500224	0.00741592655932937	0.00651933429192007	0.0616920604728858	0.0297252985569056	0.0791338307057008	0.142509236753602	0.00955225747200135	0.00743481763438945	0.00646443303370246	0.0508839989503176	0.024686930106112	0.0882960481854268	0.0829238091123399	2202.0116107959	1512.90810733732	1244.5166192474
295	0.343082603002801	0.564479386583639	0.563435163082886	0.327526866859773	0.650770491182096	0.673146820973026	0.422539327429942	0.114104029791493	0.433118726998797	3.33295204980095	4.8400985130429	5.7987500072195	0.958651494176593	2.46579795741854	0.17794319063978	0.643241797808514	2.49643914265744	6.95940588732243	0.236	0.12225	0.09175	-0.436765904987419	0.119062787234402	-0.531940871050554	0.216249930613519	0.239666666666667	0.127666666666667	0.0826666666666667	-0.471634804245518	0.116991020806924	-0.66836455477522	0.085304335008242	0.00949721530498675	0.00732661643626866	0.00645653251800671	0.0624367552482515	0.0301941783707821	0.0968500644749466	0.123879972198038	0.00954771476356416	0.00746403378506667	0.006159173008653	0.0481332600894051	0.0263080174938723	0.0697399228771736	0.106993665574999	2185.70072829149	1485.53646852753	1226.27238311246
296	0.223536769418336	0.280481955789262	0.381712479190893	0.919217053577916	0.542500442025757	0.0979970910124618	0.181925401294792	0.816521129625097	0.71385752353459	4.37690113449935	7.45891114139522	7.46919715959666	0.010286018201441	3.09229602509731	2.73784092418464	1.78182487975937	0.0538340871153196	4.55688047026936	0.236	0.12675	0.0875	-0.373178051459473	0.109946534614203	-0.706951528759464	0.110023053410174	0.2505	0.117833333333333	0.0861666666666667	-0.395837343992501	0.153531936855919	-0.54039332505204	0.100759068109806	0.00949721530498675	0.00744109559822013	0.00631995616463924	0.0637632876258997	0.0308582272556585	0.0786096698459068	0.157756660803623	0.00969132787176035	0.00721112471146121	0.0062761996026128	0.0515756250814998	0.0267023273696193	0.0826532787430995	0.118584332985934	2185.70072829149	1520.64623847712	1186.86102633454
297	0.0503218001003812	0.187730897330445	0.269072149160896	0.886926087421067	0.913338094629924	0.0634466386234895	0.670373504128229	0.0368962650608419	0.0938611907537027	7.80041229535709	8.75669345352071	8.77691283325839	0.0202193797376822	0.976500537901302	3.44491620986992	0.181165536848312	4.3551936122667	12.2099932187751	0.25175	0.1225	0.099	-0.392010930601655	0.136038883926331	-0.525875272379106	0.23794399434563	0.2355	0.119666666666667	0.0866666666666667	-0.373106958452851	0.094433486413691	-0.533967989040044	0.222320079375889	0.00970737272863499	0.00733305951707338	0.00667995590595123	0.0618047578032712	0.0301043953360767	0.0934890458507405	0.128445335699177	0.00949025328712184	0.00725945091529473	0.0062926605316083	0.0537984958821959	0.0250766217536925	0.0822437846748565	0.104956921289507	2256.99824843739	1487.50659799253	1291.5207068548
298	0.336170549185759	0.152511153854436	0.225350770505851	0.965482444773561	0.19810200580534	0.594265326052457	0.635864172143524	0.0926532673031644	0.281809207462589	3.38363692354324	9.39580693796233	9.39767965000283	0.00187271204049466	6.01404272645959	0.283732267302184	0.224192065265015	2.82766006901875	8.6109289030058	0.246	0.124	0.09725	-0.47547956392192	0.137427464375487	-0.502437172241671	0.146215342762669	0.241333333333333	0.120833333333333	0.0873333333333333	-0.302725289161962	0.0944361014069557	-0.542000240124799	0.185180479918637	0.00963267326327944	0.00737151067182246	0.00662707913329239	0.0588203612183872	0.0300805984524791	0.0957878840553896	0.113388596704758	0.00957034866473317	0.00728991707016543	0.00631451087851851	0.0548377851523302	0.0252907296104941	0.0808588303244874	0.110517539049009	2231.59150265911	1499.27867674733	1275.99297890764
299	0.428765605477445	0.813954066929717	0.882314891157543	0.791710012561616	0.992205805954749	0.231490671130401	0.909603737451229	0.216752249564966	0.25185336599453	2.76817562267752	2.95916720935929	3.02891111907593	0.0697439097166352	0.260735496398411	1.43167868725868	0.012890963589598	1.52574446752078	9.01119394406803	0.22275	0.11925	0.09175	-0.444719436355047	0.109557165735417	-0.474462786077904	0.242647226927913	0.233	0.1185	0.0991666666666667	-0.420515434969064	0.12790783926721	-0.461053581017807	0.210648467646667	0.00930642377671229	0.00724851634782059	0.00645653251800671	0.0650776624862203	0.0291916585492129	0.103326172136285	0.115183065539613	0.00945516790438171	0.00722876216936556	0.00668495802352809	0.0528170564506697	0.0235480899527508	0.082147336020518	0.0939289326417605	2121.46629665895	1461.71200195819	1226.27238311246
300	0.4391145745339	0.833155849419751	0.869771599425539	0.549821536044054	0.977829843746694	0.151892644208947	0.504144238913757	0.785405340895601	0.42814467433833	2.70655450106278	2.80282858652208	3.16046556307992	0.357636976557842	0.453911062017141	2.05313997670419	0.446201717773874	0.0741373845266935	7.00706450402252	0.22925	0.122	0.08825	-0.356426766377794	0.117879800669239	-0.558817458084461	0.298246489383131	0.241666666666667	0.1265	0.0898333333333333	-0.334879435195822	0.119230478842294	-0.574679118382773	0.203530385560619	0.00940167083327366	0.00732016341321682	0.00634437501233562	0.0669012267890829	0.0304057723632942	0.0963562112265038	0.141721961613489	0.009574851609091	0.00743481763438945	0.00639547526222193	0.0525205331917361	0.0252472987858254	0.0752117269173844	0.11607415764391	2153.47407517593	1483.56400925219	1193.8806204314
301	0.741175018493577	0.200189181417126	0.2658343669517	0.606716507812925	0.108634729263603	0.49172392985598	0.436441662589831	0.775285819912312	0.487733114034383	1.24942982336142	8.5550782225182	8.8200623148623	0.264984092344093	7.57063249150087	0.472751796873126	0.605620204216393	0.081491827913851	6.4550150940502	0.2375	0.1175	0.089	-0.354991699554397	0.0826995034995004	-0.593577111289624	0.278048532303948	0.2435	0.122666666666667	0.0906666666666667	-0.375055640188521	0.161683662529412	-0.325651180100133	0.155589544190763	0.00951799196708753	0.00720227820940727	0.00636865605052942	0.0669261477572708	0.0301744958503889	0.0942847795452124	0.137244278852285	0.00959947654692627	0.00733734939374163	0.0064221283837681	0.0519695651726415	0.0256787252701745	0.0931457134012112	0.092341392888532	2192.72422275881	1447.65657465366	1200.87225068862
302	0.196372399730686	0.265081680988454	0.333221461049355	0.556739304741505	0.507679809772463	0.977142280573735	0.47740585652868	0.0386284515963687	0.390887392569669	4.68497690101867	7.64750644896048	7.99288788327976	0.345381434319279	3.30791098226109	0.000820926938104094	0.504783371920894	4.27713304418103	7.37518926967607	0.24075	0.12475	0.085	-0.550496861848837	0.124541493392094	-0.504882132184534	0.259495000158143	0.2405	0.12	0.0971666666666667	-0.41672930775214	0.110178725893161	-0.456836794979373	0.200476298427264	0.00956244942310728	0.00739060412041075	0.00623754386571657	0.0558029387029522	0.031918187089519	0.102257505421919	0.115853084440064	0.00955905658427602	0.00726817812155173	0.00662454489571287	0.0516207064426722	0.0239838600417052	0.0827626198960387	0.090390117670121	2207.77158750258	1505.13359136582	1163.25760981343
303	0.620695922316393	0.756393094193397	0.8100178114683	0.567880859628304	0.743313605678466	0.610821867431205	0.458374259092832	0.27863673348966	0.831185295846956	1.77360333653996	3.40628752906196	3.73252868495911	0.326241155897151	1.95892534841914	0.258979867086964	0.549861577277625	1.17372714744215	3.53799094865979	0.23925	0.122	0.099	-0.366173874586512	0.113703023263936	-0.482530568347447	0.265945735000066	0.234833333333333	0.127	0.0925	-0.374099440536684	0.142865374182788	-0.60274745825532	0.146243702765815	0.00954202514521608	0.00732016341321682	0.00667995590595123	0.064854418838606	0.029040215746265	0.0973872951281874	0.11877640085177	0.00948094212492791	0.00744736407165702	0.00648019069439456	0.0521306388919198	0.0247661549793169	0.0716704280418886	0.12151175446095	2200.85550165115	1483.56400925219	1291.5207068548
304	0.394134131537386	0.16351568823076	0.147207697166907	0.202446691032984	0.0982262339887796	0.393683818223683	0.239219367764117	0.400159716118529	0.487055777607741	2.9837710735228	9.18354560754233	10.8081807602211	1.62463515267882	7.82440968669835	0.727533589408267	1.38518827916414	0.707846301334939	6.46108357308517	0.23425	0.129	0.09975	-0.362946628219144	0.0737481179889862	-0.553137448017659	0.423533771242975	0.241666666666667	0.137166666666667	0.0946666666666667	-0.456993727306518	0.161908989879554	-0.550752464567109	0.179065315628697	0.00947276809690329	0.00749717305401849	0.00670241970970056	0.0638135597637085	0.0279299422388932	0.0882324049441325	0.115184957100848	0.009574851609091	0.00769451680780307	0.00654781500846939	0.0465545450136381	0.0249708421686106	0.0718295587111776	0.10432864560283	2177.44354772192	1537.92526792381	1298.13327906946
305	0.10516063930793	0.0433609125435503	0.0480593579791205	0.273105539369374	0.0899682142781178	0.237842813334077	0.749202901289245	0.0237344190222004	0.00797982522158655	6.13637291694249	12.9796083883048	14.180690334204	1.2010819458992	8.04431741726148	1.39333435327535	0.102202067045255	5.11393578987554	19.0670659998159	0.24275	0.125	0.09775	-0.316170248288386	0.179287586342499	-0.508940433877212	0.345967402878199	0.2325	0.127166666666667	0.0845	-0.425025087125933	0.0876949328875448	-0.550189729682788	0.176578822694755	0.00958943154460546	0.00739694919738634	0.00664225327086051	0.0652256400472103	0.0302739347378658	0.0945683033230588	0.145563623671404	0.00944809548290697	0.00745153779333639	0.00622087008482786	0.0507371955011184	0.0251568474420441	0.0794141693003373	0.0958353101066355	2216.91648009573	1507.08064502575	1280.44361369801
306	0.0818473668195049	0.266809341287073	0.327413549520275	0.510447730425212	0.852477735906097	0.187502802034471	0.108642054980698	0.158639188501107	0.210002950066237	6.70698517023993	7.62592618714189	8.05907535739971	0.433149170257821	1.35209018715977	1.73713066078562	2.57386421499905	1.98715002552763	9.63847547075495	0.2345	0.115	0.088	-0.397427074670125	0.142723975853156	-0.604737206165395	0.310227393348235	0.246	0.125666666666667	0.0963333333333333	-0.374608492669288	0.121199630448099	-0.518131860154254	0.205944505275688	0.00947627431470004	0.00713533156049802	0.00633625078709946	0.0664945154954608	0.031175925623576	0.0947068714901308	0.161455509304399	0.00963267326327944	0.00741382223673165	0.0065991200401086	0.0509869541359453	0.0245145718108925	0.0769435682382387	0.101099752728507	2178.62731786189	1427.37207355338	1191.54387344106
307	0.912369570724313	0.0702819075637029	0.076557701251494	0.278648817462356	0.0153014107859551	0.618290188904974	0.645458876396657	0.706241778401551	0.043863098808873	0.529475904942956	11.6486519058417	12.8223200409229	1.17366813508124	12.29284413598	0.248278028340792	0.211673507319574	0.142059840894035	14.4415233475058	0.236	0.1325	0.09325	-0.472338961596509	0.0911418370813291	-0.392994845537214	0.279658999350544	0.240333333333333	0.129333333333333	0.0955	-0.335117322140397	0.0925594175973375	-0.689641455966775	0.177184489827662	0.00949721530498675	0.00758291667583499	0.00650371954607261	0.0582598718174567	0.0294528593977161	0.10302791283891	0.0955790009498118	0.0095567922050098	0.00750541649407185	0.00657354400155427	0.0520480548151187	0.0239761369407641	0.0623497491496896	0.119269060237499	2185.70072829149	1564.4464878337	1239.97335770188
308	0.584404351617252	0.138745394949139	0.167948707405791	0.402502984131175	0.0767512806365366	0.229988232116386	0.826019885724474	0.500598186641572	0.126125341997124	1.94260470153677	9.68098365487822	10.3818194895975	0.700835834719328	8.43921478806078	1.44093416466967	0.0483160102194233	0.453668043042853	11.2983221961897	0.248	0.129	0.0955	-0.281086194895014	0.0914302105890177	-0.655034563769329	0.220630720808743	0.2375	0.1275	0.0915	-0.422089525313425	0.0802913196135091	-0.414273052127475	0.0586607906065437	0.00965891543205871	0.00749717305401849	0.00657354400155427	0.0643942518612065	0.0298416169667812	0.0802821684452152	0.149575130410399	0.00951799196708753	0.00745987264300973	0.00644861747459615	0.0501352523699986	0.024221672667413	0.0854494973234632	0.0724646221860063	2240.50893729177	1537.92526792381	1260.32571049434
309	0.302305788652888	0.0833623667065484	0.0519416381380385	0.0947974450213505	0.0354953568006253	0.0837301178837317	0.428946896235969	0.486548664588324	0.20717173061163	3.6460684225749	11.1665849231576	13.9575445189766	2.790959595819	10.3114760964017	2.99096771045515	0.625673125235153	0.48414969258647	9.68444882942154	0.2285	0.1275	0.08875	-0.442232056053798	0.196733536426728	-0.491847334166689	-0.337883685629041	0.2435	0.122166666666667	0.0928333333333333	-0.361271351614212	0.138533125825801	-0.706068908310014	0.21345453054013	0.0093908449558329	0.00745987264300973	0.00636057758569234	0.0619473332635855	0.0313254710121835	0.0999510819532517	0.246323997262577	0.00959947654692627	0.00732446653457569	0.00649066384404137	0.052510066056343	0.0251023289777014	0.0635526904702331	0.151567547513217	2149.83005049831	1526.42610725605	1198.54480115048
310	0.965780639260091	0.42494777500419	0.528264344610001	0.735137496843482	0.212212748068734	0.677879208568117	0.865646604986514	0.805974756956757	0.974925967984733	0.268826441380952	5.98432967854023	6.09877623349894	0.114446554958704	5.82994979211799	0.172522993900202	0.0286255100354538	0.060330230569889	1.69161318563467	0.23475	0.132	0.08825	-0.338433693963265	0.0523232087443094	-0.570780028737521	0.124922146159363	0.231166666666667	0.130833333333333	0.0868333333333333	-0.289130241560958	0.131236128284703	-0.442529181115826	-0.00952406381056474	0.00947977593753739	0.00757077660013585	0.00634437501233562	0.0638090792670219	0.0294883627843545	0.0912696660836609	0.106740929367223	0.00942914491517445	0.0075423092833544	0.00629813353469011	0.0542348689808745	0.0253326225064699	0.0847892718465541	0.233670726563216	2179.80969531964	1560.68406750221	1193.8806204314
311	0.320370353166538	0.623590033446092	0.650420827945442	0.407961796645576	0.813246799832189	0.946228752165296	0.152986992488716	0.195067290957782	0.682248775945247	3.50302227658176	4.39346504028072	5.07819770378046	0.684732663499744	1.5751754271987	0.00454860668833135	2.04221244885412	1.67892548887448	4.81729023380984	0.23425	0.136	0.09075	-0.450690998486706	0.118587674215412	-0.574624926884035	0.286111178237067	0.234833333333333	0.126166666666667	0.0985	-0.48248269053873	0.0889293389135939	-0.530610256371286	0.170947078400107	0.00947276809690329	0.00766690228810487	0.00642478464065835	0.0585959720039322	0.0302619727500545	0.0881726428533425	0.124528060173223	0.00948094212492791	0.00742643221150914	0.00666491451878952	0.0486173689338873	0.0232246201730502	0.075007630895783	0.0820317290579053	2177.44354772192	1590.54136910132	1217.07849515229
312	0.107871540951261	0.0908712431403739	0.14167205017647	0.918887557341493	0.302762723389451	0.642542007191225	0.815854540238281	0.0157958752373434	0.0733136950558419	6.07810342027733	10.9202958435199	10.9306662329982	0.0103703894783393	4.85256281272086	0.215432985842199	0.0542331237629696	5.82545576718439	12.9509033739283	0.23	0.12625	0.079	-0.397335227492984	0.182144746281523	-0.598937695747698	0.0357367804053541	0.234	0.127833333333333	0.0928333333333333	-0.38154924094539	0.0929618176392885	-0.564627100713878	0.161100168551358	0.00941245436369145	0.00742853015610357	0.00603305054258828	0.0639249694563937	0.033373863355535	0.0959900989192883	0.175842767075043	0.00946925727904297	0.00746819074794123	0.00649066384404137	0.0518195427735824	0.0240286519339002	0.0742986908844193	0.0971036404230721	2157.1053659882	1516.78170555971	1105.28082098442
313	0.00486363588263268	0.02983407788768	0.0454911876790584	0.551105147423207	0.837179144583814	0.00157799729934375	0.314579468327089	0.0812429999247177	0.0107959248364711	12.897481169799	13.9823383359399	14.3376793940588	0.355341058118938	1.4401982242598	9.98524299493511	1.01135070881446	3.03985847235799	18.2733014406255	0.24725	0.11975	0.0985	-0.341399547186633	0.0963776132971102	-0.533721276335739	0.182251806587896	0.22	0.1265	0.0881666666666667	-0.407119620583071	0.103293870952382	-0.46203534688221	0.058644684415087	0.00964910728439128	0.00726163441776083	0.00666491451878952	0.0651532580307176	0.0293570393925286	0.0941760260057954	0.122489955019927	0.00926514551751511	0.00743481763438945	0.00634166864148206	0.053174815017963	0.0241326841969079	0.0843310114280976	0.0841581896284807	2237.17497817475	1465.70635050334	1287.0983221744
314	0.262367423448323	0.529998613175197	0.640327909130579	0.818516392558163	0.883125050747166	0.432375950088848	0.0688479643420598	0.502641188532054	0.430502051540324	3.99164786219626	5.10830992363844	5.16095887101983	0.0526489473813854	1.16931100882357	0.616432871820507	3.31027513408026	0.44935547388377	6.98443720489557	0.2425	0.11775	0.0965	-0.378384089091886	0.0936939945897839	-0.581975390810696	0.217579383392777	0.235666666666667	0.13	0.0925	-0.417913724572801	0.078271522270629	-0.487168595889709	0.16315978013272	0.00958607434827758	0.00720891482655248	0.00660421704984177	0.0651179169790374	0.0293508158325115	0.0914461637719035	0.128161725826057	0.00949257599094768	0.00752185410285073	0.00648019069439456	0.049969183261425	0.0239431776909683	0.0793427522619024	0.0826183898966147	2215.77813859026	1449.67169037635	1269.29565305073
315	0.954820709176468	0.925237425211552	0.278319568755733	0.00954983608471578	0.0802576758244346	0.849098365036793	0.677275211914834	0.747901225713878	0.288327162431852	0.327270105721254	1.93883080114028	8.65582654824175	6.71699574710146	8.32855644252049	0.0362022822937433	0.173209298021902	0.103303098770994	8.5281821447937	0.2425	0.129	0.09525	-0.320707886603618	0.109511246638336	-0.470997593907609	0.382717815978441	0.244166666666667	0.126166666666667	0.0933333333333333	-0.404876308547391	0.106943087235545	-0.575393607922723	-0.00850869382863234	0.00958607434827758	0.00749717305401849	0.00656584144546177	0.0639854448804378	0.0298230065154059	0.0973974962284287	0.119234281626349	0.00960837203611361	0.00742643221150914	0.00650632594093902	0.0501641544094388	0.0246852274189301	0.0737726570256109	0.345176738960279	2215.77813859026	1537.92526792381	1258.07600620765
316	0.030961926066255	0.108707560566783	0.166050442602324	0.896889796974837	0.819316239544412	0.062278773731072	0.0142315649641337	0.611790617108584	0.0128106791250271	8.87769881755958	10.4021215188368	10.4189154205378	0.0167939017010212	1.54121660297824	3.47563609090503	6.00918924738926	0.257575667495985	17.8196648923576	0.245	0.11975	0.094	-0.395001926822209	0.105254933265159	-0.400353642582762	0.149512825161589	0.228833333333333	0.1365	0.091	-0.365024734704173	0.107011029122436	-0.543817479391721	0.163341955046929	0.0096194473273386	0.00726163441776083	0.00652712047160349	0.0634801081295487	0.0301388968939495	0.107819062034852	0.105620289331549	0.00939566169430239	0.00767876010032474	0.00643274359002809	0.0511459998807748	0.0242289163689434	0.0740242755373612	0.0982109174101293	2227.10046686266	1465.70635050334	1246.78383269527
317	0.18594753377263	0.172899609987491	0.251578175448176	0.956655694827672	0.379460622397864	0.274951190832912	0.070099622608446	0.977688648171273	0.19265568442844	4.81383782914054	9.0120840892414	9.01503809624046	0.00295400699906168	4.20120026709992	1.19187739255176	3.28068600796632	0.000782140666160558	9.92860343424597	0.23775	0.13625	0.094	-0.305415914600438	0.148660860445948	-0.551029967073696	0.158391047877426	0.228333333333333	0.123833333333333	0.0941666666666667	-0.451821596742089	0.103196010488744	-0.614091463866884	0.199332956424743	0.00952143884341145	0.00767283552231352	0.00652712047160349	0.0633189391686295	0.0303096938216299	0.0885924961214292	0.142641674079093	0.00938843343973516	0.00736725577629018	0.00653230344303705	0.0510620181108666	0.0236863424981988	0.0710181411475932	0.102026139005364	2193.88996756026	1592.38922373953	1246.78383269527
318	0.702990064479669	0.796902309058854	0.862012465077877	0.703453486498604	0.767265844136116	0.639945096121124	0.293244818473231	0.977397672754218	0.793902434533605	1.41086430909854	3.09445109171793	3.23935524779881	0.144904156080884	1.82849093870027	0.218813979501647	1.10466402948441	0.000802679899607028	3.87636659462155	0.23875	0.12075	0.0915	-0.366944513849323	0.0847629361221049	-0.434326698618957	0.351669951699608	0.242833333333333	0.127833333333333	0.0913333333333333	-0.350351023198995	0.103458911508637	-0.571752360675102	0.439340687526877	0.0095351810989249	0.00728774823846115	0.00644861747459615	0.0652728403190863	0.0298330563157656	0.106157617762563	0.112910079604322	0.00959054962443901	0.00746819074794123	0.00644333268160202	0.0516213670322001	0.0248706436311813	0.074380082225901	0.108791847571078	2198.53916171054	1473.66662128292	1223.97842967668
319	0.440758788928439	0.693003926502911	0.500723750122633	0.116772068471897	0.456539064542595	0.766696348078665	0.115483726596898	0.930836838032557	0.499975618521096	2.69687398709721	3.87931794069664	6.33940824551973	2.4600903048231	3.64253425842253	0.0880302752175339	2.47752669370493	0.00753285315749963	6.34602697181727	0.23775	0.12275	0.087	-0.383232162320348	0.0914706415395515	-0.719092943628117	0.105441885271862	0.240333333333333	0.1335	0.0875	-0.340285026168081	0.129958086497101	-0.671837984321631	0.38594912777139	0.00952143884341145	0.00733949268181481	0.00630359958149643	0.0642187451188682	0.0307437479482827	0.0785941889898586	0.14391752852549	0.0095567922050098	0.00760708938454467	0.00631995616463924	0.050997145307602	0.0256869519405049	0.0658350025010143	0.138217139888404	2193.88996756026	1489.4744017395	1182.16565470393
320	0.296667090608089	0.189127149722856	0.271352371337355	0.908466285303538	0.281752501343094	0.333100343082315	0.214538263437041	0.290757143871754	0.341965509167528	3.69227798188149	8.73354454768196	8.74676340736187	0.0132188596799097	5.05448542548038	0.936807044672605	1.54053450004903	1.11611218492453	7.89475828748813	0.24275	0.119	0.08925	-0.342271581769243	0.15661353566356	-0.435076102721603	-0.045626149306951	0.234333333333333	0.127333333333333	0.0955	-0.441440813363399	0.0837081016651469	-0.342127129048471	0.0409648875110349	0.00958943154460546	0.00724194192612939	0.00637671937794133	0.0660739769362729	0.0316234458509316	0.1083501315021	0.282194181382422	0.0094739373470347	0.007455707314773	0.00657354400155427	0.0499069164655191	0.0235295791389038	0.0878371617391515	0.0653517471388717	2216.91648009573	1459.71125940836	1203.19661681058
321	0.170966496936066	0.455276896979133	0.54265823594297	0.613487248016953	0.915242875300186	0.222005262982375	0.0844322177036963	0.290797646332366	0.35194574071776	5.01136960009899	5.71998542707661	5.97511338369804	0.255127956621436	0.963743783599057	1.49136196824657	2.97744964912454	1.11592479450974	7.78486956930018	0.24125	0.1275	0.092	-0.252280771520781	0.133311024431725	-0.552420301059476	-0.281226858400919	0.252	0.116	0.0983333333333333	-0.264491649836298	0.104951744562251	-0.532441731068534	0.00540291029890193	0.00956922168997437	0.00745987264300973	0.00646443303370246	0.0668309405866683	0.0306895490883857	0.0926979065093068	0.266520294108994	0.00971056885943285	0.00716223769672665	0.00665988900096669	0.0556584416125896	0.0243443280404072	0.0783706699676955	0.103686508535103	2210.06599751292	1526.42610725605	1228.5633364946
322	0.230338614151698	0.614103849771511	0.715178916134237	0.775114620685006	0.993311390386183	0.157378988695455	0.179652376756011	0.658915190769161	0.623144625730396	4.3051952702408	4.46431702811969	4.54593650823881	0.0816194801191159	0.240741237998009	1.99923144098284	1.80049737119498	0.19484402391754	5.30213484141703	0.247	0.13625	0.09175	-0.375999574093858	0.156870661566235	-0.500029870283451	0.0320276202218385	0.234666666666667	0.127	0.0891666666666667	-0.368052679336626	0.135443651726342	-0.514300468853534	0.0864472534273468	0.00964582920284748	0.00767283552231352	0.00645653251800671	0.059529394235622	0.0313944696747943	0.0940993095499755	0.123227449318187	0.0094786092401615	0.00744736407165702	0.00637403328052511	0.0523406766226644	0.0251895614828471	0.0799638901136591	0.104530561859828	2236.06097320683	1592.38922373953	1226.27238311246
323	0.556980090825051	0.677146287176407	0.762365573927356	0.695385804334346	0.722001325469268	0.503947904155916	0.224511540464643	0.675201558291652	0.87023618586273	2.07503376989916	3.99652809599866	4.14984472649667	0.153316630498011	2.0748109565975	0.446612762258155	1.47529866802688	0.175577711646838	3.15568522169132	0.244	0.1195	0.093	-0.476988385275628	0.146616331486198	-0.482612829019578	0.0926897975061808	0.238166666666667	0.127666666666667	0.0955	-0.435421988327862	0.127224922323245	-0.617231537555949	0.175352499606819	0.00960615110590786	0.00725508050241679	0.00649589087802047	0.0602249132940514	0.0308483720244827	0.101771592236465	0.115629189190191	0.00952717357330734	0.00746403378506667	0.00657354400155427	0.0495708540877569	0.0243099374725358	0.0691181407203074	0.108816334033654	2222.58780647548	1463.71036422143	1237.69729545782
324	0.272158851527661	0.121272633851743	0.143430007060458	0.368091636871157	0.136492994611724	0.0532960035623166	0.616840081120005	0.69713248225294	0.500793546906146	3.90274835622404	10.0812307692613	10.8913275571613	0.810096787899965	6.98857920093724	3.73461325027893	0.25033387892563	0.15147213729233	6.33879098904638	0.2305	0.123	0.08675	-0.418025323865553	0.131155209830764	-0.76572373058823	0.333348392425066	0.247333333333333	0.119666666666667	0.089	-0.374948543679126	0.141634809737403	-0.467937499527024	0.149963219769775	0.00941961992968983	0.00734591595654485	0.00629539790381702	0.0638968278445337	0.0309987342355472	0.0721768127124418	0.202390373203939	0.0096501990108107	0.00725945091529473	0.00636865605052942	0.0521921273110376	0.0259375382049904	0.086036424594564	0.105815899952937	2159.51916656935	1491.4398838437	1179.81325188338
325	0.215959288509321	0.399811413034206	0.323740365892228	0.169330036569258	0.456591861679908	0.117867287817374	0.200916612174489	0.74673385956737	0.441588064222192	4.45919189142296	6.21250325319852	8.10136787571901	1.88886462252049	3.64217598429605	2.44543391421576	1.63569895030741	0.104296062278991	6.87898300678777	0.2345	0.11875	0.09425	-0.254871617520045	0.109473961045111	-0.396907431096005	0.0812719612091046	0.248166666666667	0.127333333333333	0.0923333333333333	-0.319619196212608	0.0948738124423237	-0.518013122080461	0.3110278566635	0.00947627431470004	0.00723535720935556	0.00653489258982734	0.0706576949244173	0.0294931137003482	0.108424296417557	0.114760322907731	0.00966108971277724	0.007455707314773	0.00647494454786243	0.05191848824695	0.0248874456453409	0.0781352335670319	0.102797179867411	2178.62731786189	1457.70813224821	1249.04811062735
326	0.100315794117484	0.323168602825252	0.417052513020863	0.708706072411661	0.928775615040951	0.0135797805850941	0.990227290626285	0.628752317662855	0.277778138110116	6.24418882618193	6.97496533722006	7.11453814154083	0.139572804320778	0.870349315358908	6.09196724374306	0.000150027738527569	0.233756505854217	8.66283081676935	0.251	0.12725	0.09825	-0.326858940338884	0.0997339602371107	-0.460103427806905	0.222927640164689	0.2295	0.127333333333333	0.0953333333333333	-0.372634261490449	0.115090084662486	-0.5194519350342	0.139789954780815	0.00969775867206597	0.00745362307864432	0.00665737403670038	0.0629308263114921	0.0296888454490033	0.09738149678532	0.113394817720546	0.00940527004143295	0.007455707314773	0.00656841049666286	0.0528148240927515	0.0237439638879753	0.0767307929885393	0.0970882605874708	2253.72437042265	1524.50173668021	1284.88290992443
327	0.277355171567586	0.223702825110827	0.165355299539789	0.135266840930535	0.160073403382261	0.992331252324385	0.153036615735244	0.219147782412878	0.532627137308406	3.85673797229902	8.20159632781724	10.4325898783209	2.23099355050363	6.57585190602185	9.2380891146604e-05	2.04171904043142	1.50994301218543	6.06115420256049	0.23625	0.1205	0.0905	-0.543353561275124	0.0668334848108597	-0.633189350438017	0.35866448317868	0.236166666666667	0.130166666666667	0.0978333333333333	-0.414468131266918	0.116788314264842	-0.620445243811458	0.0794943966655261	0.00950068946446257	0.00728123500455766	0.00641681094714233	0.0578328989724534	0.0294949069308105	0.0880118708512907	0.115800562954834	0.00949953191817593	0.00752595327942978	0.00664477709501472	0.0499844164792277	0.0237540523616489	0.0673005966038386	0.0996526430956775	2186.87477117112	1471.6800962391	1214.77246740117
328	0.0835457487732509	0.267331183674031	0.246756248187952	0.226372870580063	0.658563924627692	0.931160769235984	0.680302653457868	0.0117031548542848	0.22894383413084	6.66043099019589	7.61942956433631	9.08293702515948	1.46350746082317	2.42250603496359	0.00746228158823214	0.169785339808186	6.35529399769075	9.34322796280581	0.23675	0.12025	0.08475	-0.367724598126547	0.118798050292904	-0.411264473677353	0.284551357432422	0.2375	0.123	0.0996666666666667	-0.326773776378397	0.0920582375869054	-0.483379006116318	0.119243970708695	0.00950762410952936	0.00727471164134582	0.00622921506372633	0.0657191996148733	0.0316138278020683	0.112742716485057	0.122115306095718	0.00951799196708753	0.00734591595654485	0.00669992952492268	0.0541391587382592	0.023251659882771	0.078831270981391	0.089747254535175	2189.21870134131	1469.69121225258	1160.87972837295
329	0.312425604025109	0.253292906385368	0.315004336937757	0.524244232965831	0.326458973376262	0.158553405934614	0.364168462628912	0.301271293188821	0.192328524600544	3.56502817010187	7.79782045594038	8.20335599254031	0.405535536599928	4.63832782243844	1.98796894667794	0.823466931596158	1.06855841347351	9.93427882151246	0.249	0.11975	0.09475	-0.304106741037616	0.0127325621637467	-0.471194882679478	0.334166436265381	0.236666666666667	0.125833333333333	0.0886666666666667	-0.373188745059811	0.0839501155561675	-0.507035262109789	0.216773316981998	0.00967193223386973	0.00726163441776083	0.00655039484201473	0.0661755896927034	0.0284553511178375	0.101636194876641	0.105168380393484	0.00950646960022004	0.00741802981666684	0.00635788139023768	0.0521825815254391	0.0246624273870631	0.0811303222805711	0.0952518991293115	2244.93545315024	1465.70635050334	1253.56788782048
330	0.414894838937614	0.422211136751967	0.00349271032284387	9.74361844450354e-05	0.00105801947249142	0.757969131941021	0.105465168868101	0.74372990647113	0.0900517696167482	2.85271874931641	6.00874532019952	21.1944904519987	15.1857451317992	18.3417717026823	0.0949556648611178	2.62089155703779	0.10687537870308	12.3354974509167	0.2335	0.1125	0.09175	-0.295741848022987	0.125525357574927	-0.612467423419309	0.641025020109043	0.236166666666667	0.123166666666667	0.0898333333333333	-0.312429294031148	0.0721479724851571	-0.517967347791838	-0.208572272409279	0.00946222182264348	0.00706730842854704	0.00645653251800671	0.0715187825451451	0.0301371669088733	0.0929057541246251	0.148100588108494	0.00949953191817593	0.00735019265805324	0.00639547526222193	0.0547004656647862	0.0242660330639024	0.080694112736671	0.311645491408492	2173.8838708846	1406.84191539756	1226.27238311246
331	0.859712126519158	0.976933624995234	0.990914773023316	0.9689289814603	0.978764330761667	0.931210552912904	0.700360500962189	0.420804186238588	0.829115211500886	0.757041286597087	1.19900915131802	1.20052637801564	0.00151722669761511	0.443485091418552	0.00745146539338748	0.148097110063645	0.64806822803439	3.55734087754864	0.23725	0.12475	0.086	-0.341149382286567	0.142491452152443	-0.58055944215812	0.0429563687622749	0.238	0.122166666666667	0.0906666666666667	-0.34653369944634	0.117054677809055	-0.608773513822641	0.0704869029531241	0.00951454055595936	0.00739060412041075	0.0062706985918967	0.0653161601341549	0.0317528711065604	0.0943349817805239	0.150285986755543	0.00952488118985431	0.00732446653457569	0.0064221283837681	0.0536832207859123	0.0248974089973381	0.0734076985114976	0.11501663868249	2191.55709745673	1505.13359136582	1172.73707678097
332	0.33474802221848	0.0784694223025146	0.0209694446401691	0.023173116003591	0.0107996692287372	0.607632428477981	0.576248518164193	0.0983096378944502	0.340806675767465	3.39418109762119	11.3382098058973	16.4936908317977	5.15548102590037	13.0995097341765	0.263636995190609	0.312338832308342	2.73275383432701	7.90766138987273	0.23325	0.12525	0.0885	-0.298295956820795	0.13790736898328	-0.458713646691043	-0.166818416867719	0.228833333333333	0.1215	0.0983333333333333	-0.508447215880326	0.0922879091553053	-0.525708707306404	0.287155162272403	0.00945869717382437	0.00740328461303027	0.00635248392567923	0.0673693977401672	0.0309284618666794	0.103911700758502	0.276050576131452	0.00939566169430239	0.00730722743497102	0.00665988900096669	0.0493305489876781	0.0229838548465404	0.0769528498380794	0.0875198746244931	2172.69451967913	1509.02541297005	1196.21426035879
333	0.89659459370076	0.162489636360587	0.238420383624738	0.996525729725909	0.0718103922032353	0.900987472759435	0.44522752933344	0.888773533649818	0.906486853509257	0.599291305017687	9.20280446233664	9.20282342283826	1.89605016203132e-05	8.60353211782058	0.0154788485233439	0.582772775216654	0.0195597831452687	2.75757228917416	0.23975	0.123	0.0945	-0.330265935177029	0.0848142597165055	-0.268720826265459	0.246189165584827	0.238666666666667	0.128166666666667	0.0936666666666667	-0.286251997031385	0.123583671371289	-0.597375620258616	0.258267948751083	0.00954885118899204	0.00734591595654485	0.0065426506967031	0.0658064406854166	0.029364589026165	0.115265916733062	0.0957094310765504	0.00953403867157775	0.00747649216401986	0.00651673576521466	0.0538845104066822	0.0245600812433269	0.0712932895753834	0.124414927462824	2203.16634736803	1491.4398838437	1251.30946002206
334	0.180579372581019	0.444754113280714	0.458443928149061	0.339844095864671	0.76540741373541	0.532691015073707	0.296280285719332	0.0756143869512635	0.42868631363235	4.88284771995677	5.81045990638086	6.72147927113838	0.911019364757522	1.83863155118161	0.38925547573308	1.09086204848427	3.15673251299359	7.00185910533528	0.23425	0.12325	0.098	-0.324590671365631	0.107185975112473	-0.399766855238091	0.0417441339491243	0.239666666666667	0.116333333333333	0.0875	-0.36038977394226	0.0931321517126197	-0.508788691601055	0.200344990261232	0.00947276809690329	0.00735232936718437	0.00664982030246138	0.0668622655307961	0.028796539441843	0.103864770277226	0.101060481322518	0.00954771476356416	0.00717116847334387	0.00631995616463924	0.0544755986854957	0.0251527995392612	0.0850553524416768	0.103196471793149	2177.44354772192	1493.40304836346	1282.66467590374
335	0.360109731393971	0.350722582856861	0.437451504584034	0.630992256863381	0.447201451606692	0.469654803254561	0.325206935738117	0.20247598070325	0.77771593580391	3.21178994898219	6.68743320028443	6.91815078924265	0.230717588958214	3.70636084026046	0.522788033700635	0.967890141551834	1.62442432365424	4.01787787977706	0.24	0.12625	0.0955	-0.414196203421869	0.114757942340839	-0.523083831129898	0.114440208970657	0.246333333333333	0.133	0.088	-0.303062357189705	0.135548468910671	-0.643996560568855	0.172096774778947	0.00955225747200135	0.00742853015610357	0.00657354400155427	0.0616739270595757	0.0297022387168356	0.0940024154422953	0.113514521347165	0.00963706633965589	0.00759502088022709	0.00633625078709946	0.051343754988504	0.0259832649374406	0.0682805193610022	0.138704250883993	2204.31971234789	1516.78170555971	1260.32571049434
336	0.323125591143404	0.621242094299918	0.618383819432212	0.334769520357039	0.761579849101789	0.313845229825252	0.298075916180813	0.277120545691585	0.608398419215178	3.48183593869908	4.41097938391977	5.34133890815792	0.930359524238156	1.85950296945884	1.01442435009812	1.08278253814296	1.18115716470857	5.42373234007353	0.249	0.13125	0.08875	-0.426281082089129	0.111032971691828	-0.592201464236405	0.151957959685415	0.240166666666667	0.124166666666667	0.0951666666666667	-0.385229950695128	0.119523698754195	-0.506330846701525	0.288749106578322	0.00967193223386973	0.00755249884935011	0.00636057758569234	0.0586131107619333	0.0314824968961543	0.0891951109761033	0.124300028868834	0.00955452583472396	0.00737576122882446	0.00656327085935799	0.0517311996008771	0.024366925077031	0.078777528263659	0.101103588626189	2244.93545315024	1555.02406350136	1198.54480115048
337	0.81824108679114	0.868461881573265	0.90426133444155	0.594292619975063	0.762592386401468	0.730899987252228	0.384409449376819	0.810690599574331	0.329928981236844	0.929758562539064	2.50005168043572	2.78374195237848	0.28369027194276	1.85398338983941	0.118286877781429	0.75655287421705	0.0573771154504357	8.03030780898995	0.242	0.12	0.09175	-0.371550633950069	0.061779373931602	-0.636711387339308	0.215729181265385	0.239	0.125833333333333	0.0931666666666667	-0.401483978566322	0.0855679441520061	-0.516628731149307	0.251158156071968	0.00957934663434675	0.00726817812155173	0.00645653251800671	0.064792693736836	0.0295620487297482	0.087187749504804	0.12531392052761	0.00953860537480444	0.00741802981666684	0.00650111157189904	0.0509860289671674	0.0241389846515263	0.0783612935646969	0.09304188143648	2213.4973717412	1467.69996509084	1226.27238311246
338	0.568606970324699	0.107761480438503	0.0995595469524926	0.205490450971007	0.0402231105147291	0.293999047038514	0.43977176040581	0.567043835323817	0.756359872844939	2.01834938054162	10.4276073522196	12.0305234167427	1.60291606452301	10.012174036201	1.10121760087895	0.596877831568236	0.327653896627453	4.20097547705752	0.23025	0.12975	0.09625	-0.33054418853856	0.0282073852014467	-0.619636574078372	0.365737483018759	0.239333333333333	0.1245	0.0928333333333333	-0.390301449398185	0.112553278722593	-0.408774105862613	0.117489773587769	0.00941603948854426	0.00751569767924462	0.0065965692684195	0.0654530293414833	0.0272334222486608	0.0833514325242243	0.115618416300063	0.00954316406830888	0.00738424935719838	0.00649066384404137	0.0516020109938437	0.0245799264541679	0.0862451558663101	0.0858880680361739	2158.31297155744	1543.6447605734	1267.05748515411
339	0.0976717693632447	0.0626711561927731	0.0940695992147179	0.628149215052167	0.206888068658044	0.0797375886020424	0.61431004043283	0.0613070270108825	0.0866608082601005	6.30515324613953	11.9686807666185	12.2032596918398	0.234578925221285	5.89810644570025	3.07024225241912	0.253946201703911	3.50166868992437	12.451295810593	0.23075	0.1355	0.0825	-0.328358949050578	0.0900266061611538	-0.485648937094228	0.11033155660014	0.246	0.132	0.0933333333333333	-0.49699099053003	0.107138324714745	-0.418298253967333	0.154645665711528	0.00942319569246703	0.00765500977055507	0.006153519960474	0.0638904833591794	0.0311479108650722	0.10104745617311	0.114008004721717	0.00963267326327944	0.00757077660013585	0.00650632594093902	0.0456683298091293	0.0247837331905771	0.0827304836334337	0.0771492828008603	2160.72395209606	1586.83927375871	1139.33271078772
340	0.219831699055891	0.214680329322836	0.276789655981635	0.558540280921387	0.372108254517501	0.0587374286421743	0.545846094683686	0.570062984404647	0.71025782442693	4.41681068643811	8.33340729283736	8.67564523165856	0.342237938821199	4.25883454522045	3.57268039469272	0.364811543899123	0.322577130784339	4.58666464250082	0.23575	0.12325	0.08425	-0.440743132627954	0.141928895021608	-0.71108161010011	0.109270234610293	0.252333333333333	0.127333333333333	0.0875	-0.413852196736913	0.12618388720036	-0.476439170402328	0.0314008908222279	0.00949373658087971	0.00735232936718437	0.00621250886383203	0.0620285751971581	0.0320162112239427	0.0807938216180631	0.174071422208526	0.00971482372516952	0.007455707314773	0.00631995616463924	0.0486672455257723	0.0262739846857414	0.0833694454428527	0.0901394379539366	2184.52529886448	1493.40304836346	1156.11428782057
341	0.0952728305196294	0.0334259630589677	0.0401190587530672	0.313724155843372	0.0801208402521871	0.0504681972195033	0.0772634943234412	0.88596277930733	0.0976411312079273	6.36185287883563	13.6797093873574	14.6946414752565	1.01493208789907	8.33278859642087	3.82583494569008	3.12154500033284	0.0205677379499321	12.0898943070685	0.23225	0.1375	0.0885	-0.397205301563431	0.0544024814873592	-0.589130103275688	0.101744136768531	0.249333333333333	0.125333333333333	0.0893333333333333	-0.471997596665611	0.140074350737772	-0.419467046993613	0.169939604408742	0.0094445523204791	0.00770237224945241	0.00635248392567923	0.0606519184682614	0.0293114340315602	0.0874379434231981	0.0955750854714556	0.00967625578796614	0.00740539427556918	0.00637940379979704	0.0474984720823043	0.0259689177963553	0.0870122995906149	0.090472159834577	2167.92312577629	1601.59669779588	1196.21426035879
342	0.613988568252357	0.791700027674279	0.547728432172499	0.0944595571508659	0.389024893486633	0.41243582093558	0.721753681289889	0.341575226549159	0.57745067013897	1.80435099613896	3.13517304027846	5.93185574591917	2.79668270564071	4.1275047497802	0.671768170077485	0.126818618879042	0.904510222476347	5.68100297268875	0.23025	0.12525	0.10025	-0.384524342069648	0.0766777895813408	-0.542077632646685	0.374552100617472	0.237333333333333	0.127666666666667	0.0945	-0.433439705084109	0.116611230623056	-0.530304640196624	0.109096980644782	0.00941603948854426	0.00740328461303027	0.00671733057211029	0.0646774265970648	0.0276486375365666	0.0903717200769478	0.114210974519196	0.00951569153050702	0.00746403378506667	0.0065426506967031	0.0497397628456667	0.0242830243265804	0.0762007093916425	0.0917600242831888	2158.31297155744	1509.02541297005	1302.52773028174
343	0.295034402506194	0.453448279160297	0.570805190729799	0.973502904837882	0.730072194709477	0.0608932567437091	0.903080990714388	0.669709525522049	0.659452447156845	3.70580446367967	5.73561846938173	5.73672172490114	0.0011032555194106	2.03091726122148	3.51288703978207	0.0148279891491256	0.181942088478536	5.00418531890499	0.2485	0.1295	0.092	-0.355217054469254	0.103242866912549	-0.454428160354062	0.0522762812504061	0.232166666666667	0.128666666666667	0.0895	-0.458806883746198	0.10507992694944	-0.551324219006788	0.0620455661493457	0.00966543249382284	0.00750953204505899	0.00646443303370246	0.0617371591094523	0.0307007089455524	0.100336059258977	0.104934244127177	0.00944337023516906	0.00748891311791114	0.00638476762527928	0.0492825438692554	0.0246062297998112	0.0764988011558058	0.0858038618961816	2242.72487263084	1541.74048193513	1228.5633364946
344	0.10595986571704	0.406912449035611	0.522531265362589	0.971423058403263	0.99989326751223	0.667193386703787	0.0350674189867838	0.160103422227414	0.40735496584648	6.119045852618	6.14712667773711	6.14841000415981	0.00128332642270834	0.029364151541813	0.184902665376285	4.44188937044419	1.97324898698753	7.20992428089074	0.24225	0.113	0.09975	-0.415514015426497	0.126832468622893	-0.48986937616375	0.0926475033953002	0.2385	0.127	0.0913333333333333	-0.405739182862822	0.122957671322821	-0.482728977448639	0.095281419841527	0.00958271271308238	0.00708100065563777	0.00670241970970056	0.065090872673733	0.0292856324119783	0.10041853162206	0.115969865350659	0.0095317523127217	0.00744736407165702	0.00644333268160202	0.0506547936611747	0.0248959279061422	0.0811905370828375	0.0926024119445292	2214.63843612376	1410.96782463618	1298.13327906946
345	0.585286226937448	0.765822188604328	0.802552266499561	0.495336763677994	0.761277659892502	0.232571790405961	0.806678927927392	0.489915083170045	0.713347949750285	1.93841757855989	3.33465458660066	3.79956762748043	0.464913040879765	1.86115004892054	1.42506337841769	0.0598842839726785	0.476712766986566	4.56109926905234	0.252	0.1285	0.0905	-0.328331873462631	0.113642227461315	-0.484068857758922	0.103447735953341	0.2415	0.126833333333333	0.0865	-0.357952205192348	0.136323278868904	-0.60501658034092	0.193757701890697	0.00971056885943285	0.0074847769467748	0.00641681094714233	0.0623910682128397	0.0313742333040483	0.0991762568606425	0.120146198086633	0.00957260112749785	0.00744318614266912	0.00628718055408462	0.051792095606122	0.0259907611374871	0.07407372929989	0.127154264874616	2258.0868856174	1534.10115384939	1214.77246740117
346	0.520909530963794	0.703828952049727	0.78386402274052	0.684373293843371	0.789271084140639	0.164075251490913	0.588240328345559	0.626347471902176	0.408753366705205	2.25647938507609	3.79919547199825	3.96443989461841	0.165244422620162	1.70796050954232	1.93625946742941	0.293100728118588	0.237046502455996	7.19608411551174	0.24375	0.124	0.09675	-0.412742490306762	0.118439064926818	-0.604062086207702	0.0602749866374655	0.231666666666667	0.127666666666667	0.0938333333333333	-0.329415396205468	0.105352320822065	-0.666092660472304	0.116356354933719	0.00960281603426276	0.00737151067182246	0.00661185125653317	0.0617734724255996	0.0297715139548327	0.0867048165331884	0.121956600518915	0.00943626688248323	0.00746403378506667	0.00652193125063914	0.0537583761426141	0.0239379898668977	0.0655254373029424	0.121112544498	2221.45625552876	1499.27867674733	1271.53095356916
347	0.473018992491421	0.307072505523936	0.277474195435741	0.218322057803824	0.187926713903491	0.923579093875491	0.53950861785832	0.158115286309004	0.294058163577113	2.51259606644089	7.15140104045713	8.66676734928114	1.51536630882401	6.15417128284025	0.00920185808536189	0.376451241468203	1.99215932172592	8.45657862760663	0.238	0.11875	0.08575	-0.425038140845815	0.0779171698047423	-0.705404473019265	0.354605108251039	0.237166666666667	0.122833333333333	0.094	-0.41645364244855	0.074925766380447	-0.437058307744161	0.0807042872948155	0.00952488118985431	0.00723535720935556	0.00626243385505144	0.0636223001462453	0.0307452887415124	0.08237078041524	0.149908759155863	0.00951338907699615	0.00734163487099892	0.00652712047160349	0.0513985440084992	0.0237573798043231	0.084486271950189	0.0749701611305008	2195.05433286041	1457.70813224821	1170.37200185791
348	0.0729362061429625	0.150634034958505	0.162454951850437	0.303936858440939	0.474460822963104	0.00998976179558116	0.893508278872525	0.474057639951804	0.25826877336271	6.96764535590046	9.43333509881995	10.490175786359	1.05684068753908	3.52253043045857	6.63672137156209	0.0179201931196076	0.51250228000572	8.92249279793245	0.25075	0.12875	0.0915	-0.357260234814187	0.0992828255712154	-0.681679801956207	0.0798607407145619	0.228333333333333	0.129666666666667	0.0873333333333333	-0.352637658345727	0.119570338604874	-0.529042690999142	0.204838967848821	0.00969454541767832	0.00749097965142538	0.00644861747459615	0.0615290797228353	0.0308784485072459	0.0791781863244174	0.137414261272484	0.00938843343973516	0.00751364349236616	0.00631451087851851	0.0530663111137138	0.0249468979492726	0.0788548170124497	0.107513520132206	2252.63041933425	1536.01432523302	1223.97842967668
349	0.713262041492907	0.893973831226051	0.888447978057028	0.403005032396612	0.809617572653722	0.27439777934535	0.835438376651297	0.755384134996136	0.441071815550811	1.36711029571961	2.26317481249862	2.9625163597193	0.699341547220683	1.59540606399969	1.19462918655518	0.0431525059457272	0.0970620935449915	6.88385971126934	0.243	0.12725	0.0905	-0.337037579153563	0.12421391518133	-0.609237748564939	0.234754837645496	0.2335	0.128666666666667	0.0923333333333333	-0.373130032032279	0.109836602348109	-0.523007608938644	0.0864193342448593	0.00959278430672647	0.00745362307864432	0.00641681094714233	0.0638269386965957	0.0309541098701592	0.0880292859202352	0.151327391214357	0.00946222182264348	0.00748891311791114	0.00647494454786243	0.0519635585566403	0.0243144181410493	0.0773425948962345	0.0942932967329561	2218.05346159294	1524.50173668021	1214.77246740117
350	0.748629211165518	0.221816138427161	0.258174154543409	0.404469872637699	0.102980318652161	0.694672932370554	0.787695553053847	0.340369789334295	0.101136610743923	1.21825587494095	8.22879140724035	8.92378848386215	0.694997076621803	7.7055326089212	0.15407312402931	0.0725247852824396	0.909038019510263	11.9824765682541	0.24075	0.1265	0.08175	-0.335083253343198	0.154165042589249	-0.274760287743577	0.153846752771656	0.237333333333333	0.128333333333333	0.0871666666666667	-0.414494832402682	0.177684905921394	-0.612618570589638	0.250117212754599	0.00956244942310728	0.00743481763438945	0.0061279886481974	0.0644644986689603	0.0330584756375663	0.122234723631017	0.113258935728699	0.00951569153050702	0.00748063663110619	0.00630905869010759	0.050227511120096	0.0261008647280862	0.0726759039400254	0.137551144268635	2207.77158750258	1518.71510326381	1132.09124422907
351	0.621131229560641	0.708496871211337	0.52810191524193	0.126447703021103	0.363361903452718	0.95394673180041	0.235894152837535	0.609125356155392	0.33884287887567	1.77161496961708	3.76459711826101	6.10017936665827	2.33558224839726	4.32856439704119	0.00333521244283475	1.40496428427468	0.261450547501227	7.92959758503392	0.2355	0.1355	0.09825	-0.279236666031929	0.0913614390562962	-0.568088361550216	-0.112549454325129	0.235	0.127333333333333	0.0951666666666667	-0.314917300769319	0.141520126774499	-0.546145667165671	0.165006133924305	0.00949025328712184	0.00765500977055507	0.00665737403670038	0.064723562235826	0.0285700135830308	0.0853302206028002	0.333191824557536	0.00948327297050531	0.007455707314773	0.00656327085935799	0.0537939188113278	0.0243631147384723	0.0748712799332868	0.115682864769621	2183.34848187379	1586.83927375871	1284.88290992443
352	0.361717867696162	0.640618246723197	0.368120468152339	0.067434135571113	0.353278606818197	0.198615307121829	0.195874658317941	0.884560886793735	0.208933931836817	3.20060498904058	4.26681838961667	7.61121652549991	3.34439813588324	4.41061153645933	1.65252725368373	1.67286928082831	0.0210801266566705	9.65577434886238	0.23675	0.1275	0.087	-0.279450866138776	0.0813596995594536	-0.526702897184524	-0.37388950365929	0.248	0.118833333333333	0.0861666666666667	-0.349641068272136	0.107467977143289	-0.49540927333763	0.15518988631535	0.00950762410952936	0.00745987264300973	0.00630359958149643	0.066736558248352	0.0304811807915462	0.0978631832819115	0.32229613885439	0.00965891543205871	0.00723755326057853	0.0062761996026128	0.0530793270433969	0.026031372521163	0.0857994456562136	0.10471803673015	2189.21870134131	1526.42610725605	1182.16565470393
353	0.135927624759562	0.151872953996633	0.21102014796732	0.643990517243593	0.395774251745954	0.97710970939517	0.80392989403719	0.0208122065506589	0.184632750798343	5.54575169116288	9.40852072160123	9.62208173998079	0.213561018379551	4.07633004881791	0.000823268812382594	0.0616351786284213	5.34244970439249	10.0701520585866	0.23975	0.1225	0.0805	-0.344556495369875	0.0645451902085585	-0.746470997489377	0.439795611108044	0.2395	0.124166666666667	0.0938333333333333	-0.445156813775132	0.10080836485226	-0.628067540863359	0.268305463888517	0.00954885118899204	0.00733305951707338	0.00608509566026675	0.0654351161727682	0.0316769946990216	0.07801753835427	0.170101806503569	0.00954544041500224	0.00737576122882446	0.00652193125063914	0.0498266490412992	0.0242854201698325	0.0698628047386484	0.10628963758049	2203.16634736803	1487.50659799253	1119.95540054864
354	0.0571234915176139	0.154499264276746	0.137136697949592	0.195237569600044	0.475275307384441	0.870727725710999	0.193369609564645	0.012367464832712	0.0721777028279848	7.51699070363975	9.35649585516148	11.0341416147203	1.6776457595588	3.51715091108053	0.0264824167461484	1.69175631783037	6.25741335384828	12.9971564943705	0.23825	0.1315	0.0875	-0.273853255443419	0.15608013015825	-0.652381821176567	-0.204000766212082	0.239666666666667	0.122666666666667	0.1025	-0.34805383136064	0.142444604332774	-0.54929573643154	0.207473716090172	0.0095283190113257	0.00755860048028802	0.00631995616463924	0.065523966260965	0.0316923706282335	0.0834555454978113	0.281578928464999	0.00954771476356416	0.00733734939374163	0.00678379576214314	0.0532937238458579	0.0235820727943778	0.0732262030900055	0.111570600548235	2196.2173196562	1556.91291932123	1186.86102633454
355	0.528013325148663	0.745304274174374	0.834004991204127	0.88330844506158	0.862820094180768	0.236770213970461	0.777413667158836	0.39107979690537	0.409714997325846	2.22003277752083	3.48996539513973	3.51150873199731	0.0215433368575759	1.29147595447648	1.39972145343017	0.0799142374453368	0.735582031402373	7.18658366504686	0.23025	0.12525	0.09025	-0.332498440667928	0.0715336835710726	-0.513426025982468	0.106460251097121	0.2405	0.127166666666667	0.0953333333333333	-0.400554063447271	0.0976785064345276	-0.46384160180594	0.0714541629228732	0.00941603948854426	0.00740328461303027	0.00640882245444717	0.0666697385486704	0.0292257006577047	0.0981197916195824	0.109124889128263	0.00955905658427602	0.00745153779333639	0.00656841049666286	0.050535161874045	0.0240791523015007	0.0805749840838569	0.081103398832207	2158.31297155744	1509.02541297005	1212.46340233929
356	0.387253290893757	0.59920983578759	0.635219345150539	0.428537739207584	0.703719576455094	0.176446217197616	0.645698010357461	0.330719190492747	0.561516255795354	3.02849073371908	4.57610292925892	5.20288607214025	0.626783142881322	2.17439533842116	1.8273048325027	0.211367072422036	0.94607968807486	5.81494293372521	0.24425	0.12475	0.0925	-0.31900787276138	0.0880752835860117	-0.610025025264511	0.362950908508901	0.2325	0.121666666666667	0.0868333333333333	-0.404924397626427	0.114700196672626	-0.605599839315716	0.182615730292285	0.0096094817664591	0.00739060412041075	0.00648019069439456	0.0649571361268896	0.0300758936651244	0.0878692180448529	0.140617992096035	0.00944809548290697	0.00731154387125832	0.00629813353469011	0.0526664478323355	0.0251818862761494	0.0755151451012175	0.115226224127757	2223.71800214401	1505.13359136582	1233.13627237216
357	0.757139979677228	0.254706081985415	0.0858971240814291	0.0301902523353964	0.0234395469994072	0.529035505711648	0.892630512438054	0.36442352679995	0.841240239803497	1.18276872786009	7.77951093027878	12.4779370122596	4.69842608198087	11.2951682843996	0.396243824934572	0.018218635791527	0.822591614237353	3.44285882603354	0.22825	0.12725	0.0885	-0.22533013986599	0.0629475201734188	-0.578216070728436	0.459138487577474	0.233666666666667	0.126333333333333	0.0938333333333333	-0.418476161616032	0.0589656764235064	-0.479812419648702	0.0964135825268982	0.0093872268942634	0.00745362307864432	0.00635248392567923	0.0700749623677125	0.0292210230644317	0.0921974296417893	0.135674346336276	0.00946456902405933	0.00743062704085067	0.00652193125063914	0.0509924111848391	0.0233246022114058	0.0804668163464722	0.0730036932129976	2148.61254078674	1524.50173668021	1196.21426035879
358	0.75228549452423	0.95533732234786	0.834760681353685	0.16330558125414	0.680516214742985	0.616296433332368	0.689333199393779	0.382861554409795	0.890569339341606	1.20299742885982	1.56103920367605	3.5043862147395	1.94334701106345	2.30138878587968	0.251107352924009	0.159808161295587	0.761493452059767	2.93919802738046	0.25025	0.123	0.0955	-0.374609027595916	0.134100772223053	-0.595609953582435	0.353742711531932	0.245833333333333	0.120333333333333	0.0903333333333333	-0.391520459128145	0.116820718263329	-0.555355333503751	0.10721399224022	0.00968810603003624	0.00734591595654485	0.00657354400155427	0.0625397454945461	0.0306093345987184	0.0885139860190102	0.145842478637422	0.00963047380925119	0.00727688722290916	0.00641148693311137	0.0517014562897105	0.0253571500220841	0.0785666818336183	0.104414973066505	2250.4385242453	1491.4398838437	1260.32571049434
359	0.120035411192483	0.412705516746908	0.420834879674593	0.321370678453006	0.870648845288058	0.191052270261283	0.0560321142397504	0.988953729896391	0.315681887953778	5.83277982576328	6.09434013606005	7.07770014950074	0.983360013440688	1.24492032373746	1.70948447986666	3.65110234498479	0.000191680945135886	8.19537343409894	0.24725	0.13625	0.09625	-0.398896282323587	0.123576410651123	-0.599655776228957	0.254754867296584	0.235833333333333	0.123166666666667	0.0961666666666667	-0.368823477714967	0.113218734791855	-0.577866569907825	0.0852764236346311	0.00964910728439128	0.00767283552231352	0.0065965692684195	0.0586780698739185	0.0301494339787478	0.0831242269122472	0.131051332437258	0.00949489666307287	0.00735019265805324	0.00659401698317738	0.0530477545634477	0.0239248688770442	0.0733666885456217	0.102725473226321	2237.17497817475	1592.38922373953	1267.05748515411
360	0.35421363959862	0.177036121652471	0.251278943498331	0.777037783371446	0.217314301934832	0.969194690321939	0.90243634641759	0.075005783639139	0.157730041678587	3.25317164325679	8.93903011507791	9.01922182209819	0.0801917070202762	5.7660501788414	0.00149137518383213	0.0150268923516705	3.16992732883318	10.5858892173364	0.233	0.1275	0.09925	-0.419343558192718	0.152708960729519	-0.5653687247199	0.244853032635281	0.233333333333333	0.126666666666667	0.0886666666666667	-0.374057087917524	0.0683252390238007	-0.510277487843177	0.240555167585032	0.00945516790438171	0.00745987264300973	0.00668745690004017	0.0622083364431641	0.0291563724760336	0.0879203904926576	0.13533454265479	0.0094598725699115	0.0074390039992839	0.00635788139023768	0.0524059534383986	0.0242184976706291	0.0806077723096193	0.0922384427818256	2171.50377061057	1526.42610725605	1293.72769194992
361	0.274869182388112	0.524361421962835	0.359291225555667	0.110121124157341	0.429967185794406	0.242560920234059	0.512790831015303	0.150382147544617	0.351254665168054	3.87865196171697	5.15286978983931	7.70535198339712	2.55248219355781	3.82670002168015	1.36564861993065	0.428368006448181	2.06837023869048	7.79240892584416	0.244	0.12725	0.10325	-0.315599242637863	0.12885470210247	-0.48622910560915	0.276104267297754	0.233833333333333	0.122833333333333	0.0945	-0.257279451061605	0.0930392661876834	-0.497454454139359	0.0399942088479546	0.00960615110590786	0.00745362307864432	0.00680572389161097	0.0644036188962929	0.0288441605471694	0.0928224341431528	0.122521933803319	0.00946691417568485	0.00734163487099892	0.0065426506967031	0.056655110960951	0.023781569074696	0.0801571093965629	0.095941024861053	2222.58780647548	1524.50173668021	1328.66331460691
362	0.806786291110417	0.910018377677941	0.840410884587913	0.245607743935036	0.6493596028531	0.362456550845704	0.980475313312348	0.680539672970514	0.991007643318405	0.977127074762393	2.10266493615927	3.45078097322039	1.34811603706112	2.473653898458	0.829363822595042	0.00059892814806517	0.169518964980853	1.19648331674207	0.24225	0.1275	0.09225	-0.409138713073646	0.0665573862983581	-0.574899645079629	0.140154265243917	0.234333333333333	0.127666666666667	0.0898333333333333	-0.431757564343072	0.0792173512606367	-0.462308786874743	0.260881373037624	0.00958271271308238	0.00745987264300973	0.00647231907488371	0.0612049805918944	0.0295853567595943	0.0904473213316835	0.104791555686403	0.0094739373470347	0.00746403378506667	0.00639547526222193	0.0501684206046433	0.0242793361428705	0.0830721996414607	0.0862970360818838	2214.63843612376	1526.42610725605	1230.8512971517
363	0.607212792318029	0.496229327738911	0.52402478226499	0.384364462072214	0.366946340436979	0.474926470893895	0.487142684857039	0.383068109738484	0.826922091717282	1.83562777287807	5.37876206203873	6.13545812834127	0.756696066302538	4.2998303554632	0.510490797196326	0.482831212345445	0.760832530992047	3.5777584085043	0.24575	0.126	0.09225	-0.362153359845546	0.134094635758023	-0.634343802095759	0.184213172530488	0.2395	0.121333333333333	0.0871666666666667	-0.443671129104412	0.152718550739734	-0.464210461071589	0.00912431804203523	0.00962937335269449	0.00742223313918299	0.00647231907488371	0.0628495307747618	0.0309334774096418	0.0849983533158555	0.156010183037064	0.00954544041500224	0.00730290654464219	0.00630905869010759	0.0505074795765665	0.0259600584189319	0.0866078731414941	0.0949897021488604	2230.47076776056	1514.84604153325	1230.8512971517
364	0.55043172204173	0.494346690601832	0.532990220452328	0.415178402738455	0.412718853432659	0.827465260186948	0.753333942463857	0.164441521224377	0.640664670815069	2.10732780292165	5.39410587944076	6.05802882494027	0.663922945499507	3.95070102201862	0.0475037739470281	0.0987507682120849	1.93289998180262	5.15819602585361	0.24725	0.1325	0.0955	-0.343725424063381	0.102767588761924	-0.328266071447684	0.191672113102624	0.245333333333333	0.130333333333333	0.0873333333333333	-0.275480467764197	0.122526881047421	-0.50214860772202	0.332224823398599	0.00964910728439128	0.00758291667583499	0.00657354400155427	0.0615388757016388	0.0299755556341765	0.106180351180394	0.0976040776069512	0.00962386376780943	0.00753004837913236	0.00631451087851851	0.0527687279699284	0.0258869073216106	0.0806039792515809	0.11220691858348	2237.17497817475	1564.4464878337	1260.32571049434
365	0.438625651745058	0.600717255339257	0.672578205743901	0.5645661327605	0.701377692619225	0.390562955059994	0.70110721773789	0.194634931424195	0.81959732546922	2.70943879920014	4.56475552673874	4.89661512972089	0.331859602982149	2.18717633052074	0.737188617848005	0.147322603760585	1.6821807693741	3.64536527535267	0.22975	0.12275	0.09425	-0.46812111612779	0.111521803913977	-0.567818836819592	0.207660544251103	0.237166666666667	0.125333333333333	0.0866666666666667	-0.405665367738129	0.0823636890844241	-0.46297349598927	0.307346785338259	0.00940886454977741	0.00733949268181481	0.00653489258982734	0.0618706574883259	0.0292264685207039	0.0919397148339735	0.120509323068078	0.00951338907699615	0.00740539427556918	0.0062926605316083	0.0511934346025457	0.0249805673582241	0.0854563518264343	0.0924329431397086	2155.8963487869	1489.4744017395	1249.04811062735
366	0.337100078975735	0.401039044982406	0.422807138501794	0.354460673508063	0.450778203721913	0.8029326563902	0.194750136468331	0.187998773609272	0.616589092001756	3.37676808249671	6.20114676287631	7.0585704021978	0.857423639321496	3.68180231970109	0.062276953320179	1.68131255224034	1.73323116340634	5.35613051570146	0.236	0.123	0.10025	-0.405750800562411	0.141550883235559	-0.635039106749637	0.0107531295508967	0.238166666666667	0.131833333333333	0.0923333333333333	-0.363002892783328	0.0949085602314141	-0.520775802355417	0.205719307660261	0.00949721530498675	0.00734591595654485	0.00671733057211029	0.0635263350777524	0.0290244790349182	0.0823661981046915	0.137060662918199	0.00952717357330734	0.00756672190700747	0.00647494454786243	0.0509750791473245	0.0243527383212625	0.0765003157529505	0.0953146202436939	2185.70072829149	1491.4398838437	1302.52773028174
367	0.480607630716171	0.616088542868005	0.602350603064443	0.311503948757823	0.557314955643483	0.201533475331069	0.320383173084545	0.797548554261121	0.54632646045544	2.47071041050367	4.44947301326465	5.4737613926809	1.02428837941625	3.00305098217723	1.63122660816771	0.987381617896062	0.0658030319946192	5.9438020778654	0.24275	0.12325	0.091	-0.331528519486625	0.103901804620089	-0.665648269482919	0.388088297691105	0.231666666666667	0.13	0.0895	-0.313781146740953	0.137178766114491	-0.541626834998985	0.148124841080533	0.00958943154460546	0.00735232936718437	0.00643274359002809	0.0651971335047286	0.0305246234207199	0.083104574731864	0.159800184042566	0.00943626688248323	0.00752185410285073	0.00638476762527928	0.053671009159988	0.0250038939071354	0.076808786914904	0.115675436907957	2216.91648009573	1493.40304836346	1219.3814931271
368	0.704379651693416	0.872118412733714	0.921728349878548	0.748423240305171	0.883802705200284	0.420840150733514	0.755459227645608	0.44758018875957	0.94814861355348	1.4049294366414	2.46721699943737	2.57007776703904	0.102860767601669	1.16514833039764	0.647967888337007	0.0970005456210856	0.576772492654527	2.19681684696948	0.242	0.12125	0.0905	-0.369506123054743	0.118046443504474	-0.589886874959576	0.120294731056335	0.235	0.123333333333333	0.095	-0.309949511462683	0.114771283382124	-0.487904337196083	0.169444869364838	0.00957934663434675	0.00730074442674117	0.00641681094714233	0.0645046229010558	0.0307964664695573	0.0923106970493441	0.138030378406383	0.00948327297050531	0.00735446498317216	0.00655812507522166	0.0548947520548952	0.0240680449818585	0.0804261902356982	0.101704506012746	2213.4973717412	1477.63261138308	1214.77246740117
369	0.322736306068063	0.721569841132087	0.75237684310154	0.451347474111012	0.945031988722203	0.244908443063162	0.187276674478931	0.351332216223255	0.71385423499108	3.48481964121675	3.66748223503964	4.23474801171687	0.567265776677232	0.749928370500129	1.35211652825092	1.73891253710644	0.868639542693927	4.55690769912737	0.2475	0.12075	0.095	-0.414438875358743	0.0767584267656508	-0.585925538000506	0.0827811136792999	0.237333333333333	0.129666666666667	0.0895	-0.398851646538101	0.0892519783010279	-0.583522128455728	0.1655815183998	0.00965238101349169	0.00728774823846115	0.00655812507522166	0.062042541908673	0.0296440102825859	0.0905909203366248	0.103516458154818	0.00951569153050702	0.00751364349236616	0.00638476762527928	0.0504458997484682	0.0246522129281202	0.0736734455709179	0.0975560783531097	2238.28763990457	1473.66662128292	1255.82340092661
370	0.372699678874373	0.511760896530495	0.568757131735697	0.479218850907815	0.621768001577285	0.300289912389803	0.734560204377654	0.180262745461514	0.653354723830073	3.12534905290158	5.2532927931461	5.75393323908429	0.500640445938188	2.62858418618271	1.07290625847781	0.114965578221017	1.79545656913615	4.17242979817466	0.2425	0.132	0.086	-0.484554331660031	0.0828113882765716	-0.581574395780546	0.289059074902928	0.2335	0.129666666666667	0.0938333333333333	-0.411002094295695	0.0846679745645376	-0.68494078913263	0.195870912721971	0.00958607434827758	0.00757077660013585	0.0062706985918967	0.0569415337542475	0.0311040602278139	0.0914502735179863	0.115816833126729	0.00946222182264348	0.00751364349236616	0.00652193125063914	0.0505387652515597	0.023733613226595	0.063273976151163	0.105504054510472	2215.77813859026	1560.68406750221	1172.73707678097
371	0.220953420176894	0.340771877488303	0.274770057702035	0.16667211740023	0.367266747229423	0.484008750940129	0.0549814453599439	0.864101067667307	0.33585867929791	4.4046628691176	6.78931188725983	8.70193547415693	1.9126235868971	4.29727260503932	0.489817441424748	3.68264860028012	0.0292943920730977	7.96310322752743	0.2255	0.1155	0.0895	-0.260918968885376	0.0803168847563159	-0.637250379919154	0.215887942811856	0.2315	0.128333333333333	0.0905	-0.28754848127948	0.134917525126599	-0.540803742578649	-0.199550770066654	0.00934711502441474	0.00714880603414703	0.00638476762527928	0.0732623068182797	0.0292207183825517	0.0900435274618148	0.156303652441109	0.00943389496375137	0.00748063663110619	0.00641681094714233	0.054815676942496	0.0248117948135476	0.0769525758946386	0.231628961279	2135.12602232545	1431.44847796994	1205.51790730939
372	0.873684739276388	0.923993124731911	0.206569292046501	0.00539643102539284	0.061190978971543	0.714727370610602	0.496140016236245	0.673735758046382	0.691307133745472	0.697955462681421	1.95274242726009	9.6942974485828	7.74155502132271	8.99634198590138	0.133600863848187	0.463183263987958	0.177263282728745	4.74287963569258	0.234	0.12675	0.092	-0.33411036503381	0.074094753091921	-0.549767035786514	0.00500180857892463	0.237166666666667	0.122166666666667	0.0945	-0.361470785507649	0.105258657314371	-0.465849591003447	0.405635622331273	0.00946925727904297	0.00744109559822013	0.00646443303370246	0.065538404414729	0.0292191609046488	0.0932364529830359	0.10035863764777	0.00951338907699615	0.00732446653457569	0.0065426506967031	0.0533373013370152	0.024126967033269	0.0825797076744952	0.0963929273799559	2176.25838386857	1520.64623847712	1228.5633364946
373	0.477779052195785	0.718713359114415	0.814502975235215	0.955225815553382	0.877171666108907	0.700015058404303	0.828025006806904	0.138317823833309	0.84601644306777	2.48626151705685	3.68873398596043	3.69188631465659	0.00315232869616011	1.20562479759974	0.148456197277483	0.0471911584190821	2.19657433888642	3.3969540582185	0.2365	0.131	0.08375	-0.410943507644473	0.0655702996790224	-0.589857021638827	0.304299086596998	0.233166666666667	0.1325	0.0923333333333333	-0.390382741783523	0.105517127364981	-0.564063292729055	0.28801002614733	0.00950415906431284	0.00754638814181947	0.00619573743239379	0.0610931206954033	0.0307816705736739	0.0922548606507896	0.12205658292823	0.00945752126433474	0.00758291667583499	0.00647494454786243	0.0506412597709881	0.0242375947404112	0.0731429144536788	0.102553422312194	2188.04742851726	1553.13301514864	1151.33588576116
374	0.170732320830956	0.384721920817925	0.187716594464281	0.0556960446131165	0.287239525986347	0.222254332645207	0.121236082011965	0.396068390277145	0.287857053077024	5.01458428747719	6.35402521843935	10.0151493028789	3.66112408443951	5.00056501540166	1.48975592932766	2.40127914190998	0.720230259429627	8.53410288694703	0.22025	0.11825	0.08575	-0.376068455211558	0.0876902886872715	-0.580868593599949	-0.366721306890461	0.230666666666667	0.128666666666667	0.0906666666666667	-0.449672828266465	0.115918901703206	-0.542837833101564	0.180848290944579	0.00926892254863564	0.0072221567778789	0.00626243385505144	0.0688632563434016	0.0297209569680999	0.0971562633591697	0.408254170923225	0.00942200429103107	0.00748891311791114	0.0064221283837681	0.049792999606071	0.0244991860756622	0.0766198430495634	0.0969946749064314	2108.8967838586	1453.69470670887	1170.37200185791
375	0.913159079362314	0.474755674286394	0.563068948264756	0.619775306714277	0.260140541850241	0.870169347477256	0.65774043874343	0.602299059846353	0.103987530307957	0.525929063678632	5.55565545149875	5.80183895063965	0.246183499140898	5.27590988696102	0.0267137394166639	0.196279987055277	0.271542294161009	11.8972902411106	0.23525	0.1275	0.09425	-0.466568630780484	0.0877934279030494	-0.500693740659775	0.215807015807133	0.236666666666667	0.1245	0.0911666666666667	-0.372130664748723	0.106681001921204	-0.691636166935159	0.150599909996798	0.00948676541867957	0.00745987264300973	0.00653489258982734	0.0598561585494526	0.0291675675614215	0.0960904049356442	0.103820152372342	0.00950646960022004	0.00738424935719838	0.00643804139208975	0.0525216354245016	0.024612843766761	0.0649523332060801	0.125042061936819	2182.17027630065	1526.42610725605	1249.04811062735
376	0.418654278729827	0.524154664748685	0.498717417859531	0.272790585079823	0.473695238794413	0.612468454631378	0.544466705504445	0.142974616354777	0.236322228864407	2.82957609914229	5.15450831680209	6.35716878015955	1.20266046335746	3.52759268101727	0.256595997389013	0.367323703108923	2.14564843856533	9.23352120148609	0.23775	0.12225	0.088	-0.32909008582683	0.0719702555736832	-0.34932493849936	0.239350522545928	0.242166666666667	0.126333333333333	0.0966666666666667	-0.264539405839789	0.114977049389344	-0.440458346533865	0.0810212138057463	0.00952143884341145	0.00732661643626866	0.00633625078709946	0.0664045440824213	0.0301691019200696	0.114371358495469	0.104290779949409	0.00958159118079503	0.00743062704085067	0.00660930802636742	0.0544072272115422	0.0241983736391838	0.0817738372779966	0.0951415845680747	2193.88996756026	1485.53646852753	1191.54387344106
377	0.00336264877170296	0.00145729650634939	0.00250933136294106	0.490335021395929	0.079780462933259	0.878819288448979	0.0306956563516608	0.00178797804300126	0.0130994369422767	13.6876628218961	21.5552174612967	22.0310084840785	0.475791022781777	8.3433456621824	0.0232459262042539	4.66990326728683	9.75538900223	17.7603291614527	0.2415	0.13275	0.07875	-0.415147804571941	0.116873089671141	-0.426068804782314	0.304402626662469	0.242833333333333	0.118166666666667	0.0968333333333333	-0.332052460093427	0.0498288512266491	-0.679555419457883	0.285837958992311	0.00957260112749785	0.00758897325120492	0.00602431447821794	0.059744084471251	0.0332240228933382	0.109851349165325	0.118699534606496	0.00959054962443901	0.00721995267547481	0.00661439298361651	0.0544528485347372	0.0232707223780645	0.0658611952176811	0.109368977198581	2211.2111533965	1566.32443379058	1102.82308914067
378	0.174728326392903	0.441308103314445	0.514798692336255	0.540098872732726	0.868889933200194	0.584886462781698	0.0670739239143175	0.265067954481711	0.192009805030127	4.96028704100172	5.84036574431957	6.21572228792138	0.375356543601811	1.25543524691966	0.298401203608591	3.35321422700872	1.24209356232132	9.93981549484885	0.24075	0.127	0.08375	-0.370397838748672	0.11144979447168	-0.388867000316145	-0.0108452254274907	0.236	0.114833333333333	0.0901666666666667	-0.360407297211499	0.109656348758232	-0.517090622535382	0.0869378177365159	0.00956244942310728	0.00744736407165702	0.00619573743239379	0.0630472693424502	0.0319674723659385	0.111945692817119	0.330088808649822	0.00949721530498675	0.00713083051378678	0.00640615632527621	0.0553686913173625	0.0247712308763925	0.083665855817708	0.102155057778748	2207.77158750258	1522.57511501569	1151.33588576116
379	0.220006355147082	0.502895757138211	0.343273657683387	0.109906860772992	0.483172029890432	0.208785768686338	0.224511540464643	0.163674602693884	0.39541278871609	4.41491547203987	5.32466915214172	7.88022920442017	2.55556005227845	3.46531373238031	1.57982592976805	1.47529866802688	1.93994410987489	7.32934238625524	0.24325	0.1195	0.09725	-0.286179029654917	0.116758859417847	-0.526728782822142	0.36613523615384	0.232333333333333	0.127666666666667	0.089	-0.359419916852826	0.114485232549879	-0.603948965980633	0.0699134352466705	0.00959613263928836	0.00725508050241679	0.00662707913329239	0.0678148761360113	0.0296293297921074	0.0955495868877212	0.136926125295162	0.00944573389007645	0.00746403378506667	0.00636865605052942	0.0527670759435527	0.0248245695270046	0.0728219138740267	0.109771849930426	2219.18908403239	1463.71036422143	1275.99297890764
380	0.805737899582954	0.282578704727992	0.384350659629123	0.928056356603843	0.167292619981922	0.969507272250307	0.612682998491023	0.414282844101249	0.484149946254326	0.981460268019873	7.43386519085834	7.44201756811526	0.00815237725691986	6.46055730009539	0.00146124805542058	0.256286408473898	0.666476269305349	6.48716538916795	0.24	0.12675	0.09175	-0.432943494714395	0.146713234436891	-0.570053409128755	0.191738947111507	0.240333333333333	0.123333333333333	0.087	-0.240901482622217	0.114845407177772	-0.440827356147975	0.214407357966899	0.00955225747200135	0.00744109559822013	0.00645653251800671	0.0607799199509245	0.0308412546310479	0.0914547671201435	0.137065411572851	0.0095567922050098	0.00735446498317216	0.00630359958149643	0.0560100318862564	0.0255762014215964	0.0875645019747653	0.107613370604542	2204.31971234789	1520.64623847712	1226.27238311246
381	0.149780095845293	0.351864346779457	0.456766905992289	0.804721830061559	0.841314914380495	0.651755186410067	0.0392887200576628	0.341007042024938	0.438506504539566	5.32046268521663	6.67587657177864	6.73700461136104	0.0611280395823997	1.41654192614442	0.2036944344527	4.24833983612098	0.906641720638618	6.90814123002714	0.23475	0.116	0.09375	-0.338990114601649	0.0904965577991125	-0.517230943106818	0.273583737949479	0.238666666666667	0.129833333333333	0.0881666666666667	-0.284661288830068	0.0962053584907808	-0.621429616333947	0.330932554234534	0.00947977593753739	0.00716223769672665	0.00651933429192007	0.0684898207507288	0.0292713125033565	0.0998430073312001	0.126716495458085	0.00953403867157775	0.00751775084272624	0.00634166864148206	0.0535406513732604	0.0250370764106476	0.0710560670864328	0.123259544838177	2179.80969531964	1435.51509376849	1244.5166192474
382	0.172914561083841	0.474999914024408	0.388440023448804	0.174190346743536	0.659857087276185	0.0385384571510784	0.801535098046055	0.555182361361146	0.230420489633899	4.98478631044418	5.55361935166002	7.40012507674328	1.84650572508326	2.4153387662991	4.28109747265626	0.0631822998666394	0.348114587955024	9.32104828118665	0.229	0.119	0.095	-0.467911303564564	0.119381372433054	-0.513476546343412	0.206574572580638	0.247	0.120666666666667	0.0915	-0.479947729527421	0.102558923942408	-0.547124863624376	0.0524133603558821	0.00939806691989983	0.00724194192612939	0.00655812507522166	0.0630451421867866	0.0291754793349623	0.0981503577631929	0.117272412250295	0.00964582920284748	0.00728557828429421	0.00644861747459615	0.0484617062990608	0.0250548962690291	0.0785735012496935	0.0821033639489825	2152.26081660356	1459.71125940836	1255.82340092661
383	0.830251006231025	0.829033948245882	0.886526018335854	0.701724715635358	0.716732909772795	0.379054555327778	0.922290684637413	0.824290714954383	0.848885727268937	0.880001587942388	2.83679860924167	2.98348249384435	0.14668388460268	2.10348090590196	0.773765903595631	0.00951574321152293	0.0492972151150752	3.36913730744823	0.25175	0.129	0.095	-0.284098806780556	0.152410493993743	-0.367606611290326	0.147374373931989	0.244	0.128333333333333	0.0963333333333333	-0.31339278873016	0.123523152846955	-0.528133184322188	0.0875070891894179	0.00970737272863499	0.00749717305401849	0.00655812507522166	0.0637085469323077	0.031014561786086	0.105338145058899	0.117844214615344	0.00960615110590786	0.00748063663110619	0.0065991200401086	0.0523992718852614	0.024440365569838	0.0753811703372686	0.103701442824645	2256.99824843739	1537.92526792381	1255.82340092661
384	0.306169504640565	0.425753744729185	0.519020173156529	0.653301802410558	0.633200296640687	0.625641379805529	0.931126171161229	0.0637860808024291	0.757178896772799	3.61484671547805	5.97715784249885	6.17892052912066	0.201762686621805	2.56407381364261	0.238017888186732	0.00746980315489054	3.43610037830877	4.19401759880906	0.24175	0.12525	0.10075	-0.372501824592688	0.152419228168865	-0.484917488908225	0.294495790024713	0.2375	0.124666666666667	0.0896666666666667	-0.375175232821734	0.0931832811925698	-0.50797076424034	0.241658917075958	0.0095759761073848	0.00740328461303027	0.00673218983243714	0.0632938645252944	0.0294107014772648	0.0949429655363845	0.125977632224177	0.00951799196708753	0.0073884869434886	0.006390124773828	0.0522783066131598	0.0246944903306002	0.0809886511810279	0.0981425627501484	2212.35494448531	1509.02541297005	1306.91109497044
385	0.535659820334727	0.590476468401288	0.177307994055561	0.0183551706721011	0.090748962726396	0.277227346415113	0.769734179828122	0.331630931082186	0.661051389790136	2.1812053104004	4.64200948251528	10.2039392306579	5.56192974814257	8.02273392025745	1.18063211827575	0.0856865313171511	0.942518723681133	4.99108367769481	0.237	0.1275	0.08975	-0.487044092415797	0.15668019598302	-0.51935425472371	0.397506517973553	0.2465	0.1295	0.0955	-0.44656709197588	0.103659873224219	-0.460945239528355	0.0772550913698134	0.00951108460509014	0.00745987264300973	0.00639280084949865	0.0586875152141909	0.0311727888563793	0.0969438015761493	0.128312887086827	0.00963925996466187	0.00750953204505899	0.00657354400155427	0.0478366896012496	0.0244472628955587	0.0799025750156944	0.0781429064906336	2190.38859065228	1526.42610725605	1207.83612993407
386	0.254838239543997	0.196131550938191	0.214708778417162	0.331349616264318	0.239633757148281	0.224078997201973	0.135865243437316	0.899013034879725	0.330669454011195	4.06207933805854	8.619552452059	9.5631685085209	0.943616056461906	5.50108917046236	1.47805555200466	2.22417466167735	0.0161056981478396	8.02186915064955	0.228	0.1225	0.09275	-0.355537880260583	0.116649505862073	-0.581938440214067	0.298692172613839	0.2385	0.132666666666667	0.092	-0.473258422313845	0.138817080261232	-0.426488350645784	0.107908891613499	0.00938360410572646	0.00733305951707338	0.00648804794472625	0.0670027396216758	0.0294667326323106	0.091432711790657	0.141825617327898	0.0095317523127217	0.0075869553878443	0.00646443303370246	0.0472147587726933	0.0249811492443025	0.0826296812254775	0.0839736823657662	2147.39361184559	1487.50659799253	1235.41826940452
387	0.957498008744674	0.817267595110375	0.875844253381396	0.684665386036933	0.594582603897209	0.768364624076799	0.629577444706753	0.954761553376593	0.668011354568074	0.313352367818879	2.93251852966205	3.09743987371985	0.164921344057802	2.78408750590097	0.086738914847956	0.232634208175114	0.00321811095818703	4.06403205214134	0.24575	0.1155	0.091	-0.374650056532094	0.158623825978357	-0.643214717170661	0.0152489392153893	0.243166666666667	0.118666666666667	0.0913333333333333	-0.301122949602248	0.10306405979085	-0.677067796225553	0.165752572773879	0.00962937335269449	0.00714880603414703	0.00643274359002809	0.0654324809530157	0.031485192711673	0.0885931600060589	0.170964956102321	0.00959501702032126	0.00723316001110978	0.00644333268160202	0.0551783320168683	0.0248830577713792	0.0679779612561696	0.136087481849766	2230.47076776056	1431.44847796994	1219.3814931271
388	0.275789971945551	0.630867369158084	0.739364683201283	0.942905419568342	0.975993487382897	0.459650353574579	0.4172384471335	0.106478317771749	0.354078305408761	3.87051442895608	4.3392647126384	4.34439393971843	0.00512922708003316	0.473879510762345	0.546745950801778	0.658080417458223	2.60572701752972	7.76166795749765	0.24025	0.12475	0.09	-0.382752189366392	0.0896157374228799	-0.599188801395344	0.186292522791357	0.233833333333333	0.119333333333333	0.0996666666666667	-0.432585498638716	0.0833016199967022	-0.565592231077063	0.167126637616415	0.00955565926883284	0.00739060412041075	0.00640081910716287	0.0632775889132319	0.0303003832006984	0.0902498701337654	0.127559247172161	0.00946691417568485	0.00725070553876306	0.00669992952492268	0.0520799922187591	0.0229370485984918	0.07417215793271	0.0893645543419218	2205.47170671353	1505.13359136582	1210.15129238999
389	0.689318559437744	0.162924207906334	0.225373409456401	0.652550599935853	0.094259203628949	0.319885803332539	0.491382876626131	0.674471580864241	0.771951657403805	1.46953807417958	9.19463482032006	9.39733438818075	0.202699567860691	7.92779631400117	0.989413332903496	0.473496764335323	0.17641595220357	4.06766432085588	0.235	0.13425	0.0925	-0.334365009356301	0.0602293061734537	-0.597349625949292	0.2314071493645	0.243666666666667	0.1295	0.095	-0.413723625897888	0.155669485483456	-0.48521639381469	0.0906074122687138	0.00948327297050531	0.0076251255740486	0.00648019069439456	0.0633147301526728	0.0289147038813922	0.085757328054687	0.117994709104342	0.00960170336267704	0.00750953204505899	0.00655812507522166	0.0492336544429188	0.0249586707882084	0.0785259049685341	0.0979313962418669	2180.99068112384	1577.54662839126	1233.13627237216
390	0.233671291514915	0.371306908466519	0.471585032561631	0.731396954532826	0.675295477963398	0.0917281816912276	0.311161509043298	0.690662709080696	0.550444446337081	4.27076997101904	6.48303117802061	6.60086400442015	0.117832826399535	2.33009403340111	2.84378024992475	1.02573921359635	0.158368881402566	5.90874407332526	0.25025	0.1285	0.0895	-0.284778286671261	0.0499496405402311	-0.543524522354356	0.248557505256602	0.2355	0.121666666666667	0.0918333333333333	-0.35433905146948	0.0907816908313146	-0.612156255728016	0.279488390441109	0.00968810603003624	0.0074847769467748	0.00638476762527928	0.0640608890588286	0.0303099032963531	0.0944798425372051	0.119851899585363	0.00949025328712184	0.00731154387125832	0.00645916763479462	0.0539039720348816	0.0242234968195699	0.0727899003039601	0.113384830955166	2250.4385242453	1534.10115384939	1205.51790730939
391	0.55700806587604	0.903024946963765	0.937439675104434	0.668339687869002	0.990909073203205	0.261701749357095	1	0.413256766657015	0.798150552328517	2.07489638836341	2.17395351968298	2.35750390016256	0.183550380479574	0.282607511799142	1.25973240176427	0	0.669411767992642	3.83876051684738	0.24275	0.122	0.08625	-0.366872530878005	0.131117177694172	-0.572346808314597	0.166691423492621	0.233	0.122	0.091	-0.34332551319894	0.128441673698766	-0.564644099720349	0.238437228849734	0.00958943154460546	0.00732016341321682	0.00627894747076852	0.0642681188252855	0.0318880892288691	0.0961518701263951	0.146811941873888	0.00945516790438171	0.00732016341321682	0.00643274359002809	0.0545081863747462	0.0247319239067703	0.0769607849944688	0.118563252096089	2216.91648009573	1483.56400925219	1175.09897120021
392	0.137633939491949	0.159592135906849	0.234640511486671	0.981819211138083	0.442129229687323	0.826159661867864	0.0278205458866938	0.341678808697963	0.208774971461125	5.51685551644186	9.25776373536064	9.25828303796152	0.000519302600878291	3.74142752151965	0.0482371470334328	4.83915364146105	0.904122157217898	9.6583528187012	0.24175	0.11525	0.091	-0.452656855052752	0.08696957233371	-0.523242326988035	0.293680006557973	0.239833333333333	0.13	0.0855	-0.299728202445891	0.0665854388681077	-0.53516957757724	0.319555352786378	0.0095759761073848	0.0071420741638323	0.00643274359002809	0.0628579807246622	0.0301658022206297	0.101197299457343	0.118862603615256	0.00954998711542221	0.00752185410285073	0.00625415319736478	0.0529433041671551	0.025058627601497	0.0791614633821639	0.102731830589052	2212.35494448531	1429.41150164406	1219.3814931271
393	0.61943615213911	0.62621637942072	0.735019859344417	0.933773512323206	0.62656930026763	0.665613754477946	0.874125418858019	0.196608440343092	0.556472741147207	1.77936249687991	4.37389016918314	4.38079546848167	0.00690529929852346	2.60143297160175	0.186775793687048	0.0250970718016106	1.6673903507899	5.85759186331067	0.23875	0.12825	0.09975	-0.363135119290824	0.157179633699213	-0.452828128362286	0.133945605427795	0.235	0.129333333333333	0.092	-0.451637664074798	0.111959214074604	-0.481726570660562	0.160149513796312	0.0095351810989249	0.00747856491692145	0.00670241970970056	0.0632902165594483	0.0294600355934451	0.0967556173829707	0.119891881481763	0.00948327297050531	0.00750541649407185	0.00646443303370246	0.0490507343339229	0.0244709787250112	0.0801608500869799	0.0878258823917085	2198.53916171054	1532.18575007751	1298.13327906946
394	0.248448555303673	0.296646251432441	0.387582855340884	0.708841898927201	0.511228340157603	0.87266145117137	0.144565711852882	0.202354904434649	0.607513338353477	4.12335357593838	7.26944601858122	7.40888247080147	0.139436452220252	3.28552889486309	0.0256892965571751	2.12867459476274	1.6252960714537	4.51369329174297	0.25075	0.12175	0.08525	-0.40220822758613	0.131106815791359	-0.710951591156689	0.120855978057476	0.249333333333333	0.131666666666667	0.0926666666666667	-0.263845354354792	0.149440240483667	-0.713144110465454	0.110563586040252	0.00969454541767832	0.00731370042160112	0.00624585655551391	0.0617677198972855	0.0326174558180643	0.0808353221135112	0.172257335437273	0.00967625578796614	0.00756266320254547	0.00648543045463204	0.0522358054818799	0.0255333805077703	0.0604851939267247	0.176787745636679	2252.63041933425	1481.58921605704	1165.63227684915
395	0.277910015493066	0.439899982437541	0.433491673610705	0.29356077707157	0.54057883543312	0.340782857853447	0.0858640271255805	0.547451291391371	0.282315595776445	3.85187121915806	5.85262655491533	6.95584544105805	1.10321888614271	3.10397422189999	0.907484045770616	2.95025465376148	0.361902930470933	8.60444876367179	0.238	0.13525	0.08275	-0.409750010623816	0.0801715992224473	-0.419233090757669	0.0206497015237506	0.246333333333333	0.1235	0.0861666666666667	-0.30971501268933	0.106877397027249	-0.404858234164503	0.153960051280942	0.00952488118985431	0.00764905044671351	0.0061619967422846	0.0598534473870949	0.0314041509515445	0.106489745328977	0.0879693229898008	0.00963706633965589	0.00735873293952414	0.0062761996026128	0.0533168880347907	0.0259324251720146	0.0903696625692581	0.0961678454769182	2195.05433286041	1584.9850264385	1141.73991519877
396	0.438300830550591	0.507484972016714	0.60269992485986	0.668614914198775	0.598841601106557	0.230059347969291	0.342045959091182	0.698333348068562	0.626863442137348	2.71135646602124	5.28764229463923	5.47086886666148	0.183226572022249	2.75951240064023	1.44049442826508	0.902747922978961	0.150211473995114	5.27154200695492	0.226	0.1255	0.0975	-0.347743002336283	0.141994017199428	-0.468793427378175	0.13939639585949	0.236333333333333	0.132	0.0951666666666667	-0.385620860464447	0.0987369185109414	-0.562172420181883	0.242040309129247	0.00935445096606093	0.00740961039212465	0.00663467289639972	0.0667641922448164	0.0288993288177932	0.0978146917544294	0.121884404399933	0.00950184650412426	0.00757077660013585	0.00656327085935799	0.05048986386526	0.0238993477281731	0.0722797591214139	0.0984591892584733	2137.59095595261	1510.9678991091	1278.21971685967
397	0.314975227879409	0.453215453102186	0.498341453185366	0.429975710010051	0.589156316575825	0.0895499204668237	0.572695459011123	0.711611345552829	0.396963701402533	3.54497862306016	5.73761157486297	6.36050064838128	0.622889073518309	2.81552202532112	2.88244562671753	0.318193258087376	0.136672817509861	7.31370681732045	0.2495	0.129	0.0895	-0.246539715889234	0.140244369343734	-0.37206476209087	0.0883761656603862	0.234666666666667	0.125166666666667	0.0916666666666667	-0.347462055474801	0.104372959402215	-0.477060000104936	0.20480272970986	0.00967841468709766	0.00749717305401849	0.00638476762527928	0.0652003066618913	0.031784696086055	0.108410688432892	0.120866793169446	0.0094786092401615	0.00740117387976464	0.00645389578703122	0.053392621935241	0.0243998543484504	0.0820630410285811	0.0970614834980086	2247.14068604466	1537.92526792381	1205.51790730939
398	0.694869837152413	0.587231086540743	0.541500189799292	0.250872457174949	0.337905331355802	0.381512961151857	0.510912031388442	0.690662709080696	0.713775469464539	1.44565010115912	4.66657614615906	5.98501479249899	1.31843864633993	4.53936469133987	0.765821035769477	0.432198732327379	0.158368881402566	4.55755986016161	0.2245	0.12125	0.0895	-0.357112579218409	0.085105796364678	-0.447106440106831	0.115829877285713	0.232	0.125666666666667	0.0918333333333333	-0.445490261185177	0.142191851664642	-0.508959878419316	0.260903858494667	0.00933238563877723	0.00730074442674117	0.00638476762527928	0.0679370248789075	0.0292509943740491	0.106100288734532	0.106975437462991	0.00944100451663601	0.00741382223673165	0.00645916763479462	0.0504166805364419	0.0247180648414	0.0795670578419937	0.102897837761907	2130.17896880216	1477.63261138308	1205.51790730939
399	0.432285549605384	0.768290837167565	0.854006731106099	0.954893254907023	0.966130568564998	0.767817433737099	0.504069009294193	0.122058918397427	0.589981028223131	2.74708113704037	3.31581804332018	3.31901742397895	0.00319938065877068	0.57193628693858	0.0871613344861544	0.446359185406436	2.39070056369019	5.57643551286804	0.24125	0.13225	0.08275	-0.443670332626194	0.116039878157135	-0.520264568032935	0.164910258608279	0.243833333333333	0.127666666666667	0.0916666666666667	-0.395002070126706	0.100728943852837	-0.473060111471425	0.183469109542859	0.00956922168997437	0.00757685113266344	0.0061619967422846	0.05877268595782	0.0322930802835291	0.0991089986427298	0.119662616552463	0.00960392821521621	0.00746403378506667	0.00645389578703122	0.0501904457565021	0.0248362047764167	0.0814673135070892	0.090830718493525	2210.06599751292	1562.56636689881	1141.73991519877
400	0.0916877403991719	0.152267541512869	0.203638665244202	0.558739774575968	0.509986765055925	0.365891408397815	0.470730916993166	0.0256184721089986	0.135538325799117	6.44919661914173	9.4006545394659	9.74254546084194	0.341890921376034	3.29334884170021	0.817570653500297	0.520259712663574	4.98158700034219	11.0713168361288	0.2315	0.12525	0.09775	-0.292991250429719	0.0914676271222264	-0.612023325355392	0.309430095918576	0.239333333333333	0.130166666666667	0.0846666666666667	-0.374059161757492	0.0942491482741303	-0.455578440294429	0.194768037918126	0.00943389496375137	0.00740328461303027	0.00664225327086051	0.0678602877853181	0.0283995092302916	0.0849982424439439	0.140375460184606	0.00954316406830888	0.00752595327942978	0.00622643520473718	0.0508534487842085	0.0256161990923273	0.0852761028112159	0.0926911891813087	2164.32986244683	1509.02541297005	1280.44361369801
401	0.391667220965098	0.0563707266737398	0.0872807124275732	0.682139188401798	0.051203561010426	0.515367903841141	0.156899884804908	0.476152234572549	0.0537515164916692	2.99972731422167	12.2620977487604	12.4298254827227	0.167727733962238	9.43009816850099	0.423153066441955	2.00385345426002	0.507663102889637	13.8587445136511	0.2425	0.12075	0.088	-0.325522819010496	0.148668609314708	-0.552977310032024	0.0741372308982822	0.236833333333333	0.130333333333333	0.0921666666666667	-0.379067448643721	0.0356092582326039	-0.472767216320216	0.194299694734192	0.00958607434827758	0.00728774823846115	0.00633625078709946	0.0661923683455144	0.0317584522682922	0.0976052183155037	0.152052660892591	0.0095087781133215	0.00753004837913236	0.00646969199950008	0.0509828651566051	0.0233127493227621	0.0803538909176737	0.0769664825943586	2215.77813859026	1473.66662128292	1191.54387344106
402	0.791382739194284	0.543053169628588	0.657506229975393	0.905126607531013	0.408809062367986	0.386868930932127	0.658823213377086	0.854885964044934	0.613318844437126	1.04079236875987	5.00592690485792	5.0201326258175	0.0142057209595805	3.97934025705763	0.748760553060492	0.194956225531314	0.0334479900857332	5.3831018343328	0.24	0.1285	0.09225	-0.246092505806437	0.10141377885674	-0.536034229714068	0.117627399550086	0.2325	0.1255	0.0933333333333333	-0.394540491100459	0.129843422239011	-0.63004332573312	0.0720845995271275	0.00955225747200135	0.0074847769467748	0.00647231907488371	0.0669449170263424	0.0300722136597333	0.0936728393228045	0.132652360803683	0.00944809548290697	0.00740961039212465	0.00650632594093902	0.0521248096000916	0.0243722061756739	0.0694954357623206	0.114714663857393	2204.31971234789	1534.10115384939	1230.8512971517
403	0.83023602227647	0.908323174247624	0.952549243469274	0.939974949874713	0.87050904730084	0.871182785907981	0.970161390266317	0.362551310166554	0.480379548513386	0.88006375547775	2.12015072822032	2.12582102106171	0.00567029284138698	1.24575726558396	0.0262946598268172	0.00139919930734322	0.82903640647055	6.52112407737611	0.24075	0.12225	0.09025	-0.379927352696656	0.102483733983305	-0.501489255360933	0.30660417967503	0.242166666666667	0.122	0.085	-0.390729310390801	0.0944278213711633	-0.357122405516705	0.275562861293106	0.00956244942310728	0.00732661643626866	0.00640882245444717	0.0640133933037842	0.0305117832565872	0.100475129988843	0.123992351915317	0.00958159118079503	0.00732016341321682	0.00623754386571657	0.0518008768764788	0.0257212864950079	0.0947358467736643	0.0886951464146691	2207.77158750258	1485.53646852753	1212.46340233929
404	0.424038845284307	0.0727632375913302	0.112613256851943	0.751326345166247	0.0648304980685563	0.69239524355343	0.122381956111038	0.482614882038288	0.265084622383127	2.79672790599943	11.5512044673014	11.6516243449187	0.100419877617242	8.85489643891924	0.156504607562965	2.38656910585996	0.492948734166021	8.8301117187378	0.23175	0.13025	0.091	-0.48649832726827	0.12747708008791	-0.662525375109047	0.153476640063338	0.235166666666667	0.119833333333333	0.0951666666666667	-0.278475747553361	0.122988033939632	-0.444652705273879	0.114644282500781	0.00943745206614319	0.00752800133847464	0.00643274359002809	0.0587907168067932	0.0301969434776346	0.0810798488954066	0.134904673560951	0.00948560177839693	0.00726381678561108	0.00656327085935799	0.0566523237761094	0.0241555312346446	0.0845584074806215	0.100845894215809	2165.52902070158	1547.446679301	1219.3814931271
405	0.249388179994978	0.0296460076129625	0.0368591130163428	0.333682972192515	0.0286702657052921	0.159783462442406	0.162672008748351	0.406628043956173	0.0895754050026032	4.11425349051569	13.9991189171378	14.9336705509377	0.934551633799856	10.819417060422	1.97627420434583	1.94920997624649	0.688637971005846	12.3515255863971	0.24625	0.11975	0.092	-0.262406264435139	0.134770351092808	-0.523450784414145	0.225347104527552	0.234	0.129166666666667	0.0871666666666667	-0.470638369362455	0.0614441840765127	-0.555910378348521	0.118953113774939	0.00963596879910623	0.00726163441776083	0.00646443303370246	0.0680092666479541	0.0310212140721104	0.0985716215094883	0.149782258712157	0.00946925727904297	0.00750129683265035	0.00630905869010759	0.0485323228492208	0.0243656804487424	0.0770452341715415	0.0762102987971047	2232.71088973233	1465.70635050334	1228.5633364946
406	0.526077994168392	0.702499943418388	0.799094241914063	0.883862421714855	0.808710901475172	0.711241522707002	0.375499163324354	0.278288466473716	0.333732453095916	2.22992583100131	3.80903997502173	3.8303777918627	0.021337816840969	1.60045196086139	0.137040044137393	0.785385312788094	1.17542930441778	7.98710380042681	0.24675	0.12675	0.08925	-0.328550650436329	0.126117514352629	-0.513797021743946	0.247252218306419	0.2435	0.132833333333333	0.0956666666666667	-0.330138316764046	0.0765247020209855	-0.501607119933159	0.277793504923796	0.00964254676442132	0.00744109559822013	0.00637671937794133	0.0636683752605396	0.03146518481205	0.0980357215742754	0.135483204141476	0.00959947654692627	0.00759099012052772	0.00657867138838808	0.0510173325824275	0.0238901318573621	0.0760873135236226	0.0916037789902674	2234.94562408767	1520.64623847712	1203.19661681058
407	0.998754306909909	0.791932309303578	0.850119372742515	0.636189639080074	0.504355616574088	0.93087819383569	0.900400048432013	0.955961785774971	0.81644058685472	0.0281517085604719	3.13335977918177	3.35711999394334	0.223760214761569	3.32896828538287	0.00752382475911872	0.0156640248906115	0.00304944383606198	3.67423841886467	0.23475	0.1215	0.097	-0.254982521553454	0.0839146677735699	-0.575752033467336	0.139038970327021	0.234	0.120666666666667	0.0966666666666667	-0.386143570947506	0.0974184479022859	-0.4855984014891	0.0584786510441287	0.00947977593753739	0.00730722743497102	0.00661947193546073	0.0697185449201244	0.0285964473031065	0.0903014051231139	0.132460924912412	0.00946925727904297	0.00728557828429421	0.00660930802636742	0.0533317195122395	0.023549879742141	0.0807902397154412	0.0845529422091796	2179.80969531964	1479.61208481536	1273.76339332708
408	0.0265659688718398	0.0851326181560395	0.133975183240762	0.971345998653065	0.755405081054898	0.051536976571107	0.039585106752109	0.281535134563443	0.0536595262288105	9.21490292639646	11.1067526328588	11.1080428927562	0.00129025989735965	1.89313996635974	3.79073618414441	4.23557954618354	1.15966448301697	13.8636915463162	0.24675	0.11475	0.088	-0.434924287030513	0.170261460466895	-0.529611594503318	0.108892340943522	0.229833333333333	0.1285	0.0943333333333333	-0.390507457938726	0.112209311015813	-0.546293425390688	0.142578709552638	0.00964254676442132	0.00712857819368854	0.00633625078709946	0.0630311719448226	0.032282718025139	0.102605511440077	0.145406481395663	0.00941006167575334	0.0074847769467748	0.00653748017980387	0.051936435275269	0.0238649222226636	0.0748418587024571	0.0980191930495863	2234.94562408767	1425.33018906207	1191.54387344106
409	0.172574282763178	0.449386136928077	0.543115136796369	0.654132514024738	0.912543090707545	0.0953980381307808	0.661159705219831	0.184890733825468	0.490830466328325	4.98940942609624	5.77047936115559	5.97120903977702	0.200729678621428	0.981799613680778	2.78084140854844	0.192117920955752	1.75786744638299	6.42731746016792	0.2305	0.1275	0.0965	-0.413045669380521	0.0909952832057987	-0.715539955317525	0.0842975169652963	0.245	0.1305	0.0886666666666667	-0.337974025620408	0.0862948340584946	-0.726307390850885	0.165077503530618	0.00941961992968983	0.00745987264300973	0.00660421704984177	0.0628622062281663	0.0285343164651295	0.0734843611049838	0.123251668353345	0.0096194473273386	0.00753413940860628	0.00635788139023768	0.0511129677047866	0.025159935084818	0.0608158531025357	0.125078318690154	2159.51916656935	1526.42610725605	1269.29565305073
410	0.91811539538534	0.605344706131266	0.700808946611881	0.713614836065078	0.384637670396086	0.827232133060243	0.701347296943142	0.601415581602135	0.692938833279767	0.503529132380208	4.52997053436047	4.66466364950247	0.134693115141999	4.16113451712226	0.0476342931124236	0.147074084751694	0.272866151634844	4.72946126517468	0.24625	0.12575	0.09375	-0.434867339624584	0.0730749934796987	-0.660696875658183	0.242029442224383	0.244333333333333	0.123166666666667	0.0906666666666667	-0.346487057279486	0.104803904864291	-0.477633984788253	0.254129127434645	0.00963596879910623	0.00741592655932937	0.00651933429192007	0.0600495139274087	0.029713685981144	0.0815284319116394	0.121136799524988	0.00961059100719261	0.00735019265805324	0.0064221283837681	0.0526087271994797	0.0250711353584366	0.0832150735332921	0.10030126373015	2232.71088973233	1512.90810733732	1244.5166192474
411	0.852425384825727	0.579439238368457	0.687001475425551	0.818722646199531	0.407273672603707	0.702103871944266	0.44753299863424	0.911458153656336	0.501034603945028	0.787621809300617	4.72573750968149	4.77826473913956	0.0525272294580645	3.99064292983894	0.146292486317179	0.576892366232642	0.0123653272466981	6.33665948065722	0.238	0.1245	0.095	-0.291286736234444	0.0917281749252829	-0.365885371664181	0.255464335914148	0.241333333333333	0.129666666666667	0.0956666666666667	-0.382191940526581	0.0447129253841845	-0.516304847729358	0.304943702745966	0.00952488118985431	0.00738424935719838	0.00655812507522166	0.0670117078454555	0.0292861563190314	0.107523358618164	0.106928958778551	0.00957034866473317	0.00751364349236616	0.00657867138838808	0.0504629644555824	0.0232558003780874	0.0760688309602072	0.0847825737291582	2195.05433286041	1503.18424806385	1255.82340092661
412	0.824345066350876	0.951949326510908	0.978255687508772	0.971418649432158	0.950648250129476	0.673629291884897	0.412574019957552	0.988768879334837	0.982659780460574	0.904486144241673	1.60870791374327	1.60999163636006	0.00128372261679033	0.705505492118391	0.177386080838914	0.671371006064874	0.000198150306459866	1.48982639712895	0.241	0.13075	0.09275	-0.32562845047312	0.140598474916099	-0.46401136903778	0.237646221952166	0.237333333333333	0.125166666666667	0.0926666666666667	-0.337962798479858	0.141602751175018	-0.568921460079966	0.236146403506303	0.00956583779008996	0.00754026833562882	0.00648804794472625	0.0635815324862441	0.0306332066007367	0.0986243816630362	0.12643632382328	0.00951569153050702	0.00740117387976464	0.00648543045463204	0.0533156771069243	0.0248518498420979	0.0748713661473895	0.121332853703568	2208.91947587042	1551.23977071082	1235.41826940452
413	0.313182548733636	0.287181827623042	0.303531943755678	0.326916184976319	0.310471718260977	0.606183703359353	0.438456114157754	0.107829726370474	0.135447547099392	3.55906066930038	7.37938244066027	8.34045742429953	0.961074983639264	4.78139675499915	0.265769716923387	0.60031958957461	2.58574406566095	11.0734395880662	0.2385	0.128	0.09925	-0.484096911716556	0.159818746730635	-0.606417567389118	0.128257374169888	0.243	0.133333333333333	0.0896666666666667	-0.408440677357355	0.130801753452897	-0.414506274480118	0.308420920519471	0.0095317523127217	0.00747234353860819	0.00668745690004017	0.0584815021708101	0.0295608114440313	0.0839070000280022	0.133268038833664	0.00959278430672647	0.00760307050594278	0.006390124773828	0.0486946564028964	0.0254844075338147	0.084282147725918	0.0916183656188218	2197.37892894219	1530.26811020718	1293.72769194992
414	0.128207058189793	0.0783512408410731	0.118193545315123	0.690128024612992	0.212963464733741	0.329537945361925	0.23449605866931	0.0733127069222358	0.336044167815299	5.68095954024102	11.3424750220001	11.5014218266806	0.158946804680454	5.82046228643958	0.950712726089478	1.41338027051006	3.20724775713279	7.96101453804627	0.22875	0.114	0.09475	-0.309751129052511	0.117347157693148	-0.722277238126046	0.167269311368224	0.237166666666667	0.121833333333333	0.0843333333333333	-0.348211426923436	0.0958425565928916	-0.464703330693409	0.262352267573577	0.0093944582958964	0.00710825320538147	0.00655039484201473	0.0713576437320187	0.0291710990270852	0.0777415744730091	0.194311896911705	0.00951338907699615	0.00731585586138788	0.00621529774621845	0.0538256038396293	0.0255754207136731	0.0878959797640351	0.101265080026374	2151.04614207369	1419.18975051625	1253.56788782048
415	0.350517107438796	0.186165304414292	0.14485289611922	0.149537110824355	0.108217119860887	0.847319928678896	0.0738062680360398	0.889496357781165	0.132051318686005	3.27942126018024	8.78282420326286	10.8597905869829	2.07696638371999	7.58036932680261	0.0370713122883899	3.19627343428238	0.0193047470884267	11.1537593149588	0.236	0.11125	0.095	-0.371541633073749	0.0975498074274744	-0.668834245813518	0.0224138088985729	0.234333333333333	0.123	0.0958333333333333	-0.311893460030935	0.173211139009603	-0.53340934710246	0.240134261334326	0.00949721530498675	0.00703288343958133	0.00655812507522166	0.0685368605054231	0.029257931882751	0.0853595349705027	0.131431280285136	0.0094739373470347	0.00734591595654485	0.00658379267145831	0.0550146131459349	0.0245504640186552	0.0769313574260728	0.126027835476602	2185.70072829149	1396.48323819039	1255.82340092661
416	0.994193834765748	0.843255945920297	0.909184187599232	0.933490241054428	0.618675629787078	0.841084839722859	0.980572354141144	0.833071034895683	0.89974159939414	0.0793580575409578	2.71851148620044	2.72547612167909	0.00696463547865278	2.64611806413814	0.0402026694882807	0.000592988230891933	0.0444216778423652	2.83607019827585	0.24175	0.129	0.09375	-0.350669398257799	0.134859977101421	-0.421196937591185	0.215127342092975	0.24	0.129166666666667	0.0925	-0.263423594889292	0.0943598863956917	-0.497812952520189	0.252382940750266	0.0095759761073848	0.00749717305401849	0.00651933429192007	0.063064706168668	0.0304164868635023	0.102134391145298	0.116491826924334	0.00955225747200135	0.00750129683265035	0.00648019069439456	0.0540649453177154	0.0244181823182889	0.0788854079183463	0.102629915743123	2212.35494448531	1537.92526792381	1244.5166192474
417	0.764054749911438	0.729868328625601	0.805621865546012	0.683267429100448	0.623623048690767	0.490570214510436	0.765801201969356	0.473391852608704	0.589758086656891	1.15400853466417	3.60562124572243	3.77209218782082	0.166470942098385	2.61808365315665	0.475275360158776	0.0887274608212465	0.514047735860004	5.57829079071308	0.22625	0.1245	0.09525	-0.369843767670272	0.138405321850181	-0.47295795166151	0.122504043610363	0.232166666666667	0.1225	0.091	-0.273329434440362	0.100749512698829	-0.506605210442692	0.221595397722395	0.0093581117688313	0.00738424935719838	0.00656584144546177	0.0661528162287235	0.0292512221411139	0.0991149406458015	0.120648824237615	0.00944337023516906	0.00733305951707338	0.00643274359002809	0.0565488771411593	0.0243155721768292	0.0812196616150211	0.107493993360114	2138.82127841731	1503.18424806385	1258.07600620765
418	0.250828517407797	0.54276362632485	0.626323118858231	0.604811784630998	0.882095957626963	0.149139463773537	0.3678600355055	0.303601599289516	0.488151385202409	4.10036465226221	5.0081860130631	5.27598541784027	0.267799404777179	1.17562076557806	2.08103047407531	0.810880578203978	1.05830716417768	6.45126973824906	0.2425	0.11425	0.0865	-0.395433606213683	0.118623153115111	-0.645836782851515	0.169993754406335	0.23	0.120166666666667	0.0925	-0.396977039017304	0.124819762351652	-0.535187437434352	0.235632979270231	0.00958607434827758	0.00711503904699898	0.00628718055408462	0.0655045059070482	0.0316285808283282	0.0911597257485126	0.156972277431788	0.00941245436369145	0.0072725349312745	0.00648019069439456	0.0536331398344999	0.0243057883416683	0.0792168309020989	0.107661073599231	2215.77813859026	1421.23903223109	1177.45769346686
419	0.700878201966496	0.914632492018443	0.944079954822953	0.650432850925606	0.933032194290461	0.555481749990354	0.291138085010474	0.933339269818303	0.357721134899393	1.41989383997861	2.05435265086271	2.25970749530097	0.205354844438261	0.839813655322359	0.347587895723336	1.11435102118048	0.00699636349418142	7.7222550576617	0.22975	0.1305	0.095	-0.332943079412884	0.10828837179339	-0.536204564662456	0.0790185004872069	0.234833333333333	0.123333333333333	0.0945	-0.309459750381145	0.0987680384792958	-0.613893717794044	0.168970247668995	0.00940886454977741	0.00753413940860628	0.00655812507522166	0.0652434054784642	0.029042034359985	0.0914669778028062	0.118436058934183	0.00948094212492791	0.00735446498317216	0.0065426506967031	0.0549323665784995	0.0239160534568573	0.0710554553632633	0.11540082018861	2155.8963487869	1549.34432662169	1255.82340092661
420	0.553831416661365	0.340032095424318	0.446647850098202	0.852890197386184	0.314938287229688	0.465532934742926	0.646602650585891	0.27293077908829	0.343847965055265	2.09052786386019	6.7969712810991	6.83135631428013	0.0343850331810245	4.74082845041994	0.532559120703809	0.210210264733178	1.20195754398992	7.87386277483349	0.2335	0.12225	0.0965	-0.413219889405004	0.16517038194914	-0.427834975294427	0.066113665063787	0.239833333333333	0.125333333333333	0.09	-0.345734688260062	0.103512006405283	-0.556738215284072	0.0905769807786442	0.00946222182264348	0.00732661643626866	0.00660421704984177	0.063828524767551	0.0298096641716503	0.103030557337146	0.115950866800894	0.00954998711542221	0.00740539427556918	0.00640081910716287	0.0527139496951394	0.0249166465809129	0.0769278301993241	0.102160502647201	2173.8838708846	1485.53646852753	1269.29565305073
421	0.918405186852647	0.862360093984653	0.831339223881145	0.321604596299237	0.552095705602757	0.675754695591843	0.547729984539203	0.933349742970594	0.828717194554727	0.502211954481027	2.55413927409973	3.53654904309951	0.982409768999787	3.03433708861849	0.174944100763241	0.361399554197305	0.0069941601195751	3.56105257493716	0.242	0.123	0.0945	-0.319695040657744	0.130975250042269	-0.526814707800148	0.233602159962347	0.245666666666667	0.119	0.095	-0.418496751712465	0.113877867267845	-0.46926310500951	0.081345815502439	0.00957934663434675	0.00734591595654485	0.0065426506967031	0.0658095634707641	0.030241582348511	0.0955141645485817	0.137977625300787	0.00962827240955375	0.00724194192612939	0.00655812507522166	0.0511508003076429	0.0246039700747738	0.0832830357834837	0.0881729591329985	2213.4973717412	1491.4398838437	1251.30946002206
422	0.675483821730263	0.135427572279892	0.103044646213081	0.140560467518627	0.0342636574284991	0.83212480232141	0.228876396005304	0.738772487630385	0.0978768477642327	1.52947757726361	9.75341857348394	11.9252312214012	2.17181264791725	10.3957536441376	0.0449343439522636	1.44783044009455	0.111208465329582	12.0825435145721	0.2355	0.12525	0.0965	-0.254164138785514	0.101992049846283	-0.503574120011021	0.42764150215595	0.233666666666667	0.1335	0.0945	-0.444350590667429	0.169179774364197	-0.537624013454196	0.115310508569877	0.00949025328712184	0.00740328461303027	0.00660421704984177	0.0684441648921036	0.0290429989987655	0.0955682852501667	0.127203552179541	0.00946456902405933	0.00760708938454467	0.0065426506967031	0.048617332757555	0.0246788184520339	0.07388407987845	0.105911558906402	2183.34848187379	1509.02541297005	1269.29565305073
423	0.0752976742699176	0.0756382062154104	0.111143377148434	0.616910204500901	0.308812902223501	0.00959465697108621	0.854123795689231	0.697664988045401	0.255781472628523	6.89569548772124	11.4420470601399	11.6922812797602	0.250234219620324	4.79658579203897	6.70864562245515	0.0338042603061695	0.15091236704302	8.95667672284823	0.25225	0.12775	0.097	-0.317300157208157	0.169328791952086	-0.636872254652102	0.103198079019905	0.229666666666667	0.1265	0.0946666666666667	-0.391914580540344	0.108673498907705	-0.485069537596705	0.0675238783768864	0.00971376071990976	0.0074661127884653	0.00661947193546073	0.062919364581224	0.0308586572573807	0.0819457310738468	0.178241665184002	0.00940766690219822	0.00743481763438945	0.00654781500846939	0.0523607249056713	0.0237608946518065	0.0796790973026474	0.0866315980788686	2259.17419650914	1528.34823051336	1273.76339332708
424	0.343570356779376	0.511792204917072	0.562468424568702	0.456743206697155	0.648669888540378	0.18624289424532	0.404485248706524	0.412442411970409	0.0520734529723692	3.32940923744172	5.25304180743842	5.80690566770136	0.553863860262936	2.47749643025963	1.74709066865216	0.694951595476596	0.671749223937695	13.9502422749161	0.2325	0.11975	0.0945	-0.344513822141044	0.065885306427776	-0.513965486495429	0.341442799959225	0.244	0.125333333333333	0.0896666666666667	-0.422310315325551	0.107508447281178	-0.480924941398363	0.212234932177694	0.00944809548290697	0.00726163441776083	0.0065426506967031	0.0674848313216601	0.0285187481238287	0.0980504300618632	0.117633553594935	0.00960615110590786	0.00740539427556918	0.006390124773828	0.0498017555371034	0.0252456399019806	0.0826931223783769	0.0940456154135237	2169.1180747067	1465.70635050334	1251.30946002206
425	0.382199987083307	0.452794153680068	0.539780832547814	0.611145141200319	0.568259766924396	0.789767566004676	0.614668260817814	0.109099242594275	0.73290091787812	3.06176453961962	5.74121963501966	5.99973038375902	0.258510748739354	2.9379658441394	0.0710822004366491	0.253432773913119	2.56722093476401	4.39851394477502	0.244	0.12475	0.088	-0.457935129643198	0.139467480020771	-0.635655146755411	0.272593933397932	0.241666666666667	0.128166666666667	0.0975	-0.375813466858163	0.0983394118483116	-0.51984872432109	0.368824481246785	0.00960615110590786	0.00739060412041075	0.00633625078709946	0.059669300607114	0.03172895784275	0.0874137160129937	0.150575325247741	0.009574851609091	0.00747649216401986	0.00663467289639972	0.0509397964524992	0.023844698957694	0.0755365062884087	0.0962818242710092	2222.58780647548	1505.13359136582	1191.54387344106
426	0.913899547426221	0.930435233830371	0.943177704584457	0.530324652312235	0.781482546297698	0.923731555265511	0.513512193319141	0.797548554261121	0.477312552470284	0.522597376580961	1.87956124240009	2.27333067630025	0.393769433900161	1.75073329971929	0.00916506662906613	0.426903672421759	0.0658030319946192	6.54884690541101	0.2385	0.12775	0.091	-0.392816148572734	0.137771996439487	-0.526885657314806	-0.133283192888182	0.239333333333333	0.123333333333333	0.0895	-0.34502861847915	0.148061007604781	-0.63764181701782	0.01636672581309	0.0095317523127217	0.0074661127884653	0.00643274359002809	0.0623442424749071	0.0307704738377603	0.0954689439200742	0.321737331049531	0.00954316406830888	0.00735446498317216	0.00638476762527928	0.0532702849478447	0.0255183132824447	0.0709981855048132	0.134773245181972	2197.37892894219	1528.34823051336	1219.3814931271
427	0.814348539082998	0.970374336443617	0.987052398566857	0.869369417960972	0.982132837542501	0.810225000083949	0.700613857803257	0.410864727500168	0.208798303601689	0.94586175423683	1.32299977049843	1.35004670137641	0.0270469308779866	0.404184947139584	0.0576651910196233	0.147834063155642	0.676297101629643	9.65797425152572	0.23775	0.12225	0.08525	-0.406506020945969	0.149765699509413	-0.544243713546283	0.127452823373757	0.235666666666667	0.124833333333333	0.09	-0.399486449986166	0.144745687602424	-0.6142946205999	0.0938684137197479	0.00952143884341145	0.00732661643626866	0.00624585655551391	0.0634311186471835	0.0320434485973688	0.0994488861729743	0.142571292085101	0.00949257599094768	0.00739272022108538	0.00640081910716287	0.0517005048269213	0.0252165130631095	0.0723853082816005	0.121770131347303	2193.88996756026	1485.53646852753	1165.63227684915
428	0.636231481300868	0.796215097429866	0.847088228375933	0.592316551965151	0.793726238203207	0.393402844667687	0.558633896203797	0.457108419144172	0.397201022960644	1.70316001189713	3.09984400993926	3.38658505849889	0.286741048559634	1.68342504660177	0.728398331673816	0.34207506644907	0.552965742399465	7.3113176656065	0.24175	0.131	0.09575	-0.42373597205967	0.104714626479798	-0.581450929492034	-0.234867192275376	0.234333333333333	0.127	0.0913333333333333	-0.39517201013097	0.142017116886833	-0.554567612607536	-0.165408819180335	0.0095759761073848	0.00754638814181947	0.00658123279200267	0.0598071516230341	0.0296124245564336	0.0868281344283587	0.393698202553882	0.0094739373470347	0.00744736407165702	0.00644333268160202	0.0515272861202627	0.0249100166517747	0.0759709178190262	0.262889729605244	2212.35494448531	1553.13301514864	1262.57252058119
429	0.172613065773072	0.333704469273162	0.136354751027942	0.0406799829043787	0.19446336831442	0.0860238179629891	0.664045989756219	0.129020727949549	0.498706264078843	4.98888207775599	6.86298482755956	11.0522809995564	4.18929617199683	6.0633989218004	2.94725013911921	0.1886459370171	2.30424777769804	6.35726760995375	0.226	0.1335	0.08275	-0.411691673793914	0.113952338694098	-0.434249707209249	0.28439622876542	0.240833333333333	0.1305	0.0915	-0.305308012723697	0.119427175085922	-0.483566248424356	-0.0137102505982298	0.00935445096606093	0.00760708938454467	0.0061619967422846	0.0620636753047992	0.0312320955162916	0.106034163305751	0.114742353865665	0.00956357937540539	0.00753413940860628	0.00644861747459615	0.052547209066031	0.0249468469065182	0.0798780457254877	0.24906977859533	2137.59095595261	1571.94525642831	1141.73991519877
430	0.505511866578065	0.646723690520602	0.674020554690931	0.41541603129186	0.636059715592213	0.33025182300702	0.280516400824981	0.899256255101179	0.461766093790502	2.3367779411019	4.22154263444099	4.88478944652161	0.663246812080615	2.54801150541971	0.947910144897833	1.16458633906313	0.0160277973100165	6.69081435496982	0.2365	0.11975	0.09325	-0.390908050068558	0.118620007832864	-0.552231846385922	0.153308202636719	0.245	0.127	0.0925	-0.475066591044807	0.109830528147514	-0.475065452685318	0.0427128257648752	0.00950415906431284	0.00726163441776083	0.00650371954607261	0.0649879163090551	0.0299437448589465	0.0951816496578232	0.129467958393983	0.0096194473273386	0.00744736407165702	0.00648019069439456	0.0475353735798725	0.024890953075242	0.0811721449237645	0.0773876337964266	2188.04742851726	1465.70635050334	1239.97335770188
431	0.995602568327067	0.915035051939348	0.862217640671344	0.2758939078134	0.529541186600405	0.946880598794714	0.960438871316157	0.808856860457853	0.990794035284739	0.0657588988979114	2.05008551109859	3.23729129687854	1.18720578577995	3.17153239798063	0.0044388310470822	0.00246044324376271	0.0585161030394374	1.20574427109668	0.24275	0.1235	0.08975	-0.341220481929849	0.0987786288437866	-0.526348789129265	0.200408372517434	0.243333333333333	0.123833333333333	0.0911666666666667	-0.397116751538391	0.135059530653251	-0.424250808696895	0.00457436082813938	0.00958943154460546	0.00735873293952414	0.00639280084949865	0.064778715282841	0.0306756275853892	0.097964973101077	0.127168470456947	0.00959724776659735	0.00736725577629018	0.00643804139208975	0.0510304041565451	0.02531324351795	0.0863329857164471	0.0869080752681945	2216.91648009573	1495.36389934026	1207.83612993407
432	0.965936422973148	0.942407872732683	0.461745262984917	0.0259962832660898	0.169704419385741	0.687587952443721	0.822530891100785	0.831731028828625	0.793668106876346	0.267964444261452	1.73474022554001	6.69100626026193	4.95626603472192	6.42304181600048	0.161708977171656	0.0503064455833737	0.0451485950234201	3.87843492497043	0.237	0.1215	0.09075	-0.374901211235239	0.122626035188212	-0.523841553985085	0.367680791426893	0.2405	0.123	0.092	-0.397149771795105	0.11029783935959	-0.381409761732528	0.0213013598214922	0.00951108460509014	0.00730722743497102	0.00642478464065835	0.0650281648623927	0.0305004161042998	0.0984819215587125	0.133311472601371	0.00955905658427602	0.00734591595654485	0.00646443303370246	0.0515747418198309	0.0247367599121752	0.0889487634559395	0.0781367089769248	2190.38859065228	1479.61208481536	1217.07849515229
433	0.476227092854258	0.541521614969077	0.619050352124281	0.572833228633298	0.584772440580705	0.400509378119933	0.761626377038212	0.167984162231669	0.753466464044425	2.49482475078185	5.01788242100156	5.33584733964017	0.317964918638609	2.84102258885832	0.706796421502077	0.0920186497178292	1.90084146804747	4.22551946186238	0.2365	0.13125	0.0885	-0.412065559664018	0.0861333208237306	-0.591048361874429	0.374172315954722	0.243833333333333	0.129166666666667	0.0966666666666667	-0.396736178536139	0.142686967745644	-0.652964934716669	0.256289215723027	0.00950415906431284	0.00755249884935011	0.00635248392567923	0.0609850662749848	0.0302675860502258	0.089440514428011	0.126400290181178	0.00960392821521621	0.00750129683265035	0.00660930802636742	0.0498161442888269	0.0245926161212327	0.0652727089902716	0.126904306409136	2188.04742851726	1555.02406350136	1196.21426035879
434	0.425599787542204	0.367015582473745	0.476923605037073	0.868543269978731	0.438728555029547	0.884143432700909	0.104829195956137	0.631025619986364	0.300791455924308	2.78727002261803	6.52497583998047	6.55236910967869	0.0273932696982229	3.76509908706066	0.0212339490462909	2.63049244275226	0.230672510343538	8.37376878192561	0.22975	0.12275	0.0935	-0.317421305666335	0.135648813979812	-0.411881851419483	0.276424748357559	0.2285	0.133833333333333	0.0906666666666667	-0.460450516538892	0.12795891443802	-0.546756639636445	0.228777515883892	0.00940886454977741	0.00733949268181481	0.006511534000335	0.068058816535734	0.0297355319929057	0.105795779292558	0.121337897141774	0.0093908449558329	0.00761511530455462	0.0064221283837681	0.0486250605242631	0.0245458823199541	0.074737865210365	0.0995201533822816	2155.8963487869	1489.4744017395	1242.24646326762
435	0.875471707301113	0.326553206694396	0.418851656131314	0.690737571985761	0.170768555995759	0.730046446870666	0.528951665865493	0.69424244255473	0.471233257497958	0.690348458461813	6.93870250186228	7.09699056366298	0.158288061800704	6.40664210520117	0.119068989768493	0.396405122055512	0.154530996795074	6.60406944795866	0.2365	0.12725	0.0945	-0.318816712956699	0.0991105518530266	-0.397102211098468	0.23176095472193	0.2395	0.123	0.0921666666666667	-0.411606402005168	0.143996994606003	-0.647148511725561	0.143283161047229	0.00950415906431284	0.00745362307864432	0.0065426506967031	0.0655199241359953	0.0294039619203257	0.104274829252236	0.108283860230387	0.00954544041500224	0.00734591595654485	0.00646969199950008	0.0512273879692534	0.0250630888092455	0.0691767611601332	0.127904179413658	2188.04742851726	1524.50173668021	1251.30946002206
436	0.474021691289309	0.201544111019032	0.131629951169473	0.104858004022694	0.0702737909165206	0.576011297790849	0.180037051479817	0.643704055745945	0.197346688214554	2.50703140426049	8.53379339001913	11.1638495567204	2.63005616670125	8.65681815245989	0.312727479607929	1.79731818651726	0.213930437323143	9.84809138578862	0.2315	0.12125	0.086	-0.323107331660902	0.148904919127213	-0.664348681512668	0.450920520872908	0.236333333333333	0.130333333333333	0.0886666666666667	-0.383171225812847	0.074503430719834	-0.552901558493899	0.154078736144311	0.00943389496375137	0.00730074442674117	0.0062706985918967	0.0680011651928474	0.031480842883971	0.0864586484620759	0.187262948056444	0.00950184650412426	0.00753004837913236	0.00635788139023768	0.0509201800427834	0.0244918310416496	0.0762278085712735	0.0910292360337951	2164.32986244683	1477.63261138308	1172.73707678097
437	0.962665526043762	0.997219301801397	0.996497376239995	0.561915879560926	0.963341911329536	0.685198406920883	0.71805760475764	0.878411533238356	0.995849788019988	0.285859966621501	0.546954707679106	0.883352537261089	0.336397829581983	0.597492570639588	0.164332726990324	0.130361415663174	0.0234038558164684	0.932170575867908	0.2315	0.134	0.09475	-0.363313309256836	0.10733297970671	-0.527417603397215	0.136389371307513	0.235	0.1315	0.0956666666666667	-0.325838209136267	0.11183516691821	-0.496555155602372	0.0490234134796347	0.00943389496375137	0.00761912235843187	0.00655039484201473	0.0629146372933807	0.0291800687521242	0.0910616620596886	0.11541331748783	0.00948327297050531	0.00755860048028802	0.00657867138838808	0.0525358546455516	0.0239351863082723	0.0768409280878642	0.0915511009473438	2164.32986244683	1575.68165989458	1253.56788782048
438	0.358675842553957	0.61171804968994	0.625538848239371	0.371015750410166	0.724607114556447	0.90867233126946	0.603052301239054	0.0846522009859976	0.581831181191822	3.22179943348237	4.48217623094024	5.28243587884208	0.800259647901839	2.06063644535971	0.0131591528843273	0.270416822514562	2.97323912755837	5.64437707096642	0.2405	0.126	0.0865	-0.3235008125903	0.0981309124937331	-0.426561298445251	0.11134525101317	0.2395	0.1225	0.0966666666666667	-0.346712599528222	0.133974391508686	-0.49330815176888	0.231907494633397	0.00955905658427602	0.00742223313918299	0.00628718055408462	0.065052580999899	0.0311507166794113	0.107511931603205	0.112486655084135	0.00954544041500224	0.00733305951707338	0.00660930802636742	0.0533961923273375	0.0242858719181659	0.0796080646900282	0.105037371519593	2206.62233144063	1514.84604153325	1177.45769346686
439	0.247455738871703	0.228944561830215	0.295833974855057	0.579166169923905	0.366724778125382	0.154482442841118	0.141391751103179	0.504187387140268	0.456408069751877	4.13300301353956	8.12701848954021	8.43460308523936	0.307584595699154	4.3016000716998	2.02742215075159	2.16274667405378	0.4461114197602	6.74033063622332	0.229	0.1325	0.093	-0.299663048040628	0.107430963234051	-0.594221571724928	0.252706061363322	0.241333333333333	0.1225	0.097	-0.447517642155587	0.12807425174971	-0.537143651723436	0.147585780548197	0.00939806691989983	0.00758291667583499	0.00649589087802047	0.0659791546081732	0.0293308109246627	0.0864157942519753	0.14082814800283	0.00957034866473317	0.00733305951707338	0.00661947193546073	0.0498879560548705	0.0242633572815132	0.076335247328476	0.097248134292071	2152.26081660356	1564.4464878337	1237.69729545782
440	0.486228342646186	0.364190301977344	0.281921453622591	0.151536644365283	0.186844472305994	0.525758826711264	0.156818803295936	0.595544278369558	0.678250369240122	2.44002026646194	6.55277773676062	8.60949175432324	2.05671401756263	6.1694714878613	0.402581964110141	2.00463725115787	0.281768709626704	4.85009943555936	0.239	0.11575	0.096	-0.448750858547075	0.123978502698076	-0.505028967287333	0.249246969932609	0.2335	0.125166666666667	0.0928333333333333	-0.338499472872894	0.100579374367984	-0.655750213127775	0.0287074909796689	0.00953860537480444	0.00715552720173485	0.00658890786499756	0.0633068195170631	0.0296898985686224	0.0998220088273533	0.122006877954019	0.00946222182264348	0.00740117387976464	0.00649066384404137	0.0538220775840802	0.0241122430233739	0.0675192092969507	0.109509928320062	2199.69801895105	1433.4830071464	1264.81644322679
441	0.820839874885656	0.90959935699345	0.953664016656945	0.98640829362211	0.880023166663296	0.752495940976209	0.478948228893596	0.592892554203254	0.990108906576092	0.919002252459904	2.1069998357234	2.10729004404129	0.000290208317892393	1.18828779158139	0.0994456097414513	0.501257224642359	0.285849614303515	1.23457497221803	0.23875	0.12575	0.0945	-0.383815181580746	0.106872613000119	-0.453022429248803	0.0631587439315854	0.2415	0.121	0.0913333333333333	-0.355507939497118	0.0809709193999992	-0.547548962874929	0.09745081266115	0.0095351810989249	0.00741592655932937	0.0065426506967031	0.0631951252109901	0.0296764222185282	0.100617207786272	0.103362522443654	0.00957260112749785	0.00729425137019048	0.00644333268160202	0.053223972672362	0.0244763301987045	0.0785003323790189	0.0936485349766081	2198.53916171054	1512.90810733732	1251.30946002206
442	0.956870291549175	0.989079653049835	0.995420117202635	0.805519281702345	0.95790450647899	0.744828142645401	0.755041627064197	0.766954226875805	0.912060017330037	0.31663410659894	0.901269283160218	0.961888897400058	0.0606196142398403	0.645254790801118	0.105928348104499	0.0973430937574449	0.0878299811283796	2.69077545250795	0.2375	0.12075	0.09125	-0.433370768643761	0.0873603140063538	-0.568905852992935	0.0676378415175886	0.240333333333333	0.122833333333333	0.093	-0.424142540082749	0.0658034202238506	-0.620652768585646	0.142051066551727	0.00951799196708753	0.00728774823846115	0.00644068784991091	0.0627705407975225	0.0298436245360119	0.0942179315839174	0.104953765499782	0.0095567922050098	0.00734163487099892	0.00649589087802047	0.0507407761859393	0.0239286299509017	0.0712277754489455	0.0877605157492024	2192.72422275881	1473.66662128292	1221.6814688182
443	0.0383871216456856	0.0905000306448602	0.0729833932925486	0.153991885048123	0.335276619553335	0.0963659898499525	0.126985339834224	0.0810267236053007	0.0616523622652445	8.40243502689918	10.9320284104397	12.9642843154797	2.03225590504007	4.56184928858056	2.76467942791351	2.32897657973081	3.04418606799118	13.4604933599535	0.248	0.12275	0.081	-0.441565102639525	0.105265135319251	-0.572554752246446	0.35672569170295	0.2335	0.133166666666667	0.091	-0.36213516294546	0.118285748051848	-0.394854100994129	0.098610831704337	0.00965891543205871	0.00733949268181481	0.00610230440567576	0.0603143530144234	0.0329576052511516	0.0990016051333876	0.137092997838102	0.00946222182264348	0.00759904767326459	0.00643274359002809	0.0513194865306295	0.0246275900373417	0.0848767321655984	0.0846188253686436	2240.50893729177	1489.4744017395	1124.81980403517
444	0.388890422377085	0.532256774986156	0.55360357807928	0.373679362591058	0.580815400141599	0.288185570934138	0.193218365761374	0.624171923319378	0.851844591328618	3.01779006757715	5.09052063377749	5.88191324433865	0.791392610561161	2.8641231767615	1.12807849415003	1.69290578132768	0.240047342907928	3.3402545460326	0.24425	0.11925	0.0865	-0.407766755486843	0.101303905429935	-0.684927842073634	0.257565425428228	0.235	0.128	0.0893333333333333	-0.362789108047439	0.0976513831778414	-0.518998402773532	0.383894205113084	0.0096094817664591	0.00724851634782059	0.00628718055408462	0.0632283287240651	0.0314588206202854	0.0844339044946028	0.154971415911541	0.00948327297050531	0.00747234353860819	0.00637940379979704	0.0522327292966636	0.0246763275993054	0.0792078751025398	0.101551772217585	2223.71800214401	1461.71200195819	1177.45769346686
445	0.971366812779661	0.990609930205517	0.995507113239826	0.746914716856357	0.948991180291322	0.824423550249915	0.698537974619426	0.89866903942611	0.937681657469796	0.237227921817976	0.851879988658766	0.956021870180848	0.104141881522082	0.718793948362872	0.049221471814235	0.149997262238685	0.0162162038677707	2.35403507985295	0.23275	0.1295	0.09125	-0.477458862013089	0.125164630349744	-0.555717531915364	0.10853313982781	0.234666666666667	0.132166666666667	0.092	-0.430389973148015	0.109982532914693	-0.506542146781669	0.166064440963572	0.00945163400913944	0.00750953204505899	0.00644068784991091	0.0592368134847719	0.0301774357464373	0.0920214992556896	0.114804279369053	0.0094786092401615	0.00757482728837224	0.00646443303370246	0.0492322089478122	0.0244270379326614	0.0775393150706839	0.0905507368711274	2170.31162263519	1541.74048193513	1221.6814688182
446	0.542999513314453	0.404286149145045	0.46831901229739	0.497879005035216	0.344168251071259	0.688542846658728	0.150960570306678	0.922336984072081	0.888424582614725	2.14431587971922	6.17121835909711	6.63067289899845	0.459454539901344	4.48635701927924	0.160667349036885	2.06251766275182	0.00950437159372086	2.96277247983548	0.243	0.124	0.09525	-0.377741937292523	0.0222630993575447	-0.618988632945443	0.184463775262614	0.2395	0.133833333333333	0.0946666666666667	-0.386451538876109	0.0786231694155983	-0.460652756695344	0.198103773046483	0.00959278430672647	0.00737151067182246	0.00656584144546177	0.0632494700913524	0.0281634820372765	0.0859004870402499	0.0979266622624687	0.00954544041500224	0.00761511530455462	0.00654781500846939	0.0496882895736579	0.0238465927727149	0.078877170627313	0.0824160660428606	2218.05346159294	1499.27867674733	1258.07600620765
447	0.239720242108729	0.5930220675178	0.36705548461178	0.0832788599034813	0.491219032100628	0.768444149897691	0.176654694532974	0.153142269867469	0.370973075545128	4.2094221367588	4.62276921771991	7.62249015671841	2.99972093899851	3.41306801995961	0.0866776153670799	1.82554467015234	2.04066911556856	7.58112638577053	0.24325	0.126	0.09625	-0.380095390099085	0.0904396815439606	-0.546465379462757	0.0456606803057352	0.245833333333333	0.117	0.0878333333333333	-0.345213252487031	0.106793350382793	-0.562108729323762	0.321343844131229	0.00959613263928836	0.00742223313918299	0.0065965692684195	0.0625699306164332	0.0293873284620412	0.0916424254474741	0.104281661806054	0.00963047380925119	0.00718897354775598	0.00633082610122932	0.0539511818473801	0.02562857062301	0.0803640351108347	0.11742352114207	2219.18908403239	1514.84604153325	1267.05748515411
448	0.715305325740202	0.841739861618802	0.898813623007931	0.734063567540492	0.82872139977543	0.720613133714101	0.793585328903043	0.266904723414726	0.798763125894172	1.35843808605932	2.73127141390069	2.84668454862185	0.115413134721166	1.48824646256253	0.127905993247623	0.0684647697225955	1.23258593864193	3.83332028784197	0.23075	0.12325	0.087	-0.393462489019111	0.0549157153096963	-0.580334523024606	0.183856405650065	0.233833333333333	0.1215	0.0935	-0.337106898914962	0.0810056520970381	-0.647884051639571	0.231964835072633	0.00942319569246703	0.00735232936718437	0.00630359958149643	0.0648052995651117	0.0294948421584143	0.0943941684081506	0.112394677731426	0.00946691417568485	0.00730722743497102	0.006511534000335	0.05470527623574	0.0237425753643809	0.0690404176345542	0.114713989448204	2160.72395209606	1493.40304836346	1182.16565470393
449	0.305054651528594	0.355757654996346	0.263711773084495	0.136949831315578	0.265004148931827	0.212451385236723	0.481732913625978	0.162243832305339	0.179987896610079	3.62381937856117	6.63666917824594	8.84857006314269	2.21190088489675	5.22475068458152	1.55464252336242	0.494937756195213	1.95318702211807	10.1544626612674	0.23725	0.1225	0.08775	-0.294639459692961	0.0886212567658537	-0.395320151235668	0.0466989692323108	0.248166666666667	0.117833333333333	0.096	-0.270457415859292	0.147919776213215	-0.513777399016357	0.266665910331794	0.00951454055595936	0.00733305951707338	0.00632811119099711	0.067629603999792	0.0305098322578125	0.110863580689306	0.105180770131901	0.00966108971277724	0.00721112471146121	0.00658890786499756	0.0555459479694765	0.0249550967068017	0.0800962270338234	0.121914367440517	2191.55709745673	1487.50659799253	1189.20401141499
450	0.133237246786338	0.107994591706895	0.141784807457969	0.476518155636929	0.2545154652057	0.448210399909832	0.746261733211639	0.0311552524783102	0.269912621751022	5.59201975817996	10.4213091216989	10.9281303813805	0.506821259681601	5.33611062320051	0.575173494849878	0.104699143432299	4.64438754590628	8.76577725936036	0.2495	0.1215	0.082	-0.299010321201284	0.0615996746867172	-0.648686922618669	0.398501052394077	0.242833333333333	0.123666666666667	0.0945	-0.350662474156011	0.142823351593353	-0.600671186751814	0.183228467169609	0.00967841468709766	0.00730722743497102	0.00613651598337421	0.065737760600755	0.0320066141340421	0.0904054103454973	0.152308836140521	0.00959054962443901	0.00736299653470624	0.0065426506967031	0.0525626283339961	0.0248631279251279	0.0720490584256282	0.125170770011135	2247.14068604466	1479.61208481536	1134.50838446743
451	0.0107224606365087	0.0294544627464702	0.0350432402227299	0.303392551265236	0.422256706446686	0.311127666784118	0.0915413976072991	0.00925087222987203	0.0124989295425597	11.1938649541225	14.0163135192597	15.0755361523989	1.05922263313914	3.88167119827631	1.02588270800152	2.84705650356227	6.77374102709018	17.8851796261434	0.245	0.134	0.1	-0.421265689655204	0.115877755709206	-0.514913793984742	0.0719132035494651	0.236166666666667	0.1225	0.0846666666666667	-0.302926115841603	0.0928503143886695	-0.453644821000102	0.231033659757807	0.0096194473273386	0.00761912235843187	0.00670988161263877	0.0587005461297194	0.0292580675764745	0.0895366199753635	0.102757966744803	0.00949953191817593	0.00733305951707338	0.00622643520473718	0.0551376468011889	0.0254174109632242	0.0882492048884312	0.101442946376055	2227.10046686266	1575.68165989458	1300.33189356579
452	0.000391508796169614	0.00036582012270268	0.000784418815547876	0.776776181313851	0.154178927130825	2.18734585159906e-05	0.429246501627993	0.74731992327541	0.00107297180006145	18.2450833204784	24.8382416234817	24.918626746261	0.080385122779262	6.67354342578255	18.0187960059411	0.624861328295083	0.103796900260022	24.1482192474266	0.2665	0.122	0.09475	-0.369477859584173	0.0431532050491424	-0.437699464176995	0.142629058663091	0.229166666666667	0.127333333333333	0.0928333333333333	-0.38884304499756	0.107964194537725	-0.647503971351753	0.136574317472366	0.00988876983676141	0.00732016341321682	0.00655039484201473	0.0606565207752391	0.0303657458017824	0.103366675957611	0.0948277638957429	0.00940047005188442	0.007455707314773	0.00649066384404137	0.0523403579050729	0.0239889154661696	0.0676458330461949	0.11206570744749	2318.98600093603	1483.56400925219	1253.56788782048
453	0.960964146492601	0.791567829242974	0.871205923651802	0.922433336535155	0.583117329951762	0.781931875663356	0.9009241482744	0.631893121708627	0.988118017431394	0.295010374560661	3.13620481894031	3.14568554738071	0.00948072844039416	2.85067517282005	0.0766195416508708	0.0154987568084834	0.229502285998024	1.31190838506388	0.23975	0.123	0.091	-0.423523632551789	0.121871192524433	-0.530959804673803	0.0221643457030802	0.242166666666667	0.122166666666667	0.0938333333333333	-0.346509961269852	0.109356068020563	-0.680137816207364	0.0444120572622797	0.00954885118899204	0.00734591595654485	0.00643274359002809	0.0622130149999607	0.0306162356672769	0.0970423542987801	0.112405117896734	0.00958159118079503	0.00732446653457569	0.00652193125063914	0.0531280655302473	0.0245378270740676	0.0657343361125471	0.11957362296885	2203.16634736803	1491.4398838437	1219.3814931271
454	0.634649122385817	0.256529740162166	0.315337639812254	0.505474027627931	0.165475916798715	0.375766340120933	0.588872291677252	0.449829463230615	0.665607009199142	1.71028729121826	7.75600275681791	8.19942763547806	0.443424878660153	6.48914034425979	0.784506781132222	0.29210884463555	0.571081534430959	4.95375359505461	0.231	0.1245	0.08775	-0.469742042836795	0.140491304158659	-0.519437416710124	0.0104922187331749	0.238666666666667	0.128166666666667	0.0921666666666667	-0.31893120407028	0.0760431179921221	-0.534405327106191	0.167152531461926	0.00942676678219966	0.00738424935719838	0.00632811119099711	0.0611326106664125	0.0309732838521993	0.0993440793558572	0.113312186903083	0.00953403867157775	0.00747649216401986	0.00646969199950008	0.0529891906968925	0.0241210914458428	0.0767458933413251	0.0954938952110937	2161.92732920705	1503.18424806385	1189.20401141499
455	0.68531797315999	0.503700637193467	0.593927188568765	0.63490907504817	0.398371306615004	0.463486770696607	0.662201545352436	0.413933821364156	0.808029993791445	1.48680970265923	5.31816294967939	5.5436252437612	0.225462294081808	4.05681554110197	0.537461261075805	0.190860317464285	0.6674735791903	3.75045129989936	0.24625	0.1285	0.09	-0.344250400010539	0.0934238617279896	-0.589297361827615	0.265950675960285	0.239833333333333	0.1315	0.0948333333333333	-0.355286665548751	0.16306417482806	-0.505493486957129	0.127905352249873	0.00963596879910623	0.0074847769467748	0.00640081910716287	0.0627268490350278	0.0307682279652782	0.08983135340346	0.134275054384321	0.00954998711542221	0.00755860048028802	0.0065529731297733	0.0510589306167958	0.0248678905241216	0.0765903377205029	0.108964965408867	2232.71088973233	1534.10115384939	1210.15129238999
456	0.66918468562444	0.860308738570506	0.831956655286951	0.327533588370001	0.740580237874001	0.379222130981002	0.39135518351416	0.786259119772573	0.603277547607675	1.55697334407887	2.57213612923806	3.53076098245947	0.958624853221409	1.9737876383806	0.773222038244057	0.73472724250405	0.0735339908351307	5.46608670505915	0.236	0.1305	0.09075	-0.318139000320946	0.0985555605804934	-0.598904336095828	0.0348614545170556	0.243666666666667	0.124666666666667	0.0891666666666667	-0.297717593284898	0.125161381051727	-0.505212606901475	0.190948660259731	0.00949721530498675	0.00753413940860628	0.00642478464065835	0.0647166722507863	0.0300385942561101	0.087772346937992	0.125508028158783	0.00960170336267704	0.0073884869434886	0.00637403328052511	0.0537222719541594	0.025531995133527	0.0814286084274051	0.111980883309613	2185.70072829149	1549.34432662169	1217.07849515229
457	0.488787196031863	0.615156560868425	0.220097048497222	0.0250254063268407	0.133143382522766	0.878819288448979	0.13781646021835	0.666572135072058	0.80333734733533	2.42614012894046	4.4564421330615	9.4785694018392	5.02212726877769	7.05242927289873	0.0232459262042539	2.20217165211216	0.185638010341791	3.79255199226244	0.2415	0.124	0.09	-0.407270974043822	0.154034149985336	-0.417571212712528	0.417863828427288	0.242833333333333	0.134166666666667	0.0875	-0.406595822910785	0.122060095044324	-0.559894209802112	0.0801637056516542	0.00957260112749785	0.00737151067182246	0.00640081910716287	0.062331987270631	0.0313657546558789	0.106916479471688	0.120504607721212	0.00959054962443901	0.0076231254831714	0.00631995616463924	0.0486046034674316	0.0257209730150313	0.075046839859388	0.0992176544756656	2211.2111533965	1499.27867674733	1210.15129238999
458	0.850837237717783	0.218077575452135	0.220155158662345	0.274440225315467	0.0695190278314051	0.448674789485447	0.834888287444404	0.665825272972958	0.312456829960673	0.794269329056988	8.2832483391976	9.47766622003837	1.19441788084077	8.68339689098138	0.573997462452098	0.0434457060791829	0.186524325607024	8.23348139381361	0.24125	0.12775	0.09625	-0.334842182076472	0.106527369250027	-0.329050511647421	0.241103984201925	0.234666666666667	0.126333333333333	0.0936666666666667	-0.364712536954296	0.181616727198616	-0.563377116979338	-0.00602282686117745	0.00956922168997437	0.0074661127884653	0.0065965692684195	0.0640437883923395	0.0295224342758845	0.107826962461498	0.101079645421186	0.0094786092401615	0.00743062704085067	0.00651673576521466	0.0525957933809466	0.0249642257259001	0.0745133217548696	0.224823285765421	2210.06599751292	1528.34823051336	1267.05748515411
459	0.601247010480651	0.798720461925225	0.769885598723769	0.316037067348644	0.694987508237279	0.900289825826083	0.195520898282255	0.767503369191538	0.396142578297322	1.86335102651719	3.08016242687881	4.0854390994391	1.00527667256029	2.22208807292191	0.0156988954549888	1.6755192950086	0.0874042897548861	7.32198016402475	0.23375	0.12075	0.09175	-0.388827136695819	0.125240245555514	-0.593803210022257	0.115551091452829	0.234833333333333	0.1295	0.0935	-0.342342753130219	0.135729541330538	-0.463178796768025	0.289201920270962	0.00946574185600063	0.00728774823846115	0.00645653251800671	0.0652272838946568	0.03014850659658	0.0914533969389406	0.138533512344435	0.00948094212492791	0.00750953204505899	0.006511534000335	0.0525286869628697	0.0245347262995105	0.0806559372650498	0.10093926466025	2175.07182526818	1473.66662128292	1226.27238311246
460	0.637295550056869	0.568657047283105	0.662555974102891	0.679489010606708	0.512046559219275	0.710268716824775	0.220996299352477	0.798040959706079	0.678222613923465	1.69837311479932	4.80805345082263	4.97875506692071	0.170701616098086	3.28038195212139	0.138008697194891	1.49789003995102	0.0654762568565275	4.85032712124124	0.24075	0.132	0.0915	-0.472923571281791	0.111137839306878	-0.565326371122689	0.251505774848342	0.244	0.123666666666667	0.09	-0.381389252626222	0.140218624069967	-0.655577706377208	0.334282060184325	0.00956244942310728	0.00757077660013585	0.00644861747459615	0.0576840932952535	0.0304187529674117	0.0900714013351008	0.118496791070128	0.00960615110590786	0.00736299653470624	0.00640081910716287	0.0514795287786658	0.0255895000971544	0.069063395432171	0.136846845642783	2207.77158750258	1560.68406750221	1223.97842967668
461	0.195617486290723	0.285006256375405	0.245585615840737	0.193004808046254	0.35390188253272	0.291493154654203	0.298075916180813	0.0808337781224506	0.49497153616767	4.69409158171766	7.4050475437798	9.09957817024042	1.69453062646062	4.40548658852276	1.11271211161875	1.08278253814296	3.04805735139962	6.39041888084126	0.23925	0.13125	0.084	-0.402900268340962	0.0845460874802968	-0.659898104854363	0.06437541855332	0.2485	0.124166666666667	0.0941666666666667	-0.384238916035073	0.107383200303643	-0.472590758465183	0.237221453384816	0.00954202514521608	0.00755249884935011	0.00620413133507112	0.0609264785640403	0.0313193221209583	0.0844646006119763	0.116331557680901	0.00966543249382284	0.00737576122882446	0.00653230344303705	0.0507210394963218	0.0247934739055202	0.0815598447487757	0.0948444527259301	2200.85550165115	1555.02406350136	1153.72671135118
462	0.207491074244359	0.0318369067581329	0.0514461409622192	0.675225428960495	0.0511893236330699	0.118857863340334	0.155410826876224	0.67664426808154	0.0585440352059955	4.55437574913958	13.8095977190787	13.9851480594189	0.175550340340124	9.43077231027928	2.43230695713464	2.01832172244758	0.173927928967714	13.6112349964069	0.251	0.12475	0.094	-0.369248456436189	0.172654950760249	-0.765507656330241	0.233176408721749	0.237333333333333	0.1345	0.0965	-0.362997147864576	0.125891650362665	-0.460681029089314	0.168409923845008	0.00969775867206597	0.00739060412041075	0.00652712047160349	0.0621407500180358	0.0313751462967821	0.0687961512182429	0.243668061989022	0.00951569153050702	0.00763111996996496	0.00660421704984177	0.0505195171530709	0.0241093324503467	0.0778686633583077	0.0917608163637348	2253.72437042265	1505.13359136582	1246.78383269527
463	0.0926975787826756	0.350658500967824	0.27905485691709	0.161700776678853	0.694991808640941	0.0619943077743321	0.302164906876542	0.0991323865429939	0.241262775609242	6.42426642095961	6.68808261537924	8.64633097980186	1.95824836442262	2.22206455884225	3.48321175550154	1.0646152583995	2.71944648883436	9.16157693039565	0.2515	0.12625	0.0995	-0.401614207207769	0.127245176435666	-0.542280574403915	0.0859933777888803	0.235166666666667	0.133333333333333	0.0896666666666667	-0.378104346834292	0.112952993958532	-0.512070547959849	0.294990185238042	0.00970417232329683	0.00742853015610357	0.00669494482001693	0.0604688850530971	0.0298927525633776	0.0903280392352319	0.11767344177162	0.00948560177839693	0.00760307050594278	0.006390124773828	0.0505881431742075	0.0248493734453274	0.0778347292736472	0.100261901339085	2255.90828409562	1516.78170555971	1295.93188060419
[truncated: 538 more rows]
[truncated: 143 more columns]
