# Supplementary material for: Powerful testing via hierarchical linkage disequilibrium in haplotype association studies
Source: Biom J. 2019 Jan 28;61(3):747–68. doi: 10.1002/bimj.201800053 (PMC6637384; doi:10.1002/bimj.201800053)
Supplement: Supplementary file 1 — Supporting Information [file BIMJ-61-747-s001.zip › reproducibility/simulation/intermediate_results/17.txt]

1	1.11721148314646e-09	2.77813767660978e-07	4.57211864228048e-06	8.54310328202156e-06	0.688272114098415	0.962212995973908	0.986802759457856	2.70656053442055e-05	6.02259295121251e-08	0.00041362639221307	0.000381072834324522	2.20425245369407e-06	8.483734142962e-09	2.31254113487553e-08	5.65274513104041e-09	1.84144496894032e-08	47.648502086864	49.9054129184442	50.748814927385	50.9097772029854	0.160962275600468	1.00436428454123	3.2612751161214	17.6135288909172	29.3561227487826	12.4696102265061	12.6227865912915	54.4551436027468	0.06825	0.23275	0.3525	0.484	0.374587434342755	0.366404987969129	0.325624045986981	0.42601868069526	0.379684823364927	0.399366031011156	-0.0684485366401822	-0.0745742658406469	-0.00809950408549601	0.0349539237934987	-0.00686040242262564	0.0483333333333333	0.187833333333333	0.3185	0.447833333333333	0.397100126884794	0.347286216284979
2	3.35805886407764e-10	3.99993014917956e-09	2.53162276393941e-08	4.22256840736779e-08	0.401696344623566	0.453411348347361	0.215584913448211	3.1030392397523e-07	1.47661290594857e-07	0.000291096193482139	0.0027508367212098	1.11333243243017e-07	3.7626483407807e-10	1.52435759090671e-09	8.88970590991961e-11	3.36368601740204e-10	50.150966761481	59.7735999602155	63.7716458196155	64.4748882086787	0.703242389063234	4.70128824846324	14.3239214471978	26.1844959455184	27.6197766719943	13.1268344535147	8.96577708555196	62.0570852071164	0.07525	0.22775	0.351	0.4855	0.436425858148148	0.513702836115878	0.380112860195094	0.379273361696633	0.370619819276892	0.352129787462164	0.107679887650984	0.0161922097429208	0.064223540008063	-0.0235453981613989	-0.0165882244965665	0.0501666666666667	0.1845	0.316166666666667	0.455	0.368546715099523	0.431566250143556
3	1.54391438583769e-11	9.13454944983088e-09	1.28091936349e-07	2.38769669408316e-07	0.550773620311364	0.811331979812224	0.980263057046352	0.00011009389907072	4.84546101404206e-08	1.15450909030758e-05	8.06607551057158e-07	7.42477211711008e-09	1.227539958578e-08	2.30906436105579e-08	1.66005725360735e-07	1.62422800025213e-07	56.5414042204793	57.8728661365021	59.7823539474193	60.1382870278248	0.355933080405521	2.26542089132272	3.59688280734554	14.9552056206412	29.7776493385427	19.2370491077691	24.3420066035142	68.7588925799775	0.07275	0.232	0.366	0.49625	0.38250731620484	0.463397632599861	0.338309852052201	0.393220774892189	0.398910440123821	0.410164243958679	0.0387219780576166	4.45040385974346e-05	-0.0253599314758893	0.0416346811703783	0.0777386970241017	0.0536666666666667	0.186833333333333	0.3235	0.446	0.40803465510909	0.444547197769424
4	4.46421882440477e-15	2.47262749087082e-12	2.2386696654464e-11	4.84887796755323e-11	0.572909794962757	0.492397717326777	0.75530110508539	0.000322028067499547	8.39442096704074e-12	4.0812400462443e-09	1.45271487725343e-05	4.2838492748131e-11	4.46628296939704e-12	2.6368107528467e-11	9.60459156946866e-11	3.8210925910817e-10	73.3431766730791	76.4588417864943	80.548183184379	80.8660212486357	0.317838064256648	4.40717946214136	7.52284457555652	12.937713716663	46.671424087077	34.5845919476742	18.7986293527756	81.1596285566006	0.06175	0.23525	0.37225	0.494	0.459997364463486	0.393761512542864	0.311914508437896	0.427795173298097	0.365748577560686	0.358942493256705	-0.023180228927587	0.120632759518226	-0.0636013076564115	-0.00780256737284164	-0.00703095538883824	0.0453333333333333	0.179	0.315333333333333	0.449833333333333	0.390986611485138	0.377114539538449
5	2.62532416645408e-12	2.09707792643248e-10	2.50482287277342e-11	4.79427178991463e-11	0.435730581969671	0.013264189987631	0.0367669932226208	0.00784736849254583	5.74563617676574e-12	0.000157711025202945	6.68345383914661e-06	7.17429129500512e-09	4.58759908116257e-11	2.60359059884413e-10	4.72600852137709e-10	1.79806301268805e-09	60.2062500660832	66.4938989997027	80.2853681502238	80.8928683568665	0.607500206642726	14.3989693571639	20.6866182907834	7.06797988089056	47.4144911880903	14.2778357877814	20.2817649915723	68.8428718608369	0.063	0.2335	0.352	0.488	0.497837661892319	0.418224969769808	0.457450296301033	0.393620866014449	0.418663345952105	0.407683922093531	0.150897633994125	0.206995426674461	-0.0337229429977954	-0.011510764749023	-0.0273092933386897	0.0505	0.177	0.315666666666667	0.442166666666667	0.374421063190153	0.368230551744889
6	3.85308451240066e-12	1.11263617854606e-11	4.61221808008934e-10	1.09209344529972e-09	0.985037623507906	0.997337388643345	0.232765963094838	3.98480069789255e-07	2.86196306837583e-06	4.14481265738905e-07	1.1000252974958e-05	1.83661010057366e-10	3.96904748705072e-09	3.52151982488099e-09	7.49757855898395e-09	5.22615077146086e-09	59.4132511281423	73.1016667680233	73.4170125854434	73.4173642851019	0.000351699658494908	0.315697517078661	14.0041131569596	25.7016797384131	21.9069448303526	25.6257042351317	19.329348180896	77.6975633839329	0.0675	0.22	0.35175	0.48825	0.468169704065699	0.428646714964661	0.276276998280282	0.388214720342673	0.404897885385188	0.404196454382934	0.0981738837317017	-0.0188978925464049	0.0171619812793243	-0.00626544017088425	0.0574831663242557	0.044	0.181833333333333	0.303333333333333	0.4435	0.347210418422251	0.396485142740678
7	0.000169146816046358	0.012103668878023	0.0472001459003573	0.0668987066258402	0.967310855575811	0.940759733966229	0.999587626855831	0.0599047738084542	0.000232527824842095	0.00296306217496008	0.00312722906866566	0.00752565182412745	0.00111644012365598	0.00336906556873387	0.00560993707532486	0.0116650011113238	22.3698892580942	22.6527114470737	23.8932887890769	23.8949682507009	0.00167946162400767	1.24225680362724	1.52507899260672	3.54001903222343	13.5480908848331	8.83007494480262	8.73171096493934	31.4999527294983	0.0585	0.21375	0.34825	0.48125	0.364069947234998	0.377091831972056	0.431566946026542	0.409590474425248	0.379982615413188	0.400793815424862	0.0120284745884912	-0.0176157104233951	0.0249089989176406	-0.0180190504227825	0.0148954998596417	0.0498333333333333	0.183833333333333	0.319666666666667	0.451166666666667	0.377142826513326	0.405166757779886
8	4.22226514966173e-16	8.78344421428306e-16	6.71819876477829e-14	1.3672710394709e-13	0.428596369785169	0.985936608684398	0.126553837831953	1.07763461258558e-07	3.71348033946835e-14	0.00223052372202004	0.000127343005055015	6.15783761793366e-12	4.65533190569998e-16	3.13056353372379e-15	2.54613930702099e-16	1.14889543695755e-15	78.184341624401	93.9518252972848	93.9684692609226	94.5950932444612	0.626623983538593	0.643267947176355	16.4107516200602	28.2292542054174	57.3148119531797	9.34945020224586	14.6807085463461	85.7326422927199	0.07325	0.2265	0.35675	0.485	0.435211492779213	0.416351184938887	0.416814390703354	0.399451089561413	0.419190078226607	0.376796241799787	0.0183830003005186	0.0248634151731834	0.0489811475467842	0.0574978276532445	-0.0248028693199884	0.0476666666666667	0.1655	0.327166666666667	0.446	0.321233039855008	0.30884020210487
9	7.46147520001051e-08	1.6949641586521e-05	0.000155546946475306	7.41211195651173e-05	0.0537687230185551	0.404967294880494	0.857312602603689	7.68965669324017e-06	6.58746506472222e-06	0.00106632463517291	0.00900868750520382	0.000163883692685303	8.45273197289507e-08	3.98606898938475e-07	3.44431799178061e-07	1.02051891251508e-06	38.8556511426796	39.9992872498769	41.3696584667196	45.0895233143237	3.71986484760419	5.0902360644468	6.23387217164418	20.0135195537805	20.3094434566028	10.7087080326946	6.82110373590513	42.8879262352877	0.0625	0.22175	0.34725	0.47775	0.45004053354098	0.362702061866414	0.394934302173983	0.395497381999024	0.419300882195184	0.376906099444041	-0.00121252616889048	0.0999585919440122	0.00620518987523187	-0.00423496613068572	0.183604979097581	0.0423333333333333	0.184833333333333	0.315833333333333	0.451166666666667	0.439755057270585	0.372767172786313
10	1.94500011035795e-11	2.28771364895724e-10	4.8706752080591e-09	1.10358449826917e-08	0.90564094411432	0.914160600812432	0.384718392101744	6.11314315579676e-07	1.74794598556267e-09	0.000292621606787435	0.00163384638982321	4.50271089671438e-08	2.28044163149945e-11	1.31129913873136e-10	1.76925031192547e-10	6.94644991173717e-10	56.063114828321	66.2969033968548	67.7733772631036	67.7874286532751	0.0140513901715167	1.49052525642037	11.7243138249542	24.8762340604289	36.2361862576763	13.1170425146483	9.92121333167961	64.3153579385071	0.07275	0.23175	0.35475	0.48625	0.476670705072369	0.392867491458549	0.351189332467332	0.446636896840793	0.380578889925321	0.422504315724127	0.0626360067495007	0.000632145237297986	0.0180787931986085	0.00303994700792006	0.0176903562638485	0.0486666666666667	0.182166666666667	0.319833333333333	0.454166666666667	0.388611968372133	0.400829284102126
11	1.49090515832575e-17	6.0134306387825e-14	2.47355662282087e-12	6.31120233960047e-12	0.986321480264517	0.963632851077422	0.99999498878252	5.36857068609991e-05	8.53591439546572e-15	1.0109204857562e-08	1.99316917069188e-05	8.78910301998035e-14	6.32909283102485e-15	3.1915806493901e-14	1.87313283014369e-13	6.14799957256007e-13	85.0354632708404	84.6882297194607	85.6746170631814	85.6749109909579	0.000293927776510827	0.986681271497218	0.63944772011746	16.3133041986175	60.2076650723011	32.8201396315744	18.1958093524863	95.6150749109946	0.06725	0.236	0.36225	0.48725	0.43069620635188	0.318010020907289	0.325757930602589	0.378778836171895	0.382283437281804	0.402405712284776	-0.0873335570147504	-0.0217186372043126	-0.00400078167804187	0.0237977568633909	0.121364415610716	0.0481666666666667	0.1725	0.307166666666667	0.443833333333333	0.393679652255293	0.375716558235042
12	0.000193058329930014	0.005045753309864	0.000136678989383828	0.000247607498742241	0.970708355107133	0.00540592981261789	0.0504583441484824	0.0238886215670642	0.000690835922171595	0.000317469259523084	0.0224885929801269	4.63264721623275e-05	0.00114284445120599	0.00316554524577519	0.000198384775271125	0.000450142726886347	22.08164159437	25.1625559343374	41.7249735719161	41.726321921713	0.00134834979689913	16.5637659873755	19.6446803273429	5.10270069356102	11.5137413502434	12.96440546142	5.20758176879644	46.3757998545779	0.0645	0.2175	0.3595	0.48325	0.474931500561304	0.394852660404913	0.407452136757717	0.436483838316485	0.394986412360887	0.4051861448448	0.0811344785872445	0.0954733043176874	-0.054673314588182	0.0125811460096934	-0.0307238967878056	0.0536666666666667	0.189666666666667	0.324666666666667	0.46	0.436624110263819	0.420566355426794
13	8.65503263311807e-13	2.1076407065732e-10	5.73441043134509e-09	1.07453046381988e-08	0.491281421434413	0.927524223751237	0.912762320100867	0.0013321262498896	3.62354716931004e-10	5.09695636711341e-07	1.67836525198306e-06	2.68485210511269e-09	1.29596601100619e-09	4.19488028874493e-10	3.18077607818794e-09	2.24087918275461e-09	62.4979015158824	66.4825255493197	67.3792012468257	67.8529197879834	0.473718541157723	1.37039423866372	5.35501827210101	10.2974713621097	39.3058464757341	25.2267785095592	22.931976200216	71.238986012904	0.06725	0.23225	0.35275	0.49175	0.447998968758846	0.282068085392821	0.378298384727143	0.387989763231798	0.362518101964587	0.407371569219575	-0.0828123920433785	-0.0275077167606811	-0.0340578775768519	-0.000244692306259015	-0.0465606719940185	0.0518333333333333	0.180666666666667	0.304666666666667	0.443	0.474118295712569	0.361848997719833
14	2.58564667129119e-12	6.62631875165429e-10	9.2337722712947e-09	1.33024347200556e-08	0.2937835802965	0.631623440198637	0.791684745160192	5.47347265645741e-06	5.41063393087318e-08	0.000217066486086978	2.97670874686623e-07	3.99837521900205e-08	1.55731350548353e-09	7.59149300114816e-09	3.06076377402004e-08	9.45447344978948e-08	60.2377190546758	63.88282905706	66.2263012077165	67.3285022235359	1.10220101581945	3.4456731664759	7.09078316886007	20.6640268145193	29.563789777736	13.677265302329	26.2647610972526	64.6103050792719	0.06925	0.22025	0.34025	0.493	0.421269246157476	0.39809395557077	0.259472159379632	0.394397277927763	0.375380839372911	0.397129754106154	-0.0193281884192073	-0.101233093520806	-0.0325886847048678	-0.00581392679472275	-0.0245218440000415	0.0476666666666667	0.176166666666667	0.305	0.440833333333333	0.4185465789743	0.351012251410925
15	1.21661679486673e-05	0.00148218588874457	0.00277963689988439	0.00359931448735238	0.395934857530464	0.380926935458335	0.887941464625856	0.00601929720021402	0.000414297924140255	0.000306638915178235	0.000659672861416835	0.00375107280553826	0.000176134795412788	0.000489544895344216	0.000370454848129011	0.00097048035350574	28.053357568635	28.5332581736584	33.1078087428759	33.8284463028758	0.720637559999886	5.29518812921742	5.77508873424085	7.54451649265411	12.4665800420735	13.0293991543058	11.5995639109387	33.700260418626	0.06325	0.2125	0.3495	0.4825	0.407741232522844	0.386305984780388	0.419525988160631	0.388706954941984	0.418016271355349	0.389057033103338	0.0117544514094163	0.16238463249157	-0.0665321821199114	-0.0326498114737359	-0.0170106831474082	0.0503333333333333	0.183833333333333	0.314833333333333	0.447833333333333	0.415779687483087	0.434549546157709
16	8.54959709134817e-13	9.81212448224915e-11	1.88029679687148e-09	3.11419845168146e-09	0.366421271414978	0.751005268524914	0.681173095921114	0.000128505258334077	9.20927982308429e-12	1.78765543187644e-05	0.00094871873306947	3.45280693509098e-08	1.05635821351354e-11	4.60652497693175e-11	6.20427224547716e-11	1.39718079165694e-10	62.523199420837	68.2104162103205	70.0626701633009	70.8784352509392	0.815765087638283	2.66801904061867	8.35523583010217	14.6635827039163	46.4898810484883	18.4031145761037	10.9250650227714	64.9741195276144	0.06425	0.227	0.36025	0.487	0.365753907616703	0.337054697431563	0.370465347692028	0.381989238174154	0.340933876832664	0.362860424830415	-0.108449825230025	-0.0480118583603556	-0.00846145356115367	-0.0219665294805731	-0.00555868185754933	0.0465	0.171666666666667	0.318833333333333	0.453333333333333	0.394214772029512	0.337005436530259
17	8.64218317361316e-17	3.4421850883145e-15	7.11043006146344e-14	1.19285041954249e-13	0.300611742754476	0.557725782454771	0.263487440139941	7.5033303773672e-05	1.9405002124979e-10	9.25206683096316e-07	3.15467714483912e-11	9.47564176291303e-14	8.7032483332985e-12	4.6846806163052e-11	3.78547522483428e-11	1.52583923910584e-10	81.4364590807818	90.9677878969815	93.8387968714451	94.9102752987455	1.07147842730046	3.94248740176408	13.4738162179638	15.6794930490287	40.5256681033698	24.0778030877045	44.0784957028882	95.4415844415224	0.06275	0.225	0.3575	0.4945	0.449933917765179	0.373716247684082	0.330092504350282	0.361874585001476	0.38015833960848	0.392699848000316	-0.00218299772957166	-0.0599512537740502	-0.0650501953833878	-0.0264691226172496	-0.0646499676483729	0.0446666666666667	0.173333333333333	0.310333333333333	0.427	0.327457132965326	0.458973184003349
18	2.30511436166589e-08	2.03535163062853e-07	3.31973812232652e-06	6.12426982189972e-06	0.643833015038879	0.949768528493408	0.489080533308596	0.00391836340779592	0.00070646005356893	7.63783721578182e-06	1.22259532803766e-06	2.31369513609237e-06	9.40096179783465e-08	3.73555172935632e-07	1.14358688192043e-06	3.51400439092536e-06	41.3221339073207	50.6394511175604	51.5736781840242	51.7874422683017	0.2137640842775	1.14799115074129	10.465308360981	8.3212644710693	11.4721736143529	20.0264495501906	23.5413230422437	54.3294967166367	0.063	0.21025	0.36	0.49575	0.457325040449054	0.417153714232911	0.433384899549664	0.438931959338523	0.351537773691535	0.405060599633454	0.017927259604272	0.0124138461118622	0.152875544017355	-0.0279767571823692	-0.0218897376682584	0.0495	0.182833333333333	0.316833333333333	0.446333333333333	0.373708541509724	0.334653543776312
19	1.76194007477922e-07	1.03557549232721e-05	0.000130597612837933	0.000221330371663134	0.660006373399767	0.974895083194989	0.931325155562293	0.0173132537937777	7.62230076113348e-08	0.000132836501105464	0.0407752001575864	1.85249613726315e-05	5.01135332213494e-07	2.18805579124218e-06	4.69633611063734e-06	1.34156171542804e-05	37.046576301902	41.210512856378	41.8497845523816	42.0433004038423	0.193515851460688	0.83278754746425	4.99672410194034	5.66433761688495	28.8997434591911	14.6011068214502	4.1853330533213	48.8507435673982	0.06875	0.2295	0.36525	0.478	0.42421942039119	0.381291959089248	0.289458245271063	0.425077162582802	0.338484956262792	0.361438389274405	-0.0134673734412306	0.00303720168631315	-0.0259060588320935	0.0430363004619204	0.0957311798900706	0.057	0.185166666666667	0.328166666666667	0.457166666666667	0.404319747289333	0.360226220164868
20	1.4238545832594e-08	3.13492148985626e-06	4.09471174614025e-06	6.39174798642674e-06	0.423144888772344	0.182397057000353	0.590241554473263	0.000130561006126013	4.40245056375572e-06	2.85886022477156e-05	0.000189807689592258	2.35278935004504e-05	6.61491174641196e-07	2.60466005792995e-06	1.58931212718314e-06	5.04880063936449e-06	42.3317332414372	44.1179387113953	51.0334142944339	51.6749786491564	0.641564354722505	7.55703993776115	9.34324540771922	14.6336695432783	21.0811173086386	17.5094311361918	13.9293862193153	48.2092480478428	0.06675	0.228	0.36625	0.4865	0.408121865716355	0.414924604480111	0.372752342174914	0.446362042750175	0.38503117570469	0.403149000216566	0.0624773426310751	0.0151835250467088	0.0276370573252818	0.00477420623007331	0.177430973802009	0.0486666666666667	0.19	0.325666666666667	0.4485	0.361576169890113	0.405801718231984
21	4.99839942087563e-10	1.56135516439164e-07	1.09399557736285e-06	1.14920645361879e-06	0.188586059586661	0.431608544794793	0.81403403443831	0.000525060106125607	8.50650088882127e-07	0.000111689996134107	3.68902439680222e-07	1.78550207852477e-07	3.1402937990829e-07	9.13276643069704e-07	2.31764948904748e-06	3.04657229899185e-06	49.3234682444818	51.2635372012592	54.4076431117792	56.1362722843769	1.72862917259772	4.87273508311773	6.81280403989513	12.0244918778208	24.2396035418769	14.9280488898057	25.850534970059	60.8709447313407	0.068	0.226	0.353	0.49225	0.501273368562746	0.318126921060202	0.384548938273648	0.384500007837084	0.407418770164867	0.394657103341811	0.0169845508597315	0.151083139389373	-0.0337629684840295	-0.0144500884226071	0.155988090132585	0.0513333333333333	0.1855	0.315833333333333	0.4405	0.46584619749245	0.387823704271682
22	2.64922204942527e-09	3.89374385722881e-08	1.13933238155873e-06	7.78832497295626e-07	0.0925632709079496	0.758155454097152	0.419613112412007	0.000148189115363801	5.50359479785794e-06	8.75156396249356e-07	0.000297974634335322	2.59105173135494e-07	6.31751949496936e-07	1.57430218213956e-06	8.94445412200339e-06	1.59468028546147e-05	45.8477535912971	54.5127728034786	54.3046612202161	57.1338818351578	2.82922061494173	2.62110903167923	11.2861282438607	14.3950783360006	20.6535187435911	24.1849026203308	13.0830829221159	59.931838539837	0.06775	0.221	0.36175	0.487	0.455248154921211	0.335136811965446	0.359830914874483	0.4168775978053	0.375960789130064	0.399177696933519	-0.00210510863229036	0.0421885763432869	-0.0275477598293079	-0.00112071959515091	-0.0253875564939913	0.0496666666666667	0.183833333333333	0.314333333333333	0.450166666666667	0.379138804651918	0.451877948940644
23	7.5703846710111e-08	1.68783974641161e-06	1.50645264335197e-05	2.37245989477504e-05	0.460467253152669	0.764782290207514	0.588545529794391	0.00422945292756943	8.69079983175722e-06	0.000491350346220592	1.08188203402432e-05	1.02876388769242e-05	1.23145708880328e-05	2.04814401830018e-06	0.000102188268953476	7.80666813391862e-06	38.825177329054	45.6093674792792	47.6420993306965	48.1868579755392	0.544758644842659	2.57749049626	9.36168064648518	8.18258145552772	19.7795405027427	12.148208677907	19.3611059413324	50.4178353319518	0.0705	0.22125	0.35325	0.4965	0.394373703543701	0.303671216598113	0.302765520882907	0.36231142811464	0.364905822797465	0.420898107636557	-0.0818428749720474	-0.0521473818429974	-0.0287240226973729	-0.0232174524455519	0.0480102501646069	0.0563333333333333	0.184833333333333	0.319666666666667	0.451666666666667	0.455585610779378	0.408569010464014
24	4.78402059663588e-11	2.24010271773968e-08	1.86494265276214e-08	3.154971165181e-08	0.409563024911628	0.0941348111532521	0.443277296031951	0.022775510615656	8.1536031532877e-09	0.00023470154457502	9.73734220063622e-08	1.78640634202412e-08	7.36324149026063e-08	1.47489771013053e-07	8.53829525962066e-07	1.49801914719297e-06	54.1977691638749	55.7976140983956	64.5175330183556	65.1976018450368	0.680068826681236	9.39998774664127	10.9998326811619	5.18554633624262	33.2381279071105	13.5306276200899	28.4255164401493	66.6027207092468	0.0655	0.23175	0.3565	0.504	0.388932761360077	0.400948724782582	0.399788577138381	0.419962248726784	0.417130919513303	0.423156838863463	0.0239243727357991	-0.0280829991952904	0.0175385380506004	-0.0175771936081475	-0.0034068022807055	0.0545	0.184166666666667	0.321	0.449666666666667	0.37401018054225	0.432501892781003
25	7.19131442531014e-10	1.2546100398535e-07	2.19915234633759e-06	4.3170123937136e-06	0.784134051322203	0.968215768287242	0.965688248530061	5.1372667685792e-05	2.4157898595675e-08	0.00387343003809989	5.80384409717817e-05	4.16392781523221e-06	6.6303084436881e-09	1.94431464490182e-08	2.5640979216098e-08	6.37039427677821e-08	48.5662273836424	51.7774730389647	52.6297065937251	52.704747350479	0.0750407567538787	0.927274311514338	4.13851996683661	16.3967710966554	31.127860735025	8.34221711220925	16.1656048514851	52.7991881425493	0.071	0.22925	0.34625	0.48475	0.406101228779535	0.423681454372105	0.446467410907499	0.376139457894981	0.413738230390377	0.418458615562954	0.0545257825579467	0.0493789209815401	0.0923715766093336	-0.00341764492235487	0.19272563095818	0.0513333333333333	0.183333333333333	0.3185	0.443833333333333	0.403657596679527	0.442617359127413
26	1.47166553715029e-06	0.000186225428179699	0.000375117384957003	0.000434894957830954	0.273442941567266	0.292688268254711	0.751808944043441	0.0377487813606878	1.21774387566997e-05	0.00014057240774187	0.00019387826248301	9.06066504553151e-05	4.5794125890574e-05	0.000163932360539356	0.000226454667176753	0.00042723753160973	32.5571671416401	33.9788837579763	38.9210394386973	40.1204328898384	1.19939345114108	6.14154913186212	7.56326574819832	4.31630613507332	19.1352583953194	14.4944591821204	13.8895030603289	44.5359989420182	0.0645	0.21475	0.35125	0.48125	0.486641211755771	0.408517442897433	0.454546602970313	0.422177673720045	0.42998613660453	0.410025614161532	0.20054905655373	0.21045024626731	0.0438845886092852	0.0209965603420647	0.260351847866955	0.0545	0.179333333333333	0.314666666666667	0.443333333333333	0.46712658213151	0.397607223605352
27	1.44955815628307e-08	4.22057748725956e-06	4.27295822226732e-05	6.59219032110561e-05	0.464233714706951	0.847287686941387	0.989083402919518	0.00229513761350957	2.57287838793683e-07	0.0122531253376191	8.52841962760392e-06	1.00948707348008e-05	5.531372195083e-07	1.61934440662204e-06	6.45246362676174e-06	1.41187869513042e-05	42.2942597292786	43.398134144918	44.8758672081385	45.4115349656786	0.535667757540068	2.01340082076058	3.11727523640002	9.29712498029949	26.546368987425	6.27386972371824	19.8155908254357	50.4679799561336	0.06775	0.22525	0.34525	0.4925	0.442737363032418	0.380065621923773	0.454654723419054	0.3965369926151	0.4073398005506	0.440689423384435	0.140309120524899	0.086472936893058	0.0304333076777362	0.0400261173091164	0.0343762271106687	0.053	0.183	0.321166666666667	0.447166666666667	0.43804216266243	0.416304904845626
28	3.34439677032245e-07	1.47343037616241e-06	4.93242907396494e-06	9.75263237766699e-06	0.935392840172322	0.46346457777528	0.188759755077098	0.0453528932298478	1.21707712669722e-05	7.00602451667672e-06	0.00030096282108014	2.5911969404622e-06	3.6612058952301e-06	1.41277590760858e-05	1.25932194602528e-05	3.62777612794935e-05	35.6943443959608	45.935362258555	50.5528019882986	50.5593729965185	0.00657100821990753	4.62401073796354	14.8650286005577	4.00546841945925	19.1363037350147	20.1915907485054	13.0643923858315	54.0354647317814	0.0625	0.216	0.3545	0.493	0.40816234133576	0.374133224561792	0.416176755989049	0.433381409885072	0.363091892774629	0.39910805037802	0.0745275801782496	-0.0846159556905879	-0.0189768765844433	-0.0116365156454762	-0.0483747929278645	0.053	0.1805	0.311333333333333	0.456166666666667	0.451267952391266	0.360722596100541
29	6.22644991028304e-08	7.03872201800661e-06	0.000112394736415209	0.000204200572568417	0.921012460893367	0.999766624764242	0.990265374697175	0.00029534723518281	4.8286812222732e-05	1.5362905656224e-05	0.000169080067017129	2.23781923108662e-05	7.73016634229719e-06	1.20602812969482e-05	2.95984337028039e-05	4.90191250006165e-05	39.236081749099	42.1544445181353	42.2605057042019	42.2703381032625	0.00983239906054223	0.115893585127196	3.03425635416352	13.0996735906547	16.5142107393385	18.6919580921622	14.1468488881492	48.3439080093984	0.06475	0.2205	0.36075	0.495	0.450189482467275	0.389972170360543	0.426583291580018	0.414696953131086	0.378108057296163	0.409922853706316	0.0955530161358411	0.0879562727629927	0.0327446846491325	0.0206337324758039	0.0810731630134487	0.0478333333333333	0.187166666666667	0.319	0.456666666666667	0.365577891384598	0.386024126446408
30	6.28645640571566e-15	4.86394910467919e-13	1.72405209235148e-11	2.01154357297871e-11	0.181134642411698	0.718964224635014	0.502982833250771	5.636817406032e-05	1.53369045271449e-06	5.13314316991468e-07	8.8323476761398e-12	1.18164310331791e-10	1.20864923802196e-12	4.91955346139004e-12	8.13411288237882e-12	3.30548638722379e-11	72.6398114033946	80.0701740315999	81.1587388854823	82.947028933595	1.78829004811269	2.8768549019951	10.3072175302004	16.2209207049609	23.1052789983787	25.2131340817996	46.5717713248905	78.7493938478516	0.06875	0.2225	0.36	0.5075	0.382625372516058	0.477271937995734	0.446235154506181	0.399591728521667	0.404557445139727	0.417656680796595	-0.00952914757376817	-0.022526026190751	0.083431174580354	-0.0192461567312393	-0.0670893566726135	0.0495	0.183166666666667	0.311666666666667	0.438	0.406429160638431	0.403230159275053
31	3.18250172989376e-05	0.00131703682012147	0.0029803807005436	0.00458790592451191	0.676691677799184	0.518136164628413	0.792248755060483	0.0219663204163979	0.000799533505117696	0.000110362751274571	0.00183165031004633	0.00165911445804963	0.000139719920459427	0.000509949190772664	0.000267665459213572	0.000490159041147392	25.9877556084612	28.8512325688207	32.8977842493987	33.0716581190791	0.173873869680392	4.22042555025837	7.08390251061792	5.24845073375764	11.2423154562748	14.9506036039729	9.71103297509762	36.1907934232725	0.06375	0.21225	0.352	0.48825	0.382721771081339	0.412968006986125	0.371640874032002	0.400161660314561	0.390076616891628	0.399069246497717	0.00656183965545611	-0.000669627132443717	-0.0137268846961445	-0.000235890549594492	0.0202924344581699	0.0528333333333333	0.185	0.314833333333333	0.4565	0.454237824863298	0.406067389485857
32	4.14979530435716e-08	3.40578613926944e-06	2.00953198882008e-05	3.84474852613018e-05	0.993231237503361	0.705373070439204	0.815501315876994	4.68950549952406e-05	2.98184840030939e-06	0.00297682216109078	0.000297136962608106	2.44470636628617e-05	1.52461892230495e-07	6.94672109419029e-07	1.14315685924364e-06	3.67804391180879e-06	40.0884981077761	43.9175762335799	46.8825619445197	46.8826339140796	7.19695599400438e-05	2.96505768049974	6.79413580630353	16.569669161725	21.8282024081927	8.82162032277483	13.0883563178213	48.1061587579064	0.06975	0.21975	0.345	0.4855	0.398225634000283	0.34882594108377	0.379997302156904	0.36604469778158	0.378662808746651	0.407052869931443	-0.022152657566408	-0.00817192840344757	0.123287344355393	0.0131422362607989	0.312518000920316	0.0501666666666667	0.181666666666667	0.3165	0.448666666666667	0.346374524507828	0.402136303067257
33	2.79535479162063e-12	7.50644882556338e-10	2.41307294838336e-09	2.12968589256364e-09	0.12631699618797	0.145433527714488	0.384689295670963	0.770197987215775	1.6073558250734e-06	1.00298902448845e-08	2.71126056343583e-08	1.48978988901186e-08	4.56388194692496e-11	1.74219682950528e-10	1.00082347001529e-09	2.62608760111102e-09	60.0765669454049	63.5989603163616	69.464062311461	71.8012552083019	2.33719289684086	8.20229489194026	11.724688262897	0.0853317165820044	23.0150805886224	32.8354514971288	30.9039023589739	67.049877585155	0.0535	0.22475	0.364	0.49525	0.336963260618318	0.470991993099527	0.287157402808964	0.414085905909738	0.400583090324393	0.413540430558214	0.104147809112256	-0.0762791575747934	-0.0395702209373364	0.0546729469920113	0.0341941416013097	0.0521666666666667	0.185333333333333	0.308833333333333	0.438666666666667	0.423508286245132	0.399077175908431
34	6.28798911906226e-16	1.58976275896151e-13	2.37428764461735e-12	5.39189045084228e-12	0.600148515492806	0.623326016667494	0.651685457216632	1.69365237944678e-08	1.05362673264494e-10	2.00600400829127e-07	5.77435824102235e-06	5.63729561968082e-12	1.49710108741856e-13	2.07722758961513e-13	4.26934872679756e-12	2.84436764361929e-12	77.3673193419672	82.5438404425804	85.7694756652418	86.044247625563	0.274771960321232	3.5004071829826	8.67692828359577	31.8174389403202	41.7193199666199	27.0273171102544	20.5615748657583	85.9398564117373	0.07375	0.228	0.374	0.491	0.38964288879554	0.469322927360773	0.367332198061771	0.439512959977416	0.368825138301438	0.381460246335549	0.124434240696321	0.00372161119315775	-0.0199877552860608	-0.00457828898509555	0.0301111057321714	0.0466666666666667	0.175333333333333	0.3235	0.444833333333333	0.441333409938075	0.387605370562792
35	7.6602987517614e-14	2.10395160765792e-11	2.80503501055727e-10	6.59590133497963e-10	0.850427187248985	0.706393533416712	0.787945662090818	3.42550093467783e-06	8.21036515201265e-11	7.50366165978301e-08	0.00691845870705302	2.17474653173539e-09	1.60133173245818e-12	8.25276062979269e-12	4.61434924938236e-11	1.57837473099424e-10	67.4965402141388	71.6743411045391	74.5972194113347	74.6327793362216	0.0355599248869112	2.95843823168252	7.13623912208277	21.5621252775691	42.2070464954813	28.9301294284287	7.29401766366573	71.7504722077905	0.07075	0.232	0.368	0.481	0.378845024238912	0.362622762606996	0.353213532716562	0.401516064009072	0.391657679895151	0.403119190252394	-0.0136116512738498	-0.0369577701874167	-0.0177468623913192	-0.00574348612286134	0.0651195480489609	0.0485	0.178666666666667	0.316	0.4535	0.368222044404543	0.40716184316301
36	6.55825940996898e-09	2.23588676978916e-06	2.34783053196949e-05	4.17323871893603e-05	0.66368949172398	0.885513565292722	0.994069715001553	0.00249760533510935	5.55419119919315e-07	0.00180637162333743	4.50122384158323e-06	9.65506452868011e-06	1.13515521319404e-06	4.74481377577623e-06	3.65889294035598e-06	7.67572719958625e-06	43.9540717604177	44.9332230260843	46.4708929377812	46.6599656768594	0.189072739078256	1.72674265077512	2.70589391644171	9.1423468883404	25.0611065349422	9.73657504566472	21.0386026573269	50.5860065109545	0.06425	0.22275	0.356	0.4865	0.42428698542425	0.359554235692704	0.348348105820184	0.383067441127438	0.377094894040375	0.364087150943436	0.0167080285550642	-0.0266232392176064	0.0015656577581938	-0.0182502353396425	0.0872704585501895	0.05	0.181833333333333	0.325833333333333	0.439833333333333	0.360358607558539	0.396798069617747
37	4.05597150748518e-08	8.88551526516556e-07	2.2378227117662e-05	9.3748527098387e-06	0.043754380380557	0.620543089506641	0.483654473069578	0.00260325598573297	1.76029671620304e-06	0.032691077115636	5.78269490721137e-06	8.98372104569615e-06	2.66458213557127e-06	5.16581488043522e-06	1.00129792067713e-05	2.13750137788019e-05	40.1365161051435	47.1451841258604	46.5979808955381	50.6639959590175	4.06601506347943	3.51881183315709	10.527479853874	9.06656524812843	22.8403637758893	4.56188482579273	20.5588131097338	50.776781985027	0.064	0.2185	0.33575	0.4915	0.505139621366043	0.347249041921773	0.469929638517763	0.386794949611754	0.387986284194947	0.412813404347697	0.0924902755483962	0.116018130630486	0.118065545782007	0.00633701850551202	0.0890861316201615	0.0498333333333333	0.179666666666667	0.315333333333333	0.445333333333333	0.437377215222358	0.404047072796989
38	3.88121806093682e-11	3.28308792435512e-09	1.23221572551275e-08	2.36650121189713e-08	0.536095139049419	0.338402981121692	0.420320303606088	9.5415390863769e-05	2.44575257599304e-09	1.8759562976569e-05	8.12887012736717e-05	4.4564041066262e-08	1.22370831741881e-09	6.40443409536158e-09	7.84628611772438e-09	2.85643955714168e-08	54.631407062363	60.2268788812362	65.5260372182383	65.9088623487187	0.382825130480342	5.6819834674825	11.2774552863557	15.2253222621657	35.5816931426489	18.3112544103715	15.5280808529078	64.3410371807279	0.06675	0.228	0.36375	0.4975	0.476063444881846	0.340714650334139	0.35902311151911	0.389930121549411	0.410844051376831	0.415980378353307	0.0125772372711826	0.0239449152388378	-0.0429174142481899	-0.0178958322933844	-0.00374921087638261	0.0483333333333333	0.179166666666667	0.322333333333333	0.457333333333333	0.386659419347905	0.379210990756434
39	1.40244427788463e-10	6.84749049759793e-10	6.1406566362413e-09	9.97245472744786e-09	0.364516301495012	0.517083810804169	0.138537318016665	5.26551999112512e-06	6.97269338469063e-07	1.29453153030905e-06	0.000304064678890785	1.88395328447818e-07	1.88496006625056e-08	7.24401358699321e-08	6.15974334132387e-08	2.13041359388594e-07	51.9656704693407	63.8081121201976	67.2137982885542	68.0360717332806	0.822273444726306	4.22795961308293	16.0704012639399	20.7381941731028	24.6226613756353	23.4313272705658	13.0451877332416	60.7358048718687	0.0675	0.2195	0.347	0.48125	0.387875252555533	0.353418084934738	0.42882218384028	0.417432606589853	0.446707230981871	0.379193970505311	0.0842293925377701	-0.0186991763075003	-0.0292585183265084	0.0571506163095406	-0.00592135071582113	0.0461666666666667	0.179166666666667	0.300833333333333	0.4445	0.410654553056119	0.437169237603663
40	1.98331165605066e-06	5.84722703042966e-05	0.000131189372528358	0.000203137364625332	0.503456591858991	0.372744633052391	0.498181004046463	0.000278135540074009	0.000172393102399495	9.4043194396017e-05	0.00699478242492598	0.00042878064276335	2.33826229138087e-05	5.99276024703136e-05	3.29535780927009e-05	3.72841001880954e-05	31.9234008884741	36.9179855249604	41.8373927697976	42.2850353389149	0.447642569117306	5.36704981395451	10.3616344504408	13.2121808775737	14.1103445610133	15.2526804743229	7.27430828957768	40.16111026638	0.06425	0.2165	0.35375	0.47025	0.40405024640216	0.385863927423237	0.434411421042892	0.433559020963959	0.411461589935706	0.425027769455897	-0.0760966601285134	0.0344620856750977	-0.0112137169991223	0.0843531036337125	-0.0708712887486208	0.0473333333333333	0.185833333333333	0.316166666666667	0.442833333333333	0.381548555509472	0.438730116667856
41	2.98478688307108e-09	1.42362631551938e-07	2.62519763262865e-06	3.28590883704807e-06	0.265254002889234	0.857818125540102	0.729452299593409	0.00015068197541859	8.70359900710511e-07	1.26262475373908e-05	0.000128297309390703	6.46165003371623e-07	2.37003488168786e-07	1.07015500282845e-06	2.8818984259766e-06	7.99044826235617e-06	45.5987955299424	51.4806234787829	52.1763034974429	53.4174302951869	1.24112679774407	1.93680681640399	7.8186347652445	14.3636664730921	24.1954870430582	19.0661833820359	14.6666353553392	57.6111017124023	0.0685	0.2265	0.35825	0.4885	0.424359565006252	0.459738578709992	0.300766961106182	0.415221556017805	0.417374676710153	0.39562224519975	0.0589939790563981	-0.0107980523714042	-0.0114783238214976	0.00345995313320456	0.11457127514881	0.0503333333333333	0.186	0.316166666666667	0.4495	0.393885155756998	0.428607641382314
42	9.65614449528903e-08	2.99228417148033e-05	0.000264293694290079	0.000469168446546486	0.980121974950905	0.93387283952142	0.999496737548751	0.00449428552855008	4.28718732892382e-07	0.000699780941016429	8.40508996832555e-05	4.6641430501793e-05	1.34377766039377e-06	5.9043419138362e-06	1.98308835269102e-05	5.81687229298857e-05	38.3132380352981	38.591963764542	39.9015987109233	39.9022195173602	0.000620806436927523	1.31025575281819	1.58898148206208	8.07246827803829	25.5605355652988	11.4898284869632	15.4649178052823	46.3573432927167	0.06725	0.22425	0.353	0.481	0.453690908499178	0.425416489606412	0.391175374711458	0.445185439837608	0.422178483458751	0.421417777506959	0.0498542998785084	0.0542209947813894	-0.0192466608237981	0.0299840202748699	-0.0440162239344264	0.0535	0.182833333333333	0.320333333333333	0.441	0.424346417618361	0.427047952032971
43	2.32003056607899e-13	3.17514898001411e-11	1.53442612748821e-09	6.65373332001808e-10	0.0438567245184805	0.569566506666404	0.585181636303208	0.011132648562511	7.90573171994065e-09	3.69478033071025e-06	2.08081217133282e-09	2.23226884538345e-09	2.53110207983794e-10	1.38875983407856e-09	4.9347467702721e-09	1.72643554596398e-08	65.2135057468986	70.7505605478145	70.5497012398191	74.6117705725774	4.06206933275826	3.86121002476284	9.39826482567878	6.44401922780708	33.2981621841172	21.4170134312408	35.8965089112717	71.6871423805349	0.06075	0.22525	0.3565	0.5	0.39977915752365	0.424431341607935	0.341577810350479	0.379093093689914	0.31854353650419	0.401126561650856	-0.0488686187179477	-0.0489190091834524	0.0525628078259835	-0.018332338082338	-0.0466267542994068	0.049	0.178166666666667	0.312	0.439	0.375049166536375	0.411677503607857
44	4.14296786482632e-07	2.58601456752976e-06	6.54604509983829e-06	1.26024810446997e-05	0.807630686864782	0.380809190925456	0.199730220991432	0.00249647579095192	9.75368491735277e-05	0.0032266746046172	4.66891929149099e-06	3.42716764452432e-06	1.37943907112676e-05	8.70835941888822e-06	2.24396026389045e-05	2.19821416089697e-05	35.241943401481	44.5826341934371	49.8195641520579	49.8788484792385	0.0592843271806487	5.2962142858014	14.6369050777575	9.1431745580976	15.1837952768401	8.67464637353805	20.9685218967625	53.3076971891791	0.0635	0.2175	0.35225	0.4995	0.456608302424676	0.337508299879956	0.331391276532989	0.409089105460594	0.409789735781113	0.401596456107818	0.0576359828982972	0.0110270747237155	0.0188559978040484	0.0784305302584204	0.0282155791934794	0.0493333333333333	0.185666666666667	0.323833333333333	0.452833333333333	0.473116112282287	0.510363744205703
45	6.34001799802044e-11	1.43318222201979e-08	1.94096415395013e-07	4.13094580223815e-07	0.996527111547943	0.860380139428382	0.924374265708741	3.01946758913022e-05	1.58415389340956e-07	5.40510055522441e-06	1.45440275069439e-05	2.02855716111799e-07	1.37538766047121e-08	4.89801382385107e-08	1.74803807128851e-07	4.61639401864318e-07	53.6136726336554	56.8322745508776	58.7501881482385	58.7502070936607	1.89454221981578e-05	1.91793254278309	5.13653446000535	17.4055265770958	27.4838062822928	20.6880953402087	18.7964146771174	60.549481741049	0.06675	0.228	0.36175	0.4945	0.340202479555706	0.407316712915296	0.385051056587793	0.384971005001496	0.429519625677232	0.391632132344299	0.053512055727435	-0.0539133535052704	-0.00839217694523023	-0.0119334534768443	0.0248775918347075	0.0471666666666667	0.184833333333333	0.317833333333333	0.450333333333333	0.401800252947664	0.445766827193823
46	1.21452650011179e-09	2.78962239348223e-07	3.55009612557965e-07	3.77007504260381e-07	0.187239690540825	0.10566000531362	0.401751485239039	0.00178784062454043	9.63087565894184e-08	4.40424169569179e-07	0.00252280938400665	2.59682933895044e-07	2.15847903821765e-07	3.87040844086237e-07	5.44250169489614e-07	1.66225915669462e-06	47.474441125436	49.8956669544423	57.2430479583418	58.9822521655369	1.73920420719514	9.08658521109464	11.5078110401009	9.75553029828279	28.4468012503803	25.5085616786164	9.12397686062286	59.9262101240218	0.0655	0.22625	0.35925	0.48125	0.403124024307422	0.338807738121874	0.411388922839433	0.417109914999729	0.39080702006691	0.42450135061856	-0.0802087683718933	0.0717156633223611	-0.030675492013521	0.048676255003916	-0.00157847329815245	0.0506666666666667	0.1825	0.310666666666667	0.4505	0.404474533181298	0.374875251622478
47	2.28726910802293e-15	1.47406000335079e-12	4.72970341994486e-11	1.14209345006152e-10	0.851739088119833	0.942860168579969	0.966472238399541	2.47640970655211e-07	4.62880086015443e-11	1.36007495933299e-06	5.78269490721137e-06	3.64996570554981e-11	5.60913073786019e-13	1.74477488986503e-12	1.16587111458888e-11	2.9673734130705e-11	74.7167822518095	77.6096143758841	78.7955466432468	78.8304782299238	0.0349315866769757	1.22086385403964	4.11369597811427	26.6202003526669	43.3281337566586	23.3363182392204	20.5588131097338	79.4034910645901	0.07	0.232	0.359	0.4915	0.441957060990998	0.353695751729155	0.304690528044644	0.383038673466987	0.362144939944137	0.385110086150392	-0.0353826233974903	-0.0761483076137301	0.0443904559835316	0.0231977375182854	0.138035834177052	0.0456666666666667	0.178	0.3125	0.445333333333333	0.400607451047656	0.469143293017962
48	1.40833766493329e-05	7.28249352855598e-05	3.49429294251525e-05	6.51842046799841e-05	0.865385958703434	0.106040395739617	0.0887402890052607	0.850890128102261	0.000505183850544442	0.000106126800636405	0.000464060136093953	0.000677887049852133	3.97950198482256e-05	4.22489810873218e-05	0.000368127855540406	0.000344609647374	27.7397023374724	36.3656203522769	45.4136671820816	45.442404938236	0.0287377561544417	9.0767845859591	17.7027026007636	0.035337536127372	12.0964326019257	15.0244583786516	12.2548110662046	38.8365441747841	0.06125	0.22225	0.35175	0.4905	0.354495798638358	0.288512888351775	0.35111826425778	0.394406187849318	0.375207958980612	0.412723492703447	-0.134555946388693	0.02403454564665	-0.0537706768493588	-0.0241081107041986	0.230554754115751	0.0603333333333333	0.1935	0.3145	0.454833333333333	0.386878096695232	0.419699456543592
49	1.10823838164972e-07	1.80683174419532e-05	0.000143483813794489	0.000259648789433539	0.98650477863483	0.882504167641913	0.980883844792278	0.00361150919363403	2.70864401082063e-06	6.05410977208791e-06	0.00334256077400177	5.75844089544853e-05	3.03269127953073e-06	1.18379573506365e-05	2.25662422723435e-05	5.84832837734857e-05	38.0232758825223	39.8415891361801	41.5915929401817	41.5918790424621	0.00028610228036996	1.75028990628198	3.56860315993981	8.46949883676825	22.0126144632504	20.4710166371278	8.61036082340615	45.781979481384	0.0635	0.2285	0.36925	0.49375	0.402941443933993	0.413264772628279	0.432290372840973	0.41543504175236	0.41432538807952	0.3874867801399	0.00133024905359993	0.145707288355343	0.0731101663536867	0.0265094614341627	0.0863055657962934	0.0498333333333333	0.189666666666667	0.325333333333333	0.463833333333333	0.426306255462162	0.390260509788525
50	4.41269696234878e-10	1.14954134221974e-07	3.10198169233115e-08	4.35665431850172e-08	0.289380023283647	0.0295287784260585	0.191150028915246	8.64945748975756e-06	2.66616443989878e-05	0.0051356232016691	5.20095543997913e-07	3.30502880403082e-08	2.79063437968679e-07	8.51966778908502e-07	4.54059458220917e-06	8.99473369086542e-06	49.5828124306572	51.9827394339809	63.2747598597198	64.3972633612429	1.12250350152317	12.4145239272621	14.8144509305857	19.7886544160301	17.6421284228345	7.83105090708705	25.1878228177593	65.0825089886975	0.06875	0.22325	0.3515	0.5065	0.405447077787954	0.327125804497507	0.329478276911725	0.361095940383617	0.371455690041317	0.377402566173744	-0.00530969348783982	-0.012448302743101	-0.0465514601499511	-0.00498233545227307	0.150194291401573	0.0476666666666667	0.188666666666667	0.3245	0.455333333333333	0.405278333602616	0.384037319659827
51	1.46275031987256e-14	4.84138593014345e-12	6.82178908211836e-11	8.62943258704588e-11	0.211301818888597	0.475039548914189	0.65933731796316	2.47640970655211e-07	5.50433273461094e-11	1.24835838913967e-06	3.70762084069316e-05	2.87652861199457e-11	3.63350383720579e-13	1.01074529544618e-12	3.82029426700282e-12	6.82599651502016e-12	70.9037309884734	74.9611349197585	77.9349641073932	79.4974485615967	1.56248445420351	4.53631364183821	8.59371757312329	26.6202003526669	42.9891842043635	23.5012006446086	17.0154850451072	82.1021668631116	0.07	0.23325	0.35675	0.489	0.436390671769534	0.417014087461448	0.405932769764305	0.401828875930745	0.385444646767357	0.417167562963618	0.0423755358162063	0.0335296169268589	0.156320869652352	0.0178811689023179	-0.0131592758793747	0.0456666666666667	0.179333333333333	0.310166666666667	0.447	0.372950629207596	0.349259653688018
52	5.82356264883479e-13	1.5518146991337e-10	7.0128609888239e-10	7.20779108574716e-10	0.157363638783681	0.20310802919074	0.434619303911692	0.000946201952472371	4.08723451531158e-12	0.000250037618723558	7.70897654366451e-06	7.65589276038768e-10	1.05186665375069e-11	6.13236938463614e-11	1.29057396774082e-10	4.84706825673014e-10	63.315554032597	67.1750972735608	72.4198467524766	74.4192260290583	1.99937927658175	7.24412875549751	11.1036719964613	10.9299863033311	48.0821838716511	13.4118655597267	20.0087212375856	74.2739709348781	0.0685	0.23225	0.356	0.49825	0.44856422693075	0.399282042144903	0.381736079783489	0.396598450281531	0.431482917168242	0.381384085238819	-0.0547507344531195	0.0620982307737468	-0.0169494289990491	-0.014104873562231	-0.0554095905994611	0.0525	0.1755	0.320666666666667	0.452666666666667	0.356993889855429	0.411181574769613
53	3.48295370779465e-12	1.06149189309396e-10	2.80044020488243e-09	6.08665341881917e-09	0.709753471591825	0.943726145608628	0.564595932415265	0.000139918877817504	1.47295464185963e-09	1.04272434071952e-05	2.82643356895458e-06	2.48614378345943e-09	9.87131091182679e-10	1.71321866459285e-09	4.18221008524681e-09	7.81349087825574e-09	59.6220251866762	68.0329368400417	69.1063599443951	69.2448832602167	0.138523315821658	1.21194642017508	9.62285807354056	14.5032374062985	36.5698091482227	19.431509788632	21.9309177712039	71.4257230642397	0.06975	0.22925	0.3645	0.49	0.441955540366006	0.351406196844633	0.45883701306147	0.377099563852085	0.371359048175158	0.417682504596938	-0.0178898766944738	0.0742145378148383	0.109461787736492	-0.0270002671814188	0.12392757932857	0.0513333333333333	0.179666666666667	0.321833333333333	0.442333333333333	0.327167080283862	0.454231456055692
54	3.30741507537015e-11	7.05696957951285e-11	1.44316098987268e-09	3.34044303606597e-09	0.915143008655069	0.882001970878604	0.150872610488701	1.08024871444537e-05	9.05845497144636e-06	3.0550499340903e-07	7.03350777395862e-06	2.51009406045996e-10	2.80810804046296e-08	7.40126218119172e-08	2.08657133754021e-07	2.70272085273846e-07	54.9630494073863	68.953649877767	70.6964961839476	70.7078498864212	0.0113537024735706	1.75420000865415	15.7448004790349	19.3639910774427	19.7003547090353	26.2145938132962	20.1841015052487	76.9508714311362	0.07225	0.21475	0.36425	0.49225	0.334617052562335	0.499269274684795	0.400307075391562	0.415859177695872	0.344282561394563	0.379560807692435	-0.0274965224134819	-0.0261935337032882	0.0230347561387385	-0.0152561437669722	-0.0207873743181567	0.0508333333333333	0.178833333333333	0.314833333333333	0.4465	0.301277501126997	0.397056570630649
55	1.24409292440434e-13	5.99158996968991e-11	1.93050551472348e-09	4.42984389195821e-09	0.884963380340744	0.983073212391949	0.981863168658117	6.22904116471204e-08	2.11582074352772e-09	3.8375980201072e-06	0.00016796195527304	3.67246290771014e-10	1.59390124707531e-12	7.86548386362616e-12	4.26271146483159e-11	1.46519276305632e-10	66.4977051644382	69.3223244379551	69.9994843400564	70.0204166975527	0.0209323574963491	0.698092259597615	3.52271153311449	29.2908100159493	35.8640012718843	21.3443012944426	14.1593314707497	76.0394403518922	0.075	0.224	0.364	0.491	0.441574682457709	0.339630997494379	0.377875318150959	0.368267476087992	0.359747469518581	0.373913288469806	-0.0448809927118341	0.0212236189006726	0.080833048525585	-0.0102995706635115	0.124018717538084	0.0486666666666667	0.175333333333333	0.319333333333333	0.452666666666667	0.348014342819816	0.38114859800561
56	3.35368267037613e-14	1.21541061026928e-11	8.34493361873068e-11	1.79347705899116e-10	0.587942724751234	0.43441059711378	0.662668453377513	0.0112545229846204	9.46830948915149e-11	7.06879561415271e-10	4.00189396963435e-06	6.8389400834253e-10	2.02190480408012e-10	6.9966800131231e-10	3.00476399224426e-09	2.23796208187325e-09	69.1968678012345	72.9039224200606	77.4607429808166	77.754311558856	0.293568578039412	4.85038913879544	8.55744375762151	6.42467935225795	41.928284078569	38.0015636569588	21.2639399016607	74.5456906662043	0.06625	0.24025	0.378	0.48675	0.399006916135181	0.411508728886994	0.360359777292013	0.391043144026813	0.383664582583298	0.398226576603117	0.0136041899436935	0.0523622066562239	-0.0809175572890214	-0.0145715204097382	-0.0290729404656999	0.054	0.186333333333333	0.318166666666667	0.439833333333333	0.449981328548894	0.429629044311896
57	3.27735810480019e-08	1.12677216103136e-06	2.94149964282285e-06	5.6611170333366e-06	0.740525019568317	0.367200218518964	0.409565667060114	6.45489120232774e-05	1.60349948386096e-06	0.000577767059243915	0.00060603521023669	3.33460804126537e-07	3.2919335012207e-07	8.33493256855498e-08	5.37323234436805e-06	8.41254854852905e-07	40.5839465229437	46.5777392063683	51.8844717395477	51.9941374688424	0.109665729294647	5.4163982624741	11.4101909458986	15.9642825639157	23.0196986102474	11.8462781253111	11.7573477336755	59.2934563097693	0.06625	0.2235	0.34975	0.48575	0.397392231833478	0.37905218848827	0.368940590080651	0.425434978078199	0.401839381219503	0.380075345079109	-0.0410834559345003	0.0414953756226683	-0.012869908612842	-0.00187622153993388	-0.0115950198773693	0.0475	0.184166666666667	0.316666666666667	0.450833333333333	0.453791693002082	0.373558782014686
58	3.04743110636762e-06	0.00024226882416913	0.000217277840346384	0.000341779843347159	0.546225827589951	0.185519155678714	0.548401695892761	0.0235650877510619	5.94803995071276e-06	0.000122465955609745	0.00692961577646086	0.000846739036263977	2.73397590409596e-05	4.78616385273407e-05	1.71633729802101e-05	4.16245093559238e-05	31.0097337648767	33.3024397153786	40.4462772436236	40.8103992783581	0.364122034734464	7.50795956297952	9.80066551348136	5.12636070367626	20.5048482828734	14.754330090509	7.2911227086297	38.1865707804754	0.06125	0.2155	0.34575	0.4825	0.417279741868012	0.35118762754875	0.479457989710976	0.402440120390997	0.430597931747844	0.407576943641737	-0.0835525360411491	0.0446580201110342	0.0904860998364684	0.0309764829439488	-0.0329237772286348	0.0506666666666667	0.178833333333333	0.309	0.455	0.375086809327414	0.390668879087162
59	1.14703749243097e-05	5.59957501875698e-05	0.000231257221294688	0.000240998413650362	0.216163182229906	0.44380004467059	0.254541222020033	0.0241582725998061	3.26818245945901e-05	0.000844775469961783	0.0023324554382504	0.000155506931505143	9.68822473430511e-05	7.79358577260315e-05	0.000463846012240265	0.000356533421103432	28.1795185178853	37.0266534261391	40.2731840147608	41.8028459972411	1.52966198248032	4.776192571102	13.6233274793558	5.08323371045117	17.2551050483962	11.1401832194533	9.26758108810827	43.0347575767421	0.06175	0.217	0.34925	0.4835	0.296796405168408	0.365421719223724	0.357256544544224	0.359129860327242	0.366534857505518	0.387436308467703	-0.141135089935871	-0.0231283091501149	-0.022144740685104	-0.0294923683784632	-0.00721717178517048	0.0511666666666667	0.183166666666667	0.317166666666667	0.4525	0.413800480281502	0.351241812082792
60	2.78708717917333e-09	1.69394608425524e-07	3.35662642410092e-07	5.15175258464768e-07	0.369502471811471	0.212093930019171	0.331012305763215	0.00112501294254918	1.84168372207824e-06	6.33377989960883e-06	1.08066324600812e-05	3.58517173278284e-07	5.62911948120165e-07	1.9260841362391e-06	5.3179336133773e-06	1.17184157124824e-05	45.741860436101	51.0718055915568	57.3833206229829	58.188657614337	0.805336991354125	7.11685202278022	12.446797178236	10.609612000495	22.7535003834364	20.3845894122878	19.3632584240695	59.1098082630272	0.06825	0.2195	0.36125	0.496	0.403969118169765	0.478146631508455	0.411308344535278	0.397312548888002	0.428263432198935	0.412316272817172	0.17989668925713	0.0254631842901324	0.094313552771828	0.0129679610956506	0.00239529384122765	0.0525	0.180666666666667	0.317666666666667	0.451166666666667	0.360688219740148	0.441671989521951
61	2.87960808116617e-13	3.50134965181032e-10	7.99294778146627e-09	6.53791574406312e-09	0.114274212488174	0.587743080791035	0.960235825615217	3.74751528310594e-06	3.15008173879674e-11	4.47537195754504e-05	6.23795154120291e-05	1.253932606311e-09	1.72270193127386e-12	9.29033429662003e-12	1.65406176446593e-11	6.78480656561934e-11	64.768059276088	65.3322215311055	66.5759683600045	69.0700610931453	2.49409273314086	3.73783956203988	4.30200181705732	21.3898414257501	44.0813491362333	16.6583140826533	16.0290040892396	73.0835748596	0.07125	0.23525	0.35375	0.48575	0.444827706886225	0.440787379827224	0.35182018392824	0.373485366260246	0.394520205178877	0.422809012745312	0.0382466987068775	0.0273834832566784	-0.00440504543156285	-0.00226060301800434	0.0722568449588813	0.049	0.1805	0.3145	0.445	0.406474084158594	0.434331718611309
62	5.36707054994621e-07	4.54547855934178e-05	7.7970077239959e-05	0.000143688039835182	0.992579633574683	0.33585038980433	0.662339054696695	0.000784283427896756	0.000921505969574687	2.96365450780934e-05	0.000168948931228888	9.4485119559844e-05	9.47225565615227e-06	3.4030234343294e-05	9.21521954101097e-05	0.000193020405531184	34.6945911949369	37.549288764676	43.2555368568137	43.2556233502401	8.6493426351808e-05	5.70633458556404	8.56103215530311	11.2780630577063	10.9789908247149	17.4409913219279	14.1483085756918	44.4201660118946	0.0625	0.2135	0.35725	0.4945	0.404958007110875	0.32789590267088	0.430265228109585	0.362377500068723	0.411627446529034	0.393659066897111	0.0292042433427016	-0.0619686366150582	-0.0411207882545565	-0.00915717139858616	-0.0467179565606765	0.047	0.1865	0.317	0.456166666666667	0.442039237950633	0.408113380879797
63	4.14596713107039e-08	2.63630236424883e-07	3.04637616773224e-06	2.98012311226911e-06	0.170638944482167	0.601920802515761	0.257027417682515	0.00596011694402885	8.34093204242343e-08	3.03086051408635e-05	0.00789236732413637	4.51022319978759e-08	2.22616768752391e-07	9.87381427205435e-07	8.57426179301618e-08	2.92278716198709e-07	40.0904360393906	50.029182678154	51.7945141406963	53.6718351558156	1.87732101511938	3.64265247766161	13.581399116425	7.56232144278329	28.7252447276824	17.3983682966427	7.05773608550771	64.3112167106777	0.06475	0.229	0.35325	0.49125	0.404072248272455	0.349293006622376	0.347342911721064	0.426071267350299	0.384146053018143	0.376800197169916	-0.0403817778618787	-0.020324531243441	0.0142770355613908	0.0284611496152764	0.129653566569557	0.0516666666666667	0.184833333333333	0.313166666666667	0.464166666666667	0.358927892641734	0.42230400066928
64	1.69906824905242e-10	2.42027667347139e-08	1.5768441565461e-07	2.44618681450473e-07	0.367973429460855	0.48537789548534	0.667015203814908	1.69788271667718e-07	2.15809845708466e-05	4.82919820887351e-05	9.68004661088427e-05	4.8528776451854e-08	5.8119026654171e-09	2.51633772018256e-08	1.02317366897455e-07	2.74622040273443e-07	51.5671183054947	55.6181039162766	59.26668046548	60.0771772076987	0.810496742218675	4.4590732914221	8.51005890220404	27.3497286189277	18.0444234527949	16.5140077421347	15.1981058868805	64.12924711515	0.06975	0.2185	0.36575	0.50075	0.339565577473497	0.389679926400127	0.425663172546328	0.375832721391348	0.401854562895568	0.367478651108745	-0.0503277902771002	-0.0192713399861446	-0.0161438433581248	-0.0210996109072332	-0.00446067432716327	0.0451666666666667	0.183833333333333	0.326333333333333	0.461	0.344429059165563	0.381040134605268
65	5.28013188528857e-07	1.63003846905405e-05	7.91443849607961e-05	0.000144290435804338	0.864937987300742	0.677126349100508	0.666579751723523	0.00558268945273456	2.30326445059023e-07	0.00543737005989422	0.00367768139537857	0.00019773785873793	1.00102502323589e-06	4.43629800987525e-06	1.00376791731485e-05	2.87423876363746e-05	34.7291354315821	40.0955910127595	43.2150128943176	43.2439440952367	0.0289312009190326	3.14835308247712	8.51480866365455	7.68029973918237	26.7602525547136	7.72790841362439	8.43647653937296	42.3608524165674	0.063	0.222	0.34775	0.48425	0.438930910743049	0.373357947408931	0.369092026734366	0.375002315027334	0.388634543468126	0.349053871469689	-0.0481016759749787	0.0657081865681757	-0.0631978433102458	0.0117053038005418	-0.0525831505407582	0.05	0.179833333333333	0.321	0.454666666666667	0.431010250943253	0.347083844127732
66	3.92729882104672e-08	4.52118934343863e-07	2.84749286190445e-06	1.90025760376968e-06	0.0901557002121461	0.297863869469892	0.19981280525115	0.001259242862794	0.000259516771412438	9.57067605337402e-05	2.40612354172086e-06	1.38048155721165e-05	9.61430819499896e-07	2.80417703901619e-06	7.27020460236758e-06	8.07288693100318e-06	40.2042030208977	48.752623900793	51.967837472519	54.8394285573158	2.87159108479682	6.08680465652287	14.6352255364181	10.4013343483794	13.342076870078	15.2195640479586	22.239970229859	49.6362587163911	0.0645	0.21475	0.34925	0.49	0.432360661867975	0.255482205458132	0.384414220374381	0.404283141163837	0.381412234381649	0.424536166599744	-0.0370544284465737	-0.062249631263312	-0.00336314397119404	0.116932112526988	0.293997633143425	0.0493333333333333	0.185	0.311833333333333	0.442	0.378227391115714	0.37161962297193
67	4.23796209543321e-08	5.886137226742e-06	3.0367916480746e-05	4.88016785767554e-05	0.504086818155698	0.601746213728897	0.860418697675544	5.65636560467699e-06	2.29717769107076e-06	0.00297682216109078	0.00488587961220773	8.3985140393776e-06	3.98806656923365e-08	1.90433488753866e-07	2.6792797287974e-07	8.50310475180867e-07	40.044352228193	42.5901315163355	45.7876292082583	46.2339511132377	0.446321904979413	3.64381959690218	6.18959888504469	20.6010982635034	22.3289458454565	8.82162032277483	7.92120218655873	50.9548948685278	0.071	0.227	0.345	0.484	0.412384565407278	0.424780785657464	0.331273051441733	0.387969556494902	0.385314583242815	0.379288929576477	0.0179214955023944	-0.0288939988352353	0.0976317626460692	0.0198154542804691	0.117879737467798	0.0491666666666667	0.188	0.3165	0.455333333333333	0.440593885999984	0.404854154688843
68	3.13673858814264e-10	3.10496548542246e-08	1.15222398417881e-07	2.21028782864066e-07	0.591201257626082	0.381096389732736	0.526758730152214	0.00513305240264992	2.7905096184013e-08	7.55108146730892e-07	6.75469751741781e-05	2.77276520463096e-07	1.27809976329871e-07	4.18125382325107e-07	1.36064165525285e-06	3.47332425937877e-06	50.2927560172975	55.0394232891413	60.0446628212812	60.333135006098	0.288472184816783	5.29371171695675	10.0403789888005	7.83195595170127	30.8479902830422	24.4691098690564	15.8783510964058	59.7604986035249	0.06425	0.23175	0.366	0.49025	0.442862114191965	0.337179916901341	0.358819771268757	0.40787393224257	0.40111137261771	0.40102819308108	0.047080088471696	-0.0119598139780188	-0.0409259027420996	-0.0155818066573677	0.0660093538839672	0.051	0.185833333333333	0.318166666666667	0.449666666666667	0.361791818779351	0.434419538792461
69	9.24206535005101e-10	5.34313572310718e-09	9.76583244547388e-09	2.18797977051845e-08	0.912401638262268	0.221058647511509	0.080224216746439	0.000974268769357682	0.00138855126711477	2.16917813552567e-07	5.4677194461687e-07	1.83394000452304e-07	2.45950791352328e-09	3.06539970607002e-09	2.17186699486431e-08	7.79549443163063e-09	48.043668729646	59.1081775308849	66.0904548829421	66.102557029204	0.0121021462618955	6.99437949831918	18.058888299558	10.8758391353376	10.2209391628658	26.8761632622754	25.0913635530505	60.8035587113786	0.066	0.22075	0.359	0.51025	0.450707256628521	0.462252606755369	0.327128174722927	0.372799916441242	0.364095251261724	0.364413776226932	0.0700762965697103	0.0410274037307533	0.125960683659021	-0.0248595859961325	0.0675511640376858	0.0503333333333333	0.194333333333333	0.309166666666667	0.459166666666667	0.408165481591012	0.391271598776633
70	8.59093185246494e-11	3.64168645121711e-08	6.60472457760658e-07	1.16996526835306e-06	0.523579671709639	0.921925534281492	0.989234395042222	0.0294397742557492	8.10825436586556e-08	5.36855347913126e-06	4.14907423502291e-07	9.70586110420989e-07	3.60233713516433e-08	1.75339115489127e-07	4.94035452580667e-07	1.2579173123585e-06	52.983219333677	54.6685557525998	55.6834136626785	56.0902499358199	0.40683627314138	1.4216941832201	3.10703060214291	4.74171121724521	28.7800378022421	20.70108636638	25.6237212224514	56.5700384608108	0.065	0.23175	0.364	0.50175	0.439278705605399	0.395258885346819	0.343871102143458	0.40973507728572	0.378630306992193	0.383837649586533	-0.032142486060952	-0.0724327863398047	0.0530184487078763	-0.0040596608975872	-0.0128547437812109	0.0545	0.187333333333333	0.32	0.450166666666667	0.352755683785241	0.415355125993109
71	3.74429062160486e-14	2.66774136284341e-12	1.92198098120279e-11	3.93212655401169e-11	0.498679806048606	0.407056734373542	0.334881844816984	0.000619929733310778	2.28431330483081e-06	7.83811123712171e-14	0.000555376559086531	7.81805764985145e-10	1.81062230162623e-12	1.0724927821734e-11	1.32868754503052e-11	4.85906099499967e-11	68.9701424030427	76.2897116352251	80.9047972058979	81.3625420657991	0.45774485990114	5.07283043057396	12.3923996627564	11.7151602230397	22.3397304663031	55.845872847025	11.919893492106	74.223477610848	0.06625	0.222	0.381	0.488	0.364602133625815	0.487913398066375	0.299835905751326	0.456048259848339	0.370960594078643	0.375877813342451	-0.0167351275339337	-0.0303295811705514	0.0372900020422459	-0.0187184554477482	0.0345248893839796	0.05	0.183333333333333	0.308666666666667	0.452833333333333	0.387749207356008	0.40693893203425
72	3.04324688371595e-12	1.05193846405679e-09	3.49810241363688e-09	2.49907172520384e-09	0.0918350900986733	0.126892026735217	0.401405195687326	2.14026483624028e-06	1.18642551925869e-05	0.000134458034596616	1.01684919973032e-08	1.82756282833456e-08	7.32097918315786e-09	2.39344208925881e-08	9.74105703376546e-08	2.77305542528803e-07	59.9009695578425	62.8299958728603	68.571222267361	71.4131305679621	2.84190830060106	8.58313469510176	11.5121610101196	22.4648314304868	19.1849913042752	14.5782432733686	32.8087724966863	66.5465796350867	0.06925	0.22175	0.3505	0.5005	0.369129954161078	0.360802952547886	0.45794000992491	0.383797041768856	0.386089053016328	0.393122038989123	0.0464535082946596	0.0344054690141764	-0.0192476183427927	-0.0110128389952149	-0.0276614793353405	0.0468333333333333	0.185833333333333	0.313833333333333	0.442166666666667	0.409915617747872	0.424301543153894
73	3.69589819847512e-07	3.03723959732438e-05	0.000303624737297059	0.000513298208053136	0.719683347083473	0.955150696763447	0.965008312060579	0.0146238933859862	6.58544141245623e-06	0.0062066557518286	1.72178467719341e-05	0.000383896604804672	2.0405120659201e-05	7.86747224590996e-05	6.13136161530292e-05	0.000173004046004567	35.4832373811441	38.5548871918436	39.5142009342453	39.6429972421029	0.128796307857556	1.08811005025927	4.15975986095873	5.96122302652111	20.3100313267587	7.48930351050512	18.4746592773208	40.4782066280321	0.06175	0.21675	0.3475	0.48775	0.410738166902446	0.398140283420596	0.399339991455461	0.37955241166309	0.369548672178795	0.407328680187862	0.0103236412970791	0.000916824379873684	0.129825956382569	-0.0176901612398097	0.0551486257241349	0.0503333333333333	0.180166666666667	0.321166666666667	0.444	0.386073667441032	0.395143688006428
74	1.82472445025274e-10	2.69375514000018e-09	1.9825419898591e-08	4.14573202988198e-09	0.0159033136912245	0.0906573499534181	0.0654807756989824	0.000122345914655706	2.71200387788408e-08	0.000368873966001741	5.66594178103908e-06	3.45747804203319e-08	6.45027849458665e-09	3.29372104114691e-08	1.12163495735516e-07	3.78613439099603e-07	51.4188779251999	60.6804915371176	64.3684444017199	70.1819773613606	5.81353295964072	9.50148582424299	18.7630994361607	14.756179169829	30.9033703650512	12.683613742196	20.5978598658185	64.9707689110875	0.06625	0.23125	0.35775	0.49875	0.435490772825405	0.294937476882757	0.412794180040577	0.427672449698538	0.404736262026642	0.435372245332323	0.0142603992189597	-0.00924012520298032	-0.0144063583669894	0.0317079836380429	-0.0228833069377494	0.0481666666666667	0.185333333333333	0.323333333333333	0.4525	0.422354883157743	0.422152078007704
75	3.14979087563555e-12	1.51661764048048e-09	4.2713463041431e-08	6.05544632242082e-08	0.297004399931666	0.903242806427631	0.976704821449903	0.000113938310966627	8.35865759133833e-09	1.63740730971564e-06	2.25070066605352e-06	4.29550862521394e-08	3.84434503497436e-09	8.93904654630238e-09	1.82898647672652e-08	4.97581999257764e-08	59.8298482038663	61.9948970775586	62.4907561171422	63.5783524415019	1.08759632435977	1.58345536394336	3.74850423763564	14.8904504310622	33.1898295691608	22.9794697142315	22.3681991633839	64.4323637377531	0.0675	0.22025	0.35225	0.4945	0.425264194806977	0.405345051005718	0.340600815444867	0.370917683699344	0.348829215308804	0.394880124080314	0.0542380573029681	-0.0572369927474074	-0.0123063070103763	-0.0261196616095104	-0.010101882704608	0.0491666666666667	0.173666666666667	0.306333333333333	0.446333333333333	0.41748186521055	0.364715379891503
76	5.96490161997414e-13	2.38798358801722e-11	7.12197471849222e-10	1.61316571712284e-09	0.762612662229191	0.955505428954484	0.602679738565167	7.02369015487612e-09	3.96244052659823e-10	0.00193996828078445	0.00512033904441039	2.07161876012531e-09	2.50667739255087e-13	1.35550869420197e-12	7.45894276219171e-12	2.64148686094214e-11	63.2660777685232	71.3902401898595	72.3830584600219	72.4742936809853	0.0912352209634264	1.08405349112581	9.20821591246204	33.5282362235785	39.1312816768786	9.60548693475357	7.83643846574887	71.8682933408656	0.071	0.227	0.3425	0.4805	0.462478103330999	0.373430949856636	0.288330718545073	0.400358099905823	0.419128859276617	0.390210775464007	-0.0184477323400285	-0.0817366007396804	-0.0133591017200598	-0.00765508447879514	-0.0225440121727514	0.0438333333333333	0.176	0.312833333333333	0.452	0.381674916118304	0.402403497035481
77	1.14481520695805e-13	2.60582639245348e-11	2.01771155258859e-10	1.71352466231135e-10	0.114868453924578	0.246453240776325	0.427143781319241	0.00820938223706935	1.85847531405743e-10	4.33077199637282e-08	7.05553844645516e-07	4.88010984401505e-10	7.91876864795239e-10	3.94665446893826e-09	5.39765942662959e-09	1.98391892587908e-08	66.669028130942	71.1943023523636	75.3772554523239	77.8631851460595	2.48592969373567	6.66888279369596	11.1941570151175	6.98721871288217	40.6100583802963	29.9953787106497	24.599900296309	75.3571354456241	0.062	0.23625	0.36325	0.494	0.419246163872147	0.328757080113799	0.38640470903707	0.363507625269207	0.399800290063121	0.382501438246045	-0.117890061423479	-0.0161906187659726	0.184865693240579	-0.00847956326395775	-0.00439943694880407	0.0496666666666667	0.1835	0.3105	0.4435	0.404069621416829	0.425698759307901
78	9.96768308788503e-05	0.00775624476031594	0.00633442492807815	0.00302761048989419	0.0519330792724292	0.0641506497160833	0.456509825975682	0.383527064866276	7.27458244728769e-06	0.163050753348675	0.0114509798595772	0.00543772105094559	0.000104707390108069	0.000211381534858851	0.000186582108775988	0.000339310494152771	23.5197668788242	23.941849421215	30.5848287168192	34.3627519934234	3.77792327660427	10.4209025722084	10.8429851145993	0.759365806173264	20.1196398402444	1.94570201529677	6.39395219937796	32.5364503908402	0.0605	0.22175	0.3485	0.48075	0.410628070989013	0.467217316878065	0.434969430326185	0.420284027009468	0.383385090485928	0.387987536241041	0.153134245776716	0.203862275951157	-0.017817864259072	0.0234366071328767	-0.0381579471824795	0.0563333333333333	0.185	0.335	0.455	0.33931115427267	0.488365048275878
79	4.96845756209463e-09	2.70011192264174e-08	1.06100744752197e-07	2.09801881109182e-07	0.64225368027759	0.403734117563758	0.143741871793063	2.04660173204284e-05	2.1186064981169e-07	3.30058772571435e-05	0.0189310620767297	8.71498557604936e-07	6.71546816815275e-09	2.79162966193621e-08	2.01439456363871e-08	6.35025841121122e-08	44.5344021695637	55.3640682571058	60.2487995029587	60.4646062900429	0.215806787084148	5.10053803293704	15.9302041204792	18.145428249175	26.9217553356702	17.236359088125	5.50787240839782	56.8460853451907	0.06975	0.227	0.3625	0.48575	0.411127542369837	0.49399036505628	0.386664417218777	0.438561428756918	0.445333450217389	0.412603955691	0.0886002219598497	0.216766658105285	-0.00281797185783388	-0.00327990882768626	0.0569061336368263	0.0493333333333333	0.184333333333333	0.322333333333333	0.461833333333333	0.308310949011504	0.516441715156944
80	5.68309193741475e-12	1.28179257485386e-09	4.8626105943679e-09	1.05831031095278e-08	0.736895279656174	0.356722402697392	0.596010410596221	0.000137395317034841	4.43738117013021e-10	1.65193523344747e-06	0.000125306223481111	1.25631216059799e-09	3.35404056628776e-10	1.64631171722062e-09	5.84833455899389e-09	2.01909435900894e-08	58.6096657536109	62.3790784709345	67.7773760696509	67.8902503153367	0.112874245685816	5.51117184440227	9.28058456172585	14.5375258202557	38.9102781297315	22.9624885853536	14.7111036220012	73.0789933095469	0.06475	0.236	0.36	0.49375	0.428930614446145	0.366560142867076	0.427998300098484	0.422325953745223	0.357614524153399	0.367633529670739	0.0891625383113531	0.0524666992094466	-0.0140052188428304	0.00252379580935934	0.0383741189582054	0.047	0.184333333333333	0.313833333333333	0.454666666666667	0.395699478560515	0.431507722281029
81	3.90005580712277e-09	2.1211729011921e-06	9.92110837695522e-06	1.883571442609e-05	0.792207065489212	0.586507742110789	0.976270639601128	0.00540282730175014	2.0176883809318e-07	1.15500093986593e-05	4.95477506727563e-05	1.69833044627319e-05	4.319240844829e-07	1.05104225361322e-06	2.43026787012081e-06	5.27808139110658e-06	45.0402633935228	45.0600176773441	48.7367886249267	48.8061922653433	0.0694036404165672	3.74617458799912	3.76592887182051	7.73941594493772	27.0160907354675	19.2362359576964	16.4653356371455	49.0832259468406	0.06175	0.22275	0.355	0.492	0.395772339703598	0.391144462365251	0.402283979014397	0.396200489827115	0.403488136530212	0.396977078678281	-0.0194233784746865	0.0460513110488643	-0.00366960506487151	0.0184961208255437	-0.0134858021021535	0.0488333333333333	0.180333333333333	0.312833333333333	0.450666666666667	0.408733365008104	0.364262515830411
82	6.16410737452538e-13	4.13881934514396e-11	1.15689976075069e-09	2.65454144329182e-09	0.839005913545215	0.953059447623138	0.707175806183998	0.00307161820877612	5.83549477197963e-10	2.82033011465037e-06	1.31422859398115e-07	1.05897750765768e-09	1.3944149691379e-09	3.49074140281509e-09	2.62612979377854e-08	4.93745018204516e-08	63.1982981149995	70.1548274369852	71.2252891965763	71.2665652942378	0.0412760976614663	1.11173785725259	8.06826717923832	8.7644314007257	38.3756854147523	21.9350663868681	27.8451535144504	73.4917014968365	0.06225	0.22575	0.35825	0.49925	0.382731466585686	0.349176830120488	0.374443712291881	0.382229442672504	0.442692994915784	0.391010112022909	-0.0953600698852558	0.00230027065117602	-0.0523868284348775	-0.00526901291260543	-0.0244666015528713	0.0485	0.175333333333333	0.313166666666667	0.4455	0.399945074072781	0.419609716718444
83	3.93096067789933e-10	2.96330102366943e-08	3.18356324892468e-08	6.99680187928335e-08	0.933444676268372	0.152408043140256	0.268302102776483	0.000933775797764668	1.10176860018295e-08	4.97026003739039e-06	0.000151230534822832	1.34244744629234e-07	2.3252585122685e-08	1.14857956218525e-07	1.75975978978792e-08	5.86484354758233e-08	49.8233203059644	55.1479708620391	63.2112138277444	63.2181880314383	0.0069742036939715	8.07021716939926	13.3948677254739	10.9544798749785	32.6528655895563	20.8487134327042	14.3568244903818	61.5878168838969	0.0615	0.2275	0.349	0.48775	0.500111126498101	0.34435539626917	0.317547606995528	0.390625621652491	0.399336652688832	0.428050610325905	0.057294189505348	-0.00212329736512839	-0.074442812273139	-0.0208102471219255	-0.04509262576509	0.0463333333333333	0.180666666666667	0.305333333333333	0.449166666666667	0.464380685680953	0.440736734080374
84	2.09323556208576e-14	1.1515238014562e-14	5.08792190371666e-13	6.89821945015539e-13	0.217742358650672	0.773061311362503	0.036862646359457	6.76922052363366e-06	2.08829900852905e-08	3.24641089386048e-09	1.56048229064887e-07	1.2417168598148e-13	6.61432705989835e-11	3.73078293291304e-10	8.61873188638483e-10	1.49424554969898e-09	70.166621540222	88.3220289653182	89.3256153418552	90.844803710097	1.51918836824188	2.52277474477887	20.6781821698751	20.2573695644305	31.4106721044373	35.0301406811923	27.5129242496623	94.8175664131348	0.071	0.22475	0.3615	0.49725	0.382286258659725	0.465074786166791	0.383681136692032	0.414637520690275	0.464559665332029	0.414013492630032	0.0450896238665983	-0.0080653281392843	0.0537906072463532	-0.00118692128377387	-0.0364016556798384	0.0493333333333333	0.179	0.304666666666667	0.443833333333333	0.460939539520542	0.387811168374621
85	9.80305476431552e-13	1.32332460054022e-10	2.32210921002736e-09	5.35498692676633e-09	0.970446073273474	0.846004244786521	0.772870925981326	1.61630679943793e-05	1.39975176176803e-10	6.32498167624103e-07	0.00590777380856113	8.07298886904022e-10	1.62031524444351e-11	2.99855841201824e-11	3.71452903129021e-10	4.89754013831364e-10	62.240807232105	67.5350655115035	69.5563280904389	69.5577007061001	0.00137261566123925	2.02263519459666	7.31689347399515	18.5951565749074	41.1640261740431	24.8105658818731	7.57822035135359	74.1461661200007	0.06825	0.228	0.36375	0.474	0.37368353373646	0.424269875566297	0.345408651658865	0.407157232869834	0.34753462674076	0.387198593346977	-0.0856777816659494	0.106455369983567	-0.0271843630034375	-0.00864524576285462	-0.00337533517324875	0.0478333333333333	0.175666666666667	0.315666666666667	0.446	0.399789580106207	0.343193831275819
86	2.06711046853461e-14	7.06885549523423e-12	1.70841442552768e-11	3.67719900371575e-11	0.559129167616898	0.192203554924709	0.416144202918065	0.000378762026767186	2.00319070955396e-11	1.6257606976332e-05	6.29037835560767e-08	3.20127687251888e-12	1.95321913749829e-11	5.5033496403888e-11	4.98065048806904e-10	8.87322565628148e-10	70.1924558993996	74.1159925198372	81.1800235451592	81.5212378010183	0.341214255859086	7.40524528118112	11.3287819016186	12.634156741492	44.9676250192279	18.5840388715205	29.2718226630914	87.2654642311114	0.06	0.229	0.351	0.49625	0.40553275619163	0.377250983896122	0.404474310719118	0.394432396407921	0.37370021354662	0.363753017067599	-0.0704776804474522	-0.0122740030083166	0.188576757137279	-0.00342149003652098	0.143932596026591	0.044	0.174333333333333	0.309666666666667	0.441166666666667	0.454068843014985	0.368994771457152
87	2.84707772456969e-11	1.04101687033154e-08	1.69112143278369e-07	1.40266306106594e-07	0.122520489760929	0.562954189198776	0.859412614614135	0.000172445714134103	9.76431650915023e-05	7.09317318275767e-09	2.11436235536388e-06	4.33428222864065e-08	1.03118284441392e-09	5.4997684555625e-09	1.9502576988537e-08	6.69911885231672e-08	55.2736736073784	57.5711569973355	59.0928601220003	61.4776611692141	2.38480104721384	3.90650417187862	6.20398756183567	14.1097705806733	15.1817381571182	33.5090894585883	22.4882202742792	64.4100489789616	0.0635	0.21325	0.36075	0.48775	0.409510462701235	0.390281208098247	0.33904271501719	0.394806287849037	0.393528590290371	0.395277998524561	0.0126228680929746	-0.0422360980959698	-0.0369378743221138	-0.0116675979993411	0.0280198146606005	0.0461666666666667	0.181666666666667	0.305166666666667	0.4395	0.373561671264858	0.418079931149388
88	1.72754759597052e-11	3.38287484200807e-09	1.33353177092653e-08	1.61556060568825e-08	0.218169805472657	0.244558455102147	0.482417617851527	0.000108877022351643	9.34378668256615e-10	7.08066152265982e-07	0.00139023204997588	9.50330454213365e-10	2.27314068874862e-10	7.24600765095857e-10	4.49567310456376e-09	9.23448865515e-09	56.3086737485937	60.1581892689355	65.3339954347393	66.8503643973163	1.51636896257696	6.69217512838077	10.5416906487226	14.9761776898704	37.457267832704	24.593050845242	10.2187080080221	73.75291000643	0.06775	0.22475	0.3625	0.49275	0.433579159158014	0.392230245505315	0.519866073350027	0.429415693707298	0.416690942352991	0.422171549286451	0.107627794838183	0.128015629460675	0.16801121919731	0.0493503224865127	0.192841026413931	0.0493333333333333	0.175	0.314666666666667	0.460166666666667	0.332515430516031	0.408450354680097
89	5.59884850256442e-09	1.72269812514695e-09	2.62178942292109e-08	5.78865238690163e-08	0.946835087617795	0.850960489220326	0.0541865907268685	0.00106647238075427	6.07803238055339e-06	0.000848619355472652	5.55604675889737e-07	1.4474118974873e-07	1.19329907276228e-06	1.96691648891838e-06	1.09068064260864e-05	1.63114687517088e-05	44.2847400448663	61.7037079667425	63.6861194483863	63.6905659001059	0.00444645171955926	1.98685793336335	19.4058258552395	10.7084516970817	20.4634686158297	11.13176210038	25.0604624510997	61.3987911073694	0.06625	0.21725	0.34975	0.499	0.435947067505262	0.390656323498926	0.487836454970747	0.43725531969819	0.395921440702593	0.433583405859005	0.157027223154771	0.0752188566367632	0.0100461901633469	-0.0131041179842566	-0.0064316943955927	0.0506666666666667	0.1805	0.317666666666667	0.448	0.369801902061233	0.469698201519649
90	6.39736736179333e-07	2.85740234649869e-05	0.000304132114315934	0.00053729181134961	0.969452542104561	0.976751641906011	0.921722481076789	0.000290528032768879	6.17867638503308e-05	3.56232178812284e-05	0.0138442319340481	0.000335879910174617	1.11815265673779e-05	4.56248784227062e-05	3.53185841311315e-06	8.55215821900997e-06	34.3230276500981	38.7065933024423	39.5095300341418	39.5109965349402	0.00146650079841493	0.804403232497862	5.18796888484212	13.1304948206225	16.047082217814	17.0914017843206	6.05789866709711	40.8600850047682	0.0665	0.2285	0.3625	0.48675	0.420128977775181	0.351327269334166	0.333467246871566	0.433628267494668	0.398867211175111	0.385933039047271	-0.00840392436569487	0.0114606915873999	-0.0137546607786594	0.0498207398403703	0.151719740664344	0.0493333333333333	0.195166666666667	0.3225	0.461666666666667	0.399741327924155	0.356741456154895
91	3.33785711790024e-07	4.27215637717784e-05	6.3913723824776e-05	0.000118452344248859	0.986425431384446	0.297638095035601	0.704763837282805	0.000112983788115713	8.20013139366331e-06	0.00775814145172213	0.000950757821236802	0.000131081612819474	1.29131115590587e-06	5.13558058200542e-06	5.75253883228301e-06	1.46559785465452e-05	35.6984783655207	37.7043634883594	43.7932509448801	43.7935404217424	0.00028947686223546	6.08917693338299	8.09506205622165	14.9063208319167	19.890628484367	7.08847088216135	10.9210874859727	43.5116756479613	0.06925	0.21975	0.34525	0.4885	0.403134150123227	0.410026153803879	0.336572881230289	0.365802675874387	0.379466840933957	0.392684699073034	0.0300400873348722	-0.069674834831095	0.0445073068245732	-0.0375919395976826	0.0935515841287703	0.0506666666666667	0.183333333333333	0.319666666666667	0.454833333333333	0.395810968813991	0.390778729759957
92	3.12902509584204e-11	2.51921876660121e-09	7.88437677606032e-08	1.14506612525254e-07	0.316288131832486	0.949334158504496	0.806428767546493	2.64693921132762e-07	8.41255414668654e-08	8.11058244154475e-06	0.017739214105737	4.87811311729486e-08	3.86597050500024e-10	6.11163625559259e-10	8.66838461811571e-09	8.77957311427115e-09	55.0779712128424	60.8339674377203	60.9824301312765	61.9866642818379	1.00423415056139	1.1526968441176	6.90869306899549	26.491546277678	28.708686463744	19.9116208487721	5.62172171750171	64.1163534382458	0.07075	0.23025	0.36125	0.4875	0.375695942710919	0.397010649540669	0.351905107235453	0.405049764092384	0.3644316683733	0.351852001075907	0.00848520162703977	-0.0479315504239972	-0.0139584801972821	0.026424353760785	0.135221636640489	0.0463333333333333	0.186	0.318166666666667	0.463333333333333	0.452034254148755	0.403846770686743
93	9.36897389804858e-13	2.66924682670978e-11	2.38560346003926e-11	4.37907846034305e-11	0.400087283872931	0.0761694518467225	0.0652873148890455	0.000433192654557759	1.62059707102795e-10	0.000108301288817295	1.79978180247068e-07	2.27504998314984e-08	2.69477900127675e-10	1.13384941387792e-09	5.05121935596699e-09	1.24192036473162e-08	62.3342966424607	71.1403210662611	80.3994752687795	81.1075392183993	0.708063949619827	9.96721815213823	18.7732425759386	12.383292263421	40.8777017507109	14.986182431312	27.2370324201565	66.0062037618324	0.06425	0.2335	0.3565	0.5	0.502532118294814	0.449762864291917	0.369661754772798	0.377738108999329	0.391870095245618	0.409540419387232	0.161505767246347	0.0644684820181718	0.217875525304009	0.0107749586646401	0.164168389018789	0.0478333333333333	0.180833333333333	0.319166666666667	0.446833333333333	0.39174521531595	0.416571063812151
94	6.09551194603093e-07	2.36535212708086e-05	0.000200545014862602	0.000358811400846698	0.955154063868764	0.913526243108173	0.856442647707932	9.07627335055474e-05	7.40940908026084e-06	0.0175580401288037	0.00119484827796396	0.000144757051567819	8.9276760815703e-07	2.18135424212544e-06	1.22032052295704e-05	1.86801241830583e-05	34.4253196905775	39.1754730489411	40.6683514794568	40.671513930276	0.00316245081921807	1.49604088133492	6.24619423969853	15.3197477578024	20.084516906627	5.63971708637109	10.4982937703226	41.5673244689303	0.06875	0.2235	0.33975	0.486	0.447396497129779	0.388662590389724	0.419875904591472	0.373166046143991	0.395021354833203	0.393012644173888	0.0789607653031353	0.0537464334229912	0.0719811416416517	0.00211999475992284	0.0818146416575592	0.05	0.186666666666667	0.317	0.453	0.413934400801561	0.487554080980352
95	2.80393471758906e-13	2.39438126288869e-10	4.52964185113179e-09	1.02222674346068e-08	0.869783421994576	0.878452975076245	0.988554383117604	8.98175876690103e-06	1.46507580287831e-07	7.4170382865534e-09	1.2693857474576e-06	1.56439920493006e-09	7.18683371582489e-10	2.3015699621984e-09	1.5326815725802e-08	3.49130099442422e-08	64.8229642788865	66.1936937511055	67.9484999687047	67.9753741913883	0.0268742226835457	1.7816804402828	3.15240991250175	19.7166038699916	27.6349493049001	33.422254234225	23.4690642042169	72.5485921712615	0.0695	0.2265	0.3645	0.4945	0.423341340921283	0.428294856381076	0.33822880062452	0.428569119189726	0.399546509787381	0.398934550527355	0.00907780561274263	-0.0063718285385837	-0.0182364503654328	-0.0086461812442765	-0.0323015848844748	0.0483333333333333	0.183333333333333	0.308833333333333	0.445166666666667	0.442645863276085	0.421259330161558
96	1.73307473247512e-10	9.16362329883837e-09	5.65121669842037e-08	9.29173948790173e-08	0.400509450963064	0.460830124843952	0.444625918103803	1.69061945287455e-07	4.85359933964004e-06	0.000204857246925881	5.94894768906459e-05	2.37607059477615e-09	2.45920642463787e-09	9.40333031815497e-09	1.26810192404609e-08	2.98226522177904e-08	51.5259462590766	57.8655343330029	61.8028969950974	62.5096931980224	0.706796202925034	4.64415886501956	10.9837469389458	27.3580185135352	20.8942081242039	13.785998837091	16.1188338277861	71.5356515813841	0.072	0.2155	0.34725	0.49625	0.424613510616109	0.340404411656715	0.379662832522156	0.402844068076871	0.421969568750709	0.419759557196239	-0.0585603300191178	-0.00451897273378609	-0.0136342739476021	-0.0153422366144073	0.0599002186234062	0.047	0.1785	0.311666666666667	0.455333333333333	0.378387929217471	0.474524012279965
97	5.38724406887404e-10	2.45004465405678e-08	4.46149491119293e-07	9.16199528023594e-07	0.827089538357453	0.951579413518358	0.752925752955034	0.000336214051799107	2.25501756637974e-08	0.000356944893062939	1.68946397618369e-05	9.17978193364249e-07	2.36747452087734e-08	9.044408181909e-08	3.98364487694476e-07	9.18874212128577e-07	49.1675507113032	55.589729722742	56.6701924864974	56.7179067055185	0.0477142190211453	1.12817698277649	7.55035599421535	12.8570284926036	31.2615509456773	12.7450903804947	18.5107758961112	56.7129351580112	0.0665	0.225	0.36125	0.495	0.500383340121434	0.393788257303179	0.34491072139132	0.415516344912302	0.377344716673199	0.376483350858002	0.125429718276856	0.0411304508128278	-0.0578468772782332	-0.00483716028086452	-0.0271974886319221	0.0495	0.179333333333333	0.326666666666667	0.451166666666667	0.372276816986782	0.394938747304253
98	1.15549621575429e-09	1.85314092378105e-07	8.52499629408102e-08	1.81750158423882e-07	0.848237282156607	0.0762085809764012	0.277429298816539	0.000159390893573312	3.73437273734847e-07	9.18745972099382e-05	1.15566870295763e-05	9.40974225952388e-08	9.12986823800677e-08	3.88988806642687e-07	1.6120117223899e-06	4.54722435222248e-06	47.5782833662815	50.8603747568995	60.7896062944783	60.8262280092604	0.0366217147820862	9.96585325236083	13.2479446429788	14.2578937255312	25.8269521260463	15.2967468408187	19.2351325349791	62.4781298870036	0.0665	0.22825	0.361	0.4925	0.395962669439339	0.37637973840695	0.325915028891917	0.412066958534748	0.382758960557418	0.413235362439884	-0.0959286737209728	-0.0737675534478792	0.0482563643417826	0.000839346456409495	-0.0105925506195004	0.0486666666666667	0.186333333333333	0.323166666666667	0.447833333333333	0.402333424205421	0.397872943646245
99	1.86251376409106e-09	8.33865330802307e-07	2.03612875571027e-06	3.46313322706593e-06	0.500497287764152	0.307803725143296	0.823021566570663	7.09129434099187e-05	3.3867652930888e-07	0.000452848222555871	1.9740757550022e-05	5.26943813532841e-06	4.35161111268545e-08	1.2931384278533e-07	5.94463486709293e-07	8.90724862244443e-07	46.5829275588403	47.2967247019187	52.826588823722	53.2804706297393	0.453881806017307	5.98374592782056	6.69754307089897	15.7863319502821	26.0155610906731	12.3004536084845	18.2141420832977	52.1823773860686	0.0675	0.22625	0.362	0.499	0.401662532307253	0.425274390280251	0.430767208442178	0.399020705478597	0.41553633290344	0.39486207780176	-0.00729275221931766	0.0159181307576822	0.027438802936601	-0.0205395919489746	-0.0359668807994374	0.0486666666666667	0.184333333333333	0.328	0.4555	0.403798917423703	0.408833670566092
100	4.19704651443776e-10	8.41319331890538e-09	1.66902643191494e-07	2.03452682560232e-07	0.233974801133792	0.77958523351623	0.455488505367741	9.00686389162564e-05	1.69595940537939e-09	0.0079437073068727	0.000298513075040044	9.45252676623016e-09	6.11721061030554e-10	2.39931216962718e-09	1.26692760019833e-08	2.99953874400185e-08	49.687060296179	58.0626154357378	59.1255416847416	60.5420752728023	1.4165335880607	2.4794598370645	10.8550149766234	15.3342505508745	36.2950284267845	7.04612144784733	13.0797011609866	68.1673900515614	0.0705	0.23325	0.34925	0.488	0.431139274099724	0.395132889513417	0.376672664728691	0.43175293614877	0.384551667857982	0.444967737049194	0.0157726888811742	-0.0215942098724239	0.00262567459498087	0.0840166168960025	-0.0218424194624452	0.0515	0.1835	0.323666666666667	0.451166666666667	0.401502607510041	0.397072144643422
101	2.59194741200555e-06	0.000156572925207226	0.000934333563082346	0.000387940752987676	0.0421692349367559	0.303764371258221	0.613223664109511	0.26323946666101	0.000170761575311434	0.000135818691909498	5.26775059946807e-05	0.000231964004334565	1.62041114331285e-05	1.74280849196938e-05	0.000165977560701544	6.75732049095458e-05	31.3542799737406	34.4228913108018	36.3197980426849	40.4481967623433	4.12839871965843	6.0253054515415	9.09391678860266	1.25164005527677	14.128232218527	14.5592712558391	16.3492319584238	41.910827215023	0.06275	0.22375	0.36075	0.488	0.399502803874818	0.389226461759254	0.369720387833282	0.386504226987375	0.388973543741317	0.373328006653122	-0.0418820258761038	0.0596761661483632	0.0202591063460671	0.0230459190866203	0.180916266953778	0.0573333333333333	0.192666666666667	0.323833333333333	0.446833333333333	0.431086399552645	0.445421065506468
102	4.85827745160714e-12	2.90090517311425e-09	8.93404667759841e-08	1.66531574588469e-07	0.541681337807306	0.990761562223664	0.99806072244979	2.92626163614608e-05	4.77021262765296e-05	8.16585412866796e-10	1.4492576444454e-05	6.54633993614646e-08	6.48679884731835e-10	3.28657648340032e-09	4.65497281576495e-09	1.71636241281483e-08	58.9339613417833	60.5106869212468	60.6738579721423	61.0462904462038	0.372432474061497	0.535603524956969	2.1123291044205	17.4651289972953	16.537310844029	37.7201062519944	18.8031737018791	63.3841213211407	0.066	0.21325	0.3595	0.493	0.393361425168248	0.384952829099485	0.477038781126791	0.39415723684506	0.384936110143148	0.410206670886605	-0.0219400596152891	0.0300813660314591	0.193319936670975	-0.00516485288826183	0.113378216087906	0.0465	0.180333333333333	0.300666666666667	0.448833333333333	0.422792100847952	0.374726636146423
103	1.0104048424259e-12	2.37279710155061e-10	5.58500860348498e-10	1.15969624162501e-09	0.577425709146764	0.216353544303565	0.435426672087116	6.03449338987933e-05	5.4947534004424e-09	0.00013073159943579	1.36151971258593e-07	7.87760273968028e-09	1.24904826179682e-09	5.44205324348961e-09	1.27075478098761e-08	3.39168579678464e-08	62.1783784405998	66.2142036804435	72.9619097526593	73.2723246339592	0.310414881299948	7.05812095351575	11.0939461933594	16.0917946476511	34.0058177254996	14.6312085862446	27.776758092512	68.6139688852698	0.0675	0.2325	0.3605	0.51275	0.372662855110803	0.333978626938377	0.384310062614874	0.342573395348953	0.428438609251584	0.429276862547552	-0.13691571205581	-0.06874521021867	-0.0259321201633921	-0.00116293553554286	-0.00189710883572145	0.0485	0.184333333333333	0.3235	0.459	0.359619871164549	0.309147372698197
104	6.4113917211502e-07	7.94005272007976e-06	0.000178896556179347	0.000169877170646938	0.179333476129602	0.968240479401296	0.670785575421274	0.0306010546956848	1.43827163156071e-07	0.0024358159345637	0.0131650691461305	1.14257008527763e-05	1.09709225019614e-06	4.85095487827544e-06	1.85840779817419e-06	5.14456315567699e-06	34.318392815876	41.8603545224178	40.9841589797361	42.7872979112362	1.80313893150014	0.926943388818472	8.46890509536024	4.67520475611764	27.6706672737091	9.18819034814078	6.14679202659499	50.1394111845618	0.06275	0.22075	0.349	0.48125	0.427375789310871	0.430832387782961	0.308802807889987	0.401546187081322	0.340702014318296	0.378609071248542	0.0241856787554608	-0.1234474272832	0.132607593198151	-0.00369205679209562	0.151507076681369	0.0525	0.178	0.319833333333333	0.456	0.358900240495526	0.34190269350434
105	9.72217959711105e-12	4.68911099672007e-10	9.35224056588362e-09	1.83022924478688e-08	0.555479140944275	0.866302250824011	0.617817524562597	0.00658826615892465	3.21596770760212e-07	7.14178113892146e-08	2.62617984185526e-07	3.71220298449555e-08	7.82907426029716e-10	4.19200679089054e-09	1.75871770972953e-08	6.28370574185428e-08	57.4988419044385	64.6690745473752	66.195393296257	66.5429857795607	0.347592483303742	1.87391123218549	9.04414387512224	7.38192372993672	26.1154715507473	29.0258793877874	26.5067565349982	64.7945335073075	0.06625	0.22975	0.375	0.51	0.377821165336925	0.396227053979266	0.391618622047687	0.423709170814239	0.400419855651536	0.412248933945341	0.000900040260213206	-0.0745396048704132	-0.0104808187843621	-0.00254153174160362	-0.0107875980532917	0.0531666666666667	0.1875	0.322666666666667	0.4575	0.394260902081652	0.352064649697964
106	1.14579119833451e-07	9.05727201643246e-06	5.32243573966746e-05	5.370506997552e-05	0.194096469930159	0.488748547172269	0.711553471433517	0.0646183146161298	4.49701068597892e-07	4.00244271401746e-06	0.0322090354457141	6.62728812215825e-06	5.69283646439453e-06	1.79304571969529e-05	3.72165411810773e-05	8.92534532787975e-05	37.9531196544995	41.5385461814367	44.2864009393597	45.9726476895012	1.68624675014144	4.43410150806449	8.01952803500171	3.41469599225184	25.4683452108893	21.2636770819736	4.58733618591577	51.5797171372125	0.063	0.231	0.35875	0.4875	0.422045747022295	0.368798068052365	0.341864756721265	0.389046675739048	0.406612857831369	0.432987074690451	-0.0447678306038999	-0.0836661284940494	0.0726237056996868	-0.00386691377960218	0.000116011637720728	0.0541666666666667	0.189166666666667	0.314333333333333	0.465666666666667	0.408016360406796	0.407646657791746
107	4.01734219339307e-07	2.28924217494556e-05	0.000154322312199665	0.000218089151602779	0.404974036294278	0.726417074769294	0.816774135232433	0.000983721901536065	7.25586920742304e-07	0.000360172981121263	0.0619643412138058	0.000191625479537216	3.96932218893987e-07	1.48863761683514e-06	6.04788070523189e-06	1.54905921584072e-05	35.3070188272031	39.2564896398399	41.3914074977802	42.0849146134206	0.693507115640386	2.8284249735807	6.77789578621741	10.8579564153879	24.5459499065255	12.728252213934	3.48401195525003	42.4491542938926	0.062	0.22375	0.34875	0.474	0.433791484323374	0.417983448731064	0.455703155191479	0.397811085235187	0.392490109143554	0.369019241876817	0.000687838800449988	0.172792804661573	0.218093547643891	0.0193820417792742	0.195757006590076	0.0468333333333333	0.183166666666667	0.3145	0.455	0.394411974520435	0.392603465100755
108	1.39860596497396e-10	6.90965055778853e-09	1.31967983120669e-07	1.04441315316691e-07	0.113220949355757	0.593252078147232	0.50842504475504	0.00150381388343354	5.15682315338289e-09	9.239946910985e-06	0.000101685492029981	6.24843496866853e-08	6.1464440806719e-09	2.26434825686906e-08	6.8273901064143e-08	1.93040991757922e-07	51.9713626660741	58.5163800590817	59.7084549466381	62.2171319163608	2.50867696972273	3.7007518572791	10.2457692502867	10.0739366098651	34.1293252764535	19.6624467906186	15.1051502086993	63.5001940644936	0.065	0.2295	0.35375	0.48975	0.395996075494956	0.40484122813029	0.374375015475552	0.384755274853304	0.421446323886313	0.379510270743403	0.00639757766677449	-0.00329784684160653	-0.0152913115331767	-0.0038387838934065	0.12505599396599	0.05	0.1815	0.311166666666667	0.450166666666667	0.37691572243489	0.404787121852688
109	1.77232038199146e-06	1.75914748722204e-05	0.000220495649696727	0.000328145587961509	0.470402987148441	0.961025084781166	0.643654669532732	4.99475470566064e-05	1.64876598992874e-05	0.0430495781540629	0.0111554577520423	0.0014403297214545	6.66654468209385e-07	2.7687730356342e-06	2.00022955902907e-07	6.1969761396013e-07	32.162398647095	39.9075971506027	40.4054912335414	40.9265204273179	0.521029193776485	1.01892327671521	8.76412178022292	16.4501000067057	18.5572538379602	4.09345420942918	6.44038323452878	36.614353669779	0.06675	0.22025	0.34025	0.478	0.380363693058773	0.352842254853782	0.390140119431686	0.387517764017736	0.438994272428427	0.417263176421528	-0.0618323423136226	-0.0154920558839745	-0.0486418694990019	0.0576081977008995	-0.0153165509796054	0.0476666666666667	0.185	0.320833333333333	0.452166666666667	0.382216402488555	0.402802677385136
110	8.76245531218857e-12	2.77120271289847e-09	1.28255253020577e-08	2.87205809121924e-08	0.969872576798415	0.438918622243867	0.738474251783432	0.000128036141240135	0.00016645758258313	9.95127619501476e-08	2.16668088310965e-08	5.86107323894975e-08	3.63355369261455e-10	1.75011989459656e-09	2.33540032432021e-09	4.66873195379317e-09	57.7139260878248	60.6155328906389	65.4287431765624	65.4301696061229	0.00142642956052441	4.81463671548408	7.71624351829814	14.6704763188291	14.1762589641658	28.3834429108738	31.3391326604997	63.659606966154	0.066	0.21675	0.363	0.48825	0.371306521930342	0.393464319501955	0.326449080234505	0.366268528479229	0.407243416402286	0.401129620402972	-0.0305856604564802	-0.102527995639473	-0.0241961850082319	-0.0172960885871771	-0.052132234136922	0.048	0.186	0.311666666666667	0.431333333333333	0.449732855516129	0.379541913635171
111	1.16925100997131e-09	8.13772514819602e-08	3.44879907348772e-09	6.19614975411884e-09	0.440140975314188	0.00576802073052053	0.0272491916502417	2.46089370762665e-06	1.38744392205593e-08	0.0216046878697139	0.0151141475269971	3.54325476592029e-09	2.51442767416439e-10	1.36536234295465e-09	5.73659263855628e-09	2.04964498371848e-08	47.5536212309016	52.7921603366776	68.6053947584223	69.2013095542643	0.595914795841963	16.4091492175867	21.6476883233627	22.1967549932742	32.2048443242111	5.27734341462929	5.9031131261745	70.5644147055058	0.0675	0.23025	0.349	0.48275	0.437040959672109	0.362809494666828	0.326939124190206	0.392913067978931	0.410145564671317	0.376807247348523	-0.0355052153355855	0.0259366314909902	0.114418835992485	0.0144435955706456	0.161796463070997	0.0455	0.1835	0.326833333333333	0.458	0.398845718874218	0.472178454993876
112	5.30054597159957e-09	1.13697302461605e-06	1.03296614037738e-05	1.67323033701359e-05	0.483173151599247	0.766395819626023	0.943799298791306	6.17082805242061e-05	0.000103526869585512	0.0185939056415968	4.50253162491042e-07	2.21770317428192e-05	3.73037143960639e-06	1.47037181679965e-05	3.22249172235036e-05	7.74823998452935e-05	44.3991812839158	46.5561830032457	48.6313373326193	49.1230301411197	0.491692808500375	2.56684713787399	4.72384885720385	16.0494889211495	15.0712728751387	5.53931065354845	25.4659781086739	48.3681657125924	0.07	0.2195	0.357	0.50025	0.400566771436912	0.416787526190325	0.321102552547618	0.419000012009009	0.405174656701721	0.398863976960781	-0.00259555474992973	0.0221691956027701	-0.0446002787474949	-0.00769022514861608	0.0222323636806651	0.0506666666666667	0.187666666666667	0.334166666666667	0.448833333333333	0.392587947668347	0.377514539896649
113	7.6252101800731e-08	2.40350245259447e-05	1.72154975035945e-05	3.29745849753511e-05	0.928696738767879	0.147482413638404	0.668968628981072	1.03438957395582e-05	2.04664686610529e-06	0.00749735895755422	0.00407469650698916	1.61349857198903e-06	6.38944152151996e-08	3.04072647451996e-07	1.20469145237305e-08	3.64940344804192e-08	38.8100017373363	39.135825302139	47.2907377547963	47.2987452603993	0.00800750560301822	8.16291995826032	8.48874352306302	19.4468377379153	22.5507493210771	7.1497702723027	8.25022432689002	55.2621710289665	0.06875	0.2195	0.34825	0.48275	0.431596319969693	0.4420800796497	0.304024868706669	0.407582059284861	0.394472860882364	0.415707256237701	0.0496719229698715	-0.0383246417012435	0.0704803400400602	-0.0163122477260618	-0.0103910065449113	0.0478333333333333	0.180833333333333	0.3225	0.4535	0.404510900957597	0.465138214462449
114	8.78767099212387e-06	0.000574714758051743	0.0026983080844049	0.00436422257725286	0.859857185882555	0.824602704450403	0.953779761026515	0.00437376401334576	1.9002403376984e-05	0.00399912374722018	0.00176629342777304	0.000147965814468976	2.70880007432021e-05	4.31396138121954e-05	0.000253083730760823	0.000324148973234875	28.7497939078821	31.0543778479987	33.1970653782409	33.2282373868147	0.0311720085737761	2.17385953881603	4.4784434789326	8.12173669451113	18.2867525155507	8.28421281996816	9.77782276861035	43.1737007724362	0.06525	0.22425	0.339	0.482	0.387576722174427	0.414556477901363	0.386094086682083	0.369225759042569	0.431821241632886	0.403483338941095	0.0038928928258679	-0.0421757888664301	0.0362516576496437	-0.00693012836010576	-0.0260662427342579	0.0516666666666667	0.189	0.3115	0.450166666666667	0.41927513286001	0.423701961696161
115	2.44559923951953e-19	3.51005904114562e-16	3.954901955532e-15	8.52144692607544e-15	0.452651887569859	0.412916714642384	0.754249738207836	3.00901682797158e-08	1.05829024150319e-15	2.11874147884681e-06	3.34727322632504e-06	5.01490130469576e-14	4.55313483590899e-18	2.89673764190427e-17	5.16165223145459e-17	1.7657261599695e-16	93.4403619518562	95.9510507753585	100.411389650399	100.975392567678	0.56400291727914	5.02434179231932	7.5350306158216	30.701697577294	64.3188381557811	22.4842459903903	21.6064326688738	96.9078883671498	0.0695	0.2375	0.35675	0.493	0.400871676917914	0.368097634472507	0.43949583010554	0.405972114593621	0.420741788692751	0.415334575907133	-0.0547016121784472	0.0159202232070539	-0.0347823939346296	-0.0324343788958092	-0.0516396440260902	0.0436666666666667	0.171833333333333	0.311166666666667	0.445666666666667	0.363995921197276	0.401574283061808
116	2.89581937008646e-12	5.91396920514057e-11	1.29934688303239e-09	2.95509551515562e-09	0.809242666688806	0.894612816490803	0.44306743054343	3.81655377898897e-07	1.98991901036947e-07	3.43431858878703e-07	0.000561514571661832	8.74055669168925e-09	1.22333165487629e-09	5.86084699588091e-09	1.29435017886151e-08	4.22081689190807e-08	60.003596451279	69.3516884498822	70.94765893968	71.0059344235633	0.0582754838833353	1.6542459736811	11.0023379722843	25.784937305626	27.0428793005667	25.9886422794625	11.8994189567093	68.3593421067129	0.071	0.228	0.36075	0.496	0.397941410580242	0.328005870572273	0.427117997430699	0.320759442539532	0.395195755955407	0.411501886764528	-0.106344467762438	0.0155122209268264	0.0089823201827394	-0.0223220518347635	-0.00902258469211172	0.0468333333333333	0.185166666666667	0.311666666666667	0.460833333333333	0.392928716491631	0.441615367882574
117	1.97511865337862e-14	9.58370200890907e-14	7.54483568655896e-13	1.9535102833224e-12	0.966705135149847	0.445998798831904	0.0785285936070889	0.0010053529615734	2.78530284627922e-13	3.39996828378327e-07	4.79108872035598e-05	2.73182585013085e-13	1.8018338672979e-12	1.03014040856403e-11	5.52333903819757e-12	2.25930941675029e-11	70.286094864583	83.660878531824	88.4181018610034	88.4198441756453	0.00174231464188779	4.75896564382128	18.1337493110623	10.8176817154454	53.3540930734471	26.0080493781152	16.5290304830905	92.9940840748207	0.06425	0.23525	0.36025	0.49275	0.481040633654778	0.458694045753134	0.432352277717656	0.382067991211209	0.428058119987507	0.413092134837953	0.114690187819902	0.0619783504119041	0.143105387578239	0.0276786525875952	0.0253409846729788	0.0488333333333333	0.175333333333333	0.311166666666667	0.451333333333333	0.370932157026913	0.454994341996514
118	1.87607237410607e-07	8.43892803523744e-06	1.62419230288825e-05	2.91389179254553e-05	0.663846340831924	0.313931852118509	0.467120645448796	0.00029534723518281	0.000295913207149845	0.00685756975173267	6.80754504578434e-06	1.7032657839078e-05	1.88425890792296e-05	1.48811608308567e-05	0.000201117446727761	8.28702324029494e-05	36.9142574826983	41.7114649918803	47.4440858294765	47.6329707170153	0.188884887538734	5.92150572513492	10.718713234317	13.0996735906547	13.0960872305823	7.30990119228954	20.2465686892538	49.0754674568684	0.06475	0.21975	0.3465	0.4945	0.421032835832039	0.409175272321049	0.36605910521086	0.373292698968942	0.396856903995805	0.397683630611258	0.089388702619065	0.0969711136432039	0.081523667365299	-0.0210235514551238	0.251440889925322	0.0478333333333333	0.19	0.3205	0.448666666666667	0.363358698155324	0.338522247439957
119	8.70338222379689e-11	4.62226715184333e-08	1.95597137676726e-07	3.90837555814334e-07	0.689334620381552	0.443618568209581	0.877692155603886	0.000473268032887677	1.13804720270529e-07	6.10630366207626e-05	3.31570142153743e-07	5.64996738320133e-07	8.3903421284034e-08	1.78580203209388e-07	1.44216356616087e-07	4.57427269931327e-07	52.9562283003979	54.113210126452	58.7310203845991	58.8908270035536	0.159806618954462	4.77761687710154	5.93459870315564	12.21815130903	28.1236821911571	16.0693929185236	26.0565032315008	57.9534990530625	0.06375	0.22075	0.3575	0.499	0.421261299388567	0.420146789350623	0.436418255852713	0.411267899584977	0.403237352116985	0.417949030081242	0.164978297512905	0.139056150196865	0.0276725329770209	0.0218866759904202	0.179327681477612	0.0475	0.177666666666667	0.318833333333333	0.447	0.419708876174625	0.412765808827341
120	2.49854176591383e-05	0.000201337952578803	0.00140912852580416	0.00235816695601028	0.952330962819069	0.929809029230907	0.657005166797391	0.00200879561228871	6.72169455945969e-06	0.0354824507562572	0.128012387425759	0.00766222000558924	5.0265592862564e-06	7.63502034206374e-06	6.49018143241598e-05	7.34073887296072e-05	26.5085501261201	33.7786375645228	35.1240709470221	35.1276445792028	0.00357363218063256	1.34900701467996	8.61909445308265	9.54148125384199	20.2708492315724	4.42180656711935	2.316443828724	31.4420597941299	0.06175	0.221	0.34525	0.4755	0.417916848772673	0.462046072073921	0.45193900572397	0.38666306767397	0.385328300171586	0.40221244905873	0.0182055559578884	0.124580577563903	0.168755120398849	-0.001603397046091	0.0404943688414577	0.0475	0.184166666666667	0.325	0.46	0.333369622704613	0.454202068760129
121	2.77491562487691e-15	1.40013786688215e-12	6.0428303433043e-12	7.46378269570677e-12	0.19503425686482	0.182391637342576	0.446518188006363	8.71927239168295e-06	8.95393795792927e-13	5.38255079574135e-06	3.91406757535181e-06	2.37958213371396e-11	1.08547734098588e-13	6.83035617463341e-13	1.16108249029067e-12	4.94741787175437e-12	74.3198847810418	77.7239751130401	83.6019269751996	85.2811008832432	1.67917390804359	7.55712577020313	10.9612161022014	19.7732890070747	51.0610074293581	20.69610042165	21.3064771346217	82.5503404650194	0.06775	0.227	0.35625	0.48075	0.49401090571981	0.346548601622655	0.339112060037296	0.425160512258692	0.380678578020268	0.406703557822332	0.0392968679481319	-0.0617031181741665	0.0710612685198525	-0.000590645953872456	0.132089153697415	0.0468333333333333	0.169166666666667	0.3125	0.433833333333333	0.387486286073465	0.394373549830449
122	1.02893467342582e-11	3.53761014599293e-09	1.14490534047958e-07	1.25895812986046e-07	0.193800322759125	0.889734452897742	0.957911363601609	0.00150381388343354	7.24109074198323e-10	5.81531488654892e-07	0.00011384666776472	1.30034145490885e-08	1.83800604952269e-09	4.26007551441344e-09	5.00611896843895e-09	4.14576023157705e-09	57.3814950390733	60.055562495756	60.0604400029406	61.7489286185591	1.68848861561855	1.69336612280313	4.36743357948581	10.0739366098651	37.9545794066617	24.9725243952107	14.8919683206859	67.3843944481707	0.065	0.2315	0.357	0.48025	0.429453674535615	0.348015720756306	0.319213633302218	0.380270954956768	0.378757454381178	0.369451726526213	-0.0287417573818992	-0.0320938553868478	-0.0353703471595995	-0.00518352442727078	-0.0223391568134939	0.05	0.180833333333333	0.309	0.441	0.458798268115415	0.392184931654475
123	4.04605957569092e-12	1.6494116294392e-09	3.84741009811615e-08	6.81289671251052e-08	0.463495401836101	0.915191293518054	0.970717528906804	0.00681213999706589	5.75380903797812e-10	0.000286522342983525	7.44869422843588e-08	1.78801471824491e-08	2.13403805792428e-09	6.73031381580548e-09	1.25219611231349e-08	2.38307552174106e-08	59.3122192612791	61.8030854102617	62.7471754410799	63.2846159514229	0.537440510343004	1.48153054116119	3.9723966901438	7.32184614262223	38.4031959831027	13.1565080504843	28.9443713011733	66.600502763917	0.06175	0.22925	0.356	0.5055	0.338148668090005	0.358771571024854	0.48418780672044	0.381933202614196	0.426627944273471	0.387936567737203	-0.0154971923236673	-0.0538877663514874	-0.0109672226373026	-0.0207778065640031	-0.0688994740490032	0.0491666666666667	0.1785	0.321	0.450666666666667	0.38104221628736	0.36597083087784
124	2.232445636285e-07	3.23190687612266e-07	1.18952250271769e-06	1.670851481011e-07	0.00890058268531519	0.0424825848440755	0.0108166898273483	0.0074531020606559	9.57599779439052e-05	0.00824915548097235	1.09673614548217e-06	3.6127892730652e-06	6.26556921024362e-06	2.60831040296242e-05	5.89059786291771e-05	0.00016523343348709	36.5474831983374	49.5477850166353	54.1952750793571	61.0379427277803	6.84266764842323	11.490157711145	24.4904595294429	7.16038926401234	15.2185142405306	6.97856874857825	23.7503818472851	53.1700939205693	0.06475	0.22125	0.3425	0.5015	0.405045036490317	0.395157787948599	0.450080335042183	0.372735785583909	0.446924478614948	0.383557368487134	0.13545635237379	0.0381792017414144	-0.0182362869615364	-0.0136385628794188	0.0689932023047325	0.052	0.189166666666667	0.317166666666667	0.451833333333333	0.411020541328463	0.375718491969683
125	1.19781837737745e-09	4.06016733998985e-08	2.51739620553471e-07	3.67654604115819e-07	0.331314426338371	0.462593254218732	0.398981263202573	0.0219129448532971	1.97120278114913e-09	2.0493823563275e-05	0.000510055508446405	9.27801998660553e-08	1.80149185858355e-08	6.01137121988098e-08	1.05922978310056e-07	1.88454117527359e-07	47.503312728375	54.4153137921603	58.1022270320173	59.0459804421553	0.943753410138015	4.63066664999496	11.5426677137802	5.25268405889528	36.0019488494418	18.1428427207793	12.0785390242472	62.5133886143545	0.06175	0.223	0.35875	0.49225	0.458093713160022	0.444421174746521	0.401989809513377	0.393351481956475	0.425937531425449	0.397496810328819	0.0822617659790315	0.231595582775919	-0.0546051480903579	-0.0126197108671399	-0.0377585086168912	0.051	0.174333333333333	0.317666666666667	0.456833333333333	0.327144480393363	0.44923388246658
126	4.16220874364477e-13	2.49538685283601e-11	9.91303894258856e-11	2.36349331417411e-10	0.842147741792464	0.325830540571401	0.287714100040375	4.5905298645361e-06	1.98862003531443e-08	0.000240931388913108	2.75743817860312e-08	6.39020572734673e-09	6.00403901922792e-10	3.21513148663285e-09	9.56695277255145e-09	3.32687231133316e-08	64.0083900044556	71.29150675852	77.0551582619955	77.0948177972386	0.0396595352431177	5.80331103871868	13.0864277927831	21.0009612905051	31.5056381132927	13.4814667667215	30.8711270851181	69.1259302591713	0.074	0.227	0.3525	0.49925	0.431833639930871	0.394761369816102	0.460287005156051	0.414887515831558	0.395187030800496	0.402319275396908	0.00358555987885463	0.0247165424235428	-0.0143239244042705	-0.0204958837594717	-0.076941640096585	0.0515	0.181	0.317166666666667	0.442666666666667	0.367766397015521	0.450240576285938
127	1.61593826560333e-07	1.75819805330072e-05	0.000107033126826774	0.00010911343689722	0.202037282412055	0.533319162613762	0.815617952766193	8.89468186014192e-05	2.99165838238499e-06	0.00728535742882072	0.00041932579685955	2.24881569236339e-06	4.38017457651003e-07	1.98453899988239e-06	3.68222520351739e-06	1.0812308626807e-05	37.2288924828972	39.9089292722783	42.3939560278741	44.0215418952794	1.62758586740529	4.11261262300104	6.79264941238216	15.3579299329049	21.8219003084268	7.20123139145653	12.4440487548727	54.4032551881467	0.068	0.22225	0.35225	0.48525	0.456377828980056	0.449464736123022	0.414338327699073	0.402612719103801	0.401244775832707	0.43194202197432	0.0487561752598197	0.00789226016022916	0.0898641453425366	0.0221110009645535	-0.0433195601845925	0.0493333333333333	0.184	0.326333333333333	0.449333333333333	0.441076917347683	0.423274292992524
128	1.92945104434786e-09	2.40172160434408e-07	5.59032590992413e-07	6.48540634584847e-07	0.220922382310428	0.195711333356248	0.435550335928443	0.00220575933331407	3.12515556193821e-05	7.09676374723765e-05	6.03780738173163e-08	7.07392111747573e-08	3.95748450759952e-08	1.6470241916561e-07	4.44642097767971e-07	1.34872447785073e-06	46.5092763427238	50.2491581891809	56.1033639431989	57.6017336326622	1.49836968946329	7.35257544348133	11.0924572899385	9.36991346172363	17.3401395144883	15.7848732678867	29.3512334453153	63.1908452895306	0.0665	0.21975	0.36075	0.4975	0.416996332940948	0.370743643538109	0.401497552383486	0.426930814019587	0.395520505960188	0.406987900371516	0.10948334100874	0.0293757002795342	-0.0346090760249764	-0.0172426891360966	-0.0080699925579049	0.0518333333333333	0.185666666666667	0.322333333333333	0.442333333333333	0.387978296387339	0.492299055113753
129	1.04448265574344e-16	5.63676195072192e-14	1.67414641901275e-12	3.98080901196645e-12	0.673683301029504	0.859477141052214	0.892176077195093	0.000810280388941423	9.92046133877795e-15	2.4292681413915e-06	1.41662493274148e-07	1.83809342113241e-14	4.27875386144309e-14	8.48325903298778e-14	2.042396319779e-13	1.99057990919099e-13	81.0482282255834	84.8307177820607	86.5779902374634	86.7553140178788	0.177323780415463	1.92459623581817	5.7070857922954	11.2175352514987	59.9118054483042	22.221589287672	27.7000029732226	99.2141885930457	0.0655	0.24425	0.36475	0.49525	0.444452770070497	0.405185059169162	0.36482528909427	0.39900489747204	0.403825799813389	0.374013377368071	-0.0468989258226176	-0.00105122427512663	0.0136640251613856	0.00580865767018914	-0.0539022465117123	0.0496666666666667	0.18	0.319166666666667	0.441666666666667	0.402508598170149	0.364186229679085
130	1.86805185046362e-14	3.51365014083192e-13	8.2383812665285e-12	2.05560627365934e-11	0.902426590574169	0.834354172245126	0.327596333701843	1.68710031153129e-06	6.3901056288727e-12	6.92609781211204e-07	0.00167143229098117	9.33179663223931e-12	4.60356067346274e-13	2.72939460723649e-12	1.21179088479836e-11	4.89829949602602e-11	70.4007287801869	80.7903280192404	82.8808600983612	82.8958900111829	0.0150299128217739	2.10556199194252	12.495161230996	22.9219978033025	47.2061064183235	24.6355826134513	9.8793581977061	84.7562064136591	0.0705	0.233	0.36375	0.4825	0.417456875979853	0.42592270285815	0.349038823191464	0.352437149342714	0.415314267580922	0.397052565108173	-0.0367866029857155	-0.0618033646035011	-0.00771306102507569	-0.0145598479678791	-0.0630631265996471	0.0476666666666667	0.176666666666667	0.315833333333333	0.4505	0.396959354369059	0.417383401574766
131	1.81022004838751e-05	8.51875666272002e-06	0.000149391155202012	0.000231468379063306	0.508988816021002	0.99877713507941	0.195880997847432	0.0099127960866658	0.000454364587926784	0.000288014325664028	0.000752467233977758	1.90309785702432e-05	0.000156726756200875	0.000481796937452542	0.000658777727832192	0.00136469323444857	27.2010704836575	41.6884502224784	41.4807236139968	41.9168689773942	0.436145363397372	0.228418754915765	14.7157984937367	6.65050076006355	12.2942143753244	13.1467764105419	11.354960456496	48.7785660744186	0.0615	0.213	0.35	0.49	0.457641800868317	0.293313186476724	0.290622466067435	0.389672499978597	0.397041610187667	0.434170464235872	-0.0221943094913488	-0.0396089331070835	-0.0515068119863806	-0.00600807333311547	-0.0320526309796999	0.0495	0.1845	0.315166666666667	0.455666666666667	0.39720112433637	0.419840628364788
132	4.51243652824777e-10	5.09825503643997e-08	3.13737740854082e-07	4.13329523039716e-07	0.274029350087266	0.432690507389365	0.602288721301736	0.000163755443725701	2.16562878986937e-07	1.64463929829443e-06	6.3160562825826e-05	5.3926765231137e-07	8.41955960196055e-08	4.00546551921658e-07	1.17947102408058e-06	3.72273778671902e-06	49.5363060452582	53.8846677866604	57.5522980079841	58.7487630440446	1.19646503606054	4.86409525738418	9.21245699878637	14.2070545375982	26.8793281836697	22.9709977153198	16.0054452301138	58.0722595938949	0.0655	0.21975	0.36225	0.49125	0.403204804513419	0.449412700685379	0.429822952472268	0.402416607168833	0.427536614999938	0.407202197206022	0.00017099002750713	0.0457788049471773	0.0666719964309848	-0.0185562144763578	-0.0540493268787702	0.0478333333333333	0.177666666666667	0.316	0.4505	0.449175328173096	0.40399437404447
133	2.52977529685511e-07	1.48101970381482e-05	7.26518835648222e-05	0.000113569568896664	0.495952811051222	0.611514652048059	0.746294584291371	0.0344326438611588	1.85531044308576e-05	0.000560633222481497	3.40487364255269e-06	1.87837019564311e-05	2.95439312091732e-06	1.25873435982928e-05	2.6711208987762e-05	6.9532003435407e-05	36.2836835510971	40.331767707954	43.4468787495134	43.9104647317363	0.463585982222867	3.5786970237823	7.62678118063923	4.47309117450095	18.3323373904914	11.9023449353135	21.5737090306757	48.8135985097511	0.06125	0.21825	0.35	0.4995	0.389117979580864	0.434832872651458	0.420989973989097	0.393778963376663	0.448430877776239	0.441983913389036	0.0624754927121973	0.166579909603428	0.0873070261273311	0.00461927213989484	0.183343541728877	0.0513333333333333	0.183333333333333	0.316833333333333	0.452166666666667	0.447388851735394	0.386927843235591
134	1.13353379185e-09	2.63453084497213e-07	1.9566498081867e-06	3.96325686323525e-06	0.996893694914789	0.715778891417913	0.915227320856331	4.1117031057236e-05	4.70490976355304e-05	2.45112498814143e-05	1.91348633177214e-06	5.05005142920037e-06	4.06388460348502e-07	7.2231160157389e-07	4.12815182860092e-06	7.73461923046117e-06	47.6182757655843	50.0307699716213	52.9282920576661	52.9283072145627	1.5156896552071e-05	2.89753724294133	5.31003144897841	16.8191157935862	16.5634500327687	17.802100495026	22.6800055529548	52.2939318980196	0.06325	0.2115	0.35475	0.4945	0.408492347867077	0.387438262372111	0.382298838879099	0.406459773991915	0.434118179128488	0.408900955182942	-0.0305812358479699	0.00345819966764812	-0.0497836429855498	-0.0207871620566522	-0.0493248555858147	0.0445	0.178666666666667	0.314166666666667	0.446	0.384376098479335	0.41020937815897
135	1.9503452862432e-05	0.00012569891587848	0.0014551633169797	0.00242843052958849	0.927059106768301	0.999962789484378	0.713551923955102	0.00701575992771617	9.61425164101793e-06	0.0033132183223159	0.017608680212552	0.000746307200942568	1.83131026627694e-05	7.16649873965723e-05	0.000229028690304239	0.000596349604659386	27.0409580773994	34.983063883461	35.0298076829349	35.0381882724396	0.00838058950466802	0.0551243889785837	7.99723019504017	7.26892966659852	19.5865726307093	8.62642127613071	5.63466795792738	38.5561053777891	0.063	0.21625	0.352	0.478	0.473414668538878	0.424345873802128	0.429843179697583	0.375584150695731	0.404250735688443	0.380937745326671	0.127930325137105	0.15931167933752	0.0652676696143382	-0.0187656493737837	0.0766387134078272	0.0503333333333333	0.180333333333333	0.323666666666667	0.453833333333333	0.357677969571953	0.446780622346463
136	1.00805333710327e-11	2.70830257333644e-10	5.23646137513621e-09	5.45632212859403e-09	0.166592779047745	0.608710956783342	0.357065024113934	0.001259242862794	1.11093113362666e-09	7.50760518722167e-08	0.00246123637797331	8.24553829993554e-08	2.55552545283379e-09	1.19710192517228e-08	2.6509547091176e-08	7.0429417208803e-08	57.4239295188599	65.9145779637402	67.5985902824032	69.5119297277415	1.91333944533835	3.59735176400136	12.0880002088816	10.4013343483794	37.1197447464201	28.9291116963777	9.16918882264326	62.8082697334154	0.0645	0.2225	0.36575	0.483	0.491532694383782	0.352230761003186	0.452701719790587	0.379966814531388	0.369751031316401	0.393160024270436	0.00420273316722411	0.128783834692542	0.00851240053741597	0.00524465190811711	0.0307261278526179	0.0493333333333333	0.173166666666667	0.313833333333333	0.452166666666667	0.370767739536204	0.443658644589634
137	1.27559416232629e-09	2.12943838322312e-07	4.84382182459454e-07	4.16678498861261e-07	0.132365773792817	0.145794465558773	0.413932151402798	0.000983486160390548	0.000133332195876792	1.84191400190972e-06	1.01649383493153e-06	1.43084590285805e-06	2.39212927502238e-08	1.18049733979651e-07	3.34670033220087e-07	1.09536573059095e-06	47.3721876797426	50.5329439745256	56.4637298155794	58.7282667262043	2.26453691062488	8.19532275167876	11.3560790464617	10.858400256242	14.5940878626552	22.75326011178	23.8966331490446	55.5720714781112	0.0675	0.2135	0.36375	0.49025	0.321889080348943	0.417876171510648	0.346098491023922	0.434976100692114	0.349922483489646	0.371708455849607	-0.0663248242574121	-0.112171657876554	-0.027494094496543	-0.016822216606935	-0.00918463747587778	0.0516666666666667	0.1825	0.317666666666667	0.4405	0.388379188740681	0.399580854533043
138	6.4516728771474e-13	1.55272824114713e-11	4.10372565569925e-10	7.21833296462169e-10	0.395764032749606	0.840737953627423	0.417548762771377	9.98720044893485e-05	1.01124142853783e-10	2.94630693231388e-05	1.80917253532196e-06	3.67696638423644e-09	3.21014707973999e-11	1.24291255373759e-10	6.54788111601014e-10	1.87638266034538e-09	63.1042178145581	72.3553919070619	73.6945479915739	74.4157068889181	0.721158897344139	2.06031498185621	11.31148907436	15.1391233250852	41.7995992540818	17.4521511612074	22.7877282959635	70.4742415834217	0.0665	0.23375	0.354	0.48975	0.450492003398824	0.371498756446315	0.388487679290858	0.354323347961734	0.434058273873984	0.435301520473949	0.0331399475444375	0.00919983068727157	0.0253351642637036	0.00961597895100275	-0.0155341384924331	0.0481666666666667	0.1805	0.313833333333333	0.441166666666667	0.349759896338554	0.35452453544831
139	2.26756268752842e-07	2.24978342444904e-05	0.000176311255229076	0.000261231987542363	0.458189250143297	0.809915199135045	0.928221197841005	0.0782292499851559	5.42044297803366e-07	9.01127450626685e-05	0.000459022510602756	0.000323817113609842	5.71296372182041e-06	6.7078095902457e-06	2.07462962406444e-05	3.25654452854387e-05	36.5145584669808	39.2995436954225	41.0243414444994	41.574655866003	0.550314421503572	2.27511217058054	5.0600973990222	3.10131147616994	25.1081093833727	15.3333256321948	12.2751794780597	40.96436849148	0.059	0.22225	0.35625	0.484	0.444284037471859	0.466841452449245	0.416963543222504	0.430346075915659	0.411412490597508	0.393449832545739	0.106623397687041	0.101096169435771	0.107588619799204	0.00614503999406474	0.0842564704775093	0.0508333333333333	0.181333333333333	0.3185	0.448333333333333	0.439312317829273	0.403434173130955
140	1.45800690326686e-08	8.94972634035731e-07	4.09496277739891e-06	4.30482603105337e-06	0.195072374920095	0.348807473316853	0.492167717707172	0.000119855012212782	1.89351067622442e-08	0.00475690768339324	0.0101060896708254	4.12969779899371e-06	4.30442040713128e-09	6.34337291612199e-09	6.20867570613271e-08	6.47429734156648e-08	42.2820868610943	47.12800035486	51.0332562080366	52.7121434694564	1.67888726141973	5.58414311459637	10.4300566083621	14.7949661375033	31.6008051108493	7.96961417545026	6.61610002272027	52.8207731022029	0.0655	0.2345	0.35225	0.474	0.421619021950158	0.387193918041775	0.404990855639485	0.41077924742752	0.400069959232171	0.376637178928714	-0.0142573597607604	0.0153478917868788	0.0479337252196528	-0.0119616951094038	-0.0214952830774941	0.0475	0.187833333333333	0.325	0.447833333333333	0.44700563230605	0.397027140225054
141	8.86266291283108e-14	2.77705853245405e-12	1.91249674799251e-11	3.50339305497373e-11	0.396314269715311	0.365062068765727	0.20961801071618	3.63422231543235e-05	5.66517401699649e-09	1.191193890378e-07	2.14436559537038e-07	8.89120205103028e-11	1.25182674186614e-09	2.66035918320983e-09	5.14449980851266e-09	1.48086492069062e-08	67.1962881379222	76.2002649326023	80.9163588931624	81.6358396909054	0.719480797743017	5.43557475830312	14.4395515529832	17.0534534378803	33.9463886524809	28.0353513033369	26.8983979476689	79.4263823952619	0.07025	0.227	0.36925	0.4995	0.419921623802802	0.486573261044782	0.381411654757286	0.436006358749507	0.370680959146491	0.418322056157301	0.0766108381460386	0.0105990593121159	0.0852328687354917	0.0523272082169433	0.094822826892831	0.0503333333333333	0.179333333333333	0.318	0.446666666666667	0.35846066334889	0.349405401116931
142	4.01361781058241e-07	8.51244751216372e-06	2.86571258861162e-05	1.89082722551347e-05	0.0911457974508369	0.212902078622531	0.262694674240332	0.000642104314781608	2.34567227347186e-06	0.00120427067488411	0.00171565674228899	9.97303755767104e-08	1.08249432533847e-06	2.62521523932682e-06	8.76423220863566e-06	1.44416588369546e-05	35.3089789158985	41.6902613955608	45.9418744958821	48.7958939901218	2.85401949423976	7.10563259456103	13.4869150742234	11.6497712159826	22.2888289347356	10.4837807042059	9.83131472922105	62.3326675213234	0.06525	0.2275	0.3435	0.48125	0.434582109382688	0.416378855428914	0.298355760421127	0.389035743956626	0.370853508282648	0.385494446689776	-0.0353286444432393	-0.0367509480990413	0.129862970101108	0.0192262892666044	0.155289551305864	0.0491666666666667	0.1885	0.3125	0.449333333333333	0.356704991397606	0.452710517985569
143	1.01929486538513e-09	1.57637977656827e-08	1.81679073589777e-07	3.59436976614342e-07	0.664042270998433	0.777787317705464	0.421445264542195	0.00721308439879655	7.41198978791268e-08	3.11385224105587e-06	6.58028013194251e-05	3.01436196095773e-08	1.70630236218548e-07	7.4126133168322e-07	1.13050416747903e-06	3.3393513308494e-06	47.8396363077118	56.6118950014934	58.9146603655754	59.1033107517578	0.188650386182417	2.49141575026442	11.263674444046	7.21912539888945	28.9539400539179	21.7450934413882	15.9278646490839	65.3104831359875	0.06425	0.2205	0.3565	0.4945	0.400992203300313	0.359056686746573	0.376519083790127	0.393904041089313	0.434786143929835	0.375736881580501	-0.0301184265586294	0.0437419299762621	-0.0503096749942825	0.0148776137226688	-0.00686783554422421	0.0515	0.176833333333333	0.311666666666667	0.453833333333333	0.367035190018034	0.346486103964199
144	7.69971361316997e-09	1.15261304412639e-07	2.28770577290326e-06	4.16119165987443e-06	0.60186786696361	0.975449117103438	0.605059416745185	0.000405988702430416	5.52103967514233e-08	4.89824516134157e-05	0.0064251567272317	2.20743482527576e-08	5.93240984977455e-08	2.83374744796191e-07	2.14749026197002e-07	6.92987312462473e-07	43.6184976098375	51.9764785334337	52.5287191721582	52.80090708028	0.27218790812185	0.82442854684632	9.18240947044251	12.5044276456611	29.5246376929008	16.4870906174692	7.42702251144692	66.0807019761497	0.06625	0.22475	0.352	0.48125	0.46455185723958	0.371074147267971	0.228897142708647	0.38718125707577	0.386740348858828	0.363370004796011	0.00247249822883953	-0.0706559681747785	-0.021256820812397	0.044486716315428	0.0950396050787288	0.0495	0.180333333333333	0.313	0.4535	0.437235546571119	0.338365844711135
145	3.05990304716611e-11	3.62671446960431e-08	3.0693353641294e-07	2.8641104875316e-07	0.150083810015168	0.415834120898954	0.950821571344213	0.00453457821949448	2.66143744955198e-09	2.46873040978812e-05	4.70137694668161e-06	7.86483053934652e-09	8.91523454936263e-09	3.40182206365704e-08	1.17113606860505e-07	3.47130319572011e-07	55.1242693388194	54.678143232697	57.6071218807192	59.6785207094363	2.07139882871707	5.00037747673923	4.55425137061684	8.05629646864509	35.4170728716927	17.7884833355547	20.9552498757785	68.6179419497453	0.06575	0.2235	0.3525	0.48775	0.392809894308045	0.32469867414981	0.361659881616297	0.371188564232522	0.386403624600655	0.383894211770503	-0.0858792227369326	-0.04785477195568	-0.0240869652520014	-0.0205069585673347	0.151702198199029	0.0521666666666667	0.175166666666667	0.312	0.441166666666667	0.357020120380261	0.396306940933451
146	2.41768338256048e-13	1.4621632329562e-10	4.59668089959705e-09	7.77921979904926e-09	0.392340538413493	0.931276113685187	0.981998850333344	1.77574572276028e-05	2.19749085236517e-09	4.35500035250434e-07	9.96851694983819e-07	7.46218351770747e-09	3.3549647516809e-10	1.82664729649842e-09	1.20892280412214e-09	4.5606042491843e-09	65.128516325618	67.309613809557	67.9130636455156	68.6447394357165	0.731675790200825	1.33512562615942	3.51622311009851	18.4158519402326	35.7902124993852	25.5302547931096	23.9341976146443	68.7465914675866	0.075	0.24125	0.36825	0.497	0.450839024792641	0.340465087413969	0.357202972338503	0.396363124657052	0.342811923224741	0.38995282693359	0.0242836021318641	-0.0574237658284232	0.0969302043087256	-0.0156301059027485	0.0467394119450386	0.0536666666666667	0.191166666666667	0.319333333333333	0.447166666666667	0.431739796116626	0.397739567568016
147	5.8564447933901e-11	6.77641569177544e-10	3.90580595602277e-09	8.37007484990284e-09	0.689383802324842	0.462209571006455	0.197269683559741	4.45455244219139e-08	4.56239614735671e-05	0.000100549049602241	1.45606335598365e-05	1.15948983473773e-07	8.40251461363074e-09	2.47896916018568e-09	9.24184756346499e-08	3.32273074962011e-08	53.7782606247638	63.8318576469246	68.3057044284214	68.4654576705798	0.159753242158331	4.63360002365516	14.687197045816	29.9407353109054	16.6217847930711	15.1263677657662	18.7942382979818	61.9552928235057	0.0745	0.216	0.3445	0.495	0.366525212005409	0.395921193553164	0.32222766794472	0.369655216785307	0.394946071943561	0.429506371464147	-0.0354543398367818	-0.0467614429698685	-0.0395894570454882	0.0386904326569088	-0.0145790881806142	0.048	0.182833333333333	0.307333333333333	0.450833333333333	0.485850809293789	0.383422808898826
148	2.01929563251563e-12	5.90944118848023e-10	1.45928207675941e-08	7.36927547778092e-09	0.0556529938678875	0.462163202989033	0.710727616584627	0.00143659934024114	4.9831661048744e-09	2.11860454603404e-06	2.15444386240115e-07	1.92084001490677e-09	7.60671092268657e-09	3.0944827542996e-08	4.20661867175194e-09	1.2139143362909e-08	60.7485203586621	64.1432993768976	65.1148414919808	68.7772540007209	3.66241250874009	4.63395462382323	8.0287336420588	10.1582113286731	34.1959849416562	22.4843701392365	26.8893358025944	72.0514824994987	0.0645	0.227	0.36175	0.501	0.45344327307718	0.295560813144699	0.378612951987996	0.371911301383087	0.382030555972791	0.397556263821937	-0.0995648359141602	-0.00905577148014534	-0.0586164596864527	-0.0232682282213022	-0.118037695358854	0.0495	0.179166666666667	0.316	0.448166666666667	0.360098576817283	0.394529313522029
149	3.06760988314551e-06	4.26281018994405e-05	0.000324585269550476	0.0004773170179976	0.468578209735448	0.829056463887821	0.635095829863019	0.0551396346536706	2.89632832748106e-07	0.00314506577464403	0.0284730249360313	0.00205654443896814	3.61614119980217e-06	3.84071308861433e-06	1.36080011990938e-05	1.91601701244759e-05	30.9956827731367	37.7098373761037	39.3272928517399	39.8526196843595	0.525326832619612	2.14278230825585	8.85693691122287	3.67785830168577	26.3176290108859	8.72134127580648	4.79919578520094	35.5432198183624	0.06675	0.21875	0.35675	0.4885	0.467849413755425	0.371176005733118	0.36297884372063	0.390595658928817	0.439185036729993	0.427325119003093	0.0101423884933595	0.104429230206879	-0.0187365759567188	0.00570916020546092	0.0165019901629535	0.0573333333333333	0.177166666666667	0.328166666666667	0.466166666666667	0.35701482714875	0.411531167894205
150	7.74595415220298e-14	4.80909517336778e-13	3.52714297492916e-11	3.58323448467822e-11	0.147417261176847	0.914541428514089	0.227027873788706	4.00321646212248e-07	1.47304388666376e-08	7.02859250342153e-08	4.52997779410883e-05	3.2785799598748e-12	4.65035696224079e-11	1.48741017460353e-10	2.87475706705957e-10	6.33146926881453e-10	67.4736417694003	80.0953019563167	79.483734167181	81.5825085773249	2.09877441014396	1.48720662100823	14.1088668079246	25.6927814765932	32.0885306069958	29.0568283727316	16.6353101992372	87.2096345506775	0.07075	0.23125	0.36275	0.484	0.425432250944399	0.390048690443334	0.376842084377522	0.389269343688543	0.432218932444875	0.392298189376464	0.0027142758120083	0.00381609784348939	0.0314554119896859	0.0388669532622005	0.0176654919740081	0.0466666666666667	0.1845	0.310833333333333	0.4425	0.439432291701051	0.274484921210337
151	3.73941185688529e-10	3.9525141080758e-08	1.14314988235791e-06	2.31847805361962e-06	0.867191683604144	1	0.95683769933141	5.73675553812777e-05	8.25942255164072e-08	1.99795119114192e-06	0.00204587852305456	4.78043509322392e-06	1.52196910379608e-08	7.25378127659405e-08	2.3888791174122e-08	7.20914805390826e-08	49.9272377447633	54.4778918278826	54.2961755063443	54.3241402725835	0.0279647662391653	-0.153751555299095	4.3969025278202	16.1876284064747	28.7442630685655	22.5970117805555	9.5079117783298	52.4377580940226	0.066	0.231	0.34875	0.4705	0.453234249112773	0.389287773675845	0.334721262848508	0.406729917015307	0.382744409141809	0.392141113787165	-0.0232364878559459	0.0665015846261716	0.056539622115435	5.73241263956208e-05	0.107925212758643	0.0471666666666667	0.186666666666667	0.303333333333333	0.439166666666667	0.374384523498162	0.320324861054121
152	2.09896057897459e-15	7.18316414909324e-13	1.00468106911173e-11	2.44676027748345e-11	0.797329700139525	0.657100641100391	0.749372843387128	0.000108877022351643	2.13281256049517e-07	8.73932421134454e-10	8.32330557176874e-10	6.59888861432931e-11	2.13581796889378e-13	7.63702695053908e-13	5.69816057302979e-12	1.10536185809548e-11	74.8932090362796	79.2058567859349	82.4186317692584	82.4845803177595	0.0659485485011828	3.27872353182465	7.59137128147995	14.9761776898704	26.9088388333075	37.5877133526301	37.682851534948	80.1349240107407	0.06775	0.22825	0.3695	0.501	0.402325441127348	0.403049189205809	0.2901040585643	0.397198526627471	0.350297337079589	0.357314168855617	-0.0370399974292091	0.00165002948224191	-0.017237635488044	-0.0041762367352867	0.0791883385634419	0.0493333333333333	0.1855	0.310333333333333	0.4385	0.431752110616451	0.451375911405099
153	6.45872784223399e-09	1.03808636273812e-07	1.17625683201738e-06	2.40678922449308e-06	0.953404874858921	0.848420704983544	0.508839212628001	2.10779895165025e-05	0.000174831630831821	5.88338070756245e-07	0.00178610363380733	1.73484503624131e-06	1.90425987102194e-06	6.60019641499182e-06	2.57395306529353e-05	4.10494483929244e-05	43.9860486953767	52.2219197073791	54.2237368189817	54.2271510664214	0.00341424743965035	2.00523135904223	10.2411023710447	18.0893245323532	14.0839245254338	24.9500892380511	9.75731725177684	55.0748900997919	0.0705	0.217	0.36475	0.4905	0.406718095653348	0.330143291496443	0.359696444966746	0.423270893617241	0.430179164737358	0.406750953956008	-0.0754512722239467	-0.0171464645986971	0.0559991339548116	0.0772611716112935	0.142430279233315	0.05	0.186333333333333	0.3165	0.458666666666667	0.426464485051921	0.434268852343475
154	2.2053824915138e-08	2.29351418128531e-06	2.29862183613891e-05	4.25825788856545e-05	0.779843183272563	0.884690959368689	0.921602839746999	0.0253346168467466	5.85199224453815e-09	0.000865955183031987	0.00213861316297897	7.54849793985015e-06	4.14652267843954e-08	5.20559034969201e-08	6.27506113700706e-07	5.39965619196172e-07	41.414869188935	44.871936483134	46.527002397459	46.6051357282558	0.0781333307968453	1.7331992451218	5.19026653932087	5.00086754195399	33.8832644565355	11.0942559978448	9.42659234889834	51.2366642066709	0.06075	0.2275	0.3485	0.48025	0.419337765484563	0.336770407997163	0.38242841553892	0.37591630008207	0.393205041901629	0.376154732323834	-0.0327084383459709	-0.0419919737915119	-0.0367384243100661	-0.0262753334875875	-0.0370791149659287	0.0503333333333333	0.179833333333333	0.3165	0.449	0.438815651030155	0.389585589081553
155	1.81480116345184e-08	4.75528558834222e-06	5.58928468450148e-05	8.14963888520351e-05	0.411794051165192	0.886415353754419	0.990660712735564	0.00163638334445498	7.50048502114147e-08	1.51457787718387e-05	0.044820590096298	2.47008491236899e-05	1.08989081509418e-07	3.76753471687535e-07	1.01898028094539e-06	1.99078529285369e-06	41.8234535955635	43.1087262599831	44.1547580073238	44.8283731062838	0.673615098959999	1.71964684630075	3.00491951072036	9.91835766324039	28.9309496342557	18.7190999034738	4.02537742616914	48.0783657269586	0.0645	0.22175	0.35975	0.47275	0.422275246448008	0.376459282950654	0.426594238984061	0.422423267659883	0.409842061800113	0.391079080479879	0.0754442988018109	0.0934278458999168	-0.00256562790005607	0.0436306505851166	0.161220862716125	0.0496666666666667	0.178	0.318	0.452333333333333	0.412139500557828	0.399700621369275
156	7.34403314565225e-10	4.19577336106324e-08	1.00767281339517e-07	2.1163577371398e-07	0.796822762719597	0.296242760129545	0.369671783373769	6.64626312842173e-06	1.50409585237576e-05	7.43419372405916e-05	5.92525136141434e-06	1.74432101683955e-07	3.30603204298765e-07	1.24404077445226e-06	1.8940922315914e-06	3.8883001230043e-06	48.5224674398341	54.3387919518573	60.3763755792752	60.4426618495345	0.0662862702592975	6.10386989767721	11.9201944097003	20.2924413301716	18.7323430830929	15.6970013301398	20.5121958450563	60.929673807453	0.06725	0.21775	0.34675	0.48675	0.429723221875723	0.413847009553147	0.362628056732519	0.398910858370606	0.418403466143053	0.431078973804942	0.00352834982057901	-0.0729724079546803	0.0678556799971146	0.098910870181823	-0.0674543864469593	0.0461666666666667	0.1825	0.308833333333333	0.440666666666667	0.461241829217314	0.279195903349724
157	4.97801626504236e-08	1.50244192368755e-06	9.3421712772751e-06	1.68308492754734e-05	0.643998191198016	0.666304940202546	0.584928032185436	0.000119855012212782	1.11994217632177e-06	0.000170836985681962	0.00222230188846744	5.40819175942988e-06	1.45807533495825e-07	6.79466912761144e-07	2.46394962443438e-06	7.6745088929214e-06	39.706309009227	45.8886015076423	48.8937819094426	49.1073330368672	0.21355112742458	3.2187315292249	9.40102402764023	14.7949661375033	23.7100833981167	14.1274016508942	9.35621838595034	52.1141617476729	0.0655	0.218	0.34975	0.4885	0.414301273338393	0.395417052529581	0.395590443343772	0.423286067039422	0.401387523309897	0.445218247655515	0.111873268336356	-0.0286036269997764	-0.00922514086916821	0.0115824641709758	-0.0163646126027677	0.0475	0.1785	0.313666666666667	0.457333333333333	0.359323606977838	0.396737354013979
158	1.55977756607723e-11	2.05580662435439e-09	2.14147695840907e-08	4.25952444527066e-08	0.601374415867915	0.676276504756155	0.719291317383547	0.000109412711341094	4.57254281313995e-08	3.04606022970674e-08	0.00127670295985439	3.25737244741663e-09	2.02301784790138e-08	9.82550283159277e-08	9.95118321549918e-08	3.40603232743999e-07	56.5202364681609	61.2993772155751	64.1803245367191	64.4532524734968	0.272927936777705	3.15387525792175	7.93301600533596	14.9669165232744	29.8900460511759	30.6779561665717	10.3759086740847	70.7691127989784	0.066	0.22775	0.359	0.493	0.421208378516388	0.420875200049764	0.335080769875649	0.380088638529421	0.354815240324838	0.392905925568799	-0.0634535921632752	-0.0538248336937212	-0.0326982594463765	-0.0396376681857526	-0.071392646840816	0.0478333333333333	0.182833333333333	0.305833333333333	0.460166666666667	0.415845197882183	0.317346461966427
159	2.10205225776295e-11	3.91629291691237e-10	4.39856038354626e-09	8.35856635938257e-09	0.502568144324981	0.639975878684588	0.322595116997405	0.00336949412339433	5.68014360982347e-08	1.51834173704203e-06	1.375559141882e-07	1.87989131731203e-08	7.09700630706657e-09	2.20822662173049e-08	1.36709355760749e-07	2.68804966209156e-07	55.9022623323399	65.0780570174975	68.0193190118589	68.468828159901	0.449509148042125	3.39077114240354	12.5665658275611	8.59574462183991	29.4695745400113	23.1246188876939	27.7569112148321	66.4769825708157	0.0705	0.22525	0.35775	0.4995	0.487385322938607	0.41472706485561	0.383604906629676	0.426253641085272	0.423441166794524	0.414982838990266	0.118505444344167	-0.00516205172655786	-0.0096232821281493	-0.01306524121748	-0.0477937756315149	0.056	0.180833333333333	0.3115	0.445833333333333	0.37509083763298	0.459668837667929
160	6.54291015512235e-07	4.78316239508042e-05	0.000309895182288565	0.000529950306266651	0.759442183777474	0.831016320985289	0.917101292977734	4.57209523717638e-06	5.01048371713463e-05	0.0161557390684141	0.0227843677026411	0.00043648351356777	4.03540070227792e-07	1.8301410281641e-06	1.64526718651834e-06	4.66312798404977e-06	34.2754132328628	37.421722227904	39.4570016327052	39.5507682683019	0.093766635596694	2.12904604039795	5.27535503543913	21.0086707029777	16.4441395054291	5.7858439986594	5.18487069262846	40.1099554322822	0.06525	0.22025	0.347	0.473	0.415274147253237	0.372191848138225	0.396577242846832	0.370760629943926	0.362471762966594	0.375242210036391	-0.0150627533682897	0.0933559914643846	-0.00618818762104582	0.0172329496089676	-0.0156151852626245	0.0441666666666667	0.187	0.323833333333333	0.449833333333333	0.396597740557651	0.330302798029578
161	1.46458203867101e-15	2.4941605295557e-12	2.99148552287764e-11	7.16426370905602e-11	0.791333105228829	0.623364088146507	0.960039773767469	3.20312912651158e-05	8.03729357133286e-12	3.79479790227739e-10	0.000117497246955475	2.51690401447831e-11	2.9250213437641e-12	1.71479992882937e-11	5.11411674283446e-11	2.04438123683038e-10	75.6320801113616	76.4395352649008	79.8696883109806	79.939690834959	0.0700025239784736	3.50015557005827	4.30761072359746	17.2933080421999	46.7566209392862	39.2156831775792	14.8324348851165	82.4178072200775	0.06825	0.23475	0.37775	0.49525	0.449522144894145	0.358357100428898	0.383159158358474	0.450629960065173	0.40501775401553	0.407354073313752	-0.0537600190623149	-0.0071758919412279	-0.0111840517711975	-0.0099809760800311	-0.0209301864468514	0.0485	0.1785	0.317	0.456	0.422730917086907	0.371081902017131
162	1.33720105665429e-16	1.53085751444531e-14	2.94840306483378e-14	7.93630254006893e-14	0.958790101866942	0.147984435780595	0.168802626367525	0.000375789813870986	8.06039573515004e-15	5.36243522002429e-09	0.000723322940757872	1.23211160783892e-12	2.91121463095694e-14	8.01548198080346e-14	2.57771806267649e-14	5.38240462301496e-14	80.5418829566042	87.6970860804067	95.8477627014654	95.8504326900875	0.00266998862207402	8.15334660968074	15.3085497334832	12.6488846028906	60.3204900835935	34.0532469143782	11.428339654447	89.4948351834408	0.0675	0.237	0.35825	0.48375	0.378653272615084	0.451741578591037	0.426057898872969	0.372107457863105	0.397232135080345	0.395775936885873	0.179727885068578	0.0023735713491704	0.148165196868063	0.00106044310614188	0.248480573309471	0.0505	0.173333333333333	0.302333333333333	0.449333333333333	0.393165140864761	0.418137851505594
163	0.00411772280592931	0.00463620254361782	0.0190963143878282	0.023884856030654	0.431128349739794	0.814038834250312	0.338122812018538	0.304049743805482	0.000400843409671013	0.01942513436712	0.0983823743111921	0.0078488157139694	0.00372332948068135	0.00568115724361463	0.0214067131139588	0.0239134724499815	15.3000323529777	25.4003183285822	27.0273988212648	27.6471807080234	0.619781886758574	2.24686237944115	12.3471483550456	1.05634737957826	12.528257698008	5.46283240636149	2.73157248909956	31.364515505959	0.05675	0.224	0.346	0.477	0.443656162913872	0.461129824512532	0.275623281953008	0.409533678234959	0.40035545145641	0.379696028354014	0.0435302948078516	-0.0692794513074432	0.0673934608731229	-0.00469781943398619	0.0444395518493446	0.052	0.194666666666667	0.3235	0.460166666666667	0.4467949711883	0.450428469047077
164	1.34277679260151e-07	3.92568996012093e-06	2.19184678670233e-08	3.30521497309417e-08	0.327494036537651	0.000649016250859214	0.0039092129293225	0.157044395373086	1.49118932995714e-05	3.64615566519564e-06	7.77563529640325e-05	8.11563316829317e-07	1.16668851705211e-06	5.11264633336095e-06	1.60300259516452e-05	4.72999525628233e-05	37.6190370049153	43.5736741338333	64.1235878122388	65.0823694410356	0.958781628796714	21.5086953072023	27.4633324361203	2.00245764345345	18.7487773387929	21.4424146654346	15.612077546908	57.0285385623744	0.057	0.22275	0.35825	0.49175	0.446986374411967	0.391741058752483	0.318280369942262	0.403631253138866	0.381701209621596	0.404113338591844	-0.0344481389391811	0.0626068852591457	-0.00347640800146778	0.105586294923598	-0.0172068100292964	0.0505	0.187166666666667	0.313666666666667	0.4515	0.427500528432168	0.389303126016347
165	1.38714481225545e-09	2.02891099081988e-07	9.41317270776114e-07	5.75760037079081e-07	0.0774806757230391	0.202115829467944	0.468042887859977	9.5810634130006e-06	4.08057571041122e-07	2.33140891662017e-05	0.00120352917004126	2.45456980982514e-07	1.77832059776517e-08	7.9601109287509e-08	1.54089004906776e-08	5.49890685756647e-08	47.1974247882245	50.6469196276885	54.7884250096686	57.9053962189064	3.11697120923782	7.25847659121791	10.7079714306819	19.5931792172823	25.6558453597136	17.8973877942972	10.4849186518295	60.0685374186196	0.06725	0.22325	0.35125	0.4915	0.473528683932776	0.363952816909116	0.407842100227768	0.394131306337683	0.420820676613238	0.449934591573038	-0.0396267481319277	0.0278476501545868	0.13114124858829	0.0491853560802101	-0.0330973944518942	0.0465	0.181833333333333	0.310666666666667	0.4585	0.404210453152673	0.339659900030729
166	1.93236364687765e-07	4.02196928123446e-06	8.08884147322919e-06	5.22016983645555e-06	0.0865340507200111	0.121995500534792	0.166810469014161	0.0734171176463399	4.29173067914874e-07	0.000499183712513367	0.000108333235537765	9.79501476852791e-05	3.4532182701123e-06	1.42593694685137e-05	2.80375370224503e-05	7.37959162926058e-05	36.8519242713592	43.5149675209177	49.2693291048563	52.2070257181767	2.93769661332044	8.69205819725903	15.3551014468176	3.20491958736875	25.5584918504301	12.1187119749757	14.985625879719	44.320547677668	0.06075	0.2165	0.3515	0.48775	0.427489917060401	0.485992489860669	0.461729887195585	0.382126524256669	0.436435490706415	0.394637247714082	0.0747402302130767	0.257341084109147	0.0332573860938588	-0.0123732163587	0.0484928132421567	0.0523333333333333	0.175666666666667	0.318	0.448333333333333	0.389585876200011	0.486335731771618
167	1.98360751659785e-10	3.00689334201489e-08	1.52392595270165e-07	1.38501290820823e-07	0.141827840402155	0.269620365963884	0.506802860661117	8.70845591241476e-05	8.44071639253258e-07	4.36570769167786e-06	4.83594088495679e-06	2.14070988549629e-10	1.08395285725116e-07	5.14632920669245e-07	1.75388822963581e-06	4.60242941583715e-06	51.2453958444385	55.114029559496	59.3514421990549	61.5094568055356	2.15801460648072	6.39542724603962	10.2640609610971	15.3979100033457	24.2545565525816	21.097177155305	20.9011899548477	77.331518182527	0.06725	0.2235	0.3615	0.49775	0.391990778483331	0.365386949947886	0.459662600461749	0.407862969130251	0.438764301827076	0.432703685285211	-0.0495768759977857	-0.0287381557883338	0.0210886188022227	-0.0148446119147643	-0.0268155693404408	0.0486666666666667	0.183166666666667	0.317166666666667	0.451166666666667	0.400457859932874	0.36305273255776
168	4.36204647053118e-11	4.49073523353437e-09	2.76339251734232e-08	3.07722178025792e-08	0.192044160835738	0.331138630531916	0.454206285063415	0.000137395317034841	6.51075014274819e-08	1.19579731547632e-06	9.93294700223135e-06	1.66618031495539e-07	3.77329542677103e-08	1.66904055820053e-07	1.16631310518265e-07	3.98943861602042e-07	54.3892521951784	59.5077307730171	63.5575219066159	65.2593876376777	1.70186573106184	5.75165686466062	10.8701354424993	14.5375258202557	29.2051031058818	23.583967141265	19.5242729396668	61.0449848943151	0.06475	0.21725	0.35925	0.4925	0.427814050415045	0.361276440746015	0.42180137891946	0.423491094930369	0.417258126789666	0.433683481024507	-0.0460367837572329	0.0126001171616339	-0.032397015115299	-0.01659001617624	-0.0536405930254346	0.047	0.173666666666667	0.3125	0.4475	0.394917334190638	0.494518855286031
169	2.93003610119987e-14	3.5574721216637e-11	5.48170971718336e-10	1.29107761669323e-09	0.934791977213179	0.773792818780133	0.981534917167741	0.00015068197541859	6.7369087195102e-12	1.22814098396031e-08	0.00247661018235436	5.20655768115366e-10	4.67424325381013e-12	2.73668497210394e-11	8.47045883155574e-11	3.38680438946112e-10	69.474747155713	70.4950949525519	73.0063280338145	73.013022108833	0.00669407501845853	2.51792715628108	3.53827495311998	14.3636664730921	47.1025178776454	32.4418315749026	9.15779346788258	75.2015718876744	0.0685	0.2405	0.368	0.488	0.428162748337381	0.34746293175959	0.287192052279254	0.409517792690108	0.350320603490205	0.360465219174916	-0.0289762692133103	-0.0426866537598441	-0.0268163496178575	-0.00731320876332848	0.0848663103375174	0.0503333333333333	0.1835	0.313	0.457166666666667	0.387619116568059	0.339680385533874
170	3.58811587969749e-07	7.2246031268446e-05	0.000259305944459392	0.000456617056466691	0.872915647673715	0.609133197798478	0.955443046767654	0.184622560817169	9.72739143466911e-07	0.00322470346852593	3.70312418401085e-05	0.000141227569700884	1.55255799369408e-05	4.4185619026862e-05	9.40663606845301e-05	0.000214086091732196	35.5457635616985	36.3857390891571	39.954693631822	39.9802795891228	0.0255859573007911	3.59454049996566	4.43451602742425	1.76001567226604	23.9813396905502	8.67576000836016	17.0177893095624	43.3038286403133	0.055	0.22075	0.34425	0.4885	0.492498996190473	0.396942075467309	0.404609923820344	0.416252869033398	0.424337714451428	0.415052361237473	0.0867000388827958	0.114623941718873	0.0903357835763845	0.075922590540012	0.135128915102199	0.049	0.180833333333333	0.316	0.4465	0.418689321112319	0.393324103760652
171	2.08297880756613e-10	1.13948545929473e-07	2.01601127684141e-06	4.07582996238926e-06	0.955278515234878	0.973615924550598	0.999280795116658	0.00681213999706589	1.53289732182156e-07	2.8686728961402e-06	9.73202988187476e-07	2.48086102210008e-07	4.11545461183992e-08	1.05750356075291e-08	2.6591702473925e-07	9.67538354412494e-08	51.1438129018352	52.0033526385378	52.8519562009969	52.8551011056334	0.00314490463642869	0.851748467095604	1.71128820379818	7.32184614262223	27.5474197133499	21.9024510218769	23.980421828941	60.0416289797683	0.06175	0.223	0.35925	0.50375	0.437257907241984	0.412372080273654	0.420760715260622	0.417363145308861	0.381014611640255	0.398416000227565	0.0297626820734925	0.00134698844928106	0.206946935280006	0.00949418726014799	0.180766600074288	0.0491666666666667	0.180166666666667	0.314166666666667	0.453833333333333	0.437670169315356	0.436522067256627
172	8.13043937672367e-10	2.15678575835171e-07	1.1399485591207e-06	1.32621466016634e-06	0.226228453085198	0.384420267632109	0.760951491910099	1.26159131146914e-05	6.35153819431481e-07	3.55423155427836e-06	0.00397137050429731	1.13197173733889e-06	2.00127609130916e-08	8.98593650517304e-08	1.369314856783e-07	3.57826928432783e-07	48.3106095264957	50.5028613358736	54.303289653195	55.7677078033157	1.46441815012076	5.26484646744211	7.45709827682003	19.0677460103934	24.8024895754261	21.4913778171176	8.29685904917278	56.1751098300576	0.0705	0.22325	0.3645	0.483	0.365422994459972	0.369464211429	0.39641701474785	0.397357263367878	0.408684895634398	0.377813530108938	0.00329438585364926	-0.0553630096744065	-0.0551343668738265	0.0230422504804739	-0.0478730603578497	0.0495	0.1825	0.319666666666667	0.453666666666667	0.357489362398399	0.41600454194891
173	1.32587995135275e-12	6.47730097764836e-11	7.44291531997683e-10	1.73573249982812e-09	0.890453351426384	0.67683910920892	0.470481303105257	0.000133013147727341	1.26676252787898e-08	1.92360932553082e-07	9.03738127472597e-07	3.46347720684271e-09	4.74280406628713e-09	2.36035088573268e-08	6.94084707001211e-08	2.38838556500385e-07	61.6173682002045	69.1467629050239	72.2780126401412	72.29698235244	0.0189697122987127	3.15021944741602	10.6796141522354	14.5986025138945	32.3816623008806	27.1083934396793	24.1230128256775	70.6198388732687	0.0675	0.22875	0.367	0.4925	0.414128478632903	0.42073706796916	0.401577059819747	0.438895866233106	0.403487724777798	0.387933897807626	0.101134652341434	0.0777071197330468	0.0441825488256554	0.0519922034256012	0.130884659817508	0.0493333333333333	0.182	0.316666666666667	0.4425	0.330933045720743	0.391891778027247
174	2.01507967349201e-08	1.35693934291386e-08	1.78172850292349e-07	2.10185519912995e-07	0.221152066690319	0.623193636608301	0.0637287660226031	0.701489581575356	1.98227716504953e-07	3.49569352094529e-06	0.00437106039551361	1.3787778624049e-07	1.6088246049824e-06	2.4112073260984e-06	1.26884277719449e-06	1.96303637049224e-06	41.6040497160357	56.9587178784568	58.9631201018419	60.4599999913407	1.49687988949881	3.50128211288393	18.8559502753051	0.146926911776063	27.050316996103	21.5232247128806	8.12285770349808	61.5207848150164	0.05375	0.22025	0.35575	0.477	0.379663370561819	0.27082200216716	0.359700049886144	0.413295137192712	0.422694311426483	0.372511697983813	-0.0888097776837219	-0.0597537470678168	-0.115546988152045	0.00163667724899377	-0.0813991097259527	0.052	0.178	0.311166666666667	0.448	0.454114102966117	0.40906656314229
175	1.44790007257028e-07	4.94754003871571e-06	4.53085743661478e-05	6.97986076191054e-05	0.464155861478256	0.814718951708751	0.731592961210111	0.00578477654957694	2.20244763313242e-06	0.0304715232955731	1.70012620694153e-05	0.000103789266272202	4.75530485119645e-06	1.08034439462905e-05	5.21379232591343e-05	7.25027504303435e-05	37.4602563742228	43.0124806369568	44.7188165599655	45.2546710376628	0.535854477697285	2.24219040070602	7.79441466343997	7.61615283775245	22.4098223505098	4.68249149242183	18.4987852853537	44.1602219158881	0.0635	0.226	0.35075	0.498	0.374351646347581	0.436035629699924	0.41964718783608	0.408773938114877	0.396226838446327	0.402252676141013	0.122551932607449	0.00595302251680679	0.00142880945714789	0.0361864764384099	-0.00377966736110207	0.0505	0.187	0.329833333333333	0.454166666666667	0.407320784446144	0.364725920520289
176	1.34906156465256e-09	2.44402763126704e-07	1.17944956007705e-06	2.0816947815105e-06	0.534138254401177	0.493997002110934	0.770249824105677	0.000804481817454368	5.42736272593125e-08	8.00359028028989e-05	4.72037689140601e-05	1.1271727706866e-06	7.09271337704526e-08	2.53556697925561e-07	6.87964910261478e-07	1.46177409274609e-06	47.2554593065797	50.2079534068034	54.2168578892815	54.6033704755973	0.386512586315803	4.3954170687939	7.34791116901761	11.230864070295	29.5578062373588	15.5574437396535	16.557226088009	56.1860280256985	0.06475	0.2255	0.3555	0.48625	0.396795524532167	0.347021603514437	0.42883129292263	0.387622675858026	0.410881403551135	0.382664347146737	-0.0223126323915519	-0.046572755425461	-0.00290695475784808	-0.0131535928485158	-0.00176173093188839	0.049	0.181	0.3175	0.444833333333333	0.397815521370928	0.406937895911934
177	0.000131705869160474	0.00347511537347967	0.022123063922273	0.0327652686689135	0.974006166187182	0.997030920629414	0.979743330206085	0.00229882920216005	3.42161944154889e-05	0.0651577433729422	0.166837571522199	0.030098554223422	2.67357532253426e-05	7.87150492121777e-05	0.000125269383088541	0.00031266520837964	22.9144829695433	26.204140488524	26.5335261964647	26.5345879268425	0.00106173037784174	0.330447438318515	3.62010495729919	9.29418077214632	17.167943301678	3.40097882662667	1.91113197257619	26.8363253259481	0.06625	0.22525	0.337	0.47725	0.44473189565375	0.334079315074115	0.386417087448138	0.394002747972666	0.407642386031743	0.398300921864115	0.0336444135544042	-0.00869203961196507	-0.0118027884552649	-0.000418149209035757	0.0287430746567614	0.0516666666666667	0.191	0.319333333333333	0.463166666666667	0.413852056287019	0.317552518662773
178	1.18900633542524e-12	4.64150811163198e-10	1.52069077674222e-09	1.57411067846046e-09	0.16125855389539	0.165198064207699	0.469478443275242	0.000188690323298908	2.41521329792054e-09	2.69466979595372e-07	2.34522222138035e-06	1.73652190219129e-09	2.18280898264079e-09	1.13862092520645e-08	3.74769193280948e-08	1.31262926273626e-07	61.8423453597352	64.6922550388917	70.5712301776512	72.5336144531175	1.96238427546632	7.84135941422574	10.6912690933823	13.9404848689819	35.6061701242452	26.4570230924292	22.2891973994047	72.29588114972	0.06725	0.224	0.365	0.49475	0.449078045720132	0.391155668746367	0.308390394874415	0.393630679304215	0.377083435028241	0.415725471765343	0.0112495003899152	-0.00060609155586983	-0.0217455153615099	-0.00398070508618724	-0.0143811756146872	0.0495	0.1755	0.315333333333333	0.446666666666667	0.440534937384609	0.395128381781964
179	5.47118028568332e-10	2.36455175470614e-07	2.00948853277332e-06	3.19865822407286e-06	0.428339257148352	0.668937324059429	0.958460376035612	0.000624807819180839	2.06589462347556e-06	1.73154972165254e-06	8.58267225766551e-06	2.84674474302786e-07	1.29848906613574e-07	1.76797764317058e-07	7.18465910126578e-07	1.36286327534745e-06	49.1353716898011	50.2859590709413	52.8602348116401	53.4875570006625	0.627322189022379	3.20159792972117	4.35218531086139	11.7005751604538	22.5327671152118	22.8720111270304	19.8034700066328	59.6939045863756	0.067	0.2245	0.36525	0.495	0.384139591624181	0.371012027887806	0.261127523261542	0.394742494669818	0.406826726593807	0.381955936790093	-0.0793575418172647	-0.00662839186521515	-0.0850712547850433	-0.0083701864761666	-0.0041161564238915	0.0506666666666667	0.1855	0.319	0.449666666666667	0.382072333491668	0.420347780578002
180	8.53990334556146e-10	2.99677386231233e-09	5.63242389444338e-08	9.33357032095996e-08	0.407061219925651	0.840457349698082	0.217349859608061	0.00657571258232021	6.71504981595977e-07	2.17072189430423e-05	6.02249611137221e-07	2.05238033416666e-07	1.20716388981819e-07	3.36648686320852e-07	1.14353034398701e-06	1.85577780012562e-06	48.2082675288839	60.4361456700208	61.8110915692596	62.4984591206012	0.687367551341595	2.0623134505804	14.2901915917173	7.385354008371	24.6952204217378	18.0333198777953	24.9050338943653	60.5200523717838	0.06125	0.2165	0.35175	0.4975	0.380089943053043	0.38295691696863	0.293341052306392	0.440686664555365	0.411720845274433	0.401716388890382	0.00676799562889443	-0.0917701172117766	-0.00223594868637205	0.0514857655459213	-0.0116159463411269	0.0486666666666667	0.176333333333333	0.311	0.446666666666667	0.471953567843829	0.433351313458673
181	1.98260721715587e-09	2.93246143532419e-07	4.81824791576835e-06	9.18485733751294e-06	0.746089741046754	0.967219164119565	0.961493336509428	0.0072561644233601	4.46056808066232e-08	3.36440050465202e-05	2.45575215333243e-05	5.89645656535488e-06	1.39388541955197e-07	5.80224287010473e-07	2.18751789855019e-06	5.98471719135368e-06	46.4525831066785	49.7776720102775	50.6133459815974	50.7181921779556	0.104846196358267	0.940520167678187	4.26560907127714	7.20843732631693	29.9381185904531	17.1999791254802	17.7985120524081	51.8871111166748	0.0635	0.2305	0.364	0.4985	0.41673719203135	0.35622009685199	0.458329107976616	0.415058461758538	0.42039551539724	0.380983425901604	-0.0712863542269846	0.0542593629390001	0.0911618240957168	-0.005932203361453	-0.0445994950657605	0.0508333333333333	0.185333333333333	0.323833333333333	0.4555	0.380203589959734	0.413272083916714
182	4.1515864094929e-11	1.07093420231894e-08	1.55399965960027e-07	3.04201875706334e-07	0.636683040621251	0.846329573047184	0.929497044397427	0.00229926007905003	1.08187331847622e-09	1.31365269414335e-06	0.000238650399039309	3.77117676822678e-07	2.20300941878819e-09	1.04813112284733e-08	1.37406053608238e-08	4.20244158088265e-08	54.4917871629368	57.5057307951793	59.3029207019572	59.5260272110536	0.223106509096397	2.02029641587433	5.03424004811677	9.29383744106872	37.1714286618462	23.4031204854346	13.499316230862	58.9815108330751	0.0655	0.2315	0.362	0.48775	0.458632510533224	0.359886412748892	0.269807506753222	0.39910923639807	0.401282188509125	0.36636009090874	0.00357079291206301	-0.0154525132608491	-0.0798798300484345	-0.0080779200143133	0.0138874001014207	0.051	0.181333333333333	0.315333333333333	0.450333333333333	0.40921002227362	0.412903943038007
183	5.20951546885478e-08	9.79779449702991e-07	1.09309259581036e-05	1.74760557684552e-05	0.46941493654381	0.835864986586354	0.585396700107487	0.000353073601935353	6.19163780770216e-06	0.00017211403263376	0.000197998515780193	8.82752726682762e-06	9.45294172659162e-07	3.62198344455663e-06	6.99627857667257e-06	1.84995950856934e-05	39.6108135747199	46.9118446237408	48.4833857709382	49.0067386418377	0.523352870899544	2.09489401809697	9.39592506711779	12.7654872952999	20.428026317124	14.1133920925113	13.8499831174668	50.8231777862568	0.06375	0.22525	0.3535	0.49175	0.443204290832342	0.369157499808958	0.35959938422037	0.376824547269379	0.382012393199058	0.37245426243539	0.0611983978147156	0.000892311235072201	-0.0537487660052143	0.021868038493662	0.0331712543111944	0.0471666666666667	0.188	0.317333333333333	0.453833333333333	0.329840679945962	0.404741799043305
184	3.03680241913796e-10	2.08846149366911e-07	1.67215954295174e-06	1.84166685293193e-06	0.207138555353754	0.501340122205164	0.9505788970556	2.14639554887265e-07	2.20049927693076e-06	1.57047360491772e-05	0.00448054552664356	5.43635679647127e-07	2.48704693390785e-09	1.26985215735781e-08	3.16797870867557e-08	1.04496131656153e-07	50.3600864301407	50.578744468643	53.3291190864184	54.9204327007174	1.591313614299	4.34168823207438	4.5603462705767	26.8965692320098	22.4115221643806	18.6499989373024	8.07801671890775	58.0517080513218	0.07075	0.21525	0.3595	0.47625	0.41913760270735	0.409686997122619	0.332093864433526	0.408847514531708	0.376876191358482	0.397204305443619	-0.0148972934003024	0.052387553607491	-0.0218328844054566	-0.00863173678558028	-0.0122490598974329	0.0461666666666667	0.177	0.317833333333333	0.447333333333333	0.403432991294611	0.423148429683901
185	2.42953469103319e-06	0.000260347751208802	0.0022502082920852	0.00349750316643114	0.67415382129054	0.976994533830844	0.99635471852944	0.0200562524728198	6.05138089007731e-07	0.00122386836712638	0.0120190437771381	0.00267657381506017	2.91011899676938e-06	9.2496794864046e-06	7.4305211622011e-06	1.68667324374188e-05	31.4919366742542	33.1167599126202	33.7405865525361	33.9173681250177	0.176781572481559	0.800608212397492	2.42543145076343	5.40699152824436	24.8958098830826	10.4539594350845	6.30805773002976	34.7409767670939	0.061	0.21775	0.3525	0.48275	0.387026456559036	0.424001964763957	0.405752949322148	0.409539451790987	0.427331613765631	0.411783770667877	0.0477247928384226	0.0887094089838755	-0.0202508064664717	0.0277151189923205	0.029554693221083	0.0501666666666667	0.177333333333333	0.321333333333333	0.457166666666667	0.374047635803304	0.466414663468075
186	5.67881656691969e-06	3.37751377940397e-05	8.88944690434467e-05	0.00016087846430106	0.841285963839047	0.460183024477341	0.276863324949535	0.00123884647061324	0.00163919146153465	0.00545480833382464	5.15989067504166e-05	0.000196528681697695	0.000133869405203296	0.000273025390885364	0.000136173022237559	0.000177968881483527	29.6827881823046	38.2906238521609	42.8996430877814	42.9397426897995	0.0400996020180173	4.64911883763853	13.2569545074948	10.4314916660533	9.91520199162187	7.72212732941807	16.3884421422808	42.3781075114286	0.06225	0.2165	0.34825	0.49475	0.390029669530948	0.414605065277969	0.284630819142809	0.399368874420112	0.39435674431975	0.373419466390142	0.0200875343285756	0.00402687176170759	-0.0478298780070585	0.0353517810916275	-0.00560422624508381	0.0473333333333333	0.190666666666667	0.3215	0.4535	0.456165990516374	0.346118399885672
187	5.5165960653723e-11	1.04400134200767e-09	2.7710140612518e-08	3.70534215363534e-08	0.263870890684547	0.85576620974947	0.451944482809809	0.000261642983260084	2.18518448507273e-07	0.000208381211428166	8.51903661109081e-08	1.25780213460816e-07	1.26150486873036e-07	4.48042292237801e-07	2.34016664641403e-07	3.86556318655708e-07	53.9022654672008	62.8472682432985	63.5507870103756	64.7991211267581	1.24833411638247	1.95185288345965	10.8968556595573	13.3267759935252	26.8619547207363	13.7539586097155	28.6843281592392	61.7512328682293	0.06375	0.221	0.34875	0.50475	0.486501301280464	0.500206250898714	0.406131458443075	0.39725924852145	0.381004191667144	0.436944371284891	0.160447693819862	0.0893049440707119	0.230007133780737	0.014628484875031	0.230158078720181	0.0468333333333333	0.178833333333333	0.313166666666667	0.450166666666667	0.466948086178826	0.367879528782771
188	2.23207690508201e-08	7.31345833753656e-06	1.52187161039003e-05	4.07067592713976e-07	0.000830315175716544	0.00504880630973113	0.0966447278435648	0.0201080796601868	2.60411847996372e-05	1.02051501769708e-05	6.3167827489659e-06	2.50557797635748e-06	5.22272722820898e-07	9.55339360657636e-07	7.70580701032476e-06	6.91369217286529e-06	41.3896437041767	42.0610366013789	47.6153183897331	58.7875316325953	11.1722132428622	16.7264950312165	17.3978879284186	5.4024868993356	17.6869148408277	19.4726307311757	20.3897317425744	54.1227304522184	0.05825	0.2185	0.36025	0.4955	0.368442526446026	0.456607391046852	0.310936310184552	0.363316232180281	0.401274940452638	0.414019719513143	-0.0464287638947339	-0.0359680258977209	-0.00956820326716234	0.00627387521170882	0.221497037719177	0.0476666666666667	0.184166666666667	0.317666666666667	0.4495	0.391409063423992	0.482441515247192
189	2.53012658005148e-08	2.05280773010912e-06	4.09887993826695e-05	7.66752106431864e-05	0.924026880635528	1	0.973580055894721	0.00393020371037538	1.86006490845642e-08	0.0015844700377162	0.000845346155306881	3.97519545229329e-05	4.42771852629347e-08	7.33470253603948e-08	2.91448412338277e-07	2.84402307895773e-07	41.1268185479057	45.1388511560581	44.9872224023784	44.9963164136643	0.00909401128592435	-0.142534742393764	3.8694978657586	8.31578396974965	31.6354132659562	9.97770554197268	11.1389305264729	46.7920558216493	0.0615	0.23525	0.347	0.4885	0.399345862685794	0.408602921848525	0.467512232103651	0.38809534022483	0.370490569349047	0.405604827112365	0.0130653459501007	0.0745389853414553	0.156279112996661	0.00864315401028598	0.0105991067227771	0.0481666666666667	0.1885	0.316666666666667	0.4545	0.385976799508309	0.387291028526941
190	4.29111754746408e-08	7.18680670345622e-07	5.62834114938194e-06	1.09027588513779e-05	0.818696288555545	0.759424488344631	0.508438888033882	0.141382586116279	2.49185530182778e-06	1.11333462116398e-05	3.36640443068874e-05	1.42094100912939e-06	1.25534875264856e-06	5.15922774365517e-06	5.73419170800523e-06	1.2389461893804e-05	40.0181773657605	47.6510232938817	50.2112478316049	50.2637906074233	0.0525427758184378	2.61276731354155	10.2456132416628	2.16284630055998	22.1727503355087	19.3063843569762	17.1988479405009	55.5899754814998	0.0585	0.22525	0.35525	0.49375	0.398757747253236	0.370330412292844	0.476647766482313	0.366527964353391	0.410260645041269	0.381418288575045	0.117967731913289	0.0155782973582712	0.153531333004449	0.0250749742472696	0.158688625441458	0.0516666666666667	0.1865	0.313	0.4515	0.397267873488552	0.384891037132595
191	9.78817115892618e-15	1.01670796947787e-11	2.70494767166531e-11	3.70753456096668e-11	0.237338935088961	0.145635824413586	0.550998967031939	0.00229448500722384	2.09573486195765e-12	4.15852914778357e-05	6.87915937984413e-08	2.5876961533547e-10	1.0117344826363e-11	5.89768098873433e-11	3.31202849318349e-11	1.34084041275005e-10	71.7297211443802	73.3034040412458	80.1054588420011	81.5017893235854	1.3963304815843	8.19838528233959	9.77206817920523	9.29764596288533	49.3922354966362	16.7976261496915	29.0984614372064	76.8780224976246	0.06325	0.2375	0.35975	0.51	0.398690257986002	0.333272602391419	0.322429868523576	0.417980138081996	0.379169029656323	0.384498399211038	0.0478124799750731	-0.0831328738836577	-0.0424506792769444	-0.00195590898204587	0.131415517986589	0.049	0.1795	0.320166666666667	0.455	0.378197259479579	0.409613885755117
192	5.05729279671823e-06	0.000505458025833895	0.00367946074648914	0.00558435358334238	0.660510095725138	0.957508400427985	0.995656917658331	0.0367282689401543	3.13652128510309e-05	0.00181233886006966	0.000159997540786032	0.00267530603249947	0.000163689643708491	0.00044562149854952	0.000766384504519784	0.00160346631914281	29.9301665617386	31.3913676188968	32.2593319114749	32.4522364676159	0.192904556141002	1.06086884871911	2.52206990587729	4.36296768381362	17.3332405443543	9.73051311816198	14.2507440698173	34.7424269913973	0.06275	0.2185	0.3415	0.48325	0.474891704772304	0.328432997788893	0.398639765081059	0.36233211365236	0.397754743285434	0.417748040413398	-0.0329778899786823	0.0168746025899561	0.0880185635330261	0.0382843153414558	0.0504835855921002	0.0528333333333333	0.1845	0.311666666666667	0.444833333333333	0.442968724864926	0.367560786223884
193	1.4753796117072e-15	1.99952306207231e-12	1.16643640886557e-11	2.56239730851319e-11	0.580869297403913	0.364132319980429	0.818291258924896	0.000296868540111347	3.63021476364513e-13	0.000131943107751803	1.01644187605969e-07	3.60737454539356e-11	5.52121864874032e-13	3.19347509454306e-12	1.22224318672821e-11	4.63472076181652e-11	75.6170007578548	76.9315435626195	82.0706513344921	82.3754827399316	0.304831405439472	5.44393917731213	6.75848198207677	13.0900492895435	52.8336858083876	14.6138239789925	28.3424168838374	81.5666165016285	0.0605	0.2355	0.355	0.50325	0.437858692799188	0.372162102987781	0.351168019378695	0.368001065752343	0.410183235556453	0.413089547473793	0.0129893958067254	0.0425188105794264	-0.0102987143641208	0.0101700529772194	0.125036636383621	0.0441666666666667	0.175833333333333	0.318166666666667	0.449	0.372722637821532	0.3801416903417
194	1.85137469495978e-09	7.44880003652637e-07	1.60142463683065e-06	2.9355276074113e-06	0.602108841266276	0.292332052317526	0.789643387562054	1.07254689153833e-05	2.88343552689885e-05	0.000204212792856699	5.88711591442251e-06	2.26843156510584e-06	2.56389596564372e-07	5.93055795055506e-07	5.70500839350885e-07	1.29454799302666e-06	46.5954398210961	47.5657284237823	53.4392466836362	53.7110736669783	0.27182698334218	6.14534524319606	7.11563384588226	19.3776550614693	17.4931576601066	13.7919182926125	20.5245552664601	54.3807357058893	0.0695	0.227	0.363	0.4985	0.385731979563145	0.435284074298916	0.397500943915967	0.372407625697732	0.411460792627011	0.420472546705703	-0.0990788758105616	0.033977130200177	-0.031716100729202	-0.00292413516933769	-0.0924925851473083	0.0485	0.192333333333333	0.327	0.452333333333333	0.383063373872132	0.428100088723438
195	5.05653869678494e-07	3.75949704944108e-05	2.40099254930036e-05	4.53490031019717e-05	0.881257298280582	0.135025423665675	0.393406499697349	0.0124753030554993	0.00039862255803304	4.11540863269808e-07	0.00234425514622948	0.000132003056143744	2.12158972344654e-06	5.88866626758407e-06	1.21480235711293e-05	2.69121514209968e-05	34.820650216323	38.023560796224	46.4115597843775	46.4338728413059	0.0223130569283967	8.41031204508181	11.6132226249829	6.24203527852023	12.5386389064643	25.6394425823273	9.25833917579985	43.4921618173415	0.06625	0.2205	0.36525	0.4875	0.452954803727835	0.363892397336246	0.462477082851263	0.41590573788493	0.402692130378471	0.392336048097395	0.111884774751294	0.230629361221885	-0.0286909752694032	-0.0294082499466606	0.0720940588788201	0.0541666666666667	0.191333333333333	0.316333333333333	0.4565	0.398820413213821	0.405914303406108
196	1.19575090628642e-09	2.3894459246732e-07	4.51407448147951e-06	8.09907460776674e-06	0.60399980711556	0.977694096301533	0.981415268445528	0.00145205105046291	4.87824857796743e-06	3.50885249282773e-07	1.24126177448443e-05	2.50772737910234e-07	5.07612521607782e-08	1.42003314884128e-07	6.09076956468401e-07	1.51580252066534e-06	47.5069132319186	50.261249154486	50.7818095599214	51.0508148599838	0.269005300062418	0.789565705497807	3.54390162806521	10.1384894471657	20.8845047759805	25.9471931279786	19.0987496976213	60.0144218172463	0.0675	0.223	0.3595	0.491	0.470881075679254	0.410177169715215	0.403339830894867	0.408388162015467	0.407529005765152	0.413889403207727	0.1461391482517	0.090593854588231	0.0473324883803296	0.0399705565679899	0.158382248351746	0.0521666666666667	0.1855	0.3105	0.4465	0.419467817085128	0.365195997560232
197	9.11841892250552e-07	5.25710625742393e-06	1.38145529600707e-05	1.98123170237149e-05	0.370789410018996	0.325584393931719	0.178041134516855	0.000274063569331819	0.000112162048592541	0.00961443559789335	6.5995729694351e-05	3.71276351167318e-06	1.49639717500552e-05	1.67818019316827e-05	0.000175005188981135	0.00011582078868413	33.5724468360277	42.8650173761853	47.8697221545226	48.6707393791439	0.801017224621319	5.80572200295865	15.0982925431163	13.2398244927863	14.9200919836967	6.7049735674791	15.9223232797067	53.0988430765657	0.066	0.2135	0.34675	0.48075	0.46539808088701	0.466536057017256	0.430992214380339	0.392337726361133	0.431710510218063	0.398781598688932	0.194992413347056	0.0774159842868582	0.0775702410813931	0.0552283229276919	0.0127664616313044	0.0488333333333333	0.182166666666667	0.321833333333333	0.440166666666667	0.344810327664332	0.416205875038773
198	5.33541403808702e-15	5.9000304518566e-13	5.75081426643647e-12	1.18407944327718e-11	0.488898589190843	0.472716572530698	0.425091694780491	0.00670804334129213	2.09932489646429e-13	5.10714903655904e-08	1.30801511556865e-05	2.76199626602468e-10	1.84772658116192e-12	6.89947867200331e-12	4.37646305369688e-11	1.21958840256009e-10	72.9768851864792	79.6422130431019	83.717071503037	84.1960208849778	0.478949381940765	4.55380784187582	11.2191356984986	7.34952616824012	53.9095717852615	29.6756822588632	18.9987879886776	76.7220156823917	0.064	0.24375	0.36175	0.49725	0.38015510512231	0.339021244365851	0.339583886089652	0.434331055724876	0.426742581184238	0.418541462419835	-0.0749936482989341	-0.116378963606542	-0.00816895929191133	0.0631896756938631	-0.00482571715413646	0.0511666666666667	0.182666666666667	0.309333333333333	0.452833333333333	0.418144428901952	0.401038834082219
199	3.69577023321728e-16	2.77952975543198e-13	5.27138403104213e-12	7.83331862796078e-12	0.263893298686517	0.569941580504006	0.822052373671594	0.00186429714767863	4.59221059764152e-10	1.18848095382101e-09	1.85670831608345e-09	5.06674300042273e-11	2.86098867334897e-12	1.55810409642686e-11	3.51111878503743e-11	1.42479233418526e-10	78.4575090582366	81.3089415494833	83.9193722870987	85.1675892627609	1.24821697566222	3.85864771327761	6.71008020452427	9.67856957870663	38.843327022043	36.988170766419	36.1185512636639	80.7618205299731	0.06525	0.2235	0.36275	0.4975	0.447360729325191	0.464893488719003	0.420524407687168	0.396174243542688	0.403435344304843	0.419855690733077	0.0467243959074269	0.0339216857047196	0.0742447054867172	0.00149449835164436	-0.00640957844017653	0.0505	0.173	0.304333333333333	0.436333333333333	0.369465452915678	0.425950244502231
200	6.55098372835646e-09	2.0033198010484e-07	3.4822305306854e-06	6.55474537343681e-06	0.691065236767486	0.967871878564556	0.744069777555042	0.0393430973274745	0.00124098245404909	5.19313103535158e-07	3.60463434227844e-07	5.32316211566082e-06	8.89871030508546e-09	4.50798515336914e-08	8.21954053693792e-09	2.96056093938113e-08	43.9563927890049	50.6768291919798	51.4507615188777	51.6086961253241	0.157934606446361	0.931866933344281	7.65230333631916	4.24599119230788	10.4283100187131	25.190726375753	25.8952049821692	52.1557573735492	0.06225	0.217	0.35825	0.498	0.461436190717096	0.39923153991869	0.463977497270187	0.380657168749568	0.437730356840027	0.392526291237315	0.082127307205148	0.121853830747081	0.141755359738529	-0.0181115683603556	0.23036551539859	0.0525	0.1905	0.31	0.446166666666667	0.415668908464455	0.337477886361219
201	2.39662171240577e-10	7.79337220255866e-08	5.00129781001006e-07	9.43721946625985e-07	0.611025902493223	0.586134215711164	0.887018698049463	0.0972592564351683	1.17849258919896e-06	7.00602451667672e-06	3.50904725181493e-08	2.07044274621198e-06	5.17235982688906e-09	6.43786504842853e-09	5.37072391396151e-08	8.40578724856556e-08	50.8522893037371	52.8933291603171	56.3833416306952	56.6420253502365	0.258683719541295	3.74869618991943	5.78973604649946	2.74992062817637	23.6120167726258	20.1915907485054	30.403443328205	54.6174081268612	0.061	0.2285	0.3545	0.501	0.458143466568871	0.307951971301803	0.457927873095799	0.357620433389888	0.392665588596131	0.40784610619412	-0.0577801242912457	0.046471858164867	0.23323665478908	-0.0212817515741316	0.141994532952717	0.0531666666666667	0.188333333333333	0.311333333333333	0.444833333333333	0.42453617621364	0.367278166816724
202	8.78237860160741e-08	4.89873261329279e-06	1.62762050871067e-05	2.85479983027151e-05	0.61726175101987	0.45984524361141	0.605700330342862	0.000949493489043296	0.00019683027221176	0.00510093217414833	1.09673614548217e-06	5.3140312440911e-05	4.95385158942712e-06	1.9926673369429e-05	2.01928331374514e-06	6.29402250075628e-06	38.5128089512	43.0365595621406	47.438534221139	47.688269196864	0.249734975725005	4.65170963472337	9.175460245664	10.9235527317533	13.861103698744	7.84330291816332	23.7503818472851	46.0015247849412	0.063	0.21675	0.34625	0.5015	0.422428904308456	0.35658763356813	0.402979817026415	0.352514145996506	0.407685754156512	0.427886876583505	0.0446500348402686	-0.00306095049496744	-0.0215629699979195	0.0177886072485322	0.0911503114860775	0.0476666666666667	0.186333333333333	0.319333333333333	0.451833333333333	0.389787440322003	0.39900009282612
203	1.13313378777761e-07	1.69658064434906e-08	4.70941509260002e-08	2.76612109164907e-08	0.0704669984756187	0.105861386256917	0.00379677424357337	0.000222244527636028	5.91025495925284e-07	0.00654071172388405	0.00164481430328276	1.58017183613149e-06	1.44430222778996e-07	2.53697564929087e-07	1.79036356047442e-06	2.31382299296093e-06	37.9765067244662	56.4417579252622	62.2510420761027	65.5231506214041	3.27210854530131	9.08139269614185	27.5466438969379	13.6329995903561	24.9413028007839	7.39495345740943	9.90889965172755	55.3160429907324	0.0655	0.2275	0.35175	0.49175	0.40709869204891	0.34056903848522	0.459288830659273	0.379567411362569	0.401095686804891	0.40988144817074	-0.048516369336724	0.023989674552943	-0.0303403205629993	-0.0261623190293694	-0.0325210591171792	0.0481666666666667	0.186333333333333	0.3255	0.459666666666667	0.481173349384231	0.363880231498065
204	6.17004771058955e-08	2.95484344114253e-05	5.25011620988583e-05	8.24398006946529e-05	0.491401066415196	0.289711489936311	0.902144614632158	0.00650095852604076	6.62945258183073e-07	2.84935018304378e-05	0.00059397362866632	7.23570818860918e-05	1.65333165360727e-06	7.05822721321444e-06	2.15827248575213e-05	6.18251460104451e-05	39.2552087402655	38.6232640129601	44.323193058437	44.7966500687398	0.473457010302809	6.1733860557797	5.54144132847432	7.40592011768877	24.7199459348813	17.5157663306181	11.7947695852181	45.15575228691	0.06775	0.223	0.363	0.4925	0.387378288795792	0.409125301434821	0.374704229123307	0.406898230930018	0.394735577326417	0.401542851958005	0.0176192054731779	-0.0698379285385544	0.149211437943627	0.0120304158538861	0.00609796535071994	0.0545	0.182333333333333	0.3225	0.4575	0.379135760888203	0.413198504505315
205	0.000971396413532202	0.00914253673131987	0.000837027808822121	0.00141328063751709	0.853963435781628	0.0215556174696378	0.0783923349670415	0.0317711465159487	0.000705483792728598	0.031869970907412	0.00705164152840154	0.0259045093415543	0.00162673921025899	0.00356717760557484	0.00827759831616755	0.0147779241631778	18.5311433183379	23.4687432996361	36.6370905575968	36.6709700254578	0.0338794678609702	13.2022267258217	18.1398267071199	4.6108033321525	11.4747436125963	4.60547781544119	7.25976761272614	27.3643081810195	0.0565	0.21675	0.3455	0.47625	0.42377390742675	0.303668887503026	0.417069600367058	0.356780221215442	0.409811522131104	0.386594635898994	-0.187685631079467	0.176776736016999	-0.0485955765383565	-0.0275323919090789	-0.0537059684306485	0.0468333333333333	0.189	0.324833333333333	0.448833333333333	0.416387563785914	0.399126268154784
206	1.42025452760537e-07	5.67778093148352e-06	4.6396549233057e-05	5.36340563091242e-05	0.250397470220337	0.654081094487356	0.670191560611394	0.000598250071674864	4.4832888177184e-06	2.68701201621529e-05	0.00277352825475239	5.16823928580239e-05	1.2991709353453e-06	1.58104415838971e-06	1.57645301608798e-05	1.01540624633267e-05	37.5008701412225	42.677826065621	44.6551776338383	45.9762623533388	1.3210847195005	3.29843628771778	8.47539221211628	11.7814145484026	21.0462523607457	17.6273148490782	8.95076887532014	46.0774839917737	0.06725	0.21725	0.35575	0.47275	0.382586625538764	0.446073023769355	0.485307351366828	0.389127108825167	0.415076696517151	0.374903871766612	0.0706688452693905	0.0778228667583652	0.100654064425844	-0.00767888661822805	-0.00523803649620852	0.0508333333333333	0.18	0.315333333333333	0.442333333333333	0.428228972303535	0.439699492523256
207	1.17514895654799e-13	1.12067759298467e-10	2.84365755138859e-11	2.66192583073017e-11	0.129618884312646	0.0133949924291322	0.153819671970845	0.00269917687079177	1.48483819660086e-11	0.00326726275115227	6.23831786800442e-08	1.43886617335963e-11	3.18217329556094e-11	1.79188279743422e-10	7.86172594465032e-10	2.96580293774398e-09	66.6151550947034	67.9104529357792	79.9883729450812	82.285435986123	2.29706304104184	14.3749830503439	15.6702808914197	9.00041919161959	45.554056933197	8.65186766332954	29.2879263559535	83.7370659197315	0.0675	0.23325	0.35	0.49425	0.458981789420794	0.361829359245479	0.348249675612945	0.383299055907619	0.364232561835193	0.389879490280289	-0.067607519113494	-0.0772145726332316	0.0365557655264025	-0.0145187687781315	-0.0677102383252274	0.053	0.177833333333333	0.321666666666667	0.439166666666667	0.380371603209956	0.429776379203298
208	4.46834396585829e-08	4.12992110047265e-06	4.49773784715314e-05	8.39810917592683e-05	0.932886091743093	0.935465319089401	0.939910511631069	0.0734515995358241	1.36013094230974e-06	1.67638327134182e-05	4.89267142982266e-05	1.89452718025041e-05	2.09366839505065e-06	2.23294930927529e-06	3.74572595890704e-06	5.43768206288242e-06	39.9331865101849	43.4507739543842	44.7384870408277	44.7455790800595	0.00709203923179302	1.29480512567534	4.81239256987465	3.20415148415759	23.3362390674702	18.5255905515296	16.4892492702656	48.7906575096193	0.062	0.22575	0.35575	0.4865	0.395876922013417	0.336570738416473	0.379662687527426	0.415555310038812	0.387529707649514	0.404691860409203	-0.0416739118036412	-0.0379523472031776	-0.0250093739374672	0.00264055489549902	-0.01354227387711	0.0535	0.186	0.314333333333333	0.445166666666667	0.418279750736121	0.418435259781725
209	1.41488321891683e-07	1.08890184265018e-05	2.73042641868052e-05	5.07903206709735e-06	0.0127136034488355	0.0477125919373031	0.193266962100698	0.227189967726808	3.44933021368254e-06	0.186156089440883	3.3772527965026e-06	4.90477752854179e-06	4.1620776914767e-05	0.000137042086548147	0.000232811991530656	0.000474225239924414	37.5088524667808	41.0874268575208	46.0703932464021	52.278925015562	6.20853176915989	11.1914981580412	14.7700725487812	1.45836799920562	21.5488301869864	1.74777977296799	21.5893309443363	52.3704606170414	0.0555	0.22075	0.3345	0.48375	0.410381253683393	0.417891355133918	0.380504266178199	0.356752118056073	0.407700908940732	0.397753586413117	0.0658574219490104	-0.0127016107136391	0.157903409532612	-0.0411474803951406	0.281900456757702	0.05	0.182833333333333	0.321833333333333	0.4365	0.363654952763702	0.351196736868218
210	8.1488935641642e-09	1.28440953267693e-07	5.85790575566132e-07	1.0150897790121e-06	0.493302442544322	0.449371191110215	0.296269258906831	2.79300719240871e-05	1.91334042496641e-06	0.000107967106996499	0.000316550113685335	2.13752738156057e-06	9.66386169736971e-08	4.46678993433971e-07	5.34341769666122e-07	1.75724699594444e-06	43.4998929407011	51.7223576201432	55.9856919851009	56.4550070435216	0.469315058420761	4.73264942337846	12.9551141028205	17.5537411510468	22.6801520754489	14.9920142186493	12.9698338411145	54.5348047942772	0.06625	0.218	0.34725	0.4855	0.430581244906798	0.387209942968739	0.427908378902458	0.388614904972505	0.409333679904423	0.447265334456725	-0.0286666445386782	0.054096924216453	0.182557407636096	-0.0176689379028958	0.0295700977249809	0.0466666666666667	0.179333333333333	0.310166666666667	0.448833333333333	0.386382928678668	0.461574191806433
211	4.03953237415988e-11	1.31109441297137e-09	1.72930929289462e-08	2.9585086610085e-08	0.418242690844536	0.695468551398681	0.459463807924829	0.0076434462578624	1.32394747848995e-08	4.64525734742188e-07	3.67730931335672e-06	8.23748632836581e-10	2.92127651389528e-08	8.40396128415177e-08	5.09265747975366e-07	8.34183484663164e-07	54.5485177955561	62.3274781781947	64.7015298152182	65.3567775815754	0.655247766357206	3.02929940338072	10.8082597860193	7.11516748971826	32.2958654614886	25.4057737341991	21.4261013686137	74.0975571481855	0.066	0.2305	0.355	0.4985	0.438826656514856	0.459717445895064	0.478817542212806	0.391280296964035	0.40958424881678	0.401798946258985	0.100221689252076	0.12703288177558	0.219925105092917	-0.0056880127628899	0.0411517503642502	0.0531666666666667	0.183666666666667	0.306666666666667	0.451333333333333	0.381755399171068	0.407700024182884
212	0.000117582825827132	0.000471329760974553	0.00194896636959536	0.00261121858950506	0.420608554999478	0.662699765319923	0.390081278758168	0.0219129448532971	0.000174743044638552	0.000601374557607547	0.0294381269592476	0.000416544905444542	0.000575083247778195	0.00141132731815463	0.00023698326241652	0.000468947004767407	23.161033825003	31.57439518514	34.1679940780014	34.8166083347242	0.648614256722794	3.24221314958413	11.6555745097212	5.25268405889528	14.0848777912379	11.7717177985578	4.7418074873458	40.2442323357987	0.06175	0.22	0.3575	0.476	0.377148418938581	0.533722632062716	0.374180077493642	0.38627766148163	0.362430392261986	0.378108865440624	0.0905323602904184	0.122319820463063	0.11966180542584	0.0268236216603586	0.104628464609737	0.051	0.189166666666667	0.324333333333333	0.453833333333333	0.351107334846079	0.434094037980897
213	2.08345035027241e-10	5.47767321677784e-08	1.17153968231538e-06	2.2720778957942e-06	0.705673651291498	0.985123454603186	0.987270555530768	0.00248746283220521	1.60115050997278e-07	1.55345053422281e-06	1.71559208594452e-06	1.46404686922819e-08	5.47397186502259e-08	2.60854142524774e-07	2.48835068491599e-09	8.07249330251448e-09	51.1433424916613	53.717191837226	54.233934047923	54.376570817185	0.142636769262026	0.659378979959001	3.23322832552367	9.1497924215264	27.46316678927	23.0806645171579	22.8898070217638	67.092769463283	0.068	0.226	0.3615	0.49925	0.411003130817417	0.412679066607908	0.412651246056603	0.431726267682409	0.394720010465642	0.413054518456176	0.00576235613084213	-0.0277657364240539	0.0555790889225632	-0.00179675646299472	-0.0531667263045753	0.0533333333333333	0.183	0.315166666666667	0.4505	0.441554277445684	0.447875704768882
214	2.3476288718318e-06	4.58980080519789e-06	8.50739630714678e-05	0.000130737428620226	0.479492773106548	0.997161010035853	0.367101478936968	1.26159131146914e-05	7.45872139659401e-05	0.0112166837305558	0.0229807406338974	9.45908308442845e-05	1.07813024440227e-06	4.67319474209311e-06	1.0525429992587e-05	2.85968973332509e-05	31.5648753883361	43.1947029907606	43.0189822542161	43.5189989800201	0.500016725804016	0.324295989259554	11.954123591684	19.0677460103934	15.6907712242391	6.43066084932434	5.1699603351899	44.417074385418	0.0705	0.21875	0.352	0.4835	0.464383437399169	0.452772955461926	0.361508596965176	0.365085530534817	0.404788300059508	0.371596411735368	0.116611405881556	0.087763118076981	-0.00461845142864233	0.00344592444768736	-0.0107774174616851	0.0495	0.186333333333333	0.3275	0.460333333333333	0.362738419369052	0.404199527657626
215	1.85994157171731e-09	1.11596957467875e-07	2.7689091837598e-06	5.4224959753603e-06	0.794877752619288	0.999963069056436	0.903315892324289	0.00528060492862029	1.9690858684966e-06	1.9086225235898e-05	8.49777076159112e-07	4.49969379423205e-06	1.94605176084179e-07	4.12667643174283e-07	1.86155837559288e-07	3.56733440588594e-07	46.5858101985214	52.052270601278	52.0396370616363	52.1072276383347	0.0675905766984215	0.054957037056738	5.52141743981338	7.78074386805201	22.6249717545852	18.2783680979319	24.2415812393519	52.5962750585241	0.0705	0.221	0.3565	0.48725	0.394568057630216	0.366281816188199	0.336093005154649	0.398798882016987	0.380068405583705	0.390034037996073	-0.0214868193737829	-0.0574340440400058	-0.0151487934982784	-0.0142143426213537	0.0681088306710751	0.0566666666666667	0.182166666666667	0.315333333333333	0.437166666666667	0.442572805639088	0.445863306115281
216	1.18980658547837e-08	1.68889395298996e-06	4.68110167933026e-05	4.02203629005892e-05	0.144542350451423	0.949364143609842	0.968357216072847	7.09619666262035e-06	0.000118406231119945	4.13519087638597e-06	0.00339569907617051	7.59830863033947e-06	9.17303549057185e-07	4.05408091854832e-06	1.26150875881259e-05	3.69278549307523e-05	42.707780708457	45.6078681921354	44.6313184765604	46.7602407672166	2.12892229065619	1.15237257508124	4.05246005875961	20.1671280003829	14.8179007480667	21.2011371769731	8.58163724731457	51.2193102590548	0.07075	0.21675	0.36075	0.4835	0.449600009103385	0.403001654931851	0.432160932295089	0.397360592833249	0.385899836247631	0.378787437170309	0.0214563444192013	0.0216166551579852	0.0341239751955223	-0.00586082722580105	-0.0135997716363725	0.0491666666666667	0.185333333333333	0.316333333333333	0.453666666666667	0.400815565000895	0.355424107739643
217	7.01370953789104e-11	2.72286168765187e-08	4.09069310042391e-07	7.81870995653264e-07	0.62708170761448	0.878756565431767	0.97740939768192	0.000375789813870986	9.12382533409746e-09	0.000259246160082457	1.92982932373624e-06	7.53095502359653e-07	9.1241388621536e-09	4.48636355203597e-08	6.00346527753026e-08	1.73063725576589e-07	53.4041533280833	55.3445801592825	56.8878810597234	57.1239200632845	0.236039003561018	1.77933990400197	3.71976673520112	12.6488846028906	33.0195194379903	13.3440333307863	22.6636641290006	57.2198348450008	0.0675	0.2265	0.34975	0.4975	0.434982869454889	0.458902723995766	0.439833135258594	0.410985265341368	0.413531348515779	0.406829212904541	0.112786237137406	0.0429757252323223	0.120625930622433	0.00181069327261643	0.0118618142058752	0.0505	0.1795	0.314666666666667	0.449	0.380555494639011	0.422111454215332
218	5.75084023455099e-12	7.98383492079672e-10	1.26622997947561e-10	1.49505836077667e-10	0.190902119822354	0.0115801897751515	0.0510845889867702	0.0071369959531652	1.17441020791413e-10	0.000240931388913108	8.94025896412193e-07	1.88775919817233e-09	9.43279368570115e-10	3.27934242815541e-09	6.17961858937411e-09	1.52782726898401e-08	58.5851557436617	63.4585573050208	76.4779820130789	78.1886238252846	1.71064181220572	14.7300665202638	19.6034680816229	7.23816312359668	41.5071432027635	13.4814667667215	24.1438203803391	72.0935819670582	0.06925	0.23025	0.3525	0.4895	0.455950899695893	0.470330847854707	0.377699812173587	0.379560108929551	0.361941828459136	0.372058545606991	0.276912182014692	0.191181713533964	-0.0115309872909086	-0.00603026847406753	0.123197166755644	0.056	0.1775	0.317166666666667	0.4395	0.424663780279182	0.368007959149755
219	8.11188225288226e-12	6.78654813615086e-10	1.0907802459013e-08	1.33290774262005e-08	0.220447091993338	0.624125333753578	0.580426834707938	1.94738364862798e-06	5.4693752984305e-06	1.82680121162276e-06	7.41421025189569e-07	2.76858627898315e-08	3.53614972857025e-08	1.45297643877957e-07	2.84461135614308e-07	7.2519950809875e-07	57.8735579497952	63.8284573696219	65.8221243944354	67.3235828436809	1.50145844924555	3.49512547405902	9.45002489388571	22.6462654066972	20.6654606553293	22.7690928992506	24.5043540686638	65.5209470797043	0.07175	0.2135	0.35825	0.49625	0.468365938093653	0.348478999416851	0.405165500453709	0.366857220999277	0.393315988061111	0.389095924727469	0.114406798646564	0.092132792017446	-0.00815174437520769	-0.0139083099409425	0.0598519526986147	0.0488333333333333	0.176833333333333	0.312333333333333	0.445833333333333	0.402955049227922	0.389537108982143
220	9.33340513869761e-09	4.42461080214034e-07	6.9540900434941e-06	9.89578802649415e-06	0.354229387761402	0.886760232183632	0.773887880758806	0.00277985894401473	1.40106946288762e-05	2.35072635303626e-08	0.0347517588956293	0.000108550518173611	3.48417997901196e-07	1.09897093275437e-06	1.1002978719313e-06	3.36764635374177e-06	43.2159366958804	48.803837785119	49.6625177808746	50.5207659713342	0.858248190459562	1.71692818621523	7.30482927545381	8.94660399001168	18.8676733643388	31.1808583678903	4.45733086828841	44.0358879647686	0.07025	0.225	0.3695	0.4785	0.453554624153299	0.396061926526901	0.365379355377282	0.397302724862067	0.386390804577025	0.420063924394905	0.0356611571087124	0.0284227571967162	-0.0221607090717648	0.0141504372374694	-0.0625117778898864	0.0555	0.189166666666667	0.3155	0.457	0.433348571231245	0.416501698834269
221	7.50917741684329e-08	7.42629494295941e-06	3.30108542181902e-05	4.22044121283872e-05	0.302297806908787	0.465864688798213	0.732235055011994	0.00926692975381383	4.95216453088065e-06	1.59105667291019e-05	5.72729852455808e-05	2.21764319707426e-05	2.71024586869205e-06	1.07180107766016e-05	2.14321922766127e-05	4.25200014790941e-05	38.8422494114857	42.0236737142404	45.5653603136379	46.6293904231206	1.0640301094827	4.60571670888021	7.78714101163496	6.77064577346027	20.8556995447998	18.6251737679213	16.1907537275747	48.3682383609849	0.06475	0.22975	0.36325	0.4945	0.403492012219131	0.454283624699729	0.472960133573986	0.439501015237013	0.39727787034131	0.420007555322534	0.0412766542021932	-0.0252235244494375	0.0456270891176806	-0.0143283450876521	-0.0849364495598853	0.0523333333333333	0.191833333333333	0.3215	0.4535	0.326146490972159	0.417965835027239
222	7.7321017716877e-12	4.02632051768193e-10	5.23843878027947e-09	1.05303040673026e-08	0.580860379499446	0.71734551112344	0.536716457382135	4.13759519053686e-07	2.02509100744496e-08	2.96677127123695e-05	0.000190368798158043	9.2567864507579e-09	5.40969668784191e-11	3.01476282489376e-10	4.19097892657863e-10	1.47290468065097e-09	57.9727675949616	65.01515827814	67.5976787370964	67.9025245166995	0.304845779603056	2.88736623855948	9.92975692173786	25.6290673596632	31.4703494881942	17.4389932408667	13.9238376021603	68.2186940059589	0.07375	0.23675	0.3545	0.488	0.422625834478213	0.343572436446792	0.364418842904516	0.378366414821504	0.379213835323615	0.345752555572447	0.0400257403980747	-0.0290413069304591	-0.0164027817266276	0.010242386423274	0.0255842781968928	0.0491666666666667	0.19	0.314333333333333	0.45	0.330403983449014	0.431443822555201
223	9.12817075357244e-10	1.74097056827859e-07	9.45109708292044e-08	9.26634314098384e-08	0.159211853815868	0.0421687034516503	0.209236172464817	0.0153212784056874	2.13935011471834e-06	8.99114845863794e-07	1.94201211963227e-06	2.16056037400371e-07	4.49164892932267e-08	2.06799604399245e-07	6.77811336544657e-07	2.05868076649761e-06	48.069500980564	51.0073665991004	60.5348421269227	62.5165380970429	1.9816959701202	11.5091714979426	14.4470371164789	5.87914287985768	22.4656525373703	24.1328896668001	22.6515725611407	60.3905327548693	0.06075	0.2205	0.356	0.48675	0.408715560431182	0.341827183119849	0.31848628287653	0.364451951496468	0.403564692862641	0.417149606884386	-0.0423420382730778	0.113549963562472	-0.0575914874206014	-0.0151607122315683	0.158369080461692	0.0495	0.181833333333333	0.308833333333333	0.438333333333333	0.382713627613771	0.352097202535224
224	2.59274404464036e-13	2.4437583575651e-11	1.50731512299788e-09	2.24078748719997e-09	0.297465990657647	0.996834104435599	0.823333860055767	4.17613806619297e-06	3.74851123257149e-09	8.03657797706637e-07	1.06636821047892e-06	2.43144594261593e-09	2.97742385872682e-10	6.46338231016302e-10	6.50302211957949e-09	1.01503790613037e-08	64.9844041092219	71.3384278938029	70.5923818121373	71.6779017103981	1.08551989826083	0.339473816595273	6.6934976011762	21.1822523438022	34.7501432340559	24.3490641035387	23.8044287722641	71.4797312388419	0.0745	0.2325	0.3695	0.492	0.492835411948589	0.441177872215951	0.43190522624536	0.403107444303222	0.373472620095665	0.394004389263824	0.0497414249020897	0.142102179776525	0.0934719524911113	-0.0150839849691625	0.123222801198836	0.0518333333333333	0.183833333333333	0.321666666666667	0.442333333333333	0.401168920297055	0.445415050798566
225	7.30516549569339e-07	6.60403782459881e-05	0.000876752648199171	0.000165269998423655	0.0116663415979983	0.28242980132074	0.638297663818117	6.5954658668881e-05	0.00017110847658177	0.000369361779311104	0.00192212190118609	0.000141133836516425	5.63138782573086e-06	1.45190528581719e-05	3.92316058793133e-05	5.97806946040653e-05	34.0421094651465	36.611952037827	36.5034513277642	42.8643351572027	6.36088382943854	6.25238311937574	8.82222569205624	15.923501572518	14.1244145126766	12.6811426592012	9.62245911402533	43.3056812242513	0.0705	0.21475	0.3545	0.48275	0.394871012854381	0.390215103618941	0.376143652750089	0.381410536863513	0.408083745183047	0.368752760445085	0.0515625653828934	-0.020953816242085	-0.00054556003760058	0.00375480202367658	0.213294087068205	0.0511666666666667	0.184166666666667	0.320166666666667	0.451166666666667	0.369162857295572	0.420235659067598
226	5.88805053123867e-07	1.05726067199095e-06	2.17451656014316e-05	4.14432705977137e-05	0.944013128008656	1	0.350246900138501	0.0150215909639411	4.3112376293773e-06	0.000180060640263467	0.000244628629562328	7.58446539954647e-05	2.20169941103847e-05	6.71901889830184e-05	9.68726930283172e-05	0.000268684373958758	34.498594521021	46.7299880150968	46.6739291839185	46.6788609901196	0.00493180620105704	-0.0511270249771769	12.1802664690986	5.91393382857859	21.1212366731779	14.0285008606443	13.452893317246	45.0262883564454	0.065	0.21875	0.34225	0.484	0.497826326442128	0.339245828671828	0.373892832295465	0.409235109264513	0.397568766557088	0.398365237239632	0.0758381881464497	0.0150895109921812	0.133531891214981	0.0200333128116515	0.1484011902648	0.0533333333333333	0.181333333333333	0.3065	0.446666666666667	0.389250820308657	0.445766144479348
227	2.33760199694333e-09	7.76095185013633e-07	5.68311833291104e-06	1.03056790978428e-05	0.633733483403887	0.708420742726325	0.960156665599085	0.00333431049026454	4.82130873634979e-07	2.41596235078598e-05	5.33333950062553e-06	5.33284611212944e-06	7.15140970008502e-07	8.8148266123413e-07	1.21419864648029e-06	2.00200289060821e-06	46.10892135014	47.4679025975056	50.186158134522	50.4131899456988	0.227031811176857	2.94528734819323	4.30426859555882	8.61486205066558	25.334016415005	17.8295941751348	20.7136877680787	52.1509871616697	0.06025	0.221	0.351	0.4905	0.398100058486536	0.418182656442323	0.413634330438612	0.407366880144668	0.400535182341154	0.41845708513747	-0.0335732011032257	0.0955914347087621	0.0385235710659917	0.0385557186822857	0.0729955596228801	0.0468333333333333	0.18	0.3105	0.444166666666667	0.457511516275523	0.416765199751266
228	4.90244312774302e-09	2.65401745707225e-06	3.54141800519178e-06	6.48463483826007e-06	0.631809859595504	0.21208477020201	0.793006318327206	0.00346136513457188	2.28238727330891e-05	1.13038659098788e-05	5.77608818609221e-07	3.78827725306521e-07	8.50027652864713e-08	2.0255202472016e-07	6.14745081337217e-07	3.17145189474424e-07	44.5623547075811	44.5200258100813	51.4073907618804	51.6370052062994	0.229614444418985	7.11697939621808	7.07465049871826	8.54676658960398	17.9378332035594	19.2773625433874	24.9855737915113	58.9700315897741	0.05775	0.21875	0.35625	0.49775	0.412639387787149	0.441870575473295	0.310475674712871	0.430108726093656	0.424305538959832	0.417360363722363	0.0787714801913294	-0.0354272207465495	0.050892986565258	0.0100532006255509	0.105877894502287	0.0446666666666667	0.184166666666667	0.314	0.446833333333333	0.400850727359245	0.434299973764478
229	2.22396999431273e-12	4.88367041916929e-10	3.92368938864077e-11	9.05469436641307e-11	0.69937502902391	0.0112226817769517	0.0641394555913937	3.22964729591125e-06	1.09323151566627e-11	0.01648980098155	0.00118655371683036	3.04408622377385e-11	1.1219913816412e-12	5.7178872702922e-12	2.98527271953372e-11	9.32651241695664e-11	60.5490626025348	64.5767066871776	79.2339221663569	79.3830449937595	0.149122827402607	14.8063383065819	18.8339823912247	21.6750498582614	46.1538289818145	5.7498780933638	10.511165827782	81.9682959116759	0.073	0.234	0.3415	0.4815	0.450077271487276	0.407116146319862	0.372542213660134	0.396451302789179	0.418934615050042	0.432428240413487	0.134822868818993	0.0769725136251562	-0.0418437306380279	0.00220532336446765	-0.00449143381928745	0.0503333333333333	0.178166666666667	0.3185	0.4485	0.419808186559043	0.436364802222357
230	3.29266153332936e-07	2.25427637367802e-06	1.37572494064062e-05	1.63670883872816e-05	0.253963094151659	0.511439640061141	0.264645269218867	0.0105403465173153	3.99468390390635e-07	0.000803840387651453	0.00315368861783512	0.000116721207633563	1.39868134662052e-06	6.10484260922051e-06	1.64631332551487e-06	5.02000817237429e-06	35.7272709104946	44.9134975622364	47.8806371710525	49.1820073616764	1.30137019062386	4.26850979943993	13.4547364511818	6.54121284498524	25.6968991865979	11.2323444455924	8.71634963869656	43.834446687545	0.06875	0.2285	0.35075	0.48825	0.39197519037901	0.294295638592555	0.431536800823255	0.379863714531571	0.354350237733854	0.388572774809325	-0.0979797801464376	-0.0161126414505364	-0.0461923413160952	0.0224419001152819	-0.0140630077253687	0.0561666666666667	0.186666666666667	0.3185	0.458166666666667	0.387066428978257	0.40782977831771
231	7.63021448428471e-07	0.000120611659634779	0.00052324178962778	0.000876528196347156	0.746343384671098	0.700459870121571	0.965794218887363	0.0345342627370486	7.24847796735245e-06	0.000645912484595459	5.65597724774617e-05	0.00045039248944606	4.0873143728606e-05	0.000115852301380731	9.78014413451689e-05	0.000187452796313479	33.9499186735993	35.0881789445339	37.98047502798	38.085104399499	0.104629371518968	2.99692545496509	4.13518572589965	4.46805595421574	20.126515632639	11.6387714577686	16.2144922504795	40.0197677577388	0.05925	0.2255	0.35475	0.4885	0.455198386270857	0.411466880047858	0.33183827195427	0.402096370411255	0.377950458600356	0.396547936758925	0.0719895955829934	0.111960314667857	0.0425537566968004	0.016672962412082	0.235561336558337	0.0495	0.1885	0.321833333333333	0.4475	0.431571524402265	0.39428629239032
232	6.0244060125582e-16	1.74581799446788e-13	1.13477770776901e-13	2.76302787606195e-13	0.656169569606393	0.059212449625489	0.160211302279296	8.82230201342783e-06	1.81626414784908e-10	7.37740560825170e-09	4.00163418058332e-08	2.296567012141e-12	2.05934753625739e-11	1.14471507098288e-10	1.19553867531645e-10	4.74992184668963e-10	77.4551769411046	82.3370019216818	92.7695695212024	92.9677795320458	0.198210010843468	10.630777610364	15.5126025909412	19.7508376199621	40.6549516103405	33.4326744378086	30.1486608064079	88.0419922267249	0.06575	0.23225	0.36225	0.49875	0.460163003546667	0.427631364761601	0.347652176078281	0.422742878150973	0.390121948235759	0.392827943464896	0.108849570001586	-0.0542811941250411	0.0278856397714277	0.0688431657088188	0.0337532502283997	0.0451666666666667	0.179833333333333	0.306666666666667	0.442833333333333	0.397116542821754	0.425195298477992
233	1.72457527734916e-14	1.81864819853866e-12	2.40518979435553e-11	3.27618238122668e-11	0.234368134328753	0.459805305894355	0.424249650499231	0.000353073601935353	2.16596753639626e-11	2.43027178492453e-06	4.29076069190915e-08	1.95032884643702e-11	3.55386654488062e-11	1.30540574417908e-12	6.88631935076797e-10	1.4264105880196e-11	70.5650946674577	77.1424818227824	80.3803445045996	81.7944978606756	1.41415335607599	4.65201603789319	11.2294031932179	12.7654872952999	44.8146438264557	22.2207961952518	30.0133770011689	83.0199557026324	0.06375	0.2265	0.3475	0.5055	0.320631811591217	0.441082850475184	0.436942300325238	0.360591528023975	0.439752226826663	0.418061725199295	-0.0589369979193195	-0.0139861151688207	0.155805043718182	0.0199727744268904	-0.0262997719521804	0.0471666666666667	0.172166666666667	0.3025	0.449666666666667	0.415222086655074	0.45288224545956
234	1.26142010936844e-07	2.66446496817002e-05	0.00010193323261328	0.000177975244845881	0.718851183964546	0.582020177018872	0.93563199290383	0.002943089900712	2.62328034081527e-06	0.197508660467082	3.03367604105087e-05	8.72202629338264e-05	3.67141099342217e-06	1.3398376100623e-05	1.45696664168655e-05	3.07331181657223e-05	37.7506742318801	38.8801894400021	42.5271050510783	42.656701151398	0.129596100319759	3.77651171139587	4.9060269195179	8.84241783929065	22.0740804875986	1.66070131392371	17.3966034421228	44.6411719429627	0.06475	0.218	0.34175	0.48125	0.422328468499173	0.442790299194934	0.426893359372539	0.404170688644466	0.403120595866806	0.385168113924666	0.0160563160648924	0.00712805795959262	0.0374269085673947	-0.0130463767912824	-0.0617011278807119	0.0506666666666667	0.179833333333333	0.329333333333333	0.438833333333333	0.434486212011222	0.426128112108664
235	4.2464875922546e-10	2.52468232279524e-08	3.65265446833798e-07	6.8050033871876e-07	0.579421305911653	0.854811488066563	0.729667336555062	5.93004491842433e-06	0.000169791389913737	5.47770738688258e-05	2.26034888018491e-06	7.15519928265829e-07	6.3380708148431e-07	6.76528492095124e-07	4.1755462463872e-06	7.55803434720676e-06	49.6626950236168	55.5200659980619	57.171727687899	57.4788988134387	0.307171125539753	1.95883281537681	7.81620378982188	20.5106479398009	14.1389508846987	16.2751696248688	22.3599840614861	57.3506852641974	0.07075	0.222	0.35775	0.496	0.395931873307239	0.312274869848893	0.298907181873715	0.391568241923558	0.343102182788877	0.384385037704676	-0.0860564806958185	-0.0921203675441059	-0.0285381598560885	-0.0254804792261546	0.00535963623277917	0.049	0.191	0.318833333333333	0.447833333333333	0.428201048936266	0.410769148225111
236	4.58012858233084e-07	1.1589712285428e-05	6.6204673920578e-05	0.000108117406735144	0.554778992564105	0.682642111861156	0.620315548710936	0.000898818888895844	6.16674233168437e-07	0.000647280367183356	0.0339727526011813	6.83199114509063e-05	3.16326106692367e-07	1.37853578768188e-06	1.2078152563806e-06	3.40117105027769e-06	35.0298938526394	40.9344467503252	43.6981504001815	44.0469754552978	0.348825055116322	3.11252870497265	9.01708160265844	11.025193647758	24.8594056157835	11.6348363612196	4.49607472521529	45.3134733945195	0.06725	0.2215	0.3515	0.47525	0.426976245923527	0.363707658806824	0.376594034026712	0.41694666080369	0.419263932556573	0.368398446851291	-0.00651958495813817	0.0432360037540822	-0.000458504420963292	0.0649246874448788	0.0234689517890803	0.0513333333333333	0.180833333333333	0.318666666666667	0.453666666666667	0.389616492356798	0.375749304754363
237	1.11375952381239e-12	1.69457927291499e-09	3.6909082754274e-08	7.44426859580963e-08	0.643233486480409	0.932631783570563	0.999923407826298	1.94831809556087e-06	7.85924527354161e-09	1.75526610240639e-07	0.000374007007002315	1.23425019686066e-08	2.78162265776235e-10	1.07831107427262e-09	2.6516594992819e-09	8.11656251049809e-09	61.9773227459082	61.7413310355842	62.8489836997032	63.0635218216266	0.214538121923397	1.32219078604248	1.08619907571847	22.6453436582315	33.3096308371641	27.285457312264	12.6577752199992	67.5125946096355	0.07075	0.23525	0.36025	0.49125	0.43628613262725	0.342728286059263	0.395743213133374	0.395353070974402	0.396329844624946	0.408003148304052	-0.116694590302263	0.0922474826323875	-0.0593179566784796	-0.00986423469361341	-0.0401303367182245	0.048	0.187333333333333	0.31	0.455	0.453102066231591	0.386071878450194
238	6.84516041793078e-08	2.27017246519045e-06	3.69614682097119e-06	7.35089677480959e-06	0.923031751957559	0.26833685232472	0.343715343266096	0.00467634843164258	4.19006469474315e-07	1.31765030678225e-05	0.00600328518095329	1.21025319202038e-06	1.16725513954635e-06	4.52645842777533e-06	1.28173499408339e-05	3.72607658179397e-05	39.0369280281811	44.8965746460017	51.2973026049003	51.306637158501	0.00933455360063817	6.41006251249928	12.2697091303198	8.00053680156088	25.6047510025219	18.9847841809897	7.54931617757029	56.0031882893977	0.067	0.2295	0.364	0.488	0.423708824771832	0.407439265981883	0.373262005781079	0.4227826689422	0.412787763117354	0.386971903902041	-0.00823146838078256	0.107422136402744	-0.070852281768274	0.0351382306945011	-0.0247639338329303	0.0533333333333333	0.187666666666667	0.321833333333333	0.46	0.369101350098463	0.308780836480477
239	5.88245757650411e-16	2.47998910353418e-14	6.82230649256181e-13	1.42165382634568e-12	0.474614166104045	0.772873902250751	0.389952470892022	4.71848654454935e-06	1.99800150548834e-09	1.39964004815331e-09	1.67248017412003e-08	1.214781758709e-11	7.83574146838912e-12	2.53505959240759e-11	3.60410491213138e-11	2.94490653229304e-11	77.5040964511718	86.6372993142359	88.6501024873796	89.1613156320745	0.511213144694921	2.52401631783869	11.6572191809028	20.9482906814183	35.9756369942243	36.6693333021212	31.841872743471	84.135761669325	0.071	0.23375	0.36075	0.505	0.462336683894377	0.372068667890696	0.466515772044643	0.427790104011416	0.395026752288819	0.371405382099661	0.0660647591813371	0.116931902827888	0.11180958312873	0.0215568482275559	0.0477648874720451	0.049	0.184166666666667	0.302666666666667	0.4475	0.437159872750716	0.400044635960916
240	4.36282861851968e-12	7.61704663857664e-10	2.33206564226938e-08	3.74800870902011e-08	0.371535739032032	0.944390094117118	0.897817912075164	0.00220592275458283	7.31116216007915e-09	2.90155693726338e-06	1.71169090397353e-07	3.91144078091061e-09	1.33351239379293e-08	6.63397885379455e-08	1.9727170145057e-07	5.95869815340763e-07	59.1563748577246	63.5656574424283	63.9722052597863	64.770726912102	0.798521652315685	1.20506946967362	5.61435205437738	9.36977766138898	33.450216941339	21.8805788095269	27.3340662545379	70.3237032375314	0.06575	0.227	0.3625	0.49825	0.429407998247395	0.379710193858188	0.408919494142342	0.40051715536665	0.381027683941858	0.422710895137261	0.0627427568193146	0.0218633373904572	-0.0336380984081631	-0.00304747528187792	-0.022232610799509	0.0511666666666667	0.179666666666667	0.317333333333333	0.445	0.368652653645778	0.384480685480001
241	1.55790970477775e-07	6.76270744666122e-07	8.98527258222575e-06	1.66087791612031e-05	0.701009256211642	0.930023561732272	0.376028916358095	0.000255307329573948	1.50146424273221e-05	5.95522775740823e-05	0.00130702466507684	6.60250057330847e-06	3.39118172905389e-06	1.14772905798814e-05	4.68773873063222e-05	0.000103698039140315	37.3059592452046	47.7958502612455	48.9954107137673	49.1428347919646	0.147424078197218	1.34698453071906	11.83687554676	13.3727455884027	18.7356824638391	16.1168355725131	10.3325787597296	51.5895838491914	0.0705	0.219	0.3555	0.48875	0.459674050894336	0.394769624585176	0.334145065035248	0.367679633362445	0.356943522541644	0.374144383413787	0.0228377121218587	-0.0244915045865071	-0.0196408279191364	-0.0460892621552198	-0.0547339905123966	0.0526666666666667	0.183666666666667	0.316833333333333	0.456	0.368122371742352	0.360761977139529
242	1.54319783542322e-09	2.68099778473306e-07	2.95324779736845e-06	4.70551543634057e-06	0.436712388848473	0.778051045883528	0.904329032849975	4.79358713747242e-05	4.58314812072875e-06	9.0200424252613e-07	0.000262361658082943	1.17218213269659e-07	2.92870594525095e-07	9.26601048600665e-07	2.43064868757066e-06	4.98831163815072e-06	46.9751497978359	49.9894814878135	51.8742387324965	52.4791444017173	0.604905669220898	2.48966291390389	5.50399460388144	16.5280419343044	21.0040446201056	24.126711020328	13.3216325135018	61.928005170748	0.06875	0.22775	0.371	0.487	0.416107760313605	0.439244867812892	0.46126273165737	0.424090269233947	0.40301208276487	0.3983954049867	0.0815003897142338	0.134681339816343	0.0716653962197482	0.0194961642935851	-1.38777878078145e-16	0.0493333333333333	0.189833333333333	0.323333333333333	0.449833333333333	0.374490111609069	0.470775453907997
243	1.0072421725621e-11	1.25910058330036e-08	4.31616715941973e-08	3.53898658295653e-08	0.117683924748044	0.168709376296018	0.758350400480593	0.395252770340945	5.58528235394146e-09	1.46059180861378e-05	3.39858831750115e-07	3.30361863620147e-09	6.61112476392342e-08	2.97747734429596e-07	1.08880735369916e-06	3.27916135432059e-06	57.4255956089546	57.1317432472351	62.4651364273377	64.9130136182939	2.44787719095621	7.78127037105878	7.48741800933931	0.722721150947109	33.9740222738037	18.7883159800258	26.0088331268053	70.7348183354681	0.0535	0.22975	0.36	0.5085	0.472214739293959	0.415879383449951	0.382028588284851	0.39302260901595	0.41995766596809	0.398106544470531	0.0506507059492787	0.0706510866133846	-0.0478963669935435	-0.0162454737488521	-0.00401279427957969	0.0496666666666667	0.181833333333333	0.318166666666667	0.4565	0.405283601849369	0.429082401934687
244	3.16782687274085e-10	1.91737902312119e-09	2.89241201483422e-08	4.45797181843597e-08	0.344329945410154	0.718279621228209	0.229258140984208	0.159702410345065	4.98134797232007e-05	2.12402608700673e-05	1.08894032555605e-09	9.10081041120936e-08	6.34443741487814e-10	1.44731646734215e-09	3.65509326240117e-09	5.63448249440898e-09	50.2722470120789	61.4588627523626	63.4459199996636	64.3401634961992	0.894243496535637	2.88130074383662	14.0679164841204	1.97704164668994	16.4551954001836	18.0747224183197	37.1587320778344	62.5616134592684	0.064	0.22575	0.3585	0.50325	0.374394757653659	0.3728129335434	0.480984375046463	0.461395784982047	0.45382047272683	0.41180059422937	0.0325831601702765	0.0963836768281948	-0.00595730067835373	0.0542731222148262	-0.00702017471931867	0.0571666666666667	0.192166666666667	0.3175	0.441166666666667	0.379273707881371	0.389143946359826
245	3.82819747598675e-13	7.21627159301866e-11	1.73034104818955e-09	3.26164187451707e-09	0.477726386673714	0.867813953573143	0.831626158891884	0.000109865340611893	4.44994419976243e-07	1.8402208909193e-05	4.21649934877569e-10	6.8996897887898e-10	1.13796320095e-10	4.35973411787695e-10	9.97754524127128e-10	2.15039171194441e-09	64.1809141692574	68.9033448537593	70.2618775102819	70.7659265613183	0.504049051036418	1.862581707559	6.58501239206089	14.9591268224185	25.4886440587252	18.3478960383527	39.0099550274244	74.524402567894	0.07025	0.22275	0.3595	0.50075	0.395624030321493	0.366604040634105	0.436875090570879	0.393711627161798	0.357068756334278	0.378767790096	0.0454535079640116	0.0318371502898514	0.100335955156654	-0.021962551369839	0.196073041709448	0.0515	0.1815	0.318166666666667	0.437166666666667	0.37133403755208	0.45891963710157
246	4.52655883991358e-07	3.61857645781777e-05	0.00026852165399081	0.00030293042422893	0.254787793896192	0.694532075617396	0.866647340594384	0.0604612413425781	4.29742353098389e-06	2.41669112976709e-05	0.00133497091272917	0.000173144222423599	2.57961708219976e-05	4.97899969111911e-05	1.14065386997149e-05	2.81956606442553e-05	35.0547669259977	38.1188360282176	39.857351035098	41.1542098578357	1.2968588227377	3.03537382961804	6.09944293183798	3.52468696900269	21.1273868782082	17.8290202729513	10.293535095032	42.7338945204239	0.06225	0.21625	0.35375	0.4835	0.410719942847333	0.422048353770228	0.35464394454406	0.418600947097366	0.400146620425454	0.400699240670525	-0.0346809937555103	0.0667684836691075	0.0261923226566883	-0.00170143480540481	0.281687851133758	0.0533333333333333	0.179	0.313166666666667	0.450833333333333	0.39858501916414	0.358472720521808
247	5.50382772860863e-13	1.24763159687394e-11	8.30753884274414e-11	1.81537368812039e-10	0.614259208899522	0.430701694505021	0.217187764391721	0.000793933385622902	7.68006675406716e-12	0.00010184204116903	7.07079529668088e-06	1.53513888797874e-11	1.49663849951712e-11	7.94569205288648e-11	1.5625237743072e-11	6.34611224110169e-11	63.4320550072807	72.8453479734817	77.4713165078429	77.7253356178189	0.25401910997607	4.87998764433723	14.2932806105382	11.2553619688829	46.845719320756	15.1022461284811	20.1739874090363	83.5844508552733	0.06	0.23	0.3455	0.49425	0.480538302510368	0.427030011119523	0.406828276290989	0.38884789784679	0.432609845361595	0.401961071754952	0.104540636541078	-0.0169745445771729	0.189416082297103	0.0138623213400051	0.0922006200533259	0.0448333333333333	0.174166666666667	0.308333333333333	0.4485	0.423811095347128	0.32280381512474
248	6.63119347746925e-19	3.2136661927327e-15	1.37882642779201e-13	2.26419934603116e-13	0.293110864074	0.804694558769634	0.998400293316976	3.51462676411302e-05	1.41848992378727e-15	1.43222433672469e-07	1.28254036550546e-07	2.22446227976692e-14	5.05322002633662e-16	3.35293425425106e-15	6.728613386779e-15	2.43787063105109e-14	91.4021993586794	91.1180797477355	92.3234990229394	93.4287763392203	1.10527731628099	2.31069659148488	2.02657698054099	17.1170018632893	63.7417132657902	27.6788178165843	27.8923773690258	98.776396219755	0.06775	0.237	0.3575	0.506	0.376143518581629	0.351020385317049	0.342679028402947	0.384330151856311	0.406383979822531	0.406872694951923	-0.112296887705129	-0.0587219768345863	-0.0157129638084906	-0.00256379870374251	-0.00361782743143939	0.0481666666666667	0.171666666666667	0.307	0.452166666666667	0.306570102219141	0.420793427146678
249	7.42914832053423e-12	1.41781655277314e-09	1.58546904731571e-08	3.53692770767645e-08	0.969651485272323	0.736056775521862	0.81038477671814	8.77716552421029e-06	8.49297730814613e-08	3.98006999808242e-06	1.33629655392081e-05	3.03283225082247e-08	2.4982169107754e-09	1.12019862792342e-08	3.41574947674754e-08	1.08262358840425e-07	58.0554624391225	62.1487806300429	64.9130087408048	64.914456193168	0.00144745236320887	2.76567556312511	6.85899375404551	19.7606408261181	28.6902610209454	21.2744218617572	18.9579733820647	65.2953608246314	0.06675	0.22825	0.361	0.4905	0.393372105192846	0.343551661807656	0.345777669850844	0.418920051174382	0.333591283575057	0.401948495733135	-0.0859096760868605	-0.0522677465227929	-0.0332391688133101	-0.00755852625454792	0.0124440632421128	0.046	0.184166666666667	0.3165	0.446166666666667	0.347160109063831	0.379792830939499
250	3.1023252414842e-08	5.8124282886694e-07	5.43916547308379e-06	1.05992382098785e-05	0.843615933299575	0.823339937918724	0.563068406443724	0.000116906095086251	1.04042737404702e-05	0.00188037877488365	2.09807988958201e-05	1.98304482899673e-05	1.27522832357893e-06	4.90018886007547e-06	4.76465408575071e-06	1.06221771527205e-05	40.6991199292752	48.1560647969382	50.2997862882912	50.3387019031725	0.0389156148812617	2.18263710623432	9.63958197389729	14.8419479302784	19.43572168215	9.66278952749235	18.0981244830655	48.6682871225911	0.0665	0.21575	0.3535	0.493	0.482270905601188	0.325467271543615	0.443868329959386	0.369101431271553	0.424053813079956	0.39322446994096	-0.0198856324952213	-0.00143039288937095	0.0869609179323298	-0.0193719330805998	-0.00486977808878861	0.0483333333333333	0.18	0.3235	0.449666666666667	0.394449139661579	0.449514163894079
251	8.88639510828786e-13	7.21299384682279e-10	2.81330867215919e-09	7.13906437982781e-10	0.0207584804871896	0.0565131095713195	0.363730159300664	9.99697636438616e-05	1.09480734046031e-09	1.88399993534916e-07	1.93121122375535e-05	1.40638485741502e-10	4.85936582405084e-10	2.63691075551057e-09	7.25073476146277e-09	2.53721706425627e-08	62.4434513535161	63.6897488069008	69.0953387823174	74.4422948280553	5.3469560457379	10.7525460211546	11.9988434745392	15.137276172477	37.1482539203189	27.1486163153677	18.2559562307779	78.3344368696013	0.06475	0.226	0.3525	0.47725	0.431320968625991	0.415623631302019	0.335279197269311	0.395222610507269	0.392683013888808	0.401693964881245	0.0657884414564015	0.0284907982465056	0.0610687579049958	-0.0223205603235854	0.144487920086119	0.0466666666666667	0.176333333333333	0.302666666666667	0.433833333333333	0.397294371816732	0.400776102112693
252	3.35692476410668e-14	7.49395776181901e-11	1.9538791381308e-09	2.41441451652231e-09	0.216688159617082	0.749397058640984	0.997122792090217	1.89429819077301e-05	1.03253272466917e-08	2.32177725994845e-06	4.571474466781e-09	7.23443978399756e-11	5.64135179729128e-10	2.63798011115298e-09	4.07115324504369e-09	1.50369561844379e-08	69.1948794258205	68.8182441010431	69.9706243898254	71.4967944640375	1.52617007421213	2.67855036299443	2.30191503821698	18.292718779845	32.7790195555717	22.3084909106474	34.3637998773447	79.9165346405007	0.06925	0.2225	0.3595	0.50925	0.438164684070519	0.385635839378041	0.40414876468826	0.398291483855532	0.388699203659389	0.394931593406869	0.0575875184075705	0.010986325784827	-0.0128567092049915	-0.0164426937397702	-0.0315309012654027	0.0488333333333333	0.176	0.314	0.4495	0.403558868931235	0.412923209858687
253	9.60666480862818e-11	2.71384234686524e-09	5.69029533115613e-08	6.24942593323561e-08	0.190485839608069	0.725200910345408	0.46456449542708	0.000218563673356748	1.95598917441507e-08	0.000625214795495516	1.37654843695573e-06	6.84195303319805e-08	6.12834119177627e-09	2.90371630714202e-08	7.57468269430013e-08	2.3580826768465e-07	52.7512643924783	60.6634668154002	61.7859429539385	63.4997989382391	1.71385598430061	2.83633212283894	10.7485345457608	13.6643578257663	31.5377650144892	11.6993635375165	23.3131611562712	63.2740032898548	0.06475	0.22775	0.35825	0.494	0.445028098030423	0.326174791953538	0.397204665486354	0.411590780802884	0.425120021053658	0.400085385977044	-0.0240816169316898	0.0465799766031689	-0.00954410034615081	-0.00329687002107314	-0.0285520582499742	0.0475	0.181666666666667	0.325166666666667	0.444833333333333	0.408296794295638	0.443676133746699
254	5.82236858093678e-10	2.97815729082866e-08	5.38775331358477e-07	1.12024127945731e-06	0.940001651651413	0.957108982711847	0.782995742491199	4.99475470566064e-05	2.17308847959477e-07	1.92704884695766e-05	0.000104907806032533	6.53640153897109e-07	2.81380026397821e-08	1.32343991596579e-07	4.22276034923739e-07	1.31219549165745e-06	49.0058748333176	55.1363482643792	56.1962140340765	56.2018792737144	0.00566523963789223	1.06553100933525	7.19600444039679	16.4501000067057	26.8726824452424	18.2600661636825	15.0462622282957	57.5817381724138	0.06675	0.2275	0.36575	0.4885	0.456977692275303	0.403569252274794	0.355657350439316	0.423032146579075	0.36408491169073	0.371936754494183	0.0520703083203598	0.0337549350784731	0.0322459096968459	-0.00286227266053488	0.153054662771375	0.0476666666666667	0.184833333333333	0.324333333333333	0.449	0.382343719289548	0.420402246613181
255	4.81076180498227e-10	3.27637871591106e-07	1.31520175903838e-06	8.4132843520868e-07	0.0834642232534503	0.191173788263582	0.754405191117658	0.000781192560034086	8.89333534950885e-10	0.000109347067657316	0.00129787096655186	3.42142036617508e-07	1.48448823349499e-09	6.24542930567605e-09	2.92334651549067e-08	7.56374487180478e-08	49.4030932999449	49.5154578399597	53.9402038387343	56.9363230259405	2.9961191872062	7.4208651859808	7.53322972599562	11.2853939040324	37.553638837775	14.9680489362418	10.345551319795	59.2283274326586	0.0665	0.225	0.35425	0.48375	0.490681360717475	0.452765244872683	0.395592231782154	0.404650096835245	0.365087475543353	0.42722217351621	0.0540873789264473	0.0270738540306132	0.118289483457076	-0.0236069640494604	0.0445651545087598	0.0505	0.175166666666667	0.317	0.451	0.431828986813298	0.439457085009438
256	2.65965973407217e-14	3.00036899419179e-11	6.97089395119828e-10	1.64011068211721e-09	0.99465593346256	0.906464532594925	0.993529975330317	6.31847154102959e-05	5.31901549553138e-09	8.63717375483581e-07	3.36487144407287e-09	1.99908970060438e-11	1.87220454832902e-10	6.81761062337171e-10	4.27663992850598e-09	6.30718071965711e-09	69.6739464786806	70.8777387319424	72.4341478673014	72.4341927284186	4.48611172032543e-05	1.55645399647619	2.76024624973797	16.0047213907574	34.0690663753339	24.2102420943938	34.9603549897511	82.9616849665606	0.06725	0.228	0.3685	0.50675	0.383637696688304	0.376011229282924	0.412145322959543	0.407906863321489	0.415356863469554	0.381066294439689	0.0286096832013673	-0.0153862936290871	-0.00315284860368424	0.00417666266429327	0.0498053644017238	0.0483333333333333	0.180166666666667	0.320833333333333	0.4465	0.352265539654855	0.400885991539521
257	6.16562473910016e-11	1.1268935807866e-08	3.71258844261389e-07	5.31591755141024e-07	0.322738618577911	0.981814062840268	0.955340994734254	0.00170184270221144	8.93661428183125e-09	1.85083728875175e-07	0.000255587497928739	4.14940058672617e-07	1.98407775056028e-08	7.36968375584812e-08	3.26631407862712e-07	8.49932441544617e-07	53.6715367622601	57.3880896146584	57.1309606726936	58.1087765815391	0.977815908845514	0.720686966880749	4.43723981927906	9.84618561479147	33.0598287655521	27.1829499148225	13.3706885895281	58.7388858668681	0.0635	0.23325	0.3605	0.49025	0.373573802107482	0.335118743051938	0.467066625608085	0.401664091969876	0.402859766855065	0.413654283011393	-0.0596034436625661	0.0247215239338071	-0.023836875721639	0.0235888944640361	-0.0249962949914566	0.0488333333333333	0.185666666666667	0.310333333333333	0.453	0.375523018967336	0.356669815876204
258	8.49621233147292e-16	7.83010165780094e-13	1.4346623784159e-11	1.84341301296657e-11	0.210909253227268	0.529664736223809	0.84515150513085	0.000331988332257188	6.8574437061424e-09	4.62848499556518e-12	6.4217468793859e-07	1.8046244502059e-11	4.06622039465972e-13	8.98731235875195e-13	1.22593431297157e-11	1.59296591289763e-11	76.7497375935563	79.0145532807801	81.5877941915751	83.1529681856773	1.56517399410222	4.13841490489722	6.40323059212096	12.8806983648183	33.574828153749	47.8383530982155	24.7812998677855	83.2031308515947	0.06575	0.232	0.372	0.50575	0.415792930174715	0.321895291653416	0.346105775528081	0.382278841464537	0.369916653034651	0.382691157506065	-0.0608248895222053	-0.00974145497311582	-0.0412954787248343	-0.0112407731724383	-0.0286565281310918	0.0488333333333333	0.184166666666667	0.305333333333333	0.455	0.368304376849154	0.356386907402586
259	0.000101689381124939	0.000174041409272498	0.000465772156562766	0.000710925923337638	0.533578118583839	0.473808882871834	0.172580443168147	0.00392507495160608	0.00192838724627452	0.00857959049312356	0.000743615987828307	0.000303788506719669	0.00127067024956002	0.000894771582286689	0.00492998752488304	0.00246317698210694	23.4763848658185	34.1522875208975	38.3102901660168	38.6978627569406	0.38757259092381	4.54557523604308	15.221477891122	8.3181558448041	9.61648254594002	6.90831294044074	11.376937997733	41.1461631283987	0.06225	0.21575	0.34475	0.4825	0.380391434327613	0.37484027172768	0.464504730128643	0.409345850616616	0.408872541920019	0.382040237861535	0.0580870796721777	-0.0585884904470559	0.0120796718986366	-4.66540488507243e-05	-0.0328186457398758	0.0488333333333333	0.190333333333333	0.3195	0.448166666666667	0.489940442165462	0.358035134057231
260	1.58943424198073e-10	4.8200911131861e-08	1.34377467631358e-07	2.56454344003863e-07	0.587522658201214	0.31187278165092	0.690555874325801	0.00451508907740162	1.94850717746589e-08	0.000192819247618121	6.14048052380562e-07	1.2931623050592e-06	5.55956772855352e-08	9.5155469733766e-08	2.25686216480288e-07	4.38415509345118e-07	51.7056891151587	54.0155108303734	59.6635927670795	59.9578225354999	0.294229768420337	5.94231170512649	8.25213342034112	8.06410024832257	31.5452071049149	13.8997974406739	24.8676325891975	55.8326872128119	0.0665	0.22975	0.3575	0.49075	0.404547216046571	0.350523834552083	0.453698823056269	0.407233980003295	0.371803285039579	0.408154532812917	-0.00287322003078785	0.139383270636105	-0.0238007665587242	-0.0164207827652901	0.12930036013786	0.0528333333333333	0.1835	0.3215	0.44	0.416606673958051	0.40488129702496
261	7.05550587446596e-13	8.78895302718951e-12	5.01304184044267e-10	6.57633684134382e-10	0.233234967638444	0.96169433158645	0.385028246076255	0.000156508678801039	5.89253375530243e-11	7.46321969043517e-06	3.23913045895537e-05	2.03360597876971e-08	7.96839455285461e-11	3.71236269631931e-10	5.42693554388584e-10	2.07036067251028e-09	62.9196006653729	73.6291813709322	73.218904253481	74.6399280320984	1.42102377861738	1.01074666116619	11.7203273667255	14.2922408727263	42.8558590552493	20.0706778134427	17.2720706989185	66.2831325112533	0.06575	0.235	0.3585	0.4925	0.408532291467111	0.353945475171264	0.295747263511543	0.404649043583778	0.35437391719779	0.377543616551158	-0.0697791669844038	-0.0471977757996892	-0.0468249558470346	-0.00562952219086429	0.0685418580474306	0.048	0.181	0.315333333333333	0.450166666666667	0.359822384765277	0.411711070228163
262	8.05743591330968e-11	8.4768297943317e-09	2.17902030813273e-08	4.80157572267733e-08	0.894002513961837	0.295621706391153	0.439969390466651	0.0105568695034044	3.42399326610626e-07	1.87275078207508e-06	2.30993198932704e-07	9.51489202906039e-08	8.5760566559119e-09	4.00620542199572e-08	9.63004881802228e-08	3.25420715582499e-07	53.1162770876836	58.0452378306072	64.1379118936602	64.1556651496066	0.0177532559464453	6.11042731899943	11.0393880619231	6.53842630625513	25.9944553098085	22.7213545066061	26.7546667428178	62.4503330518205	0.0625	0.22875	0.35475	0.4955	0.496938948201086	0.404869942248746	0.365721010878598	0.397021504364001	0.36528332479751	0.344874854683493	0.117638866146962	0.0552420098902322	0.0196093022056285	-0.0286842379858962	0.0611234893005308	0.0505	0.186666666666667	0.309	0.442833333333333	0.431910216255401	0.369549173623457
263	4.75292858767447e-10	1.39326178342328e-07	1.71533371165675e-06	3.47395680006136e-06	0.927884731373708	0.883688364705171	0.974258179189963	3.80983638205211e-05	3.06057288265588e-06	1.42830043162927e-06	4.10773493438093e-05	2.09717494283601e-08	1.93978252381179e-07	5.72252175949686e-07	3.1322611630092e-06	5.90623689633545e-06	49.4282612555617	51.5312835235454	53.2641401288056	53.2723315547846	0.00819142597902101	1.74104803123919	3.84407029922295	16.963849933486	21.7782043723637	23.2421798745982	16.820948180919	66.2071808368282	0.0655	0.229	0.36425	0.48725	0.465334834929755	0.417640804412357	0.322630992450835	0.383532001551395	0.393208694136297	0.408362826440087	0.109055571028968	-0.0212074162360906	-0.0186535674136702	0.00990482310670032	-0.0150084184097133	0.0463333333333333	0.190333333333333	0.317666666666667	0.4455	0.435774007127568	0.42536284329377
264	3.94847381269203e-16	5.21539139527586e-14	2.66374016558822e-12	6.79031492442627e-12	0.990879976661663	0.992074695776386	0.78421677066118	8.75304648619614e-08	6.83347844005628e-10	5.04028432340517e-07	1.31766894339345e-08	2.2431596673219e-12	2.39680959286056e-12	1.38369849157418e-11	6.28176308119399e-11	2.48459126127753e-10	78.3218538317597	85.0018328182196	85.5030271883952	85.5031578447961	0.000130656400870066	0.501325026576524	7.18130401303642	28.6318522957849	38.0676206604985	25.2483433846319	32.3051020861458	88.0969624721524	0.06625	0.22975	0.36625	0.50525	0.514966332258659	0.416462653583597	0.313559823093042	0.397337127373755	0.386381469192104	0.402605775840007	0.0650497994015024	0.017132985899179	0.0463522867960245	0.0777414153583506	0.00200055349204461	0.0418333333333333	0.179166666666667	0.317666666666667	0.447333333333333	0.427265944951271	0.410267420580993
265	2.33719327933265e-14	4.15016471041614e-13	2.25582589332005e-11	3.82255647495145e-11	0.343014641551091	0.961938348303099	0.403202113544275	0.00211628535130298	1.44822287133053e-12	1.29741343755432e-08	0.000191905382702796	1.13641530372871e-11	4.66891962912704e-12	2.77393054041239e-11	7.45124418391003e-12	2.35317735201167e-11	69.9398473634574	80.4217095022614	80.5303267562194	81.4294584542004	0.89913169798092	1.00774895193899	11.489611090743	9.4458401567199	50.1173303437427	32.3352042318402	13.9087267453997	84.2927231290486	0.066	0.2385	0.366	0.4925	0.477721694039285	0.420455925783569	0.358126166980682	0.399841823404497	0.407218185818417	0.441447507173053	-0.0543113539994157	0.0398017457525757	0.0778540821737031	-0.00101616961830085	-0.00478525532310317	0.0513333333333333	0.18	0.311166666666667	0.4545	0.382332456047795	0.37311931663359
266	2.20812209977447e-09	3.48424614671716e-07	1.5849223465834e-06	2.76861354554455e-06	0.528270991397335	0.480761702009292	0.745533236548115	0.00123134008753398	1.32253987448452e-06	0.000788956101620826	7.10198541605397e-07	2.22147778371836e-06	1.11980295032607e-06	2.90586551455924e-06	1.14851949046165e-05	2.60280884411168e-05	46.2278247232025	49.3699069277209	53.4656299887429	53.8633463391016	0.397716350358678	4.49343941138068	7.63552161589905	10.4427169770688	23.3901503464785	11.2670357674106	24.5872562795212	54.4349651534149	0.07	0.22275	0.35575	0.496	0.407249684581746	0.429000143240985	0.390601091317466	0.402448839165936	0.396528789747888	0.392079172034768	0.0136255869515399	-0.0666210440756431	0.118517168677676	0.00804692586085361	-0.0106774792825909	0.0541666666666667	0.183166666666667	0.323333333333333	0.4455	0.385984898298623	0.363399476882291
267	3.65805976442145e-11	1.77904562712817e-09	5.77541923160052e-08	4.65065804370725e-09	0.00430043494375848	0.141884628499344	0.175837530053293	9.20089497587551e-06	7.14446259537753e-07	7.31702651634114e-08	0.121956222736221	8.41569447767742e-10	2.28294971748655e-08	8.98403540185427e-08	3.88093108704257e-07	1.06247534368805e-06	54.7541701832015	61.6301196662826	61.7494084761202	69.9018026063641	8.15239413024392	8.27168294008152	15.1476324231626	19.6705399931543	24.575765314863	28.9789187799724	2.39201651938674	74.0459732514894	0.0665	0.22	0.358	0.47525	0.392712292244834	0.34416259788246	0.326582443066576	0.368102709637614	0.393655974047516	0.342606607928444	-0.0634625682643604	-0.052462670032968	-0.0621547735871004	-0.00612632055252555	-0.09283587410868	0.0458333333333333	0.179666666666667	0.306333333333333	0.4595	0.379397458509469	0.391900474990914
268	1.17803606791162e-10	5.58098915254919e-08	7.00295388323979e-07	1.29173842037087e-06	0.584042933797664	0.8263140047127	0.982175176277418	0.00550697348428808	1.19261525422855e-06	0.0802574688405547	1.38911147901303e-08	3.63236684355965e-07	2.17862820549416e-07	5.42641297117706e-07	1.79071225614462e-06	4.44672688494982e-06	52.3277815469992	53.6735824873613	55.535779187383	55.8355232200411	0.299744032658054	2.1619407326798	3.50774167304189	7.70494553291883	23.5890943434879	3.05968009587923	32.2025105275188	59.0766426791084	0.06525	0.224	0.3425	0.49475	0.392700265383572	0.312390017730924	0.385769146276425	0.382132143213936	0.370457212829663	0.403348957038471	-0.0670780122662163	-0.0398631652051763	-0.0694524669132738	-0.0396246043209934	-0.031296744782885	0.052	0.184166666666667	0.325666666666667	0.437	0.336057517689535	0.405866813629416
269	1.56831439127857e-10	3.86828107458623e-08	7.15041026816998e-07	3.02527461260499e-07	0.0439941124806407	0.414423522894777	0.730523457276771	2.61190518853077e-08	6.31218439960064e-06	5.5123341448486e-05	0.00227914061067877	3.96056910206004e-07	1.33889929557669e-09	7.10177719601975e-09	7.37640661392094e-09	2.48920031787811e-08	51.7334771204987	54.5280479909197	55.4832103402441	59.5399980844959	4.05678774425178	5.01195009357616	7.80652096399717	30.9763594806709	20.3911253176248	16.2632298547414	9.30993907315678	58.857153101974	0.075	0.22575	0.34675	0.48675	0.461830441142359	0.362169229121962	0.408999489580211	0.34564319844544	0.385072343154416	0.411417242316858	-0.0216930389864179	0.0677775443944366	0.109033087748876	-0.00960965565877908	0.00731836145682078	0.048	0.1885	0.308166666666667	0.455666666666667	0.418087122578443	0.357588148207032
270	3.02148743466148e-09	1.58912723762487e-08	7.60042194503152e-08	1.63559922766791e-07	0.891353706761865	0.480107501542193	0.159976817943356	0.0174697699938204	2.57955503860925e-06	0.00577227831239297	3.79280029623958e-08	6.23677575050481e-07	4.00461402940986e-07	1.16220947670756e-06	1.36066518637211e-06	4.21051095709545e-06	45.5732814140574	56.5932513208027	61.0729196629836	61.0915768969789	0.0186572339953273	4.49832557617628	15.5182954829215	5.64855419954256	22.1063465870029	7.62005326414328	30.2526125056065	57.7015038334641	0.06125	0.22	0.3445	0.497	0.408685452853272	0.383554444852297	0.472534945947757	0.453928168099869	0.426170291259881	0.421469060782226	0.104293597875537	0.072056450163764	0.0135941648554375	0.0254227165593967	-0.0210827031916992	0.0501666666666667	0.181666666666667	0.318	0.441	0.435689728650224	0.400821737130283
271	1.31940267767156e-07	1.40446014193289e-06	3.84812454891586e-06	6.67819569660255e-06	0.545161959941346	0.356930096057061	0.238376918360226	0.00374557553013936	5.66240310864019e-07	2.74299095053752e-05	0.00904232614813524	1.85226264547199e-05	1.00271410684533e-06	3.08362767520098e-06	6.97518851110444e-06	1.44018055787085e-05	37.6560244613793	46.0502934253018	51.1935107475365	51.5595667735615	0.366056026025035	5.50927334825974	13.9035423121823	8.40321714062975	25.0239009895959	17.5881024403698	6.81444777625984	48.8510810860778	0.06475	0.22775	0.35725	0.48125	0.495050661583441	0.393292769643467	0.404573570042072	0.421040785592025	0.3567331285382	0.419931753417182	0.0096087485036037	0.0284350911623642	0.103532249704474	0.0700486116650378	-0.00593950253510132	0.051	0.1865	0.316833333333333	0.454666666666667	0.373338467471222	0.46424316424249
272	1.48221285177664e-12	3.53232232027263e-10	4.94931196574407e-09	7.82477782196312e-09	0.343932936166205	0.651055953740384	0.779056890119779	7.86050058394229e-07	7.15195423363187e-11	0.000289456025442101	0.00204957889470042	7.69909598128778e-09	8.87419980914287e-13	5.39664525749557e-12	1.92262814168372e-11	7.84834679777774e-11	61.3871994681031	65.3122396404215	67.7347265665594	68.6304428487201	0.89571628216072	3.31820320829866	7.24324338061706	24.3917398845151	42.4769659103986	13.1374209078422	9.50459591428989	68.67008587367	0.0745	0.23475	0.357	0.48975	0.412393186143288	0.337216989772071	0.329201795535481	0.367322396540069	0.400995705659265	0.382413883198264	-0.0469696219649109	0.0107258412565379	-0.0275883906075914	-0.0117621626600149	0.175910500514784	0.0503333333333333	0.181	0.322	0.458333333333333	0.361198123507792	0.443259274296699
273	2.59341544622501e-05	0.00078451851479446	0.000440212561171878	0.000705056045147309	0.615565277691417	0.131275720518082	0.341979553457773	0.00200168768056001	0.00264511294985998	0.00251294080609903	0.000157552921274625	0.000491258774683956	0.000288387981921038	0.000302863700245696	0.00136293268379869	0.00102491201878589	26.4283811064379	30.2332499762997	38.4698895409601	38.7220394993783	0.252149958418158	8.48878952307859	12.2936583929404	9.5479874566654	9.03740186161667	9.13114731270434	14.2797236736951	39.769632911504	0.061	0.20675	0.35725	0.492	0.436844143811648	0.387878375128093	0.58048307888462	0.439399589291941	0.454899261022541	0.425565122945174	0.232681688347501	0.381623529722126	0.053337260409162	0.0408708856542333	0.23648017878088	0.0468333333333333	0.1825	0.328	0.4535	0.390555799553188	0.406875671552732
274	3.93667731529928e-05	0.00148680021439442	0.0101875719908103	0.0151285863531975	0.724179468730586	0.983976728874853	0.978435586670932	0.00066475877121853	0.00279066429802826	0.00014608373763852	0.0588447671284672	0.00334523459801216	0.000448052165626254	0.00100448477245945	0.00350452947835219	0.00187815188282553	25.5293908608364	28.5248765670985	29.0816995313799	29.2062228246214	0.124523293241509	0.681346257522819	3.67683196378493	11.5852813142037	8.93951747516076	14.422024910471	3.56964846760638	34.0550837907718	0.06425	0.21325	0.3515	0.48125	0.441128724315846	0.459996845365345	0.42243530248865	0.419698057281902	0.380788680159935	0.392625284600546	0.130699970514267	0.113068759298456	0.174176805259335	-0.000844287196974677	0.222809388464841	0.0483333333333333	0.188833333333333	0.315	0.462	0.396356870952511	0.426114869856224
275	6.50395190933832e-12	3.86841168444286e-09	2.64712303347045e-08	5.34296350660768e-08	0.633484529034822	0.543727161544938	0.901089527821901	5.11511554877625e-05	6.34347853160795e-11	1.42933050020079e-05	0.0052596990315667	1.38800672680876e-08	1.57805831048464e-11	9.14216916750421e-11	1.28438388305381e-10	5.06236804555057e-10	58.3306070225372	59.8503683732415	63.6626142891619	63.8899793332021	0.227365044040198	4.03961095996056	5.55937231066491	16.4049618441277	42.7116065130631	18.8295809967549	7.78791048426319	67.2239757855731	0.07275	0.24425	0.3585	0.48175	0.43615951584891	0.373252205242708	0.336931361098476	0.35700396131165	0.415404514025049	0.389109619642552	-0.0661663780683098	-0.0477552269205092	-0.00062363759806922	-0.0273591472280928	-0.0105579592308633	0.0528333333333333	0.1895	0.316666666666667	0.453333333333333	0.388935047302314	0.353701330803424
276	1.76746951489399e-12	5.28903992592026e-11	7.46989913084979e-10	1.29888162845086e-09	0.393185146466805	0.63928054352119	0.365541546007194	0.016214635322825	4.6623508336154e-10	5.96972150767066e-08	6.4829257768522e-06	3.95668530337191e-09	4.50801845277186e-09	1.92456638728344e-09	5.8521518423505e-08	2.35706913401049e-08	61.0236708973316	69.603121021777	72.2693868618953	72.9984558060969	0.729068944201572	3.39533478431986	11.9747849087653	5.77944773675154	38.813737556	29.3732102490703	20.3400518292456	70.2956889852133	0.06175	0.22825	0.3665	0.49075	0.365236939790648	0.475952161265828	0.451453321610741	0.394867066817361	0.393483282620867	0.402597273491201	0.0352855970575976	0.0227497377783542	0.0146838233938441	-0.0144095903324647	-0.0608957331107606	0.0505	0.177333333333333	0.314166666666667	0.444833333333333	0.438355967039164	0.355176565924059
277	6.13564393148532e-16	7.25668688757324e-13	9.87383299198187e-12	1.67430899934626e-11	0.337268731563802	0.521469320138971	0.875871413577412	0.00793821973578896	1.20770220610751e-09	6.85042001162653e-10	1.21206494218695e-09	2.13395634616209e-12	6.11726153395693e-13	3.2344126817078e-12	1.09443866215647e-11	4.25344030598863e-11	77.4176395572649	79.1832686513153	82.4590993613019	83.3798851607207	0.920785799418809	4.19661650940543	5.96224560345581	7.0473592306389	36.9568891352028	38.0627893844685	36.9498584306584	88.2135374321276	0.0615	0.237	0.37075	0.50425	0.504541124543856	0.315234419493646	0.401426002902822	0.352931841682566	0.408478891503408	0.398805961257296	-0.00289792105723991	0.0656528278592152	-0.0540950586326629	-0.0260446647227848	-0.0136053735688742	0.0491666666666667	0.1865	0.311166666666667	0.442333333333333	0.420791061432881	0.384861288601325
278	1.80957427867264e-11	1.02070969800102e-08	9.01187299828859e-08	1.73940891208649e-07	0.593871237595343	0.650761233963187	0.943785365880258	0.0576648800841989	4.7496756861545e-09	1.18956579997529e-08	0.000417758643596772	5.27485455111829e-08	4.04035057573248e-08	4.27093224229764e-08	4.3909758820678e-07	5.49458471827272e-07	56.2125980449637	57.6166405182594	60.6524314038033	60.9367704739052	0.284339070101851	3.32012995564583	4.72417242894153	3.60330338290987	34.2893758464943	32.5038509591814	12.4510422321146	63.9218976083662	0.0575	0.2205	0.3625	0.48325	0.436646957686776	0.352096522418995	0.301668868189829	0.404200338442167	0.383471723499146	0.406104761136585	-0.07323096307356	-0.0285721656954975	0.00682346078763077	0.00138765544286595	0.0877477304625059	0.0488333333333333	0.173166666666667	0.307666666666667	0.447333333333333	0.413858424487904	0.383793455983795
279	4.02362644497554e-09	7.64665736082174e-07	8.71874907296418e-06	1.43947021887107e-05	0.501950968685642	0.846165037324267	0.95100488850971	3.55104512935893e-06	6.18333897973352e-06	0.000155305679552737	0.000264430274282189	2.65200734886858e-05	4.75778587888039e-08	2.29901654923273e-07	4.42380984135555e-07	1.42028079887926e-06	44.9751057106405	47.5032614941374	49.0739318044216	49.5247409196818	0.450809115260199	2.02147942554438	4.5496352090413	21.4930977621425	20.4305931746021	14.306765746107	13.3069065311847	47.8869780918137	0.0725	0.2265	0.35375	0.4915	0.473933818095312	0.381047707537316	0.33544944640634	0.381730835184323	0.348827417755625	0.385712955269256	0.0860111046827836	-0.0781348170446953	0.0562600115145781	-0.00279783016075478	0.0225287204312923	0.05	0.189166666666667	0.317333333333333	0.454333333333333	0.420349274857686	0.399399126177508
280	3.10362300569182e-06	5.4600576893808e-06	7.66708735529151e-05	0.000109483462439625	0.399086206845696	0.941059645630436	0.290633470440495	0.00249147263044576	3.66897363543268e-06	0.00511204068240494	0.00455127974110184	0.000162941876577248	5.15578256174452e-06	1.89120735189658e-05	6.86949206563765e-05	0.000175605141670828	30.9708331255533	42.7729289196359	43.3010731839604	44.0121510853787	0.711077901418321	1.23922216574283	13.0413179598254	9.14684518332069	21.4304526344913	7.83937044957565	8.04963602656971	42.9040646741124	0.06725	0.221	0.3425	0.48975	0.455969859273936	0.400679109177614	0.373450381397995	0.366865715368971	0.436879070472138	0.432077561746755	-0.00107776663639777	0.11939387880533	-0.00592159939296521	0.00809470940438465	0.0619537165380669	0.0526666666666667	0.183166666666667	0.315666666666667	0.460833333333333	0.337516050959645	0.403463113869754
281	3.92942786188684e-13	4.09836902823451e-11	7.54331188015078e-10	1.53947994918557e-09	0.559036162830662	0.789903736548244	0.671567513699405	0.000162541416136194	1.88010648512426e-07	8.13480551536423e-09	3.25386698710553e-07	1.58060797997315e-08	4.82032711889784e-10	1.96067746826359e-09	7.0620553055316e-09	1.95209390096576e-08	64.1270873019603	70.1769127144435	72.2460751983599	72.5874509910209	0.341375792660983	2.41053827657743	8.46036368906061	14.2210574871006	27.1526157231347	33.2426161994354	26.0928501362105	66.9042207918028	0.06975	0.2225	0.364	0.4935	0.432973190726478	0.357551128806341	0.327749792082203	0.394035786825817	0.358904678562713	0.425056130561575	-0.0400001378032255	0.00741767688182849	-0.0428622073234501	-0.0165051036820955	0.0688554208910803	0.0515	0.18	0.3085	0.4415	0.336964778734345	0.368197971467418
282	2.16581785720951e-07	1.26647947707109e-06	2.79947996960999e-06	4.79263625429988e-06	0.517132050467872	0.293487037534971	0.147958206474863	0.00986058821356624	2.60008390281433e-06	0.000439216254298365	4.69694515082024e-05	2.64237789066193e-06	8.66506717945321e-06	1.44808675583957e-05	3.46404592187159e-05	1.39651554500934e-05	36.6113957536218	46.2980284343648	52.0114693173382	52.4310786371425	0.419609319804295	6.13305020277767	15.8196828835207	6.65991024029972	22.091129991546	12.3575093035652	16.5666630076157	53.9846477232403	0.07125	0.22875	0.35525	0.5015	0.408568547183054	0.374167027906088	0.443940875008039	0.366050274267305	0.403680891928092	0.409915006350738	0.0845989122487026	-0.0121681732101459	0.0876340707311823	0.0497358417478153	0.137184335691961	0.0583333333333333	0.189833333333333	0.321333333333333	0.46	0.393422844889906	0.440059585366389
283	4.0234954288678e-09	1.64579346786455e-09	1.63467807362115e-08	3.63564495323757e-08	0.930450997280974	0.694111226250912	0.0471410005724612	0.000477177159335558	1.80911270092243e-07	0.0270941847344729	6.21345894803138e-06	4.57413353469659e-07	7.39745045414866e-08	7.26476405038936e-08	6.77256670957657e-07	6.81050216695071e-07	44.9751737311162	61.8081048168387	64.8385911939404	64.8462085429637	0.00761734902334865	3.03810372612497	19.8710348118475	12.2028049145028	27.2270344032586	4.88479927542539	20.4212934025836	58.4912313567276	0.06775	0.22725	0.349	0.4895	0.407873667855461	0.29714092925651	0.465089848633811	0.378129160162239	0.42246880454551	0.392420774229685	-0.119617823899656	-0.0286542319579528	0.108220854910946	0.0291871292205148	-0.0344998399581375	0.051	0.184333333333333	0.327666666666667	0.4435	0.483152481188238	0.431289645399539
284	4.5256225758649e-07	7.58590234101488e-06	3.51068265511997e-05	1.30938611395616e-05	0.0364509126532499	0.167297749271881	0.195587659712133	0.0160053364598897	2.70499969459141e-06	0.000707817045238078	9.5124684465638e-05	0.000233082560758008	1.38647431528588e-05	5.57799653637107e-05	9.43424276491081e-05	0.000207256316886393	35.0552042486233	41.9717706598894	45.4011804425463	49.7770647117213	4.375884269175	7.80529405183188	14.721860463098	5.80228774162424	22.0151985886205	11.4686072986333	15.2310850296471	41.8972379012779	0.06525	0.22475	0.3615	0.49025	0.481092406739946	0.405923076417415	0.353614366484802	0.42508519732584	0.389007318407398	0.380007095975634	0.0800282665234039	-0.0373185372526904	0.00626849720041246	-0.00331659767460695	-0.0590035764947216	0.0536666666666667	0.186166666666667	0.328666666666667	0.4505	0.416151572085271	0.38936838860448
285	8.26383393708215e-08	1.29503223973501e-06	1.0127783860124e-06	1.81790704810954e-06	0.553623177753212	0.121233261136308	0.129896918002718	3.68146187172008e-05	1.43574860664458e-05	4.15611464067543e-05	0.00465943958898964	4.05112243948084e-06	7.17590539023808e-07	2.3020027248024e-07	8.52119315267139e-06	2.84641525884268e-06	38.6408366319811	46.2446402533606	54.6031425482361	54.9540087953574	0.350866247121303	8.70936854199681	16.3131721633763	17.0289294912282	18.8210356185373	16.7987282657468	8.00709612107858	52.8709961656289	0.0675	0.22975	0.36575	0.4875	0.39894381240359	0.445262923110437	0.400188449120566	0.456151154887368	0.407630574240882	0.366494222972239	0.0443134433139765	-0.0142088545213351	0.0960322192737581	0.023822912812064	0.00206412879185179	0.048	0.193666666666667	0.326	0.458666666666667	0.461721933953131	0.386953201790951
286	2.49236800671972e-10	1.94476620426745e-07	2.04064927573719e-06	2.82806480844062e-06	0.320434095890218	0.690522906822671	0.990224559581482	6.61260938751999e-06	7.20434463943878e-08	1.10662520970599e-05	0.00341318869216436	2.20962134978008e-07	1.18416004900559e-09	6.29593975071084e-09	5.55642220567599e-09	1.99997050838108e-08	50.7708592277995	50.7467144312395	52.820922675397	53.8080965119443	0.987173836547299	3.06138208070479	3.03723728414479	20.3021541228827	29.008982987385	19.3179260703109	8.57228319810929	60.3338958042778	0.06825	0.22525	0.36025	0.488	0.390086080648443	0.421695220022942	0.406198575397574	0.396267180097237	0.38653801098838	0.387367404318988	0.0157457140348975	-0.033914193524417	0.126915545422516	-0.00620846469213893	-0.0345631728841995	0.047	0.181166666666667	0.317833333333333	0.458166666666667	0.372052459305643	0.391800155995628
287	1.69370459578157e-16	2.36458228989246e-14	9.53082872509686e-13	2.35547603800909e-12	0.747562240991807	0.940905861075697	0.71997170937855	0.000534125358976176	4.19006469474315e-07	1.46634369741757e-10	9.3128406023569e-12	7.25289263099966e-11	1.42627822189893e-14	8.00144460293087e-14	2.80705654830416e-13	7.10874285987461e-13	80.0574309777367	86.7420374471185	87.8792255883818	87.9828164880382	0.10359089965641	1.24077904091973	7.92538551030157	11.9925889224251	25.6047510025219	41.0731848843861	46.4679690820831	79.9104827970882	0.0655	0.2295	0.36875	0.50675	0.35107066163045	0.431621244214726	0.489271280161805	0.432239803204442	0.412553183286189	0.415845826273722	-0.0505431939537953	-0.044371002350649	0.0939201513117041	0.00134039484043113	-0.0524450372442669	0.0491666666666667	0.187666666666667	0.307	0.437333333333333	0.390748555615694	0.344538616254572
288	1.25066136996233e-06	4.96812662339007e-05	0.000305045005835069	0.000323849945239077	0.226463786472154	0.60270923030428	0.707777093947185	0.0645268259556	0.000109252182591885	2.74299095053752e-05	0.000108333235537765	0.000316403142462187	6.91117781503713e-06	1.20498813063912e-05	7.09933156551242e-05	8.99821995731484e-05	32.9024985783835	37.3266962027628	39.5011450570819	40.9640795647792	1.46293450769736	3.63738336201641	8.06158098639571	3.41703457772292	14.9696869993895	17.5881024403698	14.985625879719	41.0303542647201	0.06175	0.2155	0.35725	0.48775	0.354910140067981	0.376418667843602	0.25707549574183	0.426031346601174	0.354569403890905	0.370229735308218	-0.000535579841925715	-0.0942770162771837	-0.0650561285547261	-0.00176161907968377	-0.0223084903959448	0.053	0.184	0.316833333333333	0.448333333333333	0.356425020298987	0.424607155444531
289	1.1151486085802e-08	1.01702449146397e-07	1.0917052076036e-06	1.15085025305025e-06	0.189739234411963	0.569359080800203	0.27484748976247	3.40839658698226e-06	1.01833059966013e-06	0.000261348820841889	0.0120190437771381	9.94113549868509e-07	9.54292482435879e-09	3.46648167028349e-08	3.13553764035283e-08	5.84422599518091e-08	42.8434466958352	52.2699707972424	54.4129569434954	56.1325981631817	1.71964121968631	3.86262736593926	13.2891514673465	21.5717256586422	23.8931577346866	13.3288853913509	6.30805773002976	56.5085915314825	0.07175	0.23	0.36375	0.48275	0.425309776868042	0.430445048730621	0.440908787565939	0.419140411942928	0.352773355554503	0.390118907253549	0.122739133051568	-0.00323508451878674	-0.00911343088884376	-0.0308149270453387	-0.0630855753655209	0.0493333333333333	0.1895	0.328333333333333	0.457166666666667	0.37892617689167	0.527193545311517
290	8.74487944020103e-10	2.68064276205526e-08	4.10108539398015e-07	6.49814828106352e-07	0.397721438691555	0.818543718104921	0.581543672125006	0.00176243431738226	4.30503015971911e-06	1.54440685660599e-07	1.85906090458202e-05	3.37598384980192e-07	3.68199830928529e-08	1.80107414209466e-07	5.0121170011341e-07	1.53660340964211e-06	48.1588612413761	55.3808760783431	56.8815184315972	57.5967229339803	0.715204502383131	2.21584685563721	9.4378616926042	9.78184444075123	21.1239978640442	27.5329518142571	18.3284900602157	59.2622085183162	0.06175	0.2175	0.35875	0.48875	0.456730543426571	0.368647780458554	0.429829777563339	0.399535322294947	0.377237718565754	0.375724897825041	0.00921159785594347	0.147344000461407	0.0687952310452539	0.00895929898114201	0.100237771807087	0.0473333333333333	0.180166666666667	0.308333333333333	0.445166666666667	0.394414895990742	0.455298525802873
291	2.92436907315739e-10	9.50213390864255e-09	1.69981770996569e-07	2.55087717520608e-07	0.345149740033398	0.822352465674127	0.572836346080008	0.00478758666680711	1.19375160855284e-07	6.24885053137669e-07	3.9906941239549e-05	2.50172395367185e-07	2.30037132966087e-07	1.58269576494588e-07	1.22525179613596e-08	3.89388297786638e-08	50.4385333682949	57.7818314663964	59.0801129481406	59.9713225043815	0.891209556240938	2.18949103798514	9.53278913608665	7.95797809998021	28.0312005398573	24.8339085451535	16.8758099707047	60.0204762897323	0.0625	0.22375	0.356	0.49	0.453774850190609	0.360255057603453	0.356875986486037	0.415307474637323	0.43257455011811	0.405158384364065	-0.0530468935261197	0.0769653388950096	-0.0339087022185448	0.00976499482788647	0.103079615932814	0.0493333333333333	0.1805	0.308166666666667	0.448166666666667	0.356892117557482	0.36518389357737
292	5.02572104819698e-12	3.8263417387282e-10	2.35576108352617e-08	1.06981332604375e-08	0.0478228627279268	0.741079288609646	0.621908195064051	0.000362817813945296	7.47184603894424e-10	2.78032235175255e-08	0.00217624110720143	3.99300496942809e-09	8.99939958668218e-10	2.30989408285023e-09	1.53614319720391e-08	2.45625455362355e-08	58.8638901223239	65.1307998350821	63.9475182846436	67.8637182677849	3.91619998314127	2.73291843270272	8.99982814546092	12.7145694427008	37.8933770810672	30.8550878970036	9.39461152800686	70.2734299266829	0.06525	0.22725	0.368	0.49475	0.504203884312656	0.44833754171756	0.385769146276425	0.420342570333655	0.396877896399743	0.407044447350026	0.147288856030933	0.101791383162576	0.0932264543635875	-0.0067750383776429	-0.00878575124172225	0.0485	0.177	0.314333333333333	0.4635	0.411242411844882	0.358493245274637
293	1.02003387870301e-10	3.75738232578375e-10	7.74926231158622e-09	1.74193372888829e-08	0.906136996575968	0.913902755269936	0.230894536550274	5.50393829781854e-05	2.47214503698987e-07	4.84860639971241e-05	6.47350281462373e-06	4.1432308759586e-08	4.15805718282381e-08	3.42641516855561e-08	2.03890049912996e-07	1.41897146930149e-07	52.6267844570175	65.1720768154046	66.6509424887045	66.6648458440395	0.01390335533506	1.49276902863494	14.038061387022	16.2661179143161	26.6235304668971	16.5064027906228	20.342835107047	64.5219769702657	0.068	0.219	0.357	0.49025	0.388019530425343	0.451113863516919	0.365329660820568	0.369754932313269	0.357290616792454	0.361203395158631	0.0478640554964214	0.0484378556027388	-0.0429037360034394	-0.0106901242027645	-0.00119492810717071	0.0488333333333333	0.177166666666667	0.317833333333333	0.444333333333333	0.402713179102831	0.324581221191348
294	5.27370491881845e-10	3.12834786872437e-08	2.95181396379962e-07	3.18800146201103e-07	0.191943000072119	0.495365666746633	0.512895461065871	1.31995444810216e-06	0.000226105788668293	0.000546615535387795	7.28938039870967e-07	3.163687445444e-07	3.41899887299138e-07	4.96660216638382e-07	4.17651314550992e-06	3.64460421177342e-06	49.2118844738434	55.021981382597	57.704708988982	59.4073496343626	1.7026406453806	4.38536825176561	10.1954651605192	23.3939145346349	13.6006619116288	11.9495168453159	24.5370711660798	59.4267378937464	0.06975	0.21575	0.35075	0.49125	0.360163040567184	0.359620243181929	0.422296696058202	0.403889761932051	0.430588198385854	0.43399339483061	-0.0457159216154658	0.0134159039686904	-0.0628037079785101	-5.58298991091027e-05	-0.0127080847176431	0.0468333333333333	0.185666666666667	0.3175	0.440833333333333	0.449366426604539	0.332581561740391
295	5.90852251057455e-05	7.06045693576928e-05	0.000408149004728253	0.000343631452095653	0.146183910669655	0.500019342912278	0.135924520758761	0.002943089900712	7.5744273683992e-05	0.00349958167539472	0.0287413828465412	0.000737307896227614	5.62718193086311e-05	3.53961220158626e-05	0.000357833884293978	9.36373091133414e-05	24.6525333793834	36.4436589480829	38.6833519066422	40.7949779883784	2.11162608173618	4.35131904029549	16.142444608995	8.84241783929065	15.6616567770525	8.52678073449715	4.78303737522401	38.5915345248779	0.06475	0.21925	0.34775	0.47225	0.362062794461135	0.431710487808526	0.443972914284213	0.454574253448932	0.427439307612424	0.407438841888498	0.0570398077047208	0.0821619432804425	0.0559977651524122	0.0842882125810398	-0.0189586785935069	0.0506666666666667	0.186833333333333	0.319666666666667	0.45	0.401300946565907	0.347267386070826
296	5.31368536529753e-05	0.000472315409411078	0.0012086351177858	0.00193318350873956	0.691323436928449	0.526422414488239	0.456047984388773	0.0124652081596287	5.27895516662844e-05	0.0338701896769413	0.00197249038255044	0.012602258643335	0.000121894022783856	0.000260239690008683	0.001226890904321	0.00184140050584284	24.8818910223563	31.5689301518796	35.5726581126	35.7303145181213	0.157656405521266	4.16138436624169	10.848423495765	6.24346903772312	16.3452051564145	4.50124475756274	9.57496104291204	29.816077196339	0.0635	0.22475	0.339	0.4815	0.390595158877786	0.39844241842317	0.301450655723243	0.399233141099887	0.399315535401966	0.405480389605618	-0.0069443121078575	-0.0969179519079648	0.0161331506538294	-0.0158242060006745	-0.0207366299704577	0.0516666666666667	0.191333333333333	0.318666666666667	0.45	0.409621437039085	0.389243660887622
297	7.6558535415906e-12	3.45179141154326e-09	4.79004761561066e-08	1.14884802158347e-08	0.0192419501171908	0.181152050969942	0.557970825243016	5.43799432696868e-06	7.25586920742304e-07	6.71454775589654e-08	5.34617140940875e-05	2.48207359748154e-08	1.4576240491914e-08	6.25613082005183e-08	6.92005433361781e-08	2.35661808998513e-07	57.9932716563198	60.11191627058	62.2093402433457	67.6887322932234	5.47939204987779	7.57681602264347	9.69546063690359	20.6764780802514	24.5459499065255	29.1453854460269	16.3212273242098	65.7910482542472	0.07025	0.22375	0.372	0.495	0.408598079786072	0.42764399761523	0.393971247120112	0.405753203349212	0.356167707059376	0.391840066510333	0.0727214420280696	-0.0308717556366958	-0.0274361116650866	-0.0283886084934594	-0.0722218787333283	0.0485	0.183166666666667	0.319666666666667	0.453833333333333	0.373155500139035	0.388818588178065
298	2.86064686061479e-13	8.35539608083905e-11	1.53357689337223e-09	3.26061091042369e-10	0.0162693489666602	0.170466036309813	0.398964914486646	0.00157639999627088	1.05120670977874e-10	0.000100516624864946	3.2015875650454e-08	1.84249773806827e-10	2.08105965245246e-10	1.14488846133273e-09	8.91018895482568e-10	3.39904149472637e-09	64.7816800938017	68.5729336684599	70.5510267749196	76.324553913706	5.77352713878645	7.75162024524616	11.5428738199043	9.98710785942421	41.7238158286527	15.1269766759451	30.5813364586029	77.6899202567137	0.06625	0.23425	0.35325	0.5015	0.438206136431178	0.323183465021686	0.356573355912008	0.417486037039891	0.430522015989788	0.405155126146955	-0.0370456308416956	-0.000824042637260232	-0.00243417097849695	-0.00409490608501522	-0.0161852772180691	0.0511666666666667	0.181	0.315833333333333	0.445166666666667	0.35171614892643	0.390590027215747
299	2.23244532666757e-15	3.92262450704498e-13	6.22844142469208e-12	1.48945041401234e-11	0.724662675156021	0.683173044781958	0.632132808840501	1.36176294577929e-08	9.24549793104713e-10	2.68759221755799e-07	1.03368647707441e-05	8.5168370230093e-12	5.4563149103888e-13	3.24451447512238e-12	1.18817479452275e-11	4.40687630355454e-11	74.7666027113228	80.5465714588572	83.5315842492637	83.6556531389433	0.12406888967962	3.10908168008609	8.88905042762053	32.2411448093981	37.4778931803849	26.462103364649	19.4481364264502	84.9710162618898	0.07	0.235	0.36725	0.49325	0.453769469821152	0.418627832553813	0.323433398015051	0.369526156522591	0.42268187430473	0.390131647749545	-0.0396830797724485	0.0298332370700317	0.0669063045883532	-0.00921248383662637	0.161127782293712	0.0435	0.184333333333333	0.3175	0.448333333333333	0.412839623933911	0.376870923953908
300	2.53577861902857e-15	4.39062715963141e-13	2.62564453558371e-12	6.08884761340235e-12	0.637004619422354	0.362118142062634	0.42222676351783	9.79271724030536e-08	5.85753164470517e-11	6.83179694860369e-06	5.62576696069913e-06	8.58411214279562e-13	9.59908197319682e-14	6.09452960310673e-13	1.92036136491958e-12	8.18860262539845e-12	74.5049683220641	80.296966912545	85.5363995007647	85.7590805809014	0.222681080136681	5.46211366835632	11.2541122588373	28.4145378612675	42.8675141319854	20.239765342345	20.6114828840055	90.3363115625108	0.07375	0.22525	0.3635	0.49575	0.365569177878473	0.376893454860525	0.374816562135094	0.375752816017463	0.414524023033284	0.364418911705644	0.0257946709563096	-0.0477214727179068	-0.0406651187486689	-0.0146663163129478	0.0348169464908827	0.048	0.172166666666667	0.32	0.4495	0.316323759823709	0.43319551633819
301	0.0047325668026957	0.006537384069493	0.0159181240249297	0.0184913468267939	0.343828496551307	0.535471323470902	0.25935087371677	0.00553384089774581	0.00721946211145027	0.16329833837463	0.0272013760871078	0.0170767119019962	0.0046992174178514	0.00922216006651729	0.0290199629020791	0.0395910635306338	14.9849342142552	24.4299564580142	27.6313116503588	28.527415753997	0.896104103638208	4.09745929598284	13.5424815397419	7.69616076753664	7.21753899333999	1.9434138885299	4.87798371021563	28.7977267599441	0.0645	0.20725	0.34075	0.482	0.359505494442421	0.423810887434123	0.461236637917909	0.419953637241689	0.413165768786999	0.389553399659933	0.147839432684078	0.0857948946012447	0.116328616564898	0.0186715705538284	0.112873284236407	0.0513333333333333	0.1855	0.327333333333333	0.4595	0.429974483926172	0.324268301739914
302	1.70775360755596e-09	4.65515396688199e-07	2.35936751636605e-06	3.66852571415144e-06	0.40946494177303	0.487035171898038	0.847842167509488	0.0721123065094876	1.45506023067681e-06	9.42739214288879e-08	5.03108684054354e-05	3.01801040812878e-05	6.28264409332531e-08	1.77674836817319e-07	3.99383970513379e-07	1.15537704579304e-06	46.7638585276654	48.6833522328816	52.4497810233224	53.1301347629633	0.68035373964085	4.44678253008169	6.36627623529785	3.23427291152711	23.2064823973651	28.4881458377968	16.4363603614547	47.5381615174395	0.059	0.2285	0.365	0.5005	0.461743065601076	0.359409467942708	0.431634191626684	0.395233868031803	0.421742875710559	0.406259394942528	0.0451351200659179	0.151139878552009	-0.0199916086524908	0.00867243912698412	0.243316593904191	0.0506666666666667	0.188666666666667	0.3135	0.459166666666667	0.391839286089811	0.396239066824711
303	2.16882997653301e-13	5.4321726403059e-12	3.13076922432659e-10	6.43870633043853e-10	0.551832121197402	1	0.590687208006931	0.000118215561533704	1.30922110119048e-08	4.83049544011194e-07	6.13684108635059e-08	5.05818060267007e-09	2.11475422993918e-09	1.10989474967698e-08	2.99978667274245e-09	1.02451660283729e-08	65.3524200442189	74.7041587223212	74.3367771851626	74.6908223910796	0.354045205916918	-0.0133363312415895	9.33840234686068	14.8209401153144	32.3175998769348	25.3303444464418	29.319706561997	69.696882008555	0.069	0.22325	0.35925	0.502	0.463562498410148	0.366690175251707	0.417965993517716	0.376085575324134	0.392875560031731	0.43126703741341	0.0248595041280841	0.00536971712455463	0.0186055833474897	-0.0267925285457442	0.0290393129010356	0.0505	0.177	0.310833333333333	0.446833333333333	0.378412264577276	0.363083730140118
304	1.23077632522e-10	4.36259309483242e-08	2.64688199026878e-07	5.50961714139618e-07	0.840406256664835	0.583034654773496	0.887584317321561	7.25230434398102e-05	0.000253625506578226	3.24269721525461e-08	1.12776224050165e-05	1.14148792926544e-08	6.92890837726078e-09	1.23951117546726e-08	8.48432458961066e-08	8.82252241748005e-08	52.2368379290856	54.247957441381	57.9770514096017	58.0176028393253	0.0405514297235641	3.76964539794426	5.78076491023967	15.7438574182552	13.3851415723821	30.5565829739844	19.2818003501634	67.7045153030913	0.0665	0.2185	0.36375	0.49825	0.36982582493765	0.36186931592829	0.363143851135452	0.392177183397372	0.372911774443651	0.382236290721259	0.000184170831512062	-0.0533003749315731	-0.0166130536179967	-0.00649215653652956	0.0305600033998249	0.0478333333333333	0.1885	0.3105	0.4535	0.407472248413545	0.297579384368218
305	3.27236412475724e-09	6.9834261722517e-09	2.35721297713776e-08	3.92848037463066e-08	0.400091338535624	0.290759291663585	0.0567958808998423	8.67215116087452e-05	0.000419616871393283	1.03409687092985e-06	6.04928277440912e-06	2.53843575753797e-09	9.5862344429964e-08	4.22108350248361e-07	9.81380583107394e-07	2.88895970503015e-06	45.4067407756229	58.4919153709998	63.9460136552589	64.6540654197015	0.708051764442644	6.16215004870173	19.2473246440786	15.4058042448096	12.4427527285607	23.8635817600734	20.4725432726009	71.3751824878127	0.069	0.213	0.35625	0.49375	0.447538733911712	0.375268298679186	0.477524877526962	0.418377396796505	0.473701809867006	0.417804755978035	0.119178859852337	0.111770145390552	-0.00822380520936803	0.0213678651727437	0.0314898551739427	0.0501666666666667	0.184333333333333	0.309333333333333	0.447666666666667	0.433844641064538	0.475685197156474
306	4.11031166453493e-11	1.21650239595864e-08	1.94915137629165e-07	3.80941182939965e-07	0.641949232198336	0.883231155482818	0.955109246006459	9.76280207986945e-06	3.93130366491123e-07	0.000115694843384964	1.41351821440689e-06	6.65913079702256e-08	8.52681000347462e-09	2.99257150412013e-08	5.61776572966664e-08	1.48468823206045e-07	54.5125038120605	57.2112950482624	58.7397130182217	58.9559149345005	0.216201916278806	1.74461988623807	4.44341112244001	19.5572794796972	25.7277645789127	14.8615920382381	23.2621880277638	63.3415354712853	0.07	0.22475	0.356	0.504	0.368867374908363	0.373341075256041	0.351971735286184	0.371287470331277	0.396738002817415	0.399696935650233	-0.0873786815803485	-0.0360515000918525	-0.0274456398365485	-0.0380553712502891	-0.0220170609251889	0.0488333333333333	0.183166666666667	0.318833333333333	0.454833333333333	0.381613410775603	0.453870300326412
307	3.45924377286671e-12	1.04480196459584e-09	3.60361458005427e-08	7.83775170278976e-08	0.868772186561754	0.999876795245047	0.986158597443179	0.00143659934024114	1.70258246999466e-09	0.000214282506144164	7.64055361236206e-08	6.39640076980904e-08	3.31517603181736e-09	1.68964681432778e-08	4.13330129897872e-08	1.37794081761823e-07	59.6361447951131	62.8455200530952	62.9076464618774	62.9349435381737	0.0272970762962359	0.0894234850784414	3.29879874306062	10.1582113286731	36.2874323377819	13.7015066817985	28.89511062577	63.4418726465045	0.0645	0.22375	0.35125	0.49925	0.390829785393694	0.414489462347667	0.473641011719903	0.395484715111265	0.388634347773935	0.366081940358025	-0.0141467527153648	0.119865490164614	0.000300876964952276	-0.00869754828693796	-0.048242985794281	0.0495	0.174833333333333	0.315666666666667	0.4445	0.367539358226312	0.42433499952504
308	7.12556254733025e-06	0.000603239943119451	0.00294421199918842	0.00423565127314876	0.533811960490581	0.792254992552652	0.966158554192134	1.73395566963534e-05	0.00528656056701573	0.0116201419211689	0.00290061888415084	0.000202528890064744	2.64377252496456e-05	9.84389878724649e-05	2.39855138082798e-05	5.87440157780396e-05	29.1980613115811	30.9269787177982	32.9346035945782	33.3217334167566	0.387129822178395	2.39475469895842	4.1236721051755	18.4612350868756	7.77870754655487	6.36792460099423	8.8689502664256	42.2934803515876	0.066	0.21575	0.359	0.485	0.405916832436117	0.332254117630272	0.338054842491259	0.40164938787503	0.338510553771166	0.386109782433331	-0.0699254189592261	-0.0366181832486498	-0.0145396808527643	0.0212559105495955	0.0303710858292706	0.046	0.192833333333333	0.3345	0.454666666666667	0.416459197787151	0.363020774622758
309	3.91993855917216e-11	2.17621251292065e-10	7.80948324510873e-09	1.30791295807312e-08	0.390326917505767	0.965720963571301	0.309348438623682	0.00132861254825711	7.29496077274355e-09	1.11135202229186e-05	2.70846290706676e-06	5.16706028044966e-08	1.06542384046608e-08	3.00939666182948e-08	1.88261541631194e-07	3.53308176901789e-07	54.6108262101843	66.41004307392	66.6321989857461	67.3701223318785	0.737923346132447	0.960079257958569	12.7592961216942	10.3023451656954	33.4545315985652	19.3097875919848	22.0127427985899	63.973258128484	0.0665	0.233	0.3525	0.48925	0.441229629067206	0.361343928162365	0.484777381071056	0.403446122500528	0.38448424828033	0.419571384811632	0.0255198854583947	0.0422837305248938	0.202612496991716	0.00147446733444541	-0.00816933640981739	0.0511666666666667	0.185166666666667	0.310333333333333	0.4415	0.412361604881835	0.362392012705378
310	7.04794308990069e-06	0.000299654944101682	0.000306097252857012	0.000476563553233078	0.545378949975158	0.213020053936608	0.474267775465131	0.0268698850225253	0.016738651004303	5.06169334403693e-05	3.31569471452435e-05	0.000921158168242368	6.52473233479919e-06	4.43413749026617e-06	6.81989758153977e-06	7.90094692738289e-06	29.2214669285022	32.7531735541997	39.4915103557214	39.8571713505007	0.365660994779319	7.10399779630097	10.6357044219985	4.89915213358563	5.72357123134316	16.4248631676055	17.2276830510746	37.9391625911659	0.059	0.205	0.3545	0.48725	0.381716025832131	0.382954008497067	0.413270049695781	0.414323866955416	0.40065418006224	0.401719565712815	0.0677412691979486	-0.00839181737535203	-0.0398681410009361	0.0416371459892324	-0.0359740035212706	0.0488333333333333	0.185666666666667	0.3155	0.445	0.409051992202741	0.451546109367508
311	1.09725587044647e-05	0.00100840299245216	0.00116504654377988	0.00132488883921703	0.276565759330212	0.199433774014459	0.659770273437432	0.565239946759772	5.28183961806011e-06	0.155786057930206	0.000955712537832545	0.000430431222036082	5.56737719200816e-05	0.00019734154368865	0.000230601234718924	0.000612539466073517	28.2745463815008	29.5659851371965	35.6796625128627	36.8635511820612	1.1838886691985	7.29756604486465	8.58900480056036	0.330712323809166	20.73226829546	2.01466103823259	10.9114584237632	40.1500740363532	0.05975	0.225	0.3415	0.4925	0.433117719032549	0.345545807578626	0.299227445611327	0.399306956744153	0.371655022947604	0.392716490749467	-0.0296227706175702	-0.0273179124424166	0.0832443101235428	-0.00295535315092755	0.177049951630897	0.057	0.1875	0.327833333333333	0.458833333333333	0.413405215629794	0.36054344749459
312	6.50667120449554e-15	4.9929028631459e-12	2.51164777510207e-10	5.02763939178035e-10	0.513644078151038	0.995514150683704	0.993966665433279	0.00157294696904983	2.51116844750648e-12	2.27859969241097e-06	4.24964410464864e-08	1.28731732766861e-09	1.63329381411808e-11	6.12825055051953e-11	1.74190367816922e-10	4.34532335032377e-10	72.5690536301408	74.8923655751569	74.8589541393449	75.2855904781027	0.426636338757817	0.393224902945803	2.71653684796183	9.99114584669223	49.0374889099585	22.3445399222219	30.0320485142784	73.0200719965327	0.0655	0.2295	0.3535	0.5025	0.405559749848748	0.439160908175399	0.393927683438444	0.388362429980032	0.430704818707142	0.424279564401302	0.0609764166534099	0.0212604165650347	0.030483018922322	0.000573609161543741	0.0732015672307348	0.0505	0.1725	0.308166666666667	0.446666666666667	0.42967173919182	0.379848227826928
313	4.92680673196825e-14	7.74522402515839e-13	8.12911397555652e-11	1.89373055096522e-10	0.749453533578449	1	0.601669193882988	0.000397733141231564	1.29729757514637e-12	3.89293401362432e-06	2.01405637420105e-05	1.86352796232654e-10	2.52059605550205e-12	1.10054746581843e-11	7.79502379383599e-12	2.53943129324994e-11	68.4052415584447	79.0387343702023	77.5224277426605	77.6244185570613	0.101990814400779	-1.414315813141	9.2191769986166	12.5428127919067	50.333294504173	21.3168557727658	18.1759552804033	77.6628164347231	0.06225	0.234	0.36225	0.49125	0.449485281800103	0.370281786723541	0.384278708224226	0.366770622553981	0.4203998229909	0.389570518098709	-0.019510356687909	-0.027409549662159	-0.00650052411723087	-0.00685632790650679	-0.0100836677447625	0.046	0.175833333333333	0.317666666666667	0.447833333333333	0.415296587176767	0.399961583368843
314	3.8847756864191e-12	1.70724655715989e-10	3.34294225417719e-10	3.94368598788913e-11	0.00739536836923054	0.0132784531185337	0.0246906593042704	3.60457507364641e-06	8.53879314548502e-10	0.000257518789426843	2.61991065837625e-05	1.99680060439926e-10	3.56162611467374e-11	1.28101203397415e-10	2.62175011723743e-10	7.99012087342203e-10	59.3963170852367	66.9592482629596	74.1812518187799	81.355590985695	7.17433916691516	14.3963427227354	21.9592739004584	21.4644072039237	37.6329926731869	13.3565705557612	17.6754147071806	77.4978176660325	0.0695	0.23675	0.36225	0.4945	0.443869050860273	0.379567305866141	0.466286445231682	0.407229678373485	0.425537377196637	0.37881943851852	0.000197679684416288	0.0626373829045444	-0.0325235595088589	-0.0179951872176955	-0.0265325752906106	0.0475	0.185833333333333	0.326833333333333	0.451666666666667	0.413887853814549	0.421420356721108
315	5.69658282457206e-12	4.47959020847734e-10	1.12862925331953e-08	2.29538415962728e-08	0.620678610510049	0.94378712343497	0.767573868577461	1.13211528391826e-05	1.22500473492395e-10	0.0014396397590273	5.99816303020929e-05	2.21552857007844e-09	1.38453685323247e-11	7.32780379070004e-11	2.86036813671848e-10	9.18223323700416e-10	58.6047618254597	64.7729123577592	65.7393137149993	65.9842286484782	0.244914933478867	1.21131629071897	7.37946682301845	19.274444952207	41.4246883880987	10.1543137525532	16.1032305065564	71.7054040090555	0.072	0.23625	0.35375	0.484	0.477194546420214	0.398236373205444	0.394388942410083	0.405601366641	0.376570444451831	0.382315614891906	0.0321356715400859	-0.00717794763673242	-0.008047614241467	-0.0208186102728975	-0.0590202215422254	0.0506666666666667	0.183	0.323	0.443166666666667	0.392032530453711	0.353771417845531
316	5.05574779881495e-07	1.67998539979984e-05	0.000115390139672231	0.000119851085454162	0.209876702287482	0.587462090291882	0.627436972972166	0.00769692929496047	5.79620944245261e-07	0.00377336024587183	0.000533358021578396	0.000468232150416915	2.3307723552697e-06	7.84635747039316e-06	2.42363477236911e-05	6.13077709945745e-05	34.8209810315966	40.0211781193793	42.1886363523809	43.7609129642806	1.57227661189972	3.73973484490125	8.93993193268398	7.10266810372559	24.9788690692676	8.38978266322374	11.9952681245304	39.9079721690129	0.06525	0.218	0.3465	0.48225	0.461042441478549	0.413700777053572	0.482003962620298	0.415628687568906	0.421897382889338	0.39939174999198	0.0123943887654355	0.10772060992082	0.0971437684722117	0.00390431917342505	-0.0229894269677105	0.0525	0.1775	0.318666666666667	0.447	0.440343904396226	0.422224630199705
317	3.70692052005554e-06	1.21976632086485e-05	3.69539638774254e-05	5.2249225414873e-05	0.376095910867452	0.387441331045689	0.162590625238532	0.00132861254825711	1.50409585237576e-05	0.00126452063676535	0.00416196455945018	0.000440767328757743	1.09745381794388e-05	2.6835383275748e-05	0.000130418977977803	0.000192471551822239	30.5924874168995	40.8089393884002	45.264280618605	46.0477049120018	0.78342429339682	5.23876552360161	15.4552174951023	10.3023451656954	18.7323430830929	10.3936113342461	8.21176509924589	40.0818846731726	0.0665	0.21775	0.35275	0.479	0.418486896495076	0.47144726551715	0.379456366639033	0.44835420432817	0.387390160671131	0.394670227780595	0.124135786243767	0.122220527236439	-0.0465871630370121	0.0634742560812124	-0.0535345961756983	0.0511666666666667	0.1825	0.321666666666667	0.449833333333333	0.362480007756459	0.375748180163171
318	4.12952863582849e-08	7.63983630377304e-07	5.27750374945532e-06	9.36272042457418e-06	0.590517151204613	0.675020801353882	0.480075039788192	0.0199164355046707	3.18843714980723e-07	0.00209145437892378	2.12031238643989e-05	3.75434396390274e-05	1.86525284032695e-06	8.07234423746396e-06	6.82388538498455e-06	2.06715570124937e-05	40.098778018546	47.5053882290667	50.3778868863083	50.6674242498266	0.28953736351832	3.16203602075984	10.5686462312806	5.41920420966835	26.1320722556993	9.46748919753918	18.0780543067685	46.9471936262869	0.059	0.2195	0.352	0.498	0.381083330037937	0.319948568239934	0.383830615101043	0.419967058759159	0.376079271126779	0.422764173773552	-0.100060131385583	-0.0933548676974099	0.019261857583931	0.0407480866555086	-0.0213266026575083	0.0483333333333333	0.178	0.322333333333333	0.454666666666667	0.421092678823111	0.384298575002088
319	1.29242599269881e-06	0.000249825476206759	0.000436170772281728	0.000755133128133308	0.872367241939914	0.380543942509231	0.893291286891501	0.00163638334445498	8.8039849496215e-05	0.00318593562610835	5.9824489421567e-05	0.000351731436593485	4.50357950064786e-05	0.000159104042358498	0.000435246845756497	0.001098014438873	32.8328037817191	33.2232314360954	38.4959490588153	38.5217582278419	0.0258091690266156	5.29852679174655	5.68895444612281	9.91835766324039	15.3772949699742	8.69780444650132	16.1081984936063	40.7284528037311	0.0645	0.217	0.3545	0.483	0.386185655374887	0.369522400519951	0.407738528130792	0.402119351853697	0.376059980266476	0.412091347383898	0.0275279332231735	-0.050429612586393	-0.0325302783844938	-0.00735901322461358	-0.042281415165561	0.0496666666666667	0.185	0.326	0.442166666666667	0.365915941234855	0.367697682432402
320	1.30158113673639e-13	6.43487191490868e-12	1.39308242020142e-10	1.78401977529753e-10	0.21848657171491	0.632329519413676	0.413429262643453	0.000610470981215835	7.34948842924272e-08	3.63529000344389e-07	1.00535307321092e-09	2.16934883894269e-12	6.90871999629495e-11	1.53723324789172e-10	1.66398725133586e-09	2.55144217311061e-09	66.4046397991187	74.3259106328842	76.2526515197969	77.7669353636011	1.51428384380415	3.44102473071689	11.3622955644823	11.743774314441	28.970343784782	25.8788579881748	37.3144811825587	88.1751176631494	0.0695	0.231	0.376	0.50875	0.340449177340767	0.331313775236847	0.436176177626512	0.37042722551834	0.413991710335828	0.422069606978817	-0.095830361985757	-0.0986176552170402	0.0425981171245501	-0.0259124036984848	-0.0214923837262786	0.0528333333333333	0.1865	0.3265	0.4465	0.375679885221824	0.461361453906586
321	3.36857074165792e-10	1.44320030570223e-07	6.46147141029764e-07	6.57101058828435e-07	0.17617815470942	0.294743011217226	0.763799666199933	0.000552476829203443	3.33579401771702e-05	1.32728552431406e-07	4.09544935030162e-06	4.24408161392411e-07	1.10189707027716e-08	4.74072905429475e-08	1.7540174421027e-07	5.45104207829821e-07	50.1444665534073	51.4485316353021	55.7386838352613	57.5682554320811	1.82957159681973	6.119723796779	7.4237888786738	11.9296456961974	17.2162012887329	27.8260263316879	21.2196462707161	58.6815750234087	0.0645	0.21625	0.3675	0.49425	0.401604200303255	0.411704185484652	0.310270991656871	0.389523910778785	0.403397604031697	0.38665034878392	-0.0206388617721089	-0.0324312774958124	-0.0395446005006047	-0.0165963913888988	-0.0170654448416505	0.0483333333333333	0.1825	0.3165	0.447333333333333	0.409469651817842	0.409726592106003
322	1.44805761462291e-05	0.000223317249567009	0.000249855719575863	0.000395035302881043	0.560870925244918	0.229409624396128	0.31227727953863	0.164525120822108	5.6237039182292e-05	4.45654073361374e-05	0.0107005438096632	0.000757530303289535	0.000146722978110536	0.000246734496560048	0.000920657059644675	0.00166085348862453	27.6800613767628	33.5122562081597	40.0580797326766	40.3962782446179	0.3381985119413	6.88402203645819	12.7162168678551	1.93213439123883	16.2253331833326	16.6663126310486	6.51438305407828	38.5124964356204	0.0655	0.21825	0.35925	0.4835	0.404349891643246	0.42813658747078	0.39405173614002	0.397540281600604	0.447767815616548	0.436802876261294	0.00760137235107145	0.0937356674400499	-0.00541433676464214	-0.00857100510345357	0.0535316978663556	0.0586666666666667	0.185333333333333	0.319833333333333	0.4575	0.407175246275274	0.365132745636044
323	8.84462370640394e-08	1.87044105445952e-06	1.44338151697862e-05	1.82328629068585e-05	0.285913201913284	0.618745168965026	0.495214915935344	0.000681447157482723	1.81681226843935e-06	1.15500093986483e-05	0.0195554421840506	3.45940015384666e-07	7.64349878000509e-07	3.37740402462179e-06	5.7951816141867e-06	1.77094032470729e-05	38.4979502846982	45.362579613713	47.7545289560221	48.8932950839808	1.13876612795866	3.53071547026775	10.3953447992826	11.5391792893506	22.7796300158861	19.2362359576982	5.45115068626183	59.2003464210434	0.0665	0.22275	0.355	0.47225	0.414746120774515	0.411312646728993	0.430117701754751	0.444937848863012	0.400290819163006	0.399526681366457	-0.0142326555317341	0.109906757990889	-0.0274012172358204	0.0199517986295638	-0.0724008713555068	0.0503333333333333	0.183666666666667	0.312833333333333	0.4485	0.379376216776592	0.421745071951516
324	4.33705953749057e-08	2.25453058246673e-06	1.93884770385867e-05	3.12031536232305e-05	0.492559716477727	0.771237096367828	0.761365289788712	0.00569295921022473	5.18181878128103e-06	1.1725097331735e-05	9.11100239685706e-05	0.000276451036734682	5.16158216229339e-06	1.13060210272292e-05	5.47613143762602e-05	6.69081176845321e-05	39.9958138267029	44.9132260045371	46.9771501044379	47.4480799290977	0.470929824659834	2.53485392456059	7.45226610239479	7.64500963726596	20.7688798945783	19.2075138061755	15.3125331150677	41.4140908642164	0.05775	0.222	0.36425	0.486	0.387947455457016	0.387166995297785	0.351505417473992	0.38003650617836	0.373407974777907	0.380428635892893	-0.0157180727584455	0.00202681958312809	-0.0117792306108526	-0.00980799322367777	0.0766537029588	0.0453333333333333	0.184666666666667	0.321833333333333	0.446166666666667	0.391256800770077	0.463304886310336
325	1.03775039356945e-19	2.28154261246838e-16	1.37543219031092e-15	2.9139872928992e-15	0.428525773539339	0.257332642376648	0.692066481757182	7.87126893116962e-06	2.70064558890529e-15	1.35772953412964e-10	6.65062539894438e-06	4.18592037251536e-17	4.57648564251839e-16	2.32373044526797e-15	6.95590865769056e-16	3.13110667522039e-15	95.1911887107126	96.8887343685928	102.799864010158	103.42667963924	0.626815629082557	6.53794527064747	8.23549092852772	19.9688842138312	62.4734235786873	41.2236049453186	20.2911859527903	113.045425486579	0.06925	0.24325	0.37775	0.50125	0.398910589441105	0.356019657452447	0.370278563764417	0.367418638837899	0.371508942938065	0.388285141141717	-0.107263294184582	0.00761983398458336	-0.0390375588142771	-0.036821184471973	-0.0323751207606388	0.048	0.177833333333333	0.3155	0.455333333333333	0.387627543380375	0.320255014402795
326	6.86722310409355e-06	6.27660193012128e-06	7.06992591777939e-05	0.000130358928480886	0.935842650346189	0.954693102605937	0.219461913123047	0.0171010815382828	0.00566242383810999	0.00573480007795642	2.66036831135222e-06	1.59358614544504e-05	1.1186090389269e-05	4.43606929128929e-05	8.33481852312882e-05	0.000198997530560136	29.2769712883019	42.4337525933443	43.5205946038186	43.5270742355642	0.00647963174560573	1.09332164221996	14.2501029472623	5.68597019605022	7.65471173167498	7.63180125583676	22.0471324002356	49.2533330375125	0.05725	0.21	0.3435	0.48425	0.364324773474439	0.421295231950861	0.517369720152042	0.414273799424987	0.439115675825788	0.394620177125446	0.00949127155922063	0.201648034552594	-0.00721017634949416	0.0461165598004924	-0.0563741181860296	0.0465	0.1875	0.317	0.4365	0.483861996297747	0.459486725659915
327	2.79637717229038e-09	7.75381862115003e-07	3.67531265537477e-06	1.77934966212496e-06	0.0544917521914202	0.183518014652985	0.596569531630362	0.0156680676773653	2.7971752222607e-08	5.35876027389978e-05	6.44634543854163e-05	1.02595149048969e-06	2.01094152478552e-07	8.62399198740303e-07	3.27459572519185e-06	9.57839490940534e-06	45.7349140497827	47.4700942370837	51.3118581764793	55.009428843041	3.69757066656166	7.53933460595727	9.27451479325828	5.83974831880187	30.8433602962086	16.316770261863	15.9667904323287	56.427688717117	0.06675	0.2245	0.35025	0.485	0.454250640636345	0.360174962061473	0.410934181614587	0.374442847801391	0.398884724838564	0.383247440303939	0.00631015016484463	0.0425523136764996	-0.0255262498040378	-0.00828599023668724	0.0248099612464996	0.055	0.179166666666667	0.3115	0.444333333333333	0.394554703704869	0.383817660080033
328	5.84048016890181e-11	2.06555685512827e-09	4.05217392905799e-09	8.98122428527752e-09	0.78318254655093	0.220326344768889	0.206103605337851	1.54233594064665e-05	2.3239951963691e-08	0.000514547102974833	1.61951737876484e-05	8.75806893435674e-08	1.15103831913712e-09	6.12660527770499e-09	7.20632909657642e-09	2.46122648164633e-08	53.783923078423	61.2885499206022	68.2170532935997	68.2927740343439	0.0757207407441456	7.00422411374166	14.5088509559209	18.6844696603766	31.203059465668	12.0621936069565	18.5913736535094	62.6575831570912	0.0685	0.2255	0.35125	0.49275	0.425102785686612	0.336181649307772	0.417212282286982	0.381382198230815	0.383665985257773	0.388236193495751	-0.014026789104111	3.13624525672592e-05	0.145959758213814	-0.0131514167813066	0.129863739055079	0.048	0.179833333333333	0.317833333333333	0.448833333333333	0.305699503404852	0.440082139026042
329	1.03990640627812e-10	2.55787182179031e-08	1.06215753699093e-07	1.08900864294308e-07	0.171899148369734	0.250247951997836	0.573486402767829	0.000144043046415536	1.61740374536723e-06	6.8865354532837e-05	1.44433471642031e-07	1.87963098022582e-08	5.58884714941294e-08	8.44831596246275e-08	4.93809297238204e-07	9.09529690957248e-07	52.5867276066274	55.4897431258796	60.2461190313843	62.1124216345852	1.86630260320089	6.62267850870558	9.5256940279578	14.4485194013614	23.0031000701692	15.8417710400736	27.6625298545423	66.4773240416038	0.06875	0.22975	0.35825	0.50075	0.395709250193265	0.342714240302946	0.337201352852697	0.391287198453401	0.404988475275241	0.386383930553331	-0.00513505663443304	0.0195988797173629	-0.0538958443703608	0.0234433130328915	0.154761045841891	0.0505	0.19	0.319833333333333	0.447166666666667	0.396976705896888	0.446862334357853
330	1.59309411565482e-13	4.81159641393231e-11	3.13598049731256e-10	7.03198776113426e-10	0.702536762623615	0.458420734336888	0.668812421829715	0.269840613992377	1.08827157681883e-12	2.93174132091843e-06	8.58663031935023e-06	6.88258476131678e-10	1.11115294876727e-11	1.29994697285098e-11	1.23912834092431e-10	1.19898428280702e-10	65.9882310722969	69.8160307521975	74.3328332401361	74.4786795914988	0.145846351362707	4.66264883930126	8.49044851920189	1.21755705644318	50.6780994959881	21.8607200412553	19.8025887315434	74.5303776675415	0.0585	0.22975	0.358	0.48225	0.406340882370214	0.42086946772352	0.446964107672851	0.415243378757085	0.42834275078977	0.409241598838141	-0.017839257856902	0.0576955606908154	0.15322951202157	0.035674580015337	-0.0103583152466489	0.0533333333333333	0.171833333333333	0.313	0.437	0.430218032841637	0.367725287273885
331	9.52567371623524e-13	1.41975142830874e-09	1.01431337972743e-08	2.2459538364767e-08	0.842488031702136	0.565020747040397	0.976965707789268	0.0139575921197546	1.05278782115732e-07	1.13895232995883e-05	2.12338201799713e-10	5.43340625064276e-08	7.4139389294257e-11	3.87092577283462e-10	5.77802662148616e-12	2.07264319363735e-11	62.3000578178398	62.1456658644747	65.9985025696151	66.037989031036	0.0394864614208927	3.89232316656125	3.73793121319613	6.04349926307987	28.2744065862898	19.2629494385274	40.3496984949634	63.8482122166446	0.06275	0.229	0.35675	0.5015	0.390241084315745	0.362060773464207	0.368635941289255	0.36696270480194	0.426227147728072	0.388501112049376	-0.0188394321859022	0.0350345494364075	-0.0464440476941384	0.0142566804847515	0.0155197247091554	0.0511666666666667	0.185166666666667	0.3145	0.436833333333333	0.376384562634823	0.406026435532398
332	8.29267517247708e-12	2.63857677729344e-09	6.04052124749486e-08	1.31536190044033e-07	0.996919189375191	0.969416119703015	0.975122406561096	0.00425881792992321	7.85721852077093e-09	5.8343776252523e-09	0.000216343698018555	2.92064173240399e-08	1.78010983882322e-08	4.85205861799505e-08	2.05234324922072e-07	3.44714468030338e-07	57.8279484742234	60.7279154790012	61.6389558099836	61.6389707191047	1.49091210914776e-05	0.911055240103451	3.81102224488131	8.17003098620353	33.3101324009167	33.8891294647092	13.6835287076628	65.3886593825077	0.06175	0.22125	0.3675	0.487	0.443720189046219	0.379114930256116	0.423884869616434	0.417600711501886	0.400892228687536	0.390015206889766	-0.0378330123101574	0.0553905046929158	0.0781201174602838	-0.00789795963130755	-0.0175270810334864	0.0485	0.1745	0.311333333333333	0.449333333333333	0.354759815590812	0.416166187681581
333	8.27645341019812e-08	3.47660106488531e-06	1.20200391725149e-05	1.40837244939405e-05	0.245585032185736	0.334928252380731	0.447854514610738	0.0506391230665337	1.63679274038764e-07	7.86244924874982e-05	0.000690582269408339	2.84837314632821e-05	1.41306903135367e-06	2.89093460874528e-06	4.55961273369849e-06	4.17481882760708e-06	38.6376268520689	43.8677927388271	48.2347132064242	49.5829589519635	1.34824574553932	5.7151662131364	10.9453320998946	3.82016923951232	27.4205892081864	15.5910832361278	11.5144239961428	47.6943509094285	0.05975	0.22975	0.36325	0.49275	0.402464410538605	0.336334990120574	0.29888201435407	0.405299987839501	0.384341259103358	0.393520625284586	-0.120754201038727	0.0303081415094031	-0.0557345722143579	0.0185122536032562	0.108109665307601	0.0506666666666667	0.1865	0.325	0.458166666666667	0.413677070058383	0.449332726250947
334	8.86802668459851e-10	5.53144184551258e-08	4.82897679096409e-07	9.06337653613728e-07	0.600524848318202	0.692084587543696	0.65729749257473	2.97043851008621e-05	4.05369967742238e-06	2.6613187813785e-05	9.49120790307845e-06	5.04472338075155e-07	1.97655470722108e-07	3.06337572439043e-07	1.77538626022121e-06	1.4053016916949e-06	48.129731445275	53.6943953025184	56.4714407771389	56.7456458087399	0.274205031601014	3.05125050622155	8.61591436346498	17.4366449629551	21.2392857785308	17.6455882517002	19.6111822086314	58.2421037554647	0.06775	0.2185	0.36075	0.48975	0.36256564091336	0.434282240432334	0.363612087496263	0.396817842359671	0.367662156006222	0.417350255602828	0.00860515755445331	-0.0755258203652625	0.0266982257997573	0.0183713281369372	-0.0163408126747771	0.048	0.181	0.320166666666667	0.444666666666667	0.431895510013054	0.397309292168916
335	2.38680333102679e-13	1.57225439177065e-10	1.38748601351184e-09	3.22809263392245e-09	0.983468448438658	0.601485426578878	0.896511009695435	1.24472176437511e-07	2.6755448819755e-07	6.05285985251039e-06	1.65213667820504e-07	7.0908213836105e-09	2.28099027535365e-10	1.24523671202055e-09	6.25830729412635e-10	2.3936339241157e-09	65.1550153706776	67.1455132753035	70.7906471005408	70.7910764483604	0.000429347819590475	3.64556317305687	5.63606107768283	27.9502919540182	26.4707818382831	20.4714118321772	27.4025449814872	68.8715046338668	0.07025	0.2205	0.361	0.501	0.438452671018768	0.437490968932656	0.386683051374925	0.414468075079155	0.393351752368208	0.428232253804554	0.137242930398899	0.0132615617918335	0.0323392010524798	-0.00266280979904107	-0.00118404346394127	0.0453333333333333	0.178666666666667	0.317333333333333	0.447666666666667	0.38229047883404	0.423745667311164
336	3.83285644574871e-06	0.000274795584272193	0.000799030697805409	0.00121905892895606	0.559636782330367	0.530304413221859	0.831261274901553	0.000317557718823163	2.54520412507499e-05	0.00118412825606171	0.351294770866565	0.00073047212869288	4.56040042081501e-06	1.8169006733784e-05	1.21636687916628e-06	3.86314885906333e-06	30.5212963839804	32.977235260114	36.7707936154984	37.1111271160335	0.340333500535053	4.1338918559195	6.58983073205309	12.9638838661904	17.7304445196951	10.5149470291381	0.86877461363656	38.6187269913847	0.066	0.226	0.33825	0.479	0.44208912398128	0.370360699071985	0.447436388591618	0.383174713836128	0.445831867327697	0.436814579842996	0.0649131389157256	0.0274206082875771	0.258191877063064	-0.00725730112288028	0.206579694858514	0.049	0.191166666666667	0.307333333333333	0.4695	0.373419502284929	0.381274768406341
337	2.00542869118128e-09	8.38056884775294e-07	9.45235157373731e-06	6.43850546976213e-06	0.0946994426286399	0.497322300307191	0.919671700826636	2.24620339637621e-06	0.000419616871393283	1.26001635762667e-05	1.99316917069188e-05	1.55950839265216e-07	1.40091786273387e-06	6.14998439982608e-06	6.0397265164755e-06	1.84636175263398e-05	46.428707135914	47.2847659439794	48.8631788379571	51.6557960996361	2.79261726167897	4.37103015565663	5.22708896372205	22.3720405033837	12.4427527285607	19.0701299116081	18.1958093524863	61.211355098615	0.071	0.213	0.35275	0.48725	0.472039195649822	0.428771384361524	0.388835516326275	0.414270730514994	0.386541198760899	0.433299072910061	0.113291537944978	0.0993378358612648	0.132220157158178	0.0476493165719351	0.21855339862189	0.0483333333333333	0.184333333333333	0.310833333333333	0.443833333333333	0.450417025066992	0.379562449959409
338	7.32292165311109e-08	6.38031101865583e-07	8.43481276924558e-06	1.63715951711007e-05	0.884657692107565	0.940299565358501	0.504841529500436	0.000489265596032288	8.41729073583012e-05	6.04539904583372e-05	2.99330928298222e-05	2.36738835750047e-06	4.48997276260187e-06	3.61899270587313e-06	3.21820344126214e-05	2.23523572879426e-05	38.895067266305	47.9343713565395	49.1602271891388	49.1812717267821	0.0210445376433199	1.24690037024266	10.2862044604772	12.1561388316386	15.4621762426123	16.0883753382623	17.4220653251596	54.2699824083263	0.066	0.22275	0.35375	0.4895	0.356706311593177	0.396283291949173	0.502873979059565	0.393895802567979	0.351451389293412	0.414418498206875	-0.0355205693446796	0.0416836895818788	0.0899384284481118	-0.00910825646326434	0.0115448866200059	0.0495	0.190333333333333	0.315166666666667	0.447	0.380369064879365	0.469014096950484
339	2.4987085070387e-10	6.21642532147119e-08	9.62290402856439e-07	2.01806951010096e-07	0.0157559969085843	0.210382630880773	0.548737305175267	1.75098978080511e-05	4.57254281313995e-08	0.00118440330225251	2.20035812383777e-05	7.71320942958118e-08	5.79798583551881e-09	2.97135909021116e-08	1.16933532483098e-07	4.00142799991219e-07	50.7655775727399	53.4218153034381	54.7326435138602	60.5625459931616	5.82990247930138	7.14073068972357	9.79696842042176	18.4426051243536	29.8900460511759	10.5145178487983	18.0075047261544	62.9749350359276	0.06875	0.22775	0.35225	0.49825	0.444355502465613	0.371255060237548	0.304265829900963	0.391629402308432	0.378690791460943	0.421472228362992	-0.0145266834882911	-0.0570385018279636	-0.0127636996467768	-0.00214829016360177	-0.0696517236269927	0.0483333333333333	0.182833333333333	0.321	0.455	0.421888202380938	0.45153982134483
340	3.93427775804007e-06	0.000282070840769806	0.00186066444200974	0.000878534516370296	0.0520856710281534	0.395638780373437	0.747515146808336	0.00123063139141548	1.18414655127371e-06	0.039149030068169	0.134298957773768	0.000929286853679104	8.06907254482035e-07	3.57178343336644e-06	6.63594581010321e-07	2.03421082895674e-06	30.4656364934854	32.9096733892802	34.3053760785042	38.0783909661768	3.77301488767262	5.1687175768966	7.61275447269145	10.4437803618166	23.6028069567492	4.2543889416429	2.24209448561123	37.913319364649	0.0615	0.2215	0.34875	0.47575	0.425617705738364	0.369572636727942	0.356430208013996	0.381293664122001	0.373507568564277	0.368280335562999	-0.0685223037735916	0.00888765086748146	-0.0253590918547323	-0.0156600153822645	0.0922421204195216	0.0466666666666667	0.181833333333333	0.328833333333333	0.4605	0.384493557643838	0.414657852819978
341	3.1910890575382e-11	1.50329154326632e-08	2.67374460518969e-07	3.71676481414647e-07	0.301728573561765	0.806764341158531	0.970466069101179	0.000399329629248237	3.36628832883805e-07	0.000137893352490428	4.00163418058332e-08	1.59287452697857e-07	3.56086567696096e-08	1.19345636999352e-07	1.11571648544961e-07	1.64189111488961e-07	55.0372627462566	56.721770096563	57.9518433978374	59.0183821365208	1.06653873868345	2.29661203995784	3.98111939026421	12.5353274361955	26.0272695252224	14.5307089069593	30.1486608064079	61.1581352169087	0.058	0.225	0.35575	0.49875	0.393770517594348	0.377788994951062	0.389469915240861	0.39119644320566	0.379336302200865	0.38033193015725	-0.00887383427339282	-0.0302272254381697	0.101177485797785	0.0148999614467369	-0.0184130714041044	0.0423333333333333	0.183166666666667	0.319	0.442833333333333	0.373420511884417	0.473908610586114
342	5.8831870541406e-06	3.17934785552676e-06	7.3484583588138e-05	0.000111581301360205	0.461002792563071	1	0.214114553676272	0.000239691238764802	0.00260009594076661	0.00518422532596934	0.00021315619021674	0.000375114601871811	0.000204220669176344	0.000367528656052046	0.000762495466449031	0.00121097085978637	29.6073060912167	44.0839289561773	43.4160310220541	43.9594898690193	0.543458846965223	-0.124439087157953	14.3521837778026	13.4911501009146	9.06878626538128	7.81402696671103	13.7114043119054	40.5444463156054	0.06675	0.215	0.353	0.49775	0.398840176813681	0.44429711893017	0.395986906400116	0.40871420926444	0.423525194066679	0.355598128824145	0.0427672582076697	0.0252187640864288	0.0259986678722677	-0.021123449042574	-0.0415485849109586	0.0493333333333333	0.190333333333333	0.326	0.46	0.449221193287492	0.348389190570489
343	0	1.94151792788871e-06	1.01257332534767e-07	2.03037864539772e-07	0.668942356022594	0.00925238250433263	1	0.00320039372991085	6.46664898505987e-08	0.00025657120632104	0.0465819934018457	1.15076007998273e-05	1.82150806628798e-07	5.77385452040593e-07	2.7494959089184e-06	4.80409405665527e-06	Inf	45.2729160916642	60.3643777984471	60.5472195701077	0.182841771660605	15.2743034784435	-Inf	8.68955146564986	29.2182721660229	13.3634841477106	3.96042311058955	50.1204404258377	0.06275	0.2265	0.3585	0.47225	0.459164430465011	0.428615233514436	0.411168013757679	0.375433719654203	0.376760184575153	0.389535157887988	0.0673700399556385	0.157475971035701	-0.0275092664523816	-0.0432834829231186	-0.00275354685822926	0.049	0.182166666666667	0.323166666666667	0.452	0.396934313092576	0.401974135019419
344	1.25707451851288e-08	8.99999205845913e-07	1.04194147164424e-07	1.43498343070534e-07	0.288460802613214	0.0137791878029616	0.0642550544183528	0.00191860040993116	0.00165697418413743	2.23796554540963e-05	2.42447647915835e-07	2.73989519082819e-08	6.67342460780753e-08	3.14880356966072e-07	5.3713228996398e-07	1.74873899509027e-06	42.5926298983395	47.1146335733356	60.2936602686386	61.4204515408783	1.12679127223964	14.3058179675427	18.8278216425388	9.62582697090602	9.89534460968935	17.975244474861	26.6611498683669	65.5467142841822	0.06125	0.21525	0.36525	0.49675	0.422666133703537	0.408407390678181	0.351169945119151	0.429099789389596	0.369956854771497	0.408366211391162	-0.0646900737943146	-0.101523873623974	-0.0200114024788699	0.0268201046871103	-0.119164504132221	0.047	0.1895	0.324166666666667	0.444166666666667	0.409347983395237	0.380855913313765
345	9.52705351762662e-13	3.87627674697382e-10	3.46746909829447e-09	7.66674259044254e-09	0.766738988828324	0.611465340950864	0.846799047185122	0.00347671160211883	5.76293677003114e-09	7.5892464106668e-08	9.97877664743826e-08	1.53682928640572e-08	3.22485177941482e-10	4.4449097623657e-10	2.5760674381352e-10	8.11349024901056e-10	62.299758837682	65.1013699612377	68.5923976983613	68.6803948374436	0.0879971390822902	3.57902487620595	6.38063599976158	8.53871412013177	33.9130998115015	28.9081614872139	28.3781003683034	66.9733680425514	0.0615	0.23225	0.36625	0.49775	0.417575443968965	0.461203776399547	0.433441573305549	0.405519591187993	0.436334049713656	0.422395147504375	0.0512155875022412	0.00801128876712689	0.0149472656139254	0.0350888729745853	-0.042938813551175	0.048	0.184166666666667	0.314333333333333	0.4435	0.408409982927757	0.377129276698962
346	2.10003512790353e-09	1.76615361984729e-07	3.4622369641539e-06	4.94989319662962e-06	0.34796048278441	0.927255298470742	0.872433956887605	0.0175903737421336	7.39507317838396e-07	3.42804180950773e-07	0.000106283447196877	2.95053520472494e-07	1.58016240780671e-07	5.55073512648907e-07	7.22152169577833e-07	9.51423612767643e-07	46.3325392156403	50.9735640933432	51.4655766543437	52.3464576958795	0.880881041535758	1.37289360253635	6.01391848023923	5.63649149424964	24.5093337616781	25.9921739378788	15.0216747742725	59.6033060979351	0.06325	0.223	0.37025	0.4955	0.430256759892405	0.384914918800704	0.287060086862043	0.417867553570008	0.386691715992737	0.358916739668923	-0.0214148281809027	-0.0229287811275278	-0.0589707053494847	-0.00293686413990702	-0.0218378586040935	0.052	0.1825	0.320833333333333	0.456	0.423665131285037	0.410093613899016
347	5.31683520343962e-09	3.39430358283899e-09	5.54804546999483e-08	1.20501837476102e-07	0.918296125829806	0.887853276462551	0.0948278933705959	0.000516124652412304	6.53647914965798e-09	0.000194851651349905	0.0161187338508871	2.67500576901337e-06	6.9516573864212e-09	3.50834845661632e-08	1.00315847949223e-07	3.44312247247825e-07	44.3927680034176	60.1504511255771	61.8482218487406	61.8587445544981	0.0105227057574666	1.70829342892102	17.4659765510805	12.0564868815809	33.6680716473293	13.8800908643279	5.78987515387962	53.9527561527385	0.0665	0.22625	0.35525	0.479	0.431531085227403	0.416912709447211	0.31451917752491	0.429288655020438	0.35314423143095	0.398929220744052	0.0985214061632295	-0.0358160683910583	0.0265308001720766	0.00604341053670817	0.0733880442454843	0.05	0.178833333333333	0.319333333333333	0.4545	0.334281222232752	0.363373276230423
348	3.91185332708958e-09	5.72725192886914e-07	7.04748620572854e-06	1.37556407684609e-05	0.893522731883634	0.918247722874263	0.948500996927774	0.00218656430878048	1.22633012203329e-06	3.50869586394117e-06	3.45182471901773e-05	3.59664378830699e-08	3.95471555736885e-07	3.70296867762242e-07	6.49934441674866e-06	3.28776406997873e-06	45.0339543434238	48.1911566514027	49.6278504483053	49.6457657483625	0.0179153000572114	1.45460909695976	4.61181140493863	9.38593561801008	23.5354543552949	21.5161049603703	17.1512484038394	64.87294969704	0.071	0.227	0.3585	0.489	0.362279924326527	0.363294411660146	0.386739973863904	0.376809149312744	0.411624957995863	0.40909693774333	-0.0636169815798103	-0.0280650974965583	0.054998813740848	-0.0124483151123252	-0.00530572494165287	0.0558333333333333	0.187	0.313833333333333	0.446833333333333	0.408859710949483	0.408345803296703
349	2.5772850284182e-10	3.57861359774624e-10	8.06608876556108e-09	1.77015416931183e-08	0.789400527432031	0.930493403796122	0.143974648933674	0.0217130274139029	6.20401613960198e-08	0.000198031885250195	3.72964255785908e-07	5.65622674468196e-08	4.14047136079541e-07	7.9343824446892e-08	1.58568205467393e-06	4.05005955328703e-07	50.7012113191013	65.2826978268567	66.553907561356	66.6252441711404	0.0713366097843391	1.34254634428362	15.9240328520391	5.26863538342241	29.2986105489235	13.8496664433114	25.8293985482051	63.7481817436295	0.0645	0.2195	0.35675	0.49525	0.279928076669083	0.391415211752683	0.401047593448847	0.387367110624313	0.343377016471521	0.394683602927368	-0.0972877719066486	-0.119648470460204	-0.00628772479300224	-0.024089509064537	-0.0337784869178377	0.0535	0.175666666666667	0.320833333333333	0.4435	0.433130657784388	0.344079095443997
350	9.84268935646099e-10	4.5268977500176e-09	3.16150409949462e-08	3.59128311909176e-08	0.199175185443245	0.370456823708489	0.10894033900759	4.85212890584896e-08	2.43248395426945e-06	0.0103100465508812	0.00170883468867848	2.92264201872895e-07	9.56108457992443e-10	4.85809631955475e-09	6.39773834206706e-09	2.33385254140855e-08	47.9124921649782	59.4893004603364	63.2282355525531	64.8766476905366	1.64841213798354	5.38734723020025	16.9641555255585	29.7749833463795	22.2190492693808	6.58052523919469	9.83864348180941	59.6273403666745	0.07175	0.22225	0.35025	0.47875	0.40415897595387	0.512016748617146	0.431807407573946	0.428682101542914	0.393606515558616	0.409809312727092	0.230450967112788	0.110342763250911	0.121707946490051	0.0185082197890271	0.154108388271022	0.0458333333333333	0.183666666666667	0.3255	0.446833333333333	0.349641953786431	0.396188339703517
351	4.07277848074477e-11	1.97992279962172e-12	9.58164334849381e-11	1.65639744792315e-10	0.368462632386653	0.963316009724511	0.0154502537240505	5.65636560467699e-06	1.05059795216734e-05	4.0263303281664e-05	1.25113038316396e-07	8.22344427472874e-10	5.0428420704323e-08	7.38972401795303e-08	5.44353726595343e-08	9.21523096953027e-09	54.531523651458	76.9534619357873	77.1352739374634	77.9441166230608	0.808842685597483	0.990654687273491	23.4125929716029	20.6010982635034	19.4171425042969	16.8589363922911	27.9403548842147	74.1016687519691	0.071	0.225	0.35725	0.498	0.404814939627227	0.408347004962112	0.502008149560736	0.443380029731075	0.349278383499401	0.354583200834038	0.00567184007157026	0.171740023806313	0.128022379022431	0.0144630034277927	0.0483535562688046	0.0491666666666667	0.188666666666667	0.317666666666667	0.444166666666667	0.435956267155924	0.453532884431862
352	5.70001862740293e-10	5.80381424966575e-08	4.4105208505499e-07	5.78314166415107e-07	0.274307495333569	0.505435488202319	0.636286599090845	2.86554643799626e-05	6.81405765631339e-08	6.53428369304486e-05	0.000548017947757039	5.23443256603162e-07	8.51764319959934e-09	1.42401949882968e-08	3.95465675750495e-08	5.47923152474405e-08	49.0500829522207	53.5821956754007	56.6990331707202	57.8941119481024	1.19507877738215	4.31191627270164	8.84402899588167	17.5049897250901	29.1168833731117	15.941142138101	11.94474283208	58.1481167627737	0.06975	0.217	0.34825	0.4805	0.455261586882203	0.367575013385253	0.323874729554271	0.361880482079407	0.379062173804963	0.371261428977079	-0.0414750885441609	0.0821638670624848	-0.0429005705932758	0.045077843722755	0.0715850600721481	0.0496666666666667	0.1735	0.31	0.445333333333333	0.358498342293334	0.411530191536201
353	3.15740575094051e-10	3.12305574183323e-11	2.0884926762149e-10	3.23266942502481e-10	0.305625378703152	0.351687004914775	0.00634457654350836	0.000177479151216359	2.31341035754142e-07	2.05036396624492e-05	4.65829896378282e-06	1.45422358149962e-10	6.66276882127497e-08	1.57439648295903e-08	1.00629081671105e-06	8.09730420057982e-08	50.279099370855	70.7877214022592	75.2956885183958	76.3451750246968	1.04948650630104	5.55745362243761	26.0660756538418	14.0556571720817	26.7517591084525	18.1419308247805	20.9728846898452	78.2546725113065	0.06675	0.2265	0.35325	0.4985	0.496446571784505	0.426679147542212	0.424947255407099	0.402674675643974	0.40576092673332	0.355091119473367	0.136758509288369	0.098174677208671	0.155336719259347	0.0428779906763883	0.00838669943498548	0.049	0.184	0.312333333333333	0.451833333333333	0.320562516554255	0.386667897649194
354	1.54736511664107e-08	1.21023841520527e-10	4.1680168306828e-09	2.21817600756316e-09	0.0594239067463242	0.55437047331758	0.00186711993743695	0.00174570281652451	4.87165563063132e-08	0.00113639103519829	0.000465081004136445	6.82461065266072e-10	6.19067255032503e-08	2.86925164355026e-07	8.28962111391944e-07	2.57103313518205e-06	42.1574848996024	67.7368458633573	68.1491162434177	71.7025068701405	3.55339062672283	3.96566100678319	29.5450219705381	9.79938457924709	29.7671971290692	10.5910063587398	12.2507106339217	74.5507394146674	0.06025	0.2195	0.351	0.492	0.404572805840013	0.450171799979717	0.256712985927215	0.41559800720409	0.361029409412209	0.462998636431518	0.018492329816148	-0.100773022034628	0.0189939398452375	0.00577676402502814	-0.0171927927408352	0.046	0.175333333333333	0.319666666666667	0.456333333333333	0.332186319447297	0.350280542490581
355	0.000318963373414063	0.000150892455917899	0.000956345824536917	0.00138075561583358	0.48483160992615	0.817486409570997	0.150423567176146	0.0510547851663211	0.00228583531410938	0.000924081150930568	0.00332342332001572	0.0458196862318296	0.000879302081008188	0.0027930244078074	0.00120688857605579	0.00297802220901264	20.9841871223107	34.5173058548171	36.2524712243758	36.7404471045156	0.487975880139857	2.22314124969853	15.7562599822049	3.8064751539323	9.30456534128825	10.9738192388722	8.62081927970212	25.3190179555276	0.05775	0.2155	0.35225	0.48775	0.409554855170159	0.351742448746658	0.374640067957691	0.367797645993444	0.316069908878383	0.358520243558566	-0.028114140245288	-0.0396213070819875	0.0809716636088811	-0.0401827798012053	0.0742302986229156	0.0488333333333333	0.1905	0.320333333333333	0.457833333333333	0.435036012856618	0.412474187802509
356	4.31100097185263e-10	5.50495232854714e-09	4.66571927599057e-09	1.04698064213389e-08	0.8423417022145	0.114067117191432	0.0751915383919343	0.00316809098895356	2.75161070007521e-08	6.01528999588949e-07	0.00013173591957174	8.41842386587074e-09	7.43919721308459e-08	3.56165947769371e-07	5.01604380725805e-07	1.62395285746587e-06	49.6313243552577	59.0395476450722	67.8771028614356	67.9166636988375	0.0395608374019503	8.87711605376535	18.2853393435798	8.70804316344675	30.8752327836646	24.9073419950564	14.6167856165921	68.4513477635817	0.06725	0.22525	0.3635	0.48525	0.41940500437976	0.386751357232172	0.378926772536151	0.403631985820382	0.441547613590917	0.465547232345559	0.0269706438889008	-0.0247061202890288	0.0218193602949283	0.117306672515732	0.0165998145589104	0.053	0.179833333333333	0.315333333333333	0.446333333333333	0.378847143538365	0.4534496183473
357	6.64856625628982e-10	5.91439557702206e-07	2.6947110841957e-06	5.27937752464028e-06	0.794075420686549	0.540422652625955	0.983388115298528	0.0699173414876542	5.94269734046745e-07	8.85023914905121e-05	3.90037141785205e-08	6.28496990949445e-06	4.94114523236208e-08	2.06090773391847e-07	1.57744663191292e-07	4.76986434552355e-07	48.7296251623848	48.1147194818841	52.1092997950836	52.1774323614591	0.0681325663754251	4.06271287957497	3.4478071990743	3.28495977779585	24.9307490954034	15.3673941114503	30.198369954458	51.7193083191572	0.0605	0.2185	0.35475	0.49275	0.434227032498711	0.417219895082225	0.446051522836276	0.441455978413774	0.406775058291774	0.41788478375756	0.0659343614024438	0.0790258222840325	0.0506185288968302	0.0510865018125916	-0.0106185862021772	0.052	0.178	0.317	0.436833333333333	0.399525911018167	0.413403382739415
358	1.03978833046579e-12	9.67639278567249e-11	4.44624241699984e-09	9.19292291236947e-09	0.62251571642888	1	0.865481373750032	0.0280671825059227	4.14459458904852e-06	3.69599455401838e-08	4.02649268764714e-10	3.01031113580496e-09	2.7788428662388e-12	1.33759241169735e-11	4.37513275106967e-11	1.08137359942614e-10	62.1192012848478	68.2418467803654	67.9933183712055	68.2356659097277	0.242347538522154	-0.00618087063776329	6.11646462487988	4.82393606407186	21.1967836400127	30.3027608216489	39.0999744273195	70.9609305687255	0.056	0.22025	0.36075	0.502	0.353043388488687	0.420348082942246	0.515904964517547	0.433554946225672	0.418790119898821	0.403021900606745	0.0459840786983803	0.00966365601593087	0.0372074978598146	0.00535495036167864	-0.0289216608275552	0.0461666666666667	0.182666666666667	0.307833333333333	0.438333333333333	0.416964687609667	0.368907706390503
359	6.1312851589685e-12	4.27936816047751e-10	2.67509164397468e-09	4.34022882768057e-09	0.355475730957458	0.392727475604882	0.393063816680399	4.50033162926487e-06	8.27370067850491e-08	6.25841806496724e-05	8.39263523884136e-07	3.42049784098474e-08	1.18171831906588e-09	4.89506392259617e-09	1.6034417168334e-08	4.30477391049913e-08	58.452660281444	64.8767619048231	69.2164245811437	70.0702381519222	0.853813570778584	5.19347624709917	11.6175778704783	21.0389824829981	28.7409180517261	16.0228021754338	24.2655596464592	64.9974188220051	0.07125	0.24	0.3595	0.4955	0.413663128763023	0.315235544867535	0.387973179733178	0.391752034009947	0.386774792650463	0.368692496863373	-0.0771739392652427	-0.0859274635761357	-0.0286388966364667	-0.0329338442879107	-0.0541261432887269	0.0491666666666667	0.195	0.320833333333333	0.445333333333333	0.402042199190531	0.401058049171844
360	8.3052946605928e-15	4.55849967034301e-12	1.50628222193565e-10	3.51423336811322e-10	0.781614601165931	0.958470460573225	0.967591591821904	1.02210481629864e-05	1.22652123711703e-07	8.06461715688682e-07	5.10732057760819e-10	2.0878075712269e-10	7.50218894304884e-11	1.08263810974889e-10	1.67911865183102e-09	1.84270190860605e-09	72.0674236002451	75.0954722642055	76.0681806100038	76.1450290704597	0.076848460455949	1.04955680625426	4.07760547021462	19.469657470715	27.978795397059	24.342354916711	38.6358105723557	77.3913223524654	0.062	0.22425	0.35275	0.508	0.407440116571047	0.39570595331251	0.286988967327627	0.360994308691416	0.415399709572663	0.419488500843486	0.0587021941794982	-0.0835061806674768	-0.00107171158235219	0.0219016305726541	0.07777634951531	0.0421666666666667	0.181	0.3055	0.444666666666667	0.425695356504968	0.339817639216169
361	7.73532468885474e-12	1.42521363853848e-09	3.05250706643202e-08	6.72827457956226e-08	0.967385751341518	0.946886897105553	0.913376412778814	0.000358055440504837	3.86567731732997e-10	1.49056201081122e-07	0.00753302946646695	2.15206182395258e-08	3.72193473044208e-10	5.95790325663044e-10	2.50717611311053e-10	2.71347727206064e-10	57.9719053687004	62.1368955286598	63.3141093508239	63.3157811211786	0.00167177035473287	1.17888559251878	5.3438757524782	12.7392803391276	39.179551499552	27.6015898452297	7.14125802514354	66.1434169597797	0.0645	0.2285	0.3685	0.4705	0.407173866147139	0.435311148242584	0.282646224460706	0.449068460925008	0.404915139654489	0.387564860511639	0.00873631769671412	-0.0610651922253454	-0.0254059114967137	0.0473839441387886	-0.00614078686890095	0.0478333333333333	0.177333333333333	0.317666666666667	0.443333333333333	0.305398051510271	0.479138393338528
362	1.84863536623966e-09	3.36110251636826e-08	1.7347023406796e-07	1.32933581561112e-07	0.108028276032534	0.23932076916482	0.181860446586828	1.4994759377507e-05	1.55400380347327e-05	5.82867297176087e-07	0.00149561568891603	2.60982368215127e-08	5.67898378467579e-07	1.38448023428933e-06	8.20151993462841e-06	1.13818726038928e-05	46.5985283582195	54.8550983484238	59.0296193332833	61.6124506679625	2.58283133467921	6.75735231953877	15.0139223097431	18.7382094241457	18.670099622801	24.9681007476611	10.0840091005412	65.6669892771413	0.0705	0.22125	0.36425	0.4835	0.480872547560151	0.369712110618401	0.382102320869589	0.438380775361989	0.404950747364723	0.408671435064343	0.0100781548595146	0.136922530966154	0.0073988129147202	0.015294606057864	0.156068275571594	0.0496666666666667	0.185833333333333	0.316	0.451166666666667	0.402361704448889	0.376940349427255
363	6.56807207791244e-16	2.06278396213245e-14	1.61353407802264e-13	3.60255935913239e-13	0.532498575371404	0.379133255078344	0.179087898481632	7.3047034890235e-06	1.22500473492395e-10	2.10747901758458e-10	7.7173454215402e-06	5.63754613609831e-13	9.08266933002995e-12	4.81506954821929e-11	1.83029212581034e-10	5.82695482164513e-10	77.2779068988966	87.0420880312013	91.9633118991769	92.3529331123427	0.38962121316581	5.31084508114145	15.0750262134461	20.111736816647	41.4246883880987	40.3643859997119	20.0066464726569	91.3137451283332	0.06675	0.23625	0.36925	0.49875	0.450757488061377	0.418078285161798	0.42466060682588	0.387646700217072	0.345560082177043	0.396233657101224	-0.00327492819851671	0.0813607413505543	-0.0148526199001226	-0.0119687571257781	-0.0521537341834493	0.0458333333333333	0.183	0.308	0.453166666666667	0.421386582678856	0.395680214196112
364	3.41298480187417e-11	1.75640780069409e-09	1.70213430952571e-08	2.11527650096775e-08	0.229193696803845	0.476336469881486	0.419456516415841	1.30845591224008e-05	1.64741253479454e-09	9.03363181220061e-06	0.00695370404239512	9.23339686107809e-09	1.76082786349626e-10	9.04307507235582e-10	3.4791879541463e-09	1.2113942358034e-08	54.8979208510646	61.6594014832808	64.7401123667369	66.1859706102841	1.44585824354726	4.52656912700331	11.2880497592196	18.9981450758332	36.351631440366	19.7055986742052	7.28488866387852	68.224896329731	0.0675	0.228	0.34725	0.486	0.405103436084415	0.443965233928419	0.445156054452577	0.390232599947252	0.387763942051879	0.415922580010272	-0.0263415825873148	0.0962822072838363	0.0833726378431804	-0.0191943227683957	-0.0143599138652631	0.047	0.178666666666667	0.304833333333333	0.4585	0.399868804462075	0.382770859594318
365	6.77962755794497e-11	1.87748616417211e-08	4.07472069525331e-07	8.25265337204686e-07	0.766749604598562	0.978376125690301	0.982105560864991	1.52263977959815e-06	1.56829960277633e-06	0.00118067821428259	1.06452446936836e-06	2.71665392169552e-09	7.90005013341547e-09	2.88645200026487e-08	6.84799118715971e-08	1.55910384141041e-07	53.4745832620029	56.207047115262	56.8976913272636	56.9856802178838	0.0879888906201813	0.778633102621825	3.51109695588093	23.1191835150848	23.0623733144002	10.5203390368879	23.807759672085	71.210380333101	0.069	0.223	0.34475	0.4915	0.463735054773095	0.353057762232827	0.372989371169357	0.372099651580528	0.417967405534454	0.423861903528148	0.0572469862339573	-0.0181544343014986	0.054317293700853	0.0836727660439923	0.0681725421750803	0.0463333333333333	0.183666666666667	0.313666666666667	0.441833333333333	0.413943811014646	0.433949151121002
366	1.84060434822908e-10	2.94749340689662e-09	2.57433875680902e-08	1.10637050855238e-08	0.0441587629009744	0.198785846193033	0.12758702434011	6.34669451151669e-07	5.48777153393415e-06	3.41378459287291e-06	0.00103801783035046	1.31820804416846e-07	1.88143299940434e-08	2.52937356596285e-08	2.20587059078034e-07	2.89710004013654e-07	51.400873780658	60.4741617691543	63.730757867379	67.7812387939994	4.05048092662037	7.30707702484506	16.3803650133414	24.8039600974489	20.6590314517871	21.5686962563977	10.7584945590625	61.6335466864531	0.06725	0.216	0.362	0.48875	0.421513849749263	0.329931085881315	0.352864224443799	0.374134034857409	0.357067624925833	0.350262582680585	-0.0543835013501641	-0.0208165360364201	-0.0659216547081208	-0.0157241257505567	-0.0160203472574762	0.0441666666666667	0.179166666666667	0.317166666666667	0.455333333333333	0.443731775088945	0.447380890448903
367	1.49448376806313e-06	0.000153495907639239	0.000752303831285984	0.00110375007047354	0.496805376447206	0.710457760318662	0.936784148024539	0.000572802956421735	7.13709929900046e-06	0.010840121885451	0.00205293806847461	0.000736540471688861	2.74882109091949e-06	1.14385457791788e-05	3.82198425408296e-05	0.000105500184638323	32.5245037210989	34.4736088640566	36.9439260783402	37.405680081436	0.461754003095848	2.93207121737942	4.88117636033712	11.8623474943315	20.1561342458899	6.49134029080233	9.50159104638624	38.594575124959	0.0675	0.2175	0.35025	0.49125	0.403620135172992	0.355884162550503	0.373930432314587	0.389686853318411	0.408063544854485	0.38549131166708	-0.0365619564852627	-0.0117126014595935	-0.049827995740981	-0.0102941619296123	-0.0367421534076715	0.051	0.181	0.325666666666667	0.459833333333333	0.353587750646674	0.365148251803629
368	3.89948009141342e-13	1.23935982013687e-10	8.51811728806943e-11	1.86304405436926e-10	0.616332941181174	0.0757955688260675	0.26066566852866	1.1521201065114e-06	4.15411772514839e-10	1.59330211084293e-05	6.42169084820291e-05	6.4060310315973e-09	4.48125007432591e-12	2.60984176594742e-11	2.5075644319035e-11	1.02228986429876e-10	64.1428656554781	67.6831438109439	77.4123813068436	77.6634366715371	0.251055364693457	9.98029286059318	13.520571016059	23.6555690869482	39.0390538043739	18.6224850909839	15.9740444343224	69.1198836025491	0.0725	0.23225	0.355	0.50075	0.416114908735598	0.363812517326	0.433631753845511	0.390860521682459	0.329465689481434	0.383587649314463	-0.0176858089956694	0.077826833299903	0.2390763840239	-0.00456264449258062	0.280427415465938	0.049	0.180833333333333	0.3135	0.46	0.348101660832144	0.390579384774465
369	9.06374916098381e-13	3.74821841201884e-10	1.07611360084008e-08	1.0922817385481e-08	0.161757604549344	0.756028020981401	0.909695873692945	0.000112064043705369	1.6242503513314e-09	0.000374889377699012	8.41265714896796e-08	2.62728350962659e-09	3.6718710989679e-10	1.93236589537842e-09	2.09738495907773e-09	7.87273775243908e-09	62.4026623031896	65.1776187370269	65.8549829597468	67.8127007740623	1.9577178143154	2.63508203703532	5.41003847087268	14.9217411758964	36.3792285079471	12.6533696263359	28.7086627525823	71.2916352998345	0.065	0.22875	0.356	0.50075	0.416529342031893	0.408738154304224	0.429913975140307	0.389065834644081	0.413331094474768	0.407823195425706	-0.00571921354558382	0.0507905966749001	0.0879890291239028	-0.00839730251635372	0.171623243567408	0.047	0.179333333333333	0.321666666666667	0.446166666666667	0.356171441018015	0.39882654048205
370	2.04063741059005e-09	1.30582981063356e-07	3.01915555857923e-07	1.21064051765756e-07	0.0404539336765039	0.0707314236255899	0.162613245948506	0.000391345446418114	2.79564344590585e-07	3.8375980201072e-06	0.000861360878713664	5.05198677980578e-09	7.53318179944542e-08	2.69771797860137e-07	8.02281424531679e-07	1.99198437342064e-06	46.3923983680797	51.6835183614967	57.6483296827137	61.8470735836963	4.19874390098266	10.1635552221996	15.4546752156166	12.5730687295472	26.3859661251845	21.3443012944426	11.1041213587541	69.6998720656521	0.064	0.22025	0.364	0.48175	0.36377852210023	0.41651057997717	0.397017377039452	0.373572789977178	0.408646801402947	0.38773847774695	-0.0569839184606157	-0.00801549998287867	0.0338388234633903	-0.0249871652278555	0.104608357672513	0.0475	0.1785	0.319333333333333	0.447833333333333	0.363594731132394	0.407181450970467
371	2.77610192959811e-12	4.06754644914111e-10	3.69110649526341e-09	8.35521360044102e-09	0.867316787431527	0.626752383872238	0.679008445426537	0.00178036772698555	3.58464099452883e-10	1.00278708848928e-05	1.32398083476881e-06	3.61578370168249e-10	6.72810066197219e-10	1.51037081778338e-10	1.33334393578616e-08	2.54725867708215e-09	60.0908496080374	64.9920306261411	68.4418993345171	68.4698109479359	0.0279116134188371	3.47778032179485	8.37896133989852	9.76323068086367	39.3269248843608	19.5061044207378	23.3880556172753	76.0767340919249	0.064	0.23025	0.35375	0.49475	0.355513218925685	0.383465040106247	0.404695689640429	0.401894956411423	0.398288964420204	0.387357806621761	-0.0602150732238665	-0.0426191398809842	0.109914570311931	0.0265329205609617	0.0335722217664674	0.0493333333333333	0.178833333333333	0.311333333333333	0.4455	0.403463378292432	0.411312756723643
372	4.75759194104282e-13	3.84790522500506e-14	1.08830807098931e-13	1.76128170777229e-13	0.284689413207926	0.138534326190473	0.00143323759889104	7.94957550048792e-05	6.07238752308037e-08	0.00145610378138751	8.61640540121029e-10	4.43449739233586e-11	4.20375059650864e-09	1.32568616173357e-08	6.59850400962863e-08	6.06935834786337e-08	63.7326255372391	85.671218400923	92.8652781015626	94.0098448565404	1.14456675497786	8.33862645561749	30.2772193193014	15.5702465756858	29.3401665416732	10.1333518935462	37.6153430090926	81.0777419191877	0.066	0.2275	0.34775	0.49775	0.387076722523592	0.378611337370954	0.275994774129298	0.391793019653546	0.437692634791345	0.368770746078952	-0.0575325480399277	-0.0299134435570708	-0.0173925578275936	-0.00857231962138065	-0.00109107877142906	0.0475	0.183	0.317166666666667	0.435333333333333	0.480334009066933	0.398806355222234
373	1.46213062415436e-07	7.92096295921813e-07	1.83028810862293e-05	3.15349890704963e-05	0.590062733240874	0.99999999995961	0.532202203255538	0.0646183146161298	1.17812769409223e-05	0.00154573038475249	2.56293906327729e-06	0.000198479619831245	7.22365849458245e-06	2.98460925122048e-05	6.96145938965888e-05	0.000193433102669509	37.4396508897407	47.4192577605427	47.1292364517867	47.4194827602842	0.290246308497444	0.000224999741476495	9.97983187054342	3.41469599225184	19.1983890736228	10.0232909151473	22.1187520647309	42.3503182393921	0.063	0.2255	0.359	0.49775	0.451762246246874	0.343791234028636	0.407435508930479	0.349693996406969	0.364287882819338	0.421822669251203	-0.0687587389485497	-0.0021118241332828	0.130437518176245	-0.00427315805313143	0.12714346556866	0.0541666666666667	0.189333333333333	0.328333333333333	0.449833333333333	0.385101290324465	0.454868074111641
374	7.44600676861143e-19	5.10468213300321e-16	1.46202518189294e-14	4.06762075093204e-15	0.0223134285844973	0.18408250216281	0.40235038942146	1.30533845193098e-07	1.07089794547523e-14	2.74866102444871e-08	9.35602286412594e-06	3.89895967515288e-15	1.41311750533463e-16	4.19854063379863e-16	3.46253400244121e-16	5.94383067387831e-16	91.1653348207401	95.1351732614421	97.4444493208794	102.665627494323	5.22117817344406	7.53045423288131	11.5002926735833	27.8582860295246	59.7612769707848	30.8773142731443	19.6385921738893	102.7622999268	0.07	0.23725	0.3675	0.4995	0.405345698147782	0.356303577302809	0.364933063921039	0.341942035765228	0.389448307932577	0.395168040792373	-0.111787733463051	-0.0246857417143626	0.0441300437300318	-0.0209721107221491	-0.0123189607173725	0.0451666666666667	0.173833333333333	0.313833333333333	0.454333333333333	0.468490197067261	0.386936784978685
375	1.91367430160129e-15	8.58512749528528e-13	7.72183656529386e-12	1.93893932875293e-11	0.96270727959287	0.517707762607873	0.717704007950042	0.000999510749912105	3.54562623784899e-13	4.08189205285742e-10	0.0010577615332458	3.34103056890059e-11	9.57108755075714e-13	4.56472232701391e-12	4.3464505053517e-12	1.18519449907623e-11	75.0829730313562	78.8102837280167	83.0315891499195	83.0337753224958	0.00218617257633014	4.22349159447913	7.95080229113955	10.8284722575559	52.8799941120014	39.0732959850702	10.7236265523279	81.7481257085182	0.0595	0.2385	0.3665	0.482	0.481358055576774	0.456142693870958	0.359216178992368	0.427477589357799	0.380788526620351	0.392937302883955	0.125317735203872	0.053663472573271	0.0176083390893959	-0.0212055310274639	0.00701623231084418	0.0446666666666667	0.1785	0.306333333333333	0.448666666666667	0.409512207930511	0.445966274845564
376	3.18165139059432e-08	1.27390277585518e-07	5.95443283440957e-07	7.53698215371308e-07	0.259158717496002	0.360568770207805	0.121200059263671	4.43107996466115e-05	1.38717812357038e-06	0.000243338404557778	0.00226085731571773	7.21260370897292e-08	9.49713831059084e-08	1.24089359268337e-08	1.51753728029057e-06	1.72876545964094e-07	40.646139920078	51.7416440951565	55.9445435482921	57.2177889985178	1.27324545022566	5.47614490336127	16.5716490784398	16.6771812722782	23.2983658749417	13.4628148474822	9.32469676731853	63.1424099863604	0.0665	0.225	0.36	0.48075	0.388776779186442	0.371480900306171	0.312208732913747	0.411451351374413	0.409406412341522	0.410208112346425	-0.00485469921938144	-0.119590631607873	-0.056582126574536	0.0157060845699453	-0.0470250409226065	0.0473333333333333	0.185333333333333	0.3245	0.449666666666667	0.485653137319925	0.457895052559007
377	9.62960887727784e-10	6.42609294716677e-08	1.1668855393517e-06	2.34031415084301e-06	0.813280575919357	0.966074705515632	0.849617919190355	0.00123063139141548	2.02557214377753e-08	0.000313095575972034	2.47267656470753e-05	2.43342111358673e-06	1.86486938059612e-08	9.27019734988574e-08	3.33070428134038e-08	1.14920353174459e-07	47.9580912362217	53.3443253574369	54.244034910058	54.2998234649422	0.0557885548842023	0.955498107505264	6.3417322287205	10.4437803618166	31.4698882165485	12.990379073899	17.785444514886	54.1985904662126	0.0615	0.22425	0.35475	0.48575	0.365942881117048	0.426691198238811	0.391341345362483	0.37628857256139	0.379995663273389	0.405254619885958	-0.0538698336093294	-0.0435885437770171	-0.00036230734319051	-0.0201989553139127	-0.062745116651778	0.0466666666666667	0.1785	0.32	0.442833333333333	0.387009825464148	0.401257872822096
378	5.71422663175773e-11	2.35530694373146e-08	5.45028301652654e-08	1.12056229003689e-07	0.69956974602408	0.272782394423146	0.694231864725519	8.67215116087452e-05	7.62740082891799e-08	0.000224621541700355	9.16914358803667e-07	1.61989560902807e-07	1.14405485200084e-08	5.1350814021049e-08	7.92537628604953e-08	2.66350700170648e-07	53.8292558130561	55.6812552983392	61.891948173281	62.0408680093169	0.14891983603593	6.35961271097767	8.21161219626083	15.4058042448096	28.89844787127	13.613026014993	24.0951396155397	61.1158384310611	0.069	0.221	0.34925	0.497	0.395359697706939	0.348584627936085	0.351729158452696	0.360299408139849	0.399536223955094	0.413684746519139	-0.0648010046248123	0.0871129663890724	-0.0355904431192971	-0.0228235808024805	0.0177489521791408	0.0501666666666667	0.177333333333333	0.313833333333333	0.447	0.378104831402275	0.370573396473543
379	3.70988156003899e-10	4.04712102158982e-09	1.25426375743783e-08	2.65795902858488e-08	0.709421360987641	0.318559026788818	0.153509399676721	0.011132648562511	6.68406182490905e-06	4.65720961886143e-10	0.00676248496179582	1.11036551918914e-08	3.36844528613826e-09	1.55972309565469e-08	4.74740279299082e-08	1.49585667952849e-07	49.943729615341	59.7466648692207	65.4829449076569	65.6218005081828	0.138855600525858	5.87513563896209	15.6780708928418	6.44401922780708	20.2815909529254	38.8158912513481	7.33499547636893	67.7723897526536	0.06075	0.22725	0.371	0.48275	0.307692151015134	0.430787142043057	0.41126136588794	0.428068068512855	0.383221226879469	0.379890406647948	-0.122043383166126	-0.0549233997545968	0.0639018090546603	0.0233791378527668	-0.0475841488488442	0.049	0.19	0.310833333333333	0.455166666666667	0.441504137682621	0.378133056487598
380	3.46090918302387e-06	0.000231731477453516	2.25952704398046e-05	3.39784199368236e-05	0.421852135464892	0.0169272476921881	0.124265933157567	0.0124753030554993	0.00038670238009991	0.000121082965036827	0.00010748723182986	2.0820626605608e-06	1.46233370474577e-05	4.18372543102371e-05	0.000114011172780255	0.000272858862634607	30.7387850295636	33.4170287164816	46.5724275456014	47.217577271862	0.64514972626057	13.8005485553804	16.4787922422984	6.24203527852023	12.5953753848025	14.7757447505428	15.0004203449935	54.602912787321	0.06625	0.2225	0.36	0.48425	0.417579748336122	0.398583633983364	0.334195175018177	0.424144379127317	0.411788772352918	0.398129787519823	0.028380398260382	0.0787060932186762	-0.0518887808269065	0.0898399916135399	-0.00114538075455176	0.0541666666666667	0.193166666666667	0.322833333333333	0.444833333333333	0.439402633776848	0.382042494812627
381	1.14204211410023e-10	5.48940916333904e-08	1.33893507211738e-07	1.27564202765735e-07	0.152871197328224	0.156031464931166	0.59204123289569	4.94714319218309e-06	5.7982256138834e-07	2.33128037395742e-05	1.70688196169344e-05	1.28354770605638e-07	1.3070548346408e-08	6.03382560437351e-08	1.71307964747296e-07	5.62106254137918e-07	52.3922135430985	53.7121971932793	59.672539330124	61.7159038464379	2.04336451631389	8.00370665315859	9.32369030333939	20.8576426687923	24.9781985356476	17.8974927273866	18.4912268778608	61.7004040845037	0.07075	0.2225	0.35675	0.48475	0.45007315316262	0.373767892158146	0.348506470840443	0.376415396710105	0.376332420487068	0.412455122381119	-0.0360313924082152	0.015944192988617	-0.0041687920683312	0.0109088630637671	-0.027795888673934	0.0488333333333333	0.181666666666667	0.316	0.441	0.416111294075404	0.386265458737796
382	3.31103737646205e-13	9.21120939037204e-13	3.72790802861498e-11	7.53789977819587e-13	0.000781496445450067	0.0349998106458842	0.00614665190108347	0.000100361650430271	2.50925067322777e-11	1.46045841396075e-06	3.75291016928104e-05	4.08552072361921e-11	3.98362314433752e-11	4.75001301848748e-11	9.81792922073824e-10	8.24801757733033e-10	64.4802033822634	78.6540525269811	79.3539513425276	90.6386232004079	11.2846718578803	11.9845706734268	26.1584198181445	15.1298897025681	44.5265972316847	23.1993611005546	16.9924323956129	81.2719134117235	0.07075	0.23425	0.363	0.4945	0.381642925016284	0.461923072949763	0.426799404573357	0.398526312199343	0.394078195455832	0.392364554212957	0.0269231179211658	0.121536982062609	0.0676689280681011	-0.0238550173777752	0.190565273274447	0.0518333333333333	0.179333333333333	0.3165	0.4525	0.490641691208574	0.350801894899358
383	6.12932698978884e-08	1.27989457088955e-06	3.51014145220582e-06	6.16730578814703e-06	0.560519625043296	0.358359803953485	0.3272630014733	2.75100082253429e-05	5.16159871796717e-06	0.000193851217902858	0.00861795304729145	0.000125730101423234	1.67381918392509e-07	6.07458679593863e-07	2.11857520116239e-06	5.4888072546379e-06	39.2691265780013	46.2727979160045	51.4302193872427	51.7690247104038	0.338805323161068	5.49622679439926	12.4998981324024	17.5825575048602	20.7763673758909	13.8897652474261	6.90033643401694	43.627725776833	0.06725	0.21575	0.358	0.48125	0.412218690971401	0.339896061716401	0.376549899022884	0.393552199154211	0.341058795056963	0.400959064383967	-0.116580660034978	0.0114844155336661	0.109857392326703	0.0094584189945333	0.120759587482858	0.0475	0.178833333333333	0.322	0.4545	0.371882145240554	0.472130905700838
384	1.24826718772232e-06	0.000181408562400802	0.000874715935984318	0.0013334029450466	0.563131317291435	0.731032128415302	0.971698276741901	0.000294314901626816	0.00418997757809373	0.00134696821586401	5.55361885470358e-05	0.000129774089390978	4.25113921293763e-05	0.00011035583828397	0.000284681030160784	0.000454019300604722	32.9065638502143	34.0460694087596	36.5101591432176	36.8444705828806	0.334311439662997	2.79840117412095	3.93790673266631	13.1062329965107	8.19959352161095	10.2770268644508	16.2490925150469	43.5395968467995	0.06725	0.2115	0.34575	0.49675	0.38711876994331	0.357935990563948	0.320416205916592	0.374886264488209	0.377575496587839	0.376437932145228	-0.0177218438339847	-0.0115762194904431	-0.0645605168924175	-0.0121400130216179	-0.00724887180394473	0.05	0.188166666666667	0.315	0.455666666666667	0.363580370093375	0.333337410333467
385	6.86839147087294e-09	8.23528623260393e-08	1.57844820435331e-06	3.09175432056086e-06	0.751778517079023	0.976272801495508	0.555858809707506	9.86846796117882e-06	6.78817589883636e-05	3.36494119194889e-05	0.000233007135734751	4.00106529315859e-05	8.40855386419548e-07	3.56553951889614e-06	4.49124585848139e-06	1.14446528618873e-05	43.8574529017424	52.7642695800459	53.4760547988044	53.576097399884	0.100042601079622	0.811827819838072	9.71864449814166	19.5367139916698	15.8689945214119	17.1996738492435	13.544226092421	46.774439445097	0.069	0.22725	0.35525	0.4925	0.446726275662513	0.342523249854698	0.336060279642568	0.390866740649939	0.330188540784324	0.360757029565716	-0.00917301707990877	-0.0103101835062037	-0.00866986716943603	-0.0288091271239965	0.122873604990478	0.048	0.194166666666667	0.315333333333333	0.455	0.366597696448452	0.335650090705218
386	1.58538322002821e-08	8.68533872490751e-06	3.80177488072178e-05	4.5887814131379e-05	0.270688288741365	0.445788801369221	0.960477083859843	0.0200562524728198	1.92589893097904e-06	9.60646509533903e-06	1.92240077387059e-05	0.000176111745692039	1.21903665035732e-06	5.33041036778076e-06	1.70224521124572e-05	5.02989732354848e-05	42.1066352738999	41.6411026247588	45.1884554597418	46.4017111967769	1.21325573703507	4.7606085720181	4.295075922877	5.40699152824436	22.6675814313094	19.5881205946389	18.2646662261723	42.6862324261544	0.061	0.2205	0.35625	0.4875	0.416395924802158	0.369733292174356	0.432222781310059	0.388857463587807	0.411539099110513	0.409843545927564	-0.0224671015027022	0.0868058871518804	-0.0110929135406689	-0.00275219219609846	-0.00136299386732207	0.0501666666666667	0.181666666666667	0.313666666666667	0.444	0.415390773221799	0.39493548393887
387	3.56973632682127e-13	1.22421404473949e-10	3.22867298341205e-10	5.52899545066719e-10	0.373072003514381	0.196136809989837	0.465973552435087	0.00292837875685371	2.56039710024565e-08	2.62097509694788e-06	2.40094913821844e-09	1.13374243242683e-09	2.03754791845678e-10	6.35633531259867e-10	4.53796780120069e-09	1.01755705111045e-08	64.3250705129976	67.7109150170218	74.2637507403779	75.0571574222413	0.793406681863416	7.34624240521953	10.7320869092437	8.85156388450105	31.0150172688955	22.075768071245	35.6177091126356	73.3269891414064	0.067	0.23025	0.3565	0.5105	0.418300507892404	0.408546458762165	0.435915951694891	0.385826184133895	0.425506232092497	0.37252291540852	0.0266015547793791	0.116887308796356	0.0563674163848232	-0.0014697519329737	0.0776856856043551	0.0526666666666667	0.184333333333333	0.311333333333333	0.449666666666667	0.398643659068218	0.430182975999108
388	9.43864746490692e-08	1.05572358150651e-05	6.70536857615849e-05	8.947719419675e-05	0.340932986513509	0.637449855230555	0.859028766195978	0.000197139768068736	7.09140564139451e-08	0.00766455492008463	0.00924474325861111	1.77398218889475e-05	4.20767703446218e-08	2.01763981172e-07	7.82384381382287e-07	2.49074041442619e-06	38.3611785321627	41.1632876407239	43.6637235938397	44.5706434800813	0.906919886241667	3.40735583935748	6.2094649479186	13.8581511276798	29.0395923361757	7.11022358812261	6.77492390076804	48.9666619790288	0.0695	0.22925	0.34325	0.4795	0.444614518997799	0.375607981119304	0.50241880399665	0.42380380490328	0.44478319031633	0.429084410021332	-0.023148398182439	0.0650419152298773	0.181510828049886	0.0619638555653198	-0.0253338817526853	0.0515	0.184833333333333	0.317666666666667	0.453	0.420373873786441	0.397650657085325
389	3.99786491860664e-16	9.1678953765629e-14	2.87596032517896e-12	5.67423465296659e-12	0.438908652168609	0.825756066989435	0.746172789921171	7.75808112590334e-09	1.57865841236305e-09	4.90101570001478e-08	2.19598702203692e-06	3.24676030816512e-13	2.62752347890579e-13	4.7937618017937e-13	1.04078641527294e-12	1.00520230240072e-12	78.2963562034201	83.7587064323816	85.3254021148168	85.924536070379	0.599133955562138	2.16582963799738	7.62817986695882	33.3348256100307	36.4347204110454	29.7555485531575	22.4154646172246	92.5939873495446	0.073	0.2255	0.35575	0.487	0.363265900803771	0.367434042678614	0.39919079289957	0.371900776688564	0.399217376833995	0.432872384427589	-0.0834854994226053	-0.000441984082681498	-0.0201496719665928	-0.0187989497906147	-0.000948533482993415	0.0455	0.176333333333333	0.3035	0.438833333333333	0.408523656723632	0.426740898252931
390	4.33214788170871e-08	2.24700548834882e-07	4.23474169974587e-07	8.1246017122626e-07	0.635533693784989	0.250512672356587	0.107064236904947	0.00184587710530052	8.04313022583002e-06	2.04432677546308e-06	0.00097504578989606	6.47707242149553e-07	4.05905055092501e-06	1.71499010191272e-05	1.79385575232674e-05	5.19205528739335e-05	39.9981934017997	50.4062345126804	56.8010804289806	57.0257115158383	0.224631086857698	6.61947700315795	17.0275181140387	9.69681460386437	19.9275874437826	22.552928311994	10.8743626225296	57.6050161701682	0.06225	0.21675	0.35475	0.48575	0.451357259162574	0.365153510541637	0.508007313502274	0.394027754668516	0.457211262745227	0.406624714468746	0.140941997802075	0.134846758004266	-0.0261367140196237	0.0140179792171807	-0.0438848215444351	0.0478333333333333	0.1805	0.309166666666667	0.452166666666667	0.396249546430743	0.314056243849536
391	7.9312301038641e-11	5.80917691085732e-09	1.20641123903801e-07	2.58271267779771e-07	0.923847599433307	0.960590382216919	0.815751732151663	0.000383349918520096	1.48454719878548e-06	0.000187733964657922	2.7319169281432e-08	2.22627836660695e-07	4.43786960002899e-08	1.78992106917058e-07	4.93419653184793e-07	9.63320196315323e-07	53.1490400766779	58.9157845352966	59.9308470798424	59.9399841929408	0.00913711309840437	1.0241996576442	6.79094411626284	12.6116502037339	23.1679015692152	13.9500369609723	30.8891726029451	60.3149492471121	0.069	0.22775	0.35825	0.511	0.343157437533188	0.40156202356767	0.481330033211054	0.415010172154536	0.402896526383573	0.367814422922228	-0.0815789511820005	-0.0173273792873797	0.14434133495384	-0.00424846772739936	-0.0250416274628394	0.0518333333333333	0.188	0.322166666666667	0.454333333333333	0.398096064717017	0.407033743799045
392	1.08159103415575e-06	3.62321847905461e-05	0.000286700972114498	0.000370825070640716	0.34202441663009	0.78225012671641	0.768649277604111	0.0130743687379255	9.53602161512733e-06	0.000183747484601917	0.000372517267759491	0.000153590953202059	2.14570490834183e-05	8.53255059305981e-05	0.000228461180502922	0.000611368868745815	33.2105521080739	38.1156398155363	39.674522174435	40.577350675354	0.902828500918986	2.46171085981769	7.36679856728006	6.15901916493385	19.6021822719358	13.9903890214864	12.6652371938217	43.0694253558043	0.06525	0.225	0.3595	0.48875	0.421576938384089	0.389846203804502	0.505390372334289	0.403230228605521	0.413204778991783	0.417827943998185	-0.00734141130013856	0.022617691668811	0.162219819737923	-0.000525899967714145	-0.00417598125473277	0.0533333333333333	0.1885	0.323333333333333	0.4525	0.41851495571537	0.348834997159761
393	1.8431156715237e-06	0.000160505514784096	1.73124410879931e-05	3.15624729453353e-05	0.707101212696584	0.0228444630459831	0.167542570585389	0.000218563673356748	0.00125262288242461	0.00140956442059892	8.06591626622735e-05	5.71907731717113e-05	0.000105579064616475	0.000307443981270793	0.000268795575844871	0.000714248975304069	32.079185478935	34.3594763748188	47.2759378613991	47.4171274903783	0.141189628979191	13.0576511155596	15.3379420114434	13.6643578257663	10.4110678718444	10.1932398369481	15.5427785238317	45.8007435168638	0.06475	0.221	0.3475	0.493	0.385403933012172	0.40827015739302	0.474518142197485	0.407078415665878	0.446641858093377	0.423892476358421	-0.0564444661554647	-0.00310554111983158	0.116512844365844	0.015852282178393	-0.0241577017463027	0.0475	0.194333333333333	0.316833333333333	0.452833333333333	0.4077040299362	0.4761230634164
394	7.21775316361296e-13	1.47266117666567e-10	4.79920439274849e-09	7.01959733736389e-09	0.297102367540048	0.90091556270181	0.871790424651348	6.06691742739274e-09	8.25942255164072e-08	0.000386845779716986	2.30814349134017e-05	3.39292324525851e-08	5.31672868379207e-12	2.04547485148439e-11	7.39542930576079e-11	2.37047876767337e-10	62.8726839205337	67.2934439542587	67.8090471412579	68.8962024205975	1.08715527933964	1.60275846633886	6.0235185000638	33.813093099563	28.7442630685655	12.5946824166385	17.9164753560271	65.0174770925725	0.07675	0.231	0.36275	0.48725	0.385792457848995	0.366175189125162	0.440961261303028	0.412375667179475	0.409012265516008	0.407260668179672	-0.0314123560308967	0.0605293158239922	-0.026167923072749	0.0133359696608643	-0.0392196864596028	0.0483333333333333	0.186666666666667	0.328333333333333	0.444166666666667	0.321651317953602	0.383932673836633
395	2.46681965836392e-09	1.70342474830487e-07	1.88960705491753e-06	2.98313878542357e-06	0.419434992675643	0.759765082483287	0.742300157257888	0.000363765491520633	6.96439794162406e-08	0.000125706881414913	0.000132024105056121	5.31420996503645e-07	2.35322091845444e-08	1.02148263557303e-07	4.0632257672775e-07	1.20567917520248e-06	45.9966398571778	51.0586750594593	53.0173049075383	53.669202679499	0.651897771960648	2.61052762003965	7.6725628223212	12.7096911977287	29.0746036831952	14.7050854603567	14.6126674412153	58.1095948554003	0.06275	0.23	0.357	0.48625	0.410149954751772	0.337029995353411	0.387373905529259	0.428613625644646	0.397022048271134	0.405701651164765	-0.00427164826231208	-0.0208977881437104	-0.0331245041962806	0.0706492168832621	0.00618106953030916	0.0463333333333333	0.1855	0.32	0.447333333333333	0.377301813113912	0.433966527832772
396	4.93956503499246e-10	1.66527885665396e-07	1.00237912454458e-06	1.36153698634963e-06	0.300782114578119	0.468190538599916	0.848883324402562	3.61166477398604e-06	3.92935467082236e-05	9.408627764997e-06	1.44748844750348e-05	2.27296112160596e-07	2.26687406476989e-07	8.74555578946048e-07	1.45414795002325e-06	3.49154607763234e-06	49.3481091699068	51.1119658090465	54.6292866569274	55.7000100102814	1.07072335335397	4.58804420123488	6.35190084037458	21.4606394211696	16.9052118202726	19.6278790913093	18.805503430609	60.262588022359	0.0685	0.22675	0.363	0.4925	0.395856884052889	0.404142037896365	0.359978239573768	0.383828945695494	0.396055313085891	0.425964964430783	-0.0615513507122551	-0.0181985641495983	-0.0356283285696286	-0.0139735452091331	-0.0156601157638608	0.0466666666666667	0.192666666666667	0.320166666666667	0.448333333333333	0.41164309934036	0.432619040474391
397	3.63268002934572e-10	4.88732798347963e-08	1.14988853550194e-07	2.04508180630886e-07	0.488718840314486	0.25666707171149	0.482428923627006	0.00750052814518401	9.56398487500484e-09	2.60768459524823e-06	0.000195591404320509	3.07065383274957e-07	4.85500318551075e-08	5.40895732134067e-08	4.80773659958826e-07	3.38407742856959e-07	49.9874716669801	53.9832093139776	60.0496866586618	60.529032351762	0.479345693100186	6.54582303778443	10.5415606847819	7.14901231802105	32.9279193586208	22.0855266909857	13.8729694367194	59.5023102141675	0.064	0.22825	0.35375	0.48525	0.453342559848536	0.365334694391628	0.317036963153575	0.357663140553255	0.370175776089807	0.395916997002128	-0.0207936885754622	-0.0268813209004287	0.145952909525275	-0.0193632408870729	0.0704504685194679	0.0513333333333333	0.181166666666667	0.308666666666667	0.447333333333333	0.329899388204774	0.375385895175235
398	1.05705511120229e-10	6.57114874999089e-09	5.88816731900701e-08	1.23472628882495e-07	0.756876443764265	0.674471311805324	0.599297918738918	0.0228679772469645	1.81634377244428e-09	6.98349544918708e-05	3.28928081760169e-06	2.12980320315204e-07	1.52561267369753e-08	7.11897433414556e-08	2.03989384006381e-07	6.84715272196658e-07	52.5527708193986	58.6320664240775	61.701831115417	61.7976740859522	0.0958429705351591	3.16560766187467	9.24490326655359	5.17850610160986	36.1613833540159	15.8153150608487	21.6399548509635	60.4266921783901	0.05875	0.2275	0.3505	0.4875	0.493236321019663	0.397243996751393	0.327466546334722	0.436611073703929	0.38676518730235	0.412686964921783	0.014499899477151	-0.059137585650578	0.0961804296148936	0.0183999251747929	0.000809543460595476	0.0483333333333333	0.178333333333333	0.312333333333333	0.440166666666667	0.420857812957078	0.338095497235571
399	2.26443947257004e-07	2.15481117898785e-05	1.35455387618808e-05	2.61781494872544e-05	0.98061183870441	0.13001423003366	0.41002538424529	0.0120246724056084	0.000796775245688022	7.02253323844697e-06	3.39724804924844e-05	0.000103836174515959	1.47079116729461e-06	2.11367814007609e-06	1.31427739068737e-05	1.87793335251067e-05	36.5174660344419	39.4063006707584	47.9213548378611	47.9219454177	0.00059057983889943	8.51564474694169	11.4044793832581	6.30722766280996	11.2487297500957	20.187088559318	17.1815220626668	44.1589699909782	0.06025	0.2205	0.35725	0.483	0.38250524124402	0.296338704677376	0.390044156774794	0.3667435530728	0.317983118111486	0.366541491126452	-0.153092677379167	-0.0103476032384976	0.0164113941828003	-0.0662325805441589	0.129768886524809	0.0486666666666667	0.192833333333333	0.314	0.440833333333333	0.431462378233962	0.375976005256379
400	5.52477194026970e-11	4.05704673685e-09	6.45379684776633e-08	1.372351824272e-07	0.812102427530543	0.877180068479432	0.745725123121075	0.000174724532260386	7.92857342148053e-05	2.04740225020962e-08	1.60963826000902e-06	6.71753415418425e-08	1.47711020609269e-09	7.12430653866997e-09	1.86190579673675e-08	6.42831120981936e-08	53.8991936578677	59.741039348999	61.4760047697418	61.5325130201236	0.0565082503817393	1.79147367112455	7.63331936225586	14.0850770622892	15.5752482319913	31.4490740509955	23.012352573689	63.3197644144478	0.071	0.22075	0.36575	0.4915	0.430651648489119	0.450399645793472	0.321409250117602	0.398258771891568	0.400903213614357	0.388393961883273	0.0973004723362737	-0.016723651397152	0.0103006671662832	0.00690049835086377	0.0485396148145409	0.0526666666666667	0.188333333333333	0.311666666666667	0.442666666666667	0.383996395350978	0.333377966535435
401	2.5543390246614e-06	8.10054421953e-05	0.000330564445630463	0.000163880583525269	0.0573692380317795	0.23665526177558	0.40216624433004	0.00458449026981774	3.31837792228757e-06	0.000893580048951577	0.00783032041676507	0.00169662542231872	5.232312752527e-06	2.00052378453145e-06	7.75995995802827e-06	7.15603541982137e-06	31.3853756718818	36.0969992874452	39.2761284865628	42.8879793630986	3.61185087653575	6.79098007565335	11.5026036912168	8.03646555270097	21.6230619567687	11.0360302010704	7.07187650138985	36.1236228202258	0.0635	0.2235	0.352	0.48225	0.421995044304693	0.349914758095091	0.315647773662907	0.401021336593813	0.371319230130095	0.385457730251077	-0.08977101599385	-0.0536450000899259	-0.0323659249792826	-0.00797770793991532	0.000882370614280014	0.0501666666666667	0.185333333333333	0.32	0.455166666666667	0.441305493650709	0.43324641833963
402	1.60681990723619e-10	3.78025651757442e-08	2.47013511051337e-07	4.46267428625428e-07	0.524805879546921	0.553409080227004	0.809443155548164	0.000332666216364398	1.16033000112389e-07	1.61552724076978e-05	2.21540152665657e-06	1.67812453370035e-09	4.91345268680796e-08	1.4733133956566e-07	2.32412389357965e-07	3.42209297871289e-07	51.6830895656822	54.581634535476	58.1495089520249	58.5539474667385	0.404438514713547	3.97231293126242	6.8708579010563	12.8768808874802	28.086154704446	18.5960762423692	22.3985591331657	72.3787173925418	0.06325	0.22975	0.3615	0.4895	0.471471340558902	0.356205974338097	0.481266228999142	0.400135092961025	0.390392998531861	0.399881859113819	0.0705618765240134	0.112651817306457	0.0264951286810621	-0.023273861497182	-0.0135225296883042	0.0466666666666667	0.186	0.319833333333333	0.441333333333333	0.372586877486756	0.385656208867396
403	1.12717100999649e-07	7.09152268373528e-07	2.97570063257291e-05	4.65423288928877e-05	0.470231881632687	1	0.679322280166637	0.0289108238897726	1.93894165708447e-05	0.00068478646832726	2.89395712752067e-06	7.11460593873578e-05	4.55522280642925e-06	1.57459286141422e-05	3.84237963113162e-05	8.19118758093028e-05	37.9876145555609	47.6828102817235	45.8417064103051	46.3631374433389	0.521431033033878	-1.31967283838458	8.37552288777806	4.77291565670293	18.2483467530474	11.5300914108611	21.8856115048566	45.2021401177881	0.0605	0.21425	0.34725	0.48525	0.432028990285558	0.455585383103198	0.389909756759894	0.379703371920656	0.363023578027172	0.41118005756783	0.104729618770686	-0.0131331900545065	0.0142242891585581	-0.000197813668196057	-0.00551216023747325	0.0503333333333333	0.179666666666667	0.314666666666667	0.437666666666667	0.402592570483789	0.425028331515793
404	1.71652173545654e-07	8.71626866932646e-06	6.821317082444e-05	0.000100767919739086	0.429322693717425	0.759900703983134	0.787600552059441	0.00923075353283706	3.74121004670763e-07	0.000329582867842993	0.000648190536350861	0.000170522220783639	1.06617155759921e-06	5.27880092854008e-07	8.52670682866976e-06	4.83970397442949e-06	37.1016250002795	41.6324102316139	43.6173909036734	44.2420459219575	0.624655018284102	2.60963569034357	7.14042092167801	6.77762688878647	25.8234213929318	12.8943083634513	11.6322226560314	42.7766749601541	0.06125	0.22375	0.3565	0.49025	0.442631029420766	0.473541547069185	0.415482718427922	0.381875157945937	0.388468604427756	0.415329192004681	0.156427131332693	0.0493902123660259	0.0567888817567922	-0.0201860074623842	-0.0178548839691194	0.0491666666666667	0.182166666666667	0.321833333333333	0.4555	0.340962583802557	0.420162167084561
405	4.11573881068751e-08	6.84314279951349e-07	4.52159431956961e-06	8.23234230344406e-06	0.631383229468028	0.663039695757267	0.451518108137024	6.45489120232774e-05	0.000205997322112565	5.90177243667173e-05	2.40807832623572e-05	9.04625939140968e-06	6.24707329507355e-06	1.57760020384422e-05	2.51916029419716e-05	4.05132414522208e-05	40.1058014759619	47.7677029113256	50.777511471686	51.0077011379617	0.230189666275692	3.23999822663609	10.9018996619998	15.9642825639157	13.7755727951808	16.1339126983421	17.8358138657659	50.7584277923552	0.06625	0.208	0.35775	0.4895	0.380579005101795	0.453581375053001	0.430817449372105	0.427329601898461	0.401986224430802	0.434650088156519	0.099374305273548	0.0325962555103484	0.107134469780948	-0.00936515860526936	0.0216806575363979	0.0475	0.178166666666667	0.319	0.4465	0.474853897982812	0.41262213783025
406	4.03465426338251e-13	2.85055876954398e-10	1.71995983288234e-11	3.45641462674196e-11	0.477967498538867	0.00722749596414414	0.0914611667614398	1.68710031153129e-06	6.84502791656902e-07	1.21719289427203e-05	1.03978036820447e-08	3.81569754909621e-10	3.6872052983226e-09	1.42999097656064e-08	2.17795613057128e-08	7.46561163040838e-08	64.0725846394344	65.7985505581164	81.1642902997191	81.6677875034366	0.503497203717416	15.8692369453202	17.5952028640022	22.9219978033025	24.6582729417223	19.1361221915104	32.7654227710973	75.9476867264154	0.0705	0.2355	0.36125	0.49475	0.466557480979997	0.367120982313983	0.396418402533459	0.39338814663355	0.409599614836165	0.421986397008516	-0.10357284810646	-0.00608273166522092	0.134687027223289	-0.00104770318167285	-0.00482560656710491	0.0476666666666667	0.194	0.319	0.4365	0.436046888294933	0.358208542846198
407	1.14757291132239e-11	6.44343883233411e-10	1.33059665789847e-08	1.47173715922546e-08	0.187072170672372	0.67943289206658	0.537213036390985	0.00386326037504658	4.03755856808679e-08	1.19688351610649e-06	3.99273594212541e-07	9.552600844054e-10	7.85092526714474e-09	3.98381885095556e-08	1.03879111958764e-07	3.41209425179006e-07	57.155622568338	63.9465093667168	65.3393522113402	67.079878386583	1.74052617524285	3.13336901986622	9.924255818245	8.34699358485432	30.1313281121638	23.5822200963539	25.6978404857309	73.7404295109487	0.06675	0.233	0.36425	0.5035	0.389598521480271	0.41087578469266	0.366363247034496	0.373864915813405	0.388430691450983	0.369649945019457	-0.0333854797894787	-0.00854058119173877	-0.00521012232999888	0.018330484998133	0.134111911895463	0.0528333333333333	0.1875	0.317333333333333	0.451833333333333	0.398204303306448	0.357691029402227
408	1.24249445598936e-12	5.9435789539892e-11	3.31384026277258e-10	2.5903899161839e-10	0.102028884393286	0.183787581450683	0.176888376737303	0.00157639999627088	3.91408565020949e-10	1.34545949164718e-08	0.000666747067211719	2.16639370318187e-09	6.89108322101371e-10	3.58992468279394e-09	1.52906327186133e-08	5.33114713170536e-08	61.7514909801175	69.3404420133011	74.20199334668	76.875532902799	2.67353955611907	7.53509088949795	15.1240419226815	9.98710785942421	39.1552539168988	32.2645475926238	11.5797276331741	71.7598064062912	0.06625	0.22775	0.3675	0.489	0.442934431976686	0.433199031438554	0.431374031605016	0.420336816135536	0.370605222772487	0.412917237139624	0.141792326345526	0.0653671765185879	0.152795485448776	-0.0269009604245364	0.30075700386371	0.0511666666666667	0.176666666666667	0.312666666666667	0.454333333333333	0.335347442726124	0.379182301779556
409	4.48487708866054e-06	6.63814365652946e-05	0.000155311701439911	0.000201953914911142	0.335471745956946	0.336251745327965	0.355054691754201	0.00113666322628094	0.000118024727528613	0.000538061141850788	0.00117829317908849	5.04219862919831e-05	4.71981722421444e-05	0.000150242953545213	0.000288852887754687	0.000736443364804708	30.1863920890974	36.5989867496537	41.3738233180775	42.3014831865585	0.927659868480987	5.70249643690477	12.1150910974611	10.5905635791059	14.8239870484085	11.9789077028272	10.5240758932032	46.144864169829	0.06275	0.21375	0.3525	0.4775	0.457803904988703	0.433907004131305	0.428120099098423	0.412939173691765	0.366526533781909	0.427190822792978	-0.0521450526568548	0.0748298483679446	0.0123008248190928	0.0258997581962651	-0.099906339508655	0.0476666666666667	0.1825	0.319166666666667	0.4445	0.435427073851547	0.414531897710529
410	3.2851273760459e-07	6.21370100659919e-07	2.15256562689069e-06	4.2371087617341e-06	0.792558091089462	0.446339144424115	0.107240843823932	0.00112793363604991	2.82737603793451e-05	4.39956437583476e-05	0.000750857319165218	1.36905071161358e-06	1.2915884797737e-05	4.42797711229935e-05	0.000160384247065642	0.00037137558109437	35.7321089445395	47.9973179800145	52.6844580941179	52.7536219677349	0.0691638736170717	4.75630398772046	17.0215130231954	10.6048179352338	17.5304862401808	16.6907218730794	11.358938356112	55.6858332554623	0.069	0.22225	0.36425	0.4885	0.431652949483901	0.327517384135862	0.440399451986016	0.405496667677785	0.353462192512408	0.386792328854232	-0.0316521398169944	-0.0513184602794627	0.190190834147621	-0.0146362638176411	-0.006856827712994	0.0531666666666667	0.187833333333333	0.324666666666667	0.454166666666667	0.382434657457656	0.40583905232745
411	1.02719649201907e-14	1.2135786822514e-12	4.05137754105767e-11	9.38600141466872e-11	0.709524657674844	0.939410167982406	0.742784646235767	6.97925888705053e-07	5.6904981155607e-07	1.71633143527366e-09	3.75491124805728e-07	8.02637637545227e-11	1.96401874273095e-10	6.25947829538991e-10	1.85306974855758e-09	5.96731944558073e-09	71.6305415785173	78.0417286502561	79.1588090865771	79.297561287698	0.138752201120951	1.25583263744193	7.66701970918075	24.6208476840338	25.0143578856114	36.2717574686121	25.8163656264351	79.669683770015	0.06675	0.22325	0.366	0.49725	0.39727687033106	0.462423888443963	0.381688010949904	0.390635038955196	0.398610391596113	0.426650485140589	0.0136850070444759	0.145968104539765	-0.0175312336739088	-0.00513721219857534	0.119536934735177	0.0438333333333333	0.182333333333333	0.308	0.4455	0.35827794454805	0.351637878588959
412	4.87408709557899e-07	4.48793136887211e-06	5.69646543692393e-05	2.1280263065919e-05	0.0364614175617124	0.388479437680729	0.257072747238532	0.000262097335764706	3.03988668186096e-05	6.18223544305365e-05	0.013449131338976	6.82745025761771e-06	5.33227693341602e-06	1.26306326675838e-05	5.19095736339474e-05	9.28305378780714e-05	34.8983658184661	43.2491662173779	44.1036100476849	48.4790032271776	4.37539317949268	5.22983700979967	13.5806374087115	13.3235225876233	17.3927162443924	16.0459918402667	6.10905113365334	51.5013487186126	0.06625	0.21625	0.3585	0.4795	0.513692177013653	0.376465809869168	0.267767009031705	0.358447187344039	0.384768098149005	0.356918756178064	-0.00945105079963207	-0.00103194283065479	-0.038548533101729	0.00842429420929086	-0.022696714983824	0.049	0.182333333333333	0.319833333333333	0.454333333333333	0.421782714169036	0.399894038095227
413	5.32608507667715e-07	2.50701288108863e-06	3.28133228623098e-05	6.0405379407959e-05	0.791750460669582	0.963078244534252	0.448281020413028	0.000193560971929233	1.03702057059182e-05	0.00296201844467094	0.000898470838542247	2.1718665445938e-05	1.70532423294629e-06	6.19841760723877e-06	2.19007770149294e-05	4.92360517688884e-05	34.7108063435808	44.6574476378591	45.5813573968189	45.6510735835618	0.0697161867428804	0.993625945702661	10.940267239981	13.8925813957294	19.4419858820547	8.83071787605331	11.0259116082179	48.4242566726471	0.062	0.22075	0.35625	0.49	0.379071130175776	0.354845832607693	0.446532773238369	0.401875479877798	0.407104942835749	0.376682948419176	0.0490443502314929	0.0589980198396623	-0.0383221824491398	-0.0122575209071223	-0.00810042744717384	0.045	0.184666666666667	0.3275	0.456166666666667	0.436722035274394	0.388683335516783
414	3.87770240042021e-14	5.38427722326048e-11	1.99500961057987e-10	3.9494497863033e-10	0.497144504054785	0.277923315355922	0.801752988007179	1.24385065345572e-07	4.21803091518966e-08	5.69348601401355e-06	7.3063299465368e-08	5.03665088583718e-12	9.30529480590077e-11	1.02535191878709e-10	4.06819326092199e-10	3.28600285945395e-10	68.8980895920613	69.5629499627976	75.4040204811972	75.8650472456429	0.461026764445705	6.30209728284535	6.96695765358163	27.9516466370278	30.0465279156979	20.5885757036631	28.9817526901297	86.2040584426387	0.0725	0.2295	0.35975	0.4995	0.409248994004311	0.386018538492496	0.393720747010651	0.389197199433389	0.416707861505433	0.407128776141329	0.0312223024989706	-0.00864871674800908	-0.0441720765167477	0.0181635010938877	-0.0205795516569712	0.0471666666666667	0.184333333333333	0.316	0.444666666666667	0.449819577037548	0.3955870095693
415	1.13582483575601e-12	1.61404449568198e-10	4.19133686365957e-09	8.96431148582686e-09	0.687571500959655	0.943799053425475	0.848255571560333	7.93454547770278e-06	2.12961976819849e-09	2.01980937144713e-06	8.21357632148433e-06	1.19937819831653e-08	8.69177016900012e-11	4.59455500531855e-10	1.44563108304102e-12	5.6974118783365e-12	61.9368204730054	67.0862009414996	68.135666959206	68.2973939164222	0.16172695721616	1.2111929749226	6.3605734434168	19.9535750625182	35.851335771049	22.5761074664842	19.8874965650248	67.5830097493633	0.06825	0.24075	0.3615	0.49275	0.474144970749379	0.391890859358015	0.407859497724804	0.380366205992442	0.412467681034712	0.398763931284302	-0.0184643752036794	0.140421889649834	0.0976960696610626	-0.0140382478966178	0.115366397925267	0.0471666666666667	0.190666666666667	0.315666666666667	0.447333333333333	0.384405484117359	0.401029124828764
416	3.30698423508647e-08	8.04142575555765e-06	1.29315999811815e-05	2.04423060110484e-05	0.460892486407603	0.239314299031991	0.71135527767198	0.0359813257092479	2.06211910712828e-06	6.54660016305139e-07	0.000567907734834329	1.5811077577493e-05	1.20145248625097e-06	1.64845564629096e-06	7.37479915369056e-06	1.26047974070319e-05	40.5650613126418	41.8293654705849	48.0430726636405	48.5867990366605	0.543726373020036	6.75743356607563	8.02173772401875	4.39798946230803	22.5362811022878	24.744185356516	11.8783321775936	49.2743266322311	0.0655	0.22325	0.36075	0.48325	0.405429229395767	0.462634564821868	0.394344773700971	0.423654043521312	0.388899943100133	0.399202043370943	-0.0119646740656226	-0.030634034508935	0.18203260805737	0.0452442408503166	-0.0348367982453339	0.0553333333333333	0.184333333333333	0.312833333333333	0.448166666666667	0.416546454563726	0.421396910725435
417	4.99060037942341e-07	1.84597525260489e-06	4.20364710911437e-05	5.22884533328661e-05	0.288631399239137	0.985527587650221	0.426889708128184	0.000534125358976176	0.000216966532405051	0.033446786787476	9.00486302409721e-06	0.000130632501875787	5.82147250097662e-05	8.49307135147314e-05	0.00032687000411637	0.0004004647987183	34.8484094103187	45.3942253879577	44.9196615644032	46.0456557631769	1.1259941987737	0.651430375219206	11.1972463528582	11.9925889224251	13.6781302096206	4.52276237902697	19.7116942947196	43.5212352898248	0.0655	0.21425	0.34125	0.485	0.509374154541691	0.443794264634803	0.414513558314772	0.404829909240397	0.315753165985006	0.402542381299989	0.143004637495645	0.158633514947007	0.185284985202722	0.00707631471746771	0.256591740572974	0.0491666666666667	0.184166666666667	0.320833333333333	0.439833333333333	0.414137617744739	0.430993385988602
418	1.53955143801212e-09	5.36810282509912e-08	7.83554639873925e-07	1.22468861964664e-06	0.395992568025	0.81962958643977	0.62257487498811	0.000528733838142993	4.3896248430844e-06	4.08722803970937e-05	1.48999405754535e-06	2.79466675844603e-06	4.77720796229532e-07	1.36111556274649e-06	7.47540445565675e-06	1.39556241240139e-05	46.980082588183	53.7643428588271	55.2522269643596	55.9726884719421	0.720461507582513	2.20834561311494	8.9926058837591	12.0114965636703	21.08670793688	16.8304461252937	23.1608590600626	53.8389916863984	0.06475	0.21675	0.3555	0.493	0.364098983158408	0.448869117496428	0.352705151404725	0.405845434803278	0.356196355012233	0.391090279197155	0.0352118530766898	-0.0506351264262397	-0.00043580637749242	-0.0145280744088478	-0.0162270415222565	0.0485	0.1795	0.316	0.444	0.455532152870037	0.382047912525836
419	1.90486507555123e-11	7.44213976688455e-09	8.52074128888128e-08	1.83569738603882e-07	0.919130734481818	0.783134992642358	0.945039973878721	0.0179227148751109	2.82160534047169e-06	3.29013989414139e-06	1.7670560990556e-09	1.47419994469417e-07	2.37348791853243e-10	7.5460403446306e-10	3.83080994954146e-09	8.80172797849799e-09	56.1063036340856	58.3453372820077	60.79083902821	60.8011471157442	0.010308087534213	2.45580983373657	4.69484348165861	5.60368759095491	21.934198851548	21.6394539526609	36.2149955282821	61.3527241279926	0.0665	0.22825	0.35225	0.49775	0.439798527164944	0.419611981450873	0.393716771337415	0.409864047724741	0.419917556340395	0.37542123675379	0.0335560282653616	-0.00970328102527292	-0.0153463151225438	-0.0297923470770459	-0.0542356114303703	0.055	0.1895	0.307666666666667	0.4365	0.386828734139299	0.369723171667598
420	5.74767579839512e-11	4.18607799796131e-10	4.14298521686615e-09	6.79123318718436e-09	0.36709764845299	0.542198472205209	0.175290714361407	0.000452570932142547	2.19055706664449e-08	1.28507001679735e-05	1.4421215013585e-06	3.11768054430857e-07	2.13382697331336e-08	6.309338740913e-08	3.17565269756501e-09	1.17923850708494e-08	53.8171488551598	64.926812098558	68.1636360476332	68.9771015667939	0.813465519160673	4.05028946823586	15.1599527116341	12.3015968266682	31.3178552660938	19.0325579757337	23.2236596512266	59.4638310127191	0.06725	0.2225	0.34375	0.49575	0.502723043279542	0.3995591752808	0.417593051002556	0.414437506614203	0.427339041603103	0.379822581883861	0.0714524431213803	0.0814686807808468	0.0224910470903172	-0.0156311397353803	-0.0464953215659732	0.0505	0.177	0.302166666666667	0.446666666666667	0.390461532910466	0.366263808661535
421	7.21148892517037e-10	1.41667935653649e-07	7.178560952071e-07	1.19175899195808e-07	0.0113275852137125	0.0648017879184522	0.272547601606802	1.09455609023382e-05	3.38942061667171e-06	2.03602344891065e-05	2.79143843448195e-05	8.81488466302747e-09	9.47198470689868e-08	2.79224870904e-07	1.23738736849274e-06	2.81441669129252e-06	48.5603936951156	51.4921185009225	55.4732964495779	61.8864845532371	6.41318810365919	10.3943660523146	13.3260908581215	19.3388657030728	21.5824332789143	18.1552966870495	17.5548094671249	68.3385910310228	0.0675	0.2265	0.3555	0.4905	0.434982869454889	0.413836203709265	0.403925108654104	0.417715428048456	0.408590966516895	0.385795890970567	0.00288175618587864	0.021636997828796	-0.033244954454055	-0.0122276899085085	-0.105977700679876	0.0468333333333333	0.188166666666667	0.3145	0.447833333333333	0.416986658767586	0.356267953992329
422	1.22541750875818e-09	1.05068962300243e-07	2.1880370062143e-06	4.35721435463116e-06	0.845789179153811	0.992596309316301	0.919799937021266	2.04086529893862e-06	2.87910543911355e-06	0.00018819111320819	0.00019387826248301	8.83320226566117e-07	2.03469775851967e-08	7.27157984135994e-08	2.23911868173742e-07	5.48052220027109e-07	47.4558341580851	52.1936269807411	52.6426652763039	52.6804931497027	0.0378278733987827	0.486866168961569	5.22465899161762	22.5561838895255	21.8954848823305	13.9454648696992	13.8895030603289	56.8115662264476	0.0695	0.22625	0.349	0.48125	0.446767705924471	0.359044293308742	0.327395753094962	0.382168972259592	0.356728479650642	0.396558898019218	-0.00979193378490254	-0.0388622894383002	0.0966629410139913	-0.00723041081004328	0.0500794864550648	0.047	0.187666666666667	0.313166666666667	0.443333333333333	0.367027827440874	0.401093031602596
423	2.7086124443113e-10	1.8862504972925e-07	2.58230876017994e-06	3.07476997906541e-06	0.241482515500952	0.735121594554823	0.990823907365379	9.98720044893485e-05	1.44273433458848e-09	0.000214482067018328	0.00124697588238568	4.05949948502774e-06	7.68594120688032e-10	3.31122934467117e-09	6.93913745014409e-10	2.30717696475707e-09	50.5978863900382	50.8186719187142	52.2185229663155	53.5904415636978	1.37191859738232	2.77176964498358	2.99255517365964	15.1391233250852	36.6102185896743	13.6997584855235	10.4194120314005	52.8655962907475	0.0665	0.23475	0.35775	0.477	0.444863118035432	0.402940579668884	0.295574834975835	0.393108278724226	0.368767727030675	0.377355276283062	0.00510967736227309	-0.0388121740148531	-0.0511678629172212	-0.0232710090521791	-0.0213611684222268	0.0481666666666667	0.184666666666667	0.322	0.444166666666667	0.435558866571237	0.443732095009595
424	2.07419981407585e-09	1.8067879312428e-07	9.8168299491159e-08	2.11751151545481e-07	0.986192128674753	0.0899934445671626	0.228438947097705	3.80983638205211e-05	1.20859239962417e-05	1.49096022486411e-06	0.000134164252419322	3.40365784427796e-06	6.90307888546736e-07	2.99317010865298e-06	3.58338672113032e-06	9.57099138107806e-06	46.3583648437198	50.9200173941572	60.4409880185776	60.4412875322814	0.000299513703794219	9.52127013812424	14.0829226885617	16.963849933486	19.1496566789137	23.1596125520828	14.5823649260219	53.3256471884895	0.0655	0.22225	0.35675	0.479	0.479787500646364	0.376975287917243	0.326031661443736	0.40017875904418	0.380362104193844	0.406834855736583	-0.00900871536625622	0.0141564227055983	0.00239585234619918	0.0867337966145361	-0.0184969596416179	0.0463333333333333	0.186333333333333	0.3105	0.440166666666667	0.434127269387553	0.447016282839451
425	6.15415670337656e-12	7.19381389375659e-09	2.71469755860104e-09	6.23716328005541e-09	0.949063996743023	0.056316010632847	0.465276041956478	0.00332807691126366	4.8615767969156e-06	5.28734123741749e-10	2.03111297113528e-06	1.21988438619967e-09	4.23257204688767e-11	1.36982974817291e-10	7.89582259320492e-11	1.85376511742306e-10	58.4449587465788	58.4235349087394	69.1811038746382	69.1851848147562	0.00408094011800131	10.7616499060168	10.7402260681774	8.61827050944248	20.8910623388983	38.5682000375746	22.5653859929935	73.1500936927635	0.064	0.21675	0.3715	0.50175	0.391557425549285	0.403349141569874	0.380655282915481	0.409070690240285	0.374982487365146	0.384121502112868	0.14112977367449	0.106258047525527	-0.0816898152763872	-0.0234818312381271	0.00346843906055815	0.0501666666666667	0.179666666666667	0.3115	0.453333333333333	0.388466729112881	0.39683018446243
426	1.31029152228389e-09	4.74187090296493e-09	7.91754845071219e-08	1.62071273861844e-07	0.705808449771851	0.884856973849454	0.244354560512371	0.0912523819321689	1.53256688039309e-09	5.7271786954013e-06	0.00611976861704569	2.0316853520636e-08	2.54963426711353e-08	1.07322911781426e-07	3.57778012790963e-07	9.11766973918693e-07	47.3162450996242	59.3826728277199	60.972070502321	61.1145702639842	0.142499761663203	1.73189743626426	13.79832516436	2.85214026713766	36.4924760830381	20.5772802294705	7.51469384173834	66.2854637345847	0.06275	0.23175	0.3575	0.48225	0.476243334439729	0.398513586992266	0.507530799998372	0.392207526756017	0.402030080769579	0.37465391698703	0.147014720175753	0.124752530425625	0.0451288388243892	-0.0190541719689874	-0.0155999051720298	0.0546666666666667	0.182	0.313833333333333	0.454333333333333	0.414842944676911	0.400164771388108
427	1.13325289090383e-12	1.93679300974629e-11	1.0742455641166e-09	1.47091225073147e-09	0.255077579445415	0.974567136432621	0.46390945090254	2.61144421993057e-05	1.82855099456327e-08	0.000235931428770113	2.1047109378356e-08	1.74418871620653e-09	2.7085076140942e-09	9.51647822090715e-09	2.38344283163439e-08	5.58512303686596e-08	61.9415007771022	71.8599961407599	71.4024111405015	72.6976890129008	1.29527787239931	0.837692872140906	10.7561882357986	17.6815714230488	31.6685976097488	13.5208190116573	31.3954727527962	72.2852118655222	0.07025	0.23075	0.35375	0.50275	0.454094888727979	0.333694256852383	0.348744558718856	0.366297813260164	0.381218703152467	0.410187027080602	0.0138146318507471	0.00899411784820109	-0.0250231121710453	-0.0260357373442036	-0.0205394090219275	0.05	0.184333333333333	0.318333333333333	0.445666666666667	0.354311484068484	0.369196632786328
428	8.69001333817243e-13	8.62470768282803e-11	1.5485654155339e-09	1.81708652601215e-09	0.197833881277827	0.595651667341681	0.557880158450855	2.5916011790808e-06	3.65749291260106e-10	2.61150611860486e-05	9.78397881779043e-05	4.5461640838405e-09	8.87951007461969e-12	5.2140155573978e-11	4.67416831489324e-11	1.88016958224366e-10	62.4895763148379	68.5013935313618	70.5277382505155	72.1860318124018	1.65829356188624	3.68463828103995	9.69645549756387	22.0974029709723	39.2876397728596	17.6815263381613	15.1779396050788	69.9572201254165	0.06925	0.23425	0.3565	0.4875	0.368260852294928	0.366063023199345	0.30969032282915	0.376413756308665	0.383612160129373	0.391104627964327	-0.0119632753589151	-0.0621778695119664	-0.046912417014484	-0.0298366507180111	0.125982942621186	0.047	0.1825	0.316	0.447833333333333	0.388365555157263	0.507491624116367
429	1.05368108078401e-07	4.21780754573837e-06	4.55485897355508e-05	8.37639678226017e-05	0.826459281399438	0.929385562682246	0.828727400668512	0.0176386849334353	1.2246134413985e-06	6.849180005755e-05	0.00010178731639882	2.42048894316489e-05	4.77596690774535e-06	1.61714642324324e-05	1.08232077498697e-05	3.03893532677687e-05	38.1295428783196	43.3997258904419	44.7046494428578	44.7527177688389	0.0480683259811485	1.35299187839701	6.62317489051929	5.631683368013	23.538149640628	15.8520637591719	15.1032607946654	48.1329456149364	0.0605	0.21875	0.349	0.49025	0.386451996218153	0.365254256706494	0.432549019147713	0.411886449421502	0.421565193234326	0.423841710508142	-0.0389513327017994	-0.0450333675503642	-0.023334849466386	-0.000847935285452294	-0.0879074008933274	0.0495	0.179333333333333	0.310833333333333	0.450666666666667	0.392790632347507	0.447943249868547
430	1.06923823976953e-06	7.08912133004423e-05	1.1731794974426e-05	2.26488001233829e-05	0.90814254515433	0.0364959289841457	0.179012296376681	0.0192181580565471	0.000110333786335233	7.64736025307065e-07	0.103542482874604	3.37347551502275e-06	1.04262732424141e-05	7.5994824629744e-06	3.31222532240005e-05	2.12885284952605e-05	33.2349084318193	36.433449771961	48.2982984462433	48.3116113940632	0.0133129478199407	11.8781616221022	15.0767029622439	5.48155477178352	14.9510988621005	24.4446998695385	2.65011381034856	53.3488717949575	0.064	0.22925	0.357	0.47825	0.417164363215955	0.404626196828226	0.341173817491122	0.423355283038713	0.400143593046331	0.358448163560222	0.10796945692633	0.0563818074159513	-0.0543892003224962	0.0669294288029266	0.0438973530928928	0.0528333333333333	0.197	0.3095	0.461666666666667	0.457864413343857	0.332994114073898
431	2.4111145362778e-07	1.69089331291415e-05	0.000210492221660104	0.000163880720190182	0.124984075999444	0.718055002026443	0.837792721578846	0.00970291921271434	5.805847098649e-05	0.000145235788151408	1.57542094037581e-05	3.10946944279822e-05	4.73416585215014e-06	1.13669456654514e-05	3.08395888195918e-06	8.45396171452449e-06	36.3850551218347	40.0052176873942	40.5342525307351	42.8879770278145	2.35372449707938	2.88275934042031	6.50292190597975	6.6886401088459	16.1649512570912	14.4329883845185	18.6440022647257	47.4574915476136	0.06375	0.21925	0.351	0.497	0.377177366602748	0.425951408797594	0.376302275388806	0.378048844442962	0.421941465994705	0.40669715609337	-0.0419936924974001	-0.0177500931735726	-0.00671275833028415	-0.00317688831234948	0.061182958742505	0.0515	0.186333333333333	0.3145	0.453	0.387486600311869	0.32489418857545
432	4.6316409571868e-09	2.6022713572535e-07	2.01972455500703e-06	3.99796423227893e-06	0.809258421293193	0.723765958735687	0.693070045208772	9.32320638103243e-05	5.50359479785794e-06	5.28176149221002e-05	1.62522718983252e-05	2.46306863911841e-06	5.83154841727241e-07	2.27690759813256e-06	4.42567403861179e-07	1.40573786638156e-06	44.6810933229644	50.0598613632246	52.8472551448212	52.9055208140417	0.0582656692204182	2.84565945081704	8.22442749107722	15.269041960737	20.6535187435911	16.3441979387662	18.5846645412039	54.1671563003765	0.06425	0.221	0.352	0.49425	0.420585916522501	0.459580546763942	0.369134691815742	0.402962714510818	0.427398604922967	0.428446748405393	0.0104312305913629	-0.00614649558513341	-0.000250765216142125	-0.00141926434278405	-0.038430650769385	0.0461666666666667	0.183833333333333	0.313166666666667	0.450333333333333	0.438247361956991	0.358751977767608
433	7.96455782130181e-07	2.95826027494392e-05	2.74435314098129e-05	4.19372440890956e-05	0.442505366823022	0.154794132332676	0.307436476910059	0.00260297987832192	0.000359213407976571	0.001146706790563	9.56863160851415e-06	0.000444150101968303	1.52277178903191e-05	6.13099872555977e-05	2.08722924152644e-05	4.81082039616475e-05	33.859088168203	38.6203914001671	46.0568777180597	46.646654711767	0.589776993707346	8.02626331159991	12.787566543564	9.06675919929785	12.7332415342571	10.5743000439525	19.5956598611356	40.0599048002977	0.06475	0.21475	0.35575	0.49275	0.3952197327012	0.340775424930382	0.398689530202478	0.360337248294088	0.357405702824265	0.394588310187165	0.00794990900665095	0.139661911368059	-0.0587729715132296	-0.0175202676701996	-0.0189077478939555	0.0505	0.185666666666667	0.324333333333333	0.447666666666667	0.465026580764564	0.423611711796765
434	2.79422966286442e-05	0.000556774891079833	0.000368835868286816	0.000594478602847612	0.617377728181023	0.151859628400193	0.296592196328055	0.00109569684430215	4.14835056472921e-05	0.00526785114863226	0.0496722213653382	0.00441238181464866	1.59122086035962e-05	3.70470392400426e-05	0.000102697928499507	0.000175001627303209	26.2678972313443	31.1377003752787	38.9685356965201	39.2181061055599	0.249570409039734	8.0804057302812	12.9502088742156	10.658441405636	16.8022765918704	7.78511246150629	3.85248916430464	33.1938904269168	0.06375	0.21725	0.35125	0.4825	0.388770944673906	0.443894719297351	0.378621400701409	0.428823259284402	0.408506735649162	0.389350160709451	0.180611203999205	0.0272687961879967	-0.0458936214282525	0.00663918218010106	0.0640893148608914	0.0485	0.183833333333333	0.324333333333333	0.4625	0.385286484627831	0.359171360207748
435	3.664157281734e-11	1.56087209835797e-08	2.47141346561364e-07	3.43354632496081e-07	0.300687572904892	0.763706451677738	0.954154077349909	0.00858717135134865	4.38254869956995e-09	1.82861697338311e-07	3.60831746023838e-05	7.90169262620999e-10	1.8143445658281e-08	7.95097597873136e-09	2.29514319376644e-08	4.19341548468756e-08	54.7507175408391	56.6347786779079	58.1482182919426	59.2193605781649	1.07114228622231	2.58458190025704	4.46864303732582	6.90673380595672	34.4459450134691	27.2063015330641	17.0670380768042	74.1978414620425	0.061	0.237	0.3645	0.49275	0.468252866348744	0.387344604858334	0.353648152725905	0.399122374160209	0.403173260272651	0.357742674791267	0.0355179263639304	-0.00690969190243685	-0.0333031907039041	-0.0239896491891319	-0.0465882245829402	0.0488333333333333	0.188166666666667	0.314166666666667	0.450666666666667	0.445067546907555	0.407805857327488
436	7.57952605980781e-12	5.50015354382519e-09	2.63323636878369e-08	2.02180353229832e-08	0.105390077432167	0.202291016659406	0.687706582941916	0.00572921641973111	2.86379676347464e-12	0.000308311361774625	0.000647253663196902	9.47943209267829e-08	1.25398150653999e-11	2.53587633711557e-11	2.26378175921555e-12	7.16007657602135e-12	58.0140023401837	59.0415538882662	63.6754709132438	66.2974927703835	2.62202185713977	7.25593888211733	8.28349043019989	7.63355821881032	48.7797619755947	13.0192129808329	11.6349131022871	62.4596729050309	0.065	0.241	0.35325	0.48925	0.412179593078497	0.298272180578366	0.359928518228112	0.408142224703802	0.36835974306354	0.391710831293672	-0.0942920780801275	-0.0401217609713602	0.00719358208364822	0.0157302734536225	0.22181827550142	0.0518333333333333	0.183	0.3185	0.4545	0.409651076969475	0.353614928740864
437	7.5185465977272e-07	4.82946652274895e-05	0.000110225261768304	0.000111396027501939	0.198909425040201	0.254926595907253	0.531920522975438	0.000344068531125129	6.65330724480487e-07	0.0129068523056211	0.0161469762453689	5.35049611949153e-05	3.13708519556725e-07	1.08034707119335e-06	1.41961290504869e-06	2.60007204327127e-06	33.9811411329429	37.3975982578413	42.3137378167812	43.9641016032838	1.65036378650257	6.56650334544247	9.98296047034091	12.8138189792771	24.713023278533	6.1818326998964	5.78679771414681	45.9828454443655	0.068	0.23125	0.3505	0.481	0.478736760934299	0.36037387392579	0.348307940473926	0.379152011955178	0.341778973928484	0.373321226430371	-0.0611565217823835	-0.029022610272453	0.0601816934490677	-0.0176994483502257	0.00115038723334111	0.0508333333333333	0.19	0.3265	0.4565	0.461643526747871	0.415816076066657
438	5.72560298051142e-06	6.3279815235763e-06	3.42462289156117e-05	6.43385814948985e-05	0.917158855377932	0.690070114273453	0.148218618456119	0.0146201774673742	1.39153830731631e-05	0.0181847224508333	0.00020602528974896	0.000903589201302129	4.16659184529868e-05	6.8046462595348e-05	6.45379554782731e-05	9.04415163461339e-05	29.6652721478604	42.4138949472181	45.4673960037035	45.4782147541773	0.0108187504738453	3.06431980695925	15.8129426063169	5.96167109434009	18.880694404681	5.57826566088988	13.7753177609611	37.9957804958617	0.0645	0.21825	0.352	0.4965	0.489299682287663	0.371954315216334	0.361074526759626	0.402504154150752	0.365276031928914	0.428714173753191	0.0310744253502233	-0.0261401915910123	-0.000689692558717832	-0.0346732956903798	-0.0558872622431066	0.0528333333333333	0.182833333333333	0.329166666666667	0.458666666666667	0.390069943632557	0.487429850609081
439	3.7357627599172e-10	2.04071261674548e-07	1.18619259377818e-07	1.86153512586151e-07	0.37312186225511	0.0715613950229423	0.457045232833049	0.000557884737061326	1.89610356173955e-07	2.11734836220926e-06	2.39877777583189e-05	1.03979051531283e-08	1.22823534938976e-07	6.24972976527637e-08	2.24796366195618e-07	1.3766269429919e-07	49.929268611515	50.6332524231548	59.9727110548192	60.7659522265385	0.793241171719274	10.1326998033837	10.8366836150235	11.9114995061109	27.1362359922114	22.4855094222585	17.8431774092078	67.9335738692739	0.062	0.22375	0.3495	0.488	0.480526559604448	0.442134702260067	0.322720973213672	0.388525233336251	0.40642796240283	0.393670122002948	0.109990995254337	-0.0961657268820899	0.00215188037520522	-0.0106499456204067	-0.0690451324991327	0.0461666666666667	0.181166666666667	0.304166666666667	0.445	0.418032790745013	0.413729560936155
440	8.85148729185605e-11	4.92625831876083e-08	2.39127628017081e-08	5.11021593587789e-08	0.764434793072786	0.0742198121223793	0.43662176361776	0.0056674045157411	3.86059274428392e-10	1.04317354578279e-05	0.000538078345324263	1.33113332947579e-08	2.82120411400916e-09	1.35699533609486e-08	4.04192820976476e-08	1.12100806449034e-07	52.9212057546029	53.9647077966147	63.9109744017187	64.0007718682027	0.0897974664840149	10.036064071588	11.0795661135999	7.65312556949266	39.1821212548039	19.4306871811132	11.9788481236592	67.3268580809498	0.0665	0.22575	0.359	0.48725	0.441607292822887	0.390052397831997	0.281490940733022	0.367688408746599	0.382313321867372	0.373910479644375	-0.0764673778853502	0.0524189108293806	-0.0632810789092734	-0.0241396374982797	-0.0185856030701245	0.0531666666666667	0.174833333333333	0.3165	0.452	0.422554598411512	0.390010709519725
441	1.49814445054814e-11	8.59856011097365e-10	5.31054229446313e-09	5.65214780478802e-09	0.172492123259913	0.293187809895076	0.305111620120448	0.000624807819180839	4.54402529673782e-10	3.87330242269945e-07	0.00713171070650226	2.08232717567181e-09	8.8175916036286e-10	2.03929431719458e-09	1.76308338926411e-08	2.08907188475131e-08	56.6037193969969	63.2895899215	67.5646716736373	69.4258217532406	1.86115007960325	6.13623183174059	12.8221023562437	11.7005751604538	38.8639179143338	25.7564507714869	7.23949321315013	71.8557913368095	0.067	0.22975	0.3645	0.48675	0.394458612519336	0.389365242446409	0.302090066504129	0.400690396725422	0.412735067965571	0.377276527846275	-0.0607002498761417	-0.0129606879450636	-0.0253511095734385	0.0654010862975035	0.149570355474321	0.0506666666666667	0.178666666666667	0.3155	0.459333333333333	0.43528958226806	0.40889896950024
442	5.07069219410792e-08	5.6087161414675e-08	2.48320910825439e-07	3.80429433440153e-07	0.364308630201302	0.380683428771301	0.0560530692437926	0.00145656273715654	6.9192197741413e-07	0.000333211322103958	0.000536269964718018	1.6765780610956e-06	8.6208381051342e-07	1.19918545577612e-07	1.02390344495023e-05	1.13233480337417e-06	39.6675581430172	53.6620154316042	58.1363401946001	58.959326000615	0.822985806014913	5.29731056901073	19.2917678575977	10.1327709988127	24.6374973147067	12.8738168320124	11.9851214645096	55.1631458668246	0.06975	0.22275	0.35425	0.48525	0.428180089448279	0.422737444344031	0.185319211983009	0.407325596260872	0.345904768538885	0.392657282779523	0.0416014114369261	-0.175772496759094	-0.0115804000239906	0.0129850723149637	0.00205905029561389	0.0541666666666667	0.182166666666667	0.319666666666667	0.45	0.311503275571801	0.434650369572467
443	2.12764043210354e-10	3.78231194762507e-08	7.29385945952929e-07	1.49227148255677e-06	0.861112000130068	0.971416727326105	0.958036263071604	0.00449428552855008	1.20864489310843e-08	7.94052718182706e-07	0.000102083407425966	1.74440649171968e-06	4.3883578060528e-08	1.7315188745157e-07	4.82102090948177e-08	1.67642319029915e-07	51.099723776686	54.5803691819892	55.4330886638636	55.4636992486267	0.0306105847630533	0.883330066637427	4.36397547194065	8.07246827803829	32.4729286893908	24.3722262896026	15.0977774313033	55.0606875923421	0.06725	0.229	0.374	0.49175	0.498569420009223	0.418022201051322	0.334416553999931	0.43494683361275	0.398575268758239	0.372657161830165	-0.00638277190219253	0.0150157467722366	0.0149243560561601	0.0155970978594144	-0.017739646518188	0.0535	0.182166666666667	0.326	0.452166666666667	0.386735416491309	0.449989960878112
444	1.15550221848257e-11	1.54003398374991e-10	4.44488491259359e-09	9.26185374336921e-09	0.636538742956029	0.960522008962249	0.436919758973583	0.000826718615281309	1.07624053954252e-10	0.000607639780131911	6.72401889261776e-06	3.11908508546217e-09	1.47432059048742e-10	7.02396135187429e-10	2.90355748444252e-09	9.46043713145952e-09	57.1413688640605	67.192325216216	67.9940547709339	68.2173523383753	0.223297567441477	1.02502712215937	11.0759834743149	11.1802672970516	41.6778013042203	11.7524262171628	20.2701877649979	70.8746224480206	0.063	0.2265	0.34825	0.49	0.440796015206777	0.409398905302261	0.323076783261234	0.375095054832849	0.424316421243128	0.435549597134864	0.0471175297223536	-0.0525350928015172	-0.035518543687963	-0.00123558903966628	-0.061760359267835	0.0475	0.174	0.315333333333333	0.444166666666667	0.388301259057527	0.31838667132416
445	1.08742692864122e-11	3.13263800774743e-10	3.35577955857655e-09	7.43996898239172e-09	0.773699178622242	0.673907587125499	0.403423871304254	0.00172010159099507	1.45392601591064e-08	0.000211042459180233	5.61654634663897e-08	2.72640667244584e-09	2.36506326784852e-08	9.83526716224197e-08	1.94488784642995e-07	2.09970066073059e-07	57.2670563234642	65.584616172906	68.6712093236201	68.7538883500383	0.0826790264181909	3.16927217713237	11.4868320265741	9.82655561443153	32.113909841868	13.7301220263416	29.4913967883567	71.2016743436787	0.06875	0.23	0.3595	0.503	0.371901087190807	0.358462707172532	0.480502609920914	0.383975870850948	0.350459002076663	0.381551978736757	-0.0262041253735409	0.0551470605073918	-0.047184401212767	-0.0336784502855893	-0.0732210570833136	0.0535	0.183333333333333	0.323666666666667	0.447666666666667	0.340072735056971	0.456488618447815
446	9.79866754248611e-13	4.07021838233702e-10	4.53981154152659e-09	3.08488329211373e-09	0.0854354572003932	0.314986107529243	0.653270565680166	7.75873870537263e-05	4.19678388059404e-09	1.05674931051661e-05	8.33866204181124e-08	1.2294568694464e-09	1.22962637935569e-09	5.54603702802495e-09	7.33751156482118e-09	2.14488408186031e-08	62.2417312726611	64.9905397396797	67.9430909734001	70.9014339051209	2.95834293172084	5.91089416544128	8.65970263245981	15.6161910713272	34.5302491825623	19.4059929113337	28.7257718539258	73.1312077145137	0.06525	0.2225	0.3545	0.49825	0.487521914465968	0.412370662593714	0.412025193689131	0.404690312287202	0.399859162409764	0.440601149856787	0.0949630506543683	0.147307712125224	0.06475411442183	0.0486977022220369	-0.00253732410404841	0.0468333333333333	0.174833333333333	0.312166666666667	0.443666666666667	0.391905453571808	0.446420933152742
447	5.63085373082107e-19	1.78935217263941e-17	1.2805845131872e-15	3.30688258634488e-15	0.673985489374436	0.981636189266891	0.410243219216729	9.32251133131901e-07	3.1980713891865e-12	6.73495843867588e-07	7.08374578651989e-11	6.01779315537034e-16	1.06249947667091e-13	5.55099382741397e-14	1.71947148490089e-12	3.93727366179671e-13	91.7363899940174	102.414350228377	102.961188740235	103.138164179138	0.176975438902446	0.723813950760814	11.4017741851203	24.0631974254302	48.5632447969783	24.6895149458614	42.4957090369444	107.015744456336	0.0695	0.23125	0.36225	0.50925	0.391705839963157	0.368288639782445	0.27435338109187	0.39993058209177	0.350147948705914	0.374211866579059	-0.0835259515197757	-0.0743546507253388	0.0285714905883877	-0.00705378200790328	0.101927141480435	0.0463333333333333	0.174333333333333	0.314333333333333	0.442833333333333	0.44235243606422	0.506865199350212
448	3.5404138171429e-15	3.95267580842207e-12	2.74415446754052e-11	6.21912418834451e-11	0.651613725537092	0.43294073466262	0.841262572583626	0.00431909157580758	9.79352874836311e-11	1.70888886364595e-08	1.24803827516175e-08	3.6955032584895e-10	3.64414346517561e-11	1.9085514414725e-10	9.72376836343058e-12	2.82490450055231e-11	73.8194817424737	75.4135416788558	80.0717691516402	80.2756408258792	0.203871674239053	4.8620991470234	6.45615908340551	8.14454397214467	41.8622497765482	31.800043840929	32.410600232919	76.0244435707669	0.0675	0.22975	0.36675	0.5035	0.422983596037297	0.350799908939649	0.45545556381654	0.415755350546101	0.388545971993988	0.369828037168817	0.0134971009706795	0.0718105628142256	-0.0301036919456556	0.0159898818033723	-0.0129393868901131	0.0536666666666667	0.176833333333333	0.312333333333333	0.4455	0.400135123578832	0.421926234810773
449	1.33506804937323e-15	7.28808901148533e-13	3.46724807364499e-11	8.39774431443688e-11	0.844880144877971	0.995641240225469	0.976914465749528	5.57471365199271e-10	7.52864029011369e-11	9.39078444956533e-07	0.00122365966651461	1.19300069498851e-11	1.4116442849665e-14	9.10900441507624e-14	8.45534087343414e-14	3.0269450352474e-13	75.8221459879278	79.1736905447688	79.5238792000018	79.5621601107632	0.0382809107613866	0.388469565994455	3.74001412283542	38.4649069700972	42.3765742333562	24.0491471962196	10.4542744564314	84.1783524169299	0.07675	0.2345	0.37075	0.48275	0.468123517951042	0.425392645436076	0.351381216922332	0.430720287797732	0.396106130311061	0.388597921991258	0.0757791803525873	-0.00598783535494352	0.031424306147101	-0.0110294708677997	-0.0263721425044521	0.0466666666666667	0.180833333333333	0.323166666666667	0.449833333333333	0.376548878453875	0.424831091539942
450	1.37662113924006e-14	1.60063753393704e-12	4.70033484152872e-11	7.76765407513911e-11	0.332949975363395	0.803163444538937	0.647808804959974	0.000179259251425478	3.08337213628548e-10	2.50236984289864e-07	3.50904725181493e-08	1.23658363467099e-11	1.47198001800614e-10	2.5694636210658e-11	2.05409073250461e-09	3.87746603917739e-10	71.0285243679245	77.4264617288209	78.8101682797351	79.7475582666375	0.937389986902417	2.32109653781663	8.71903389871295	14.0368889757438	39.6210789801971	26.6000522619306	30.403443328205	84.0938845995817	0.065	0.22825	0.366	0.501	0.332186213807587	0.375156688966201	0.429628528610737	0.398798001566858	0.345907498350814	0.411394162147361	-0.0562997430464782	-0.0591453841993586	0.114762837620513	-0.0228139339261461	0.177157851126498	0.0475	0.176833333333333	0.316166666666667	0.444833333333333	0.403246011769121	0.415055024426186
451	2.15710701528495e-08	6.27432064614377e-06	4.27423361830772e-05	6.8219682208601e-05	0.505948935126384	0.71803856024065	0.973935262687777	0.0159035301399864	0.000215778040118132	8.30047545189999e-05	9.24214772332736e-08	5.26535199167579e-05	4.531333081365e-08	1.11069446489786e-07	1.0940458626825e-09	3.81647798240022e-09	41.4612716370757	42.4346380047573	44.8750678938522	45.3175041105351	0.442436216682836	2.88286610577779	3.85623247345939	5.81350902346821	13.688445207541	15.488590812618	28.5265696507649	46.0266576894394	0.06325	0.22325	0.3525	0.50175	0.51147732700889	0.34684142708895	0.325716983724711	0.384317197439003	0.429137514221012	0.40928348060525	0.0300054698498411	0.0698869046902704	0.0769956282473537	0.0666112005105955	0.092125132349926	0.0518333333333333	0.192666666666667	0.314666666666667	0.447333333333333	0.462319404819347	0.371304382101833
452	2.96746157100105e-11	1.1413259333705e-09	1.03251315358471e-08	9.98608428654686e-09	0.149497897262169	0.370298273665843	0.303585175941592	0.00186887243343553	1.61727076516296e-08	1.70011089505591e-07	2.10047535136006e-05	2.94093764727434e-09	2.97527199408714e-08	2.66263395776374e-08	4.6962787371283e-07	1.41666331369964e-07	55.1878467009228	62.6439641515608	65.9553548021577	68.0327214188437	2.07736661668605	5.38875726728293	12.8448747179209	9.67406609259797	31.9070743099237	27.3471926199782	18.095951757854	71.0176083838415	0.0675	0.23075	0.37275	0.4935	0.388547852267713	0.397723207698227	0.407706061491382	0.443839009136775	0.388242013529758	0.349841502933621	-0.0137965344083739	0.0911592091526996	0.0102487441991229	-0.00988092500700771	0.196211436714204	0.0525	0.184166666666667	0.322	0.450166666666667	0.416314056684761	0.424065408928157
453	3.43768277457399e-07	1.71190811704034e-05	0.000250701932670464	0.000429942305487564	0.746294990494807	0.999327264847564	0.952285111488701	2.71659984291378e-06	8.88820380821311e-05	0.00439614483301348	0.011532098201915	5.37181986213166e-05	3.67227911194959e-07	1.61350637195949e-06	3.15302392885847e-06	9.81427148028029e-06	35.6362363120861	39.9747531953035	40.0486680555405	40.1533387772215	0.104670721681032	0.178585581918014	4.51710246513539	22.0069852106035	15.3593064829038	8.11248387166052	6.38142227362005	45.971979941712	0.07	0.21875	0.3445	0.48925	0.39199977286137	0.35164634245508	0.447582919108108	0.379321320937675	0.373477806424355	0.391889765543411	0.0150730023036417	0.00798773108300549	0.021347576247551	-0.0020401297135511	-0.0163290956636776	0.0476666666666667	0.186666666666667	0.317166666666667	0.4635	0.389530934976261	0.359931480375965
454	2.6529934414076e-15	1.86797965057596e-13	9.59738333833073e-12	1.66049865374944e-11	0.349808739064963	0.943736239801115	0.623069416673592	6.61912013546124e-06	6.76648347371619e-10	3.22143728678488e-06	5.49822447811162e-09	2.0415756725153e-10	4.10307510285634e-11	9.5956522706958e-11	1.69571409851446e-10	5.16765145106241e-10	74.4121650463858	82.187571330207	82.5252626237634	83.3994134597815	0.874150836018089	1.21184212957451	8.98724841339572	20.3002711931831	38.0868440061786	21.6799323931227	34.0045889769099	77.4448326095737	0.073	0.22775	0.3585	0.4945	0.383588874243695	0.423428452090451	0.437687576364781	0.395967580077296	0.344215047421586	0.416462127267228	-0.0535246728562892	-0.00925326590741467	0.0379057464507007	-0.0261787852406867	-0.0172102569390536	0.051	0.177333333333333	0.313666666666667	0.435166666666667	0.388248008243904	0.371485450226799
455	1.76066404965109e-08	6.83260100160255e-08	1.61242596847223e-06	2.50683478155101e-06	0.402910921167415	0.968724290234261	0.346276510361	0.00157639999627088	2.55989931321369e-07	0.000121082965036827	0.000282474724667149	4.6368682966318e-07	2.43000892624262e-07	1.10987359276309e-06	2.39459338854177e-06	7.46992940438432e-06	41.8869175909422	53.2009888403627	53.4218068778428	54.1214283296213	0.699621451778512	0.92043948925857	12.2345107386791	9.98710785942421	26.5561392739201	14.7757447505428	13.1831686561709	58.4565929819969	0.06625	0.23425	0.36	0.493	0.349509337649301	0.380899794381226	0.486452080194208	0.36133329884534	0.374821550793762	0.404178392391676	-0.0176737315228324	0.00808080731374892	0.0800107090841865	-0.0106898779261488	0.0836696424169017	0.0511666666666667	0.191333333333333	0.322833333333333	0.456	0.415936270703897	0.408336493653934
456	1.78626862514051e-10	3.44127110756277e-08	1.88885490936345e-07	3.81333642501832e-07	0.712897985051121	0.527599664481073	0.758114116100598	7.92046942769929e-05	5.56629663319412e-09	7.48258686575188e-05	0.000270996504277672	2.44719454061198e-07	6.64451089607743e-10	3.49607041207928e-09	7.40951418567582e-09	2.7076350140431e-08	51.4631344248628	54.800266107166	58.8179024938217	58.953302064423	0.135399570601294	4.15303595725709	7.49016763956024	15.577181767233	33.9806474279139	15.6847290712776	13.2609208018021	60.0761370643511	0.06425	0.22575	0.356	0.48725	0.406981075999819	0.395799205847037	0.446023361170416	0.415328546119057	0.395271422896904	0.420671163940089	0.0711031872059693	0.0485502843249278	0.12153763371475	-0.00199441800721457	0.139162004279629	0.046	0.178166666666667	0.317833333333333	0.450166666666667	0.338700817332771	0.330781084146366
457	3.21198678125024e-08	3.32303072373992e-06	4.9254533905609e-05	8.1918843054268e-05	0.571974259983751	0.974609865960577	0.964094579628576	0.00194618439679943	2.32391183114815e-06	2.25981500015974e-06	0.00221134009398998	5.18365791503409e-06	1.89779136007829e-06	5.84292957456215e-06	1.66445456021769e-05	4.1327246713698e-05	40.6262272179374	43.9770680383808	44.4947331998264	44.8141235378644	0.31939033803792	0.83705549948354	4.18789631992695	9.59961245642444	22.3067262437999	22.3604377206157	9.36528170975362	52.2254404996598	0.06575	0.22	0.363	0.4845	0.380892821670916	0.373255531276462	0.365683876463521	0.434475723504782	0.446679961600995	0.412163387727305	-0.0902286091007877	-0.0457277559511695	-0.00723828677725656	0.0658187622089901	-0.0391014384319888	0.051	0.1815	0.317333333333333	0.453333333333333	0.377156986743124	0.40161339193163
458	1.54099730452677e-13	8.67427627613583e-11	1.98250090253149e-09	4.55579508200533e-09	0.898372480124347	0.917232784160779	0.972879673733397	4.33748394653809e-07	2.09742783050813e-09	2.27859969241097e-06	1.29615357655217e-05	2.01613591400907e-08	2.00633457963347e-11	1.15762166494113e-10	2.09819964569501e-10	7.86420468315155e-10	66.0567420403822	68.4884688804232	69.9357480022591	69.9520597815572	0.0163117792981211	1.46359090113401	3.89531774117495	25.538030931024	35.8810125062082	22.3445399222219	19.0161705350092	66.3044182391808	0.06925	0.2335	0.3535	0.49325	0.439519787211178	0.296411340666421	0.38734118276097	0.397180924579894	0.385179740194245	0.405483333510671	-0.0454406813611144	-0.0121360453015717	-0.0159965411247795	-0.00348016075056581	-0.00141357222082204	0.0455	0.184	0.308166666666667	0.448833333333333	0.420922310421348	0.380529638511109
459	1.44300358533019e-08	9.00393097157308e-07	1.75318101733276e-05	3.3655452383381e-05	0.979110400967374	0.999691470693255	0.934052593737138	0.0174697699938204	3.82548669391621e-07	0.000206030427592185	1.66023518609587e-05	3.88382831807265e-05	1.54432615947902e-06	6.28640253508196e-06	6.01531538257301e-06	1.68126544893076e-05	42.3037523512394	47.113589255001	47.242746512602	47.2434321260589	0.000685613456880674	0.129842871057917	4.93967977481952	5.64855419954256	25.7804251386387	13.7752709132492	18.5440401703272	46.8551858820034	0.06125	0.22875	0.34775	0.488	0.449599222623679	0.330425313088602	0.306454842561782	0.336479779278323	0.361773998708439	0.368154671184898	-0.0464652757812261	-0.0566159988040345	0.078332964081238	-0.0166130431214304	0.124645211623393	0.0501666666666667	0.186833333333333	0.312166666666667	0.444166666666667	0.411676159474376	0.410730257666274
460	4.64347388426658e-17	3.1777618694168e-14	2.32901428562607e-13	5.35498029849362e-13	0.576693637165227	0.375697096139451	0.647346792712814	2.73891899753169e-08	2.80601239557026e-14	6.62695945861127e-06	0.000283684839470115	4.93990449212864e-13	2.0217295704394e-16	1.3720300253994e-15	2.85435852732088e-15	1.1588238717294e-14	82.7091197998234	86.0921806791375	91.1215593445813	91.4331697767047	0.311610432123416	5.34098909756722	8.72404997688136	30.8842048368579	57.8659587282255	20.2980065004995	13.1751577984269	91.620498100127	0.07	0.24625	0.3615	0.496	0.445618224285652	0.407087983139097	0.376428002381616	0.370357822177783	0.433967874884134	0.378422374741448	0.0264662897325911	-0.00925945127221469	0.0648089992715037	-0.00671259467002596	-0.0233039521301285	0.044	0.182833333333333	0.318	0.459	0.406671307519472	0.377946109847866
461	2.64225783889084e-16	9.12382360699711e-13	2.39598751406155e-11	5.80852762481644e-11	0.825824281386306	0.88092996471396	0.999817424520895	2.45406182501691e-09	2.12797806030061e-07	4.27023699354193e-06	9.7197941172333e-10	2.49832834508271e-11	1.27788211725106e-11	7.15038468283655e-11	2.03632087937908e-10	8.00192339278822e-10	79.1456524642999	78.6752112812101	80.389313358035	80.4377398436773	0.0484264856422669	1.7625285624672	1.29208737937734	35.5750863023422	26.9132247755133	21.1395488142043	37.3803209640046	82.4353082782879	0.07275	0.2205	0.355	0.514	0.440115258111164	0.451249021546021	0.406059777454938	0.411127067623294	0.370126138913123	0.395763304020022	0.158208607568047	-0.0138295541365786	0.00222548043146313	-0.00930553450422716	-0.0213208816650622	0.0445	0.178333333333333	0.310833333333333	0.451666666666667	0.43022584490279	0.461984368982108
[truncated: 540 more rows]
[truncated: 440 more columns]
