# Supplementary material for: Powerful testing via hierarchical linkage disequilibrium in haplotype association studies
Source: Biom J. 2019 Jan 28;61(3):747–68. doi: 10.1002/bimj.201800053 (PMC6637384; doi:10.1002/bimj.201800053)
Supplement: Supplementary file 1 — Supporting Information [file BIMJ-61-747-s001.zip › reproducibility/simulation/intermediate_results/14.txt]

1	2.95889949364636e-11	1.37116230496589e-10	1.52439034560452e-09	1.40190137431179e-09	0.133743459499853	0.373644795727009	0.0908250380327782	0.796164637751802	7.60845292568567e-10	7.06248337117704e-06	0.876059055688551	4.40325310077628e-09	1.64008187046542e-08	7.3779676703252e-08	1.16202097564828e-07	3.77274005674963e-07	55.1938351009594	67.4548301778123	70.5654124815337	72.813918622538	2.24850614100433	5.35908844472578	17.6200835215786	0.0667260855343557	37.8580309769804	20.1762373416987	0.024325696123924	70.035094667147	0.051	0.23125	0.355	0.44925	0.0116329318861733	0.0120181040848925	-0.0506851350741366	0.118374593890885	-0.0181669559571353	-0.0406740278647293	0.0592458605649688	0.0860287359715697	0.039500513250332	-0.00334279679498388	0.0282850627737043	0.0521666666666667	0.180666666666667	0.311833333333333	0.447666666666667	0.0212753089046572	-0.00619291807307617
2	9.13947695876909e-09	9.29514612683914e-07	3.25785665661278e-07	5.96543869198668e-09	0.000580968563203213	0.000467967626732539	0.00641437678515722	0.123229724328398	2.54128202571484e-05	9.75004288948654e-07	0.316176224253941	5.0390575327689e-06	5.94456550884151e-06	2.47786418675969e-05	2.43114727831884e-05	7.08709822458782e-05	43.2598726490251	47.0376073323423	57.4580487203057	69.2940369861462	11.8359882658406	22.2564296538039	26.0341643371212	2.37578392272326	17.7333782615278	23.9768615479315	1.00469870247434	52.299647015981	0.056	0.21125	0.36275	0.439	0.0321436256906129	0.0262165258259826	0.084847299602081	0.0900263036893219	0.0190796909424947	0.0122982395001011	-0.296131308506509	0.0731689273618262	-0.0178256557447417	0.0142397696035533	-0.555981711703381	0.049	0.177333333333333	0.3155	0.449166666666667	-0.00261371829869785	0.0459377142257547
3	3.68993471338648e-07	3.08003360198999e-13	5.59370120009263e-12	1.3491941280762e-11	0.743361195768702	0.729737678427239	1.2102916656576e-06	0.189964357360663	0.0014056454720615	4.45424556336496e-07	0.882633604147625	4.17957228986276e-07	5.82359356077157e-06	7.92617968901567e-06	5.36916518455566e-05	5.42496865853159e-05	35.4866491019784	81.0818242370369	83.7814552984346	83.8886496696796	0.107194371244987	2.80682543264265	48.4020005677012	1.71789401459682	10.198373903333	25.4867800503907	0.0217950560272584	58.7204836205061	0.05475	0.216	0.3575	0.4535	0.0215403909318957	0.047685639567443	0.0474752006563134	0.174948603578722	-0.00212284991355739	-0.0439696687767666	-0.119949577851719	-0.0950617970960814	0.0430825276070211	-0.0262974224476512	0.0385314634924807	0.0488333333333333	0.189833333333333	0.309	0.452	-0.172977315528172	-0.160573863855703
4	6.42689377131465e-16	2.36859832929457e-14	8.10500238453594e-13	2.06736121404383e-12	0.852458867538246	0.907314679048566	0.446192466433364	0.0101145448512957	6.26769182653595e-14	8.52943849185834e-05	0.327949497671761	5.6605086704441e-12	3.12950978600191e-14	1.06630795788251e-13	2.55134416077591e-14	8.81449264755662e-14	77.3224893118168	86.738307804917	88.2529911532183	88.2875804620198	0.0345893088015146	1.54927265710285	10.9650911502031	6.61461067689243	56.285469121176	15.4371618542918	0.95697779056718	85.9302172534754	0.04525	0.2405	0.35775	0.44725	0.00341718239104739	0.0365415918923988	0.1004271140276	0.0887688914171492	-0.0168473480053946	-0.0406281626063425	-0.0126869797865242	0.10042981530864	-0.0083434503573153	0.00174481496530681	0.0176007054956091	0.0568333333333333	0.1785	0.319833333333333	0.437333333333333	0.000466565105805922	0.0342462582153931
5	4.3271885467009e-09	1.74345854377837e-09	1.2668040085088e-08	2.81843386276761e-08	0.893175136911031	0.578484263186261	0.0371421533002693	0.850631618948273	2.21391493587028e-07	1.04222788619408e-05	0.645067906130077	1.4321465980283e-08	2.61379253889663e-06	5.65413784125559e-06	2.10055033301511e-05	3.08260746703791e-05	44.823157020619	61.676320511855	65.4587694454603	65.4768026122038	0.0180331667434075	3.80048210034875	20.6536455915848	0.0354616303852708	26.8367109307346	19.4324193358498	0.212175090229721	67.1469702962403	0.049	0.22675	0.35625	0.437	0.043262023468136	0.0806476648998914	-0.0659833057053878	0.100845573267557	0.00908852214855568	0.00906792271909079	0.131668535090921	0.126553534532353	-0.129192576811531	0.046106189945264	-0.186289483579881	0.0498333333333333	0.184166666666667	0.313833333333333	0.441666666666667	-0.18278811645096	0.0641615914731863
6	4.68631777418461e-07	1.12064173420366e-07	7.37289129108282e-07	1.48802176292707e-06	0.798512040392285	0.634220355729828	0.0390610937388877	0.613181428761931	9.25062290460988e-05	1.57075458122215e-05	0.13111870393493	1.73950233581506e-05	7.52885909346596e-05	0.000235962022689517	0.00072719660001612	0.00155870358055808	34.9814346808416	52.0424705957194	55.405889439302	55.471053883819	0.065164444516995	3.42858328809962	20.4896192029773	0.255568074562689	15.2838048243029	18.6496578576352	2.27920931654626	49.0191701337977	0.05125	0.2245	0.35675	0.459	0.0250335837802814	-0.05652362277006	0.0261817373483273	0.104977383963205	0.0428448918105673	0.00907632020957772	0.032773852935413	-0.14873153899334	-0.0322531898506534	0.0259791184194297	-0.00840788094836096	0.049	0.192166666666667	0.315166666666667	0.443666666666667	-0.0087988329450061	-0.00711467032698968
7	5.72446294759085e-08	1.04301796619405e-09	2.40659062154828e-08	5.28407272519625e-08	0.881631743490299	0.956885024689188	0.0107649636792318	0.0587121326314947	0.000102007796566065	5.03050610680077e-06	0.282704815467526	6.23719893467859e-06	3.89915679458199e-05	0.000150222431224796	0.000107781038277164	0.000296111445109566	39.4127471231986	62.8494173087238	63.8953823170596	63.9175538281197	0.0221715110601508	1.06813651939592	24.5048067049211	3.573395773632	15.0991761592359	20.825636902262	1.1540410302714	49.9449836383915	0.04175	0.219	0.35725	0.44775	-0.125038724151993	0.0590696402856436	0.0674932670806138	0.10665048133868	0.00366083629636394	0.026806903321892	0.0403447801222123	0.0144534165917171	-0.0507991439470524	0.053418860887254	0.112675304121072	0.0498333333333333	0.187166666666667	0.313333333333333	0.458666666666667	0.0289722095422984	-0.00733203170019572
8	1.55266603310143e-11	8.95704001606125e-11	2.3482452775328e-09	4.48379372964282e-09	0.496947964371658	0.904281629612302	0.264252373454214	0.0318050322147045	3.97499004672168e-06	1.67508632992641e-08	0.706157711187675	5.42955575605974e-06	1.92611116589958e-07	8.65785501899163e-07	2.9561529313356e-06	8.92985276112652e-06	56.5296993484226	68.4161184308396	69.5294554039428	69.990903533806	0.461448129863129	1.57478510296642	13.4612041853834	4.60897533146272	21.2768700152901	31.8388484376319	0.142145126272226	52.1038119788912	0.0585	0.21925	0.37025	0.4585	0.0202107475515798	0.00245295365235054	0.021382182129923	0.0783855388669596	0.00609712380961116	-0.00301218474960374	0.0319884942077358	-0.0377751980758053	0.00488890494625522	-0.00799634719077536	0.00797767014099906	0.0486666666666667	0.181666666666667	0.315666666666667	0.454666666666667	-0.0197317586572818	-0.0453100259937979
9	8.86950742784814e-09	2.55823209793236e-10	2.87331000615139e-09	3.97098235465686e-09	0.26502832409197	0.514964987310312	0.00465264155164499	0.284814466817727	0.000203065789103678	5.90106270619812e-08	0.611099064786227	2.77201876040427e-10	6.88927731705636e-07	2.5686058581563e-06	1.06890740889682e-05	2.6986432308125e-05	43.3226108765812	66.0437488214957	69.0446031048632	70.2869027078777	1.24229960301454	4.24315388638206	26.9642918312966	1.1439725649625	13.8025004877236	29.3956277804446	0.258577579765188	76.7133451554533	0.0505	0.2225	0.36375	0.4555	-0.0877795418583907	0.0663182810864616	0.0999109729973617	0.0958266462736571	-0.0453893813565207	0.0053613267611271	-0.0281493241771758	0.0869072849425514	-0.0375986081450564	-0.0146379735972575	-0.162012338600714	0.0458333333333333	0.191833333333333	0.3115	0.450333333333333	-0.128032337444261	-0.0194093913715635
10	6.59820873821448e-12	5.87842895320492e-13	4.69986341434697e-12	1.13693953756004e-11	0.745115629730937	0.461204205830647	0.00651041699704945	0.712081977898349	6.85455382583689e-10	1.77846516736439e-06	0.522034001671606	1.90528678739011e-14	8.82476496942367e-09	4.47554844603006e-08	1.81792630647276e-08	6.51056616785553e-08	58.3008436417003	79.6503442041212	84.1859565418417	84.2916377539223	0.105681212080526	4.64129354980105	25.9907941122219	0.136206298701381	38.0616123485052	22.8206285166307	0.409872942678703	99.1318225810923	0.0525	0.227	0.35675	0.4455	0.0636299093225702	0.00801973400643214	-0.0593597548302196	0.125106631656495	-0.018564888768609	-0.021578903623549	0.127219039890835	0.112856859528569	0.152641944199286	0.00855973811328092	-0.00287759874022215	0.0508333333333333	0.176666666666667	0.310833333333333	0.452	0.0283385159241091	-0.0823190856711292
11	1.78041374085276e-06	1.84786213611402e-05	7.21338801137226e-06	1.40658211781934e-05	0.890431101050456	0.0810986526194561	0.0956872959627416	0.406529094710079	1.38000524806882e-05	0.000201815813811608	0.724035228753919	0.000125710699913955	0.000132246786775674	0.000466677865907313	0.00134612264824901	0.00315987014299434	32.1527196449752	39.7861530218361	49.5673715226949	49.5863489907133	0.01897746801842	9.80019596887723	17.4336293457382	0.688928447550097	18.8965706530525	13.814101482727	0.124659116419934	43.6281552238342	0.05875	0.22325	0.349	0.44525	0.00294398986177618	0.0456588721100722	-0.0729365955411404	0.0866004160080831	-0.00655124088230991	0.0302410649569935	0.0662157508420019	0.136250577503039	0.0525095596163764	0.0585241662927445	-0.107726123138892	0.0548333333333333	0.1875	0.313333333333333	0.448833333333333	0.0236129225437199	0.0704317120910412
12	1.13250089691023e-10	1.38995557217038e-11	2.53356085102928e-10	5.49849955798823e-10	0.629991183154331	0.781457687488588	0.0197255051384696	0.334795531397622	5.50221172807736e-06	8.62695763954876e-08	0.0427554450943899	9.0915314079171e-08	1.60302172282992e-07	7.34218620670225e-07	1.4345736058027e-06	4.48431969358652e-06	52.4096331960536	72.6034604419765	74.8383800042575	75.0704527183188	0.23207271406136	2.46699227634235	22.6608195222652	0.930259391634081	20.6539999600136	28.6599501029268	4.1050453382104	62.5641641547993	0.04675	0.21975	0.37	0.44125	-0.0752604988082365	-0.0171994217131578	0.0046537625451748	0.10793327534214	-0.00736985050202904	0.00114880868309104	-0.156267299815014	-0.103960584443248	-0.20607072133401	-0.000207284804499877	0.0844165124333136	0.051	0.182666666666667	0.318166666666667	0.461833333333333	-0.212833144852506	-0.0961172214704821
13	2.70100345831267e-08	2.28629549155031e-08	7.0852991528026e-08	1.30155236193347e-07	0.517198119198163	0.314558541795585	0.0368907118945947	0.558305023802866	1.70449909140274e-05	1.95098477567554e-06	0.16369658063813	3.50064070588091e-07	9.32842405492093e-06	3.81431210662721e-05	4.65141881474561e-05	0.000132399901563747	40.9897435465391	55.7502598232604	61.2459772728835	61.665454287504	0.419477014620497	5.91519446424354	20.6757107409649	0.342647470150041	18.4938894217648	22.6427156528898	1.93974171858463	59.170305121576	0.054	0.2225	0.3595	0.4515	0.0532322960359995	-0.111429720845571	-0.107918513967684	0.112351288874433	-0.0468905412332871	-0.00811403474306306	-0.182739814264893	-0.150912815438435	-0.261618603888032	0.0163829546626374	0.0634774030371864	0.0513333333333333	0.187166666666667	0.313666666666667	0.465666666666667	0.00939789924561667	0.0870167164849735
14	5.14939557968778e-09	9.10812409850955e-08	4.89074362844404e-08	8.47558971365472e-08	0.445807265971052	0.0694699073942093	0.0753096993333675	0.584321569375759	5.57170827145264e-08	7.2091197398342e-05	0.544161749225869	2.83603292494575e-07	6.64199746283803e-07	2.98837976921227e-06	5.25254467865775e-06	1.61491267488415e-05	44.459646876996	52.5284118307318	62.1582284139949	62.7395180560125	0.581289642017509	10.2111062252807	18.2798711790165	0.299300034429052	29.506931481641	15.7551557310599	0.36788068403439	57.8046862436201	0.047	0.22075	0.353	0.453	0.0239022376665904	-0.0959098568267303	-0.00190909065094982	0.0792975819967071	-0.0024771913653961	-0.0275877717674427	-0.277503072778643	0.109251098891236	0.139647055008697	-0.0474516197665452	0.0294828405124894	0.0446666666666667	0.176666666666667	0.314833333333333	0.459166666666667	0.0165477275136758	0.0306182594814059
15	2.65058209085762e-05	6.75009503521472e-06	3.86845624033716e-05	6.21937520598741e-05	0.512396201919827	0.651605176101793	0.0577725193301184	0.126199238625599	6.93508665415538e-05	0.00310276724077799	0.669689043670209	0.00157507593727634	0.000246567039120707	0.000842644228624679	0.00176488871689363	0.00422544636877185	26.3814710307051	42.2565379346051	45.1419804422621	45.571151044518	0.429170602255908	3.3146131099129	19.1896800138129	2.33864556420713	15.8284771146155	8.74603043621028	0.181966074094817	36.3467461594734	0.0515	0.21925	0.34675	0.454	0.0300751470897405	0.0265136550429532	0.0308883967789539	0.0748873473575416	-0.00292748839722853	-0.0170042208588278	0.0563030494057681	-0.102663419446951	-0.0203064842760773	-0.00512910168852059	-0.121470234635263	0.0448333333333333	0.186666666666667	0.318333333333333	0.449666666666667	0.0401490842712684	-0.0424139674114747
16	7.16495122486235e-12	1.48169956221083e-10	3.07025283165001e-09	4.5416951197162e-09	0.299943400037818	0.749174938666361	0.376614496469303	0.695536754804204	5.21367769213425e-08	4.85381371917461e-08	0.29788484744768	3.22403383991396e-11	4.25846702498793e-07	4.52350568640526e-08	1.34275221594422e-07	1.40496646378054e-07	58.1303756269481	67.2796139273269	68.8851725104032	69.9596183090034	1.07444579860021	2.68000438167655	11.8292426820553	0.15315671864073	29.6356647364537	29.7743102962104	1.08363928459403	81.8324559742675	0.0465	0.22375	0.35125	0.46175	0.00265435288089273	0.0138311607169315	0.0610712156794967	0.0923690387587976	-0.00549449109385649	0.00693065007913792	0.0976315500020986	0.0629582906271308	-0.00986079758268676	0.0440031973894869	0.0407617409531004	0.0448333333333333	0.179333333333333	0.299166666666667	0.451166666666667	-0.129374280535883	-0.00591286509112188
17	1.59180898296248e-17	3.82465068793252e-17	1.07412390070411e-15	2.84394536981323e-15	0.72456538180118	0.743972020828596	0.0690468040155323	0.368569387575635	4.11639261896611e-12	1.0107942953585e-09	0.0435704723818084	4.29214627453298e-15	4.19782858500403e-11	2.39387508208619e-10	1.08707845450665e-10	4.29890231250789e-10	84.9014050119586	100.768136552419	103.3580047297	103.482165038215	0.124160308514547	2.71402848579601	18.580760026256	0.808482139031639	48.0682455928672	37.3039545936954	4.07312983554402	102.54295846684	0.04575	0.22575	0.36875	0.4405	0.0119008074454394	-0.0367654034307234	0.0819143027891947	0.142139133694966	-0.0346178208809205	-0.0134383119238827	0.041543214625293	0.21034580171239	0.109107329571466	-0.0417392455768317	-0.0536405817842383	0.0496666666666667	0.169666666666667	0.309833333333333	0.461	0.0179494371333463	-0.0793933345337828
18	1.26222862270872e-10	1.23113495538814e-13	4.98577615622478e-12	1.18432863051772e-11	0.701672659950018	0.95522612314796	0.000759610666683721	0.970950269279023	1.94997318820931e-06	1.28830699035894e-08	0.543582939704413	3.51998001206364e-10	1.69553976817629e-07	6.09754623012856e-07	2.54518895941241e-08	7.10575534646819e-08	52.1844371445768	83.1082768556225	84.0487879077555	84.1955255755965	0.14673766784108	1.08724871997401	32.0110884310197	0.00132616042446898	22.6437121449162	32.3488912295252	0.36893942671486	76.1411122630214	0.053	0.21725	0.37	0.4455	0.0237474878507792	-0.0438471188047329	0.0557345426988889	0.163413487444546	-0.0210142200804007	-0.00808197619125558	-0.110914958452944	0.027395001961613	0.011294226526038	0.0403458893989753	-0.0157265660825595	0.0531666666666667	0.178666666666667	0.315	0.451666666666667	-0.0700842879716954	0.00235623280081739
19	1.45524181816263e-08	6.05194093429399e-09	2.90785383274343e-08	3.78279634453542e-08	0.25150630250637	0.313461513790564	0.0210303529220881	0.0651653846643397	4.39658054072418e-06	9.53267779905511e-06	0.762003130068328	7.81568901366985e-06	9.42201198635416e-06	2.04020830292248e-05	7.7025052644136e-05	0.000115688442885972	42.2860630023351	58.8215632874781	63.4328949919436	64.7478121541208	1.31491716217715	5.92624886664271	22.4617491517856	3.40078538735406	21.0836739730876	19.6028523428777	0.0917189546344161	51.1448633903106	0.04625	0.218	0.35575	0.46325	0.0184423290435208	0.00996160311681506	-0.194893279076234	0.122442014608404	0.0364142176634265	0.018056562140428	0.0520273791050226	-0.0625356940171133	0.200275772625067	0.0172702867342617	0.365690969153857	0.0545	0.180666666666667	0.313166666666667	0.466333333333333	-0.00132539850581561	-0.0332468484480957
20	1.24715967283874e-05	6.42789837048659e-06	3.89446163848002e-05	5.68793991275756e-05	0.405618012866305	0.632493435746145	0.0859628731954775	0.0453197515463959	1.97436575072689e-05	0.0259091259964522	0.32023570379366	8.00642309982206e-05	2.89532992257847e-05	6.38530861323797e-05	0.000250796478129232	0.000411272468553568	28.0002292042045	42.3757302894228	45.1240681858617	45.8156760839775	0.691607898115763	3.43994579455466	17.8154468797729	4.00670077142559	18.2138623111059	4.96207324839088	0.987983585015172	44.8772240293229	0.056	0.224	0.349	0.43975	-0.103157599824899	0.0673804603370008	0.0597342121034763	0.0588045197738311	-0.0254197319997342	-0.00470266820462528	-0.192986477157942	0.0868748836006442	0.0180955533066971	0.0178789373822743	0.0600843671962766	0.047	0.188833333333333	0.3275	0.449833333333333	-0.211291839731797	-0.0579845881212878
21	4.20423243931031e-07	1.28829224549025e-11	2.1979244764359e-11	3.43304529241567e-11	0.295874185419553	0.112696120995462	2.66682313828157e-06	0.325224035915907	3.82820420026327e-06	0.000695380336941694	0.089466782885585	1.30444658194984e-08	2.09856096403436e-05	7.27004666113848e-05	0.000249855216414087	0.0005831175559439	35.2109178768151	72.7735459461401	80.5911431134955	81.6838411411954	1.09269802769995	8.91029519505537	46.4729232643804	0.967821724687838	21.3489998373334	11.5015538595453	2.88394152384899	65.3876020981448	0.04475	0.2245	0.3455	0.44225	-0.0543884385481465	-0.126852267029271	-0.0652031333294323	0.128868368567541	-0.033080989410549	-0.0215694642846314	0.0104412169935968	-0.136696519202081	-0.209593093124462	-0.0380326491004351	-0.21708572706205	0.049	0.1865	0.313	0.4595	-0.0334068047302433	0.0543522044021081
22	3.18605832045002e-09	4.81163995904398e-10	1.59635499370344e-09	9.50678366117357e-10	0.0694033889629309	0.103549367736453	0.00292257374783363	0.670291558682191	1.54173208886216e-06	8.83586255064685e-07	0.755110542018457	2.42218860012388e-08	9.11678991874801e-06	4.81626913259907e-06	6.39371139175195e-05	2.70767521901424e-05	45.4625502481795	64.6104692374647	70.4549526195624	73.7520270800815	3.29707446051907	9.14155784261675	28.289476831902	0.181261269458901	23.0952236286466	24.1664406425134	0.0972865187650314	65.8513991522858	0.05025	0.225	0.36725	0.4505	-0.0713070486840626	-0.0517042763327961	0.0312270959599907	0.118486549443195	-0.00355926427866151	0.00149228180728068	0.0849894844631569	0.0614826577981233	0.0306173901591242	-0.0114028992841964	0.100072917934081	0.0521666666666667	0.1855	0.319666666666667	0.447333333333333	0.0429035703440418	-0.0505312083369792
23	1.08301658752134e-12	1.84020756219483e-13	4.14837179926246e-12	2.10256904399876e-12	0.052105178523602	0.303554593801301	0.00603238540665778	0.928366367426423	3.67675650945762e-08	7.66899990346012e-09	0.264252649467191	7.23141651585852e-10	7.82021789563544e-08	3.33480105430154e-07	4.38015957197903e-07	1.29437154799312e-06	62.0351103672365	82.220668375041	84.4757555276592	88.2481440186602	3.77238849100104	6.02747564361925	26.2130336514238	0.00808208098351315	30.3128833189858	33.3572850967739	1.24634010963018	74.4113463708385	0.05475	0.23025	0.36375	0.4545	0.0330647775328056	0.0024309430321055	0.045729572620039	0.117727005581931	0.0226883171666916	-0.0170979455055489	0.0558442910083162	-0.0854083358285282	-0.0723402689773152	-0.00090279757692067	0.14578871458067	0.0543333333333333	0.184833333333333	0.308166666666667	0.443166666666667	0.0404441649274193	-0.0344542263091408
24	5.76259798934939e-08	5.82881377578964e-11	2.45779201020297e-10	5.52177781443942e-10	0.698525755777193	0.339037731781826	0.00019261976528765	0.40253784504382	4.08057571041122e-07	9.49852383533352e-05	0.856762133930057	2.98597810155049e-07	4.48965991810909e-06	1.75286971439928e-05	2.51500771677865e-05	6.97261214052515e-05	39.3987937909551	69.3843477139017	74.9102874524542	75.0602975009606	0.150010048506374	5.67594978705893	35.6615037100055	0.700731987698873	25.6558453597136	15.2338556076265	0.0325792936764628	57.6759490281965	0.05275	0.22325	0.36075	0.452	0.0359586125876063	0.0287607674809009	-0.056342576038735	0.153909185856513	-0.0238930346058615	-0.0187767721645717	-0.0658278606284535	-0.28086294369385	-0.0171750132576139	0.0180892473773103	-0.0427737150193282	0.049	0.181833333333333	0.323	0.450166666666667	-0.00858880163714824	-0.10488763929186
25	4.88493119156585e-09	3.31285950918066e-11	5.12726122246372e-10	6.97173054943429e-10	0.248082873850291	0.572055148973157	0.00162545138649788	0.220779690542968	0.000137701384635306	5.23123807210981e-08	0.332176317023919	7.12377234219331e-09	4.21754202390304e-07	1.50395299096231e-06	6.13780955108562e-06	1.49455300742541e-05	44.5698328487779	70.6551754097381	73.1653302973573	74.4993979020364	1.33406760467915	3.84422249229829	29.9295650532586	1.49929616271311	14.533333546924	29.6291469179632	0.940394850018492	68.8601616744167	0.045	0.2205	0.365	0.4485	0.0449651014775472	0.00262441270269577	0.0429946571483682	0.144754752343273	0.0152601033628118	-0.0195426764356219	-0.170913159755797	0.169889440812026	0.0964811037484797	0.0106579794355249	-0.133278660756788	0.0503333333333333	0.189166666666667	0.3125	0.438666666666667	-0.0372551364677478	-0.00398441063445644
26	7.71883811232809e-10	4.27258552503506e-10	1.83982531803601e-09	4.25878390955971e-09	0.968323856444171	0.387757169903665	0.0268234388570252	0.650110159397788	1.86272350068139e-09	0.000222581115335295	0.97381101278474	1.8052079196077e-07	2.20736270608257e-08	1.04415009975781e-07	4.86452524344939e-08	1.65953756985292e-07	48.4188083755434	64.8803640043261	70.1148343386594	70.1164112698461	0.00157693118671887	5.23604726552003	21.6976028943027	0.205761270036419	36.1122483067775	13.6301582649976	0.00107773823765456	60.8433145384715	0.048	0.23075	0.358	0.4495	-0.0520075759669557	0.00214169499862146	0.0349610603797456	0.0988355400735381	-0.0189966096389237	-0.00263537616991399	0.0453369560449016	-0.224930494986231	0.0746337194110876	0.0430495477022762	-0.153529802792847	0.05	0.181333333333333	0.322333333333333	0.449166666666667	0.0187318910230306	0.0260722495688329
27	6.58442143089823e-08	1.0355633256267e-08	1.74462775642009e-07	3.19332443835755e-07	0.533517170628437	0.87346944330537	0.0415876423135033	0.984641759019316	5.50329807893375e-06	8.35667235675471e-06	0.633815531445437	7.90658721746997e-08	7.48036346811786e-05	0.000266381707846604	0.000650754500803462	0.00159786578853717	39.1185740741785	57.5832845018303	59.0154365046474	59.4031245553706	0.387688050723227	1.81984005354025	20.2845504811921	0.000370558239865204	20.6536219718419	19.8544784778369	0.226922053116141	62.9131091797093	0.04725	0.22225	0.36325	0.4485	0.00676758699096135	-0.0240958889612607	0.0789830171516883	0.102586376259594	0.0250442406144316	0.0278540040925259	0.000168278072193488	-0.0781644563630556	0.0882716602265151	0.0184185255680047	0.0580200720054859	0.0471666666666667	0.185	0.320166666666667	0.443666666666667	0.0504878882385773	0.0280252383247314
28	4.94192490812795e-10	2.70460601196857e-12	1.40665227021638e-11	2.53841198387444e-11	0.382113450226085	0.292969250813275	0.00051632275181816	0.123115147405765	1.17247409032477e-07	6.88007654744327e-06	0.234009011105365	1.36791074386323e-07	5.11886916670123e-07	1.01386944390497e-06	7.04027396358896e-06	1.06785165487109e-05	49.3471151837584	76.2591459692048	81.6338119144057	82.3977033327174	0.763891418311687	6.13855736351252	33.0505881489589	2.37723673526125	28.0660051966697	20.226293417827	1.41632637646035	61.5406502814988	0.0485	0.22775	0.36125	0.44275	-0.0946856314529724	-0.0582485328478164	0.0934791068504708	0.13731075650916	-0.0677817622356693	0.00897414872990863	0.0267314698231046	0.155509829748798	0.115217922677916	-0.0338596673233851	0.210768225163518	0.0555	0.184166666666667	0.317833333333333	0.454833333333333	0.0429651981866324	0.075530828818991
29	1.5345206804112e-14	2.49704582394148e-14	4.57492310769709e-13	1.03557711131365e-12	0.566006400198972	0.657309417052973	0.0594204878189072	0.880479169568616	9.52960696902641e-10	3.40305047803343e-09	0.393682309596538	1.52678421733753e-12	1.20813933596747e-08	5.48655835566289e-08	2.37834633063675e-07	6.99113067890153e-07	70.8052276199815	86.6222331720855	89.5701838347595	89.899594357099	0.329410522339458	3.27736118501343	19.0943667371175	0.0226086740244682	37.4188612968537	34.9383869293215	0.727538230086793	88.994953655074	0.05	0.22875	0.36125	0.4575	0.066453309276915	-0.0588189959758366	-0.0164094557150349	0.0880426566173053	0.0330043542340082	0.00243968801074549	0.180557381332244	-0.118655131945349	0.0357810190221992	-0.00619975348827122	0.174089962626934	0.0493333333333333	0.178666666666667	0.3045	0.448833333333333	0.0128173599918336	0.00905835806490531
30	8.41936509172964e-13	6.96009421057255e-12	1.43257154124669e-11	2.91500827737017e-11	0.488625606606228	0.160693632909056	0.0524391092405239	0.317261261597753	2.9135486169345e-07	2.80336188296125e-08	0.00964822589379351	1.20674859318349e-10	1.23169310759962e-08	5.40561969192462e-08	4.50446107878176e-08	1.38073295442606e-07	62.5548806655788	74.1506360577841	81.5911982038815	82.0707495546012	0.479551350719703	7.92011349681707	19.5158688890224	1.00020354229673	26.3061801213771	30.8390728668001	6.69871800703913	76.5914929861988	0.045	0.22325	0.364	0.475	-0.0543767308489799	0.0391357058932177	0.058201216264628	0.103791819961165	0.00603296739909389	-0.00665354034985862	-0.370888802122301	0.139553663829703	0.0273372330886014	-0.0296134827701513	-0.250757836536392	0.0493333333333333	0.181333333333333	0.3105	0.448666666666667	-0.142993808955771	-0.053412779610598
31	5.43658856595915e-09	1.64456979169596e-09	1.6531164231919e-08	2.95430796574051e-08	0.45872008537225	0.615762085563042	0.0332254601423702	0.954258483395914	2.29486304610769e-08	0.000340245635655156	0.153775220299632	4.56759209897186e-08	3.06882080437037e-07	1.23459515691129e-06	4.73127016784419e-08	1.36328646299594e-07	44.346212954697	61.8098048841784	64.8112784397163	65.3602943164369	0.549015876720659	3.55048943225847	21.01408136174	0.00329016131809112	31.2275478667161	12.8347240463008	2.03439639315729	62.3261381310015	0.04775	0.22225	0.353	0.4635	-0.128395495583763	0.0289262562135195	-0.0624538501073663	0.102895319207764	0.0334331378157278	0.0178661792740274	-0.160779648256725	0.163296447651244	-0.0190723430410123	0.00770689009298741	-0.0653395254298324	0.048	0.176833333333333	0.3185	0.449	0.0171704844052562	0.00138647503524394
32	1.37426015050501e-08	2.44731345562989e-08	4.62215337835339e-07	9.35687616244881e-07	0.773847275010467	0.956583954511418	0.219046543267703	0.941725905223307	1.92599145579628e-07	2.78506063242927e-05	0.882655606806599	3.20693843055195e-09	3.602835061164e-06	1.09307767046657e-05	4.06548451896446e-05	9.02651609844041e-05	42.4059845960001	55.5923187300796	56.5813804140416	56.6639482346654	0.0825678206238081	1.07162950458587	14.2579636386654	0.00534372692982288	27.1060009459889	17.5591589388532	0.0217868253621418	70.8070682622245	0.0525	0.22625	0.35275	0.4545	0.0153074215040959	0.0288395040846688	0.00482560105276265	0.122509768863654	-0.0105266873389392	-0.0082780260860823	-0.013106004868576	0.123330605199116	0.108644767265175	0.00469265513337752	0.0821331472295518	0.0528333333333333	0.1835	0.3125	0.453	0.0147856810498581	-0.000649137555468558
33	3.73646636291949e-07	1.23211100228592e-08	1.35135627287219e-07	1.69780519344583e-07	0.245620477216473	0.576221206736534	0.00759977850880831	0.4442843825792	0.000347280613028387	1.90695267003994e-06	0.238438838726014	6.76356894931212e-07	1.32522380072964e-05	5.33988924455263e-05	0.000133260565139334	0.000362619497434331	35.460172880863	57.181829235953	59.6496412755587	60.9976845983183	1.34804332275962	3.81585536236526	25.5375117174553	0.58519201492345	12.7964343751119	22.6865777958828	1.38980023096883	57.494498241196	0.05225	0.215	0.35575	0.47	-0.0208013920200576	0.0568145362130303	-0.0430657352810434	0.142684495847955	0.030273415217835	-0.0146719733204254	-0.0199716457883844	0.0641634342407156	-0.123845361623727	-0.00952708197021374	0.158911031023604	0.0488333333333333	0.185833333333333	0.31	0.458	-0.0266185011591989	-0.130262218400405
34	1.90243449636047e-10	5.53251485779817e-14	1.82834801213206e-12	4.41104707808911e-12	0.707586851238615	0.895991758111717	0.000231179271876869	0.970369775989029	2.9684188457893e-09	1.84121503935258e-05	0.928153224880086	5.80419161753777e-10	3.6648153587011e-08	1.67065544130498e-07	3.44029600393909e-07	1.0158475294409e-06	51.332220043354	84.8718333023571	86.3742097714348	86.5149090206178	0.140699249182944	1.64307571826066	35.1826889772638	0.00137971524372915	35.2044669726311	18.3468670475613	0.00813037900115887	74.9403739001865	0.051	0.227	0.35675	0.45525	-0.00664662352982448	0.070292917106658	-0.0524620611573399	0.133667121710986	0.0437266912035436	-0.00407983256431631	-0.0660540720413062	-0.0926159558089697	0.0116421142061751	0.0135506255054981	0.0944372208001926	0.0508333333333333	0.1785	0.3155	0.456166666666667	-0.191792448309354	0.0947214089292583
35	1.81660927200549e-10	3.13909412095747e-12	5.8525487227652e-11	3.76800376799997e-11	0.0750824328302159	0.353989651807303	0.00156446644497733	0.882367330102652	3.57417400800467e-08	3.17007202706441e-06	0.36274488990525	4.85522227180254e-11	5.41299957455803e-07	1.35236593410734e-06	7.51428159470943e-06	1.23671137435353e-05	51.4281391620825	75.9272612318018	78.2952304674618	81.4634896856369	3.16825921817508	5.53622845383507	30.0353505235544	0.0218947886637579	30.3677712855024	21.7107659218927	0.828367909505687	80.8629215945995	0.051	0.22975	0.368	0.44925	0.0199160228464859	-0.000959582277216578	0.0120422309251647	0.0960875240319452	0.0239673736936642	0.00580236056753595	-0.105030845204578	-0.0595333479609339	-0.0125432106750494	-0.0359014271915221	0.18110065265557	0.0516666666666667	0.184333333333333	0.322833333333333	0.4585	-0.282514542365915	-0.0607374400833597
36	5.44141799629384e-13	7.30911680817705e-15	8.81296874502711e-16	2.38541071105684e-15	0.779152011432741	0.0123960751735548	3.02261110817185e-05	0.789946273342393	3.70073685312662e-08	2.12054205316511e-09	0.610665295085097	6.4286594317815e-13	3.8429378473816e-08	1.87723860430712e-07	2.38257410414875e-07	8.00987711409061e-07	63.4555822384355	89.3187952851731	103.804371542377	103.883009319077	0.0786377766999067	14.5642140339041	40.4274270806418	0.070958507310479	30.3002736720919	35.8596585105042	0.259207269333274	88.7870301259307	0.049	0.22825	0.36775	0.444	-0.128253511279661	-0.0427117905611626	0.0364891180526401	0.125153826178479	0.00123714418522365	-0.00323700842686154	-0.301492630875544	0.0841493816351635	0.135282273713078	0.00489569593954958	-0.0743560171314808	0.0478333333333333	0.183	0.31	0.449166666666667	0.0148233257685419	0.00520301212887999
37	3.94289679681519e-12	2.0812848038848e-13	8.00140908576605e-13	1.94549579205056e-12	0.701621131554793	0.262201119086829	0.00221876570825255	0.313136910541446	1.37013958807627e-08	6.44360137902077e-08	0.831091783510074	1.68856885581429e-10	1.41695884672663e-07	9.26895685085447e-08	1.03555508267585e-06	4.35595343387643e-07	59.365615861243	81.9486166256684	88.2826511128806	88.4294420303049	0.146790917424369	6.48082540463656	29.0638261690619	1.01739840532855	32.2292294741001	29.2251902655244	0.0454975409156759	77.8982046319133	0.05475	0.221	0.36775	0.4525	-0.194211384273679	-0.106012385227345	-0.0918121124014381	0.148353480490638	0.0226913960739333	-0.0174843868527771	0.182009952051371	0.0334542474733421	0.170553676299085	0.0491546512589713	-0.0154216653234355	0.0501666666666667	0.175	0.3155	0.450333333333333	-0.0887595997911624	-0.0522900416577327
38	2.93363035271128e-10	2.05300282379894e-10	1.11236709237177e-09	2.26456220624607e-09	0.563781139519482	0.402566236705113	0.0311588463745604	0.642262371234643	6.02133328441612e-10	0.000123730174804603	0.888994883011559	1.05912440832959e-07	6.13987922191413e-09	1.46675066732002e-08	1.13479239431646e-07	1.945616049321e-07	50.4319587402424	66.5419805467973	71.3190957281622	71.6522952502564	0.333199522094219	5.11031470345915	21.220336510014	0.21579551394052	38.3145075066041	14.7349664388039	0.0194815025897697	62.182108402348	0.04975	0.23175	0.35875	0.44825	-0.089302623372567	0.0204435656674486	-0.00225328472945267	0.128589959102059	-0.0156947573363616	0.0236823769308774	-0.127085109745991	-0.0246552640180478	-0.236003201269137	-0.0126320803070585	-0.277307873103343	0.0518333333333333	0.180833333333333	0.321666666666667	0.446833333333333	0.0383160256964478	-0.100329652023112
39	5.5049732758814e-08	7.32896564361154e-10	2.58644606422724e-08	4.38555194088614e-08	0.416012095493345	0.981430752119174	0.00947362862028607	0.405082976829246	2.58962762976576e-06	1.6877593950653e-05	0.908565298146473	1.4550979022923e-08	2.3398241953369e-05	6.3915170417345e-05	0.000103461568784751	0.000208050153131527	39.4949045721005	63.6534379062141	63.7192910519152	64.380844378953	0.661553327037836	0.727406472738949	24.8859398068525	0.693185518055088	22.0988653655713	18.5126998913547	0.0131901512268087	67.1078552580204	0.047	0.2225	0.3535	0.451	0.0285083520035805	-0.0821205307516326	0.0117426738350515	0.129278918384652	0.0114814394145859	0.0222559008021176	-0.0292760937854668	-0.0131380918336213	-0.0261536673903816	0.00352158401180742	0.176226985560991	0.0506666666666667	0.184	0.312166666666667	0.452166666666667	0.0163785287532173	0.0196085887649276
40	1.48189187650482e-10	1.14784830207058e-11	1.44100743212101e-10	2.61975149231639e-10	0.411048543031404	0.576108135469619	0.00912484584968259	0.698564353530711	6.72335359573623e-06	5.88222697970395e-09	0.729967598204896	1.8429506563195e-09	6.27824302843282e-08	2.81661608312677e-07	6.1533360229496e-07	1.88836645075915e-06	51.8512184252395	73.0319382839807	76.1727965087775	76.84856241542	0.675765906642482	3.81662413143931	24.9973439901805	0.149969660465558	20.2703770739809	33.8732385199582	0.119141385503099	72.1517900564837	0.05075	0.21975	0.36575	0.445	-0.0360599449458909	-0.138020100630116	0.10353429405317	0.130053942318907	-0.0182826257014573	-0.0246141942343543	0.110091299826348	0.0768426177896354	-0.217116034187015	-0.00113551593113263	0.0145171828836566	0.0525	0.183	0.309666666666667	0.4415	-0.0805872844410226	0.00669103437122209
41	1.89770758173599e-06	1.7252125907298e-09	7.33060958526383e-09	1.4810972017309e-08	0.597428811608849	0.373100043463014	0.000243405974971785	0.225594471131393	6.39957066687121e-07	0.0152552328618275	0.332446813265547	1.30726781845463e-05	4.12695380183453e-06	1.74675930336067e-05	2.44001350169554e-05	7.11471488975979e-05	32.0171639498003	61.7003734211175	66.7853868730308	67.0642781863135	0.278891313282656	5.36390476519591	35.0471142365132	1.46842428203809	24.7879676773136	5.88674957590774	0.939343191439548	49.7813744602002	0.0485	0.22	0.355	0.4405	0.035151784124395	0.0170296369027345	-0.0404504740687262	0.142001515667052	0.0251267420985547	-0.0151952991916259	0.210003109667549	-0.0468388331020492	0.00997165934211112	0.00730169443725739	-0.0416613002451987	0.0433333333333333	0.1795	0.3315	0.450333333333333	0.00154763419284735	-0.222667463179883
42	7.00371777403749e-08	1.47780046890846e-08	1.94267121339819e-07	2.66710978319819e-07	0.291925716980838	0.68497639474815	0.0347438508814429	0.533659820001485	3.14832991671079e-08	0.00210730693835853	0.993458582647475	9.22712444707084e-06	2.90813956523349e-07	2.95526734212594e-07	4.20479236062224e-06	3.3273749172661e-06	38.9887817145936	56.7613442611182	58.7480004481768	59.8587194036154	1.11071895543864	3.09737514249719	20.8699376890218	0.387417853195075	30.6138824133686	9.45363816810641	6.72161022521323e-05	50.7060406791287	0.05075	0.2265	0.353	0.45475	0.0638106290267135	-0.00919723227698742	0.0152298009438372	0.106080588848448	-0.00245365841686436	0.0037576669704402	-0.209654797327065	-0.0309039237539825	0.0519048508825991	-0.0288335635571204	-0.0337933631113082	0.048	0.181166666666667	0.323333333333333	0.454833333333333	-0.0225309648051089	0.00963305152924607
43	1.03478940133278e-06	5.13347395386685e-07	8.35884360106563e-07	1.68512877198487e-06	0.80472640733062	0.244020674489647	0.0255965424282594	0.746623951218865	1.69981974396056e-06	0.000924081150930568	0.431521769462559	7.18430827741353e-06	1.91412531649876e-05	7.54395420831928e-05	5.26972594849687e-05	0.00014515202135573	33.3043428640958	48.4511931396992	55.088881354779	55.1500064696374	0.0611251148584415	6.69881332993828	21.8456636055416	0.104389820622146	22.9075601865825	10.9738192388722	0.618724219229989	51.3670822072971	0.04925	0.22125	0.35225	0.4625	0.0483231532260773	0.0517914668824433	-0.00124684342681267	0.0911628060805177	0.0539977362945682	-0.014835552550422	-8.70707616522516e-06	-0.0333413516810342	0.0330029484814753	-0.0414292139721174	0.069167996437819	0.0478333333333333	0.182166666666667	0.320333333333333	0.4545	-0.00539428432118909	-0.021056059858477
44	1.47477776260764e-11	6.98963241089067e-13	9.87639086885224e-12	1.3607906502126e-11	0.235057124781831	0.466345839098936	0.00423810740867755	0.627348857438126	5.4947534004424e-09	6.89894934176198e-07	0.46039948303367	3.51744804639491e-12	7.52771183580302e-08	2.34923359428767e-07	1.2370705238054e-06	2.63202364279595e-06	56.6362699595193	79.2664350944833	82.4584958290216	83.8684914222977	1.40999559327611	4.60205632781435	27.2322214627784	0.235673085553572	34.0058177254996	24.6431512969284	0.544923299406946	87.0450512741607	0.0515	0.2325	0.366	0.4485	-0.0395671525130952	-0.0981144954553979	-0.080011629704286	0.124860219997047	0.0231814725384038	-0.0329228984554734	0.0772275246145446	-0.18056020045614	-0.0629827316083074	0.0130562515874994	-0.0113427374154701	0.0493333333333333	0.184333333333333	0.318	0.456	-0.0652970468691796	0.0290795643582252
45	5.38276529091028e-13	2.39406489769428e-12	5.67105438244376e-11	6.30764209457187e-11	0.171150446758638	0.591674104860949	0.11504806198116	0.569955527451137	4.58036182913014e-12	1.93135294698263e-05	0.570891975385728	1.57671683409e-10	5.98854897946444e-11	2.03195999557242e-10	1.0267722012663e-09	2.32556992242582e-09	63.4779401726046	76.5307308459451	78.3692548651889	80.2420923991667	1.87283753397787	3.71136155322165	16.7641522265621	0.322756921806103	47.8588443247099	18.2558164498951	0.321192334158695	78.0617603723027	0.05375	0.22525	0.363	0.44875	0.00343639405154635	0.0142789856104406	-0.0153408481827718	0.123597400169915	0.0295309007122031	-0.0423549454437164	-0.00184131401089012	0.0209289992103259	-0.0554816224080636	-0.0209344896202194	0.136620570239209	0.0511666666666667	0.169333333333333	0.321666666666667	0.443	0.0235840575808912	0.0107894074682203
46	1.85621212595486e-10	2.43201484569543e-14	9.94545273407082e-15	2.3818878450471e-14	0.584242071323751	0.0356306264779936	1.95257228549305e-06	0.214344223039205	1.10923556290766e-09	7.12332574128443e-05	0.875993337555458	1.22976524442907e-10	9.54304554333756e-09	3.04431181066251e-08	1.09034611011365e-07	2.44986033434139e-07	51.3833286587324	86.6802356384578	98.3199960550119	98.6194227238302	0.299426668818342	11.9391870853724	47.2360940650979	1.54183939099266	37.1227231979701	15.7778052675658	0.0243517102317128	78.6542980951628	0.0525	0.22525	0.358	0.44675	-0.0698177212288557	0.109925996848204	0.0531957043253773	0.156372039459994	0.00697772378390664	-0.00271112328943745	-0.161018965144799	0.121567867202855	-0.0314065885781312	-0.0558951248340744	0.11937565884613	0.047	0.175666666666667	0.319666666666667	0.445166666666667	0.0277963017086884	-0.0681790549292833
47	1.31545794033536e-07	9.80989376751331e-08	1.1018436536409e-06	1.70577676031584e-06	0.393198026341646	0.736309709335434	0.095086498205356	0.55525683901716	0.000117355129115295	2.38936774908997e-06	0.220639705796758	4.29846471357557e-05	1.15548703040316e-05	4.4290742433549e-05	2.96832816882633e-05	8.47176014131784e-05	37.6623310373616	52.3545201796951	54.3895179845786	55.1185472378784	0.729029253299814	2.76402705818327	17.4562162005168	0.34798351471045	14.8347174944156	22.2533883489923	1.5002057554666	46.5795785778391	0.04975	0.215	0.36375	0.44875	0.0397812601648058	-0.0605874020945643	0.143113578002052	0.0807348331516491	-0.0308829242642158	0.0212678337006552	-0.0565331562835941	-0.152223213755287	-0.0829298361135939	0.00741568440716513	-0.335555490932206	0.0471666666666667	0.183666666666667	0.318166666666667	0.436333333333333	0.000111767054354629	-0.155950758217281
48	2.67818715661397e-07	6.63944366432091e-11	4.74067658349514e-10	9.47712063269363e-10	0.52306373603185	0.457659856438898	9.15081422373323e-05	0.457470249752055	1.83101602229088e-05	1.99251522250845e-05	0.646131434335033	1.2267823263016e-07	0.000177830928806935	0.000592798316129688	0.000166818841816794	0.000430947437527543	36.1633689318405	69.0910646657794	73.351717118363	73.759565246597	0.407848128234036	4.66850058081764	37.5961963147565	0.552077056614507	18.3574501223447	18.1964343241707	0.210812352399444	61.8138607586448	0.044	0.214	0.35675	0.457	0.0530283204812573	0.0195411468699101	0.100118678708865	0.128258852946116	-0.056740461080138	-0.0232264720739846	0.0144098325432299	-0.168040259257211	-0.0139167957843094	-0.0104137142068169	-0.00507851985884049	0.0471666666666667	0.179333333333333	0.315666666666667	0.452333333333333	0.00539375580611442	0.003441510176133
49	1.13047100198449e-07	2.7522104577923e-07	7.9393357220507e-07	1.07916053774122e-06	0.298950118595617	0.271835876254867	0.0745234463630831	0.0164340894127706	5.79852838302624e-06	0.000771658852800543	0.366659193000176	1.63366570908427e-05	3.31651800007025e-06	1.325917010535e-05	4.17284426311539e-05	0.000112816214095847	37.9814599058227	49.927562581106	55.2189887909408	56.2978604148811	1.07887162394036	6.37029783377511	18.3164005090584	5.75582364758748	20.553578808991	11.3081917544205	0.814955522537275	49.1869798289066	0.054	0.23	0.35325	0.4545	-0.134476359167684	-0.0694861967454392	-0.0119179426203308	0.0689274951279409	0.00169765257734228	-0.0610654836507427	-0.196776940551709	-0.0683597407791354	-0.0584549133026573	-0.105513833498691	0.146152065271703	0.0435	0.192333333333333	0.320833333333333	0.445333333333333	-0.103569053507534	0.0578938219420936
50	5.81856700595547e-08	2.49805413826078e-09	6.5477075388134e-09	1.36128280645309e-08	0.644299121884124	0.267599668395509	0.00336139095466698	0.713333153486796	7.12107550183253e-06	5.47060084259681e-06	0.799199935025917	2.69151646951485e-07	5.26638318081476e-05	0.00010011937433988	0.000396728381157623	0.000573986876413526	39.3784810293437	60.8532931974842	67.0586237967873	67.2717872739668	0.213163477179478	6.4184940764826	27.8933062446231	0.134970462707315	20.1604335462744	20.6650316720352	0.0647105447860667	59.8356924980003	0.053	0.22375	0.35725	0.44875	0.0398859657321493	0.00193011054573441	0.0330787800116675	0.109970235411724	-0.0713051433440301	-0.0222229732742187	0.00948227120579653	0.0795445475585052	0.0550076752117237	0.021201222884426	-0.0491454467609107	0.0513333333333333	0.186833333333333	0.3135	0.451333333333333	0.00181930288930011	0.002089980280124
51	1.23166284534222e-05	6.78455135104145e-06	7.14499252178099e-05	7.28505062903888e-05	0.199634365621917	0.716486461019286	0.1046622792638	0.802328120355744	4.67522413747316e-05	0.000404552734406121	0.80580156969833	9.99908420841171e-07	0.000487284337101735	0.000739079086732904	0.000569214724282597	0.00081044056234994	28.0270216375066	42.2441256395832	43.4920220694621	45.1370693484496	1.64504727898748	2.89294370886637	17.110047710943	0.0626677232617112	16.5754533198542	12.5110474407684	0.0604401776181476	56.493677507416	0.04775	0.2195	0.357	0.456	0.0273210364680004	0.00662406563463545	0.0183109621635475	0.105489425772135	0.00551051598817536	0.0268094649372845	0.02092698932509	-0.0241547135213762	0.0797955026820907	-0.0262000186963908	-0.184131080240002	0.0466666666666667	0.186166666666667	0.322833333333333	0.4585	0.0213895161203956	-0.159237666011517
52	2.99624690005382e-10	6.41177764004076e-10	1.37694771716565e-08	2.87191939343132e-08	0.676412309254384	0.916213057317173	0.180571056547268	1	2.65561751249569e-09	3.31948130473348e-05	0.915029128405636	4.13938267298228e-08	4.49419186193692e-08	1.62830180725543e-07	8.34670656506734e-07	2.04965414017943e-06	50.3880433233207	63.9577164689836	65.2560965403027	65.4302891042826	0.174192563979886	1.472572635299	15.0422457809618	-4.54747350886464e-13	35.4213368024684	17.2255146161388	0.0113843128219742	64.524283638698	0.0515	0.22825	0.35425	0.44975	-0.021699905958206	0.015225586030674	0.0119229265902397	0.10443257553604	-0.0185442982592354	0.00988094497645833	0.117817801809915	-0.0293202722926762	-0.0175413809243695	-0.0418922301111617	-0.174895812065622	0.0515	0.1795	0.314333333333333	0.448666666666667	0.0336792296318193	0.0465972444958816
53	1.11482643997899e-09	5.97197320984476e-13	4.4134696296275e-13	1.09245579188382e-12	0.726616986252247	0.0708336733884048	1.5427400103404e-05	0.969854006266355	2.83998848090541e-08	5.56151939406264e-05	0.120604447827913	1.10214797205441e-15	4.17739118096735e-07	1.79905532095793e-06	5.86755705996381e-06	1.70913567347e-05	47.6529556838213	79.6153450571364	89.6528402458789	89.7750808305354	0.122240584656538	10.159735773399	42.1221251467141	0.00142818944141254	30.8138827600615	16.2463991428376	2.4094536975299	105.640829336617	0.049	0.231	0.362	0.43775	0.0114359207849197	-0.154361487118948	0.0562658547899527	0.141662988933714	0.0568392427422615	0.0247249532580367	-0.300173466090809	0.193100000601418	-0.22023269392168	-0.0268108669371721	-0.130800165677982	0.0491666666666667	0.185166666666667	0.323	0.4535	-0.0297227814006366	-0.10792071565404
54	2.64162975280992e-09	4.07668346255762e-12	3.37740446049216e-11	6.32136343148688e-11	0.419568516465309	0.429167369967455	0.000313020017302595	0.787902166637498	3.69434357436551e-07	4.48266005765186e-05	0.0243020305220589	1.97983157493757e-08	5.16115920804745e-06	1.87206578249416e-05	6.85603657243536e-05	0.000170296974929643	45.853743913256	75.3446523680395	79.5854104548416	80.2369339497964	0.651523494954745	4.89228158175683	34.3831900365403	0.0723802385314229	25.8477537980198	16.6552275459526	5.07294728323905	66.3492430715918	0.048	0.22575	0.34825	0.47325	-0.0771326062077009	-0.08769630369549	0.0211167578103179	0.141930397456783	-0.0335701297100231	-0.0155319120792401	-0.0370544726509623	-0.0920591719047906	0.0275808712939712	0.0228275362549072	-0.0410209582771491	0.0468333333333333	0.184	0.309166666666667	0.450333333333333	0.0230963016334691	0.0109252468370087
55	7.53838129514561e-06	8.06643662236223e-07	6.10648510456026e-06	3.42565765812698e-06	0.0689044525912957	0.312795353909774	0.0117930996312394	0.956055918257538	0.000545161258542282	3.57202376281076e-05	0.23037939104786	1.95515215064731e-05	0.000160893882379401	0.000436258656887198	0.00163660197720806	0.00307198931777949	29.0776923495796	47.3758701307815	49.9999190349045	53.3088464273242	3.30892739241972	5.93297629654262	24.2311540777446	0.00303640809715944	11.9544804900943	17.0862364803088	1.43851750510476	46.9550345346896	0.05225	0.214	0.35975	0.4385	-0.0386052320434621	0.0808065442534995	-0.0397906293411096	0.11687578212973	0.0159031783823787	-0.0063360697061904	0.0397832559179743	-0.133925068644057	-0.115780529172308	-0.0364732524575919	-0.590604559896744	0.052	0.185833333333333	0.319833333333333	0.450666666666667	-0.0686458689930637	0.0104168432488239
56	1.01541270959993e-09	8.58268320724725e-13	2.85368943216027e-12	6.99212544946383e-12	0.762937858356369	0.250181678504916	9.18415968574154e-05	0.0278755205908777	2.23986462861892e-06	7.29030716688749e-06	0.159840218142989	6.81679067599255e-10	1.91906016090021e-06	3.30378972583209e-06	2.1677579369963e-06	2.83498231785084e-06	47.8475872210984	78.8109156731225	85.3434184153011	85.4343961267368	0.0909777114356984	6.62348045361432	37.5868089056385	4.83574955690801	22.3774678793161	20.1155099695188	1.97573707648189	74.5534991044201	0.06275	0.22275	0.357	0.43475	0.0260745391072374	-0.0737262101314693	0.0343800923033262	0.115049379078945	0.00523742992074655	0.0349255319131873	0.0973565585279642	0.0971551950633157	0.124558027334423	0.0230589006285374	0.017520789819512	0.0523333333333333	0.184	0.313833333333333	0.449	-0.0134327428954726	0.0485364023682313
57	3.78950916861682e-07	5.86325813712902e-09	5.00690492949988e-08	1.02109932837907e-07	0.677369357633206	0.641741391232109	0.0048523916741174	0.813271208767222	4.59204877033467e-06	0.000178749934931594	0.181151348992714	4.46647433487078e-07	3.69676391125745e-05	0.000126910306034472	0.000288073320301044	0.000678583137814184	35.4303898055368	58.8944600401228	62.1005468672229	62.273649085022	0.173102217799169	3.37918904489925	26.8432592794852	0.0557942577888753	21.0003274659393	14.0422396312788	1.78815311907238	58.5517838658936	0.05275	0.22275	0.35375	0.44425	0.00607904169726318	-0.0621812611352953	-0.0291893252547235	0.128183026793871	0.00842781806381546	0.00303445838005163	-0.143125115398038	-0.235715204701355	-0.206753074230685	0.0288484311086591	0.0372255667488494	0.0538333333333333	0.185166666666667	0.317666666666667	0.457833333333333	0.0197349781718014	0.00633362789266286
58	1.03041268531659e-07	8.33078600540744e-09	1.96734286892902e-07	1.65002537441824e-07	0.125050315964504	0.702425375540131	0.018299662678434	0.651676874183324	1.17109894545872e-05	6.72678705049656e-06	0.876006738386495	1.0763139434948e-07	8.99695450535775e-05	0.000106938066030183	0.000135431971926641	0.000279812583900475	38.176544896196	58.0853141140033	58.7165930290575	61.0694913649204	2.35289833586285	2.98417725091713	22.8929464687244	0.203792542291467	19.2098121146009	20.2694002926673	0.0243464044415305	62.1417900227673	0.0485	0.21375	0.352	0.44725	-0.10773607430661	0.0852163265559571	0.0860998910914688	0.113783143627226	-0.0167203983580032	0.00291929427790931	-0.183498221717424	-0.121436936581805	0.106852263819537	-0.0312671703255632	0.216532775615381	0.0505	0.178333333333333	0.308833333333333	0.445666666666667	-0.0376639769917365	0.0259164217860613
59	2.89920471711024e-07	3.78005342314765e-09	6.58643234311172e-09	1.26505596058195e-08	0.523164963343512	0.182930832184858	0.000931991310611817	0.46491020910184	0.00126712994024286	8.13406728038259e-07	0.19473117857859	9.44561295161498e-08	4.53023082439674e-06	1.27092098985088e-05	4.30778590684553e-05	8.29167021542274e-05	35.995985005793	59.9034157348942	67.0443635449992	67.4520130063393	0.407649461340043	7.54859727144503	31.4560280005462	0.534047381269374	10.3898051597535	24.3258371609827	1.68145538284261	60.5362766800888	0.049	0.21625	0.3555	0.4425	-0.150644387014072	0.0183866784267248	0.112289083167303	0.11389003953184	0.00257075538051405	0.0110561584114361	0.132161995281163	-0.141819709621134	-0.0450580455576939	0.0268805581623741	0.0516285870512579	0.0458333333333333	0.189833333333333	0.308166666666667	0.455666666666667	-0.0805429355260263	-0.114998000312041
60	1.28288019142456e-06	5.9382016980602e-11	4.11545635463376e-10	7.65261193437165e-10	0.443490303579021	0.424170600006141	2.03490885244974e-05	0.984655481090711	2.13333703057542e-06	0.000885686817169702	0.371011933268944	1.63806712669951e-06	2.43779057827127e-05	9.31865594529111e-05	0.000123327510760715	0.000331701003965606	32.8485334654033	69.3424802608424	73.6877683677376	74.275003418421	0.587235050683375	4.93252315757854	41.4264699530177	0.00036989629143136	22.471059012154	11.052479256512	0.800272418784516	55.2231552430626	0.04725	0.21925	0.351	0.45425	-0.10710620988033	-0.035259061908533	-0.219586353011881	0.135588158383243	0.0200906184062221	-0.0106251457490628	0.137913907708839	0.120296798791464	-0.141624182651299	-0.0327087327424032	-0.137331766808486	0.0473333333333333	0.180666666666667	0.319	0.445166666666667	0.011563820603011	0.0692941038336013
61	1.09263799461443e-09	2.56262511797012e-11	5.79698667982763e-11	7.19117918918282e-11	0.204051499307683	0.121691319692737	0.000698986368233842	0.699960292798757	1.04331856034094e-06	3.95962868372814e-07	0.97381101278474	8.01061069545462e-09	5.85616723214104e-06	2.43245095877727e-05	8.50157270672223e-07	2.74453097508967e-06	47.6948500240032	71.2318285654183	78.3176466315417	79.9307828993042	1.61313626776246	8.69895433388592	32.2359328753009	0.148513171931427	23.8464916666871	25.7139094508984	0.00107773823765456	68.5729697163787	0.048	0.22225	0.36325	0.4495	0.00888429172331778	0.00209390328399792	0.0065849213154916	0.122018115287249	-0.0540865819414633	0.00234599220308946	-0.0183546243290442	0.0439914521584413	0.0835850051759296	-0.0164453474146793	-0.133166139285464	0.0463333333333333	0.182333333333333	0.314333333333333	0.449166666666667	0.0145510514706541	-0.130299681276526
62	7.60367133995823e-11	7.57804965339004e-12	2.87461819204174e-11	6.05680688119129e-11	0.540077283473973	0.271168356167869	0.00443519000507969	0.970140609636821	1.72187830223708e-09	1.10270803157688e-05	0.663480375853639	3.17315642308257e-14	2.21970652926708e-08	1.09564641152744e-07	4.2704038045534e-07	1.40745704744916e-06	53.2365655895119	73.9605605758989	79.9630156130952	80.3384121579147	0.375396544819523	6.37785158201586	27.1018465684028	0.00140114979740247	36.2654691825901	19.3246970392593	0.189323361004426	97.9605542270786	0.05	0.2325	0.352	0.45025	0.00325951919776591	0.0817965362558179	-0.089405674497752	0.128833381738484	-0.032775950090166	-0.0125624778533825	-0.126288787104373	-0.086200007211348	-0.127531255177914	0.0319636453683874	0.0352121558049908	0.0501666666666667	0.182833333333333	0.309833333333333	0.445833333333333	0.0120683263750669	0.0276393524124591
63	1.35450885202518e-11	9.24674374426168e-10	7.10714299048093e-09	1.2961522889953e-08	0.465758115300685	0.511462166332654	0.479096596119307	0.172432538022201	2.47436368725919e-08	5.12108747673251e-07	0.107647382984973	7.2852034247197e-10	1.36892559886422e-07	1.37636446453708e-07	6.867041711136e-07	3.51981850909961e-07	56.8124054692016	63.1239789191532	66.8603046552234	67.3923263971228	0.532021741899371	4.26834747796966	10.5799209279212	1.86166691133712	31.0813583087656	25.2176690039778	2.58842424182149	72.3290578230085	0.04425	0.2245	0.36225	0.44	-0.144365104366215	-0.0642216028229106	0.00121069930639495	0.107735061615866	-0.0660968581766495	-0.0196920769251139	-0.221086565542224	-0.132393339447355	-0.0729192448527928	0.042652832276698	0.0457575028042392	0.0501666666666667	0.179	0.313833333333333	0.456333333333333	0.020723455760829	-0.110755145465883
64	1.0942828347049e-07	6.2597775721978e-09	2.68851576503226e-08	3.32014428513091e-08	0.229087314760372	0.275655063157768	0.00456138746502585	0.255157740410329	0.000167639513538294	1.05209484899053e-06	0.837572991223137	1.14576254185407e-08	1.44533066874814e-05	1.90457888858678e-05	8.74429007001664e-05	8.46811247489807e-05	38.0499535623967	58.7438373238547	63.6246849939926	65.0712040931976	1.44651909920503	6.32736676934292	27.0212505308009	1.29484093794872	14.1629467553939	23.8303671189587	0.042024545446111	67.6953365610494	0.04775	0.2185	0.3645	0.45275	0.0151923439658249	-0.0232626491948376	-0.0170412767709452	0.10519354433063	-0.0169604975528317	0.0336948667170639	-0.188058237488055	0.0292101455957734	-0.0803421213055301	0.0141983430278294	0.158555507191219	0.0528333333333333	0.187666666666667	0.317333333333333	0.454833333333333	0.00198079215857942	0.061943117496927
65	2.04048576847517e-07	1.67671677599601e-09	5.51800969121811e-09	1.00332517546918e-08	0.458710879931771	0.282135795990302	0.000992725300912739	0.377051573141204	1.49190251793566e-07	0.00366859465157614	0.308037037102628	3.40022152762618e-07	9.88235473285592e-07	1.9161611214838e-06	8.04472568640018e-06	1.39691353393201e-05	36.7371176434026	61.7655550690761	67.472123611602	68.0211619866968	0.549038375094824	6.25560691762075	31.2840443432942	0.780292907816147	27.5998510855825	8.44097519323805	1.03907355205411	59.2440792400173	0.05175	0.22575	0.3505	0.4475	-0.336619978848379	0.0107704889438272	0.00321335243266607	0.106563075349676	-0.000216796155578138	-0.0596238244337447	0.0949490799408974	0.178849615400262	-0.105680019706514	0.0223602980969801	0.178678699849433	0.0478333333333333	0.182666666666667	0.3225	0.437166666666667	0.0365457146956256	-0.0600455141422587
66	2.09944485316826e-07	1.04443446038706e-10	2.88046823183413e-09	5.25674286459281e-09	0.452539655840313	0.909183309186294	0.000540914605387233	0.849918610122707	2.26342413357431e-07	0.00170913146518725	0.188626198367982	5.32621725801883e-08	2.63189459415896e-06	1.07050462930948e-05	2.98937736910822e-05	8.28694973523886e-05	36.6770434980281	68.0695014579105	69.038620673251	69.6029037480475	0.564283074796549	1.53340229013702	32.9258602500195	0.0358050693434961	26.7939707993264	9.83832404633358	1.72831525310175	63.8977896828153	0.0485	0.2195	0.34525	0.437	-0.0371897167433443	-0.0146103441799752	0.056967930355817	0.151113253652217	0.00265826112815388	-0.00745041079626243	-0.00845800889839573	-0.0696004289448109	-0.0900866852378331	0.014427712733339	-0.0698204216012684	0.0493333333333333	0.1775	0.315166666666667	0.450333333333333	0.00189173443186581	0.0281704068391761
67	6.50434078847048e-11	1.45399885975477e-14	6.28844809384479e-13	1.21364779127882e-12	0.405421161145242	0.886390150116377	0.000171227960076584	0.503007065237156	1.52793187899225e-08	3.31998108199587e-06	0.191206721466203	3.49092558996213e-11	2.16823736359947e-07	6.41420037833006e-07	5.30942482409883e-07	1.15850494093936e-06	53.5605862899101	87.8101709008915	88.8378283321726	89.530016318291	0.69218798611837	1.71984541739948	35.9694300283809	0.448586296479789	32.0174589206963	21.6221355359121	1.70829510448311	81.6442764878021	0.04625	0.22775	0.35775	0.44925	-0.145579528839471	-0.153874923771752	-0.0976051970629611	0.126629944498029	-0.00063673340344058	-0.0247162486158664	0.09147455165606	-0.231466487518632	0.0718764311275916	0.0223713138397574	-0.486385192513629	0.0491666666666667	0.181333333333333	0.313	0.436	-0.0279186189943661	-0.122739429619357
68	5.59612135826417e-07	2.00664399102527e-10	1.44774702762227e-09	1.94501769062281e-09	0.248402855907794	0.365962276367645	9.81601085302014e-05	0.542932027905505	1.76683593791462e-07	0.0049422248828839	0.786788641796185	9.67910457609625e-09	1.62411906297807e-06	3.39295884743269e-06	1.74730714159059e-05	2.54988317128492e-05	34.6061838203968	66.5936753669594	70.6889024193151	72.0211663798764	1.33226396056125	5.42749101291702	37.4149825594795	0.370132546325749	27.2727540888845	7.90045921474484	0.0731610898019426	68.1093037238088	0.05025	0.2235	0.354	0.45475	-0.26539768406161	-0.212967656752124	0.124054265281432	0.103068618009917	-0.0333367786179579	0.0415377763687292	-0.291151558277676	-0.0209874735250565	0.0460249020394227	0.0426445612477597	-0.278495368346959	0.053	0.180833333333333	0.326833333333333	0.4575	0.00190194852730332	0.0189816805192016
69	1.762649705719e-10	5.20415197833494e-14	3.14740004679239e-14	8.15405983644931e-14	0.765306922121601	0.0558898081292699	6.44623840231489e-06	0.212671986203707	7.48701300216445e-05	2.31533017553341e-09	0.651734378401151	2.80760710678815e-11	2.58532310581713e-08	1.27656447946449e-07	3.5526108277021e-07	1.18167238184714e-06	51.4907900985199	85.0065836811773	95.6989087213951	95.7880224358596	0.0891137144644745	10.7814387546823	44.2972323373397	1.55314342050178	15.6836106132305	35.688446982962	0.20372049949583	82.1594986282559	0.05375	0.22175	0.37525	0.45225	-0.307832987363072	0.0247170155977584	-0.0744074390555316	0.128400015681663	0.0305592196087708	-0.00565348555928785	0.0657644700578632	0.205569490995678	0.0394714240833595	-0.0396731263403607	-0.0191279528442901	0.0481666666666667	0.189166666666667	0.317333333333333	0.447666666666667	-0.103700784887726	0.0318648977378716
70	5.33235214911333e-06	6.34184350836306e-10	1.45368607486741e-09	2.1038305289319e-09	0.283178038426431	0.164801834424154	1.61087752654472e-05	0.892522568832653	1.09363774386159e-06	0.0073150517192895	0.571295281396699	3.84798426562644e-06	1.35193423712541e-05	2.11471844729671e-05	1.04851022826032e-05	1.17327381900709e-05	29.8171529566243	63.9826674908763	70.6791037213188	71.8308780017032	1.15177428038442	7.8482105108269	42.0137250450789	0.0182555101519029	23.7558269838446	7.19393192925236	0.320520050114283	53.0054241482932	0.04725	0.2175	0.3485	0.45375	0.0939415760862002	0.0741851610969707	0.0120226717507046	0.154920632615107	-0.0120831229688691	0.00456024380808851	0.0234810378136867	0.0999629837518982	-0.0758954946655844	-0.0539016896058103	-0.0757474028685089	0.0466666666666667	0.178	0.322666666666667	0.448	0.0310953023059116	-0.136671821181363
71	3.66974989073369e-11	1.98577706162785e-12	2.38938326070975e-11	3.78284886810973e-11	0.303578237599143	0.478908927948266	0.00508775955069459	0.36281342463582	4.2488650791761e-09	3.46966469416393e-06	0.705582860393347	8.26706558907248e-11	4.04148334046048e-08	5.79699417645386e-08	4.67278068430488e-07	4.21548360455007e-07	54.7475558375736	76.9468927216803	80.3957712419215	81.4541806718335	1.05840942991199	4.50728795015311	26.7066248342599	0.828131353820481	34.5062423793825	21.5375576272108	0.142729090464854	79.5994469986931	0.04875	0.2365	0.363	0.444	0.0193539498199394	0.10638968256299	0.0499862675392065	0.11716216780293	0.00755925934412608	0.00657985280753493	0.0261997098229394	-0.0530206402837395	-0.0132221947692281	0.0680780750405952	-0.249602311559151	0.0528333333333333	0.187666666666667	0.318166666666667	0.447833333333333	-0.125909793718084	-0.0382453716313024
72	0.000968648616126796	6.12976050294729e-06	7.36813760006081e-05	0.000117982200812761	0.529265845947206	0.933568791046481	0.00832990959705898	0.9267298537598	0.024261059909596	0.000217936761716228	0.599401269201072	0.000333346346546865	0.00194306150970899	0.00316400229758592	0.00394282265744065	0.00475216529494555	18.5374200987717	42.4914035186375	43.4087907895009	43.8045917051932	0.395800915692234	1.31318818655564	25.2671716064215	0.0084566338437071	5.07587244039678	13.66975165025	0.27589986732346	40.8816821863884	0.05175	0.213	0.356	0.4465	-0.228854573547932	-0.117959606401982	-0.123625944198795	0.0996717314457164	0.0139570325913409	0.00657713599335068	0.0916607713691874	0.187048736369419	-0.00886205411886391	0.0138958937529301	-0.179320017331704	0.0521666666666667	0.1945	0.320333333333333	0.451833333333333	-0.0308729374627187	-0.0325493060840556
73	4.82342760352703e-07	1.42647722471875e-08	2.37360058571334e-07	4.81008600995635e-07	0.73522034524993	0.910729014398153	0.0152979252086413	0.774697108146037	0.000219561826010848	3.1090505238762e-06	0.393637083538624	4.26795411262827e-06	2.97502213210078e-05	0.000113952788036887	0.000355139625593622	0.000912172159052037	34.9204590334994	56.8431228825066	58.2489337139996	58.3633058902633	0.114372176263714	1.52018300775671	23.4428468567639	0.0819312454241299	13.6558020026041	21.7480541139885	0.727677361554015	52.7346480137622	0.04875	0.2255	0.3615	0.457	0.0465293166860677	-0.120481610398185	-0.00130885382532739	0.109262633482044	0.00159079727099383	0.00277389568510565	-0.132175477790428	-0.0994754465091614	-0.119680832983395	0.0686744195024998	0.0101547130647321	0.0475	0.194833333333333	0.3165	0.448333333333333	-0.153584757716507	0.0194873318191128
74	1.69293543557011e-11	1.38902718081302e-11	1.69386733608523e-10	3.45016374549614e-10	0.528002094898214	0.610690564313146	0.0476046627931035	0.529916819384122	4.60318152899626e-10	1.10484886173049e-05	0.582150995604248	1.29152656255564e-09	3.98772073993033e-09	1.70632522875489e-08	8.23714648299098e-08	2.34904805895043e-07	56.3505886458588	72.60495684544	75.7908989104399	76.1891340879592	0.398235177519382	3.58417724251922	19.8385454421004	0.394551060575395	38.8386690799889	19.3209935579198	0.302770116542888	73.0121817767372	0.053	0.229	0.35475	0.44325	-0.217273177812969	0.0715981207055489	-0.0635061568946916	0.116824956282305	0.0195745135765254	0.0114276670743373	-0.0197470991677542	0.0452056684643124	-0.0287824648664781	0.0409410809772249	0.0349022478472596	0.0501666666666667	0.178	0.3125	0.448833333333333	-0.12277575359133	0.00934828543995006
75	9.98972914441739e-07	2.57341450603838e-05	7.69485043006347e-05	5.27057995195833e-05	0.0983148967816954	0.216400059714694	0.317164646052597	0.770993562065748	0.000238035726305797	4.49353430039785e-06	0.430606830089762	0.000275028054099792	4.54907173263996e-05	0.000160924935870569	0.000250646256698346	0.000616223424778463	33.379019957305	38.966462569726	43.291279236706	46.0239476270799	2.73266839037387	7.05748505735392	12.6449276697749	0.0847249582338918	13.504155650382	21.0418786722312	0.621186194237453	41.4287342163274	0.04575	0.22075	0.353	0.4435	0.0182394972350403	0.0625199374723116	-0.0512509817916311	0.110802253084574	0.0394444787509983	0.00862581317004821	0.0983771205683389	-0.264676165765922	-0.122598508046561	-0.0151971984987305	0.280009843461087	0.047	0.1905	0.309	0.4515	-0.050656462647942	-0.0589651436824721
76	1.45724118402396e-06	3.74653431866276e-07	2.88364085687233e-06	5.03043338634923e-06	0.543727639127051	0.683637757424932	0.0492420544425266	0.218812566543135	7.11858251169436e-05	5.46605452799287e-05	0.393132160870176	6.54078905355357e-05	0.00027447352455464	0.00073248497188694	0.000990558645164683	0.00247658589440457	32.5780763583753	49.1980740825602	51.9354642858016	52.3041388370621	0.368674551260483	3.10606475450186	19.7260624786868	1.51214173979679	15.779065468354	16.2792047620751	0.729232245417734	45.4330085245334	0.04925	0.21725	0.35175	0.4425	0.0272299495385067	0.0133649895127477	0.0985805957150112	0.126621248095243	0.00922140189742458	-0.00576680862746623	0.247687398098085	-0.058622056512192	0.0542730690364565	-0.0394671772419941	0.147007217498236	0.0548333333333333	0.184833333333333	0.313	0.451166666666667	0.0119002951874623	-0.135745126457332
77	6.718886952699e-09	3.24677268467451e-08	2.4799252551039e-07	7.49317421859387e-08	0.0267397299639108	0.150191795130015	0.0585622266891234	0.164723776749061	6.1240549158013e-09	0.00244498454532582	0.297798362997074	4.59791642070413e-06	3.61927686114755e-08	1.14512270681125e-07	6.79458132590299e-07	1.46466649921692e-06	43.9034738914415	54.935586076339	58.1396413832626	63.0471793182223	4.90753793495969	8.11159324188338	19.1437054267808	1.93031691704937	33.7948569444216	9.18131379992337	1.08402731040587	52.5397333841212	0.0465	0.22525	0.3495	0.46075	-0.188492024095758	-0.0462572809389206	-0.0781790850227701	0.109368671919035	0.00795333207107696	0.0210474738168308	-0.0131430225767305	0.0337635461350101	-0.0728008814156186	0.00227101758793655	-0.312866200229595	0.0526666666666667	0.177833333333333	0.320333333333333	0.450166666666667	-0.0568654764718212	0.0315225937183725
78	2.17431271142542e-06	1.81220777549717e-09	3.05265188784213e-08	6.44690911647266e-08	0.742114446904029	0.871553718729316	0.000853774723277652	0.408775970017274	2.05241143962957e-07	0.0216046878697139	0.901929280534761	1.34276756861841e-07	2.25912988633732e-06	8.11980460366581e-06	4.34121392131236e-06	1.30154956162745e-05	31.7279555873538	61.5878872253743	63.3139932470949	63.4222701525578	0.108276905462844	1.83438292718347	31.694314565204	0.682357901003343	26.9831092725144	5.27734341462929	0.0151842913073779	61.5872184299568	0.047	0.21875	0.349	0.44425	-0.00304066579371536	-0.00932862935486392	0.0141744738163991	0.141540642822268	0.0149730088624163	0.0242494774489022	-0.0536835301025257	-0.0466416473243814	0.0207911594073675	-0.0569303054401555	0.064392455935638	0.0435	0.176666666666667	0.326833333333333	0.4455	0.0274047897042948	0.0324474865569092
79	5.66298626840355e-09	5.01181870767237e-11	2.08137010037092e-10	4.43527688828529e-10	0.59482348786677	0.31984361242592	0.000977666155264568	0.00925897904004733	7.67955644186972e-07	0.000178884126588439	0.593805540454408	1.51799844031361e-06	2.31718307781406e-07	1.04153425162089e-06	3.88825752235074e-06	1.17156866082727e-05	44.2609301137418	69.7242898801996	75.3037710498174	75.5866453034396	0.28287425362214	5.86235542323993	31.3257151896978	6.77217766854073	24.4366057278858	14.0408283841043	0.284440309082129	55.4196124579773	0.05475	0.2215	0.357	0.44775	0.00287209837303661	0.0129125814907292	-0.0719881295141983	0.111810716950366	0.0435034723358238	-0.0209182763619293	0.0223407065263327	0.125927668666832	0.00911443443774678	-0.050251708368559	0.145939961827017	0.0433333333333333	0.181166666666667	0.320833333333333	0.453166666666667	-0.172034229234732	0.0146322280535885
80	5.9754998441701e-10	3.3836375663001e-11	1.23564433307487e-10	2.55842380466094e-10	0.54323748292836	0.278331594343924	0.0032909603053631	0.203803533266333	8.56263386276624e-09	9.6513909771374e-05	0.875857788461174	1.9047446314964e-10	1.0374789464433e-07	7.35040912335801e-08	1.69041704069987e-06	8.64474318353597e-07	48.951833488376	70.6076769765205	76.5356712337598	76.9052435533376	0.369572319577856	6.29756657681719	27.9534100649616	1.61490603824041	33.1429484496002	15.2037043538548	0.0244054114646133	77.610567197927	0.04575	0.2295	0.359	0.44025	0.0141863766046369	0.0963601394796216	-0.155975397224534	0.0823182295505551	0.0327808732481944	0.0196574584314385	-0.0294221568884447	0.102525147274516	-0.169748519242374	0.0589886900224166	-0.0557098220018531	0.0513333333333333	0.182166666666667	0.321333333333333	0.441833333333333	-0.0910326893622513	-0.00981059356210491
81	1.64948978615744e-07	7.05422398825142e-09	3.07167433859634e-08	3.93888628267552e-08	0.245503489820326	0.289205543631404	0.00391114775616149	0.939510640183094	4.3896248430844e-06	3.2063681913533e-05	0.341106158370941	1.62575655657977e-07	4.98239142816756e-05	0.000188787244581206	0.000215137470857032	0.000574898005037948	37.1855826824976	58.468678581019	63.2987901809392	64.6475017417179	1.34871156077861	6.17882316069881	27.4619190592202	0.00575852378779018	21.08670793688	17.2913875075501	0.90626954938125	61.1067563529894	0.0485	0.21675	0.349	0.4445	-0.00117870167205697	0.0181727410467247	0.0535336014420897	0.140706421080192	-0.0139562720612674	0.0122220311499157	0.260657096429372	-0.0334765424053316	-0.0174865996321297	0.0144028843557539	-0.127261590698276	0.0488333333333333	0.1795	0.309166666666667	0.454166666666667	0.0266319875182408	0.00204564402946062
82	7.18257812984256e-07	3.86860497231928e-06	4.09851491884967e-05	7.21471426561356e-05	0.674591146854639	0.90668651210312	0.436103841964618	0.653221064041195	0.00017110847658177	4.28493911249507e-06	0.888983377717975	8.53643963867436e-06	4.549734697954e-05	1.16599212523716e-05	0.000420436250443589	0.00010203422078731	34.0779435550794	43.6091580221982	44.9874607405218	45.1637392330813	0.176278492559504	1.55458121088304	11.0857956780019	0.201863256418619	14.1244145126766	21.1329621846107	0.0194855675126746	50.9118399509448	0.049	0.21475	0.35775	0.44625	-0.120953358886767	-0.0872535583525119	0.0878450977209524	0.0846376114396911	-0.00867353803603849	0.0106209334727606	-0.225936420451258	-0.0215077218313866	0.0195128315852765	0.0225691313805489	0.202515330250041	0.051	0.184166666666667	0.3135	0.447666666666667	-0.112768642467601	0.0336263949420531
83	5.26187877754835e-12	4.27022963708605e-12	7.41535003139996e-12	1.60613574684567e-11	0.552958147320145	0.143664692361252	0.0100538481610718	0.279627932568578	2.14660356897893e-08	1.00594920555031e-07	0.253969637387117	1.35512176972453e-10	1.93238728980765e-07	3.39577311171874e-07	4.45747398738165e-07	5.19762548013886e-07	58.7689288190741	75.2411996929441	83.1258431787428	83.4778875304764	0.352044351733639	8.23668783753237	24.7089587114024	1.16889729500872	31.3572072600291	28.3625044813671	1.30133432610819	76.3178672505548	0.05125	0.22725	0.3635	0.45575	-0.0125943751303891	-0.0472012398175017	-0.0795204750863128	0.108159535934667	0.0277277301235802	0.0433906247389215	-0.00673834441887541	-0.0990748147794335	0.0399639909076394	0.0253506688595384	0.0557115689614089	0.0465	0.181333333333333	0.312166666666667	0.444166666666667	-0.169830429472518	0.0516188629308117
84	1.16599279104987e-11	2.00704488744305e-14	1.42851606436202e-13	2.489212057981e-13	0.325414758538635	0.295928881411658	0.000163702623700556	0.268271378678431	5.00066337693769e-07	2.05514331723639e-07	0.01436470305895	1.83301648229277e-10	1.21211268388455e-07	5.59291920164247e-07	1.22926289771255e-06	3.87938353317931e-06	57.1226604263429	87.1022709680619	92.2423946234412	93.2094535998622	0.967058976420958	6.10718263180024	36.0867931735193	1.2255644790057	25.2635648438099	26.9805381938168	5.99276079622541	77.7022404760426	0.0455	0.2195	0.36325	0.4585	-0.0487877283968575	-0.0621827760206405	-0.0173551294122867	0.127116544707139	0.0114357207954735	0.00991291675270886	-0.070319721163034	-0.0203434067997279	0.110952529666505	-0.0356303411692535	-0.0401177682592736	0.0503333333333333	0.178666666666667	0.313166666666667	0.433666666666667	0.0122679099910398	-0.217560326791775
85	1.30936698545621e-07	1.00155823921789e-06	1.50691021937043e-05	2.80712207874109e-05	0.761134607315982	0.972048327173992	0.524854371418717	0.646810871281699	2.93895597023026e-06	3.34467589470387e-05	0.856817012833914	8.31477890216386e-06	3.30146060810066e-05	0.00010849196166264	0.000206072344446039	0.000466347144467784	37.6721059753036	46.8593270465062	47.6413007001247	47.7337113403628	0.0924106402380858	0.874384293856565	10.0616053650592	0.209944546592851	21.8560037910447	17.2111496358993	0.0325540615503996	50.9813744918166	0.05125	0.22675	0.34925	0.454	-0.0534358367863611	0.018027465794165	0.00830872958087761	0.0935759653426343	0.0347647028362239	-0.000389968145725231	-0.253056289553599	-0.00330015642658614	0.00227954026549086	0.000777871821333907	0.0327936071262227	0.0533333333333333	0.188166666666667	0.3095	0.452166666666667	0.0145656764971479	0.00434600848913176
86	2.10610874098147e-08	3.05290468685036e-09	1.12931404654401e-08	2.26889376276874e-08	0.599961320478642	0.345041456608212	0.01077699126964	0.327982310178134	4.12652562424249e-08	0.000466838292128599	0.97376370544363	1.1499584908824e-06	2.72993254945311e-07	7.68386593987526e-07	5.10860039373212e-07	1.17891834015604e-06	41.5114303759183	60.393595279158	65.7378409590019	66.0128951982988	0.275054239296878	5.61929991914076	24.5014648223805	0.95684796610567	30.0890600001494	12.2436735157589	0.00108163677577977	56.134590732462	0.04925	0.227	0.35475	0.441	-0.0160752487064684	-0.0412930092308269	-0.113703996613459	0.117577736800648	-0.028535729802108	0.016667214234972	0.0644312417209064	-0.0963474160900159	-0.21332724960734	0.0534125664000868	-0.233263196089454	0.0536666666666667	0.182	0.321	0.441333333333333	0.0204848361685187	-0.00350541688837057
87	1.68436361835713e-09	5.18153867066303e-10	8.73225316767078e-10	1.75950273082956e-09	0.544640427374298	0.166329230714585	0.00777243580083884	0.277548129961581	3.73134274457163e-06	1.02420942600179e-06	0.217825259022886	1.49002091706362e-08	5.79842914356087e-06	2.37797291288247e-05	6.78490792137198e-05	0.000187229151549697	46.792619813139	64.4421592602012	71.8970326535782	72.2640393239781	0.36700667039986	7.82188006377692	25.471419510839	1.17905663325473	21.3981334200816	23.8820762869836	1.5186410483384	67.0494959941832	0.0475	0.23275	0.363	0.438	-0.00502394626846341	-0.159057773142002	0.00730475513883989	0.0860771802969315	0.0558694631941404	-0.0109642329292152	-0.116359524338682	-0.0403815996351064	-0.132363356865636	0.0507320877690949	0.127905702327077	0.0523333333333333	0.194166666666667	0.315833333333333	0.4505	0.0396547375626185	0.00385711628933099
88	0.00269116891844022	5.47535737904493e-05	0.000143348911721917	0.000247122431402168	0.71058460756831	0.460209326171545	0.00776736474949013	0.822203756885211	0.00244426791889612	0.00630446523963282	0.554768247878142	4.21788004231551e-05	0.018743917941203	0.0247511027120443	0.0845393850922557	0.0508493535816222	16.2585296072066	37.0829531275813	41.5941765503376	41.7318702798002	0.137693729462626	4.64891715221893	25.4733406725936	0.0504952355895512	9.18185033327973	7.46115188574913	0.348843993453556	46.6310407906857	0.0495	0.21725	0.34575	0.455	0.0515161074035879	0.00418107108957487	-0.167497914123773	0.12407773657259	-0.0389508400084621	-0.0353963914967177	-0.199739036087647	-0.0085718711743011	0.0665796708856227	-0.00406658062875232	0.156330519074196	0.0505	0.192333333333333	0.3195	0.449	0.00704161671547931	0.0106232213340949
89	3.79296063369403e-11	1.08700244831124e-10	1.04435977901557e-10	1.19788995133432e-10	0.181587625461198	0.0568395273278482	0.0125749065277087	0.112245544437301	3.10361513552367e-10	0.000345458845894937	0.57118901873608	2.56169547205103e-10	1.90272847475582e-09	8.44996668574839e-09	2.70435514407656e-08	8.51056265812781e-08	54.6790948056587	67.9793296640564	76.9322815274209	78.7168640413001	1.78458251387929	10.7375343772437	24.0377692356415	2.52231708714771	39.60829951694	12.8062742371494	0.320697092578484	74.8122223838988	0.043	0.23575	0.3545	0.44625	0.0643053355800434	0.00924946699625027	0.0340586526345294	0.0750909567919757	0.011846683656889	-0.00279974821826524	-0.387053641915649	-0.170197245654565	0.218249527156039	0.00312652901744259	-0.0155880915464745	0.0498333333333333	0.183666666666667	0.32	0.452	0.00853709990690163	0.0261697549451663
90	1.89968904971918e-11	5.35213400026767e-14	5.44005251071379e-14	1.43300824368182e-13	0.849334031547686	0.08931034060285	6.76231453475145e-05	0.00930666770633168	6.49299730613259e-08	9.19131580827162e-06	0.102532828248498	3.76593165921567e-09	2.6087509908262e-08	1.28678169577206e-07	4.03864053060731e-07	1.33863980540106e-06	56.1119395404385	84.9448364004784	94.4505159325417	94.4866038582404	0.0360879256986664	9.54176745776203	38.3746643178019	6.76300942810622	29.2103935064024	19.6725304667198	2.6656981043343	70.416030783359	0.04125	0.21925	0.367	0.44225	0.045200134359702	0.0712867590563151	0.032878925791177	0.140759357086033	-0.0563329466551312	-0.000330872785689258	-0.358654107650694	-0.127439649456459	0.131021909235653	0.031290863051631	0.126293848513008	0.0525	0.1755	0.324	0.458833333333333	-0.00511460215756551	-0.0103887328303477
91	2.15589704889772e-08	8.31680031780837e-10	9.75945286615479e-09	1.92634980662079e-08	0.568770280593344	0.692078080807671	0.00925802416246375	0.487794475148684	1.12152837466777e-07	0.000161049629577452	0.663494395051502	2.61113192509903e-08	8.04470552867812e-07	1.8399141103228e-06	1.63527217320898e-06	2.7001349005005e-06	41.4624479231861	63.3654914810031	66.0920397864247	66.4167841984818	0.324744412057044	3.05129271747865	24.9543362752956	0.481387571465348	28.1519806670167	14.2384091362946	0.189306553053029	65.665750230534	0.04825	0.22475	0.35075	0.44575	0.0509484363349678	0.00243593081724142	-0.0817303944434388	0.11252168997288	-0.0791987327090565	0.00721790985957854	0.0292628196284456	-0.133651005629967	-0.0752675790328842	0.0193098314956553	0.160696050854098	0.0513333333333333	0.181333333333333	0.3145	0.450166666666667	0.0243857045491199	0.0337631740223307
92	4.92996117357488e-06	1.50637092138361e-08	2.70584932051175e-07	3.60877520328166e-08	0.00841686543879688	0.148288281048096	0.00025934681959976	0.481470404647007	2.05128212759201e-05	0.000561139912277311	0.402379809033354	1.93799789849872e-05	0.000150994536938498	0.000128042521170627	0.00122698338970742	0.000669130613792656	29.984571843117	56.7170346677158	57.9220429570996	64.8646011173551	6.94255816025543	8.14756644963927	34.880029274238	0.495530924881223	18.1410782681305	11.900662216085	0.701202865311643	48.7298756917042	0.04675	0.22375	0.3435	0.4525	-0.259119122230478	0.0469642444948096	-0.00728096201862546	0.0928726809717422	0.0081885343974862	0.0322470999485691	0.0309086042173747	-0.00548910638632293	0.0642453386726039	0.0072486485226985	0.067465206118029	0.0498333333333333	0.188666666666667	0.3105	0.444	-0.0072941718227888	-0.299877801819199
93	2.05429523750755e-13	4.32166897725402e-13	6.55321968094156e-12	1.64606621545934e-11	0.935165737699272	0.686426106685116	0.0826131382000309	0.595394211113938	1.67065735770381e-09	9.59919050887867e-09	0.455097969830351	8.30678193508579e-14	2.70533090058053e-08	1.32404567814365e-07	2.24269737082455e-07	6.85141282237997e-07	65.4642479745526	80.3320290493139	83.4133774993752	83.4199948868772	0.00661738750204677	3.08796583756339	17.9557469123247	0.281998653103983	36.3243237754577	32.9207761764683	0.557923841730371	95.7452345952545	0.05375	0.22725	0.35625	0.44475	0.00686915267264953	-0.0991558288014138	-0.0692259030297288	0.145545687049716	-0.0303587859010898	-0.00750937891881245	-0.032168888319669	0.0309723057109606	0.144835879224715	-0.0365367386062732	-0.0299060094247101	0.0513333333333333	0.178	0.301333333333333	0.452333333333333	-0.0332504706205271	-0.0302995372759535
94	3.40305135048801e-06	4.25451021709121e-05	0.000411739399691329	0.000560383711569349	0.392690100716983	0.892091447422252	0.65742253932074	0.0210269687338458	0.000145271464071529	0.000819585023748245	0.397996723017938	1.9545519078304e-07	0.000132236407289825	0.000176651925999397	0.00100432878826859	0.00105499180941744	30.774695246997	37.7147084307944	38.6586533057416	39.3892492105952	0.730595904853544	1.67454077980074	8.61455396359815	5.32455571162382	14.4325258191111	11.1963474076729	0.71437048712869	60.6431337534366	0.0545	0.2135	0.3565	0.45475	0.0259758714415748	-0.0606941252033995	-0.0417309877608746	0.0737895380131213	-0.0318335246680769	-0.00537030095143018	-0.0714293447986358	-0.0293935837614655	0.0594723380750717	-0.0180556766493472	0.0282218029314612	0.0443333333333333	0.182666666666667	0.324166666666667	0.446166666666667	-0.0121307770766306	0.00984157259954273
95	9.5605460181656e-08	1.1920471824222e-07	3.37495921901062e-07	6.84337285099732e-07	0.758103590017088	0.350655451341253	0.0587932513674936	0.657331105792011	2.20661765666421e-06	0.000223371483506516	0.0958510846158932	4.4407807032452e-10	1.90976091868332e-05	2.45294397701869e-07	3.03105452242116e-05	2.56471752116836e-07	38.3341757314047	51.8975408885017	57.3696899940987	57.4645367859412	0.0948467918424285	5.56699589743948	19.1303610545365	0.19678181877407	22.4061893402559	13.6235033075427	2.77325472142729	75.5836682100654	0.0525	0.22975	0.34875	0.46075	0.0417437655006474	0.0274963212488344	0.0904484180717218	0.0693430852760872	-0.055340600694221	-0.0540674855949623	0.0846701304682834	-0.0931124097088195	-0.113502350857504	-0.0307901649579689	-0.0469263715569639	0.0505	0.1905	0.313333333333333	0.443833333333333	-0.133781888336991	-0.136312246608061
96	5.55860976749596e-14	3.10927326858835e-13	3.58673914357804e-12	3.93707403085714e-12	0.160674086773037	0.334396414787336	0.0681794109533995	0.269895901561423	5.61889421884692e-10	5.52867718064845e-08	0.324832237362867	1.04705657284112e-10	2.16756085436085e-09	1.06853506482018e-08	4.02044342944327e-08	1.34282337919e-07	68.1568593379125	81.0609174896817	84.813315312982	86.7811857295164	1.96787041653442	5.7202682398347	18.624326391604	1.21727599862925	38.4495011544568	29.5219583605904	0.969390484431642	79.0373412708549	0.051	0.228	0.3675	0.4455	-0.0754934689532005	0.0544921905568265	-0.0867443092494205	0.074268631298132	0.0112791981439993	-0.0486704725148161	-0.0811794658787904	-0.150150642670758	-0.125226859952613	-0.0136296519440609	-0.405595771244821	0.0461666666666667	0.177333333333333	0.315	0.4555	-0.00247530080325543	-0.0372916226032458
97	6.87360795725291e-15	6.51920771103817e-14	2.65880066286383e-12	2.81114164401404e-12	0.151000460632217	0.690869017087134	0.177375826250484	0.819663531602513	2.49080644145174e-11	4.05865227311496e-08	0.888922818128756	1.18575436462657e-12	3.76410497410192e-10	9.4653921929146e-10	8.31995991404043e-09	1.49891339605424e-08	72.4563050277429	84.5103057590604	85.5073273472008	87.5694423286623	2.06211498146149	3.05913656960183	15.1131373009193	0.0519738582520404	44.5410413312966	30.1212227328942	0.0195069708825031	89.5841886440936	0.048	0.22725	0.3715	0.44375	0.0496591386702512	-0.0466475413946913	0.00749062806683703	0.0828051777145311	-0.0256969902981991	0.00313034640667515	-0.0225319618244881	0.0935881291395379	-0.084873984914886	-0.00940899795624592	0.0791753863091617	0.049	0.173	0.318333333333333	0.445166666666667	-0.0955932496757695	-0.113134539440312
98	2.98967520054059e-13	1.12186553669878e-11	3.21407833206501e-10	4.42663109357772e-10	0.251161174437831	0.775267269628416	0.451627176111799	0.421990587145784	4.57854603516263e-11	2.53163080891711e-06	0.271679195815165	1.01830719961721e-10	6.51600444154211e-10	3.50194296372858e-09	3.64177010778033e-09	1.35134542481024e-08	64.6907201819558	73.0831800367159	74.2744961079588	75.5913293612975	1.3168332533387	2.50814932458161	10.9006091793417	0.644764953462982	43.3494940846085	22.1423476071632	1.20824892238124	79.1036109395324	0.05225	0.23275	0.3595	0.446	-0.0338240750055574	0.0139326514725752	0.0154245920870321	0.0944250162589227	0.00343950591260527	-0.00676244263716068	-0.0134417228090889	-0.0219229922608174	-0.0793314199847432	-8.05679083612345e-05	-0.0322141522137367	0.0486666666666667	0.178666666666667	0.314166666666667	0.457166666666667	-0.060778044374044	0.0362951566351442
99	3.68859816693008e-08	6.79458804026332e-11	1.79008262201651e-10	4.26156950075244e-10	0.881487965095591	0.248530435039308	0.000217189254408318	0.330883008521915	1.89344188468053e-05	1.958839860546e-06	0.435907997790209	4.90573790126891e-08	1.9684538865954e-05	7.1474780728077e-05	8.56752860007589e-05	0.000217047003616217	40.3358422812016	69.0390245307572	75.6603171629977	75.682542969982	0.0222258069843519	6.64351843922486	35.3467006887804	0.945438905120682	18.2935801109597	22.6349953779281	0.607030704506542	64.1023145446812	0.044	0.2175	0.35725	0.45725	-0.0595636747602022	0.0364610114859368	-0.0804778695933236	0.146985058534841	0.0109965027950374	0.0213824406644775	-0.309334090445088	-0.083828011405424	0.0776856762411667	-0.0116810715122086	-0.0338850977292024	0.0481666666666667	0.182666666666667	0.3115	0.449333333333333	0.0347412828937796	-0.000280170127009067
100	2.04728605090402e-07	6.9213828448962e-07	5.92819791744701e-06	2.51948389260992e-06	0.044655243081667	0.272063783325328	0.0971741003539224	0.40253784504382	2.72343261380054e-07	0.00119323456226195	0.928140291122895	5.61765846738177e-06	2.90732922282519e-06	8.0379258778893e-06	2.47425448769202e-05	5.14893343395496e-05	36.7301010701776	47.7406366013602	50.0767464707606	54.1083588610782	4.0316123903176	6.36772225971799	17.3782577909005	0.700731987698873	26.4365139061956	10.5007909440883	0.0081333144535165	52.0143797995075	0.05275	0.21975	0.3495	0.45425	-0.00792103951920832	0.0310199334938517	-0.029719052711769	0.0783358997098873	-0.0157604716775775	-0.0237006087989234	0.0234812700359816	0.0790879450197799	0.0531123819602669	0.00812627466165155	0.309493568230031	0.049	0.178	0.318333333333333	0.455166666666667	-0.0254729749723942	0.0319630093846309
101	7.87500720308409e-11	9.03011025990026e-13	1.09071240110033e-11	1.72992698101306e-11	0.299664616485685	0.465998118556134	0.00150685040038399	0.554304685297064	8.43237543496169e-09	2.30320672007169e-05	0.0337728766471483	2.08962921904277e-10	1.05589274007144e-07	4.71063219611824e-07	4.85909984373954e-07	1.43602923841857e-06	53.1638034947828	78.6981278343592	82.2271431484623	83.3028292340823	1.07568608561996	4.60470139972313	30.1390257392995	0.349661718855714	33.1727556215883	17.9205504673628	4.50616529844228	77.3892381193665	0.04675	0.22825	0.3705	0.46825	0.0437713354003687	0.0230700733758111	-0.0635313007850008	0.121332028404588	0.0669181123931791	0.0355976136423456	0.0357918390458017	0.147511875696056	0.0777725065441027	0.0177022792380869	0.0626716163485046	0.0493333333333333	0.181	0.329333333333333	0.446666666666667	-0.0480886760172057	0.00765668672464487
102	2.12512657989488e-13	4.42467804284802e-14	5.1016675476588e-14	8.60315201819266e-14	0.301568021058188	0.0671532924354287	0.00143698804112268	0.907610607323825	1.41490390916537e-07	3.94367836906197e-10	0.237611914459367	3.41719164905653e-11	1.49182271015371e-09	7.8514192510903e-09	6.96695740083398e-09	2.5307293899404e-08	65.3943785415249	85.3638285072448	94.5971452411541	95.6643926437828	1.06724740262871	10.300564136538	30.2700141022578	0.0134682783896096	27.7023545566553	39.1405481825968	1.39470635275757	81.6947938654527	0.047	0.22475	0.36725	0.4595	0.128608584664208	0.0332781225942795	0.0650851845762017	0.113990157848315	-0.0147561184417739	-0.00446212590068271	-0.0508418311796932	0.0242386190250244	-0.106922741714481	-0.0313158447806228	-0.102569027106308	0.0465	0.181666666666667	0.307	0.4475	-0.0135165447250199	-0.00762387161221117
103	1.78126114078225e-10	4.63832503655107e-12	4.71789893261264e-11	1.11465257421072e-10	0.768049128642054	0.573899414138606	0.00396974658316741	0.464953583926801	0.000192498829538566	3.55064120563367e-08	0.00276871008169889	1.79940733059181e-09	4.59848512692367e-09	2.34231627224085e-08	1.80780244424614e-08	6.3820408002374e-08	51.4689671234592	75.0567412196542	78.801412816938	78.8883951515963	0.0869823346583871	3.83165393194213	27.4194280281372	0.533943615976568	13.9029233588353	30.3805852661935	8.95394516859596	70.1680799221346	0.04825	0.2205	0.3655	0.47175	-0.0600754456859765	-0.177790584149583	-0.0224950740848844	0.142290498432597	-0.0242382001388748	0.0120434328714691	0.135911509697503	0.00308447107472918	-0.0761936683331381	0.0139583139693444	-0.0497520719901771	0.0515	0.189833333333333	0.312333333333333	0.441333333333333	-0.0794295715705393	0.00700737735001638
104	2.02585469688412e-08	4.73964373131974e-11	1.28022874870665e-09	2.3678360545457e-09	0.453871103561393	0.889636352343445	0.00161279085965012	0.898100997012643	0.000398576903823536	1.63349575560218e-06	0.00675565683887831	3.24171356759024e-10	5.00901486105174e-07	8.21335957565128e-07	2.9533974384597e-06	3.52162503957945e-06	41.5928710150038	69.8499308490573	70.9831110631349	71.5440775219176	0.560966458782787	1.69414667286037	29.9512065069139	0.0163995233860987	12.5388529252486	22.9840676039803	7.33681136510677	76.3384810239243	0.05225	0.211	0.3545	0.4345	0.0175993162709105	-0.23067503513148	0.0692719047377501	0.12445293981573	0.0152567342538301	0.00234326243930855	-0.0360252627104033	-0.0679087927543024	0.0421553145397001	0.012517293685018	0.15859032293569	0.0528333333333333	0.182333333333333	0.3085	0.462	-0.0484446058861507	-0.0899258841685917
105	2.94196649476804e-09	1.27609189702516e-10	1.9882412402451e-10	1.81487207809723e-11	0.00528946331341348	0.00817640116071181	9.27712882617892e-05	0.673114247442781	2.80675478021166e-08	7.92860029680039e-05	0.889196700725391	1.1533311668272e-10	2.92753298285846e-07	1.32246723801848e-06	6.86999558848129e-07	2.12661875730528e-06	45.6289629278617	67.6171715597375	75.4120588555597	83.1897747573603	7.77771590180055	15.5726031976228	37.5608118294986	0.177980840414421	30.836725571442	15.5752418231059	0.0194102688874409	78.8071582271948	0.05125	0.2205	0.35775	0.45775	0.10512014609432	0.0429996681299039	-0.0302652278518214	0.0943841524874156	-0.041463767864222	0.0128353369442821	0.134843688524753	-0.0705294222854673	0.0309762332959763	-0.0794676334791402	-0.291205388929251	0.0531666666666667	0.1755	0.319666666666667	0.456333333333333	0.0266686988731504	-0.00955038547397128
106	1.11888250801028e-07	9.04907176579517e-10	6.36221591703541e-09	2.45979475800102e-09	0.0375900070321853	0.14154703197228	0.000444945350827265	0.863995709561165	9.21429383989054e-05	1.21479547692917e-06	0.549833281289774	1.23897886332242e-07	1.68443870894845e-05	6.26103679112485e-05	0.000154741517479862	0.000388512062312903	38.0031526208404	63.1732268404594	67.128112525621	71.4515909697002	4.32347844407923	8.2783641292408	33.4484383488598	0.0293402787156083	15.2912376759177	23.5536375796073	0.357615923050616	59.8648535143533	0.04875	0.2185	0.37025	0.45625	-0.0612003993134026	-0.0997238560827827	0.10403968279621	0.109741141566999	0.00049321039020867	-0.00549702947500579	-0.13482507848973	-0.0808804885758466	-0.0464838882622495	-0.0657987178254232	0.259819996045967	0.048	0.1865	0.323166666666667	0.462333333333333	-0.0132573354078146	-0.022264834698073
107	6.00730583560084e-10	4.63669593540609e-12	4.0121464458535e-12	1.0170183721349e-11	0.979896537471957	0.0908300110649783	0.000196211857197549	0.777870220119441	3.76177205089264e-08	5.99507396458943e-06	0.389386729849968	1.22349182790336e-11	6.6629044731909e-07	2.876755950358e-06	8.37802938004747e-06	2.46933150200125e-05	48.940782421414	75.0575249934627	84.5532524360751	84.5538874065387	0.000634970463579521	9.49636241307599	35.6131049851247	0.079577917867482	30.2685450718109	20.4897723684498	0.740856246446128	84.1189423302695	0.05025	0.21825	0.35775	0.46025	-0.0425921905129782	0.0239468940423832	-0.0811876239905644	0.138552700557063	0.0598475892859272	-0.0282774190831344	0.0623321411191495	0.257369332770341	0.161077987121029	0.00722898329783131	0.000186496458656559	0.049	0.173833333333333	0.314166666666667	0.4515	-0.139068958655416	0.0180176916130755
108	1.97534772051146e-05	7.65041281661493e-08	8.02586907726845e-07	1.30991868914468e-06	0.435564840277774	0.721112261683367	0.00245010941757098	0.8947424751452	3.25006270100017e-06	0.0150518641561057	0.687674218452976	0.000604540662099051	4.43118806003578e-05	0.000137897224254658	0.000445984128868627	0.000958487561899861	27.0135968339746	52.9366399432183	55.1916035075992	55.799542586341	0.607939078741765	2.86290264312265	28.7859457523664	0.0175048062546921	21.6629624939542	5.91038707914959	0.161614714916141	39.1694153008391	0.04875	0.223	0.34725	0.45325	0.0232189679904035	0.00224887282155998	0.0432838875956507	0.105201226367757	0.0506390606022508	0.0032073192742615	0.131360985929281	-0.192733059903899	-0.078137030812793	0.0553559382521285	-0.0704373912761504	0.0493333333333333	0.184833333333333	0.323833333333333	0.449166666666667	-0.0312503340628436	-0.0193512404859948
109	0.000834905010552853	0.000528681343296863	0.000767479653406396	0.000140220471718041	0.0111753665298998	0.0341063765042424	0.0109366737825578	0.0200986437485771	0.00437572390989463	0.0166626348420346	0.565607315936113	0.00153686727371976	0.00272529884169479	0.00837578943164487	0.014244364336695	0.0299222067073224	18.8663682103142	31.2735976306794	36.8865806926769	43.3237965157969	6.43721582311991	12.0501988851174	24.4574283054826	5.40330613941478	8.12092449783995	5.73156416293932	0.330087930606169	34.8693751759029	0.0445	0.20825	0.3535	0.446	-0.10975743300267	0.0615101781634928	0.0467563418396341	0.104979552350447	-0.00407682560020928	0.0157729698863809	0.135200937599313	-0.167250006797825	-0.0718628372901295	-0.0162932995425919	0.336614981569358	0.0548333333333333	0.185166666666667	0.330333333333333	0.451833333333333	-0.162835699850049	0.00599960433740572
110	3.34954985918612e-06	2.12147350971831e-08	2.36024329340458e-07	3.87445303288134e-07	0.420131632476904	0.701661208854732	0.00312011819768188	0.783489126902853	0.00027423484922279	1.60521429285686e-05	0.491214253152111	9.56631069133497e-05	0.000166538650254132	0.000556714140878551	0.00115603052922624	0.00269239436941418	30.8084468375164	55.9238185735594	58.2630052262539	58.9129522167204	0.64994699046656	2.98913364316104	28.1045053792041	0.0755012857925976	13.2386533980625	18.6082848493916	0.473865410329381	44.3859042164488	0.05175	0.21375	0.35825	0.461	-0.141183941806798	-0.0695451369327538	-0.0359222851312157	0.130666768835107	0.00617343491148474	-0.00396417083747718	0.127589757734559	-0.114153317448356	0.0921810598538156	0.0308994293050487	0.186776264070685	0.053	0.184166666666667	0.316666666666667	0.454	-0.0267274974529563	0.0105822827132648
111	1.17981773748961e-15	1.73774531467321e-18	5.81354547199275e-17	1.30640401031316e-17	0.0164640420722812	0.144938245994768	4.20220410810405e-05	0.861964784100444	8.50169990650854e-13	1.87040878584885e-07	0.22439943894041	8.59677673248648e-14	1.18453614443319e-11	7.58338789863448e-12	1.0924693015794e-10	6.65366389446703e-11	76.0759013917268	107.454796426646	109.914059192044	115.666683704942	5.75262451289746	8.21188727829576	39.5907823132147	0.0302320361315651	51.1627427817566	27.1626135372499	1.4760125534176	95.6661022640878	0.04725	0.2445	0.361	0.455	0.0545531725591516	0.105747349456817	-0.116230887985025	0.129519328260505	-0.00673633534401454	-0.0137423415249465	-0.0166785166006211	0.000468869452632163	0.0504640404223433	0.00756482623430641	-0.106131332971327	0.0465	0.184833333333333	0.310833333333333	0.442666666666667	-0.166158972204365	-0.00833126806311133
112	1.42866952116576e-05	1.74513073236603e-06	2.22768908398012e-05	2.89895884502391e-05	0.308556317681102	0.832639860381047	0.0462000037195815	0.0972347917761963	0.000740709622361039	0.000160426241652639	0.761040876280692	0.000152951164079055	0.00136905131700706	0.00208099023794134	0.00710205523800981	0.0117969759092164	27.7089672089569	45.5292026914394	46.609995126717	47.6468403868203	1.03684526010329	2.11763769538084	19.9378731778634	2.75032286924443	11.3842121511061	14.2457080487438	0.0924854566801514	43.0810957866881	0.0455	0.21225	0.3535	0.44425	0.00258445984081287	0.0226295515727279	-0.109512683747837	0.0963407903986673	-0.053459096037023	0.023945295281874	0.190730278658462	0.100979171580123	-0.0542688231458283	-0.0109599506366606	-0.211163156477677	0.0528333333333333	0.184833333333333	0.317166666666667	0.441166666666667	0.00546049249108256	0.0344835618780025
113	3.86362270260710e-09	4.49127816024588e-10	1.41144575050594e-09	9.59115942443552e-10	0.0842453991022366	0.1105200926023	0.00255260288748225	0.74550888742447	9.47256043794336e-07	8.58355443217698e-05	0.0100130236321584	2.3443799666644e-09	1.03839779291665e-05	4.13455464965674e-05	9.22386613609689e-05	0.000151966578370425	45.0598679319519	64.7669937197352	70.7496773205494	73.7307120348705	2.98103471432114	8.96371831513534	28.6708441029186	0.105343667933994	24.0324523600502	15.4252095002739	6.63257814465396	71.5682392707335	0.055	0.226	0.35225	0.439	-0.0345800558312958	-0.0709073344067533	-0.0888221605417579	0.110263314700664	0.00619943406962092	0.0157490150474733	-0.0633468846167236	-0.0158526482945516	-0.0092439670467346	0.0518780168765176	0.124550035075748	0.0535	0.185666666666667	0.3145	0.465166666666667	-0.043590332201661	-0.118395528017358
114	0.00168443433333712	0.000107343229792319	2.8654625271882e-07	5.2828278591595e-07	0.55650967284062	0.000378400491577618	2.59081858974905e-05	0.412218812568777	0.000710537057504585	0.124357541676113	0.0803662211492157	0.000261407936416177	0.00505945222681102	0.0148340364081011	0.00303789588766679	0.00708330421912392	17.307325793794	35.3842809042762	57.7788959639365	58.1246795966363	0.345783632699749	22.74039869236	40.8173538028423	0.672392217080869	11.4614795738325	2.36156292651322	3.05747995488127	41.5727480459852	0.04625	0.21375	0.3455	0.45775	-0.0137360373434894	0.0502166293952711	0.152686305072373	0.108288930599772	-0.0239707498376821	0.000519017756124523	-0.146631887937523	0.126044722927131	-0.143305624543583	-0.0551022879045551	-0.0430850678560377	0.0498333333333333	0.186166666666667	0.330666666666667	0.44	0.00960107094901112	0.00565568850514335
115	6.69874936780042e-09	7.3046883016137e-10	1.24448698328527e-08	2.02954337427016e-08	0.375280076793694	0.757247436249712	0.0216008381023421	0.356006800023105	1.21096479444548e-08	0.000502069020999186	0.554760535869612	1.15510141947069e-07	1.30659103225617e-07	3.05242704060569e-07	1.75590948708646e-06	3.02482091026348e-06	43.9097506727994	63.6609916140151	65.5019598400395	66.2880662091338	0.786106369094341	2.62707459511876	22.3783155363344	0.85193043536492	32.4692021139763	12.1079648695249	0.348857586890517	61.964796503382	0.04725	0.225	0.34875	0.4485	-0.17693726203259	-0.0593774739977674	-0.00903238195614254	0.111111974540022	-0.00407371640163612	-0.0154162548823382	-0.0279713546091398	0.0794092094536889	-0.00308015315547753	-0.00738968133341322	0.0590346153077791	0.0513333333333333	0.1785	0.315333333333333	0.4545	0.0237989227981399	0.00416195911672671
116	1.77704001983269e-09	1.94122352602357e-10	6.27724581467031e-10	1.40256764285989e-09	0.719493714279704	0.292450399061141	0.00620297410487042	0.883205910092671	1.09251470608442e-06	8.99276721140241e-07	0.571408480797358	7.8722574491846e-09	1.09336073984089e-05	4.09546990978454e-05	0.000125148383276268	0.000322421342905535	46.6809132284616	66.6686858964604	72.6837912184419	72.8127695366056	0.128978318163718	6.14408364014525	26.1318563081441	0.0215814867028712	23.7578044332458	24.1325429887638	0.320331521463231	68.615630873179	0.0525	0.22325	0.36825	0.45525	0.0313825446259955	-0.00430009773807613	0.064657956969649	0.0924452587053865	0.0420531972447324	0.00425807459402173	0.00620338557553615	0.21880067893307	-0.0515778191464281	0.0363956270803704	0.0945377812738511	0.0518333333333333	0.183333333333333	0.320666666666667	0.4495	-0.193200210487183	-0.0273464861676695
117	0.000189575612821036	0.000129650847308607	0.00121941515666472	0.00204903743111914	0.930879611340163	0.985597555776724	0.265971945962884	0.207082594762161	0.00165549845118774	0.000730678514279021	0.792984366005957	0.00216857834415514	0.00577702837785838	0.0131004516036869	0.038678697373176	0.0614840082602649	22.1213451164003	34.9042505655161	35.5467696814376	35.5542931968375	0.00752351539995288	0.650042631321412	13.4329480804372	1.59170577928262	9.89698427779877	11.4095417715816	0.068873304338922	35.3824183915701	0.045	0.217	0.35425	0.4545	0.0137800263168888	0.00202178709008661	0.0324728410099031	0.107957717857944	-0.0443895228710902	0.00514053652180754	-0.0750459084187789	0.0650374939444462	0.0477079708907115	-0.0056810058023692	-0.0184398707343756	0.0505	0.191166666666667	0.321666666666667	0.451833333333333	-0.0504776279714146	0.0755641746608901
118	1.12867048192827e-09	3.93780508448802e-11	6.6333381555157e-10	1.2541622675019e-09	0.466294862615111	0.728272388663921	0.00781352666738287	0.0959885286234135	7.57203487422573e-07	5.64859837144803e-06	0.153043838632897	4.6551826287262e-09	2.66124407681104e-06	5.12143883967064e-06	1.81086534075595e-05	2.69037392022767e-05	47.6272361603624	70.2667737242446	72.5523897938256	73.0831322977829	0.530742503957299	2.81635857353831	25.4558961374205	2.77096081181389	24.4637709925992	20.6037289710493	2.04164723762369	69.89943103582	0.04625	0.2235	0.35925	0.439	0.0114963929851359	-0.187497802344394	-0.0272755336967638	0.116667548973568	-0.00373727733479391	0.0188011713912185	-0.0478546458929934	-0.126345701230902	-0.152958554729446	0.0223784745501587	-0.0190688519295099	0.0536666666666667	0.183	0.3155	0.4535	0.0307031841682795	-0.0255055714169353
119	1.80067658527809e-08	2.72528313309488e-10	4.19665374692247e-09	5.99261671841059e-09	0.283482297581667	0.641233975876757	0.00393699385701823	0.231174860090631	1.75290047593896e-05	2.84340349444398e-06	0.155127467821079	2.60386055420339e-09	1.21748953329713e-05	4.89408299780606e-05	3.26338764185485e-05	9.37721312256362e-05	41.8398275969739	65.9004133698254	68.1326109741785	69.2829303761973	1.15031940201879	3.38251700637193	27.4431027792234	1.43361815535854	18.4405267902002	21.9194301060979	2.02109277654381	71.3133853423487	0.053	0.218	0.35375	0.45125	-0.221052339239984	-0.0532707719188483	0.114628285362249	0.105638663209788	0.0282175865588647	0.021213867011749	-0.20103183045057	0.132164924066151	-0.0167259230504161	0.0339289589853407	0.250930797793571	0.0476666666666667	0.183	0.308833333333333	0.436833333333333	0.02851027377378	0.0590562741472873
120	1.07362637233242e-09	6.13344180822428e-12	1.14183380661996e-10	2.7617544894689e-10	0.985750737448559	0.807857046485229	0.00227743493695582	0.797070929738688	1.28767140760961e-08	3.72284093602367e-05	0.616051755919481	2.6044562441371e-09	1.59846213000447e-07	3.53235763599602e-07	4.63695246459026e-07	8.37080170563682e-07	47.7314273590964	74.4330611032565	76.7219062603108	76.7222252310385	0.00031897072767606	2.28916412778199	28.990797871942	0.0661208264727975	32.3498501255945	17.0077064600155	0.251455954456105	71.3128297941541	0.0515	0.222	0.36	0.43925	-0.322139677317834	0.00637491618716023	0.0131105855353713	0.116695213991821	0.0681566859932608	0.019170367111906	-0.254832029004409	0.019524694758095	-0.154181694662412	0.00396294690079154	0.20518286471644	0.0526666666666667	0.175833333333333	0.320166666666667	0.444333333333333	-0.0101414872279145	0.0178007772728349
121	1.00725289889166e-07	2.18397634356659e-10	1.03604025839448e-09	2.03213308823448e-09	0.513937121783525	0.356525369535788	0.000406319053243592	0.426305515153648	1.23365081312796e-05	1.20728689617808e-05	0.664144207263514	2.56651317856956e-08	8.10961198909209e-05	0.000161668916663636	0.000859501819489774	0.00109965892482032	38.2243905795185	66.4019802037219	71.4889111003431	71.9149538601996	0.4260427598565	5.5129736564777	33.6905632806811	0.632867302312661	19.1104882148884	19.1517195838605	0.188528451015372	65.7083604812244	0.05325	0.2215	0.35525	0.45675	-0.194578346138014	0.0461050660853659	-0.0954718021002189	0.0949662648892131	0.0152069837414675	-0.0170247321889393	-0.156866176084857	0.148400389544516	-0.0764522331295602	0.0164977405098866	0.021586017463331	0.0496666666666667	0.185666666666667	0.313166666666667	0.461166666666667	-0.132466630919533	-0.132070103711077
122	1.23781507149844e-06	1.94356153944062e-05	4.77078787728053e-05	3.02226310675506e-05	0.0856670733334669	0.163379467244024	0.201058609878143	0.654743252181203	1.83153479845935e-06	0.00101259277048296	0.73047347290906	6.12045235929791e-06	1.64157161614015e-05	6.57831060869665e-05	0.0001825655684251	0.000492747827929173	32.9244027928216	39.6614331911478	44.5803913617419	47.5343576320229	2.95396627028094	7.87292444087507	14.6099548392012	0.199972242280637	22.7641197092253	10.8043974599987	0.118677338963607	51.7890821296021	0.0495	0.229	0.352	0.4505	-0.0516569409263562	-0.0673788302812067	-0.0134274296000194	0.0666662090800941	0.00663961007173454	0.0280312702187195	0.110478171924289	-0.0136061966569195	0.087429886556698	0.0143874635730748	-0.156596608961349	0.0515	0.1895	0.320333333333333	0.454	-0.129042003531311	-0.151379129500221
123	2.53441956936966e-08	4.75641182482075e-11	1.16644231386926e-09	2.62121999458809e-09	0.762163227935183	0.918174090353245	0.00148789007884081	0.377051573141204	4.34089870466392e-07	3.13942228215874e-05	0.786552832197586	6.29765198634181e-08	3.32784450319547e-06	3.10863321888711e-06	1.32177273177229e-05	1.07407397958332e-05	41.1232630326413	69.8419850672799	71.2056554568553	71.2972472202819	0.0915917634265497	1.45526215300197	30.1739841876406	0.780292907816147	25.5365125344433	17.3314836700374	0.073327026439074	63.480644454687	0.05175	0.22225	0.353	0.44875	-0.0218432447569334	-0.0146578328981882	-0.020346969995389	0.165469269621595	-0.0324157427452807	0.0222960464548322	0.0174828584974287	0.0346058012046573	-0.0166412889704702	0.00575655679548029	-0.0475672646399683	0.0478333333333333	0.181	0.313	0.4515	-0.0759985785690344	-0.165106835936591
124	3.21081734164417e-06	1.19671189204713e-07	7.49267735989576e-08	1.48150629429536e-07	0.629920611297988	0.0923402174446491	0.00135012150689143	0.697597803038024	8.26896744775227e-05	6.33484265015601e-05	0.669501380375301	1.60225816628492e-05	0.000759956831712912	0.0020804082905738	0.00244255177544262	0.00566360693291183	30.8985317568659	51.8883752120964	61.1081348937005	61.3403033233408	0.232168429640296	9.45192811124434	30.4417715664749	0.150982926192682	15.4957795425562	15.9998223852672	0.182185927351384	49.2388382098519	0.05225	0.21925	0.3605	0.451	-0.127094903496608	0.0572884029622186	0.0413023789970344	0.0906536135304665	-0.0847786198936715	0.0159890862834368	0.0115465449011653	-0.365189677694981	-0.221167800191956	-0.00130282158807799	-0.0505491419525717	0.0505	0.187	0.321833333333333	0.446666666666667	0.0298119999307314	-0.128359263161968
125	1.79448749296112e-07	2.93730994477301e-10	5.06404035881855e-10	1.18462159070212e-09	0.871599866234537	0.186649507713369	0.000155973633860132	0.431974722861317	3.90453434754589e-06	5.57403037271879e-05	0.324816197347418	9.90976982314819e-08	3.67632742064996e-05	5.23437641707873e-05	0.000214185253720131	0.000217072662348832	37.0079910654458	65.7305914416065	73.1948353130429	73.220958488404	0.0261231753611355	7.49036704679747	36.2129674229582	0.617508311264373	21.3111518989481	16.2421418869526	0.969454761896486	62.348594103304	0.052	0.2225	0.35325	0.456	0.041544518846734	-0.0200889971811166	-0.00895941503486136	0.145250974926943	0.0354328445982926	0.000874238010287518	0.0416077386635707	-0.195880038309981	-0.0481434119467266	0.0299596788564027	0.0534437249381164	0.0485	0.184666666666667	0.3145	0.446	0.00533226571331545	-0.0821606575750167
126	2.97077037605057e-09	3.53819750225878e-10	6.75213022181529e-09	1.4494273556076e-08	0.71514653951466	0.874892438893989	0.0284666665410211	0.737651872222836	1.07003548693594e-05	1.01574147035127e-07	0.889243181732967	2.80240561069834e-09	1.5693383197654e-06	6.58624586523385e-06	6.95193188634904e-06	1.99941974483238e-05	45.6086224814644	65.308468978641	66.984271490619	67.1174621348982	0.133190644279239	1.8089931562572	21.5088396534338	0.112201210438343	19.3821319121853	28.3437512827022	0.0193938817665185	71.1348731225277	0.0515	0.2255	0.3595	0.45875	-0.0312788222787589	0.0374673184095263	0.0223869480740242	0.122429226551857	-0.0140116788607941	-0.0146881063635484	-0.0924230973413756	0.0452976131565012	-0.0720718389844638	-0.0618503832302683	-0.122032228319473	0.05	0.189166666666667	0.308333333333333	0.460166666666667	-0.0132171656258249	-0.145959911764558
127	7.27061358687378e-09	3.38194502805134e-07	1.55571922916736e-06	2.54467068955176e-06	0.450443427115678	0.461099357409658	0.499727053026372	0.867542193058953	0.000312040973334564	1.74575721261968e-08	0.538813912927503	2.12038310066874e-07	2.25780328777829e-07	8.14477837759982e-07	2.4305302712816e-06	6.00473747095777e-06	43.7384338317934	49.4404301988106	53.5129908778545	54.0825267003602	0.569535822505713	4.64209650154953	10.3440928685668	0.0278159765816781	12.9966966893244	31.7585868051774	0.377742467000644	60.437870272735	0.05075	0.214	0.3655	0.46075	0.022284392524795	0.0450696810308363	-0.112606661631421	0.086779595124518	0.00996100424198674	-0.0157694686438692	-0.0390278023555529	0.0498961017229821	0.0531930505728499	0.0242433959199687	0.141716529843328	0.0515	0.184666666666667	0.311166666666667	0.4545	0.0394657604082561	0.0227763968905657
128	1.71192854449917e-13	7.83367137117611e-14	3.81496783993218e-13	9.30237298931137e-13	0.68793007486802	0.30197725833396	0.0114902451396391	0.923569028852968	9.68263987163482e-13	3.1767470084113e-05	0.34581224997002	1.79392674408892e-10	1.43066434922e-11	7.20658053521845e-11	1.9985564575878e-10	7.03028042518903e-10	65.8399803837383	84.1054889201914	89.9879851249934	90.1493204551371	0.161335330143629	6.04383153494564	24.3093400713988	0.00920428955896568	50.9074294025249	17.3090238414261	0.88876481848456	75.6552461295362	0.04775	0.2375	0.3655	0.45025	-0.0961707003918557	0.0593326282700821	0.0476235613357798	0.135664276817174	0.000490412782739223	0.0133556851111022	0.0197297120459085	0.109621346007551	-0.0272957975388665	-0.0347512928738648	0.151182748487439	0.0473333333333333	0.178666666666667	0.325166666666667	0.459833333333333	-0.152567074088817	-0.068734355357005
129	3.5356436091097e-08	7.34802629055506e-10	1.56381704237543e-08	2.98626293100553e-08	0.533783043750157	0.890641088193117	0.00940064322308071	0.842857907460773	1.57892714873702e-06	2.91323334545111e-05	0.137517994938142	1.0266674015191e-10	1.80499703581957e-05	5.509990180007e-05	0.000140958927965979	0.000319218784990872	40.4247397809013	63.6475247633061	64.9464813875675	65.3336659432243	0.387184555656859	1.6861411799182	24.908926162323	0.0392987861978327	23.0493885556261	17.4736118362562	2.20551462166259	79.084150056557	0.05475	0.22675	0.36175	0.44275	0.0197227512194118	0.0127187190562667	-0.113069899964555	0.127645144871972	-0.04126400920927	-0.0337950982033759	0.0469199828588665	0.0889078403588075	0.0654031162465085	-0.00644063957456253	-0.188461425621292	0.0538333333333333	0.187166666666667	0.321333333333333	0.457833333333333	0.0287538875734311	0.0556978250945375
130	8.20351938397068e-13	1.88252220235576e-16	3.10426925679834e-15	5.31326355050608e-15	0.295188253974473	0.447329705169375	4.44621179671776e-05	0.0653404471884412	9.96128607995199e-09	2.05759815208101e-07	0.113560556637851	8.25958685906685e-11	1.32633245957312e-08	5.67389246527501e-08	1.18738670800344e-08	3.97846036296252e-08	62.6084829813408	97.3069304668679	100.959688781702	102.055495253022	1.09580647131952	4.74856478615402	39.4470122716812	3.39636029882331	32.8487938214075	26.9782307713922	2.50395824432235	79.6015986210378	0.054	0.22	0.35875	0.46325	0.00284794284820065	0.018125555143579	-0.0206170032129373	0.160002591673372	-0.0531394219693748	0.0184782085109944	-0.0727863283347451	-0.0297282646859112	-0.029369317845381	-0.046018274965216	0.0564721266867387	0.0458333333333333	0.173666666666667	0.308833333333333	0.447166666666667	-0.225269834955228	0.0161570328299513
131	5.75131281656839e-07	6.25830982384962e-10	2.13719032020846e-09	4.93734953481079e-09	0.984599986023571	0.332029719802972	0.0002290016557132	0.845572089776667	0.000157128311839979	0.000152670577940201	0.00713080909875908	1.01867807929973e-07	4.93507549370635e-05	9.48690888627935e-05	0.000526258545800116	0.000728658489690562	34.5483105772291	64.0128319600844	69.7555072546238	69.755879831624	0.000372577000234742	5.7430478715396	35.2075692543949	0.0379358102823062	14.2848033035934	14.3389815862229	7.23972021305599	62.2795917426617	0.0465	0.22375	0.35225	0.4375	0.0580710786219632	0.0953006578364002	-0.0660465676926497	0.113390595107228	-0.0397458167899018	-0.0120625192185702	0.177932959986705	-0.298190177157937	-0.109650070626993	-0.0221986853514323	-0.158023137826597	0.0456666666666667	0.1925	0.315833333333333	0.464833333333333	-0.0709982999322726	0.00781722369895878
132	1.60284731076419e-11	4.90974678047164e-15	4.93207847259121e-14	1.08140691588724e-13	0.496513044556482	0.422479184138058	6.01984886116627e-05	0.907641783935605	1.63738523777478e-07	7.03149788372991e-08	0.146864084658357	2.4049291638301e-12	3.31801264829392e-07	1.51417229886559e-06	1.70224566981625e-06	4.52806102701395e-06	56.4638310310256	90.1904849254424	94.674320348342	95.1367019120589	0.462381563716917	4.94621698661649	38.6728708810333	0.0134591493542757	27.4198892996483	29.0560277328568	2.10452352044376	87.9342662599431	0.0465	0.21675	0.36725	0.44875	-0.206268936651196	-0.0923731681412	-0.101456455967562	0.134150693635238	0.0333214800604414	-0.0139968314223027	-0.275715274371409	-0.170764650011249	0.0985293380628394	0.0105289704348771	0.179229532158166	0.047	0.1745	0.315166666666667	0.4635	-0.20747580179056	0.0369074783181037
133	1.21426757132122e-05	4.17613926851082e-07	1.64732597290564e-06	1.56189053896762e-06	0.159514432810086	0.268762510873368	0.00415554701613267	0.328377899581627	0.00105841575912018	4.64238774797352e-05	0.300833812431358	4.35852126110878e-06	0.000238366535412216	0.000458132843152873	0.00142353654615502	0.00200210436561309	28.0574987684813	48.9408700384811	53.3672494455604	55.3460726673802	1.97882322181977	6.40520262889913	27.2885738988989	0.95528415040053	10.7224824665118	16.5888201955822	1.07049434168403	52.6797083877423	0.0435	0.213	0.3595	0.4525	0.0360597567400717	-0.0408139018449115	0.013278549271005	0.133233081690562	-0.00394905131518393	-0.0287469707687494	0.0939749433920488	-0.0628931102727826	0.0363762769034895	-0.017740110965231	-0.190268794276608	0.0476666666666667	0.186333333333333	0.320166666666667	0.442	-0.00546997334606599	0.00738201572417375
134	4.84396328837862e-14	3.05199039835648e-13	8.66705963100461e-12	6.51410687083146e-12	0.0920649885973457	0.48007362362205	0.103217076783387	0.0127452591530676	4.33476510372029e-11	6.10854083122795e-06	0.53813326103976	3.57509472206465e-12	2.71707750511608e-11	9.22067509573795e-11	9.61433574522171e-12	2.3140629774946e-11	68.4401485335111	81.1020622679207	82.7627501632523	85.6006409834954	2.83789082024305	4.49857871557469	17.1604924499843	6.20412980140554	43.4565578926777	20.4538857874304	0.37901052838788	87.0069999992936	0.042	0.23925	0.35375	0.44525	0.037602101636386	0.0236658320273716	0.066488462479588	0.0961450698512987	0.00168725817712689	0.00123731398166123	-0.0541787428455584	-0.0722196944865538	0.067197933808064	-0.032411788246624	-0.284068451967091	0.0528333333333333	0.1845	0.310333333333333	0.4515	0.00972340082023538	0.0257440030464986
135	6.63801624807068e-10	1.0262830189868e-11	1.0413790954332e-10	2.00508805411049e-10	0.458765970039261	0.520225948037241	0.00247727684484877	0.757774446050336	3.8616280924248e-09	9.71685836686264e-05	0.329713285963692	8.3858037063065e-09	5.7362923136793e-08	1.49662580596433e-07	9.85484538045783e-07	1.80272017402059e-06	48.7329316552787	73.2824335932601	76.939018372359	77.4879221162191	0.548903743860137	4.20548852295906	28.7549904609405	0.0951134265742439	34.6922653934726	15.1909383772654	0.950023616678664	66.4597499131535	0.05275	0.229	0.36275	0.46575	-0.0272988605457267	-0.0593121122540585	0.0419262779122059	0.128008222812342	-0.0225724834087898	-0.0100728802174108	0.0387861972537273	-0.0652075729080361	-0.0255019568631553	-0.0407155265528439	0.0101302922482326	0.0541666666666667	0.180666666666667	0.325	0.455833333333333	0.0123346147313958	0.0564057941092443
136	4.83130462383793e-08	1.30878351828733e-13	1.82529063827608e-12	4.58289601832286e-12	0.82788200041059	0.630651166148845	2.47470359620277e-06	0.0697487830330288	2.94758418744359e-07	0.000710401848161374	0.312155771423467	2.63724502665118e-10	8.47497579457663e-07	3.43503794408567e-06	6.82410455209377e-06	1.87464766275044e-05	39.7691501103109	82.9732757377787	86.3780811863544	86.4253521102946	0.047270923940232	3.45207637251588	46.6562019999838	3.288922434911	26.2837497792516	11.4618332350146	1.02153250021365	76.8326359708405	0.047	0.218	0.35825	0.44925	-0.194821307659134	-0.183384177543361	-0.0764895346811896	0.161893525492572	-0.0401755652799293	-0.0353971957265213	0.184166996348673	0.212732499276954	-0.0152182271179558	0.00272682150521201	0.102508224310877	0.0551666666666667	0.1765	0.3255	0.439	-0.1612694663433	0.010102655997518
137	4.91052975681174e-10	1.41025352495304e-10	5.4081524332141e-10	8.56210041606917e-10	0.325696627783318	0.251041276615805	0.0102750635596477	0.105989500188977	2.11113042647294e-08	3.33077725555097e-05	0.748680781799183	4.71552466836758e-09	8.2980004859334e-08	3.88100274015225e-07	6.39734582721928e-07	2.09026394068145e-06	49.3603778733013	67.3913079554623	73.0384676427639	74.0044004347801	0.965932792016247	6.61309247931786	24.6440225614788	2.61302366146856	31.3895598387717	17.2190605981687	0.102642924317479	69.868019537342	0.05225	0.228	0.36025	0.44325	-0.0346533581068261	0.0277144424215052	0.0202883677825111	0.117322763819787	-0.0401737850874994	0.00907008583821885	-0.094965297167959	-0.252940547560212	-0.117187077748516	-0.0744013168487983	0.0046684477055215	0.0451666666666667	0.182	0.320166666666667	0.4465	-0.0876101708507246	-0.0203457193342589
138	3.1274228812142e-05	1.72588068976351e-07	2.14935483662316e-06	4.28846503239145e-06	0.854066373732062	0.889623211405102	0.00510518993271688	0.640703292463536	9.76943961136805e-06	0.0719397923386775	0.0624927827000266	0.000244817000876738	9.57673322922235e-05	0.000324875070297895	0.000198542781397678	0.000485847233543969	26.0253574030503	51.0278545508918	52.6882745827024	52.7221057635325	0.0338311808300205	1.69425121264067	26.6967483604822	0.217823548686283	19.5559810697323	3.23819641469345	3.46996103602032	41.7583864072415	0.04925	0.22175	0.344	0.46025	0.00856800368351834	0.102393444055583	-0.0625338433534533	0.12180061140588	-0.0348960577236804	0.0144015159493117	0.0907239041405467	-0.0934654414811905	0.0917940876238079	-0.0558784853032263	-0.0188107967737248	0.0513333333333333	0.1855	0.326666666666667	0.441333333333333	0.0233812690689787	0.0307750189734289
139	1.34267038499677e-08	2.31092140882354e-10	1.4962745190604e-09	3.47085450047115e-09	0.945465639486648	0.501487465501478	0.00305956870101764	0.426953210450875	9.42503054306392e-06	9.81554499450078e-07	0.588742046671912	3.45397311329216e-07	1.26318292409646e-05	4.79525793327488e-05	0.000104727915177252	0.000273290757960942	42.4546870179402	66.2740459833803	70.6099818806033	70.6146607125411	0.00467883193778107	4.34061472916073	28.1599736946009	0.631097005445554	19.6245509327873	23.9639703923349	0.292313089932577	59.204326047247	0.04475	0.217	0.35825	0.4625	0.0653167854073095	-0.126736984663777	-0.0819903739417437	0.129325096402886	0.0183180061216793	0.00809813862830614	0.0798725210091507	-0.289446474365834	0.0388527460617783	0.0369628114583511	-0.08775421705896	0.0481666666666667	0.181	0.311166666666667	0.457	0.00714772166794053	0.0053884234973162
140	2.00574623430709e-05	1.01511413899811e-06	5.86234288482896e-06	1.02187120687556e-05	0.565684834115668	0.60704474333673	0.0152377937992415	0.853525692360717	3.49480909778555e-05	0.00166311413224947	0.307924802701331	9.22110174095924e-06	0.000360205496307117	0.000980503220715446	0.00320129777639652	0.0059112300000091	26.9807906507267	46.8272064333287	50.1057019352011	50.4356582135224	0.329956278321333	3.60845178019372	23.4548675627957	0.0340852060176076	17.1277417479105	9.88853843711877	1.03955580375441	50.7077688144624	0.052	0.2245	0.353	0.4355	-0.0577377187781745	-0.0193950222535096	0.0290933248588453	0.127375913366336	0.0373463010554363	0.00385662151568156	-0.213040512241221	-0.139289015489877	0.0834672631413365	0.0344560242584504	-0.181533493810344	0.0511666666666667	0.190333333333333	0.322666666666667	0.445833333333333	-0.00740119742079177	0.0189401281774943
141	7.12922685738451e-09	2.55304854734548e-10	4.10440115204644e-09	6.90299951130026e-09	0.386163800895865	0.717119791747509	0.00864422990721449	0.123022314885347	1.11172219158884e-07	0.000117166229257584	0.773957321175527	6.65343552055623e-09	5.21051471069385e-07	2.19344557434152e-06	5.30433296486424e-06	1.48914864168518e-05	43.7795047174004	66.0483441647375	68.1861885884719	68.9371759668356	0.750987378363789	2.88883180209814	25.1576712494352	2.37841493358655	28.1689779275384	14.8377557985659	0.0824852392634057	69.0272335347421	0.04475	0.22675	0.36025	0.45175	0.039098095810156	0.013239836624626	-0.010659523483164	0.124520427019401	0.00455041660737256	-0.0522021976605258	0.032922862590581	0.0519003907028946	0.131944139699786	0.00726588771228353	0.220913723332554	0.0515	0.183166666666667	0.323	0.448833333333333	0.0055657663397862	0.00571012889417514
142	2.51452017377868e-05	1.71055933628648e-05	3.82865142360616e-05	5.01741698515239e-05	0.320065598766486	0.288946602081519	0.0501751706329957	0.839367567659675	7.15423889415612e-05	0.00117543406791434	0.247823270424184	0.000228740426397445	0.000758757065098467	0.000804986432367213	0.00519600613688474	0.00426799888927358	26.4948385009557	39.9766973714577	45.1696277637966	46.1583061677156	0.988678403919039	6.18160879625793	19.66346766676	0.041088304215009	15.7696127535401	10.5285656278757	1.33553300629319	40.303580288794	0.05225	0.216	0.34425	0.45025	-0.0696450359429646	0.0368694842507987	-0.0542385941971297	0.0998451973630571	-0.00516584392911056	-0.0209778910854144	-0.0813322105890596	-0.0962042226023272	0.0618012599657521	0.000562856145268517	-0.00633593345014356	0.0513333333333333	0.183666666666667	0.313166666666667	0.462	0.0216023886140948	-0.0669265614887075
143	3.8209447084224e-11	4.181958323714e-13	7.95037661032654e-12	1.69966979259788e-11	0.537208204766634	0.709292864716928	0.00254377344442154	0.706298158549887	1.57241500465265e-07	7.49906590121114e-08	0.730436659289582	3.60144373823966e-11	1.05531066583087e-06	4.23729731334603e-06	5.83960479339326e-06	1.76983986615787e-05	54.6638553606608	80.4048087218835	82.9636993622044	83.3444379813591	0.380738619154727	2.93962925947562	28.6805826206983	0.142002660150865	27.4981911440864	28.9313161624941	0.118711074477687	81.5705110922174	0.0485	0.23575	0.36125	0.4535	-0.0598132537335311	-0.129603809979739	-0.033878585384214	0.100178586005693	-0.0553181114986406	-0.0126923339363747	0.137960952290179	0.0137628947173063	-0.159821348387688	0.0507190331791672	-0.127844909668509	0.0501666666666667	0.192	0.3095	0.45	-0.186723701864	0.0617814613772622
144	2.87993388640364e-08	2.90855893527986e-11	5.80090435325186e-10	8.05304993041395e-10	0.257811543142557	0.668477319306266	0.000470911985690106	0.213809757770074	2.54638403087309e-06	2.90369117797289e-05	0.270926289345062	1.35391887148976e-09	1.54263554612857e-05	5.01116865449183e-05	8.71702375641788e-05	0.000207554573230128	40.8551857696002	70.9475335167954	72.8716541719186	74.1521248278004	1.2804706558818	3.20459131100506	33.2969390582002	1.54544085797852	22.1311925483005	17.4798490504945	1.21205108768299	72.8981314857476	0.0435	0.227	0.35575	0.4385	0.063204898073423	-0.0468580167053522	-0.0825433612124757	0.131592944322899	0.0408971163673966	0.00252124318008592	0.0791026640709511	-0.0742834940934131	-0.114606900445488	0.00336227487545641	0.0722962844275433	0.0488333333333333	0.188166666666667	0.3155	0.449666666666667	0.00365104570156397	0.0127657920657531
145	5.1265854501719e-08	6.53131738258263e-09	4.69371583740041e-08	1.01152982406481e-07	0.845494422404115	0.600649909077837	0.019777270251837	0.0923016799008391	1.02899138991297e-05	1.42709355386034e-05	0.973835765737973	1.26772017730092e-05	2.63503966971593e-05	3.41670548724204e-05	0.000301709826427704	0.000292134928026133	39.6445273897043	58.6460671043824	62.2592437487401	62.297218214022	0.0379744652818772	3.65115110963961	22.6526908243177	2.83376600627707	19.4568315142205	18.8325684349384	0.00107570118598233	49.8631219293683	0.0485	0.22575	0.364	0.454	0.0013620803552664	0.00311278356296229	0.0748030672990428	0.1015280862996	0.0304881593507987	0.00374351117852572	0.0426748106944924	-0.110885075568073	-0.0357939350381017	-0.0376399098059284	-0.0720795576578998	0.0561666666666667	0.189333333333333	0.322	0.454333333333333	0.0629455177952686	-0.0968764902439199
146	5.61782549935709e-09	1.32881222935332e-08	1.54553106567819e-08	2.03856643314128e-08	0.253846182773588	0.0987686513439334	0.0243774683898145	0.447019472131472	0.000230004071714163	1.58940637474156e-08	0.533039101446205	4.89278738297604e-09	1.67675160617037e-07	7.37367181400321e-07	2.86144223632808e-06	8.44870067218283e-06	44.2776669575396	57.0071559463177	64.9751104923416	66.2771216846158	1.30201119227422	9.2699657382982	21.9994547270762	0.578198110270023	13.5685738202392	31.9408334071759	0.388594533005744	69.7780004952521	0.04925	0.221	0.36375	0.449	0.0160396075336397	-0.0929044096058609	0.0418706948349103	0.111024636581361	-0.00733176278323075	-0.0142477170397961	-0.127415591619557	-0.116911206262389	-0.111293904681029	-0.0312922145837445	0.13934102187337	0.0526666666666667	0.190666666666667	0.309333333333333	0.455333333333333	-0.136949342350381	0.0148950482405961
147	1.90773304522949e-07	4.14750399338251e-14	9.85434077369375e-13	2.22030824333244e-12	0.572403921825351	0.759135860085507	3.73876134068661e-07	0.714241159577544	6.16009030394832e-05	2.41221405853447e-06	0.431365704851887	3.47860765069155e-13	2.73271842893218e-05	8.35888708493902e-05	7.96298454482559e-05	0.000181761245500059	36.8789727579424	85.5062168186778	87.8022050069558	88.1208818152372	0.318676808281452	2.61466499655944	51.2419090572948	0.134077590117613	16.0527866603115	22.2351161321585	0.619143607509614	92.4341070297464	0.04625	0.21275	0.35425	0.452	0.0524641203869161	0.0206248113831753	-0.0193555625696862	0.170195747549268	-0.0848993350705234	0.0148302256595093	-0.0232601972171341	-0.123222157594235	-0.152951981533265	0.0250683835125387	0.0741900356041535	0.0478333333333333	0.180333333333333	0.309	0.46	-0.130539142380777	-0.0415119609867837
148	3.90436206010514e-12	6.84462501723256e-11	1.9130132608185e-10	3.77934818520069e-10	0.494203158090827	0.22452507666571	0.120773579967527	0.618295953569786	1.41817966202362e-09	8.37325913428086e-07	0.869584818975927	4.1998600288476e-10	2.26768166491847e-08	6.56254104158872e-08	1.70801213212242e-07	3.53918526238322e-07	59.3859200479783	69.0224927546005	75.5032809168624	75.9706431844825	0.467362267620047	6.94815042988193	16.5847231365042	0.24826987676488	36.6436812313277	24.2700116354026	0.0269570021137042	75.7175485262619	0.0465	0.224	0.36425	0.449	-0.0639418505644298	-0.0258379308112454	0.0340153101868875	0.0836204759359437	-0.0554605839312721	-0.0431152070783983	0.17289179024309	-0.0147583300602193	-0.188997612683641	0.0658003718128053	-0.124170286421357	0.0486666666666667	0.174833333333333	0.316666666666667	0.447333333333333	0.0329936012765974	-0.0591223378661443
149	0.000342979622505837	0.000170738621311301	0.000602227286250883	0.000874648426462258	0.474725467494953	0.565350534186287	0.100241539790704	0.189098412881894	0.000101103983366238	0.031997025651817	0.876219162437764	0.000439340767001765	0.000459450889883162	0.00150666846332436	0.0022981328260425	0.00527117883080414	20.8251069033722	34.2013456144632	37.5804522537946	38.0914078746791	0.510955620884488	3.89006226021593	17.2663009713069	1.72462796274613	15.1159770819686	4.59865626460305	0.0242623784852185	40.0912030354061	0.05125	0.21725	0.3465	0.45425	0.0153618897519303	0.0296350658854117	0.0078544591907321	0.108985872960397	-0.0449640754247028	-0.00730603832226089	-0.0157120004660833	0.0898189206523077	0.143463461439968	-0.0300869393970638	-0.153264193745782	0.0573333333333333	0.1855	0.325833333333333	0.455833333333333	0.0113809111436703	0.034144312077072
150	5.34390426645152e-07	9.07924918131966e-09	3.45299836581541e-08	7.39811029223761e-08	0.796073523901719	0.392880906679609	0.00283505801803235	0.725842569384235	5.58427758296631e-07	0.00110507385099622	0.736731198808041	2.99257148664141e-08	5.86545750190712e-06	1.50586170332194e-05	9.22450228925459e-06	1.51621442440242e-05	34.7037412813443	57.8868759349643	63.0122570281819	63.0790441260178	0.0667870978359133	5.1921681910535	28.3753028446736	0.122963247161351	25.050689753989	10.6426805797328	0.113020501143183	65.3284423666036	0.05075	0.224	0.355	0.45225	0.0224138078571024	0.0453256971420856	0.0107312142070093	0.115795091350875	-0.0301659730366082	0.0151772030802667	-0.00546193044072462	0.0806163124428308	-0.0633200748012434	-0.0662724887109508	-0.171392495820223	0.0523333333333333	0.183	0.3235	0.455666666666667	0.068347925940831	-0.0155471602580752
151	1.79862411964655e-10	1.10006113793693e-09	1.76340447249311e-08	1.72105926132449e-08	0.153150600306334	0.554237838516149	0.171521066025146	0.426374570475639	2.49049072341384e-05	4.88554222199416e-09	0.675542984211257	3.06519255558295e-07	8.74847045358743e-08	2.64836648457202e-07	2.03092776109107e-07	4.54119380335449e-07	51.4488123440387	62.7279721088635	64.6539641334384	66.6945505012191	2.04058636778063	3.96657839235559	15.2457381571803	0.632678365808715	17.7717867194424	34.2344877886208	0.175186454131108	59.5068165850749	0.047	0.22125	0.37525	0.44725	0.0301034692242823	0.0038581333455542	-0.0247619636804119	0.0866411211177867	0.0146849117587369	-0.0049290299573617	-0.13321367791893	-0.0708969893697197	0.00455528918772916	-0.0111519864589023	0.207843956040306	0.0505	0.186666666666667	0.3185	0.4515	-0.00990306850499555	0.0120822254970725
152	4.34266752185504e-15	5.02338361650212e-14	1.05040131469547e-12	2.03432634942159e-12	0.412935440143345	0.662922299043037	0.185942186842181	0.661183919103315	1.27944463421022e-12	5.04028432340517e-07	0.675665279462204	6.23646934949471e-11	7.75541380084678e-11	3.92724543155073e-10	1.89933335938477e-09	6.41266417891494e-09	73.3998925369015	85.0844326990773	87.6548625759606	88.3251958400579	0.67033326409728	3.24076314098056	14.9253033031564	0.192088636546487	50.3604883804819	25.2483433846319	0.175046434465912	80.2690297251158	0.04925	0.2355	0.36625	0.44925	-0.00849618293541976	-0.14069858481217	0.0322424300528085	0.0854168201915478	0.0111919273538439	-0.0382342268833294	0.104428842810423	0.00929771147041599	0.0910195375407975	-0.0465474901105368	0.234735784312996	0.0473333333333333	0.177166666666667	0.317666666666667	0.4535	-0.00627106901889537	-0.00241181977905504
153	6.86243579484759e-10	2.43826321682692e-10	2.52743668081957e-09	5.51746516303595e-09	0.716496682108444	0.648921449255018	0.0352735006813296	0.852856683136699	6.81175740262773e-08	3.16663604214946e-06	0.980342398631009	2.17972494725077e-09	9.9379831310424e-07	4.41193818088628e-06	1.65698705613945e-06	5.21224653750398e-06	48.6637020329799	66.1525573461549	69.352844902518	69.4847190851578	0.131874182639876	3.33216173900291	20.8210170521779	0.0344008829351878	29.1175375006915	21.7128463271056	0.000607111989666009	71.7449257992183	0.0515	0.22425	0.36525	0.44575	0.0175401297456764	0.0516973291353347	0.0102954458559414	0.114812591767747	-0.044597903773444	-0.00342349231701423	0.0846917709993913	0.137109730991556	0.0472909850233052	0.0553662689831332	0.0560258132623542	0.0506666666666667	0.180166666666667	0.320166666666667	0.446	-0.214916794505072	0.056464493737259
154	4.17459166065363e-12	3.47146201944483e-11	1.06006389856974e-09	1.65728315944569e-09	0.32348145765629	0.868306834515115	0.282906640447288	0.327657562714857	9.07090052321095e-10	2.83761009040628e-06	0.345589010850256	5.05134191923166e-11	1.12321380657862e-08	3.73462716154006e-08	5.06387872750917e-08	1.1715931410768e-07	59.2475628936445	70.5500963709637	71.4341574673817	72.4089757020629	0.974818234681152	1.85887933109916	13.1614128084184	0.958133606289266	37.515078788223	21.9233441566012	0.889587887699236	80.7690388019348	0.04525	0.229	0.36375	0.44775	-0.179735004670349	0.0274355377013654	0.00957651821496423	0.0871745533959255	-0.0149542449096389	-0.0053163402931622	-0.0253830578788813	0.0443178239767359	0.129632615876079	-0.00538631409595569	-0.00755081820599107	0.0495	0.178833333333333	0.3185	0.457333333333333	0.00364349808312699	0.0810723409796816
155	4.83555609588685e-09	5.19827457260143e-11	9.07899405834853e-10	2.02008743157939e-09	0.723407088347218	0.808132454922656	0.0040839708756237	0.358959888671265	6.02443009960455e-08	8.55898406436622e-05	0.353847097114794	1	4.12582574691034e-07	1.09719158468153e-06	4.9962132928723e-06	9.69230896842242e-06	44.59106250068	69.642082086044	71.8041160923458	71.9293676666202	0.125251574274444	2.28728558057628	27.3383051659403	0.841528836311682	29.3555317069513	15.4306268262153	0.859612701076912	-57.6881207374377	0.05225	0.2295	0.355	0.44575	0.0188385114764391	0.0875755429107216	-0.173481942878932	0.106585705016769	0.0114021550880459	-0.00940758435201751	0.181796406550341	0.0212397693816669	-0.0398168827270131	0.0321632813477421	0.155763971345598	0.0481666666666667	0.184833333333333	0.317166666666667	0.455166666666667	-0.0452438365385105	-0.247220639901489
156	6.77779270622049e-06	2.82206260813707e-06	1.69152001546831e-05	2.23567048980862e-05	0.315051284840336	0.553076516983186	0.0603524340078754	0.684521939162206	7.37440863540168e-05	0.000196556688112668	0.506257346816504	1.30563617949187e-07	0.000777181039516414	0.00125793353771647	0.00246122033042265	0.00333479362412027	29.3049780308647	44.3718736999217	47.3371083578822	48.3464889118623	1.00938055398001	3.97461521194055	19.0415108809975	0.165079962353502	15.7122739768693	13.8637175709609	0.441795017675759	61.6575935899707	0.0525	0.22125	0.34975	0.45375	0.00329486987435827	0.0333492317210496	0.0236359001101809	0.0859692009420831	-0.00143575315180121	-0.00914608192238109	-0.251570504098202	-0.0409504703330092	0.118275896236542	0.0130807525887462	0.15601586604976	0.0506666666666667	0.188666666666667	0.314	0.447	0.00261956824285635	-0.0990508350427703
157	9.96766881753955e-08	7.85195566388401e-11	7.46774762086122e-10	1.67790124000637e-09	0.74132428937752	0.598433410173598	0.000344063048215644	0.867176451243969	6.20602645673442e-06	2.18342775410978e-05	0.297798362997074	5.21266781107128e-08	9.10167185340178e-05	0.000302188797938776	0.000834338456101444	0.00194926050793029	38.2464155430644	68.7130509967028	72.2700734871032	72.3790395965843	0.108966109481116	3.66598859988153	34.13262405352	0.0279712415563154	20.4235840293895	18.0222091213582	1.08402731040587	63.9513992214476	0.05125	0.219	0.3605	0.46075	0.000655648645895115	0.000743769427716167	-0.110677156768423	0.123530709863465	-0.00649552271454888	-0.000613045808244396	0.00831204914917257	-0.0715640025878361	-0.142087256892559	0.0510106405433432	-0.0392389268658395	0.0505	0.182166666666667	0.3195	0.450166666666667	-0.0760461506336326	0.0251874955184132
158	4.67422382559006e-11	1.7543436923955e-14	9.21261334833735e-14	1.88292089183071e-13	0.435225776241117	0.264206971507763	4.17144089934902e-05	0.36281342463582	3.0391183866354e-10	4.59892063616328e-05	0.863030112198031	1.49970094285724e-14	3.28322591700512e-09	1.66322695992648e-08	6.78599915181505e-08	2.29920806479287e-07	54.2459183931642	87.3978621286224	93.2465688704615	93.8554065606222	0.608837690160726	6.45754443199985	39.609488167458	0.828131353820481	39.6493115238718	16.6066615250384	0.0297625478269765	99.6807651055728	0.04875	0.22625	0.36175	0.44575	-0.0480243486808014	0.0358314801477523	0.148774609419156	0.151699463066421	-0.000991703423690872	0.0137152750342459	-0.0231314336329121	0.0844554931144334	0.0629320403835818	-0.060477828711016	-0.0214220580643709	0.0528333333333333	0.175	0.322333333333333	0.444	0.0134852557112236	-0.109392801902059
159	5.13369979050715e-06	6.16813256069764e-09	3.73196275170904e-08	8.03983148547542e-08	0.823925126552056	0.536022231513329	0.000531448656124307	0.999999461946885	9.49459655670577e-05	5.96828660006399e-05	0.651759930809242	8.6931405974661e-06	0.000721058558962208	0.00214792045402456	0.00494106790078302	0.0105631108174498	29.8981708808569	58.7777891755177	62.8218684973253	62.8713744881825	0.049505990857142	4.0935853126648	32.9732036073256	4.54747350886464e-13	15.234636635696	16.1126871551533	0.203688491686989	50.8637472486918	0.048	0.2195	0.35275	0.44775	-0.0508738674985155	-0.0107497805110062	-0.162480818574306	0.14127682827173	0.0451006984450203	-0.0344476368878935	-0.213639176523785	0.128832752228654	0.0458986278925815	-0.0425860335460911	0.100120844909588	0.048	0.1875	0.314166666666667	0.452333333333333	-0.111112447841057	-0.0384472878377999
160	1.53911332346377e-08	2.01158417238834e-11	1.53028331057898e-10	3.44618882802271e-10	0.688188970305248	0.49108294955992	0.000358543414044234	0.852025382661098	1.4013481384976e-07	5.77686262026855e-05	0.76179876793317	2.46964894824152e-08	2.1672023997172e-06	8.53374179988225e-06	5.54841846064587e-06	1.61738574631228e-05	42.1686863210052	71.775031287907	76.0308442346286	76.1918971471823	0.161052912553714	4.41686585927528	34.0232108261771	0.0347952357101349	27.7209778134802	16.174431286232	0.0918814519918669	65.8034499848333	0.05	0.22675	0.35025	0.46075	-0.0297683429588479	-0.157748821261594	-0.0667452563748372	0.122722971382015	0.00838221173114049	-0.0255870967787873	-0.0921072179063773	-0.00437644021638727	0.0515982254503915	0.0452238383846679	-0.00696562758613301	0.0508333333333333	0.1835	0.311666666666667	0.457666666666667	0.0242218485701677	0.0378521114435962
161	3.51801056821952e-06	4.7432925430852e-10	1.86442057617738e-09	9.77511763951461e-10	0.0577142667036329	0.107404328832286	1.09441476455743e-05	0.678753680102816	1.9875619458347e-05	0.000232241681372473	0.895434429171325	2.1207704240941e-07	0.000263261214310828	0.000338193171958616	0.000593831906716407	0.000398210388417569	30.7039256994394	64.6429738838779	70.0829990174389	73.6848790900403	3.60188007260149	9.04190520616248	42.9809533906009	0.171532185969681	18.2011748229579	13.5504019531963	0.0172740870693815	60.4374096985595	0.0485	0.2215	0.3555	0.4445	0.0333005710085425	-0.0285215682024249	-0.0258885917822776	0.127887383416592	0.0490978179915007	-0.00643863246362262	-0.00843671762584289	-0.000638543744093841	0.110190843395303	-0.000871184283334888	0.104528192399654	0.0503333333333333	0.1865	0.32	0.445833333333333	-0.130027986107158	-0.068709282702003
162	2.54860511723213e-07	1.63871585708612e-08	3.2747742456627e-07	3.51705463569176e-07	0.190550714508553	0.755837456471958	0.0183146993738039	0.114075818209589	1.26816042299209e-06	0.00090978921159322	0.500324650488432	1.82044428502505e-06	4.47667541939955e-06	1.48534773303232e-05	2.47201365419351e-05	5.88103174620556e-05	36.2680344221226	56.5221128239209	57.4450912872417	59.1584458226425	1.71335453540087	2.63633299872163	22.89041140052	2.49682848527118	23.4709221873691	11.002706879477	0.454247722782384	54.950402715913	0.0435	0.223	0.347	0.439	0.0458416387125129	0.0670949883568321	0.0472862858703843	0.112410672644569	0.0208059274311358	0.0137001337133265	0.0739691623179898	-0.0582399595892547	-0.0913930688188568	-0.00948413032421294	-0.242216078107115	0.0503333333333333	0.183333333333333	0.315166666666667	0.445833333333333	-0.00662566544624105	0.00396458164156167
163	5.9720400003097e-06	6.30631326744846e-07	9.45196095478084e-06	1.770252370187e-05	0.741277871246413	0.961741439955135	0.0543291004510026	0.911126009981957	2.52096885517357e-05	0.000278790766366042	0.895387432848529	0.000524326549435647	0.000298158865198291	0.000662799937112859	0.00119389882709168	0.00183029255070346	29.5752999341348	47.9621247534742	48.8632867124543	48.9722933849116	0.109006672457326	1.01016863143741	19.3969934507768	0.0124586593692584	17.7486457453524	13.2077708432425	0.0172897078318783	39.5815975136949	0.051	0.21625	0.36	0.4425	0.0368039122308236	0.0119566097495916	0.0767468871931328	0.120303814977216	0.0626879780789816	0.0246454349279495	-0.0337703883101111	-0.0999883136197373	-0.00912050243344288	-0.00237314362921834	-0.0924360425158503	0.0505	0.182	0.324833333333333	0.443833333333333	-0.00265201165951765	-0.116092188911404
164	3.10343213548316e-09	1.34907974723833e-09	1.70650302859652e-08	2.07936452233192e-08	0.221541340002144	0.554327309774082	0.0364938953556613	0.0962847858763102	1.25814983946196e-06	3.04673803064238e-06	0.986913017423903	2.90881600956224e-10	4.00917670347748e-06	1.69502792094131e-05	4.11434917969752e-05	0.000117542341180901	45.5174124784098	62.2622683187947	64.7338686914009	66.228227860498	1.49435916909715	3.96595954170334	20.7108153820882	2.76602848878019	23.48616921537	21.7868967622708	0.000269053021838772	76.59801960096	0.0555	0.23	0.3655	0.453	0.0113390912692511	0.041595490196658	-0.0553615890765661	0.119471214092106	-0.0234374640553722	-0.00346676593877693	-0.0239911296452804	0.0912952330768518	0.0150786479738901	0.0051927540139565	0.0528587257038476	0.048	0.189833333333333	0.320333333333333	0.452833333333333	0.00569272469112855	0.0753050114965885
165	4.60801463299213e-09	7.25067658397186e-13	6.63591815260443e-12	7.2521010881312e-12	0.161037006120388	0.290627197361191	2.7606124902006e-05	0.471318478310375	9.25062290460988e-05	4.57913584684479e-08	0.353391607803297	3.24993803005554e-11	4.49383810491521e-07	1.76425787005642e-06	2.88879763872379e-06	7.82460627762715e-06	44.691779351182	79.1851065925657	83.3842101808041	85.3486713582824	1.96446117747837	6.16356476571673	40.6568920071004	0.51888317171688	15.2838048243029	29.8872524393792	0.861241113310825	81.8135249756359	0.05325	0.2245	0.3725	0.45125	-0.058944020754102	0.00492085168289091	-0.10525737305162	0.121554002542958	0.0502709898727538	-0.00650498891451597	-0.0271305703688963	-0.173333740336306	-0.0031017380458985	0.0135996994835971	0.307600898199769	0.05	0.192166666666667	0.3195	0.441833333333333	0.0220764775411804	0.123197330438998
166	1.02062612733712e-09	1.0219045425794e-10	4.59519176015598e-11	1.1247907909025e-10	0.952404558099784	0.0566092843376273	0.00108955721922276	0.277548129961581	9.90128211174476e-05	8.63907534223897e-09	0.693276625728937	4.43554668216464e-08	9.34049114408474e-08	3.89710571954641e-07	1.11532300895049e-07	3.34662853402131e-07	47.8369167535275	68.1187192718207	78.8632712673862	78.8668338604621	0.00356259307591245	10.7481145886413	31.0299171069346	1.17905663325473	15.1554362469542	33.1256670052826	0.155561103492801	64.3526900796775	0.0475	0.218	0.375	0.446	0.00391566978288439	-0.115795660951292	-0.138546572735705	0.113761667898274	0.0312259318246028	-0.0134351044540452	-0.230591315258434	-0.0526693692202533	0.0435752843494297	-0.0970230722232916	-0.00669526695899684	0.0523333333333333	0.186166666666667	0.319166666666667	0.442	0.0256029445218139	-0.0121588137641353
167	4.62830247476995e-09	2.31785510809074e-11	4.04078492796769e-10	7.42000802764582e-10	0.431757069069606	0.716597373966892	0.00178708872203726	0.613805389079562	9.04638953632132e-06	2.66805176994013e-07	0.767283646054141	5.88803890870185e-09	3.91950561560114e-06	1.5665660030908e-05	1.3840944322863e-05	3.8952430103244e-05	44.6825999913781	71.4571248299035	73.7312561186627	74.3493484581777	0.618092339514988	2.89222362827422	29.6667484667996	0.25467061092877	19.702901763103	26.4761993900047	0.0875744826535083	69.3259446359183	0.0555	0.21225	0.3645	0.4405	0.0221717625728699	-0.122586255591286	-0.0387642333774337	0.128886931359528	0.010558486586275	0.0058240823803739	-0.0660569911532543	-0.0883920460877628	-0.071538771096337	-0.0399821354939528	0.192366394326239	0.0531666666666667	0.1765	0.314833333333333	0.4435	0.0140849306417527	0.0345970229754073
168	1.50704979034661e-11	6.71467655382302e-13	1.46811175659749e-11	3.43573531600631e-11	0.700463796026015	0.802359983219255	0.00884246719447439	0.69214225900613	6.52261747712164e-10	3.8562212116334e-06	0.718183129265921	3.24373313980722e-11	1.17222565331016e-08	5.87050717075286e-08	1.65782784573671e-07	5.60951827945314e-07	56.5914472364602	79.3554400630383	81.5339978613483	81.6819876932423	0.147989831893938	2.326547630204	25.090540456782	0.156776032457401	38.1584645261119	21.3350204849703	0.130240192263955	79.6800404415325	0.05025	0.22725	0.354	0.4545	-0.0367186986640583	-0.0864794948530405	-0.0695694033445901	0.140006994142123	0.0178661948438776	0.00702718034550655	-0.0168671925017655	0.120028736128679	0.0917318112197222	-0.021216802665462	-0.0410457884768551	0.0485	0.176833333333333	0.309666666666667	0.450833333333333	-0.12551041534259	0.0541951037535992
169	2.67063857596894e-07	1.4758886446679e-06	7.71884596759794e-06	1.45035346694297e-05	0.736257403389492	0.61232759263694	0.271974387858829	0.261607452396988	2.38892919914228e-05	5.39444762619192e-05	0.135405542480584	3.46736517321748e-06	0.000154887554385129	0.000523171167675143	0.000236978464915797	0.000560690148863222	36.1693261441687	45.9313648305033	49.3912147266237	49.5046581427814	0.113443416157679	3.57329331227811	13.3353319986127	1.2602305644632	17.851006179766	16.3041922257016	2.22941002353218	53.2772853228259	0.0565	0.22275	0.35075	0.4595	0.00375686865079072	0.0118058536266374	0.00125253570766137	0.0959109196868964	0.00744518161640927	0.00569876594777429	-0.019076877670791	-0.112845859638154	-0.0137958568677015	-0.0485478109117256	-0.0325707505347738	0.0513333333333333	0.188	0.312	0.444333333333333	0.0163759853904963	-0.0530422972595258
170	2.34723958429213e-06	2.66484720187623e-06	1.63237945358384e-05	2.33978926951108e-05	0.373104172059341	0.591290168081534	0.118377343628526	0.590321966942898	2.63012939807656e-06	0.00141073013383993	0.767654889447029	0.000727962103567497	2.42197200425656e-05	9.57810726162859e-05	0.000251729794094882	0.000671054589355937	31.5652280740615	44.5102019231563	47.4308466575021	48.2241465497209	0.793299892218783	3.71394462656463	16.6589184756594	0.289841736720518	22.0690753094241	10.1917154685543	0.0872870302282536	38.6287736722852	0.05225	0.21925	0.35125	0.448	0.0255815471937759	-0.0873264098967569	0.0638521044863044	0.093074071258084	0.00226948434886954	-0.00544601492384034	0.00245674463717066	-0.169189734241402	0.0455749765442049	-0.00845250570506247	0.000353356148710541	0.0498333333333333	0.181	0.3205	0.451	0.00768426456535815	-0.0503994626593818
171	1.40792800780582e-13	3.73083492091072e-12	1.04932697229537e-11	2.18752118564366e-11	0.511126052582142	0.205713665408024	0.123352819906094	0.730507138669237	6.20639159412849e-08	2.39133021224112e-10	0.521819978102297	6.71936513306191e-11	1.97213867957116e-09	9.16404265550099e-09	1.74228395122137e-08	5.59194540926545e-08	66.2428243882459	75.5423336734821	82.3173065752489	82.7490677031237	0.431761127874779	7.20673402964167	16.5062433148778	0.118646492800963	29.2978687446684	40.1175330532151	0.410294674524266	80.0919622158789	0.047	0.23775	0.364	0.45	0.0300224855752706	-0.00631341789786632	-0.0425336746819481	0.112156346298377	0.0173020278528328	-0.00795501360837669	0.00279180820097761	-0.074890595467507	-0.070415911831183	-0.0284562655329274	0.177631192350678	0.0485	0.1925	0.303166666666667	0.4435	0.0126743992321073	-0.0591876654768193
172	8.24371628869973e-06	1.10218850651359e-07	2.3658009096864e-07	4.10558300412536e-07	0.475699088745518	0.245186984996948	0.00165517680226791	0.675859694362106	4.96430710702994e-06	0.00300614840633868	0.693294237461479	2.0833460936642e-05	5.3559353987898e-05	5.44464738999909e-05	0.000493154061328598	0.000366308809977799	28.8864600629022	52.0814158477369	58.2571408895164	58.765847966657	0.508707077140571	6.68443211892009	29.8793879037548	0.174823978138193	20.8510088524581	8.80373293602315	0.155542284039257	48.5359505923809	0.05225	0.21725	0.35025	0.442	-0.163089945548009	0.0574371743450364	-0.00409413002145463	0.114469399637096	-0.0262852010508329	-0.0165291788050256	-0.129531788806599	0.220683155185111	0.0406554071325603	0.00786206517210463	-0.214673405835554	0.0541666666666667	0.180166666666667	0.321666666666667	0.446	0.0429466860693939	0.0338570142965295
173	7.42441664298825e-07	2.89584598787485e-08	7.42705226206935e-08	5.12832082467948e-08	0.0906864704158098	0.117718147563071	0.00159369869199247	0.72039367141328	0.00287770629827171	3.66088085791467e-07	0.521397082799299	2.63452833044676e-05	5.17793475264326e-06	1.71364279970289e-05	1.65056523393733e-05	3.73592634641151e-05	34.0078210428983	55.2014821083649	61.1298305520613	63.9919759827826	2.86214543072128	8.79049387441773	29.9841549398843	0.128115824672022	8.88342851933885	25.8653172604336	0.411128886136794	47.9047975907793	0.05025	0.21875	0.357	0.4455	-0.113007474110615	-0.205653000466737	0.00407792792489299	0.113086561091819	-0.0431158423022316	0.0199863994613159	0.0441375952610373	0.105970279283988	0.119063674552084	-0.00587760547351647	0.112971474120877	0.0486666666666667	0.194166666666667	0.308166666666667	0.439	0.0395442868809206	0.0198837591612165
174	1.88276346422592e-05	1.73913922202002e-10	4.01361799521461e-09	4.50558473650316e-09	0.187266924437458	0.690474499776767	1.1476518467939e-05	0.762840184612808	1.90706694383578e-05	0.00337652892757939	0.246846189422718	3.66814914176673e-09	0.000229845428334672	0.000820048108617801	0.00228975856764662	0.00547647354768309	27.1166990374986	66.9173864842232	68.240093203196	69.9790826265162	1.73898942332016	3.06169614229293	42.8623835890176	0.0910550135631638	18.2799212929076	8.59194652972838	1.34106529064593	68.4569254352864	0.05	0.21125	0.339	0.43975	-0.100592784283911	-0.144550532175086	0.0450874095808164	0.15494880576465	-0.0473292054178862	0.0206642376698939	0.0376623539794567	-0.05312270284965	0.133267762449829	-0.070527950709336	0.304612187042828	0.0486666666666667	0.176833333333333	0.311	0.4515	-0.30280448861391	-0.0750130076803935
175	4.33489432990042e-10	2.17762222258966e-11	5.27186823707915e-10	1.07418123280007e-09	0.549557631841078	0.868137815589942	0.0134361155058451	0.881041034325702	1.51906836832284e-07	6.52697227939581e-07	0.565950759855699	1.62579957639813e-07	2.68822798536493e-06	2.15690882565254e-06	3.70602818209869e-05	2.19915970239558e-05	49.619824624664	71.5971408381592	73.0991800124029	73.4572902626023	0.358110250199388	1.86014942444308	23.8374656379383	0.0223950176914514	27.5649478832238	24.7499727786217	0.329504911127515	59.1907381157032	0.0505	0.225	0.363	0.4505	0.0801599060309114	0.0363302405994467	0.0180245510451925	0.140066348822438	-0.0134241317974036	-0.0124407910285469	-0.0443871654396447	0.0850793134256362	0.0128272574218494	-0.0141951317843898	0.21786635899563	0.0498333333333333	0.182	0.315	0.456333333333333	-0.0628127287561588	-0.0232005168020124
176	3.63308617601941e-15	2.98440370400582e-13	1.41690276957116e-12	2.03829654048161e-12	0.244057166305724	0.208369583126676	0.203826698782384	0.251075223216275	8.74152225658635e-11	7.26636072414891e-09	0.863014888879689	1.03250400165793e-12	6.97203652672752e-10	3.60340545229828e-09	1.107830362646e-08	3.87336707703257e-08	73.7664034175177	81.1516100144363	86.9636378398573	88.3206431278959	1.35700528803864	7.16903311345959	14.5542397103782	1.31731094243696	42.0844572848837	33.462171670355	0.0297692300700874	89.9065142914906	0.05025	0.231	0.3765	0.44525	0.0295702164404123	0.0105640946201487	0.0224331044795945	0.100872716289776	0.00505084000097658	-0.0201854201386413	-0.0636326944614654	0.202412531775439	-0.0737328145389965	0.0588620544432985	-0.228644729737451	0.0555	0.177833333333333	0.320333333333333	0.4435	0.0028594887912899	0.0147115190513418
177	1.71911062903928e-09	1.16805100262698e-11	2.92858905743472e-10	6.21396126891489e-10	0.595884735707259	0.878228033442357	0.00320748791431024	0.907610607323825	1.59552631209273e-05	6.15246854387868e-08	0.441288682531378	1.34119723383518e-09	9.1609030038616e-07	3.98061100834585e-06	1.39085143106346e-06	4.34755209883188e-06	46.7500349808615	72.9928881551023	74.4950540973005	74.7763015801393	0.281247482838808	1.783413425037	28.0262665992777	0.0134682783896096	18.619825592199	29.3147782521592	0.592929103640927	72.9209562887202	0.047	0.21675	0.3725	0.4555	-0.165619313074316	-0.128949817832869	-0.0658020458399357	0.126906547646742	0.0361730055158695	0.00777141522430559	0.102113870545521	0.154845742215746	0.000482075759140148	-0.0444809380966851	0.0295805800502733	0.0465	0.181666666666667	0.32	0.463333333333333	0.0232787063164038	-0.115123467359749
178	6.6955508171467e-07	2.81863812991556e-07	4.66920328628164e-06	9.1876218960401e-06	0.879833945117493	0.973995121783425	0.123865878683918	0.314427894026355	1.67269192445073e-08	0.224261878403551	0.593516548384375	0.00113295713668647	1.64619096777368e-07	7.72328604729e-07	1.92367302208572e-06	6.09718460717231e-06	34.2265976234994	49.8712203032846	50.6945403977224	50.7173957063787	0.0228553086562897	0.846175403094094	16.4907980828793	1.01198445482396	31.8416268422934	1.47688915148683	0.284885919389126	37.3283577675541	0.053	0.22925	0.3365	0.44975	0.0207890441171415	0.0047110447679105	-0.0141139976967361	0.0894625230182244	-0.00342887692151728	0.000859401820614525	-0.0260424177486496	-0.13055590753453	0.000937412354328685	-0.0486669056778907	-0.0583218524084579	0.0485	0.182833333333333	0.324833333333333	0.444333333333333	-0.0414343716596679	0.0278510153601802
179	8.17053149126433e-09	1.12846744720485e-08	7.03808143459091e-08	1.38971009352343e-07	0.625294029745039	0.532825823059206	0.0814273500890784	0.861964784100444	1.28017906781772e-09	0.00716988787990033	0.549413303650329	1.49138648076245e-07	2.42760716679974e-08	4.15834271296323e-08	9.49565892711281e-09	1.03437927466067e-08	43.4943454772583	57.3848655328402	61.2624594727749	61.5009561202751	0.238496647500142	4.11609058743488	18.0066106430168	0.0302320361315651	36.8432597676401	7.22990806750749	0.358369261526605	61.3236030955067	0.04725	0.22725	0.354	0.45025	-0.0221413363371058	-0.103232037719181	0.0375428186791565	0.0855144643970124	0.00544852235482804	-0.000887436119315073	-0.298069040971412	0.0939559405554279	-0.118802843791169	-0.0198003274930281	-0.0312985196877249	0.0465	0.177666666666667	0.328	0.456333333333333	0.0498097648786539	0.0292555788387656
180	3.9762548212283e-15	6.77515972124747e-21	5.35605758647424e-19	1.5691650232296e-18	0.803354153389144	0.958936421484868	2.29745359435153e-06	0.223063429832605	9.19779338063163e-13	1.11333462116398e-05	0.0292446110011533	1.58864213281928e-15	1.5311926563281e-11	8.5081196551805e-11	4.78058666968457e-11	1.86909429525451e-10	73.5809871943638	119.375182743657	120.357212532443	120.419217799659	0.0620052672165912	1.04403505600203	46.8382306052954	1.4845535764689	51.0082635514573	19.3063843569762	4.75315602833325	104.808942619354	0.0455	0.23125	0.35525	0.4685	-0.0258422250109035	0.0284834622767484	0.100620776020823	0.161611053954364	-0.0193023624428079	0.0135833815379162	0.059946272324073	-0.0986215247282568	-0.0498207079564771	-0.00763277971452569	-0.0640644970700123	0.0508333333333333	0.173	0.313	0.446333333333333	0.0366182615504236	0.0120790345602683
181	5.19131474317386e-11	7.97815926382663e-12	9.43838900303523e-11	2.22064251059518e-10	0.786839355156113	0.638824971761896	0.016477676151176	0.338225654627774	2.78157991922359e-11	0.0187290783835846	0.0223709014503338	1.40577126109055e-09	2.11867976617687e-10	1.00590593315368e-09	4.31793556483472e-09	1.32306963766096e-08	54.0283181999112	73.8455629075761	77.1707629394514	77.2438883691721	0.073125429720676	3.39832546159596	23.2155701692609	0.917145249499299	44.3248833151774	5.52663625933747	5.21670492903831	72.8072519485557	0.0455	0.23025	0.34325	0.45175	-0.212518757103257	-0.0876042493931758	0.0779794768872787	0.135347010349799	-0.00493636574898028	-0.0181597875061195	0.0108101017059145	0.0240436562574302	0.106260548526451	0.042899430586081	-0.0310079660373573	0.0496666666666667	0.175833333333333	0.320666666666667	0.475	-0.0457778426133388	-0.120977209906387
182	5.4087507581676e-15	4.04648155488526e-13	1.56979241023604e-11	2.23984031772268e-11	0.2513819900371	0.81859011995933	0.553511982034664	0.761550391718496	1.75662272949342e-11	4.14344378688143e-08	0.818260962987879	8.88258827008637e-11	6.77487942447766e-10	3.47368237842492e-09	9.71134625952948e-09	3.34119257882784e-08	72.9488334431589	80.4777362081586	81.3776557703022	82.693262721521	1.3156069512188	2.21552651336242	9.74442927836208	0.0920791583171194	45.2248463168125	30.0811256127799	0.0527998913821648	77.3137202711383	0.048	0.2275	0.3635	0.451	0.0223665465050139	0.0180701223126321	-0.00682255252547185	0.0763382185222976	0.0271862273341209	0.00281367316852405	0.0473130124629738	0.011285132397284	0.0160311057207566	0.0420306675584715	-0.12951498957157	0.0493333333333333	0.172833333333333	0.310666666666667	0.448666666666667	-0.13993831723295	0.0737141400031186
183	1.68286917782108e-06	6.33312990788046e-06	7.96017457636193e-05	0.000146242453908447	0.933161955856095	0.977382266492425	0.448807762951348	0.203803533266333	8.53721555741246e-06	0.000983876119280903	0.224447525575315	2.67044498050864e-07	6.50974985810799e-05	5.90820228325307e-05	0.000383351691073136	0.00026278801693382	32.2724075661026	42.4119139434988	43.1993890275626	43.2064227479641	0.00703372040152317	0.794508804465295	10.9340151818615	1.61490603824041	19.8136204393595	10.8576661206353	1.47570627555069	59.8555604858292	0.04575	0.217	0.34525	0.4555	-0.0179147544212514	0.0235268275771335	0.00645801692789204	0.109662400479996	0.0140193889133824	-0.00803453727208168	0.00326951937444511	0.0381217118806387	-0.10163783127424	0.00467585328654111	-0.201571616806079	0.0513333333333333	0.180833333333333	0.313666666666667	0.443166666666667	-0.245927591901021	0.0349917687709905
184	2.17293792650039e-12	1.08129829693412e-12	9.07086910817247e-13	2.03732888212071e-12	0.56659417682648	0.074567337255129	0.00356675160830452	0.0990750060078581	5.12636403685282e-08	5.21522158669192e-08	0.598867235956373	5.5757264474538e-08	2.26127607662109e-07	1.0513209430881e-06	2.37773583984543e-06	7.48435456521527e-06	60.5970230441599	78.2980819018849	87.9933374404209	88.3217519503814	0.328414509960567	10.0236700484966	27.7247289062216	2.72037065979021	29.6684026851162	29.6350908138611	0.276707753420851	63.7838627277801	0.059	0.2245	0.3605	0.4455	-0.0185256335087012	-0.0244252060365633	-0.0203281196669816	0.0979878154164413	0.0079145633204339	-0.00529320761671236	0.111848785777392	0.071561902277381	0.0424818983325709	-0.0232267934935875	0.00480030622364181	0.0513333333333333	0.18	0.308166666666667	0.440166666666667	0.00617899732359871	-0.0412328854846954
185	2.81634618017055e-08	1.37929539235184e-09	1.06231232121501e-08	2.15987148290577e-08	0.618370635677452	0.560585506120397	0.00842837896476796	0.0595381112451131	0.000363776206296129	3.91081773394815e-07	0.837448425949182	1.89453108049957e-07	3.67695281976203e-06	1.29518812297282e-05	5.01277804343782e-05	0.000120134306993447	40.9020244272397	62.2116883584677	65.8863112413819	66.1344755283426	0.248164286960673	3.92278716987494	25.2324511011029	3.55020452079725	12.7096361158892	25.7378477369621	0.042089939746802	60.7217032068411	0.045	0.22	0.365	0.44875	0.01708295664172	0.0201215865108582	0.0123454888068319	0.103436565193574	-0.0351812784806937	0.00102507273332414	0.108774380232821	-0.0806440402452477	0.108135181975492	-0.0253126533613478	-0.0485744587243592	0.0533333333333333	0.190666666666667	0.316	0.450833333333333	0.0308283992873852	-0.129763705231107
186	4.19051291964273e-13	1.34389494101934e-15	2.7635426286798e-14	5.85617301771017e-14	0.456070878165417	0.6192703164439	0.000620644540071189	0.176270189122339	1.58867078974932e-12	0.00194933369228456	0.0371097909775355	1.5054188437785e-09	1.48299636362166e-11	7.41222229731278e-11	1.02704089885893e-10	3.17637192477723e-10	63.9944119144202	93.0235857717635	95.9953030726465	96.5508232638022	0.555520191155665	3.52723749203869	32.556411349382	1.82879289616631	49.93570745734	9.59664350171624	4.34536596251928	72.6415884298324	0.056	0.2345	0.34675	0.461	-0.0481273585570474	0.0295973801566094	-0.0219360306411056	0.130149114476295	-0.00791555104287766	0.0208517703625775	-0.123514439471401	0.0604214131342799	-0.0762845644512741	-0.0115087229374872	0.099434353236182	0.0498333333333333	0.1765	0.317	0.439833333333333	-0.204161626025909	0.0108550954157332
187	2.1825961565443e-14	2.77013048188642e-17	1.00456858081952e-15	2.77401113571103e-15	0.86275518310171	0.839170438574074	0.000443302287956184	0.911966137013463	4.28052796765936e-13	1.44938622168681e-05	0.151256331499038	6.09051830793246e-13	1.25648341186524e-11	6.19098286137074e-11	1.48407308937636e-10	4.60346083116354e-10	70.0806287846062	101.467474087622	103.509058037322	103.538941383682	0.0298833463602932	2.07146729606029	33.4583125990757	0.0122232713861194	52.5100473464554	18.8030044990737	2.05953489835883	91.1342101533019	0.0515	0.23475	0.371	0.44575	0.0294380781528718	-0.0186577655693088	0.132917850569852	0.139909282832515	-0.0347709673618853	0.0103427157283218	-0.0671357278852008	-0.167840794375906	-0.0379611192319347	0.0292024712626421	-0.0631511232578838	0.052	0.175333333333333	0.328833333333333	0.460333333333333	0.0206016518282795	-0.103259293020294
188	1.24511480925425e-07	7.81853886093808e-12	2.66710125772414e-10	4.42717602167361e-10	0.349758413470835	0.888862210952436	8.4130544446628e-05	0.782531010637773	3.55572874676465e-05	6.42469985644831e-06	0.152912177980712	7.95276235146043e-07	3.01718383389278e-05	0.000116787000595897	0.000263832095611311	0.000693275679647428	37.7780731248567	73.8907358380529	74.7167004156363	75.5910338656176	0.87433344998135	1.70029802756471	37.8129607407609	0.0761882581832651	17.0949199767165	20.3573155134254	2.04295667920451	57.08042257032	0.05125	0.21275	0.3595	0.453	-0.105787680462265	0.00992719776468962	0.108219529550275	0.146893437941069	0.0268320022859434	-0.0344237476829516	0.0776307089423609	-0.042562469643204	-0.0319512877918149	0.00197363653699166	0.0295371483709846	0.0525	0.179333333333333	0.316	0.4385	-0.0263894617964441	-0.0958305916801399
189	8.39361363664278e-13	4.8017572689981e-13	9.09362599622939e-12	1.94265113366481e-11	0.538458914805311	0.710687941278998	0.0393199568569545	0.405487531070179	2.59338542066402e-06	4.7794232748224e-10	0.072884830436241	3.43157486894455e-09	1.59270800288824e-09	8.36088789670415e-09	2.19022390814806e-08	7.76201562702775e-08	62.5612031045239	80.0986850148402	82.6508592361424	83.0292627028248	0.378403466682357	2.93057768798462	20.4680595983009	0.691992359444157	22.0960818142066	38.7653280402319	3.216825931926	70.6423580853805	0.051	0.22375	0.368	0.429	0.0338123194310154	0.00720116767652955	-0.154455119875679	0.100134970156928	-0.010303897328428	0.00179892338499263	-0.130984508943202	-0.034997115465515	0.00632470568580664	-0.00288367022381759	0.0357863230294677	0.0473333333333333	0.185166666666667	0.308	0.447166666666667	-0.0301719210180435	0.0128709617710892
190	3.2795616666362e-09	5.99753037546371e-10	8.03452810097277e-09	1.77867149007846e-08	0.823041797551369	0.775927511849119	0.0312472215032067	0.4427561427533	0.000347280613028387	9.18645931217312e-09	0.475142870063168	5.20082814767501e-08	8.79047371137517e-08	4.04778435082843e-07	1.27623614002524e-06	3.95036764125109e-06	45.4021530642131	64.1096468864562	66.563402439715	66.6134147826378	0.0500123429228552	2.50376789618167	21.2112617184248	0.589128958756646	12.7964343751119	33.0062181380999	0.509990727596232	63.9570555013945	0.04825	0.215	0.36675	0.44475	0.00992204005199089	0.0590604626447838	0.00152340851031064	0.118611344083338	0.00107851796965421	0.0190921301508418	0.0692029498996207	0.202212920041755	-0.0704523892380875	-0.0205099989424791	0.179197415342573	0.0516666666666667	0.185833333333333	0.311333333333333	0.452	-0.184135416485716	0.0210060072543793
191	4.86333205374449e-17	5.26679682907479e-17	2.20445327241392e-16	6.26621104231096e-16	0.99812330948621	0.232050371447167	0.011489446668516	0.203803533266333	2.22202652488789e-13	2.67878264613259e-07	0.123320279130163	2.74851570344608e-13	2.23522822227168e-12	3.95344943064863e-12	5.70505287200372e-11	7.53767215721512e-11	82.6143591432337	100.074078110832	106.923902382157	106.923907914461	5.53230347577482e-06	6.84982980362838	24.3095487712271	1.61490603824041	53.7979658911499	26.4684456248797	2.37463676584048	92.9799768598397	0.04575	0.237	0.3695	0.4645	-0.00856611611389179	0.0553157503198157	0.010168686446083	0.0881935406228841	0.00719780385203831	-0.0255423005154571	-0.293379958653014	0.115954629908246	-0.174995925176602	0.0622646104064823	0.0454231429685125	0.0513333333333333	0.176666666666667	0.319666666666667	0.448833333333333	0.018085334439417	-0.0452749395923572
192	1.15662069803401e-06	3.65919486923671e-09	8.9830164060961e-08	1.51004398274776e-07	0.426619413780468	0.93344758844415	0.00299103507114765	0.0956253399275301	2.57729415493069e-05	0.000204364088173434	0.889029496264723	1.20516623319307e-09	8.39102950078001e-05	0.000145348455326129	8.54278961233012e-05	0.000161711532590806	33.0683178239997	59.9780077638352	60.6603545235776	61.2923633650353	0.632008841457719	1.31435560120008	28.2240455410356	2.77703013470318	17.7066103334982	13.7905269223029	0.0194692760251201	73.1794209250887	0.045	0.22225	0.35325	0.44975	-0.000126317496939016	0.0379301532502816	0.0711199331226768	0.121679591693038	-0.019560661352813	0.0430835997126542	-0.178508872654096	0.0382997014112758	-0.0167527494821902	-0.0134453119184876	0.181445633393261	0.0523333333333333	0.187666666666667	0.3175	0.448333333333333	-0.0496833700994391	0.0947604035530057
193	8.82939806509823e-10	1.60647624894126e-10	1.10230061253137e-10	1.74721182884437e-10	0.31449182101154	0.0572256557083091	0.0017799353703147	0.147767568009446	2.77518773147817e-08	3.97966047443642e-05	0.460178695455357	3.31007705170657e-09	1.65621971223716e-07	7.77151754627378e-07	1.45805341555198e-06	4.6448215073533e-06	48.1388251342723	67.0968282431568	76.8049920159756	77.8167091375362	1.01171712156065	10.7198808943795	29.6778840032639	2.09514628174884	30.8586751409057	16.8810650737632	0.545459992503311	70.7300669835455	0.0545	0.2285	0.3535	0.446	0.0427300819370206	0.00665310400581298	0.105751401531409	0.116603789810493	0.0461095293387743	0.00428413605624874	-0.212234251454561	-0.257100913910688	0.0133507211542761	0.015105859898641	0.0155275808135996	0.048	0.182833333333333	0.314	0.4535	0.00996040747105415	0.0383276237897649
194	0.00294565382554496	0.00149069248728574	0.00829081965316886	0.0119087435753899	0.606490815984743	0.91471271176085	0.235879274892434	0.569827381354131	0.00071561432806824	0.084939197564217	0.162862930589038	0.0232848830524063	0.0049667458214613	0.0143292036974152	0.0257143940486675	0.0511442023288651	16.055449712454	28.5178261185501	29.7382216072365	30.003538304416	0.265316697179514	1.48571218586585	13.948088591962	0.322971415386291	11.4482481572541	2.96776370742009	1.94744047985296	27.7354562773547	0.0475	0.22075	0.34275	0.456	-0.0701562907353254	-0.0479490228361514	0.100233398869302	0.109162221734286	0.00697820116766738	0.0131719311228671	-0.0438115739215729	0.0410137740687972	-0.00896556747157999	0.00912449575647583	0.262476010800059	0.05	0.192833333333333	0.326166666666667	0.441833333333333	0.025393597322581	-0.0393493956467567
195	5.14739115005637e-08	1.75999153423836e-09	2.1860553710379e-08	4.83293158629778e-08	0.92259859461714	0.778790834104181	0.0107697837682351	0.336968335885102	5.05253180555987e-07	0.000134772685982147	0.664159152586591	1.53712205267887e-06	3.36331902273637e-06	1.42938733000375e-05	1.66347432447769e-05	4.88307523562015e-05	39.6360183358192	61.6547410295607	64.1300451018178	64.1394853481179	0.00944024630007334	2.4847443185572	24.5034670122986	0.921931492844578	25.2436624472193	14.5738388771933	0.188510577503621	55.3873167757158	0.05175	0.2265	0.35375	0.46175	-0.274827617988066	-0.00309065489611989	0.111456277644857	0.103335318760987	-0.0271296768170236	-0.00211467201635108	-0.139496313387012	0.00467150006762552	-0.0533631915146927	0.0305523991043047	0.0220396778663237	0.0475	0.185166666666667	0.317	0.457333333333333	0.000979750607983994	0.00848617946771789
196	1.52131894355688e-09	3.06114253141348e-09	5.50444940809883e-08	4.58497400206165e-08	0.12112199636871	0.566386764732088	0.100265043727036	0.955235714101762	1.61893909199581e-07	4.1198034453415e-06	0.634374275360377	3.392079142513e-07	2.53630461968263e-06	1.06335391171526e-05	8.74341580691877e-06	2.53325311901279e-05	47.0049234883554	60.3874160869018	61.8676259753192	64.2703781075397	2.40275213222048	3.88296202063793	17.2654546191843	0.00315093356994112	27.4417994314954	21.2082824066383	0.226175470534145	59.250155277016	0.05025	0.2155	0.348	0.4515	0.00434418988394275	-0.0993461185090282	0.0657374770971074	0.0961259873448225	0.0249557100764427	-0.0103408407674371	0.126364536584302	0.0900238383842884	0.0110958298499843	-0.0279533632519143	0.276533528564547	0.05	0.173333333333333	0.304	0.456333333333333	0.0201606808931237	-0.0350770187308678
197	8.77959474885014e-07	9.63089017193241e-07	5.07999183428465e-06	9.90783034756831e-06	0.839593995435179	0.613626734403355	0.111937099058221	0.72039367141328	4.39658054072418e-06	0.00025657120632104	0.824561500517938	1.41136103762788e-05	5.59569284464141e-05	0.000210427659305976	0.000272651788414901	0.000706138889804174	33.6526853804971	46.9528808131581	50.4765724741301	50.517543429778	0.0409709556479356	3.5646626166199	16.8648580492809	0.128115824672022	21.0836739730876	13.3634841477106	0.0491428766035824	49.5773094118927	0.05025	0.218	0.3585	0.44625	0.0138952491541303	0.0693531169975728	-0.0189030123100283	0.0811410523025081	0.00594363010864077	-0.0123632550779689	0.0505943539464263	-0.113401491915702	-0.117799189615669	-0.0632603611466085	0.150985840017469	0.0486666666666667	0.180666666666667	0.323166666666667	0.4485	0.00102576870534914	-0.046256148907143
198	4.85695742624065e-11	8.79746317072197e-13	1.57165981967629e-11	1.55244540241759e-11	0.139528674712533	0.440523209907343	0.00197290838542613	0.590572871745967	7.85796283516687e-06	2.50441673224799e-09	0.889052244508755	6.01080503195172e-09	4.77931905186249e-08	7.61295627501969e-08	2.36882522465902e-07	2.81231318491174e-07	54.1663903728549	78.7560601642181	81.3748797195221	83.5580292108207	2.18314949129854	4.80196904660261	29.3916388379657	0.289450509922062	19.9721192144625	35.5355211773222	0.0194612427112588	69.2755254030345	0.0535	0.22375	0.372	0.44925	-0.0602016870546137	0.0698894023976797	0.024262015983901	0.106857256952659	0.00389769201707274	-0.0201902662198526	0.128366054814014	-0.0457651964944006	-0.0824925512031469	-0.0301662533976449	0.0980601485766834	0.056	0.187	0.314333333333333	0.450666666666667	-0.124651231960814	-0.0531857970801391
199	4.32653200997808e-06	1.04573686613428e-08	1.04944170002667e-07	2.23053591445373e-07	0.853255603122397	0.738550512106739	0.0015578366495215	0.954922297752456	5.32019248550587e-07	0.0255825756011679	0.319988077091928	2.69522720737874e-06	7.95662709194014e-06	2.92671526019892e-05	0.00010396678219364	0.000259011420937763	30.2630386788733	57.5607116220999	60.2759165322423	60.310129000718	0.0342124684757437	2.74941737861809	30.0470903218447	0.00319525763006823	25.144109010389	4.98401294051655	0.988995213694579	53.9331830656437	0.04925	0.223	0.346	0.44825	-0.0667197172056187	-0.149091987796565	0.0247930439050868	0.115481931484575	0.028754225261446	0.0112908511916938	-0.146858266396975	0.108961891545581	-0.0130002663503419	0.0231017734796481	-0.0446363120763584	0.0495	0.182	0.3245	0.438166666666667	0.00390207802063027	0.0130725600861451
200	4.95986336238134e-09	2.04053002310468e-08	2.80917147467818e-07	5.67450653303691e-07	0.735641307543056	0.858956803882039	0.267715441955558	0.552090876670041	2.14252919147318e-07	1.62686191884932e-05	0.610852831088232	5.22185062213975e-07	2.52266290251447e-06	6.04734529956018e-06	1.35800487721018e-05	2.17715324093051e-05	44.5380201606167	56.014022454503	57.8284582280612	57.9424528937598	0.113994665698556	1.92843043925677	13.404432733143	0.353584739991675	26.9000537965512	18.5827480695298	0.258934911029428	58.1542451107801	0.05575	0.225	0.362	0.4465	-0.0234330344447521	-0.00899399296561429	-0.0257959245811094	0.090910347678695	-0.00210470829410035	0.00432706368871239	0.263558213665301	-0.0119052770136881	-0.142457176645744	-0.0192122802565744	-0.173596612916675	0.053	0.1825	0.320333333333333	0.451666666666667	-0.052301709178848	0.00525420016338567
201	3.95843833324276e-15	2.88223923633881e-20	3.39404968853293e-19	1.37923739680827e-19	0.0343510220949168	0.0882799778113388	2.45104776726068e-07	0.554157031172374	2.79309171868445e-12	1.35134894710252e-07	0.90211765863709	5.60682723959895e-21	5.55560627734265e-11	2.03151059346778e-10	9.00668470933273e-10	2.23251603925117e-09	73.5902128855523	116.272415337575	121.368228306135	125.845375106073	4.47714679993805	9.57295976849855	52.255162220521	0.349922452385272	48.8287931349987	27.7912645518591	0.0151257194411301	132.953235312796	0.05	0.239	0.37075	0.45375	-0.246843213854988	0.0782711651819831	-0.00824580478823416	0.132260507000669	0.0367841394493845	-0.0177156562610364	-0.0853235268902847	-0.0068104276159874	0.0803919320763936	0.0120052622267251	-0.0402283589189978	0.0526666666666667	0.181166666666667	0.319666666666667	0.455	-0.109150909513384	-0.237752106532288
202	1.5046784765078e-09	2.05414396984835e-09	9.14914047483602e-09	2.58184309979969e-09	0.0241283209919958	0.0743117634891857	0.0115024488231145	0.816086537413222	1.82873158970971e-07	6.43158700061418e-06	0.293152066023038	7.23280504397444e-07	2.26408023063998e-06	9.69002248236829e-06	7.87856571112359e-06	2.3908370695597e-05	47.0278560922816	61.3012286331796	66.248623284162	71.3340081399656	5.08538485580357	10.032779506786	24.306152047684	0.0540940683949884	27.2061803530923	20.3552653394872	1.10508864220901	57.3231127207434	0.046	0.22525	0.36775	0.4405	0.00389045134238277	0.0200615396066505	0.0869058809488934	0.0889268822857603	-0.0148411599847805	-0.0153855702223282	-0.180399023607257	-0.160293485507552	0.0917429588073623	0.0144047629797184	-0.424954527762334	0.047	0.1825	0.324	0.451166666666667	-0.164482192559221	-0.0368658041810649
203	2.02341403705666e-09	1.23254027740211e-09	2.43235855772297e-08	4.49970157332994e-08	0.503452597930915	0.869685094132162	0.0837652592637536	0.421990587145784	7.87968895425994e-06	1.59504351146696e-07	0.594606688076451	1.14636522752111e-07	2.63803575602301e-06	1.08459142715945e-05	1.34346803341103e-05	3.83122817908627e-05	46.4100810655436	62.4685149858269	63.8693678299824	64.3170187775395	0.447650947557122	1.84850379171257	17.9069377119959	0.644764953462982	19.9668399584971	27.4705573147257	0.283207323078386	60.0572848867801	0.05225	0.215	0.36025	0.46025	-0.0208013920200576	-0.0835579315068326	0.00716039777212056	0.109391104611598	-0.0829111106927424	0.0112881857982921	-0.0931186605110865	0.130083823717482	-0.0155993821794125	0.0130345433010933	-0.144614406947235	0.0486666666666667	0.178833333333333	0.309833333333333	0.465666666666667	0.00743016483963952	0.00758532125442399
204	1.2278056994858e-16	7.42854886011029e-16	1.96988085111855e-15	2.34524078162109e-15	0.164391152600067	0.087251049612116	0.0165351104461132	0.421212183369199	1.13500844952828e-14	1.21384649386257e-06	0.856718144295797	3.88839196331235e-13	2.43498035922766e-13	1.46263992774052e-12	2.5521386106256e-12	1.04585344535364e-11	80.7168172994934	94.317271660213	101.988355783433	103.921717247096	1.93336146366346	9.60444558688323	23.2048999476028	0.646930680900368	59.6468489600265	23.5551412580935	0.0325995264411176	92.1758796774831	0.04825	0.2355	0.35525	0.4485	0.0172669168747487	-0.0228008437129874	0.154455547945941	0.104313026371328	-0.0319058813247732	-0.0522987727918459	-0.0881832582007824	0.0538146504312649	0.113620491331488	-0.113722264585355	0.0596149384872353	0.0518333333333333	0.172333333333333	0.308666666666667	0.450333333333333	0.0404243047201391	0.027935924349647
205	3.42019515096431e-11	2.02976903905294e-11	4.65211246335931e-11	1.13689362156094e-10	0.933459475937734	0.214286464277744	0.012955080865233	0.619399073961327	5.19128755692701e-10	2.61150611860486e-05	0.773802110234521	1.43027557225014e-09	7.65431856554842e-09	2.09196313516653e-08	3.33578141565665e-08	7.28650496124802e-08	54.8935462878726	71.75484858657	78.8343749089327	78.8413460040974	0.00697109516477212	7.08649741752743	23.9477997162248	0.246713071032445	38.6039830212212	17.6815263381613	0.0826017263334506	72.765456766155	0.05075	0.2215	0.3565	0.44525	0.0318716909044537	0.043103693547828	-0.0706302129977893	0.101977531204007	-0.013911130041662	-0.00931842543312299	-0.0464295321230979	-0.270749261135058	0.040304719526679	0.0225261637564359	-0.170897536265348	0.053	0.171333333333333	0.316	0.448166666666667	0.0323369554955606	-0.0148097027606437
206	2.67071087125998e-06	8.44381666575025e-08	1.33101252054425e-06	2.58639661897198e-06	0.717970022833027	0.931337435398983	0.0191677337804864	0.159808908827101	2.28854931542556e-05	0.00114723386091016	0.133269346866027	5.35028497879021e-09	7.88873751157021e-05	0.000199772621106568	0.000358946800774603	0.00068214980044326	31.2905867465015	52.7057387984169	53.9098355627211	54.0402815970592	0.130446034338092	1.33454279864236	22.7496948505577	1.97603335651911	17.9327014923201	10.5734505438177	2.25400201784578	69.5598452937245	0.05625	0.2175	0.345	0.44325	-0.0804757652130025	0.050024706388133	-0.0173574497761435	0.112048075928761	0.0317521215740788	0.0121238204136012	-0.0830506197856802	0.0230096059213147	0.0505711288620164	-0.00398841353979882	-0.0399220491785564	0.0498333333333333	0.183	0.313833333333333	0.4585	0.0257161273454709	-0.115462053492054
207	0.000420448818453192	1.63182529983818e-06	1.56980518968686e-06	3.07038847841549e-06	0.746944319942146	0.161619945159852	0.000485403837271987	0.940731462233007	0.00421159883778459	0.000313794719250397	0.843655807404427	0.000354146346447867	0.00269592868110218	0.00591669464962222	0.00373154183405276	0.00647694955092502	20.3782612589057	45.6903942214703	53.4900379912069	53.5941546481044	0.104116656897531	7.90376042663411	33.2158933891988	0.00552800297464273	8.19025564432195	12.9862026597566	0.038895513080206	40.7089072507862	0.051	0.21375	0.36175	0.4425	-0.15147493328534	0.0860462973912415	0.04159050340991	0.120402190615952	0.0181726506338449	0.018225137675166	0.0486692529202809	-0.326808131088627	0.176429550187279	0.0236028448179551	-0.0470696048423954	0.0506666666666667	0.190333333333333	0.326833333333333	0.4445	0.0127314459417239	-0.0337924356953035
208	4.74934326837492e-06	1.11624415934151e-06	5.53936936956587e-06	9.57311514650137e-06	0.550699922011239	0.548208387520947	0.0384104884266624	0.174098913262402	0.000144779505266748	0.000157711025202945	0.435094179817566	6.32052272038553e-05	0.000618426775147127	0.00207236634499146	0.00348837748569449	0.00806932934141566	30.0641939659763	46.6001903535798	50.2525172481182	50.6085820255394	0.356064777421125	4.00839167195954	20.5443880595631	1.84728999470735	14.438914548542	14.2778357877814	0.609186743935425	43.8233387426388	0.0495	0.2105	0.352	0.44025	-0.0642789492283238	-0.00998715971430578	-0.0707636863234012	0.101933856420923	-0.0450202997253221	-0.0304369190407079	-0.020481824209918	-0.135920920091214	0.0174593253616859	-0.0835191812212054	0.0168640346241693	0.0436666666666667	0.179833333333333	0.315666666666667	0.448166666666667	0.00412200283179678	-0.00852274713556086
209	2.53782491905915e-09	7.65571611584725e-13	1.33322109338341e-12	1.46560356461393e-12	0.158756510100532	0.074507433937663	1.02150903777029e-05	0.0295440318773861	3.27839863110967e-07	0.000373045996517624	0.0395546404091628	2.8917785859276e-08	3.61814747269219e-07	1.3054382019276e-06	5.35798954823713e-06	1.30341829737923e-05	45.9374151654629	79.0645225052431	87.1042942568456	89.0903250901247	1.98603083327907	10.0258025848816	43.1529099246618	4.73562965786641	26.0783480048867	12.662585397542	4.23688657900129	65.4132369487531	0.063	0.229	0.3555	0.46475	0.0324021902119008	0.0210205179146143	0.0287809522792101	0.144592710290171	-0.00872542778386357	-0.00889558515649847	-0.0661247863709915	-0.111799469467913	0.0362511172256653	0.0119106358232754	-0.0931921336577742	0.0526666666666667	0.186833333333333	0.321166666666667	0.443833333333333	-0.153118119160651	-0.0934826840381135
210	9.4997226621636e-10	3.15633134099969e-08	1.07441903977953e-09	1.24908818721179e-09	0.193481901114372	0.0028337053067831	0.008794816233012	0.0168150434081719	1.81173882510523e-08	0.000499577066995341	0.675249183806495	2.17264760777359e-11	2.33762216496548e-08	1.15735971939395e-07	2.15042963865615e-07	7.2482885009611e-07	47.9863835687429	55.0012767815206	71.4020253908966	73.0929289644773	1.69090357358073	18.0916521829568	25.1065453957344	5.71557636518855	31.6865360337197	12.1172431349805	0.17552310433166	82.7651748276199	0.05875	0.2275	0.34825	0.44275	0.0194757763650521	0.0141171931247255	0.0912741589167269	0.0878344964023364	0.0277855511670173	0.00676231691872841	0.107068634825752	-0.0967434944978268	-0.231913832209644	0.0176487876172567	-0.140138025990688	0.0478333333333333	0.181333333333333	0.314833333333333	0.447	0.0125941990508769	-0.0150220373973632
211	1.17498605305807e-10	1.91777621333099e-13	8.62974509360025e-12	5.24811760313445e-12	0.0678274652519841	0.552560483684422	0.000393713978924082	0.591872959570994	1.67174119538365e-06	3.50329265025729e-08	0.748760781301309	6.90211616593185e-10	3.9956370525648e-07	8.60261978653135e-07	1.95543765586463e-06	3.12908043889595e-06	52.3331645547441	82.1294372776028	82.7727973914662	86.1076261907219	3.33482879925577	3.97818891311908	33.7744616359778	0.28742877989589	22.9395779070837	30.4066271401789	0.102575308006635	70.3560133019974	0.0465	0.22325	0.36275	0.44475	0.0171250959764356	0.0550900706693197	-0.0691696133468411	0.102035342418399	-0.035645859790581	-0.0221938066456031	0.0369051446624198	0.051861014755566	-0.00559984784927352	0.0201536512396896	0.397694497162151	0.0488333333333333	0.184	0.309666666666667	0.448	-0.0540189881417053	-0.0411181244983549
212	3.22315495235914e-08	4.2995535736076e-08	3.36905212617749e-07	6.22401973082195e-07	0.564100449485203	0.63478692154897	0.10530562012905	0.909887668858534	1.23623779613286e-07	0.000833018664256122	0.0741875975875344	3.75891830543816e-05	1.72348017559342e-06	4.99029739629181e-06	2.3804688960202e-05	4.64028965205401e-05	40.6189434416374	54.2818707584447	57.3740739634595	57.7067280155607	0.332654052101134	3.42485725711595	17.0877845739233	0.012809764537451	27.9635261743879	11.1661822927163	3.18784838240026	46.9438905549513	0.049	0.22225	0.35475	0.42875	-0.150617714256456	-0.0220197036734264	0.0800679965736705	0.109178362027059	0.00559481849866986	-0.0170899042629493	0.101468541866387	0.00025326082975635	0.00481230461477572	-0.0731816272512597	0.00193698791088367	0.0495	0.179166666666667	0.3225	0.446833333333333	-0.19190352427932	0.00108125540805136
213	3.38751425234367e-07	1.67813029532509e-06	4.90974133580391e-06	8.88736309705837e-06	0.623781671086328	0.394064536612601	0.176265059862823	0.363351097400653	8.02042728576273e-06	8.0238752182845e-05	0.485609031837027	4.38680601837347e-05	7.59302652382134e-05	0.000272489270326722	0.000146734926430404	0.000394653959627384	35.6672882161802	45.6232199631486	50.5647212766489	50.8053093894268	0.240588112777914	5.18208942627825	15.1380211732467	0.826277653725811	19.9329917019422	15.5526581482591	0.486240744359748	44.8054227944382	0.0555	0.223	0.35875	0.44775	-0.0304204219960803	0.0235788096669265	-0.124759353127622	0.0804138631710999	0.0276103071306994	-0.0241377167573743	0.126592975239298	-0.0247416073571708	0.00287209057017744	0.0284109961010472	0.0127390033209728	0.0513333333333333	0.186333333333333	0.320666666666667	0.454833333333333	-0.146212682928765	0.00590896125515015
214	3.9396055701896e-08	3.02229148573805e-11	7.61777007175718e-10	1.75536092147927e-09	0.828212387068297	0.923396635494857	0.000742668765553393	0.335806383136818	6.20329371241259e-06	9.45913033670439e-06	0.384255549697685	1.87452912391178e-08	4.26187599771479e-05	4.54005415811106e-05	0.000201245448955764	0.000157964652141003	40.1976342252819	70.8613878458636	72.2226607633638	72.2697475123423	0.0470867489784723	1.40835966647865	32.0721132870603	0.926376038422404	20.4244269289538	19.617650584305	0.757042826910038	66.4840253675507	0.045	0.21775	0.35525	0.444	-0.209089911000246	-0.233711079284033	0.0107912302944046	0.107870673387584	0.00676473114499154	0.0127530843156739	-0.141591593316507	0.109975767550973	0.129022117459064	0.00673125089048855	-0.119052816357408	0.0491666666666667	0.181	0.312666666666667	0.452833333333333	0.0563088698029453	0.028424169603907
215	2.57214939669717e-09	1.75519022998279e-12	1.21542941333914e-11	8.57812501354018e-12	0.0843272847639357	0.171596270628357	5.20532635026662e-05	0.409975233311513	2.81516821785588e-06	4.56985692122203e-07	0.616709669332941	1.93155799698629e-10	6.29129419904616e-06	2.43526148211275e-05	4.68134454321965e-05	0.00012378210874881	45.909375983887	77.2214796724002	81.9747022865777	84.9541645512436	2.97946226466593	7.73268487884343	39.0447885673566	0.678872534543643	21.9385820473035	25.4373442249944	0.250519286053532	77.5771767234309	0.052	0.22325	0.3635	0.45325	0.0592136212697956	-0.0609382809592093	0.0327295587086448	0.144964412836817	0.0230221768505117	-0.0106756273934844	0.104622095831042	-0.0297924367901416	0.0748315484589762	0.00911989663522377	-0.164396032612333	0.0483333333333333	0.184833333333333	0.314833333333333	0.448166666666667	0.00167324075773107	-0.0580696412697841
216	9.40880622550808e-12	4.36416002463874e-15	9.00015040234173e-14	2.04906104168777e-13	0.548579852086654	0.667429279858655	0.000163303798069868	0.985025934226881	4.93789511824366e-08	7.66831219201715e-08	0.181236876085535	6.2415278557268e-11	4.0508725745338e-07	1.58930706740031e-06	4.28011220634561e-06	1.15100027288023e-05	57.5666473217643	90.4483947651024	93.2999395768857	93.6598070403852	0.35986746349954	3.21141227528278	36.0931597186209	0.000352249464867782	29.741015352618	28.8880863166542	1.78745235816132	78.143988087603	0.04975	0.22075	0.36225	0.45975	0.0649303155583345	0.0781080850684327	-0.191158251471601	0.131644382740181	0.0252315500470378	-0.0152876161631051	-0.0565288447999121	0.0750805852870424	-0.0277853655440462	-0.0014055769364225	0.0646917969331777	0.0498333333333333	0.1765	0.3105	0.446166666666667	0.0334202953922107	-0.138313666131704
217	1.96191533426542e-10	1.23170326737846e-10	2.0811471502238e-09	1.75489924523781e-09	0.11744103421804	0.470143812320941	0.033348903016233	0.644644527469878	1.52774455826042e-08	1.71121906434289e-05	0.178421663063872	1.40203254595587e-08	1.95454157083919e-07	6.39104076624075e-07	1.87293683056871e-06	4.50704763384091e-06	51.2682458664349	67.6971403190546	69.8192644713563	72.2703846170552	2.45112014569895	4.57324429800065	21.0021387506204	0.21271906213633	32.0176970971061	18.4863903047808	1.81072183651668	67.1992464665071	0.05275	0.21975	0.35175	0.458	-0.158889720820657	-0.0837898172588413	0.125588893174444	0.0909298905657397	-0.0536197055841993	-0.0161595891144686	-0.0719144979327422	0.00629730425034467	-0.130363792427058	0.0123568659153691	0.211058693654453	0.0506666666666667	0.174	0.3105	0.444333333333333	0.0402419468467991	0.00767057631502829
218	3.26866629878313e-11	1.20313672631526e-14	3.01604270300783e-13	2.75349863510646e-13	0.117692719871165	0.447151408748945	7.85927115997066e-05	0.347631209861423	5.87725711031134e-08	1.99250756609052e-07	0.485058720739236	1.38317999368206e-13	5.28305696455524e-07	2.37062006015339e-06	5.31317880937104e-06	1.60869783606308e-05	54.9874766731373	88.2258245484409	90.5280216395186	92.9757815411431	2.44775990162452	4.74995699270221	37.9883048680058	0.882085146985446	29.4034615177043	27.0403663867837	0.487468513958447	94.5683686109772	0.0475	0.22375	0.36175	0.44925	0.0236649740381082	0.0104591161973199	-0.156490702493202	0.133454683442084	-0.0574178981457848	0.0112119512165732	-0.0265092663974595	0.0822321823260809	-0.00148450574590643	-0.0193370862121983	-0.255156569631431	0.0516666666666667	0.1795	0.311666666666667	0.442166666666667	-0.15536202012069	-0.0477997713352523
219	3.17920809721767e-12	2.21379189610446e-14	3.47316457128487e-13	1.16437922082482e-13	0.0290898056889299	0.151924357314321	0.000233589499612384	0.219473858283273	3.87965696644177e-07	6.5794300245799e-08	0.0172332052616194	5.51954790316023e-11	7.3641702799335e-08	1.90616692852466e-07	1.05188863939524e-06	1.92195633241026e-06	59.8106344474363	86.8868498903175	90.2037604978395	94.9660513741837	4.7622908763442	8.0792014838662	35.1554169267474	1.50780808339596	25.7532870178893	29.1847715165459	5.67246687875922	80.5588120768098	0.04625	0.22675	0.362	0.4335	0.00734871522625101	-0.148876805631164	0.122154923843861	0.11520671454769	-0.00301518125443529	-0.025025836880747	-0.0237274248661334	-0.115814925208576	0.0487091690470824	-0.0373240962589301	0.210075741652375	0.0516666666666667	0.185	0.31	0.457666666666667	0.00653296690477308	0.00886827915378639
220	8.50920911936079e-08	6.82936927085681e-09	3.49171609717623e-08	2.32500782561257e-08	0.0849468687615374	0.191938520803867	0.00403435329642487	0.79841592793936	7.23858946687844e-05	7.50037997439981e-07	0.921594525432194	8.72513388982863e-08	7.71430437407275e-06	3.09754877046062e-05	0.000100560743858379	0.000271301994509313	38.5792845272954	58.5432989365363	62.9849397968137	65.9525574250802	2.96761762826645	7.40925848854386	27.3732728977848	0.0652279977975923	15.7474382675337	24.4820901933981	0.00968755462599802	62.6670002913812	0.0535	0.225	0.356	0.453	-0.0654221183268583	-0.0417941271666422	-0.030367537053916	0.121808490693383	0.00873447072230939	0.0101780483532713	0.0740670716485641	-0.0477548339332348	0.0383121866412581	0.0501673322488133	-0.0971628016155847	0.0523333333333333	0.192166666666667	0.3085	0.452	0.00260330891130213	-0.0709112114127185
221	4.73200063977275e-11	1.03725755009598e-13	1.87114902425374e-12	4.34740960025089e-12	0.632804024773799	0.690340497778146	0.000675416206593363	0.529668081635845	2.48073926589262e-06	1.59449829892571e-08	0.124854984151672	5.58084520457995e-08	5.25194156406039e-08	5.47155274366216e-08	4.20942709651043e-07	3.29298027673381e-07	54.2204423908552	83.486391417202	86.3206795098595	86.5489569604542	0.22827745059476	3.06256554325228	32.3285145695991	0.395028306243148	22.1813340417393	31.9346202414217	2.35533596105597	63.7815787369705	0.04975	0.2215	0.366	0.44125	0.0188450517783558	-0.0938094708576517	-0.00921263309940159	0.141929069665985	-0.048457721581207	0.006124617836211	-0.0333048453692296	0.196603235869872	0.106282745665811	-0.0721444123885366	0.083756227051302	0.047	0.183	0.3115	0.456833333333333	-0.108632136540502	-0.0779011924336766
222	7.8624689977099e-12	1.41525692423909e-20	4.08104181295611e-19	1.09947195900522e-18	0.613660749698257	0.635922627908899	2.26964989779237e-09	0.611489516708471	1.64741253479454e-09	1.40868623719058e-06	0.505992472917031	1.16197707234213e-12	1.94861407446553e-08	7.86140066740582e-08	1.66246729081369e-07	4.68385585457718e-07	57.9381736979922	117.797324831794	120.959837205359	121.214715679715	0.254878474355792	3.41739084792061	63.2765419817224	0.258011597226869	36.351631440366	23.2687737832584	0.442345659395869	89.6313784874808	0.05075	0.228	0.366	0.45075	-0.0709507673771655	-0.0982451454536357	-0.0820016929925464	0.162919170021258	-0.0391457323151722	-0.00743994815696421	0.0474003538286292	0.00553012884344614	0.0199579089926883	0.0147392801607225	-0.154672643973545	0.0485	0.178666666666667	0.319333333333333	0.444	0.0335204042230744	0.0256241131551621
223	4.3712931113923e-07	3.79975891933186e-08	7.6420358026574e-07	1.55621308972516e-06	0.841300244895117	0.97792937383627	0.0423240894771176	0.547268003708386	1.28559034685513e-06	0.00161727895568412	0.120497971123722	8.42596693111145e-06	1.86211274083278e-05	5.74040235486455e-05	0.000233342161607991	0.000493052160444171	35.1285517207143	54.5696559889329	55.3153770519566	55.3554693407787	0.0400922888220521	0.785813351845718	20.2269176200643	0.362234245258151	23.4446606427719	9.93997328536898	2.41083637997326	50.9462699580284	0.04775	0.2305	0.35325	0.45325	-0.0233040014423467	-0.0662625320165249	-0.0412638030653011	0.109514581760545	-0.0237000758568576	0.000721956219701895	0.0669781798450751	-0.120599135697098	-0.0117141155396036	-0.0164301133296428	-0.298513332874124	0.0451666666666667	0.190333333333333	0.322833333333333	0.4375	-0.127575857045492	0.0136884433989674
224	6.41222281094056e-07	1.25248553281733e-08	1.95855639061689e-07	2.16104945730556e-07	0.197302708421612	0.66211218028903	0.00633203820343533	0.706298158549887	0.000109868017536012	1.37780646672033e-05	0.134829730207921	4.28867137314586e-08	6.63278570588207e-05	0.000121123604566739	7.10544745888537e-06	9.4148940204542e-06	34.3181184707428	57.1439197153231	58.7277334193859	60.3899618918003	1.66222847241443	3.2460421764772	26.0718434210576	0.142002660150865	14.9590808489884	18.8996125840695	2.235995862653	64.436319368563	0.0485	0.21425	0.356	0.4525	-0.0857650886576446	-0.203637886589131	-0.145641608058255	0.130290073784308	-0.00718126537953941	0.0392937543921624	-0.000154575393658253	0.0286896891526419	-0.0376781772342626	-0.00660010320383629	0.0706180669592977	0.0501666666666667	0.182833333333333	0.314166666666667	0.437333333333333	0.0120683263750669	-0.0588421049743647
225	1.6300668656982e-08	2.54624375153665e-08	1.08913445794179e-07	1.2369296655736e-07	0.20461180633041	0.278754375750398	0.0489658097318157	0.628351962179009	5.75724939340348e-08	0.000204467533449017	0.370881972346389	8.50868710957221e-06	6.20584583918293e-07	1.96267721982984e-06	9.13365258211486e-06	1.9763566823794e-05	42.0484032618551	55.5003221419611	60.1840561424397	61.7932027353381	1.60914659289847	6.29288059337705	19.744799473483	0.234302250712062	29.4434430706169	13.789576196712	0.800707334201434	50.9204478973055	0.0495	0.22975	0.3565	0.44325	-0.142679676992497	-0.107495417384267	0.0112166308370553	0.11900493086724	-0.00575597862189172	0.00998261841051609	0.0580567557228118	-0.197919388175866	-0.200205516974988	-0.036078702945261	0.2368566395611	0.0516666666666667	0.185	0.320666666666667	0.452333333333333	0.00653296690477308	-0.0040941382838392
226	3.20921104780611e-10	2.54063061071951e-11	9.06926636996041e-10	9.83115708526471e-10	0.172116372936794	0.788505414959156	0.0153834219567033	0.787902166637498	6.88189470068345e-08	2.22841249992315e-06	0.475003218214182	2.24596001644442e-11	8.56011324039684e-07	3.17012813503231e-06	1.31133665300344e-05	3.28515505026278e-05	50.2452554060874	71.2511766320677	71.8066744019234	73.6710871124014	1.86441271047806	2.41991048033378	23.4258317063141	0.0723802385314229	29.0976912481565	22.3873125952996	0.51031340202826	82.686820195468	0.048	0.22025	0.36475	0.44325	0.00476114808057708	0.0407332369865375	-0.0364661565426862	0.111953703144092	0.0377039449868543	0.0237402648341725	-0.191324025997949	0.157406107315213	-0.0616693100967236	0.0384372457387309	-0.189461294943938	0.0468333333333333	0.1765	0.319	0.4505	-0.0120294431934708	-0.107514760240223
227	4.86402049990411e-05	2.57123235057011e-05	1.00246423776439e-05	1.89970218777552e-05	0.786047049804144	0.0806566424180101	0.014010680072489	0.644644527469878	1.38920956045974e-05	0.00980179742470614	0.84388698009158	0.00059545158683696	0.000131184819415777	0.000146660143309416	2.11321429310333e-05	2.01820043882844e-05	25.0728916915978	38.9685669507599	48.7096666222787	48.7833502428402	0.0736836205614964	9.81478329208039	23.7104585512425	0.21271906213633	18.8838894506662	6.67056747686911	0.0387790778968338	39.2133630338543	0.05275	0.2195	0.34125	0.4495	-0.35225570926203	-0.0139416187140557	0.00994778632739025	0.0940278356114922	0.00277032472099662	0.019206384394508	-0.379173013154755	-0.275851481475397	-0.0626033168473551	-0.0230347928078022	0.0199074917029806	0.0506666666666667	0.184	0.3165	0.4515	-0.0167344279352818	-0.0853857952914056
228	1.13906146833286e-07	4.85111007597284e-09	1.46414632677066e-08	3.24035257752583e-08	0.87506442095906	0.326051452727079	0.00433722192849706	0.53179434890061	1.62247573755169e-05	1.52525833412634e-05	0.224556833739524	1.50106447292679e-06	7.98694994413945e-05	0.000161734545133335	0.000284979887805023	0.000215423397189494	37.9655219007982	59.3303180154762	65.1067455125594	65.1314664521997	0.0247209396402468	5.80114843672345	27.1659445514015	0.390961652881288	18.5878945776676	18.7057003702212	1.47501035242567	55.4485473814164	0.0535	0.2185	0.35475	0.4435	-0.144564678779676	-0.117460943886922	-0.0411781061409981	0.0974366940548617	-0.0248080487493606	0.0248958548610954	-0.143697273831729	0.0266033871400418	0.0962205632519172	-0.0231381237417875	-0.200899343018282	0.0506666666666667	0.183333333333333	0.313166666666667	0.455833333333333	0.0252378272758962	0.013409963910966
229	1.52440694913857e-11	6.07494063173178e-16	2.8163112956476e-14	2.82335086026255e-14	0.131329011523253	0.627470341425949	1.85363209079682e-05	0.301920948827689	1.08112956088259e-06	5.9087744662096e-09	0.455042681521284	5.81949437322312e-11	4.50612852480809e-08	2.13053187570724e-07	8.11027200755296e-08	2.7401968335426e-07	56.5677346716693	94.7558878642958	95.952207425551	98.2289314772715	2.27672405172052	3.47304361297574	41.6611968056022	1.06569025226554	23.7779673158711	33.864477748526	0.55806067881349	80.4332640261656	0.05225	0.22775	0.368	0.45225	-0.159655157141799	-0.0508549194195117	-0.0795732938032898	0.147214702077013	0.0220287030332799	0.00161132391832355	0.0801516697550076	-0.0561595645973909	0.0160674802415011	0.0518990719482318	0.0158817707542345	0.0476666666666667	0.1875	0.311833333333333	0.444666666666667	0.00591849777846975	0.0397305953172595
230	7.36304696051554e-08	9.22161783756145e-08	2.74884912935796e-07	5.26806164019327e-07	0.617684778295935	0.343645819764886	0.0567806310580387	0.00898135581401185	9.1867276002403e-06	0.00035100400586372	0.209274088492399	4.8117500810849e-05	3.54024302821906e-06	1.4896999991699e-05	4.54529670359836e-05	0.000128785187098002	38.8835763043462	52.4994061228354	57.8826730474539	58.1318080925412	0.249135045087314	5.63240196970582	19.248231788195	6.82653052584374	19.6734845970823	12.776484224145	1.576440971794	46.2724418273634	0.06	0.224	0.3495	0.45675	-0.125745065191039	0.084044249210919	0.0335815868856332	0.124986675726608	0.0159257855412915	0.000610301663385568	0.1832756760078	0.252695086187906	-0.0188291597702742	0.00426015943024033	0.206850218902443	0.048	0.1875	0.315166666666667	0.444	-0.0555599883454053	-0.00846360473417576
231	4.64123384248729e-11	3.24010732356055e-14	3.94745345716147e-13	7.07482640497858e-13	0.349149425303376	0.44886516672666	0.000138339617015144	0.291856103968486	3.58451708043783e-05	1.04314579272535e-09	0.504884314155205	9.73952800240948e-13	1.48968829497545e-08	4.42564077084067e-08	1.56880272486483e-07	3.32931968318734e-07	54.2606063558051	86.0494465066222	89.9094904586818	90.7860365503802	0.876546091698401	4.73659004375804	36.5254301945752	1.11103946289222	17.0796058051346	37.2425154740849	0.444654761729907	90.0424286873037	0.052	0.217	0.364	0.43975	-0.0473305873013001	-0.0226125009813749	-0.0160516859967208	0.119642056520918	-0.0306586433107427	0.0229533296632119	0.135275767901647	0.0806209006355061	-0.151029463131761	0.0257776481069074	-0.047006243554897	0.0473333333333333	0.183333333333333	0.305333333333333	0.433	-0.0396925635992711	0.0318683244704799
232	0.000140519744596278	0.000548174160772375	2.78975467060514e-05	2.5129591828571e-05	0.155365621704059	0.00478625878861744	0.00835452298116816	0.835577542211059	0.000103682668324837	0.00417967958619603	0.663344646781216	0.00190882141068458	0.00109011473487526	0.00345494497251282	0.00875274669138562	0.0187128937061897	22.7735868104137	31.1785803476014	46.0132798404447	48.0320432532972	2.01876341285242	16.8534629056958	25.2584564428835	0.0430784941759157	15.0684343974335	8.20405831643984	0.1894861357232	34.2296937177085	0.04875	0.2225	0.34925	0.44825	0.0304368206434864	0.0385907742568081	0.0519507582432049	0.0728116706133708	0.0449039011948448	0.00881521863423463	-0.196348073135983	0.255102111971555	0.0787965819009875	0.0137535545033383	0.184842035266043	0.0496666666666667	0.1905	0.321666666666667	0.443833333333333	0.0258262071222786	0.00566347314584883
233	2.00067016746824e-06	6.2227728861713e-08	1.20939327225029e-06	2.34276503199043e-06	0.704449166990366	0.97181666947781	0.0215047191453986	0.0333193803466243	0.000138497467152344	0.000207727672332932	0.902055730014665	2.08383689167822e-05	0.000136641626143029	0.000430766847818635	0.00139320581951277	0.00299703221700267	31.904880267939	53.4194314831548	54.1532233645194	54.2971081330761	0.143884768556745	0.877676649921341	22.3922278651371	4.52929299338894	14.52247321713	13.7598592150698	0.0151449620534549	48.5353185516272	0.0555	0.21625	0.35475	0.45175	-0.0418327582253942	-0.0349764274864437	-0.182347562568596	0.0898380961222413	0.0574234244162338	-0.0250287045786874	-0.0273350964955256	0.096261251090467	0.102859524132064	0.01334888751255	-0.111951648118334	0.046	0.185166666666667	0.319	0.4505	-0.0607787207661818	-0.0232170738915962
234	8.34092345165113e-09	7.48102835204845e-11	1.79799282416801e-09	2.66982809253045e-09	0.298104930026428	0.7869264147987	0.00347183627037298	0.114075818209589	9.22577019802835e-05	1.49096022486411e-06	0.0558847491547653	2.11375279592664e-07	1.88080177097708e-06	6.70124169526372e-06	3.71171253164411e-06	9.79827601299302e-06	43.4511664087622	68.8221362621844	70.1699648052818	71.2526173079241	1.0826525026423	2.43048104573973	27.8014508991619	2.49682848527118	15.2888864551242	23.1596125520828	3.65548896343171	60.4457674409508	0.0435	0.21425	0.35675	0.46075	0.0857196821658668	-0.00120100769036168	0.115421265478452	0.120206167172411	-0.0224560828682291	-0.0190060709632794	-0.0170748905636557	-0.0616655507011615	-0.0905300094466321	-0.0396509185063339	0.131292176098227	0.0503333333333333	0.1825	0.3105	0.441333333333333	-0.129095164332163	-0.072208768002199
235	8.43728617050222e-14	6.8653280910629e-17	1.62418244076632e-15	4.4098922041522e-15	0.811700725503146	0.702704407029551	0.0002311013846961	0.346183022692385	9.96072841975283e-08	2.77329213261032e-10	0.323980815579489	4.58725545383553e-12	2.5099647582987e-09	1.28075558931317e-08	1.60442919790011e-09	5.93293390633272e-09	67.2975869880538	99.4987944667373	102.424407149476	102.481161901662	0.0567547521859524	2.98236743492453	35.183574913608	0.887399390534483	28.3816049501529	39.8280798705819	0.972808214330144	86.4231239741252	0.05825	0.23125	0.37075	0.448	-0.10915300950403	-0.108646596158697	-0.0228265794325335	0.135822395592725	0.00509205441600967	0.0215061181788032	-0.110269724044782	-0.0996863262394461	-0.0184453746530227	-0.00563708757138618	-0.152835460550728	0.0538333333333333	0.187166666666667	0.309833333333333	0.438	0.0020782813065815	-0.0407133618773064
236	0.000127420738651987	1.59078072129264e-05	0.000159140269670639	0.000234568571546133	0.449272063869475	0.885912325324152	0.0630436361942794	0.55525683901716	0.00111733788208988	0.000309905045691005	0.973821518799441	8.73242646578505e-05	0.00328333809170818	0.00932406243580138	0.0121322248628122	0.0245241486456909	22.9864011752579	40.1556750645032	41.3067946436859	41.879282335598	0.572487691912102	1.72360727109481	18.89288116034	0.34798351471045	10.6222702144078	13.0095582228623	0.0010768734064186	44.6378828875753	0.04975	0.2155	0.35375	0.4515	0.000739807628617432	0.043575131550925	0.0105494576079292	0.109623994509464	-0.00561643991580573	-0.0311228835296898	-0.0235032920043782	0.104346367682656	0.0063237824310233	-0.0760866775066675	-0.0852102494572131	0.0471666666666667	0.188833333333333	0.319	0.451166666666667	-0.0830863005468037	-0.036287421244563
237	1.09657283866882e-05	1.16223941458133e-10	2.29802049170526e-09	2.64007916547114e-09	0.192487982005109	0.630723197726077	1.08437304966561e-05	0.971452089061449	0.000348912762130161	3.66362304867081e-05	0.986905782675234	1.96822791474963e-07	0.000348077350889028	0.000861457628335621	0.0027991231958622	0.00486934813849073	28.2758798400537	67.828232821339	69.5813631328128	71.2798347163407	1.69847158352786	3.45160189500166	43.003954876287	0.00128071923063544	12.7876628024969	17.0381529678725	0.000269350606686203	60.6255655936444	0.055	0.21675	0.35025	0.45	0.0250252934262786	0.0555970096453758	0.13223623137547	0.151482204216106	-0.0362487841532258	0.00979815142213953	0.0866479793633191	-0.0417731288101565	-0.0286668004250263	-0.0217256708215433	-0.208946189919978	0.0551666666666667	0.1875	0.310666666666667	0.450166666666667	0.00720621517483158	-0.144237907232062
238	1.91804717381955e-08	9.07118772198895e-10	1.94199375341275e-10	3.67530884295005e-10	0.450314751773575	0.0246287455198051	0.000319361087902325	0.0956253399275301	6.85771783683976e-06	1.94449378173366e-05	0.189037713999488	7.78160510795525e-07	1.90941252254231e-05	7.62983822963703e-05	0.000226436353201613	0.000606415267468627	41.7074909959993	63.1676639692159	75.4677233985785	76.0375829010009	0.569859502422332	12.8699189317849	34.3300919050016	2.77703013470318	20.2325205485577	18.2429002825829	1.72510132948082	57.1360901402338	0.045	0.21775	0.3635	0.4555	0.0128091980721622	0.00497726523592748	-0.073066874457624	0.108933474953006	0.000541705105811276	0.0210893192747933	0.139969449197376	0.110807833688298	0.0364549403396838	-0.0709930213878268	0.0134103039614274	0.0523333333333333	0.181166666666667	0.322166666666667	0.442166666666667	0.0432431157436344	0.0180243904949947
239	3.83692437089898e-13	2.17479802536458e-16	8.8187407443233e-15	1.05313228731423e-14	0.168342160873731	0.623739918130099	0.000150018261436277	0.169825042816008	7.55343446503238e-08	1.67990998244661e-09	0.588234193490141	2.69727133925721e-11	1.79792624532189e-08	7.889310308449e-08	1.81593738991852e-07	5.4839695372959e-07	64.1762181679878	96.9929849592882	98.5930119740224	100.490656925984	1.89764495196141	3.49767196669563	36.314438757996	1.88448702878122	28.9173233615929	36.3135596460997	0.293110367592817	82.2542618040174	0.045	0.22825	0.37125	0.449	0.0713656520160953	-0.042266176712867	-0.12151050818946	0.144683915356971	-0.00714941162589302	0.0100643021491206	-0.0919809474376137	0.114002865218064	0.013987661101155	-0.0119161329538374	-0.140982868259094	0.051	0.184	0.313	0.4545	0.0188058434444218	0.0248595699382148
240	1.33603748772899e-09	3.58985208664237e-13	7.62479070644467e-12	5.12653930796626e-12	0.0782173160165521	0.366825867554174	5.53694683427153e-05	0.458480654275085	1.09436484171727e-07	6.07722250869015e-06	0.634202619395163	5.06962552733156e-11	9.58519629022561e-07	5.84897300572153e-07	1.27137955716221e-06	3.52497297181857e-06	47.2756824494863	80.7428346998859	83.061024627561	86.1625844881855	3.10155986062455	5.41974978829967	38.8869020386992	0.54960128586481	28.1994354427025	20.463723657218	0.226404673288926	80.7604719548485	0.04675	0.219	0.356	0.454	0.0482493359785669	-0.113751573202426	0.0303652262789114	0.12610993906342	-0.0143607309013126	-0.0363581765591171	-0.0403034908388795	0.22467234578807	-0.0295703709596043	-0.0222217738697212	0.38879003744305	0.05	0.176	0.3125	0.449166666666667	-0.109849895670726	0.0545451329170676
241	5.43024241995285e-12	1.03162818514392e-14	1.76509087379769e-13	2.8960714027087e-13	0.293974927544608	0.507685616471044	0.000341166390580408	0.31892345973518	7.31447681037118e-09	3.49569352094529e-06	0.0312574062781561	5.59780690342139e-11	9.85419158875054e-08	1.91738103612395e-07	1.0563916731558e-06	1.61797741362805e-06	58.7037926724443	88.5632268171175	91.7575151097262	92.8588427489012	1.101327639175	4.29561593178369	34.155050076457	0.993356246553049	33.4493353834059	21.5232247128806	4.63876952875762	80.5254128476225	0.04725	0.229	0.35575	0.4305	-0.260662910310349	-0.0035219886370257	-0.127365672253783	0.11037065958143	0.0108536385530608	-0.0271017363319582	-0.0282560659869862	0.0162312711856946	-0.179382115858148	0.0198782629459593	-0.302783316071474	0.0516666666666667	0.1815	0.311166666666667	0.452333333333333	0.0147038710102996	-0.0669878794726054
242	2.25955921207099e-08	2.34245109219907e-12	3.82653076550846e-11	9.04705977800092e-11	0.761239025297384	0.729895342173786	7.75984899094164e-05	0.55908417836618	1.09727137068772e-08	0.00475720142425864	0.107542161559641	8.95026358259804e-08	1.0145986532872e-07	4.48865624413947e-07	7.74069845185823e-07	2.19473094737066e-06	41.3639861865813	76.5792518404196	79.2927240005811	79.3850513329598	0.0923273323787726	2.80579949254025	38.0210651463785	0.341292389732644	32.6608155430931	7.96950240190563	2.58997310882296	62.6033188298553	0.05075	0.2315	0.34	0.456	0.0833595299888565	0.0297259013305201	0.022007092720277	0.155711714388542	0.0173576467872115	0.00654194598572331	0.113746820648731	0.0200121680506874	-0.126904879322225	0.0134579367810641	0.0958114619112991	0.0481666666666667	0.184333333333333	0.313	0.439666666666667	0.0370188925270092	0.0833026590962683
243	1.62923706847609e-12	2.05993699093336e-14	1.04668039729608e-12	1.87021810091087e-12	0.354156084666527	0.915772468950365	0.00409628904555934	0.158869443619914	4.48610625697691e-10	1.94848209800035e-06	0.564801006029518	2.13901612533324e-10	2.69175108307823e-09	6.42477868177095e-09	5.00508759526824e-08	8.00112055314734e-08	61.1918756589221	87.0451224498393	87.6630531680421	88.5215628432634	0.858509675221285	1.47644039342413	27.3296871843413	1.98495438997088	38.888959564636	22.6451819302147	0.331459392309625	77.3334100420461	0.0575	0.225	0.3645	0.443	-0.169070306776632	-0.0218887167092917	0.0867128240212167	0.13803661090657	-0.0142910923418586	-0.0199501436376628	0.09482359946075	-0.0104115343022212	0.00863422466464693	0.00770899525818872	-0.0670957126265086	0.051	0.174333333333333	0.3185	0.437166666666667	-0.100215006205559	0.0121774587255788
244	1.0596414337326e-06	1.3613067181955e-07	4.65026762008681e-07	8.71535302021251e-07	0.596816631890185	0.384959228096791	0.0145675932600292	0.0935334555564051	0.00175770083305996	3.91583966900356e-06	0.617069956941649	1.78671114211338e-06	3.59853168094038e-05	6.0736927462298e-06	0.000175843083253057	2.45401017973876e-05	33.25402500786	51.5857944412346	56.5661533908133	56.8459773369177	0.279823946104443	5.2601828956831	23.5919523290577	2.81248382623926	9.78678952203518	21.3056094207986	0.250007272168659	54.9987569346762	0.04325	0.21825	0.36	0.45325	-0.0465511886953948	0.0968235018948687	-0.0179912233399961	0.081832062640656	-0.0143924473774988	-0.0393605776223375	0.145438812560955	0.159968970130262	0.0850447942608053	-0.0547719984028233	0.0939235970837851	0.0505	0.1925	0.3155	0.458333333333333	-0.125628194082217	-0.0899178418529726
245	7.45272351151468e-05	3.21032449020884e-06	1.41762207920421e-05	1.52664452700248e-05	0.210780091717591	0.379526088639752	0.00847026115648502	0.349652326117028	5.90870716093682e-05	0.00454684875428093	0.723930298212315	0.00125764308061651	0.000433670731919007	0.00147704098442909	0.00110050132672333	0.00268605146408273	24.1501038145507	44.0604924202053	47.8018437174615	49.3679039187045	1.56606020124309	5.30741149849928	25.2178001041539	0.874718520979059	16.1316885326778	8.05140064227635	0.124757976296678	37.0185455533793	0.05025	0.227	0.3495	0.44725	-0.0575780787224273	-0.0462572754880648	-0.043336631914061	0.114541515244875	0.0237055304514942	0.032009187411194	0.0517573436141484	0.0854269504306471	0.0310202280766288	-0.0272948741818939	0.38026372223072	0.0461666666666667	0.193666666666667	0.322166666666667	0.443666666666667	-0.0493235823370661	0.0146991590035333
246	4.6190643266959e-16	6.4358444205869e-19	1.74318175475905e-17	4.75416849606253e-17	0.698106788974318	0.674995957192375	0.000271596550331449	0.155606326505622	3.03589884655134e-15	4.03332607527718e-05	0.470503546692771	3.53021662169411e-14	2.53231269434234e-14	7.01392865290838e-14	1.14239323466604e-13	2.39530678679331e-13	78.0001000699995	109.596224396126	112.6079730442	112.758421894978	0.150448850778048	3.16219749885204	34.7583218249783	2.01641321387979	62.2429757487371	16.8556415727053	0.52079314079856	97.7154511760444	0.05225	0.23825	0.3545	0.4495	-0.196703692077596	0.0660505525619828	0.0178562441588022	0.148195805544991	0.0126307399795014	-0.00847750631734259	-0.098072822160441	0.00869871210489838	0.0938242847452783	0.0131835961753929	0.102831386542014	0.046	0.1735	0.315	0.456833333333333	0.0268007321153961	0.0479270771886136
247	5.60249569102902e-07	4.86571581899459e-11	2.07115465184436e-10	3.10958927586904e-10	0.289325177060304	0.248219296324165	1.73016940036696e-05	0.431974722861317	3.11210672250797e-06	0.000256713614921017	0.445551627554741	9.26245508609063e-07	1.7677973939216e-05	3.85595919702905e-05	0.000179081466919239	0.000280511160943445	34.6037754019344	69.7908638072768	75.3154114440549	76.4381702929968	1.12275884894188	6.64730648572004	41.8343948910624	0.617508311264373	21.7461691737844	13.362443489139	0.581943270213742	54.8292746600496	0.052	0.22075	0.35525	0.45625	0.00668826465565362	-0.106815944127031	0.0185518601807499	0.153378102125556	-0.0518128581120417	0.0228593495729651	-0.12797467704935	-0.0394763421012291	-0.213264934246412	-0.024764916320136	0.10627606276627	0.0485	0.182666666666667	0.32	0.4485	-0.00293908402000523	-0.022767722323934
248	5.31264588155759e-10	1.09015003626216e-10	1.19132731904727e-10	1.13547051896992e-10	0.136012832157084	0.0539875817987932	0.00179935331885772	0.775947601680238	8.83843511367344e-09	1.71317763394903e-05	0.843803720435798	9.4261547516542e-09	6.82964506839486e-08	2.10326217674825e-07	3.6379281909452e-08	7.1374976889989e-08	49.1965726912604	67.9728024173528	76.6218309079195	78.844328940475	2.22249803255545	10.8715265231222	29.6477562492146	0.0809993957373081	33.0813075909773	18.4842102162747	0.0388209925531555	68.1742404404003	0.0565	0.226	0.35725	0.449	-0.0406516811220703	-0.170163001056763	0.0684569787014983	0.125714912969403	0.0222851923909402	0.00429145582669834	-0.136418897199587	-0.104063855984546	-0.00961036582693771	0.0583997325125571	-0.122223281499651	0.0551666666666667	0.179	0.315833333333333	0.447	-0.02108115126119	0.0241258898302823
249	2.47295565708232e-09	2.58065289565768e-07	9.20090785780952e-08	1.90676001553685e-07	0.746664418821974	0.0593221589145596	0.195966059438616	0.941196768559396	4.51013486538508e-05	1.75407036261089e-08	0.736456983304989	7.91835734511338e-06	2.66902735072185e-07	8.26115195044833e-07	7.84761783736251e-07	1.8026748082886e-06	45.9914551524635	50.0795576229793	60.6011418489579	60.7054971429025	0.104355293944536	10.6259395199231	14.714041990439	0.00544138804798422	16.6436370529009	31.7493602004743	0.113265161748132	51.110408229452	0.0515	0.224	0.3745	0.44675	0.0178560911745832	-0.0407809726372765	-0.0111900633359675	0.106072585238321	-0.0306838903557713	-0.049636947982977	0.116387748277159	0.0347831573390724	-0.257155072296972	-0.0329655308107476	-0.0346869648123804	0.0518333333333333	0.190333333333333	0.319833333333333	0.450166666666667	-0.0032750632454104	0.00725620152655927
250	2.65623655761426e-11	1.27092943087761e-10	2.73863319365011e-09	2.03972789140876e-09	0.0975039070489706	0.509904508811673	0.123943844250123	0.156256478129165	1.72708329957681e-06	5.66073556807033e-09	1	1.26362112198565e-08	1.05387564508706e-07	3.41051007743159e-07	7.21108112731984e-07	1.53984243909036e-06	55.4174537578001	67.6263284701199	69.1600052769863	71.90590948506	2.74590420807363	4.27958101494005	16.4884557272599	2.01008582581244	22.8769754316017	33.9479135934107	0	67.4548020597881	0.051	0.21925	0.3705	0.4475	-0.0386127606671908	0.0110467985135524	-0.0141214528424773	0.135981537540796	0.00524722380522449	-0.0093215806846769	-0.0533671239573316	0.205377265012039	-0.0197072978977334	-0.00327587306985194	0.222231976319712	0.0448333333333333	0.180333333333333	0.314166666666667	0.4475	0.024898530597578	0.0352027036649283
251	4.73371506172796e-07	4.16114231252591e-08	3.30627852598317e-07	4.47692933202443e-07	0.288907958245233	0.522714527302939	0.0145976271798774	0.866559536728575	1.44428157434604e-05	0.000104845707908911	0.127051689412539	3.75822922948775e-09	0.000165712948092374	0.000226574967792042	0.00162524737335875	0.00156601163557685	34.9601573075779	54.358097939541	57.4211372605059	58.5458405740064	1.1247033135005	4.18774263446539	23.5856832664285	0.0282341412571441	18.8097336316041	15.0473797769719	2.32816353336784	70.4210162819805	0.05075	0.21925	0.35075	0.4435	0.028323760740403	0.0364097996621734	0.00858192133357778	0.111334018142067	-0.0281433727895562	0.0278651196747919	-0.0678519115553026	-0.018159371417094	0.0207842727286456	-0.0270325459625568	0.0141929463675851	0.05	0.183833333333333	0.3135	0.459	0.0238903130788276	0.00461452829779598
252	1.01032399560275e-08	7.24524128216938e-12	1.16515475490185e-10	2.26534398898825e-10	0.469983490659523	0.679132941774704	0.000342311109556817	0.921949911585357	3.02620865225481e-07	2.05059571179941e-05	0.421266462379833	5.02987228068807e-09	3.65750990512741e-06	8.25733638145567e-06	2.20511110355261e-05	3.54448382806493e-05	43.0500742572767	74.060922422359	76.6742249411327	77.1962397368989	0.522014795766154	3.13531731453986	34.1461654796221	0.00959965175707111	26.2329112958305	18.1417156017869	0.646779468243039	69.7105775701074	0.04525	0.2185	0.356	0.4455	0.0173197077049532	0.00484115589966055	0.0434895871237412	0.143653174294392	0.040492216160628	-0.0163650922643833	0.0544066348933997	0.114092537342023	0.0846464513903758	0.00303298331470668	-0.00851965443369965	0.0456666666666667	0.177	0.315	0.453666666666667	0.0110892477044818	0.110242242497218
253	5.44852461074377e-10	4.92636245742515e-10	1.90641562019258e-09	8.56233956826693e-10	0.0461876142148779	0.092495265895525	0.00955559428036004	0.702173910772767	1.25380953137199e-05	1.35713975822487e-08	0.88269816653509	3.80274995720525e-08	2.79812102817187e-07	1.02801466285952e-06	3.73023186069932e-06	9.35185144519625e-06	49.1440084805217	64.5569289965788	70.0295942314406	74.0043331055786	3.97473887413798	9.44740410899976	24.8603246250568	0.146220251701834	19.079553989146	32.2477525316372	0.0217709092994482	64.734762706834	0.047	0.22325	0.3595	0.4565	0.000198606386884198	0.0781857815286822	0.0310891790235554	0.122326507433711	-0.00652749907013835	0.00582557579040241	-0.0726958238740542	0.0108723049395036	-0.0138910719077994	-0.0255128068556302	-0.0847622333568348	0.0486666666666667	0.187333333333333	0.305	0.455	0.00968730420984878	0.0144898114497188
254	4.98004781698671e-10	3.75078503973579e-11	1.91998663835432e-11	4.34635486562409e-11	0.640501553026693	0.056586816779946	0.000822924051301218	0.602469302292529	8.98531535950229e-05	4.98426277821328e-09	0.431562832277351	6.30376820336509e-09	5.38978772680698e-08	9.8519730165801e-08	5.88308526028151e-07	7.82423336488764e-07	49.3311230228137	70.3761612969392	80.9072236734792	81.1253104868956	0.218086813416448	10.7491491899564	31.7941874640819	0.271287662917985	15.3387759029119	34.1955567179502	0.618613910437489	69.1592215242625	0.0495	0.212	0.3655	0.4545	-0.118545083990326	-0.0465488206851939	0.0185993759766477	0.083740149680375	-0.00369255681609974	-0.0503972330374138	-0.335084079575476	-0.301207974181292	-0.145804681160527	-0.0307829347850399	0.0779396136991655	0.0518333333333333	0.180333333333333	0.309166666666667	0.4625	-0.179793495007583	-0.00156843010112809
255	5.72248827202171e-08	9.97112890303574e-09	1.84638069901127e-08	2.42641230847586e-08	0.253269196961114	0.146775048473904	0.00559117439946257	0.102630571088165	1.50811487628526e-06	0.000125706881414913	0.736229233117946	1.30396246170433e-05	5.13204483054256e-06	1.51505034989135e-05	7.02499865018529e-05	0.000142418422489013	39.4134721650189	57.6706358495576	64.5419143267791	65.8470943458815	1.30518001910241	8.1764584963239	26.4336221808626	2.66418209114727	23.1376142347599	14.7050854603567	0.113468588948308	49.7881130646522	0.0525	0.2245	0.357	0.44625	0.0052611323720009	-0.132993208114203	-0.0502709495150701	0.106361192288972	0.0367168595378914	-0.00821359030073744	0.0628554047822239	0.100411318858917	0.235875865690725	0.0397130526486769	-0.00864614175415935	0.0453333333333333	0.185	0.32	0.442833333333333	-0.046092500092462	-0.0579064102671637
256	6.68405797777343e-10	2.60256488795342e-09	6.36196046211351e-09	1.42636055192739e-08	0.865427699488765	0.269435834609558	0.071950151126065	0.96980211739764	2.15619807053126e-06	1.30020444001716e-07	0.742909005407825	7.94814865828991e-08	1.58565738839104e-06	3.40232493423913e-06	7.35133780154534e-06	2.23393703450949e-05	48.7185399766749	60.7594015036375	67.1282096041541	67.1569293696375	0.0287197654834017	6.39752786600002	18.4383893929626	0.00143311257352252	22.4505850358782	27.8659108784123	0.107586305444784	62.9000170355011	0.049	0.2255	0.3665	0.452	0.0118616810212602	0.0093958069712419	-0.130849989115788	0.0952325005235416	0.0147601774955105	0.0216086836299493	0.046235097466855	-0.0828441180578606	-0.121581395790238	-0.031067603701081	-0.00850136518904611	0.0488333333333333	0.1865	0.3155	0.455333333333333	0.0350480729133813	-0.0696827534235592
257	3.04528548066724e-09	2.9582071054765e-12	8.24038370233291e-11	1.5508049359162e-10	0.434460210844227	0.843332072983163	0.000623421669648555	0.71456680155807	1.18963141858087e-08	9.26155699639144e-05	0.681912251994474	1.63168709644987e-10	1.50707525981981e-07	4.25097521151375e-07	6.89605345235102e-07	1.24893302036571e-06	45.5569018677052	76.0594989274832	77.4904243148194	78.1012948914577	0.610870576638263	2.04179596397444	32.5443930237525	0.133758194141592	32.5037437594001	15.2815734814958	0.167981194093954	77.9799870002627	0.0535	0.22175	0.3555	0.458	0.0693198638720813	0.00669666063610167	-0.0409458397837014	0.151618813333632	0.0369212122668717	0.0139141200328834	-0.225303188528103	-0.113819156365127	-0.0410537427000093	0.0248300057776543	0.157875557361151	0.0518333333333333	0.1755	0.317833333333333	0.453833333333333	0.0328395669773751	-0.0591459921464952
258	9.67005751753304e-06	6.62664259536389e-06	9.90127901890735e-06	1.58922788208957e-05	0.471425818617143	0.223698589506297	0.0364403120080339	0.805185589390547	9.72739143466911e-07	0.0186343075993141	0.639517281388806	0.000159233429210426	1.04067853695502e-05	3.99638386199249e-05	3.36287208476571e-06	1.01219263875059e-05	28.5450644735829	42.3015294127763	48.7420149510799	49.2606469446982	0.518631993618328	6.95911753192195	20.7155824711153	0.0608320899168575	23.9813396905502	5.53551244078153	0.219374041982519	42.9685080134844	0.04925	0.22075	0.3575	0.44125	-0.195188474823603	0.051940841308419	-0.0106578357746579	0.129250958945834	-0.0298290213322955	0.00126719903319232	-0.0327097445939949	0.114738236650238	0.145608824243524	0.0203809315650768	-0.065754983679008	0.0481666666666667	0.180833333333333	0.334666666666667	0.446	-0.119801172073385	-0.0591279123022766
259	1.15975859624761e-10	9.92852986278590e-12	2.65561324268435e-10	6.34130740917809e-10	0.980955390403696	0.927461265409888	0.0216775963707072	0.235846525445121	3.78394861652207e-05	1.0405929037395e-09	0.92785673316172	2.50970902392919e-09	2.03080863017628e-08	9.66741873653485e-08	2.56574528321723e-07	8.27036066745163e-07	52.3602501263376	73.3565173155803	74.7269271836194	74.7274970151993	0.00056983157992363	1.37097969961906	22.3672468888617	1.40524998845513	16.9767944947835	37.2472938848368	0.00819780514575541	71.4028176930128	0.04675	0.22275	0.35825	0.43725	0.016129690681349	-0.0595982066732525	0.0117283768940913	0.151810853381775	-0.00921626742560409	0.0067219846996654	-0.15486377803821	0.0265385460242219	-0.00856068585685884	-0.00814767536219224	0.0870714151478413	0.052	0.188833333333333	0.299833333333333	0.436333333333333	0.00823486400551724	-0.176900263536894
260	1.03445008787513e-08	8.32245978903068e-09	2.11492436534336e-08	3.80351627281831e-08	0.46935492146437	0.248273772430692	0.0265203969011408	0.907170546004802	1.41356257813835e-07	4.30241461483605e-05	0.527241501543857	3.14275538736651e-08	1.72427021677869e-06	7.20971094519509e-06	1.72658950502189e-06	5.42846559809214e-06	43.0006825005403	58.0876199323829	64.2107686321615	64.7342628990009	0.523494266839407	6.64664296661795	21.7335803984606	0.0135974703634929	27.7041893218284	16.7330841284893	0.399705280462513	65.2072088397341	0.046	0.2215	0.3655	0.45075	0.0435825966212526	-0.0632148075012088	0.0797667242063211	0.108806202362984	0.01569012471605	-0.00304701434379112	0.0697683068583571	0.155325515326726	-0.00804916866496272	-0.0277962994385251	0.062305317769863	0.0465	0.178666666666667	0.325833333333333	0.444333333333333	-0.0772078186606248	-0.0429863994466499
261	8.7916875723626e-08	1.25021746916751e-08	2.97713425921558e-09	6.27895551204394e-09	0.647070273345127	0.0345045271447511	0.00124784966823793	0.906204397484987	9.13934035445913e-08	0.000816034383322017	0.895412975831011	6.75874612718639e-13	1.0195293863929e-06	2.91256501021376e-08	3.80206338975457e-06	7.77675206320403e-08	38.5105801197788	57.1481093098555	68.9592480099964	69.1688618084008	0.209613798404462	12.0207524985453	30.6582816886221	0.0138833025030181	28.5482285596372	11.2044038487256	0.017281216896663	90.8922832821449	0.045	0.22	0.356	0.445	0.0455775267107573	0.0165704401850858	0.0290515574512442	0.100085836694684	-0.0423772157756038	0.000387687666111644	-0.379875801660528	0.0639197374315079	-0.145210004678365	-0.0806633008187324	-0.314020395928213	0.0455	0.176666666666667	0.323666666666667	0.443666666666667	-0.212119225080774	-0.0267250111443349
262	7.40810634860736e-10	7.30446105553861e-14	8.08967905334957e-13	6.91723443317913e-13	0.108149881668011	0.253901667908904	1.4176472230431e-05	0.896225218894395	2.83998848090541e-08	4.82700931261223e-05	0.0897983279867819	5.26245347623297e-09	4.2382516950219e-07	1.62333089316743e-06	3.36944812033669e-06	9.0192206048968e-06	48.504377837191	84.2596687358455	88.2573545213236	90.8384047979853	2.5810502766617	6.5787360621398	42.3340269607943	0.0170123192019673	30.8138827600615	16.5148673721178	2.87798498058692	69.6002533747082	0.05025	0.231	0.35375	0.46625	-0.181599537501604	0.0608011314454467	0.00262688597767011	0.130850011461919	-0.0297524159397378	-0.0102276151677434	-0.0621559754238565	0.089206365343863	0.0331218894292179	-0.0150064811402822	0.226567296512084	0.0508333333333333	0.185166666666667	0.314666666666667	0.449	0.0262471151172316	0.00968110228928857
263	4.11268979646888e-09	2.04352894003213e-09	6.94615461025571e-09	1.54777631493444e-08	0.841175871279773	0.342539981385965	0.0241685478865524	0.910287727020683	1.90044715869847e-05	1.38741148280744e-07	0.293164903228192	9.04667562334818e-09	1.41637331018819e-06	1.93539658820101e-06	6.76747027048971e-06	6.90273760964332e-06	44.9293701999413	61.313084058027	66.9157400420663	66.9558960447466	0.0401560026803054	5.64281198671961	22.0265258448053	0.0126957963479981	18.2865451927937	27.7403135122368	1.10502986434949	68.2749763933341	0.05	0.215	0.35825	0.452	-0.0930240202799804	0.0650654811130037	0.0237287929102691	0.12122593952408	0.023918685217871	-0.00729755827388204	0.0446387442587805	0.0122963507448491	-0.186010540889383	-0.0262511264261483	-0.108538262628384	0.0495	0.180333333333333	0.307666666666667	0.441333333333333	0.00181330439562369	-0.0150844294936093
264	3.51928309859488e-07	6.12153869738408e-06	9.54675384064263e-05	0.000134374675907602	0.390645528737484	0.966659835694685	0.726154545789557	0.659608652966874	3.88184426930748e-05	1.24746088512151e-05	0.328844582769006	5.07962521282907e-05	6.76415645592351e-05	0.000254512265284831	0.000680747221613617	0.00172184443364865	35.5866818990835	42.4946716774648	42.705610580284	43.4425423161665	0.736931735882536	0.947870638701716	7.85586041708302	0.193999323124899	16.9283038318154	19.0892419905122	0.95344250409471	46.1246855492348	0.04875	0.22075	0.3495	0.45575	0.012838949612732	0.0776407564864344	-0.0323237453188974	0.084251224591963	0.019906424766126	0.00376087015302774	-0.111589323082782	0.0672499101811918	-0.0485500946408957	0.00693384465211613	0.163346767411337	0.0468333333333333	0.187	0.307666666666667	0.445833333333333	0.0545075908865286	0.00794322311909204
265	5.02924392351634e-10	1.7427782557123e-10	1.72137449847485e-09	3.07105988639972e-09	0.42442599105453	0.5494597827275	0.0276470861858739	0.68890533478282	2.26930657084009e-09	0.00020295923622393	0.305391267318848	1.7688499359281e-09	3.75576772216266e-08	1.8338192969616e-07	6.96770705050028e-08	2.40844356541154e-07	49.3106654480434	66.9126586174607	70.2743267408005	70.912354187778	0.638027446977503	3.99969557031727	21.6016887397345	0.16027295856793	35.727561741749	13.8034865940099	1.05050301118899	70.2091301765118	0.04725	0.225	0.3495	0.45975	0.0442032170047338	-0.000841325478210044	0.0108439171213778	0.0895914669779784	0.00252855825460642	0.0440472940531639	-0.183295313776051	0.159197500308746	-0.133203474068256	-0.0432620985640947	-0.126305085564464	0.049	0.176333333333333	0.313833333333333	0.449333333333333	0.0212911301286547	0.0433024369972694
266	3.65978191088018e-07	7.28698652439617e-09	1.88283947579394e-07	2.59974883292238e-07	0.294808239466954	0.909642267982402	0.0110764188218955	0.600765043484497	9.94523692016932e-08	0.00451683836770064	0.818205745958151	7.5197533017198e-05	1.73169984140042e-06	6.93496184067185e-06	8.92662815014361e-06	2.43662018778389e-05	35.5039841675025	58.3938847944519	58.8258381545966	59.9233707288367	1.09753257424018	1.52948593438487	24.4193865613342	0.273843578185279	28.3846181484569	8.06339840326473	0.0528325513332675	43.3536363753332	0.049	0.2215	0.3485	0.4495	-0.124707394724856	-0.0191208353890123	-0.00114716709884793	0.119933911972884	-0.0282479479123757	0.00572975569094859	-0.0823427714297549	0.162532059989204	0.0191497107711224	-0.0357244311190788	0.181749627959073	0.0513333333333333	0.178166666666667	0.321166666666667	0.447166666666667	0.0123455725534422	0.0243119219773547
267	6.55257966137547e-07	4.64525544084899e-09	1.41888424410747e-08	2.70146494283611e-08	0.527855619419488	0.291739922772959	0.000983548879006	0.145882033879939	6.38269055920082e-07	0.00331949426223724	0.93450008122425	6.99239366504689e-07	2.9435133067907e-06	1.239313762677e-05	2.09813083310536e-05	5.87792704964607e-05	34.2722873450839	59.4299868696762	65.1831324776795	65.581650473905	0.398517996225564	6.15166360422882	31.3093631288211	2.11479031149884	24.793058632933	8.62297404911442	0.00675427503483661	57.409501710338	0.054	0.2245	0.34825	0.4435	0.0149663026293763	-0.0827132717105518	-0.185770776444087	0.118358499816151	0.0114798937079049	0.0118735378345278	-0.154423442241533	0.0644603042511286	-0.277133340211409	-0.00854599820034984	-0.222825246111008	0.0475	0.183666666666667	0.32	0.442666666666667	-0.044805656760702	-0.0570196127062795
268	3.01433873027521e-08	1.71856163594682e-08	9.96218727644596e-10	2.21909828975632e-09	0.730135971754521	0.00919418800048075	0.00112514043935105	0.188023992376624	2.28376372455151e-07	0.000393119697518471	0.348901888992707	2.36420457911337e-09	1.24102820940336e-06	4.45879133911362e-06	2.903217300639e-06	6.9943073947548e-06	40.7594884115606	56.4119454906613	71.5825115850021	71.7014984064008	0.118986821398721	15.2895529157395	30.9420099948402	1.73303320474679	26.7766830282253	12.5646151310757	0.877446967944707	71.5478026557138	0.0465	0.22075	0.35075	0.449	0.0340842273846743	0.089111307738264	-0.0780133867831918	0.0964414543233052	0.0298527064597968	0.022045757602699	0.0368842470239245	0.00414141300759522	-0.295181275429588	-0.0448518515727168	-0.178902755632023	0.0523333333333333	0.178666666666667	0.316666666666667	0.4395	0.0228734739535841	0.0166050874233234
269	1.51384775338008e-06	1.47140201476075e-06	1.06744073295259e-05	1.77868866791196e-05	0.519910492561638	0.696762430555443	0.124813903516805	0.260204141147978	6.14979478268844e-05	5.27253880062384e-05	0.767843860543553	3.14590331389901e-06	0.000374901489150497	0.000881437273793923	0.000626415489952095	0.00118970395275671	32.4971722893824	45.9386655836061	48.5455016923079	48.9595725587642	0.414070866456314	3.02090697515814	16.4624002693818	1.26767053541744	16.0559540178128	16.3475100771248	0.0871409079027217	53.5308790518175	0.0525	0.21825	0.35475	0.4555	-0.083630220090743	0.077514486538471	-0.0173200883002024	0.0928526590419153	-0.0192580220133425	0.00730670111661522	0.0934837132289308	-0.128944056141546	-0.0631699164990545	0.0936243066404581	-0.146608902563392	0.0475	0.1855	0.315833333333333	0.4525	0.0393404132874583	0.00506658591112003
270	5.44864939760278e-06	9.01087589597872e-07	1.07462777142484e-05	1.09315061971357e-05	0.188557722293668	0.67763424990276	0.0391080770069505	0.0584965970676264	0.00236804876077664	2.43257409362996e-05	0.79288597387702	5.81266934929644e-05	0.000313783973465025	0.00109462429763833	0.00205705552628277	0.00491025654560863	29.7711057370179	47.1117490592878	48.5279513733039	50.2568022145424	1.72885084123845	3.14505315525457	20.4856964775245	3.57950450375256	9.23984593975365	17.8165556900549	0.0689403150572616	45.7563343030685	0.05675	0.20825	0.357	0.452	-0.0269420757025209	0.00658810243505611	0.0112221054781755	0.118777076942674	-0.0066634431919017	-0.0425536634551299	0.0297993522218154	0.0422924074139931	0.108615316982085	0.0119549247939556	0.116935349349538	0.0481666666666667	0.183666666666667	0.316333333333333	0.449333333333333	-0.114539916815108	-0.0702295442046425
271	4.75068238160217e-09	1.87170662733374e-10	1.97122963106589e-09	3.06106084060821e-09	0.324465423627931	0.525338377714162	0.00587030908598703	0.779571786714694	1.45506023067681e-06	2.41413446122885e-06	0.48520643165186	4.80577197430844e-08	2.03256064777711e-05	1.54310380477382e-05	0.000204715301192948	0.00014020601090411	44.6280660499178	66.7512033775565	69.9494222708454	70.9202837452394	0.970861474394042	4.16908036768291	26.2922176953216	0.0783311985624096	23.2064823973651	22.2335881344989	0.487138738018984	64.1534938017189	0.04975	0.2285	0.367	0.44325	0.0164631590088507	-0.109999671649377	-0.0590154347662607	0.099492123750868	-0.0175940945637489	0.0333994840563195	0.18244689855734	-0.0370764601299437	-0.00916525528503611	0.0380178904422837	-0.136075799342893	0.051	0.188666666666667	0.321333333333333	0.450333333333333	0.0413718861413931	-0.176231284031249
272	9.03404619221493e-07	3.42167245210899e-12	1.54251422596e-11	3.84002826786303e-11	0.99307658731916	0.338244208368405	1.53302547614782e-06	0.0649312171488816	0.00193163504356406	3.50869586394117e-06	0.327608208974898	2.29027011983934e-07	2.78362551631436e-05	0.000103595954399826	8.91778673895824e-05	0.000236103325017525	33.5921462448969	75.7351671943252	81.418585938758	81.4186612346384	7.52958803786896e-05	5.68349404031324	47.8265149897416	3.40672436110162	9.61339218542525	21.5161049603703	0.958329140383285	58.3380327258634	0.04825	0.22325	0.3585	0.43375	-0.0484429470242577	-0.103934462649335	-0.068254516265033	0.14988667005841	-0.0499291608522251	-0.0208978649826221	-0.0717109296080717	0.331372667401016	0.0207228788580192	-0.00763633530478642	0.279428751035808	0.0566666666666667	0.1975	0.313833333333333	0.443666666666667	-0.210730763364916	-0.137811208189398
273	3.10704333532151e-10	2.59568851509294e-08	1.39886919596729e-08	2.14276141132059e-08	0.333199704667849	0.0576979004767189	0.14711516697554	0.0832740693529089	1.05494225309376e-07	4.20228655542354e-06	0.805717320318516	4.12081265920105e-08	4.28061011204867e-07	1.47141326561489e-06	6.90888882220556e-06	1.62733874913931e-05	50.3125364322186	55.4556655812776	65.2176852195553	66.1541072541004	0.936422034545103	10.6984416728228	15.8415708218818	2.99981413781734	28.2704494234149	21.1702896390107	0.0604937012849405	64.5354447319137	0.056	0.238	0.36175	0.4535	0.00403556083090057	-0.000395564597759499	-0.045141407507211	0.0734272583751153	0.0254885975814542	0.00605157198203925	-0.0919536194754268	-0.212942044400799	0.080091960247551	0.0321784603898117	-0.280613036144589	0.0481666666666667	0.1935	0.317333333333333	0.456	0.0475295861513338	0.0470975041893192
274	1.27172283957742e-10	4.86554274823915e-13	1.7805274713477e-11	2.78094353428037e-11	0.294569784305277	0.833354601206556	0.00157706156909303	0.00190133205666847	2.26669220955205e-06	1.1908881248253e-05	0.0591874086277998	4.3631510241149e-12	2.25613116196114e-07	8.47817096853143e-07	3.32661045544468e-06	8.34473145622155e-06	52.168875380281	80.0694482336039	81.0834378412765	82.1820549828844	1.09861714160797	2.11260674928053	30.0131796026035	9.64243317337741	22.3546020927643	19.1778247852999	3.56000926217894	86.5404888695139	0.05975	0.21825	0.35975	0.462	0.0098299412673864	-0.0462930684533123	-0.121520177265918	0.164473928096091	0.00569330607341831	0.0273564442053562	-0.376343867477896	0.0257905133789036	0.0142099862901385	0.00396322060128786	0.069499820873878	0.0456666666666667	0.179833333333333	0.3175	0.442833333333333	0.00323570758591327	-0.0689128196718837
275	4.4596348186814e-06	2.01554191285637e-05	0.000111522592617019	0.000200193356180575	0.833216831427798	0.737759948564019	0.354121534948898	0.852025382661098	0.000117355129115295	3.20678077690174e-05	0.837424799569577	0.000143960993571585	0.000350183502282139	0.00118940523633648	0.00218837184935692	0.00508753963392855	30.1984282674675	39.5715537151773	42.2817835629394	42.3261265217807	0.0443429588412982	2.75457280660339	12.1276982543131	0.0347952357101349	14.8347174944156	17.2911430137356	0.0421023491053347	43.2503254112075	0.05	0.215	0.35175	0.45025	0.0127304602614446	0.0127385498420953	-0.100508493387695	0.131831050126188	-0.00312150346820302	0.0148651218376675	0.00563658105611961	-0.0139606947870393	0.0993205596631253	0.00811906289764788	-0.0170499042644778	0.0508333333333333	0.183666666666667	0.311833333333333	0.448166666666667	0.00795983701269717	0.0614176897950893
276	4.16648240230466e-11	2.81476914447678e-12	2.24605555700535e-11	5.55984448993558e-11	0.973822947045015	0.49728068976135	0.00636392835320623	0.0459310257456022	2.20393748383014e-07	3.65778037875377e-07	0.755253260929105	1.19861681825368e-10	4.28149151344721e-07	9.74453052825247e-07	6.58764295458056e-06	1.05435174369632e-05	54.4843610301396	76.1702212304808	80.5404792137997	80.541555969663	0.00107675586332334	4.3713347391822	26.0571949395235	3.98412225251104	26.8454401351664	25.8669527371167	0.097169412583753	78.7154189644695	0.04575	0.22225	0.35925	0.4535	0.0093248274110109	-0.0112985111527446	0.0100939623161412	0.129254568263122	-0.00290063899419124	0.0207721357961334	0.0720389673692362	-0.0634013858279164	0.0119919387905231	0.00267373336301374	-0.000199364834410258	0.0546666666666667	0.18	0.310333333333333	0.450333333333333	0.0593379617389893	0.00535122738164014
277	2.45535972453346e-12	2.4990866807146e-11	4.22513904100445e-10	9.94313083645845e-10	0.891899621879232	0.798070243899141	0.274220028529889	0.247800479332168	8.89158434603691e-07	9.90187773862645e-10	0.742765637159402	3.14550914551253e-09	1.17424754215335e-08	5.58117579954703e-08	1.86561369751705e-07	5.98081429214265e-07	60.3445539591557	71.2881815031651	73.6252923908396	73.6437614461829	0.0184690553433029	2.3555799430178	13.2992074870272	1.33566174647922	24.1543338891606	37.3441238107189	0.107710734700959	70.8541072349217	0.0445	0.22	0.37	0.449	-0.157304477887595	-0.119350639972343	-0.0240344694821528	0.0909099868480672	0.00800194889288728	-0.00230639330596893	-0.0568832012203627	-0.0389076303340466	-0.168763485235129	0.00521474792751542	0.108140006423036	0.0495	0.18	0.311	0.452333333333333	0.0555946593409151	0.0275342746662282
278	6.32287976374088e-12	6.59640707831657e-11	1.1835663841046e-09	2.42895000604402e-09	0.576819463709776	0.794967138787059	0.287276838616319	0.0857256027337363	4.93660813822486e-11	0.000146508850315193	0.736293947145155	8.29575132156798e-09	2.35281905296177e-10	1.27345498208027e-09	2.77659825375282e-09	1.03630687004511e-08	58.3890127033592	69.1057151266141	71.1708196698746	71.4822243995222	0.31140472964762	2.37650927290815	13.0932116961631	2.95286231381351	43.2021628426937	14.4165525522676	0.113410765503431	68.4873063340964	0.05325	0.22325	0.358	0.44375	-0.0326429493283139	-0.0164457195112157	0.147549815876367	0.0912372536214951	0.0135508460969148	0.00193903332242675	0.000986411947911969	0.109087362617023	-0.066179362986296	0.0155217531626706	-0.15234312754315	0.0456666666666667	0.170166666666667	0.321333333333333	0.447166666666667	0.0412329720351344	-0.0232318083706289
279	6.96450853194329e-11	6.96924153125733e-12	1.6793550874033e-10	3.49633399587723e-10	0.556364950309791	0.847819513921176	0.0192371084630805	0.908105409516129	1.46103841943086e-06	2.32074476978402e-08	0.250540856100221	3.91756878629427e-09	1.53808402672231e-07	7.0458391037668e-07	8.68883235002579e-08	2.95097322084903e-07	53.4187599268771	74.1477016708377	75.8112326042756	76.1572698791206	0.346037274845003	2.00956820828287	22.7385099522435	0.0133237621134867	23.19859752712	31.2057764777601	1.32028529208765	70.3198901543668	0.047	0.22025	0.36675	0.4555	0.024498006782827	0.0844292398506339	-0.147534925356068	0.132450616807199	-0.0555715905919635	-0.0108155841166503	0.0793287828262369	0.011760717481781	-0.032626320161816	0.0429621761451877	-0.0501905256151168	0.0475	0.181	0.312833333333333	0.443833333333333	0.00606440175086221	0.00430344598461102
280	9.94752924897706e-06	1.63518374355099e-05	6.68384967470707e-05	0.000102292473418619	0.467426181984292	0.533315207661999	0.15200814863756	0.735500447701738	8.03656074841466e-06	0.00221911178572338	0.604944647462375	0.000686083884326093	9.31036861651582e-05	0.000319148498237749	0.000252501911839268	0.000612411231807789	28.4845161205667	40.0878221956591	43.672408771723	44.2004626939233	0.528053922200343	4.11264049826423	15.7159465733566	0.114120908584937	19.9291496806018	9.35885130899987	0.267602412652195	38.8015369277952	0.049	0.2205	0.34825	0.44425	-0.167006145136635	0.0528048767032239	0.0544326077087281	0.0988868281486737	0.0513358580529265	-0.00780772481164566	0.0620532564990596	0.0267190983489206	0.0716267912727557	-0.0260127598781083	-0.0566354140990327	0.0505	0.184	0.318833333333333	0.4495	-0.0852364645274233	0.0067636453670512
281	1.80409111123951e-08	1.39746847575013e-12	5.5167118189676e-11	1.33927694279844e-10	0.896518737983329	0.981694934128327	0.000133648367712294	0.83860607523416	3.60194105474599e-06	2.70737637736784e-06	0.340256312061732	2.56202841365187e-08	2.65017308723038e-05	0.000100415404741208	9.91199894569027e-05	0.000268080962438913	41.8358575728198	77.7282165519209	78.4340838072967	78.4509994827822	0.0169156754855067	0.722782930861285	36.6151419099624	0.0414842377322202	21.4658089338482	22.0135129256632	0.909465368196834	65.7126839172397	0.05075	0.22675	0.3635	0.4365	-0.000658187162536452	-0.024265143248768	-0.0407371850236156	0.154712424469262	-0.0528043222934939	-0.0420203333939957	0.1253562522544	0.0287836255703681	-0.026513277382908	-0.00737860761846838	0.0556432120591098	0.0516666666666667	0.1885	0.318166666666667	0.446166666666667	0.0221230905950641	-0.057100040184926
282	1.64970169978126e-14	1.60056770851451e-14	1.50795473439264e-13	3.75215636894715e-13	0.70808932433915	0.458859519802246	0.0276425532761202	0.865680049265638	2.23570608696203e-11	1.18095589275814e-07	0.357427427982469	8.78611641626794e-11	3.82457469685603e-10	2.08607499649861e-09	1.35089549652481e-09	4.9558564877628e-09	70.6563817322167	87.5993140350765	92.1183981535578	92.2585910480557	0.140192894497886	4.65927701297915	21.602209315839	0.0286111237655859	44.7525935868453	28.0520558287117	0.84691186024429	79.4546581951484	0.04925	0.232	0.3665	0.439	0.0217682273951058	0.0705144775657122	0.0318257800413001	0.112076078340834	-0.00341873706295478	0.00294982040637926	-0.053569255196853	-0.146397751161052	0.137014645799194	-0.0240637774161453	0.110043957768581	0.05	0.177166666666667	0.315333333333333	0.448333333333333	0.0358556305014626	-0.0591985568822351
283	1.97363551070749e-09	2.35340569521594e-09	2.11658450305836e-08	1.30873684321225e-08	0.07547611981937	0.271096045665714	0.0343524680619548	0.148023181504552	1.16907921402179e-07	0.00015861498374281	0.046176585517068	6.54707272702017e-07	6.49514661288795e-07	2.87170277848337e-06	9.48060942985976e-06	2.83453002066285e-05	46.46204456548	60.9899035085982	64.208854104756	67.3685742736197	3.15972016886371	6.37867076502152	20.9065297081397	2.09250501447877	28.0716168471627	14.2670782747809	3.97514105991104	57.5775734603316	0.045	0.216	0.3525	0.46175	0.0362780992229851	-0.13318321000526	0.0194456154035056	0.111612405377464	0.0044038471593698	0.0130874142720761	-0.0906235627870212	-0.0872582723906054	0.122574685993694	0.0496790067580183	-0.10093837679396	0.0513333333333333	0.173333333333333	0.316166666666667	0.4415	-0.0446892109593267	-0.0552433215826868
284	1.07126747301565e-09	4.57674685574595e-11	1.06888399762694e-09	2.20747209775851e-09	0.58395921177764	0.877940229835447	0.0128252940032502	0.111103108214335	2.6512521764885e-06	9.63245782440852e-07	0.349486851911176	2.53749544703633e-09	5.86344713151824e-06	2.43043559484234e-05	7.34521224768961e-05	0.000146705823475623	47.7360107767381	69.9286123337442	71.414364024422	71.7142415494163	0.299877524994372	1.78562921567209	23.9782307726782	2.53845991891103	22.0537210783041	24.0002223113261	0.87531946902709	69.3433032537542	0.05375	0.2255	0.35725	0.4445	-0.257478795599965	-0.0235494062288341	-0.0373201715652446	0.11860194926096	0.0240550147735736	-0.0301973619183402	0.0428539818235082	0.0572514181233029	0.0447621072864379	0.0102151829400085	-0.028744738803334	0.0466666666666667	0.186833333333333	0.310166666666667	0.454	-0.216268285746736	0.0163263122131173
285	4.37409453082704e-07	1.98762442949123e-09	2.53980121393739e-08	5.59030862009555e-08	0.907172302083092	0.791353246126481	0.00257145048347122	0.133650515766142	2.05765595974098e-06	0.00133746174389409	0.275102342428674	4.12010986402552e-09	6.12978741336297e-06	1.30545248628935e-05	3.90392057323217e-05	6.8341254147394e-05	35.1271974443662	61.3765499852307	63.7637646657095	63.7773616192862	0.0135969535767799	2.40081163405557	28.6501641749201	2.24958182004184	22.5404434219981	10.2900954039833	1.1911270121218	70.1970839242213	0.0535	0.222	0.3485	0.44425	0.00895263870422782	-0.0211731432886427	0.00782387819202996	0.121915981800653	0.00913052897992585	-0.000445400353338228	0.0526451878430186	0.0666066479879426	0.180341708022226	0.00323351012828811	-0.0172472381234361	0.0468333333333333	0.183166666666667	0.317666666666667	0.455333333333333	-0.0285541591949134	-0.00296402394886203
286	2.10399180500281e-07	2.86296151045201e-09	8.11681639721769e-09	1.32924787480432e-08	0.373610831271349	0.236774063086819	0.00124804027785959	0.954030100047613	5.54506650186212e-08	0.00423637585866446	0.440453326790356	2.33413427021325e-06	9.5564371747236e-07	3.36608468678817e-06	1.09364390230505e-05	2.59426225824672e-05	36.672480646339	60.5408684688009	66.5387233908623	67.3303430294836	0.791619638621341	6.78947456068272	30.6578623831447	0.0033231348170375	29.5162212775958	8.17961465353983	0.595101047470962	54.3066826309615	0.04725	0.228	0.3555	0.4455	0.0199202164244695	0.0477184656704231	0.0267479498793302	0.130633219400496	0.0112791981439993	-0.0260312936797486	-0.0143642122912947	-0.158916651687726	0.031351508569028	0.0137855303196194	0.349573047952613	0.0475	0.183333333333333	0.327833333333333	0.453333333333333	-0.100479735901865	-0.186581466423892
287	8.77175044871749e-09	4.02600459923253e-12	7.87848762854212e-11	6.99007331798399e-11	0.121178733913365	0.463255337820019	0.000131748302085228	0.0515317394771163	1.56368886551339e-06	2.74591756916897e-05	0.599534155451441	4.70766765941735e-09	1.98315400651814e-06	8.61060735900171e-06	2.40451763377807e-05	7.01324515863653e-05	43.3457996529251	75.3725499326029	77.5961389267613	79.9981583132831	2.40201938652172	4.62560838068021	36.652358660358	3.79090628767472	23.0680341971056	17.586074567309	0.275699070989504	69.8720868942074	0.0455	0.22175	0.35175	0.454	0.0186372342383595	0.00832698649000546	0.023856771500027	0.128692541816975	-0.0414811851870606	-0.0200187854012468	-0.0379419536257439	-0.0668113214791796	-0.0256464578313156	-0.0212325142200579	-0.306430232081573	0.0541666666666667	0.1825	0.3115	0.448666666666667	0.0327174104576886	0.0302146127053574
288	6.92188833950644e-13	1.11252059924225e-11	1.17439433355374e-10	1.76486600462959e-10	0.286263540775723	0.454766598359758	0.190239782870827	0.189587260825136	4.71623808478828e-06	1.5719167374231e-10	0.588544405211945	1.95014143106439e-10	3.38966116060403e-09	1.24133508922516e-08	7.07658541651937e-08	1.7648066204194e-07	62.9590551297151	73.1018992449754	76.6555960281403	77.7927073851533	1.13711135701305	4.69080814017798	14.8336522554382	1.72082207054473	20.9492037780492	40.9373063431067	0.292623200028174	75.4578216408362	0.044	0.21125	0.36725	0.4535	-0.246923415272995	0.039188455669008	-0.0728785576202022	0.0573733564829719	0.0125433832986569	-0.019816329728046	-0.203462912532315	0.139824440959578	0.158945516201675	-0.0453708327635384	0.0166057555738447	0.0496666666666667	0.1745	0.305666666666667	0.459	-0.230769611532289	0.043084011214369
289	1.80054660307529e-05	9.6691416732109e-11	1.38424868199085e-09	6.5855029024526e-10	0.0500333857901062	0.269830377392722	1.80801062828713e-06	0.0510390750725423	0.00203352753164909	0.000425988649721266	0.0971758853392709	8.64343767313128e-08	0.000992305053592319	8.64035952247411e-05	0.000332175564749864	0.00063051485634517	27.2125744943551	68.2435382088006	70.7962365875937	74.6365762056957	3.84033961810201	6.39303799689515	47.4240017113407	3.80699058008349	9.51902356100436	12.4146070058123	2.75129184519028	60.7555346620149	0.04625	0.21125	0.3555	0.456	-0.181176770617174	0.0187284454841781	-0.00428684663781673	0.138821583291148	-0.024203140546747	0.0524407818420916	-0.022431838650959	0.162721325097397	-0.0536187949432714	-0.0323317999810344	0.213257585703653	0.055	0.186166666666667	0.3215	0.439166666666667	-0.0884566498422008	-0.0480258269097061
290	1.55303026313784e-08	7.15301402422549e-10	1.13620141983759e-08	2.30905397660373e-08	0.619560142219778	0.812005746401869	0.0135149720582322	0.811366060352554	1.29019655924598e-05	1.00935469136001e-06	0.902074779857281	4.69099270917994e-07	1.46303857132371e-05	5.83844040762074e-05	6.05312141204145e-05	0.000169503150121724	42.1498291810203	63.7087571750162	65.7230776633005	65.9695639335405	0.246486270239984	2.26080675852427	23.8197347525202	0.0569605502000741	19.0249606277557	23.9102014746986	0.0151390415176138	58.4270790524021	0.05275	0.21625	0.35975	0.45275	-0.0356956329095488	0.0895179652246462	0.0733439512098771	0.068286810949281	-0.060349491647085	0.0323643202467626	0.151152318340071	-0.170967258231722	-0.00530541661883606	-0.000156071925872652	-0.00522348246752923	0.0516666666666667	0.180833333333333	0.312666666666667	0.4515	-0.0367227417395326	-0.112715268130964
291	4.13434115083572e-15	1.5567134627867e-14	1.59636771004569e-14	4.30298253329647e-14	0.900370705879066	0.0873989690312034	0.0137869499405685	0.358908719122763	2.76224345922192e-09	2.14904129638558e-10	0.811533779036661	6.93803932733239e-12	3.29382169536158e-09	1.42229329577069e-08	3.25660858657727e-08	9.70166136080996e-08	73.5008913920319	87.6603131731972	97.2445380131394	97.2602113171379	0.0156733039984829	9.59989814394066	23.759319925106	0.841708067781838	35.3446637268225	40.3262310128102	0.0568573645577999	85.4526288455956	0.05675	0.23675	0.368	0.43975	0.0187970502620799	0.0102097612755961	-0.0583284977895416	0.101092543154781	0.012358043056755	-0.000473236542089722	-0.111323103551321	0.0589292706087985	0.116156532081029	0.0432257792801614	0.0144617571835817	0.0525	0.187333333333333	0.306833333333333	0.442166666666667	0.0273044613312903	0.0153318732075698
292	5.81096259135902e-05	6.44122832603482e-09	3.90486908326982e-09	1.54756887320825e-09	0.0388254925800297	0.0162789454847716	1.49591699072943e-06	0.956829258879752	0.00277479296886318	4.64046674421505e-05	0.717540927404457	6.53362026690393e-07	0.000499972958197596	0.00170823275603514	0.000963519972482925	0.00238753837357063	24.688532019296	58.6780490371384	68.3062824289227	72.5747691470169	4.26848671809421	13.8967201098785	47.886237127721	0.00293037376741268	8.94993606383105	16.589605128951	0.130861060364623	57.5828247410256	0.05425	0.20925	0.348	0.4395	-0.0309959708903254	-0.0333183130957565	0.038060722843975	0.135094216331467	0.0109529179909585	-0.00127529041627576	-0.361198930955165	0.145842753719521	-0.0490899855886781	-0.0126143756055374	-0.232356552833973	0.054	0.185	0.309	0.443166666666667	0.0153666108775067	0.00840083499711105
293	4.10685903327969e-08	4.83583028775688e-12	3.76002274702416e-11	6.62165917150857e-11	0.373222853830907	0.396307641230321	3.55446969572717e-05	0.762840184612808	1.26816042299209e-06	2.43257409362996e-05	0.611200137115028	7.29388917928764e-10	1.41093909071716e-05	1.50965717184114e-05	6.78388279865878e-06	4.25968050139887e-06	40.1103365748568	74.9636970605206	79.3338385648603	80.1267445816848	0.792906016824418	5.16304752116412	40.016408006828	0.0910550135631638	23.4709221873691	17.8165556900549	0.258430994752416	74.3906328237579	0.05	0.223	0.357	0.4515	0.0476170485712545	-0.103653087591923	-0.0143802537593305	0.121271856253663	-0.00926271436025501	-0.0321882116126718	-0.0682533252496365	0.103417668736217	-0.0509176292936562	0.0172691546815935	0.0935328730150083	0.0486666666666667	0.183333333333333	0.316333333333333	0.456666666666667	-0.122043774484067	0.00315973847300905
294	1.04424788344138e-12	1.34175202896588e-13	4.51475472945244e-12	5.31679046408881e-12	0.179969968352004	0.67552108478657	0.0128740096497775	0.483943953659781	6.75646613292927e-12	5.46051439017459e-05	0.445162403434257	9.40362427600768e-11	6.89685055532015e-11	3.46652353001419e-10	3.2228694631077e-10	1.13076409799914e-09	62.1103662162786	82.9183562351827	84.2792686990215	86.0771407353241	1.79787203630258	3.15878450014134	23.9667745190454	0.489962677431322	47.0968362197091	16.2811262289906	0.582939572885152	79.2930986996298	0.0535	0.22125	0.3605	0.44375	0.00990918469228126	-0.0796671391195212	0.0423028281235184	0.121842475981401	-0.0120092395095398	0.0063737887802828	0.0691822429353025	-0.0268119328119792	0.0107981064896491	0.0156894842023758	0.0612284407666527	0.0503333333333333	0.166166666666667	0.3215	0.4515	0.0111815494527409	-0.0524572935099683
295	1.02835418816765e-06	1.58597403584786e-08	1.45456815002101e-07	2.82997507739257e-07	0.622918211048701	0.682877623012381	0.00567339873931723	0.969707329115119	8.99918264216229e-06	0.000108379614505264	0.699382534022705	8.61255914737447e-07	0.000110817131844431	0.000363079211361637	0.000480735157413838	0.00108934456690082	33.3175685212918	56.5978491342757	59.4670614944189	59.7088487822984	0.241787287879561	3.1109996480227	26.3912802610066	0.00144212783470721	19.7129001829107	14.9848181943453	0.149115000540405	56.8763698558118	0.0485	0.22475	0.3505	0.44225	0.0358854579759876	-0.0881885665249895	-0.0675465702974355	0.119713544010341	-0.00900809303726352	0.00251354785968957	-0.0112938487613178	0.0974260196292934	-0.0189660143058564	-0.00858716061928847	-0.187747614938398	0.0486666666666667	0.188166666666667	0.313333333333333	0.446166666666667	-0.0900018555434742	0.00751425536692162
296	3.59614968336088e-06	2.83507481519613e-07	1.52650709829425e-06	2.71447863841732e-06	0.552177955272799	0.541210229432808	0.016253485175725	0.329904648282156	2.93895597023026e-06	0.004239209985705	0.323634384473708	4.76968731717323e-07	2.47320311815941e-05	7.32168423124909e-05	3.54628180881668e-07	8.50741804587323e-07	30.6571254094742	49.8574823990348	53.5612531378283	53.9146830090976	0.353429871269327	4.05720061006286	23.2575575996234	0.949272095801462	21.8560037910447	8.17840152003373	0.974202237130157	58.3847622575727	0.05025	0.22675	0.34325	0.445	-0.100405573065471	0.053060591206213	0.0856444285022639	0.1136074517377	0.00473793674353945	0.00789352230870369	-0.108200613251476	0.120603454104904	0.0673072187672203	-0.0283282375388631	0.308371890195919	0.046	0.188166666666667	0.315833333333333	0.435	0.0270710886841164	0.0149983203246184
297	2.95634738395194e-09	8.3552676135154e-11	2.5871780984664e-09	5.92282502979348e-09	0.903061675037255	0.980784137659586	0.0140925126923855	0.984941272013988	7.88521915549307e-06	1.3244770826582e-07	0.675347783988855	3.6415096605998e-09	1.13552512010733e-06	5.00260277209215e-06	1.51337523357666e-05	4.47831743831629e-05	45.6187828459224	68.5729683397221	69.2967191231146	69.3115530525174	0.0148339294028119	0.738584712795273	23.692770206595	0.000356244382146542	19.9654985013785	27.8301244702525	0.17541008129956	70.4978318595298	0.04925	0.2175	0.36975	0.44875	0.000989488082955881	-0.0939319548943421	0.0239062504517033	0.141012240291477	-0.00616508184274776	0.00157400411193516	0.0315114470724952	0.0110880750827911	-0.0209404610233384	-0.0192926787370419	0.0434506151898361	0.0491666666666667	0.181166666666667	0.318666666666667	0.4445	0.0147039883461118	-0.0532610824077632
298	4.85800606964901e-08	1.85776660204862e-10	4.90429304991814e-09	6.50249597130268e-09	0.249417305439697	0.804028040868794	0.00202009495512728	0.822916323573371	5.19674947547661e-07	7.62035116551224e-05	0.934605488634173	6.87864822408729e-08	7.17683030049547e-06	2.82540795654577e-05	5.861945320922e-05	0.000159639629967342	39.7575725955685	66.7681172618686	67.7567785085412	69.0833430765633	1.32656456802215	2.31522581469471	29.3257704809948	0.0500844879852593	25.1893830641893	15.6502250719404	0.00673250473664666	61.3189337049426	0.051	0.22825	0.3575	0.451	0.00278031727142158	0.0157994699701434	-3.03583018975821e-05	0.0999025326838481	0.00845304924181571	-0.0216171506551302	-0.161070943972189	0.10113857176791	0.0211720691628197	-0.0114734064601908	-0.0707931232567124	0.05	0.186833333333333	0.319333333333333	0.450166666666667	-0.00089649680877834	-0.0187907706312161
299	2.12229043681676e-11	6.69786650412443e-13	6.82132795854092e-12	8.5007485036089e-12	0.198232477411533	0.345557969900145	0.00219570151073374	0.253176361190792	4.77988459279957e-06	3.84231645758034e-09	0.296412052957137	9.65254340962418e-12	2.65365032033611e-08	1.12723193216863e-07	2.74743752430016e-07	7.96137705504562e-07	55.882413067884	79.3609988604585	83.3201110496666	84.9754599534863	1.65534890381969	5.61446109302778	29.0930468856022	1.30569070592082	20.9235243380881	34.7020252800285	1.090267022224	84.6767447897914	0.05075	0.22125	0.36175	0.43575	0.0321813067375507	-0.0740033751321766	-0.152143213543696	0.114811603556799	0.0467675288382798	0.0238455758117329	-0.107856504693509	-0.0498060996829384	-0.145664103466893	0.00235742804184495	0.165069638472773	0.056	0.183833333333333	0.305166666666667	0.446333333333333	-0.141960222195034	-0.0442569984527128
300	1.75789356174431e-08	7.92434494932791e-08	5.49224603275305e-07	9.19765703989857e-07	0.454239207310752	0.570679054560451	0.190994296457137	0.687441836011413	2.97546708174625e-06	0.000174876190144761	0.0105532716414267	2.63664388076842e-06	2.85840758771051e-05	8.55197316965532e-05	0.000118715503568731	0.000263668087337339	41.8902175425465	52.854336667624	56.1478962556066	56.7079484651622	0.560052209555579	3.85361179753818	14.8177309226157	0.161868710398721	21.8323130529152	14.0834452116924	6.53903269088732	53.9902924375174	0.04675	0.2185	0.36475	0.443	-0.0944486883883073	-0.0470325880205264	0.0207091348915653	0.058015939831464	0.00578861916043779	0.00819894577366051	-0.0909485203178057	0.000269065137065665	-0.130265414460539	0.000136671819404179	-0.0399713275240387	0.0485	0.1805	0.328333333333333	0.469	0.0397314803674148	0.0483767347967642
301	2.89112398577843e-06	6.28938612555521e-10	1.7927895429857e-08	9.71892544520071e-09	0.0619072059212888	0.53544121565492	0.000116240272168709	0.798621856415503	7.27533657322705e-06	0.000494324409538854	0.537872203911086	1.54126901581733e-08	9.3418102400358e-05	0.000179235596860424	0.000822961118127531	0.00114336015292696	31.121820655957	64.0015635861055	64.6136958712377	68.0992346580242	3.48553878678649	4.09767107191874	36.9774140020672	0.0650918702890522	20.1194415754526	12.1369542598713	0.379497658055698	64.9818315811838	0.04475	0.2155	0.3505	0.44225	-0.274125442935705	-0.107433108794334	0.0684663747886307	0.149801195555315	-0.00581968913993203	0.0357475754102967	-0.174569432714837	-0.200407596744953	-0.12015392771547	-0.0224930084954356	-0.703107285758017	0.0458333333333333	0.179166666666667	0.317	0.4485	-0.0460855825241041	0.0203568851930854
302	1.79128893092193e-05	3.2628672103302e-06	3.19773346270052e-05	3.97415110892042e-05	0.285093964204497	0.735159412882566	0.0516117718988426	0.984954150396402	9.4399497488871e-05	0.000347396734130523	0.88921555289359	0.000731748808878165	0.000726616333687404	0.0021857012126986	0.00316619696334406	0.00681440078874357	27.2236417633176	44.0212461053598	45.6501236051408	46.7927693381789	1.14264573303808	2.77152323281916	19.5691275748613	0.000355635242613062	15.2455382493354	12.7958089392578	0.0194036216071254	38.613629740147	0.04925	0.208	0.35175	0.45875	-0.0726213090400575	-0.0619785436273259	0.0246180799795127	0.0951990252133366	-0.00179552500093379	0.0203974803683553	0.0434012764351593	-0.219839846109746	0.074412313247413	-0.0298739016289825	0.324654208647841	0.0493333333333333	0.176666666666667	0.317333333333333	0.457333333333333	-0.101225177698273	0.00034315553323633
303	2.83243701304433e-07	2.01878153394335e-08	1.31801736606919e-07	2.14283345157158e-07	0.402874283626684	0.497129008443247	0.0112748570128648	0.72087778765276	1.00758654718618e-06	0.000376733543392022	0.301007465118927	1.15740782527527e-05	1.11524527143114e-05	4.13211892852139e-05	0.000123742089309806	0.000308142531619449	36.0451702785795	56.0388654388371	59.7115801433538	60.411310587835	0.699730444481247	4.37244514899794	24.3661403092556	0.127653211337019	23.9135767969965	12.6441955567534	1.06972546439465	50.1051394239788	0.04875	0.225	0.3565	0.443	-0.0427248813672228	-0.108149169652346	-0.027605117860305	0.109039788322964	-0.0644454347383408	0.0154628173802108	-0.0220251488872295	0.0469957249741697	-0.154873230842807	0.053935602697913	-0.0927730879321365	0.0503333333333333	0.184833333333333	0.322166666666667	0.4535	-0.104259642660006	0.0865078500375683
304	3.5615590947886e-09	5.32757038885257e-09	5.60705826565546e-08	9.65600334034673e-08	0.441913519499188	0.654053549818708	0.102560562898424	0.520237030125065	1.45623920224064e-07	4.38064311658794e-05	0.10793308460082	4.6313927890732e-07	1.44938834218697e-06	1.22624043371958e-06	7.45161013103055e-06	3.63508555378693e-06	45.2298946244191	59.1148877524756	61.822195296576	62.4135039416578	0.591308645081881	3.29861618918221	17.1836093172387	0.413423374205195	27.646651662526	16.6988982765852	2.5842270623798	58.4595977154791	0.0475	0.21675	0.355	0.4615	-0.271523279703231	-0.0214981520326657	-0.00782465147793021	0.0987379298144639	0.00404099133335272	0.000876196669911551	0.00245188383502984	0.259913869261641	0.049011148835182	0.00340786731508723	0.0233092531495048	0.0503333333333333	0.174333333333333	0.315666666666667	0.445166666666667	0.0134456557766113	-0.07690335805417
305	1.53349811181718e-10	6.80327905409481e-12	2.83054592991796e-11	6.0179326930373e-11	0.55157713078295	0.291694744763863	0.00264242257304514	0.0444214444096133	4.93391524458174e-08	1.19963201570635e-05	0.818296845019814	1.8077680196988e-09	8.46670649262161e-08	4.04359394063126e-07	7.51016540862703e-07	2.39310271486319e-06	51.7801120197255	74.2015477895766	79.9991945202783	80.3536938890393	0.354499368761026	6.1521460994627	28.5735818693138	4.04047016043251	29.7425784712887	19.1638607833047	0.052778673458306	72.1984874073845	0.0535	0.23125	0.36025	0.452	-0.00986619001371897	-0.117962509622374	0.0364112436986705	0.0925521138455616	-0.00978657734655409	0.00717768681362043	0.11534828892343	0.0415352126709722	-0.079139895339648	-0.0468658535894462	0.186129332755058	0.0446666666666667	0.186166666666667	0.318	0.449666666666667	-0.178232320034498	0.0206514719623145
306	2.02263529099534e-09	2.68751763595364e-09	8.9061234629903e-09	7.14454567908074e-09	0.111053903315033	0.147256701122906	0.0211630638913956	0.0673097635252363	0.000409489587052237	1.22445655402542e-08	0.566058013817106	9.81252063057085e-08	2.05630319784881e-07	9.07385919293958e-07	2.79625253403938e-06	8.32420220842688e-06	46.4108841255802	60.6858037766797	66.3138781465823	68.8530374384645	2.53915929188224	8.16723366178485	22.4421533128843	3.34743640989154	12.4883870929498	32.447670332529	0.329322980594952	60.4420735689511	0.044	0.22325	0.36575	0.452	-0.109234480526426	-0.0679058914358464	-0.107508160932166	0.110146726939495	-0.0238930346058615	-0.0170683692646954	0.0699851247043128	0.0703407611532954	0.0685974731040247	0.0100957479985397	-0.185557531678308	0.052	0.194	0.310833333333333	0.457833333333333	-0.0417490974900005	-0.051363976229777
307	5.86596253007225e-10	1.59549368689027e-10	6.30554602887084e-10	1.41663846382425e-09	0.733914654891325	0.339002014846696	0.0136109692273254	0.878142709360694	9.91378775975096e-09	1.81492170683244e-05	0.780364325902484	6.6681769815003e-09	1.56283356525451e-07	7.26678833196545e-07	1.0425908647626e-06	3.34279088548467e-06	48.9903470141362	67.112338910425	72.6730804602048	72.7886279802187	0.115547520013934	5.67628906979371	23.7982809660825	0.0235082745693944	32.8580854526426	18.374271542747	0.0777541362658667	67.0145327439787	0.048	0.218	0.35575	0.4545	-0.0204425064436301	-0.0044515317718295	0.0738566858228758	0.124222015414358	-0.0134513358644212	0.00804703797899659	0.0056553582534452	-0.0531135272675258	0.030611526914707	-0.0417011099725194	0.0631754021903913	0.0473333333333333	0.171833333333333	0.3145	0.451666666666667	-0.221328520851629	0.0702700966494362
308	8.37600044732947e-05	0.000252794917402904	0.00176453250293636	0.00236966642482727	0.419910560534665	0.860088767810508	0.425369144732443	0.665904746223083	0.00258747408833988	7.77863926722982e-05	0.5771999392144	0.00126331080510587	0.000711211686071632	0.00239412770157991	0.00615957556035085	0.009003668562536	23.8970756185736	33.1927464178953	34.462264976617	35.1128305061939	0.650565529576852	1.92008408829861	11.2157548876203	0.186429894156845	9.07768486660461	15.6113471630324	0.310783266202634	37.0051773282524	0.04875	0.2185	0.3655	0.452	-0.0377400773965836	-0.00382390725632852	-0.0810183763752689	0.105586501006489	-0.000102740827958387	-0.00882954547873093	-0.156390050095404	0.126099909088081	0.0430976609319124	0.0020835442753421	-0.207122713148798	0.0506666666666667	0.193666666666667	0.327166666666667	0.457666666666667	0.0372472841344516	0.061303022381717
309	1.05968331366678e-05	7.38632841365434e-07	1.13633265235392e-06	5.23395738375241e-07	0.0501331747716605	0.0607772130758209	0.00170377945535609	0.837865898352193	4.71628606425248e-05	0.00105438224945014	0.14009243030699	1.8465600140075e-06	0.000487132141653308	0.00132946160241316	0.000889169480752763	0.0014610547283704	28.3491536230358	47.5857936949615	54.3113488890158	58.1483479473609	3.8369990583451	10.5625542523994	29.7991943243251	0.0418709837354072	16.5588702329278	10.7295475374522	2.17694359763118	53.076117829798	0.05025	0.217	0.3495	0.448	-0.220490986023389	-0.00355271685090327	-0.0116284947716008	0.110929419515955	-0.0202085393178631	-0.0100464424466797	0.0537974131641847	0.0201375520621265	-0.152465841870279	0.0395256476046206	-0.376166380530982	0.0511666666666667	0.183833333333333	0.318	0.463	-0.0609000535512099	0.00178573856364837
310	1.45875872030617e-06	2.77227296773765e-08	4.44936402251536e-07	9.30757105998384e-07	0.98274468698569	0.927061794773061	0.0123114859591032	0.301408399403563	3.22205181094684e-06	0.000803840387651453	0.532446357901502	2.07550934119003e-05	2.498694632548e-05	5.96823983510749e-05	9.10853617362299e-05	0.000164313915043289	32.5758668896815	55.3028044241	56.6770263710641	56.6774941420445	0.000467770980321802	1.37468971794442	24.101627252363	1.06795244038358	21.6795665003738	11.2323444455924	0.389720495200891	48.5460624804908	0.04725	0.21675	0.35075	0.442	-0.292092215694885	-0.245755053155655	-0.0902541830047184	0.120625474057044	0.00162470719988393	0.00367109819876953	0.0601232937133757	0.156283998941141	-0.0302139170300736	-0.0261629004150184	0.0269464632439894	0.0518333333333333	0.179	0.3185	0.448333333333333	-0.0120196443717809	0.00917136265608067
311	8.01014653468104e-08	1.86628449550054e-07	6.55497240480674e-07	1.17571527149445e-06	0.540198952981342	0.388005321687046	0.0973643918259684	0.165191291551281	2.10841458605172e-07	0.00175155486400787	0.185956890389492	3.29495101212717e-07	1.27360080039804e-06	5.20177984721908e-06	8.68777925047254e-06	2.41502104505942e-05	38.7064206900613	50.8437320924568	55.7024736027961	56.077644753037	0.375171150240931	5.23391266058024	17.3712240629757	1.92604956092327	26.931075665565	9.79323040326017	1.74936253717897	59.3237680943337	0.04525	0.21925	0.352	0.43775	-0.0676415967276294	0.0365665064096576	-0.0155612879059783	0.118417711828202	-0.00757356012563752	0.0172396397493355	0.0495563453194982	0.245450768702534	0.0275643500279903	0.0402863401960295	-0.124892860356035	0.0513333333333333	0.177166666666667	0.321833333333333	0.451166666666667	0.0135547496237758	0.0137661074854014
312	1.64342685715298e-10	7.21423880158141e-10	9.13899630216394e-09	1.887228716077e-08	0.642054600994988	0.734161914486269	0.190361258531195	0.0917607332053406	3.93130366491123e-07	5.72912466251221e-07	0.748736137723795	2.04315404561713e-08	1.04812874789991e-06	2.70772466985399e-06	7.30854906543299e-06	1.3551391670937e-05	51.6362921434993	63.689355933544	66.2513126061021	66.4673777193238	0.216065113221703	2.77802178577986	14.8310855758245	2.84321002723482	25.7277645789127	25.0013143401429	0.10259613436574	66.271575544691	0.05775	0.22475	0.36825	0.44775	-0.133251309337326	-0.083043398416011	0.00446620507376635	0.112587694752434	-0.0286219109628569	-0.0174711899640498	0.0502981989374936	0.015316330853451	-0.0425820013367605	-0.00600182853723876	-0.167743644059545	0.05	0.183166666666667	0.319833333333333	0.4445	0.0205982836739885	-0.0932666050715232
313	3.37589274173981e-13	1.2860544401842e-13	3.0767484985609e-12	6.70717168930629e-12	0.546786919740044	0.773460055024204	0.0324315759432821	0.0814548325216766	2.26930657084009e-09	2.11544387184908e-07	0.388474533550944	1.20564618288183e-10	7.67848760173581e-09	3.09117650127893e-08	1.07414314685048e-07	3.18907158890597e-07	64.4402031300633	83.0119477225453	85.1689754851177	85.5320803309587	0.363104845841008	2.52013260841341	21.0918772008954	3.03563182310245	35.727561741749	26.9246426859972	0.743711520612123	78.7014887481618	0.047	0.225	0.35125	0.44125	0.0459828645335846	0.0899077740710686	0.0289932387042332	0.0939859012054635	0.00969417924584866	-0.0321800183532535	0.0651588549404872	0.0553364363969621	-0.00314668535583151	0.000369649650303799	-0.0192069244890791	0.0548333333333333	0.176333333333333	0.301666666666667	0.45	-0.103660803579413	-0.0528823955275518
314	1.78744898613963e-09	1.39047199696709e-09	4.71657320293169e-09	5.47235706807626e-09	0.19844060107491	0.198484708738341	0.0186400454671054	0.244860764674083	0.00653882879721322	2.21773178468184e-08	0.00531097224229452	3.34215255297504e-06	5.52556047609652e-09	2.26681739377073e-08	2.66431842559721e-08	7.54033496769873e-08	46.6687319393604	62.1932579583445	67.8509503577006	69.5047644916776	1.65381413397699	7.31150653333316	22.8360325523172	1.35238978981579	7.39547136065994	31.2939192281319	7.7703851973929	53.3731917350691	0.0505	0.207	0.3505	0.44	-0.162960851733373	-0.194927832195924	0.0629323765147819	0.0907188116506561	0.00577986433261869	0.0090686354324774	-0.326263373375936	0.38858237747495	0.00222345210510563	-0.00379421115256835	-0.399271569072885	0.0558333333333333	0.185	0.297166666666667	0.468333333333333	-0.0964110169039395	-0.0155981423702258
315	8.47184622133342e-09	1.33500018206658e-09	2.25233888511363e-08	3.87619531032232e-08	0.427291665308791	0.791312569801609	0.0306914947841025	0.75880173158257	8.63914066002104e-08	4.57034454409687e-05	0.856829184588367	2.05143971908774e-10	2.17498542032828e-06	6.78446652359975e-06	2.55356830194623e-05	5.51257358224254e-05	43.4185830797796	62.2862232678599	64.0571344717973	64.6873080121586	0.630173540361284	2.40108474429871	21.268724932379	0.0942825933980203	28.6572173232653	16.6184833566731	0.0325484666100238	75.3380387131412	0.05325	0.23075	0.36125	0.4525	0.0235155192483239	0.00774997717581632	0.108197192440992	0.121388214656075	-0.00873690195170106	-0.0242758416408032	-0.00862306459377667	0.239577611656722	0.153662324957118	-0.00159318372749631	0.119805847078415	0.0546666666666667	0.1865	0.321833333333333	0.454333333333333	0.0143328807412571	0.0199431328163917
316	1.17806950887921e-16	1.89812048703166e-17	1.17799480215426e-15	3.00383325104064e-15	0.64854629295355	0.956648689753315	0.0204037971205703	0.734280211748208	1.39918320498861e-08	5.27934548530297e-13	0.748707702528254	1.71377569670454e-15	9.5837331554754e-12	2.41559177839707e-11	1.28398321683072e-10	2.27645479577958e-10	80.8015684435668	102.286541958543	103.149683529598	103.3574213393	0.207737809701939	1.07087938075711	22.5558528957336	0.115217781232332	32.1884742236271	52.0981942719445	0.102620167928762	104.636320877713	0.0485	0.2335	0.37725	0.44375	0.0248950209057279	-0.111864339275317	0.00845588795411744	0.119743362702681	-0.0155852144967159	-0.0128561521230221	-0.147935316510955	-0.0759143034479576	0.0339328133057532	-0.00445172148465123	0.0948113787330042	0.05	0.1865	0.3075	0.447	-0.0884599687277466	0.0373325152187976
317	3.99019388290205e-12	5.64520668638818e-17	2.52556104507306e-15	2.59663099665558e-15	0.132487453125958	0.583560004893044	6.31387916834723e-06	0.120082857070856	1.98991901036947e-07	1.83524634841609e-08	0.538559872404919	2.44834488916299e-13	1.89613720230254e-07	8.56021402280518e-07	1.38527577535174e-06	4.25809866850496e-06	59.3409639745441	99.9235142882826	101.426492278522	103.689605839543	2.26311356102087	3.76609155126062	44.3486418649991	2.41623990655853	27.0428793005667	31.6614996872304	0.378215404538423	93.2477796664942	0.05375	0.228	0.37425	0.45725	0.00592425553739178	-0.117621085317173	-0.0845231031080262	0.137882409304946	-0.0384098014753375	-0.0211994707698347	-0.133938263833009	0.163659885822637	0.0335691714189309	0.00574456190517722	-0.0127054596953498	0.0468333333333333	0.185166666666667	0.319666666666667	0.451	-0.09670803504285	0.0218163857513233
318	2.64121043436985e-14	5.33037073946426e-18	8.84903621324622e-17	9.79294123455904e-17	0.142128156470631	0.297278492197267	2.02470586487037e-05	0.706298158549887	3.81086480701011e-08	4.45960003964952e-10	0.0817834698903766	2.29072193821025e-13	1.47837622696642e-09	4.04728643214165e-09	3.03310362413997e-08	5.72829292802614e-08	69.6882678341863	105.034433139052	108.972626139308	111.127391473063	2.15476533375477	6.0929583340112	41.4391236388765	0.142002660150865	30.2433966675835	38.900527844613	3.02909800707675	93.4018219968548	0.0485	0.2215	0.3695	0.4575	0.000186313126178675	-0.0513691624600797	-0.0873809361231915	0.137164115849758	0.0221565318203964	-0.0402146843690531	0.173941555561546	-0.18795023079684	0.00180029266542391	-0.0259839250964948	0.126431697975017	0.0501666666666667	0.176833333333333	0.309333333333333	0.439833333333333	0.00716045224515061	-0.0226560257256521
319	7.02999957404765e-06	6.40604214788089e-09	1.63487071003704e-09	3.0374131233393e-09	0.461898622954532	0.0315371960972393	1.81638116926231e-05	0.151259138475643	0.00170487333447654	2.20264895569949e-05	0.445949608687293	9.09535908860154e-08	0.00015926338580843	0.00057693996260633	0.00164345700320932	0.00399149274785226	29.2269141780926	58.6906611903541	70.3978499890145	70.9391399331143	0.541289944099844	12.2484787427602	41.7122257550218	2.05950662150644	9.8429126772462	18.0055238248042	0.580925945218041	62.563111655361	0.0485	0.2185	0.3555	0.45275	-0.0563620064094529	-0.086509423979252	0.0109873493190044	0.128340222940003	-0.00933894551027176	0.00666867445245049	-0.208408315198814	-0.230142703585721	0.230993203542673	-0.0474650260613083	0.0262891558213957	0.055	0.192666666666667	0.314666666666667	0.4605	0.0503709812326738	-0.0466278427598955
320	6.28698200735996e-15	6.93805895224843e-15	4.29026652988701e-13	8.36941168503758e-13	0.410526869302249	0.96555172178547	0.0874275270004954	0.456717740132109	1.46055574239023e-08	2.03232311968319e-09	0.0151817918103965	5.6882963176447e-14	3.21921808942989e-09	1.10997502910634e-09	1.87785446237343e-09	5.5294291051057e-10	72.6396395894189	89.4329778514802	89.7179666465163	90.3952410126003	0.677274366084021	0.962263161120063	17.7556014231814	0.553926528996271	32.1050711266125	35.9424503336359	5.89524797164268	96.6178051708152	0.0525	0.226	0.36225	0.4655	-0.00967588740951553	-0.000953685696402559	0.126915566723062	0.0876401417709067	-0.0257003269565863	0.00967150330935676	0.0489489396603276	0.0654126446020913	-0.0227523414997846	0.0110868404569979	0.162742166084611	0.0491666666666667	0.179666666666667	0.304666666666667	0.440833333333333	0.0165152472912015	-0.0431534614863677
321	1.59874340055689e-10	1.13002959630076e-12	2.33150961464548e-11	5.36601339134893e-11	0.677816570144487	0.787663228135908	0.00232561547144073	0.201789537588802	6.6514749990015e-09	2.64991887074957e-05	0.309476655356784	3.27855443889768e-10	4.54132760109461e-08	1.27608985108379e-07	4.73975095845615e-07	8.89464675602676e-07	51.6935576570613	78.2001782245061	80.4531342507034	80.625728344603	0.172594093899534	2.42555012009689	28.9321706875417	1.62937484850772	33.6341472736967	17.6537528836379	1.03290793193992	76.3114038139878	0.05125	0.2295	0.35475	0.462	-0.128555735051999	0.0474658348464012	0.0660956477200225	0.127189978253659	-0.000284066936362644	0.0110318753530958	-0.143430445513526	-0.126602813935433	0.0375917574686639	0.0226618634555813	-0.0398823921353258	0.0456666666666667	0.181833333333333	0.314333333333333	0.451666666666667	-0.0165064757229632	-0.175644844412165
322	1.1061129381789e-08	1.41712779767792e-07	6.7780193169831e-08	1.12242806663803e-07	0.409087991626246	0.0611784679307463	0.0580026872372977	0.43513697940349	3.51393447754142e-09	0.00446042876301279	0.824393098769026	8.86235248697237e-06	4.95458539442221e-08	2.25377138888679e-07	6.62817777953255e-07	2.06066201018285e-06	42.8604774470004	51.4913747853279	61.3552500876831	62.0366997298406	0.681449642157531	10.5453249445127	19.1762222828402	0.60907320223896	34.8759569006743	8.08617153273553	0.0492388299917366	49.0313354233625	0.049	0.2315	0.35075	0.44425	0.00415910301069829	0.0334315655660458	0.0452415604567286	0.0718689384902122	-0.0397951625418864	-0.0180882622109075	0.0659163834969629	-0.374208230507288	-0.226311390959872	0.0228862833877816	0.113335928247359	0.0525	0.182833333333333	0.323333333333333	0.442	-0.0276531422788635	0.0569989684555549
323	5.19168513804237e-14	3.7857570336725e-14	4.16371511369226e-13	1.03044963309594e-12	0.7243962052572	0.520419906858188	0.0275425927252564	0.160359242726943	2.02279347625074e-12	1.01217188546205e-05	0.837581247120769	2.33730950200394e-11	1.04974756637099e-11	6.13818781005018e-11	4.07175201702562e-11	1.61811638601944e-10	68.2974424090571	85.7070479051545	89.7868323438015	89.9111517042038	0.124319360402296	4.20410379904934	21.6137092951467	1.97083515639997	49.4617309303685	19.4883108023369	0.0420202131354017	82.5926745315406	0.052	0.2405	0.357	0.45525	-0.0804582367286104	-0.00344832927670171	0.00273494729181239	0.115696996409025	0.0153600073145213	0.0114448199381442	0.0354384531747975	-0.206867877283298	0.0437508703024528	0.000248346379688748	-0.308877621493863	0.0458333333333333	0.182166666666667	0.3145	0.453166666666667	-0.0618010850891801	-0.040307487237652
324	1.15508754829993e-11	5.51629758617171e-14	1.11232541317401e-13	2.35094241891938e-13	0.468105945397775	0.132475664667108	0.000156772465794473	0.00462419120820213	5.54630568171311e-09	2.48641574994737e-05	0.869494631642189	4.59898939504715e-11	1.89625294183399e-09	8.75786694690874e-09	3.80998326730131e-08	1.14741429254642e-07	57.1421118500002	84.8782988419844	92.8153144740427	93.3417579512461	0.526443477203429	8.46345910926175	36.1996461012459	8.02084805692357	33.9876478665428	17.7749022496519	0.0269946361240727	78.861332301281	0.03825	0.22375	0.353	0.444	0.0233118767484919	-0.0371982099884114	-0.146211078015364	0.145173772705949	0.0454376551217868	0.0204716363865353	0.00817680031714094	-0.00472157573274989	-0.207812650190057	0.0513191473843469	-0.000563293832014923	0.0501666666666667	0.176333333333333	0.3125	0.445666666666667	-0.057964525486513	0.0286913253663201
325	3.47433457564202e-07	1.69698288921402e-09	4.67651844699293e-09	1.03827034796971e-08	0.797796570492011	0.28732741293813	0.000676715664273956	0.780903053764189	6.23516359353123e-08	0.00540317790189137	0.761700699544522	2.13756297792103e-07	7.70140332198552e-07	7.16534333864967e-07	1.10529765928203e-05	7.95431904097724e-06	35.613834859716	61.7380908055638	67.8715256112191	67.9371639438032	0.0656383325840579	6.19907313823933	32.3233290840872	0.0773631911279153	29.2889063787134	7.73929877004412	0.0919594862589292	60.4175209545912	0.05175	0.2345	0.351	0.45825	-0.0111609771318634	-0.00904346285715862	-0.0617617636310603	0.13759414213615	-0.0159228416100892	-0.0270292658960756	-0.144037545036703	0.206675505931584	-0.0678618715011469	-0.0152339496799442	-0.0806552454704181	0.0505	0.1895	0.324166666666667	0.455166666666667	0.0227272274870118	0.0721455307167698
326	2.04354588871213e-12	5.92314167327366e-13	2.99474027418439e-11	7.38642123343226e-11	0.999822915939183	0.998709044735044	0.058569532077555	0.204859953446601	6.41738738491621e-08	2.67333755284271e-08	0.267608081921741	2.93967632786825e-09	1.99306622558866e-07	1.86504483862344e-07	3.26403617527337e-06	2.23181229934362e-06	60.7238587050597	79.6335463993382	79.8671413881384	79.8671414373966	4.92582330480218e-08	0.233595038058411	19.143282732337	1.60738377157259	29.2330890065041	30.9312397501089	1.22896671303351	71.0186511184442	0.0475	0.2285	0.362	0.45275	-0.193839181238	-0.0113411137413408	0.0190332647696776	0.10483451410759	-0.0333990692641575	-0.00395400612156982	0.18385731388156	-0.232835408547696	-0.0121248707187458	0.0323051982014478	-0.19693350343046	0.0531666666666667	0.184	0.3085	0.4415	-0.0459240523469897	-0.0448459645065365
327	1.23000433475514e-08	2.4261852683219e-11	1.03545273827466e-10	1.71407942427179e-10	0.340129717301005	0.259893671168612	0.000227557258954428	0.856106270421758	3.62405148703015e-07	1.99108456491568e-05	0.543325101916745	5.78113592307908e-07	4.56108716750393e-06	1.91959062036798e-05	6.81964664085878e-06	2.07898399128875e-05	42.6382122791692	71.354624289088	76.9524701024275	77.8624124453418	0.909942342914292	6.50778815625381	35.2242001661725	0.0328816267110597	25.8848347768962	18.1978023080319	0.369411727220722	57.8949963103662	0.054	0.23225	0.3595	0.4425	0.0532783856652848	0.00251518962492683	-0.0897871420309847	0.11768371897669	-0.0366816584097081	-0.0224848802758134	-0.242188014334844	-0.0129051472554078	0.091731219105846	-0.0295375364762991	-0.217215235110124	0.0531666666666667	0.19	0.318333333333333	0.448666666666667	-0.0265619763088554	-0.172813330039726
328	1.63478485297764e-11	2.18421252809157e-12	1.53350501802149e-11	3.76448682387463e-11	0.854907394723446	0.449613783541386	0.00898628619454677	0.250949025748925	1.69595940537939e-09	3.92428656588161e-06	0.522248665801013	1.60151151776488e-08	1.1050997932067e-08	3.92096188136102e-08	1.14314537915777e-07	3.04175961211479e-07	56.4229736644411	76.7349391603857	81.4322624236811	81.4657004243418	0.0334380006606807	4.73076126395608	25.0427267599007	1.3180126710231	36.2950284267845	21.3014787670327	0.409450255661795	66.8718715659135	0.0485	0.23325	0.36275	0.455	-0.0718277724956377	0.0374266643703536	-0.0257342707883575	0.127077281631578	-0.0412736015126276	0.0199647658012855	0.137193950886567	-0.0412321055113432	0.0960773514169231	-0.025322092746218	-0.142168794705821	0.0536666666666667	0.1835	0.318166666666667	0.4485	-0.103018853716624	-0.0531960472705746
329	3.83945984799087e-15	6.01315194321366e-16	4.83986441720056e-15	1.2176849961428e-14	0.651328681320177	0.37128723558207	0.00545469221493112	0.95413713514921	5.87972790709497e-13	7.72206299464074e-07	0.286589760409012	5.70200704448345e-17	8.34733249558338e-12	1.9705776486881e-11	1.25156056765372e-10	2.30201744147515e-10	73.6529067713418	94.7781741934159	99.9539143897127	100.158143484739	0.204229095026676	5.3799692913235	26.5052367133976	0.00330766078059241	51.8867020650887	24.4259715145654	1.13557281956855	109.957447430189	0.04775	0.23475	0.36475	0.45	0.0147889447687486	-0.110064073672073	-0.0226722624449066	0.129924297326062	0.00474393050675094	-0.0191337785988896	-0.159834643571722	-0.0869239154732672	-0.0597809883661263	-0.0211331494931774	-0.293809004086183	0.0475	0.175666666666667	0.317	0.460833333333333	0.0124933982760225	0.0136477560076169
330	0.000107301869731038	0.000821924238732432	0.00111871094818298	0.00175016792759641	0.629719434571153	0.314042376400518	0.315411377834586	0.478041606514528	0.000341546682241474	0.000975139142225121	0.724819618908757	0.00555574575866543	0.00295902167724405	0.00451575798263361	0.0146490375098971	0.00711941182340368	23.3597621027438	30.1097870445446	35.7977375729461	36.0301789891237	0.232441416177608	5.92039194457902	12.6704168863798	0.503327679605718	12.8275829491522	10.8741853122901	0.123921501861332	32.4685003515364	0.04925	0.20975	0.35125	0.46175	0.017216834743783	-0.017288689108268	-0.0435940240061039	0.0813944189002104	-0.0217140309268368	-0.0320061304869954	0.0606486397051157	0.157597824184403	0.000409746702285201	-0.0551099610734053	0.0960075171653996	0.0461666666666667	0.180833333333333	0.3195	0.465333333333333	0.0260377456011222	0.00264500160537683
331	2.25717191502013e-11	8.16040462406246e-14	1.33592525926711e-12	3.32163972108797e-12	0.777991645275811	0.674765164266382	0.000942904250967686	0.562112140886996	1.91817532945231e-09	5.24524125803447e-06	0.594136070577665	2.57111576202647e-09	2.84648673565214e-08	1.34349671651003e-07	3.37696104417249e-07	1.09088332171136e-06	55.7547640357225	84.0154040533816	87.0996130561252	87.1791016550851	0.0794885989598697	3.16369760170346	31.4243376193626	0.336060345335227	36.055085412956	20.7455833923468	0.283931198375285	71.3441193272862	0.0455	0.22925	0.3625	0.45825	-0.0413009328216692	0.0260598375667619	-0.0407964815438614	0.108773764211935	-0.0385998419885626	0.0375979100046713	-0.170666254731628	0.00809035616370045	0.0609082412405391	-0.0513371084077027	-0.255402638479838	0.048	0.18	0.3185	0.452833333333333	0.0218527998959019	-0.0297362320021741
332	2.66895861735994e-09	2.53691526925949e-13	9.61877765391295e-12	2.03048451886651e-11	0.524602273304536	0.922779705014671	0.000111184341240684	0.371675844945728	6.58041400993186e-08	3.08661551967861e-05	0.53800463739961	2.20053530634919e-12	5.16975018829655e-07	1.98002207352257e-06	4.75923157473619e-06	1.2071775128542e-05	45.8322612487391	81.5109470816387	82.520074969405	82.924910931637	0.404835962232028	1.41396384999825	37.0926496828979	0.798053947187327	29.1844817709843	17.363722410113	0.37925048472971	88.1417774471385	0.0575	0.22575	0.36625	0.44375	-0.152584327832914	0.0395351363395049	0.108938080492627	0.1385279969532	-0.0566519105007514	0.012156209613015	0.0465695382426861	-0.0639161556874409	0.0312562055783513	-0.0333108214630657	0.0312996219882519	0.0533333333333333	0.1815	0.325833333333333	0.45	-0.0530357633794139	-0.0696941110187607
333	6.23339995493005e-05	1.22096888493245e-05	8.32802049525761e-05	0.000151435491251718	0.857808504228911	0.805912111540437	0.069219208623306	0.864651579297628	6.71420463749654e-05	0.00498293571151674	0.227900507460673	8.80052270460313e-05	0.000636523067105814	0.00201882660239287	0.00536084617793263	0.0115676078439638	24.5367757963031	40.806519554455	43.0768345872129	43.1089345204819	0.0320999332689098	2.30241496602684	18.5721587241787	0.0290552286542152	15.8897306199451	7.88562130741229	1.4539167983512	44.6164416534932	0.04925	0.2225	0.34275	0.45875	-0.0418097284894588	-0.0373482620029274	-0.0926610275846178	0.0853993707434274	-0.00561620235571624	0.0068104808166428	-0.202171811413535	0.0691392832233932	0.0212264949141519	-0.0257239056794742	0.0285952555603528	0.0485	0.189666666666667	0.315833333333333	0.4465	-0.202811543412901	-0.0751577303166144
334	8.57294813089744e-06	3.6793556971027e-09	3.95427270092214e-08	6.48085024594852e-08	0.393145389266194	0.63190996506068	0.000287675074516288	0.941004836619519	0.00059969441257235	3.52566398325157e-05	0.183410809607278	1.4063727966264e-06	0.000193336236420241	0.000531431804652358	0.000134685965825923	5.44247457269669e-05	28.8027086549337	59.9653960776195	62.6799912821807	63.4091827548182	0.729191472637467	3.44378667719866	34.6064740998845	0.00547703209122119	11.7769257388572	17.1110467688541	1.76976786962587	55.6165340197548	0.0515	0.2115	0.35875	0.4395	-0.127833437970453	-0.0933846364788188	-0.171613569581513	0.157617606164169	-0.0721139404932396	-0.00583181460266156	0.159842345296208	-0.00281947059498914	-0.155514335845571	-0.0035273282407302	-0.330492983801312	0.0511666666666667	0.183666666666667	0.318833333333333	0.453	-0.00684285455673849	0.000565058591862699
335	8.34202861652871e-09	3.12098185545425e-11	3.85226309057534e-11	8.76279547711727e-11	0.667981917624115	0.122894592006807	0.000168583277798422	0.411788523014401	4.31605955504787e-06	2.99575404500097e-06	0.175777697624504	4.92825587543561e-11	1.82058181815898e-05	6.74879591246338e-06	2.52936724782439e-05	7.48361497894972e-06	43.4508892313606	70.7892135661823	79.2770070340775	79.4609788432208	0.183971809143259	8.6717652770385	36.0100896118602	0.673631026682415	21.1190945483577	21.8192753179246	1.83296532192617	80.8275267093687	0.0485	0.22	0.35675	0.44325	-0.0627948676704491	0.0303929323081407	-0.0347707180240225	0.134367546015425	0.00600074003772845	-0.0434913772647274	0.00976945861312623	0.166135661621258	-0.0652908737660571	-0.0289619077770904	-0.0690098781871091	0.0521666666666667	0.1825	0.311833333333333	0.457	0.0112461431114563	0.0343119585418422
336	1.03815992570758e-08	1.6346154609959e-09	1.67834777001384e-08	3.733883915767e-08	0.9398065972808	0.706706243917698	0.0260771031951144	0.345319617922033	5.83543004691675e-07	1.43246889527282e-05	0.445114200264805	2.96746672256387e-07	5.1496194931327e-06	1.08318419655573e-05	3.58121533203326e-05	5.53928757550244e-05	42.9931897163769	61.8236814939009	64.7743889984413	64.7800912035018	0.00570220506051555	2.95640970960085	21.7869014871249	0.890582082138735	24.9658669524415	18.825397581104	0.58306305311271	59.5888263802972	0.047	0.21925	0.348	0.44325	0.0257447962438437	-0.0829039209467519	-0.0279683508902447	0.136067838225109	0.0189842754833635	0.0154785734424699	-0.172524281914164	0.00513995229377798	-0.089088212742781	0.0162949590045703	-0.0608253595360775	0.0511666666666667	0.178666666666667	0.3065	0.451	-0.0337585381775389	-0.0116250498049234
337	2.66258305501335e-18	1.29919301114602e-18	8.56458927629367e-17	2.11995413092575e-16	0.562731595329325	0.935064435089958	0.035277321505675	0.849918610122707	6.37558036998585e-10	1.52528160664114e-13	0.485609031837027	3.10458065496642e-21	1.48398086550554e-12	1.58011303331577e-12	1.54408002784732e-11	1.16139399056599e-11	88.5602052997347	108.082162602142	109.04587526674	109.38087190286	0.334996636120195	1.29870930071775	20.8206666031256	0.0358050693434961	38.2029548125993	54.53726139643	0.486240744359748	134.26062195816	0.0485	0.2335	0.371	0.44775	-0.050757187694898	0.000218085039785056	0.141287838502321	0.126787784013918	-0.0291536326927873	-0.0187339020881282	-0.0803128973815692	0.13478787508317	0.0503821389492943	-0.0721815285958803	-0.0113115242045137	0.0493333333333333	0.1825	0.3	0.454833333333333	-0.037395011633023	-0.00900263221734746
338	8.29415871880291e-09	8.78774071750102e-08	8.70921487720126e-07	1.79553030045636e-06	0.975307384424552	0.79537556025632	0.400535096256338	0.168078043742441	2.27566039012378e-05	5.15419144310773e-07	0.986913458716497	6.31261425030144e-07	5.42728787415874e-06	2.22641812065001e-05	2.21029264184581e-05	6.37258183074092e-05	43.4629288008	52.6122708752009	54.9850707659643	54.9860288260606	0.000958060096309055	2.37375795085973	11.5231000252606	1.90000245946885	17.9434512278276	25.2052420075925	0.000269034875600482	57.6706608210905	0.04875	0.22	0.365	0.453	0.0466773763162012	0.103575206248485	-0.0264536720452437	0.114173584133874	0.0111350249617408	-0.0172219531192549	0.109160748213709	0.166741186167453	-0.0721752017893085	0.024349161978547	0.0493635422716125	0.055	0.185333333333333	0.3165	0.453166666666667	0.0142685139553529	0.0645249660373383
339	1.48515121060266e-09	2.39369437954746e-10	4.8137033485599e-10	1.11936231447761e-09	0.836788662445161	0.208763892785497	0.00584912281742901	0.939886039141542	2.58962762976576e-06	9.39078444956533e-07	0.0877572208324203	1.85359663271488e-08	2.35744248465011e-06	7.08372149525264e-06	4.29969963269168e-06	9.51844591043552e-06	47.055092118957	66.1943436080037	73.3153773902159	73.3578145763604	0.0424371861445252	7.16347096835671	26.3027224574034	0.00568713516940988	22.0988653655713	24.0491471962196	2.91504029119824	66.5117110276951	0.0495	0.2225	0.37075	0.458	0.051607986767619	-0.100937450783619	-0.018585145175757	0.10540946270831	0.0111529621548811	0.0258544676913111	-0.172856870613576	-0.114219107835992	-0.020655270276847	-0.0150543485018614	0.0292257310877186	0.0491666666666667	0.184	0.323166666666667	0.440666666666667	-0.0604305914424167	-0.202805715851601
340	3.11694067535074e-10	1.49046520187307e-10	2.03751241645938e-09	1.66458965881924e-09	0.111825770132848	0.399979006211274	0.0236670837558376	0.183803721443031	1.02972775966834e-06	6.01528999588949e-07	0.180748608759625	5.5014245378386e-08	4.12646449415458e-06	1.51135647425277e-05	1.45448657439561e-05	3.78550905704298e-05	50.3059227848207	67.2662812507406	69.8700975701577	72.3983250378005	2.52822746764286	5.13204378705996	22.0924022529798	1.76659753962895	23.8717322454286	24.9073419950564	1.79145810095361	61.8689779579365	0.05325	0.214	0.3635	0.43975	-0.166333365651821	0.151758013976049	0.00278229271523579	0.0951549213063597	-0.00644668957700883	-0.0178161303395018	0.00136353444066533	-0.279374230744982	-0.0143256774850082	0.00334550072743285	-0.179466224835308	0.0473333333333333	0.174666666666667	0.315333333333333	0.453333333333333	-0.0122054745184102	-0.0173618201720558
341	6.56536089655851e-07	3.85087963898584e-07	7.94767497314197e-06	9.28980412494741e-06	0.241305838107549	0.906623748486811	0.126242183292351	0.493875240536368	2.64645368815947e-06	0.000514547102974833	0.317075633758806	4.68096563791158e-05	1.82590177571641e-05	5.22964036090794e-05	2.19675669149958e-05	5.10701544940734e-05	34.2681625669793	49.1330102859429	49.3151721120594	50.6881211829386	1.37294907087926	1.55511089699576	16.4199586159593	0.468072515355743	22.0571983177324	12.0621936069565	1.00097114290475	46.3475352397609	0.04975	0.2135	0.35125	0.448	0.0735502882427728	-0.0700840121166719	-0.046554587753025	0.106551709298557	-0.0146023371896456	0.0071689991636924	-0.0411686963643931	-0.044609151710054	-0.0335845036353776	0.0650784725109784	-0.306707448494212	0.0528333333333333	0.175666666666667	0.317833333333333	0.458166666666667	-0.030279534405926	0.00577402586222364
342	2.29271040392987e-08	1.20277804254265e-10	9.13174517104556e-10	1.68947728199975e-09	0.449425049905188	0.465094444426886	0.00108994491959097	0.801345138703582	1.49466569649439e-06	2.63151457263971e-05	0.148544366690455	1.62074195362337e-08	1.82215881032702e-05	7.19370744847169e-05	4.70041592602669e-05	0.000132004876477509	41.3334473104624	67.7508104310036	71.7902902084024	72.362391690127	0.57210148172453	4.61158125912334	31.0289443796646	0.0633058928497121	23.154839410563	17.6670088475366	2.08713550241009	64.8594383776248	0.04725	0.22075	0.3515	0.4565	-0.0892079742561553	0.00462490913048357	-0.0148357362582938	0.111112693578347	0.0227225434338859	0.00413656354529819	-0.332864025280523	0.167473770638577	-0.00944202522043639	0.00873452169550183	-0.36867209162985	0.0461666666666667	0.1815	0.311166666666667	0.441833333333333	-0.124823702072082	-0.0486642473310304
343	1.25769960504569e-09	6.07959183628738e-10	1.69478144520644e-08	1.72573957702194e-08	0.163972605808054	0.75997872789436	0.0561452532625348	0.713333153486796	3.96209865142865e-08	1.89250756684969e-05	0.324431907136349	4.43761000970188e-08	5.65254205253896e-07	2.43987424976279e-06	2.66399178406738e-06	8.27907407067148e-06	47.4016356985958	64.0787368589372	64.7506569017569	66.6878593895017	1.9372024877448	2.60912253056449	19.2862236909059	0.134970462707315	30.1679169032213	18.2945203581294	0.970995991234304	62.3970230383588	0.053	0.22525	0.3505	0.4415	-0.120475135674116	0.00504329002474323	-0.145289051371667	0.11824996705198	0.00637608797002653	-0.0048094695535619	-0.0832899647701958	0.127131238325124	0.0173391064429635	-0.0260116230735643	-0.319497776972346	0.0513333333333333	0.180333333333333	0.3095	0.4515	0.0176544052073487	-0.0453996340907111
344	4.36381944211343e-08	1.58677615204349e-09	7.2809991345813e-09	1.37222750988365e-08	0.502205153322487	0.373481829095871	0.00418375811932151	0.765921267866335	5.54506650186212e-08	0.000557922977071164	0.416476404396243	2.15378124483072e-06	8.82541176116926e-07	3.68508202058399e-06	9.0337146233679e-06	2.5891221513426e-05	39.9828963526452	61.8915658630067	66.8018212175884	67.2520946098666	0.450273392278177	5.36052874685993	27.2691982572214	0.0886337735278175	29.5162212775958	11.9113718253757	0.660236664083641	54.5151760177693	0.05	0.228	0.3495	0.44475	-0.100883418522165	0.0315283302448075	-0.0556343075312015	0.130223991164415	-0.0187574556514964	-0.0494571618701535	-0.0589325256147608	0.0525020691553947	0.00803785186144641	-0.00869334240762763	-0.0683648134865218	0.0513333333333333	0.183333333333333	0.316333333333333	0.453	-0.238481084673549	0.0122075124378351
345	2.3746875556171e-08	2.01843730794359e-10	3.69028937658048e-09	7.93513502857995e-09	0.695006793296038	0.846963068126208	0.00408673527752946	0.926055534936341	7.07980357537385e-08	0.000428621269610946	0.203724623122999	5.36387423523439e-09	1.2403109010074e-06	5.42075122991651e-06	8.04240555162169e-06	2.43240006805383e-05	41.2597821495219	66.5804127102456	68.4424325621367	68.5961511284404	0.153718566303723	2.01573841819481	27.3363689789185	0.00861345580233319	29.0427644158954	12.4031018703899	1.61546976400496	69.5536522497292	0.05075	0.226	0.35275	0.46075	-0.0191249825526466	-0.0783142456952091	0.0682157041795382	0.140338586536946	-0.0396670531378423	0.00641590474886205	0.00863472419715914	0.0605050172484081	0.0216704581134932	0.0316551227454557	-0.028979546526643	0.0511666666666667	0.181833333333333	0.318833333333333	0.447833333333333	-0.0505740863815982	-0.00901141408086954
346	4.87545608193256e-07	3.74719166775746e-11	1.08519576898714e-09	2.43917450924933e-09	0.759344643615128	0.95465878780717	0.000135766760955792	0.135926119135443	0.000341332842653725	1.24746088512151e-05	0.189368773441966	2.03167155396425e-06	5.39303488010132e-05	0.000110706394947776	0.000383311546356729	0.000564446857261086	34.8977719680188	70.3783158523802	71.3781822391829	71.4720273546191	0.0938451154361246	1.09371150223888	36.5742553866003	2.22348285805083	12.8287547716827	19.0892419905122	1.72252167454644	50.9686315863392	0.05275	0.22225	0.3495	0.445	-0.232336049118356	0.00915706826842622	-0.009528478249909	0.126742887522202	0.0352419847823727	0.00501360009315872	-0.163065932642072	-0.103873283607638	0.0894446973535966	-0.0158883340398948	-0.0879004019304817	0.0461666666666667	0.192666666666667	0.307666666666667	0.458333333333333	0.0117823091976872	-0.14344549891358
347	1.53580186416045e-09	2.26140893409118e-13	1.18436228722612e-13	3.1344727857481e-13	0.95023380694749	0.0531853685669781	3.66710555935289e-06	0.546572626203828	1.46616396880379e-07	5.6180194754874e-06	0.699679513207314	1.33917766453165e-10	1.41501637404421e-06	5.70770091764657e-06	1.25592329190804e-05	3.39711825966736e-05	46.9851671306678	81.7651386499638	92.6716601574662	92.6755555613054	0.0038954038391239	10.9104169113416	45.6903884306375	0.363493103866858	27.6335131350497	20.6141212331495	0.148805474378605	76.3458025451263	0.05125	0.22325	0.35375	0.45125	-0.0604452378379278	-0.186418891803823	0.0843891031178524	0.114540718921582	-0.00734275962663744	0.00963477133779288	-0.165645706233817	0.0753075076053292	-0.143769887256361	-0.0288998841735739	0.269545404343099	0.054	0.180333333333333	0.310166666666667	0.447333333333333	-0.00732849673331016	0.0693723017122845
348	2.50385149293646e-07	1.08085268656596e-06	7.1973876432789e-06	1.06400638913528e-05	0.384784671181915	0.600631787718575	0.231718752186495	0.954258483395914	4.49969167497214e-06	3.04912220107624e-05	0.699689931649456	2.03912706240891e-06	7.69921035871814e-05	0.000201810102536472	0.000299413011301991	0.000632462675489068	36.3054194247379	46.6772315241033	49.5731443694385	50.3285038600807	0.755359490642149	3.65127233597741	14.0230844353428	0.00329016131809112	21.0392549658936	17.3869505299099	0.148794622478817	54.6568764343775	0.04775	0.22475	0.3565	0.44725	-0.114782445258261	0.0480888359674441	0.0433230286370866	0.125334217183659	-0.00515551600388037	0.0167736376206841	-0.0183865443265706	0.103385266063124	-0.0101512987721869	0.0186058734468129	0.182500809455383	0.048	0.187	0.316333333333333	0.451166666666667	0.0134084376506965	0.029933851719805
349	2.96803170240775e-20	1.27336622632776e-22	6.61303872363037e-21	9.08476411360483e-21	0.176801024848003	0.546413769182503	0.000343336072413443	0.602654592219888	1.87872046633695e-16	1.13112259272571e-08	0.286632476182144	1.00293981700521e-17	4.32198839970034e-15	1.19510790725947e-14	8.1614260804304e-15	1.56734312561631e-14	97.746576820522	127.86393242432	130.060501122396	131.884811764437	1.82431064204138	4.02087934011797	34.1382349439154	0.271010697738348	67.7259759038425	32.6017602619595	1.13537152544268	116.260723124434	0.04825	0.23875	0.3565	0.4505	-0.153618917793005	0.130403945418188	0.0476348651995795	0.10502597935642	0.0186272717650688	0.0020446671608571	0.00639462429150237	-0.0128587419339342	0.06311603123291	0.00313287903917984	-0.167879690900701	0.046	0.171333333333333	0.301833333333333	0.461333333333333	0.0380969744353571	-0.207741977412297
350	2.65845770826029e-06	6.40782400235234e-08	7.46103998069365e-07	1.51380238863193e-06	0.821570358762758	0.838563813889726	0.0122107835561752	0.426305515153648	0.00464390314612777	1.08542629423748e-06	0.818205745958151	5.0776789377522e-07	1.14178037746726e-05	4.65462134919932e-05	9.51610453235567e-05	0.000264127060737264	31.3003715739833	53.3509766885036	55.3758905801078	55.4267524074457	0.0508618273379398	2.07577571894217	24.1263808334625	0.632867302312661	8.01314446324432	23.7703329730066	0.0528325513332675	58.2255285442397	0.05325	0.21175	0.36375	0.4495	0.0112908833453585	0.0186058280913951	-0.00775376631451151	0.124148103233124	-0.0597111319832858	-0.035220501414767	-0.197841572724231	0.192399071844709	-0.0134537972018369	0.0374015353546329	-0.00647190956887058	0.0496666666666667	0.188666666666667	0.316666666666667	0.447166666666667	-0.0573235963569153	-0.0568725068924525
351	1.3012798187847e-16	1.28164053759607e-17	4.48399367606787e-16	9.49139826602301e-17	0.015391207268352	0.152896842472583	0.00127445415728071	0.230378306724351	1.43789914785146e-09	3.51935301003003e-10	0.0148832652933635	6.72035524990432e-14	2.86692352379537e-10	1.17647388917947e-09	1.49534509037189e-09	4.15715397392859e-09	80.5976956676386	103.13688121114	105.326919116036	111.198044770776	5.87112565473944	8.06116355963604	30.600349103137	1.43852419744053	36.6167625703656	39.3628163523645	5.93023401120627	93.9677358955532	0.04875	0.23275	0.36725	0.46775	-0.0966344713646817	-0.134249613997058	-0.0132865927864933	0.0952157622562115	0.0333445638277835	-0.0191060015770419	0.0175250644466449	0.0140189741693242	0.00247062174243366	0.018299357788465	0.390193546195364	0.0541666666666667	0.182833333333333	0.306833333333333	0.443	-0.124887474357032	0.0234166342753459
352	1.6500565715183e-08	9.63471399879226e-10	1.7119247812526e-09	2.11278968205836e-09	0.215654382190449	0.117727366113305	0.00170469421697479	0.620982008632845	1.25368859895088e-06	3.0478363552279e-05	0.11246297102164	2.75346256305699e-07	1.9636335089495e-05	7.68740408976675e-06	4.38757747249463e-05	1.48812829770849e-05	42.0228663583766	63.0302943966963	70.2875167256134	71.8205726605811	1.53305593496771	8.79027826388483	29.7977063022045	0.244489767715095	23.4930033239452	17.3877522281546	2.51926530328819	59.7781634321944	0.05125	0.2275	0.36525	0.43175	0.033853742838102	-0.0517627668764673	-0.0170500717487433	0.113608261754569	-0.0150004373825795	-0.0329552303144244	0.0499809960914571	0.07266979686913	0.0705941853637803	-0.0846018339607458	0.142952881304538	0.0535	0.1875	0.324833333333333	0.447833333333333	0.0606266167039193	-0.00260656315661707
353	1.81252120114115e-07	4.59201442670008e-08	5.34449100502698e-07	5.89870448108005e-07	0.202094468133451	0.591111384007815	0.034885878826245	0.471318478310375	0.000121936739103493	1.47736475501202e-06	0.724404283751837	3.62665038957909e-05	1.75634070187877e-05	6.39064246553439e-05	0.000145601030911738	0.000365335989624799	36.98691129504	54.128516144061	56.2164905314567	57.84366382382	1.6271732923633	3.71514767975896	20.8567525287799	0.51888317171688	14.7624957533553	23.177227824106	0.124311762776415	47.0410288035716	0.05325	0.21775	0.35625	0.45225	-0.180676357579741	0.0154583181071919	-0.148754375175046	0.10648485941656	-0.0708671676832227	-0.00693115114565478	-0.0103919560921869	0.0558724902226861	0.0429923703520905	0.0313846516187073	-0.294086391066133	0.05	0.186333333333333	0.31	0.455833333333333	0.00451207481118434	0.00483255383591427
354	0.000129138016536132	1.23954351953019e-05	2.19964663605344e-06	4.43063891923615e-06	0.930404997799862	0.0366517285564544	0.00177892289477579	0.263953533783611	8.8149117625598e-06	0.139009030266613	0.548672893347561	0.00939598076406945	6.41649291647419e-05	0.000233349098360766	0.000332177356005186	0.000799065093477341	22.9572956817865	40.769439023381	52.6291318347648	52.6367592889655	0.00762745420070132	11.8673202655846	29.6794636071791	1.2479021501681	19.7524392583055	2.18889477921039	0.359700003022226	30.7812996402691	0.048	0.2255	0.34225	0.44775	0.0181752275124652	0.0022805602780578	0.000284593290433161	0.10667846587741	0.0163197161516471	0.0145895367184395	0.00565534682856968	-0.237882203219024	-0.0695294036552946	-0.0281295658852953	0.0665404402821491	0.053	0.188833333333333	0.328	0.441666666666667	-0.20066832534222	0.082823049557941
355	7.71939124438481e-08	1.57117542436875e-09	5.48537585646882e-09	5.33092684193353e-10	0.00565088100948137	0.0213101693967386	0.000147380057035659	0.564082848769951	0.00116564137508299	2.9836516764723e-07	0.0693435377861764	1.03386335767199e-07	8.88114112454417e-07	3.3837343358421e-06	1.33241988035663e-05	3.44634640922727e-05	38.7841848749376	61.9141444008637	67.4864497115195	75.1448428852818	7.65839317376231	13.2306984844181	36.3606580103442	0.332684103496376	10.5440275141191	26.2602619247973	3.29849148750327	62.2425502343663	0.046	0.2175	0.37275	0.45325	-0.000501325650286155	0.0382517167163397	0.0258516621830212	0.140571378530201	-0.0109939971788188	0.0112906795689709	-0.226735331060689	0.162913169003156	-0.0429419947295224	0.0522415724473196	0.379273005932152	0.0485	0.190833333333333	0.323	0.434833333333333	-0.0636137813568513	-0.0956635340839391
356	5.66108635488771e-13	3.69353520220143e-11	4.37513770230456e-10	6.36548389302775e-10	0.278186516604555	0.506029852028574	0.41487716552261	0.941984741301673	1.1821179421961e-07	5.56907918707899e-09	0.0340259744294215	2.40702873924099e-09	9.93736022890252e-09	3.41331899242195e-08	1.17275997451211e-07	2.79949419021882e-07	63.3739336604049	70.4107349550613	73.5424135391804	74.7183416319604	1.17592809277994	4.30760667689901	11.3444079715555	0.0052962781765018	28.0501525193704	33.9796750289479	4.49339832272017	71.5042312176316	0.053	0.2225	0.36775	0.433	0.0717608200013759	0.000291770830325913	-0.0740339616358427	0.0972146164323432	-0.0528602538193383	-0.00148197730522343	0.156880618981343	-0.0416237378384026	0.0593281829385429	0.0593132671575215	0.0166383746499322	0.0533333333333333	0.179333333333333	0.3115	0.4545	0.028989765758289	-0.0268868433665095
357	1.4484686112946e-07	1.24205038339134e-06	4.29344577009532e-06	7.50992777166316e-06	0.560395918545095	0.427519421699423	0.244789158974149	0.815653309970003	1.61907650046214e-05	1.01223910422065e-05	0.538813912927503	7.54652159268555e-06	8.94982047382862e-05	0.000267255873374617	0.000411639459360885	0.000859268037015761	37.4594292788242	46.3446610188039	50.9111604232821	51.2501796017023	0.339019178420131	4.90551858289837	13.790750322878	0.0543538903530134	18.591892679704	19.4881839536538	0.377742467000644	49.4499605782293	0.05425	0.21975	0.36525	0.46075	0.0136818770257222	-0.104214959191364	0.0172274362561804	0.0733881767996499	-0.0123552637924819	-0.0225235455571452	0.138238659082233	0.104156532561049	0.00969983373505786	-0.0225085285233672	0.0512738929319655	0.0553333333333333	0.1845	0.3225	0.4545	-0.00415036373548693	-0.0193346315589365
358	6.48995370869928e-08	8.36739488707474e-07	9.49247840804386e-06	1.79144566373199e-05	0.766313300711572	0.894899149564033	0.549234206409536	0.476437781037698	1.02334778685543e-05	2.84935018304378e-05	0.111632447218461	1.78982568001721e-06	7.06018907510699e-05	0.000253975733371898	0.000574511384406898	0.00144144453750721	39.1489533126223	47.2885181570819	48.8521206119185	48.9404488576984	0.0883282457798487	1.6519307006165	9.79149554507603	0.507006080401879	19.4673360849392	17.5157663306181	2.53095765546277	54.9942548596629	0.043	0.22825	0.363	0.445	-0.0575434467354859	0.0416570137350792	-0.124648909805851	0.0835342543126424	0.0369138292228205	0.0271115655637088	0.0214255017895558	0.0414366459347971	0.0933993482057211	-0.0214721638754233	-0.022417348568736	0.046	0.191666666666667	0.3225	0.461166666666667	-0.0170139057647593	0.0427400102180412
359	6.78648896604442e-09	1.37344792096072e-13	5.98752094865044e-12	4.14980523353467e-13	0.00374880530432741	0.102920176015939	1.34656708500673e-06	0.533659820001485	2.00296435466791e-07	2.37671483822344e-05	0.902002948899357	4.43931570514759e-07	1.54226452587359e-06	5.73609917231648e-06	1.99144578639321e-05	5.06649868859219e-05	43.8825391427163	82.8668111157822	83.6233045197005	92.0249548013016	8.40165028160118	9.15814368551946	48.1424156585854	0.387417853195075	27.0302483600553	17.8607607175891	0.0151613721318427	58.5672870889255	0.05075	0.22925	0.361	0.44775	-0.0545338920322707	-0.153968493514921	0.179351115948198	0.115985490029488	0.0106892941013346	-0.0271263674466542	-0.104293765657078	0.0728586583416228	-0.0623578903404979	0.00187646181374518	0.211769502865875	0.048	0.186333333333333	0.320166666666667	0.449	0.00570308498909946	0.0551204606408925
360	1.91242248253559e-07	7.39844056559013e-08	1.46029013437875e-06	1.55085890103638e-06	0.193568901029317	0.798986156847457	0.0708737818518211	0.119323342563706	6.60340887844003e-05	9.90397179808572e-06	0.723900862841815	5.36727789027649e-05	9.20581177732924e-05	0.000343868935274781	0.0010036579672615	0.00251023104853368	36.8737962434607	53.0149709673788	53.6741187553853	55.3643620474613	1.69024329207605	2.34939108008257	18.4905658040007	2.42618022468423	15.9212234559382	19.5298535623187	0.124785716625411	45.9742907552493	0.04375	0.2135	0.35825	0.44675	0.0264293165605555	0.011639927321684	0.0807478404773006	0.0986309663681253	0.0264099791769203	-0.0112174706479422	-0.19225244404771	-0.0259060707852154	-0.0346972825259216	-0.0107770660397194	0.0558214366281744	0.0505	0.181166666666667	0.315666666666667	0.443166666666667	-0.0527167567176738	-0.00676702201755729
361	4.03812351564487e-08	5.76672474729586e-10	6.24504544826141e-09	1.2649941062192e-08	0.59730349762207	0.661008202668443	0.00412981488338988	0.911535754681062	7.55343446503238e-08	0.00038116621177054	0.837765509922693	1.1805863544039e-08	1.00427407857772e-06	4.45438695536724e-06	1.1581961003916e-05	3.45669951599782e-05	40.1457758352844	64.1988953641267	67.1730511123824	67.4521331747237	0.279082062341331	3.25323781059706	27.3063573394393	0.0123435726122807	28.9173233615929	12.622328597954	0.0419235811477847	67.6218019752864	0.0515	0.22825	0.34775	0.45975	0.0313319348258867	-0.148484596025017	-0.0813968618136243	0.103282227881945	0.0349613712432752	0.036573867701115	-0.0436894150252445	0.0332668370126526	0.0941054837301975	-0.0402961977193403	0.016538226332808	0.051	0.184	0.313666666666667	0.461833333333333	-0.111964985101213	-0.0414691766663879
362	2.45128336106204e-11	7.98767445600206e-14	1.57826705052867e-12	3.88132731249547e-12	0.751552517960527	0.738152873998233	0.00101231620830102	0.0885901868534337	1.5491407134473e-08	1.55988574197378e-06	0.393257703942129	2.01680533301609e-09	4.77208227678845e-08	1.98328466827502e-07	6.04126247146261e-07	1.7244019616511e-06	55.5838381495414	84.0625703922778	86.7143499314989	86.8145810007409	0.100231069242	2.75201060846302	31.2307428511995	2.89980649352174	31.9906794981198	23.0727161377417	0.728845373889271	71.9333098168198	0.045	0.229	0.35925	0.453	-0.102391250582975	-0.0102844649585286	0.0656020296960724	0.139586435894485	0.0579749377279499	0.0331194279420408	0.107738070043005	0.0259207996562036	-0.0149152941038154	0.0259902223218366	0.0834394605914895	0.0525	0.1825	0.313	0.444333333333333	0.0136577854529425	0.0249947518775347
363	1.668037342856e-08	3.10929115018514e-11	7.542957616125e-10	5.95091018304011e-10	0.104587748158651	0.53757204683398	0.000550203043543903	0.134116997251243	4.10028514380967e-05	8.63523118023914e-07	0.742334635475483	5.06735733125064e-09	1.2673203109021e-05	5.14554545482984e-05	2.96000388326056e-05	8.58230927808136e-05	42.0001582026598	70.7976435664168	72.2461871498817	74.8803413065034	2.63415415662166	4.08269774008659	32.8801831038436	2.24419143448176	16.8243930912558	24.2106753093649	0.1080852807263	69.6924586332848	0.04525	0.22525	0.35625	0.4445	-0.215118481870646	-0.0694933168889801	-0.117523758823128	0.0965821829191999	0.0289899428518593	0.00705858838508289	0.00390778702832927	0.116854959434462	-0.150912690019663	-0.0517436083237852	0.273356361627272	0.0518333333333333	0.191333333333333	0.309	0.441166666666667	0.049682967287574	-0.0426345312492959
364	4.37034912503443e-11	3.96613750263302e-13	1.5374343582308e-12	3.37997694874327e-12	0.546617014930752	0.250782731510012	0.000576881525890944	0.833181346208608	3.17378581067275e-06	3.09873712233614e-09	0.786285838392744	5.04948821515915e-12	6.25831586842068e-08	2.97413917327368e-07	8.30645635133776e-07	2.65627313670219e-06	54.3853091886849	80.5221446424985	86.7749458012258	87.1383584581636	0.363412656937726	6.61621381566511	32.7530492694787	0.0443621114386588	21.7085198590685	35.1207967557693	0.0735151506196416	84.0192901152287	0.04725	0.22	0.36575	0.44275	-0.134213134556451	-0.0307663779153947	-0.0439660678087849	0.131042508550146	0.0109709566430882	-0.00885374551411732	-0.133405403324851	0.126905110973685	-0.179960754752056	-0.0432449390439267	-0.253937297506247	0.0481666666666667	0.182	0.308666666666667	0.4455	0.0313245384572909	-0.0247162473774531
365	0.000127789570708582	3.13046435423558e-07	9.86339207326537e-08	1.66730925256605e-07	0.433288526966648	0.0436587517728347	7.63389780743971e-05	0.196039124991762	0.00213521850660957	0.000303472454575189	0.843620196071368	2.40485920798824e-05	0.00283875479482109	0.00482507404150689	0.0199154187635803	0.0247253963778208	22.9801172903972	49.6232070666738	60.429288680738	61.0432811389765	0.613992458238499	11.4200740723027	38.0631638485793	1.67163916965501	9.42950555651623	13.0488390929422	0.0389134656252281	48.1503737282905	0.0515	0.21375	0.355	0.4415	-0.182403849072069	-0.0564752784535934	-0.0324225826400935	0.129607231790434	-0.00657559323924723	0.00765378298635207	0.314469356704544	0.185205028312834	-0.125419201673727	0.000116529395351556	0.220147069402381	0.0458333333333333	0.188666666666667	0.320166666666667	0.4435	0.0408557497585365	0.0853535839506362
366	7.01592649008306e-07	1.1050631938295e-07	4.56994999047978e-07	9.19505155469998e-07	0.753303786104582	0.462239881860713	0.0202391682260086	0.700210487391896	1.59775626610867e-05	4.69409250768372e-05	0.511993145714025	9.76813243984746e-07	0.00016203091505367	0.000482140034461818	0.000541137733431305	0.00117368803302738	34.1276482914036	52.0753064989767	56.6098990054816	56.7086747318608	0.0987757263792446	4.6333682328841	22.5810264404572	0.14825298769847	18.6171629504006	16.5678151142947	0.429991445746055	56.5536329750754	0.05325	0.2155	0.3545	0.4525	-0.0414066749739025	-0.0332220957380659	-0.0246997034178748	0.124763802379965	0.0252948399843179	-0.00257979888853817	0.0889502728508035	-0.201319665460598	-0.0342695868690123	-0.0378485676928315	-0.062000435342468	0.0515	0.1805	0.315333333333333	0.459166666666667	0.0285326763402715	-0.0352732835056123
367	1.47369284854895e-07	8.99122854129751e-08	1.19820105661655e-06	2.40250517319933e-06	0.814663163683025	0.892269875953551	0.113662351018547	0.462823795644407	2.36955924250541e-07	0.000677434973495611	0.986928040316812	2.20143928772968e-05	2.22255465585912e-06	7.09437269729099e-06	9.0711054273911e-06	2.05769301725932e-05	37.4230557908086	52.5586644762589	54.1768242814796	54.2317744629399	0.0549501814602991	1.67310998668108	16.8087186721314	0.539057008445525	26.7054199565737	11.5501580624586	0.000268435614998452	48.3879366437473	0.04775	0.2315	0.3495	0.4595	-0.0501290991776196	0.0341800745819406	-0.00872543414342031	0.100211653681282	-0.0129313800609563	0.00611286311419138	0.0194335556992128	0.0492718460753722	-0.140525974079475	-0.0375739695435471	0.120332337627372	0.051	0.188666666666667	0.316833333333333	0.459333333333333	0.00511857774282331	-0.0304333718516685
368	1.67430064209943e-06	2.83597186360698e-06	4.10415501329941e-06	2.48176414833385e-06	0.0773343401699541	0.0814845497911732	0.0254460509209764	0.511933839359788	0.000360566750783168	3.0959657287602e-05	0.081773469116178	5.00905240229442e-06	7.19768055621031e-05	2.38635099316181e-05	0.000163865504686571	4.69447876751986e-05	32.283249411943	44.3600048874432	51.0274739898814	54.1475254742036	3.12005148432218	9.78752058676037	21.8642760622606	0.430112320656917	12.7262086788651	17.3579738797089	3.02929641963055	52.3153077652395	0.0455	0.22125	0.352	0.4385	-0.03147687233692	0.0503506346959457	-0.0101145864257351	0.107206085701965	0.00387886407061008	-0.0184726106892018	0.102144172018546	0.226877660648542	0.00269547218157884	-0.0167774014578679	-0.123976932845585	0.0483333333333333	0.191833333333333	0.312	0.456166666666667	-0.137192260649917	0.0126505677912921
369	8.26081245682778e-09	1.11916948528636e-10	5.27240456817831e-10	1.23589629734036e-09	0.888527325711121	0.391366850711441	0.00179969531458015	0.805185589390547	7.93577287955524e-07	6.02827764193389e-06	0.888871999211725	2.57305301379703e-07	8.90503125753381e-06	1.91153813348456e-05	1.47792571970644e-05	1.86345164069578e-05	43.4713566329447	67.9134931607841	73.0989380411847	73.1185850841648	0.0196470429800684	5.20509192338068	29.6472284512201	0.0608320899168575	24.3733800521077	20.4792008383483	0.0195249408825475	59.9494524216655	0.04925	0.2245	0.3555	0.44325	0.00507301165685835	-0.100443205523958	-0.060913962247584	0.098074516654651	0.0539105965873023	-0.036955547613434	-0.302881093853859	-0.00395673593335769	-0.0356043082390874	-0.0117979882832992	-0.140700443616173	0.0481666666666667	0.184	0.312	0.441833333333333	0.0246927515824996	0.0394106194723288
370	0.0498991062504803	6.12504375933448e-06	6.90739463015432e-05	9.48198781891154e-05	0.363171516469581	0.860491571053238	0.000255659498766445	0.264257191313179	0.182004076392218	0.00941274814658054	0.86971368577653	0.000117727825801907	0.0673626112434093	0.0277732426903024	0.231742808459006	0.0943082470467031	9.49262023456686	42.4932778889852	43.5834908921461	44.4103872535634	0.826896361417312	1.91710936457821	34.9177670189965	1.24631640815915	1.78118342010202	6.74278664143094	0.0269032744417927	43.8105890449573	0.05525	0.211	0.3475	0.454	-0.0349766193669639	-0.0364278247966556	0.0635226805773113	0.146556395562632	-0.0396219657592986	-0.0318026611569728	0.0585662926651722	0.0752784237100571	0.0990628651772859	-0.00803455084174712	-0.00967766146101014	0.0501666666666667	0.2	0.3225	0.452333333333333	-0.0863824729006352	0.0241741061618832
371	2.28831392030918e-09	3.83778768293598e-11	9.9014905206001e-10	1.51629081317692e-09	0.310847093189581	0.806330932829672	0.00551994286244011	0.574733219555045	3.78172045073315e-08	4.34357799647723e-05	0.37918893542186	1.98307215226869e-09	5.90083288864693e-07	2.2622140542486e-06	5.24869899053104e-06	1.33729365292113e-05	46.1533898541384	70.324613417295	71.5971040732766	72.6241772235808	1.0270731503042	2.29956380628573	26.4707873694424	0.314826869688204	30.2582868110021	16.7150185586997	0.773329747216849	71.9742002682888	0.0515	0.23075	0.35725	0.44775	0.0471099186286649	0.0332910653345991	0.0946092170410729	0.12179927882117	-0.0321015280977996	0.000194950780359796	0.0200309905845281	0.020075971280266	0.00566603437576817	0.0120525910015838	0.0465236695659278	0.049	0.185333333333333	0.317833333333333	0.438833333333333	0.0104885044567736	-0.00474347904685049
372	0.00546225752999817	2.82017601143463e-06	5.06068875276145e-06	6.64258177977218e-06	0.297086130978426	0.206174716540057	0.00011910879714371	0.970280647633222	0.00075816526558531	0.129084329467205	0.258015746759366	0.0220285288806918	0.00729027313728047	0.0156495543779436	0.000856700174283965	0.00177177339583606	14.6594467045215	44.3734879946569	50.4864192286623	51.5736475912418	1.08722836257948	7.20015959658485	36.9142008867202	0.00138803200161419	11.3409500831676	2.30348206856979	1.27937246848887	26.5479774906398	0.0505	0.21325	0.33925	0.4625	-0.141076618100387	-0.0514905354750843	0.00529587813944983	0.116426669128578	0.0228665951427789	-0.020104293204894	-0.0075254973180112	-0.0993218632026417	0.123788585952986	0.0470875630737143	-0.233635925621932	0.0506666666666667	0.185833333333333	0.324666666666667	0.451	-0.044147065489367	-0.0577399147106515
373	1.76642038355619e-10	2.36889402866838e-09	8.86114473295198e-10	1.57615595800749e-09	0.413610131746214	0.0414116368896936	0.0329168118627297	0.467123715376033	5.82574387835958e-10	0.000640017884778553	0.139759669505225	8.03126396535787e-08	6.05545696098835e-09	2.85385202998047e-08	7.59341680270893e-08	2.44359214198863e-07	51.486350236657	60.9748822729161	71.8620721681218	72.5304717811814	0.668399613059592	11.5555895082653	21.0441215445244	0.52877171218006	38.3789490390573	11.6558257638226	2.18060327346029	60.9368803470059	0.0515	0.223	0.35375	0.4595	-0.107493725261589	-0.0119738163118256	0.0659452891362895	0.0788556754556125	-0.00458495975962925	-0.0341422026017982	0.219714409526764	-0.313078812701234	-0.0735036754694785	-0.0640485681939176	0.122988173934098	0.0548333333333333	0.172833333333333	0.320833333333333	0.4445	-0.103095662426001	0.0467546312699946
374	2.05313364070953e-06	1.87194813391239e-09	1.05584050396775e-08	9.39316554032911e-09	0.130908721788992	0.246433472864686	0.000148954732085868	0.511839101678777	0.000101369585636494	7.27259637528462e-05	0.178421663063872	2.546911007733e-08	0.000267895958596707	0.00093049435162797	0.000731936622954934	0.00182755661374824	31.849862146024	61.5137115039979	65.9011413559783	68.1828365323745	2.28169517639617	6.66912502837658	36.3329743863505	0.430305460130967	15.1110241873448	15.7385718004662	1.81072183651668	65.7273129878895	0.0485	0.22025	0.366	0.458	0.0150243047198799	-0.126815955341394	0.0394387383803276	0.129896249496035	-0.0359431646928972	0.016980600935622	-0.0558625039384381	-0.0394149480104901	0.0455499563230803	-0.0760276729707962	-0.0640730040723777	0.0456666666666667	0.188333333333333	0.3275	0.444333333333333	-0.166721740866685	-0.119646590629289
375	4.06198822955323e-09	1.53739294073913e-08	1.89471892001144e-07	3.94625043881785e-07	0.812677089696482	0.82134305937145	0.237953830823201	0.0764684920952881	4.65324162094502e-05	2.52717822397723e-07	0.811862735315082	3.63097758707853e-06	3.25302492623026e-06	1.1442727488057e-05	3.096245383024e-05	7.47355526115364e-05	44.9552836563889	56.6698590038723	58.8101906429511	58.866347240888	0.0561565979369334	2.19648823701573	13.9110635844991	3.13840633074051	16.5843913655681	26.5809928878753	0.0566552677228174	53.1569877547133	0.05475	0.22075	0.3665	0.44775	0.0331449028025788	-0.152793829694859	0.00779498724583186	0.0954287472247612	-0.0337840439249938	0.00320962098692757	-0.000303509468968513	-0.154519272194508	-0.159526226718178	-0.0454471493791317	0.0705364748430885	0.0468333333333333	0.187333333333333	0.316666666666667	0.450166666666667	0.0278468088879669	-0.100942623270118
376	1.29153589926562e-07	5.61812437019989e-09	8.33452382037681e-08	1.7748450688901e-07	0.840276642117123	0.863705638485007	0.0166425724238178	0.468868359199188	3.60168369049981e-06	5.47770738688258e-05	0.799108544586963	1.65091074760087e-06	3.68486494182085e-05	8.82714957597526e-05	0.000123053493885417	0.000319923204042919	37.7009846611982	58.9927308547558	60.8453950623152	60.886013286181	0.0406182238657493	1.89328243142518	23.1850286249828	0.524641685718962	21.4659459489794	16.2751696248688	0.0647707504649588	53.3617103336951	0.0555	0.22425	0.35775	0.44925	-0.0559149665619049	-0.118624153073601	0.0757811415944067	0.0800204673531015	-0.00985409397733874	-0.00293882018306852	0.0585041400116195	0.209255231361135	0.00966588450343304	0.0145562058715588	0.0868254765467925	0.0521666666666667	0.186166666666667	0.318833333333333	0.446666666666667	0.0224947837288957	-0.0981368404545086
377	2.26907906381306e-09	7.44725241662091e-09	4.48575117915208e-08	1.81612600126298e-08	0.0406266258429983	0.144608032905642	0.0402574634318644	0.216528700098731	4.76757652846644e-06	1.27164555173397e-06	0.241369567060388	8.93937466084648e-07	1.0644878105759e-05	3.85195401450447e-05	7.11883717911191e-05	8.52141637934014e-05	46.1710037271623	58.3437547103604	62.3705324111361	66.5620536634015	4.19152125226537	8.21829895304109	20.3910499362391	1.52722965935845	20.9284633997686	23.4656423321176	1.37257726499593	56.7809508560557	0.053	0.2175	0.35775	0.46525	-0.197583101130386	-0.0374858914989588	-0.0469777988295319	0.0818939094063447	-0.0364906693295246	-0.0011667823534082	-0.0693754998633966	0.02669982201062	0.0425826037585835	-0.0600438675591533	-0.151951804253332	0.0475	0.180333333333333	0.311166666666667	0.453333333333333	0.0154193869915405	-0.00769620773831834
378	0.000167933453405912	8.86868490924062e-05	0.0006691670067633	0.00112795188500368	0.803360969609689	0.916112956914088	0.184524937121753	0.733466852878216	0.00509928240161849	0.000118950419370695	0.496141308064382	0.000104480781477202	0.000861375749418036	0.00189377205421887	0.00159049904047091	0.00264644676869698	22.3855746865011	35.8680189030783	37.2794700829181	37.3414709617573	0.0620008788391715	1.47345205867896	14.9558962752562	0.115952161825589	7.84388769029647	14.8092531392176	0.463180485880002	44.1418219749253	0.05575	0.2115	0.34925	0.45775	0.0104277880430162	-0.0370147669257164	0.0158855489164705	0.104507961909129	0.00380060312650224	-0.0195225252046269	-0.0868173120202553	0.0409151198085036	0.066180589598058	0.00746481742783219	0.19431600369862	0.0541666666666667	0.188666666666667	0.312333333333333	0.450833333333333	-0.151954819214442	0.0156240639627616
379	7.66505554154634e-08	1.21137273207418e-08	8.99307385314127e-08	1.93219175982758e-07	0.90405145584469	0.630805405360239	0.0253751486096305	0.246483946084394	5.97091759723676e-07	0.000198031885250195	0.889063320268817	5.88301043601164e-08	4.13032889526454e-06	1.62367150690125e-05	3.26883740786498e-05	8.87500766488247e-05	38.7990407501566	57.221060888638	60.6575902030745	60.6721212936536	0.0145310905791121	3.4510604050156	21.8730805434971	1.34312314114504	24.9216157452011	13.8496664433114	0.0194573320295603	63.6503038767468	0.053	0.22425	0.35675	0.44975	0.00886434912384713	-0.0744470507945764	0.125615732320681	0.0970475059216101	-0.00351824503717558	0.00663104665711885	-0.166048969017296	-0.00982903356556582	0.0912991833548886	0.00598984756781163	-0.136543391469984	0.0478333333333333	0.183333333333333	0.320833333333333	0.451166666666667	0.0400162477824426	-0.0334449339695823
380	3.25342843533741e-06	1.30224539228042e-08	9.95858893795775e-08	1.88174128186012e-07	0.563766175855846	0.595610945636245	0.0016618117601385	0.861686538352289	9.1276718815931e-05	5.29328257443187e-05	0.521589390856643	3.15304094256414e-08	0.00044627906305833	0.00105628468732491	0.00200812663199886	0.00239801040067354	30.8704566267625	57.0538521521012	60.4055385838656	60.7387636826606	0.333225098795083	3.68491153055948	29.8683070558982	0.0303552819782453	15.3090800045029	16.34006854174	0.410749387297983	65.1991173966484	0.04625	0.21675	0.358	0.4475	0.0821264279203051	-0.00347352042999767	-0.0336568563624639	0.112491466434827	0.0292515618734307	0.0229642281646639	-0.0681272907308999	0.163361726189518	0.0989141847784357	0.0259907621879126	0.140324128398634	0.047	0.184833333333333	0.319	0.441	-0.0215370804456476	-0.0551168797879125
381	2.72885422075891e-11	5.00618794427112e-13	1.22022480616577e-11	3.03650820999188e-11	0.925806497043748	0.853571292971028	0.00525598421460243	0.153593469218576	5.18514519177699e-05	7.40857195469421e-10	0.588020284138066	3.52738107148171e-10	1.24791116140732e-08	2.60056061058024e-08	4.32774935260643e-08	6.16677587833864e-08	55.3615629285196	80.0063097900202	81.9655186099844	81.97419035036	0.00867174037557561	1.96788056033984	26.6126274218404	2.03619459912488	16.3791879969667	37.9099686466561	0.293446603740449	76.1360771897164	0.05175	0.21575	0.36	0.452	-0.0148017890265835	-0.0338169553157642	-0.04879671702527	0.105591723422019	0.0146406206507373	-0.0305598834354842	-0.0717721225092471	0.0702545549181621	-0.062676236967245	-0.0181493554310771	0.078232070405068	0.0455	0.182833333333333	0.301	0.4465	0.0048849227914709	-0.0264634988895775
382	4.63186529994412e-11	1.690850962763e-14	9.85505483382719e-13	1.47072632332363e-12	0.257870963711112	0.900841395077646	0.000265582117740849	0.89461861696634	7.76996042862244e-09	2.49901589324791e-06	0.81229036686764	1.15786897809807e-11	1.85956781157966e-07	7.97226949672777e-07	9.43223292567522e-07	2.76437559222513e-06	54.2647964755961	87.4788178363524	87.8020378072106	89.0821887941784	1.28015098696778	1.60337095782597	34.8173923185823	0.0175462687889194	33.3318500919795	22.1672413084216	0.056393117260086	82.0878412528173	0.04925	0.224	0.35625	0.46325	-0.0708829290577562	0.00646018863790937	-0.112428744173821	0.0984755049766795	0.0143977769731519	0.0155121948773428	0.145779626977926	-0.060824941634859	0.0529507524821891	-0.0240322238082276	-0.214844623144612	0.0486666666666667	0.177	0.311	0.460833333333333	-0.0132363334827387	0.0357576088051669
383	8.84994230108467e-08	3.58051881942954e-07	3.3958637592507e-06	5.03736679428763e-06	0.375568928109825	0.700735656945041	0.24403842569498	0.491727457782913	6.00410893604897e-08	0.00495583600032595	0.195439289014897	4.78741895661751e-06	6.48290307906412e-07	2.86105828750841e-06	1.02376139320407e-05	3.02498696337738e-05	38.4966855111561	49.3053903034597	51.5153711997409	52.3005270270587	0.785155827317794	2.99513672359899	13.8038415159026	0.472744095285634	29.3620794422968	7.89548454603209	1.67613142638402	50.6299354675074	0.0555	0.221	0.346	0.451	0.0458947990691439	-0.0235910994393653	-0.16102430827591	0.0694290382294132	-0.00922240490413048	0.0287016401051172	-0.118295100562836	0.00172593625272548	0.0558251499744078	-0.0538461451956338	0.0416388029500044	0.0523333333333333	0.177	0.319	0.464166666666667	-0.118357641464804	-0.051576974150292
384	4.70813319615937e-11	3.6424159732112e-10	1.32140580476205e-08	1.07427533020759e-08	0.114041638050027	0.759707820208696	0.254585742624651	0.736463683805021	2.27920871669593e-06	1.53755786220539e-08	0.14410108585051	2.53209101487805e-09	7.96378554431238e-08	2.51654898070059e-07	2.50903458467026e-07	5.67802426470628e-07	54.2309285966985	65.2425984422807	65.3562022948026	67.8535026361351	2.49730034133245	2.61090419385437	13.6225740394366	0.113259179916895	22.3440266978996	32.0052587859918	2.13360941070641	71.3812593339769	0.051	0.22075	0.3645	0.458	-0.000734122010351133	0.02807647969716	-0.0474466779175364	0.100057518101015	0.0576361451717037	-0.0251157861608804	0.117533580479084	-0.0018370942786978	-0.0978450687081862	-0.00266880283783899	0.114429031290173	0.0495	0.182166666666667	0.31	0.443166666666667	-0.112812943204163	0.0191810320065878
385	9.68360514356212e-09	1.92618486510146e-13	8.05510143401913e-12	1.09342752770291e-11	0.228491357572228	0.811584040623833	2.18726694442822e-05	0.295471906315951	1.82540386695216e-05	3.73642120939762e-07	0.663546264376876	9.76973077295842e-10	5.52688607908927e-06	1.66163702775649e-05	4.43753795327465e-05	0.000116007475656866	43.1388556231832	82.1197695334995	82.9332365641167	84.3834646509786	1.4502280868619	2.26369511747907	41.2446090277954	1.094519919292	18.3632988968784	25.8258936316288	0.189244373394104	71.6290896143526	0.05475	0.2165	0.358	0.45125	0.00343176936767606	0.0113744042236936	-0.119649805483375	0.147441202584135	0.093046582972459	-0.0142393803578985	0.114788066004487	-0.163615070766652	-0.0753793279060924	-0.0195593600971139	0.118930513889817	0.05	0.181666666666667	0.309166666666667	0.446833333333333	0.00611198734009892	0.0398280314884716
386	7.8266978171511e-12	7.096158887483e-14	2.42225963736607e-12	5.24811206464714e-12	0.53521692356357	0.878126535459122	0.00305951842413292	0.475244760369854	1.73500240325614e-05	2.74589042787986e-10	0.383628505516183	3.03019604085183e-12	3.94816516316191e-09	6.03363961534232e-10	4.59300720690582e-08	5.02820055350991e-09	57.9476084754642	84.323433619742	85.7231516960965	86.1076286653624	0.384476969265961	1.78419504562044	28.1600201898982	0.509755400810263	18.4600849987801	39.8474742841663	0.759041958939633	87.3939506651851	0.048	0.223	0.3685	0.438	-0.0190491760592331	0.0597854224322175	0.0454139118819017	0.108820220432344	0.0365138124214871	0.0475352313532057	-0.0516873740938504	-0.165381466226886	-0.0491779377911082	0.0130201453199731	-0.129531291759703	0.0511666666666667	0.187666666666667	0.307666666666667	0.446833333333333	0.041666844901139	0.0260861282090456
387	1.22647797598667e-07	2.60527971214478e-07	4.01021966804427e-07	3.91452429576085e-08	0.00544554264597724	0.0121866088905775	0.00483590905128202	0.600803231684673	4.1200279868819e-08	0.00472645214512679	0.459946298585663	4.15030187884534e-08	6.01566069920595e-07	2.71532270143185e-06	4.91806435968048e-06	1.51284508014884e-05	37.809831493767	50.0571333679254	56.9376988130025	64.66289552534	7.72519671233749	14.6057621574146	26.853064031573	0.273786139330696	30.0921159685186	7.98124135952639	0.546025346748138	64.5177440390599	0.0515	0.21975	0.35125	0.4515	0.0418735186927634	0.0347468337213694	-0.0215825700304446	0.07058983674965	0.0687131423318965	0.00214229073255758	-0.110410024087983	0.26626036330588	-0.0627847141479121	-0.0210636413083183	0.254105495365408	0.0491666666666667	0.175333333333333	0.324	0.444	-0.110654260003244	-0.100214011864187
388	8.15612129384244e-11	1.77928523757781e-11	2.82904028867944e-10	3.0996898889886e-10	0.171614391101065	0.493966004508863	0.0157452403233762	0.11965190331591	8.05318437152642e-07	1.95135945245084e-07	0.850521480546037	5.44999968311405e-09	2.1408601923246e-06	2.18906220534744e-06	1.72748899038673e-05	1.63898085420587e-05	53.0910134512815	72.0501633721797	74.5770240086349	76.4458082126366	1.86878420400171	4.39564484045695	23.3547947613552	2.42187154130897	24.3450877135674	27.0807049835621	0.0355145694411476	69.5147606682474	0.04625	0.2225	0.36075	0.45925	0.0544878248183768	0.11213655959341	-0.0466342908909393	0.084251712453335	-0.0213770965869379	-0.0236978705513966	-0.0807352890322556	-0.198803962583155	-0.277153213156685	-0.0234471610646821	-0.606381001089354	0.0531666666666667	0.182166666666667	0.310666666666667	0.457333333333333	0.00341366003245491	0.00408190330988626
389	1.26635381954226e-07	7.04641964553004e-08	5.39945642542665e-08	2.03586957369734e-08	0.0366759105773617	0.0220002920587415	0.00267609903945942	0.792403387349972	3.72988505981571e-07	0.000343831859608444	0.993443818608789	4.50080949461794e-07	4.27031465551753e-06	1.78864122944727e-05	4.34757667415247e-05	0.000123582492467173	37.7424533555968	53.1289585893755	61.9149896049348	66.2803878003979	4.36539819546306	13.1514292110223	28.5379344448011	0.0692694887889047	25.8292730519388	12.8151063728419	6.75198662065668e-05	58.5323168669163	0.049	0.21925	0.35075	0.44375	-0.162262327124739	0.0727226516716274	-0.0801751203140821	0.0832359987356391	0.00580375537010827	-0.0137702190789379	-0.116500519420452	-0.314352638605677	-0.0864838395175701	-0.0934581074627421	-0.352277338917087	0.0501666666666667	0.178	0.316333333333333	0.443833333333333	-0.066782946096534	0.00380952034312365
390	0.000148537391258431	1.71599099469966e-06	2.36553694260844e-05	3.91766303407489e-05	0.537253513067516	0.938793438474611	0.012000085544242	0.416771286248499	0.000193579311722793	0.00764107828573403	0.230274584335502	0.00359640439159721	0.00176454875652312	0.00441674333627495	0.00598543233816323	0.0120778307593529	22.6528373112815	45.5696455738653	46.4509857960074	46.8316396486844	0.380653852676915	1.26199407481909	24.1788023374029	0.659401583670842	13.8924033256935	7.11572296771192	1.43916453714701	33.8309544509057	0.04725	0.22225	0.34275	0.4375	0.0543872105638739	-0.120107351094339	-0.0325042283248679	0.0877931731239381	0.0461313953907697	0.0196931435630259	0.0362911231718309	-0.0611119879082888	-0.0701033483826883	0.00513411815741362	0.108476364522896	0.0508333333333333	0.1915	0.317166666666667	0.449666666666667	-0.075443085756124	0.0300659881697475
391	2.21799429881398e-09	1.98233192021168e-10	4.84314719545745e-11	8.66733685121326e-11	0.387388412255981	0.0246697156368591	0.00047594678810693	0.336968335885102	5.50359479785794e-06	5.2516135143028e-07	0.215479344704441	4.85237337634444e-10	3.3163114635627e-06	1.27832995530903e-05	3.70394219117229e-05	9.72569140211642e-05	46.2185169067016	66.6212631602975	78.7399027614156	79.4870264703204	0.747123708904837	12.8657633100229	33.2685095636189	0.921931492844578	20.6535187435911	25.1691294203629	1.53422572707132	75.3708260919208	0.05175	0.221	0.366	0.45875	-0.0819206269546367	-0.0892341552103746	0.036037399876329	0.118575130952243	0.0594885537505051	0.00806419579956965	0.230241368906655	-0.399079873935225	-0.0437073239189201	-0.0301086821715851	0.0524829250233755	0.0475	0.183833333333333	0.3175	0.446166666666667	-0.045660181907596	-0.00539008217502233
392	4.82790199770318e-08	6.98916323702246e-07	2.72307781923523e-07	5.72955994470183e-07	0.91405904946313	0.0697518584957818	0.078227039809085	0.437260865033441	1.28559034685513e-06	5.00621485486102e-05	0.511947137916398	3.65545492546214e-06	1.1992674371525e-05	2.76035783517622e-05	6.67301762367648e-05	0.00011096186542886	39.7706300421996	47.7174326893	57.9061949879033	57.9178417422227	0.0116467543193721	10.2004090529226	18.147211700023	0.603460134736906	23.4446606427719	16.445755326502	0.430085214165956	53.1394516242376	0.0495	0.2305	0.348	0.459	0.0154881164930366	0.0162452662108652	-0.0537273202212337	0.0751009230362771	-0.0217468977940022	-0.00772349755360941	-0.227663251125905	-0.217661877506249	-0.0863449139642257	0.070885111463137	0.0227809276497324	0.053	0.190333333333333	0.309166666666667	0.452333333333333	-0.041719000419982	-0.0642334061265815
393	1.50542883701031e-05	1.18243245548989e-05	0.000123871812255459	0.000218117117127806	0.764258252040556	0.944945100458639	0.207165069932459	0.481470404647007	2.11554201301123e-06	0.0194704304864968	0.730359557976214	0.000986706201321138	1.53474635011401e-05	4.78459604877673e-05	4.07909417079373e-05	8.08810933341923e-05	27.5967286433588	40.8852592230251	41.9946167696617	42.0845529914659	0.089936221804237	1.19929376844084	14.4878243481071	0.495530924881223	22.4871488611952	5.45876257920281	0.118781746481545	37.7367583995516	0.04675	0.2275	0.3465	0.452	0.0377746678142987	-0.120320274492403	-0.0298416216240618	0.108772904381408	0.0193945739349656	0.0243832896789772	-0.0493699607771401	-0.0729886857688885	-0.145824873907519	-0.00184013443924027	0.0575666969891605	0.0498333333333333	0.188333333333333	0.324	0.4485	0.0564006909394905	-0.0916095398166336
394	1.94455329716674e-10	2.50469656987466e-11	7.54902236156208e-10	1.53409947359879e-09	0.553179524036292	0.933611737471235	0.0303054932747874	0.820523277148009	1.53618811097199e-09	0.00121422488191492	0.0187747517409714	7.3218160382817e-08	2.62685848314915e-08	3.82799753447399e-08	1.09718240333585e-07	9.76616243813316e-08	51.2867171123362	71.2831489067612	72.2442713409546	72.5959232264358	0.35165188548126	1.31277431967465	21.3092061140997	0.051470903210884	36.487875900877	10.4685727914075	5.52237507201789	63.1049122403589	0.0485	0.227	0.35525	0.4315	0.066433742116013	0.0646201382430985	-0.127932730500427	0.0998126975950656	-0.00715441129656656	-0.0296210847337842	0.071250083706999	-0.0353969394430491	-0.018914165852287	-0.00805927646050744	-0.0480541214594787	0.0495	0.177666666666667	0.324	0.455333333333333	0.0132454997195534	-0.0958827752261453
395	9.18370159406739e-11	1.3062538392834e-10	1.68353217072944e-09	3.21668565283457e-09	0.492022752462511	0.66376262365409	0.0826316588308108	0.939802552239892	3.60042348142288e-06	4.22138719197312e-08	0.103773476620436	3.12443049700291e-09	3.01377854483884e-07	3.42096488259359e-07	4.85375219566513e-06	4.0336123868129e-06	52.8447291638004	67.5643983773552	70.3275869594363	70.7996867435359	0.472099784099555	3.23528836618061	17.9549575797355	0.00570297292961186	21.4666169987631	30.044985531953	2.6465717377705	70.8704584693939	0.049	0.228	0.36	0.4355	-0.0377599435389944	0.0752610562748621	0.0419556234342056	0.0799774681634886	-0.0205874751770746	0.0380085840138428	0.00348387069253127	-0.123006926046959	0.0709005535889443	-0.0502470199098294	0.0336166027234389	0.0493333333333333	0.189666666666667	0.307333333333333	0.452	-0.091566713487348	0.0294086151332856
396	0.00097230401031298	3.48900847375132e-06	2.92263421941981e-05	4.64901816729346e-05	0.489957974688017	0.775437840450947	0.00342854352465089	0.927384611437129	0.00281631883079485	0.00133536132696673	0.555487264784672	0.00116602426056972	0.00925124385190198	0.0200906600914956	0.0457252403254996	0.0851494220382044	18.5290739541815	43.859173597979	45.8895726181581	46.3661911799354	0.476618561777286	2.50701758195646	27.8371172257539	0.00830575130839861	8.92280336584736	10.2929955268573	0.347578198994597	37.2431052426089	0.05275	0.21375	0.34475	0.4655	-0.0909361089959427	0.0163404340146765	0.0955830086148323	0.137867823491113	-0.0552877177340741	0.0340179264935755	0.0586452538184537	0.181548150550497	-0.0238095707371861	-0.0113558342314122	0.208925335785387	0.0531666666666667	0.189333333333333	0.314	0.4595	0.0100648286520027	-0.0615587952399225
397	4.95945935296584e-10	6.90313085866183e-12	4.29905222443488e-11	1.05219319438741e-10	0.937799628450616	0.433618620954478	0.00177477288238078	0.285789403818122	7.38827176861127e-10	0.000306217199288383	0.89550334530532	6.09397341445716e-09	1.07978684626482e-08	2.15809742868675e-08	1.58018559543859e-07	2.07095535751647e-07	49.3397444267612	74.1689963863973	79.0196021591182	79.0256917348161	0.00608957569784252	4.85669534841873	29.6859473080549	1.13935148444989	37.9153217812764	13.0319764926971	0.017251193528864	69.2419461182917	0.0545	0.22525	0.35925	0.449	0.0467459132961971	0.105121707770101	-0.0601113806185296	0.142583656223345	-0.0582299995652354	-0.0158489634934555	0.23422374459711	-0.173357141154863	-0.0534073647801807	-0.0264467206879066	-0.185428511896994	0.0496666666666667	0.175166666666667	0.324333333333333	0.447666666666667	0.0683345442791429	0.0315077748419916
398	3.81937698222481e-10	2.47940642531609e-12	5.02766616716961e-11	8.94411624127703e-11	0.383278142278288	0.706226097986297	0.00187787726042022	0.0935215973701514	2.27793832652072e-08	2.83081935843472e-05	0.543706202218453	1.60213146899869e-09	6.90136489239387e-08	3.28379679057534e-07	3.58880403057985e-07	1.17994320765192e-06	49.8832238640534	76.4527457776567	78.6521091327377	79.4122701344386	0.760161001700908	2.95952435678191	29.5290462703852	2.81268725214613	31.2419181527657	17.5281720690855	0.368713783775092	70.4463018389764	0.04775	0.22825	0.3625	0.447	0.0163045286158297	-0.147864843685815	-0.156684384454597	0.118613772504228	0.0215767061482619	0.00106005473064452	-0.206101739101504	0.0347177674465838	-0.0725617420791174	-0.0106164074126615	0.000774290663323822	0.0553333333333333	0.182333333333333	0.322	0.453166666666667	-0.157509432387268	0.00929681851481986
399	5.99094479841646e-06	5.51454704975823e-12	1.52559300995183e-11	2.50526150647496e-11	0.321109594956837	0.17007479883453	1.90340114954352e-07	0.561906116113408	0.0021608384478022	3.92245891342711e-06	0.843871513642672	2.93908419470815e-07	4.60084048036327e-05	0.000170802505995697	0.000503996286663765	0.00126047644058292	29.5685513244389	74.6705605901225	81.4443394173213	82.4287611066829	0.984421689361625	7.75820051656046	52.8602097822441	0.336414624381632	9.40763427053207	21.3023717584201	0.0387868622528913	59.6131455931177	0.04875	0.21075	0.355	0.449	-0.0996752815002776	0.00616569460276869	-0.0405854023999197	0.16870195311977	0.0290304937483429	0.00564913695254634	-0.381001797623841	0.0721866571859761	-0.177189453537763	0.00819545196864232	-0.309171727866775	0.0513333333333333	0.185833333333333	0.310666666666667	0.451	-0.266212850225947	0.0391836658107362
400	5.84710767042988e-09	3.68298012617397e-10	7.49097676753688e-09	1.50251172266023e-08	0.586436417573461	0.874565906148375	0.018646837257785	0.220462563811165	4.68565218774359e-06	1.4865671808338e-06	0.389619530384236	1.64701377160338e-14	1.42319820207615e-05	4.97589664111683e-05	0.000126838207816674	0.000197315711628565	44.1940448461246	65.2174661208046	66.733007711242	67.0289517040437	0.295943992801767	1.81148558323912	22.8349068579191	1.50135777757259	20.961668248885	23.165286817135	0.740129086070738	99.4659378799059	0.05225	0.22325	0.3495	0.45375	-0.0998416144872188	-0.000624010648301302	0.14160885173415	0.127211485976923	-0.0301228996930923	-0.00213138183491953	0.0626266621245401	-0.0467185617389086	0.0669570584397834	-0.0151704622614415	0.0609126452984012	0.0468333333333333	0.185666666666667	0.3035	0.4625	-0.118308040756544	-0.0502396572569704
401	1.64139607822948e-07	3.33168312477735e-07	1.71951319326411e-06	3.12087868311047e-06	0.587830924133184	0.538551908845308	0.128429829097265	0.870128059986248	1.96162405410658e-07	0.0011445705656412	0.485896898207574	2.21123376456682e-05	2.72263301730031e-06	6.17897486544137e-06	3.34466108534807e-05	5.43275283715963e-05	37.1959494701732	49.4758580221969	53.2579358047806	53.5516802645216	0.293744459740992	4.07582224232465	16.3557307943483	0.0267308848360699	27.0705630660068	10.577747132138	0.485599417452249	48.376013035692	0.05375	0.2255	0.34825	0.45125	0.00311400991970158	-0.038382093157925	0.0167925253747287	0.0950529687440151	0.0565045279458074	0.0162329750779217	-0.0216192633278526	-0.0856872878335949	-0.172731693387766	0.0446086748056991	-0.106333277377296	0.053	0.182833333333333	0.317	0.458333333333333	0.0148364317149419	-0.0675166470693875
402	2.23541295218143e-06	1.47254757748966e-08	1.29720266268387e-07	2.42280439178427e-07	0.553893066783368	0.648969389914703	0.00277824107877744	0.588967131575674	4.25006965429184e-07	0.219424148214964	0.0301777598025218	2.30908495433819e-05	4.85189642567216e-06	2.02276457255944e-05	4.02534774737122e-05	0.000114205212091181	31.6690317522007	56.7695834890183	59.7510427180387	60.1014316162036	0.350388898164965	3.33184812718537	28.4323998640029	0.291960178316913	25.5773138283785	1.50813330727033	4.69913739467302	48.2596598948697	0.053	0.2185	0.3235	0.4355	-0.244401432322266	-0.110533836776285	-0.0035342994599706	0.140819828863512	0.0230501394269202	0.0430907479752785	0.0440398437734017	-0.0490872292333183	-0.146744305491038	0.0104743217581608	0.0101214363679341	0.0555	0.1775	0.311833333333333	0.4575	-0.035666989809061	0.04434516962642
403	4.71198625542833e-09	1.27423021771045e-11	1.1616671745805e-11	1.76529031616281e-11	0.278396303169851	0.0632750288301968	6.16952178858969e-05	1	3.06031433659876e-06	4.92586025803224e-07	0.622064302063812	5.50768036084366e-09	6.08451398294096e-06	2.42698780289686e-05	8.07315917027952e-05	0.000197418664087077	44.6451564425515	72.7981191803992	82.0802048815531	83.2551068468165	1.17490196526342	10.4569876664173	38.609950404265	0	21.7783664541766	25.2926349999525	0.242976841349446	69.4890534641078	0.053	0.22525	0.3725	0.442	-0.141430804804891	0.000236521193848583	-0.0821978966866881	0.150989085208011	-0.013159564419393	-0.0266818663199519	-0.394083239939937	-0.0688449522851693	-0.00375463170568116	-0.000945172497105139	0.271751870016508	0.053	0.186833333333333	0.323666666666667	0.447	0.0254692177290766	-0.0575772583027584
404	1.21216843732115e-09	7.70132294620517e-14	1.98923219775269e-13	3.95464668828695e-13	0.418927158751865	0.1565863546912	5.57176789546752e-06	0.509513981252915	3.60168369049981e-06	3.32081074639322e-07	0.190994930838495	1.45390045078678e-13	1.42252472092034e-06	6.02342347247996e-06	1.72305548571419e-05	4.92414118031471e-05	47.4784917369834	84.1430503928423	91.4833699188748	92.1366928095595	0.653322890684649	7.99364241671719	44.658201072576	0.435065117037993	21.4659459489794	26.0535303739634	1.70992631647823	92.2020402792505	0.054	0.22425	0.36375	0.44725	-0.0503330605881303	-0.0327101392452109	0.00330002563662764	0.148448551482949	0.0117315158178918	-0.018035538384065	0.168956384054906	0.0409138203505962	0.0823554070269549	-0.0125621207304844	0.181153683066375	0.051	0.186166666666667	0.3145	0.434	-0.0345380523312372	-0.00247711632475907
405	6.02427962968912e-10	7.64959958788573e-14	1.10450247219669e-12	2.43968365032617e-12	0.547505510159548	0.5870029792591	5.36865503451338e-05	0.0132108495736544	3.24152463805908e-08	0.00124882003597209	0.0823549686099634	5.14141675868757e-09	2.00463996321801e-08	1.98936357666745e-08	1.34276888033794e-07	1.03017055663526e-07	48.9349087171722	84.1579051257067	87.5389324796706	87.9007374426874	0.361804963016766	3.74283231698064	38.9658287255152	6.14065330741778	30.5572846556552	10.416682862553	3.01780292468356	69.6570487445979	0.05325	0.227	0.35125	0.4485	0.0282560893099796	0.00132990103989237	0.072089585390957	0.135918964608903	0.0115063420091842	0.00626888787281696	0.0358784523819721	0.0370432512807968	0.00337156220851429	0.0365221000319478	0.036473570066182	0.0425	0.181666666666667	0.320166666666667	0.466166666666667	-0.244486188172255	-0.00787289153036565
406	1.13358173228301e-10	2.13225729651441e-12	2.39543982341865e-11	4.6167452969354e-11	0.441472523444618	0.52186696250642	0.00264142202861455	0.860982950468475	1.09746993505908e-09	2.39954202528421e-05	0.993447337999712	5.00510872309759e-10	1.97163451669101e-08	6.18730094268335e-08	2.63456592732573e-07	5.80542371214127e-07	52.4076525411583	76.7885186747371	80.3898482362056	80.9823001983386	0.592451962133055	4.1937815236015	28.5746476571803	0.0306680810308535	37.143517210332	17.8425712476255	6.74473940307507e-05	75.2963807381446	0.04575	0.23075	0.35325	0.44625	0.00550427847400615	0.0452541346021448	0.023026059616923	0.13393134894562	0.0197823073536191	0.0120757760826113	0.0836537601465262	-0.30660803096997	0.0401230320552483	-0.0103269208707573	0.106281492925654	0.0465	0.180666666666667	0.312666666666667	0.446166666666667	0.033239123649131	-0.0256107005033177
407	1.80184858897254e-08	1.5154109166849e-08	1.40796592610821e-08	2.45622555291283e-08	0.432912324135188	0.10461293973179	0.012824345412619	0.581387940158585	3.59285498277763e-06	7.52912758070074e-06	0.250583830979298	1.37158824710357e-06	3.12542208059464e-05	0.000105204006808779	6.44910904345072e-05	0.000155716658310499	41.8384640778386	56.7031884536336	65.2019207809135	65.8169183339196	0.614997553006106	9.11372988028597	23.978454256081	0.303996200774691	21.4706521197786	20.0538633630858	1.32004580114153	53.8335021385046	0.04975	0.2205	0.3645	0.4435	0.00722386574904064	-0.0487376234731565	-0.127551974548367	0.0883332111486991	-0.0387638198178147	-0.010228674229076	-0.00476841313360072	0.222026277987693	-0.27394441666808	-0.00983568962660859	0.256950694899493	0.0473333333333333	0.182666666666667	0.321166666666667	0.455166666666667	-0.0747211886042857	0.00409309833634446
408	2.56668629557244e-09	5.84725677952317e-10	9.93572716775463e-09	2.22203662901537e-08	0.899961790068286	0.863196678038721	0.0433174581779704	0.442131723754612	6.09563158768671e-09	0.000710997226682701	0.152863394047651	6.78023205750678e-13	9.49515318268038e-08	4.0655634576508e-07	2.51583399103703e-07	7.83175714360504e-07	45.9138136325055	64.1673575347668	66.0486210787203	66.0644239861867	0.0158029074664228	1.89706645141996	20.1506103536813	0.590743583011317	33.8039072118754	11.4602764386254	2.0434421881564	90.8849057980633	0.05175	0.23725	0.35125	0.437	0.0119907383607391	0.0840863570278823	0.0303842863234613	0.108280243731711	0.0042805004442319	0.00633995769948349	0.0726313250414967	0.027177552925201	0.0827506866314127	-0.032786434736099	-0.0545347514016081	0.0483333333333333	0.188833333333333	0.318666666666667	0.4515	0.0307572905544653	0.0384157439087718
409	4.34163783954843e-08	5.06126658531635e-11	3.77322909655776e-10	8.61768858591341e-10	0.758061656147431	0.508931852246889	0.000362344849172457	0.0109418600291677	0.00019680611063918	3.72619867483445e-06	0.393474426593572	1.32966953501825e-06	3.20267357503899e-05	0.000125135622818557	0.000133765420409463	0.000357580924229992	39.9935981725794	69.7021953734147	73.8939198407606	73.9888005798421	0.0948807390814181	4.28660520642734	33.9952024072627	6.4747354358451	13.8613343954094	21.4007784520618	0.728177942281036	55.7610082187334	0.05225	0.21375	0.37025	0.446	0.032407477162338	0.0730775060562651	0.0326942654236279	0.160518295022389	0.00563684090957684	-0.0219741873112642	-0.00337217302095165	-0.139742537531924	0.0116756015017333	-0.014764015916025	0.0828651923702	0.0413333333333333	0.1835	0.325333333333333	0.454666666666667	0.00243271444251869	-0.0456467898389583
410	2.50463565933025e-08	4.52440500586282e-08	1.59165959153405e-07	3.28609494639613e-07	0.767855188890471	0.395782466164537	0.0774407402243379	0.0721661039320759	8.70371117149416e-05	1.18072196997817e-06	0.511065293490559	6.93733845144916e-07	1.33632985932929e-05	5.39696883471678e-05	2.34186274969935e-05	6.84926943494936e-05	41.1480552642606	54.163087535424	59.2434543405398	59.3305864930007	0.0871321524609812	5.16749895757675	18.1825312287401	3.23305145072345	15.3989398346002	23.60838002319	0.431885328398494	57.4296980086705	0.04475	0.2195	0.361	0.4415	-0.0328449808854836	0.0470589629722975	0.0597190132960437	0.110584060007363	0.00277959676205236	-0.00552013805543867	-0.0947942748481025	-0.228582984036861	0.0295720459106059	0.0375228348041732	-0.107034481860676	0.0526666666666667	0.187333333333333	0.314166666666667	0.448166666666667	0.00313028454318636	0.0587085559509757
411	2.40536199360013e-11	2.21459050007712e-10	2.78596120666858e-09	6.40840863620822e-09	0.990044609668257	0.73868904986186	0.262148553751913	0.0168463795831034	6.88189470068345e-08	2.09515972570375e-06	0.799035000962992	2.05703965802255e-08	9.48428824367817e-08	3.51019894941414e-07	9.14244246390026e-07	2.27303020740346e-06	55.6230211886432	66.37046260848	69.118820740463	69.118976429847	0.000155689383973368	2.74851382136694	13.4959552412038	5.71230769945805	29.0976912481565	22.5057457189741	0.0648192207645479	66.2548636437316	0.05525	0.22025	0.36625	0.44475	0.0250827109378251	-0.0363364512343622	0.0709684975018913	0.0811963685850728	0.0269500822462443	0.0202116646739872	0.0860912201853738	0.0291913996154858	-0.0461397983336372	0.0198370633790587	0.0789478470536722	0.0446666666666667	0.1765	0.320333333333333	0.447333333333333	-0.11208973561512	0.0666966444742337
412	9.03015005622463e-10	1.56730740783552e-11	2.13568181132585e-10	5.11404516533439e-10	0.965893143405257	0.713828441971984	0.00435735639795719	0.815155949966367	2.18194954519868e-07	1.88332147888093e-06	0.66357871564362	2.03665449647849e-08	3.91249969323672e-06	1.34097623744601e-05	4.00367928385755e-05	9.30615546404376e-05	48.0919918324362	72.3344526911824	75.2428219653812	75.2446503515239	0.00182838614273351	2.91019766034151	27.1526585190877	0.0546529842731616	26.8648178878993	22.7105385855502	0.189205477798168	66.2794367527392	0.0455	0.22425	0.3575	0.45175	-0.0934384744750321	0.0336609786821591	-0.00264288470403439	0.106403846529801	-0.0449806426932643	0.0216695609477661	0.00496971658803063	-0.11597618762819	0.0305366121241996	-0.0345551721034692	-0.121854918506817	0.0465	0.181833333333333	0.311666666666667	0.447333333333333	0.0230803403268936	0.0367111360438154
413	2.0000545961931e-08	1.44711432281843e-07	1.27998101593711e-06	2.61748258064744e-06	0.993198816174189	0.766360961038022	0.335088501870973	0.272491220713383	1.00339987178034e-07	0.000488170491505456	0.18633517600672	1.17198047404707e-08	6.62615120625158e-07	2.98118106275886e-06	4.29896450727347e-06	1.3211032297007e-05	41.6197376634591	51.4421663930407	54.0091709087428	54.0092435694169	7.26606740499847e-05	2.56707717637619	12.3895059059578	1.20416296391249	28.3674167322988	12.160318158496	1.74635849441802	67.6397721409981	0.04975	0.2325	0.356	0.44175	-0.200311285549738	0.0558513753170981	0.0368610532644148	0.103386936781004	-0.0239166140234731	-0.0239175774201506	0.00437313160921275	0.108594412316659	-0.0899921065884864	-0.0456724614502563	0.12714611947642	0.045	0.188333333333333	0.322333333333333	0.455166666666667	-0.193687344333391	0.0763315460468262
414	8.43052930953921e-21	4.06911480480434e-22	2.45639737520877e-20	4.96996103796223e-20	0.33115427209916	0.741707474557063	0.00347290024587964	0.252916357619449	1.28875656211948e-12	2.20173210375546e-13	0.425751226817091	2.46284001197256e-19	3.02030307124075e-12	1.42621493949852e-12	2.88231348076795e-11	9.1780698299662e-12	100.31466648716	125.386428414764	127.170867462519	128.115246233821	0.944378771302581	2.72881781905744	27.8005797466612	1.30712220450869	50.3462572680382	53.8159928095138	0.634385514293172	124.554018954093	0.04725	0.23975	0.367	0.44275	0.0465398357266712	-0.0628896415181137	-0.103740998284162	0.121979160608604	0.0400692517171213	0.0183887291323669	0.0152099803261112	-0.0434273548134206	-0.0115649711364964	0.0262392256666551	0.236211683247324	0.0523333333333333	0.181	0.296666666666667	0.450833333333333	-0.0674613137039713	-0.109002497009645
415	2.73037853026613e-11	5.5829971801675e-16	1.96068563511395e-14	1.97738450728279e-14	0.131921093412259	0.534167150141254	8.24546215596429e-06	0.490706763406902	1.53369045271449e-06	3.95314131496452e-09	0.358507264737242	1.70329329710658e-12	2.81775636031622e-08	1.01791465297e-07	3.57643256330334e-07	8.804471518143e-07	55.3604057127523	94.9399660995332	96.7768533327762	99.0466043656343	2.26975103285804	4.10663826610107	43.686198652882	0.474976164932741	23.1052789983787	34.6466704475697	0.84311546171557	88.7397500551579	0.05225	0.2225	0.37525	0.45	-0.0538176278788301	-0.171207991620724	0.0169634598269583	0.192498785721576	0.0234769144949449	0.00793408599887011	-0.110663637896512	0.00713592560258935	0.0771750272344139	0.0229902584808768	-0.335616218756598	0.0491666666666667	0.183166666666667	0.318166666666667	0.459333333333333	0.0205981555861404	-0.0624267068044753
416	5.76432269629051e-10	2.65744798139398e-10	6.63740305084169e-09	1.30367049455416e-08	0.552763874339472	0.922049427479477	0.0737774159543089	0.412369147192291	1.17343353489426e-08	1.63534613218958e-05	0.837448425949182	9.45913509962896e-10	1.2796644769517e-07	5.76125492651815e-07	1.28221803798152e-06	3.92687385817768e-06	49.0267314593948	65.9575341549207	67.0257201434724	67.3781091546334	0.352389011160994	1.4205749997127	18.3513776952386	0.671959850993517	32.5303872748082	18.5728325845903	0.042089939746802	69.612526219381	0.044	0.2265	0.36525	0.44875	-0.0969485131808794	-0.175535348348097	0.11358623312163	0.121866851467264	0.000865994316688383	-0.0330019453965328	0.0144774545929716	-0.143019463113445	-0.0691574020880809	-0.0297180391949918	0.169316307113301	0.0475	0.179833333333333	0.3235	0.450833333333333	-0.0439323071108944	-0.143154902046632
417	3.7290613245643e-10	3.16001813370682e-09	2.32261782643783e-09	2.28033680081736e-09	0.149274408479286	0.0453752230250617	0.0267824350122631	0.909858872248059	8.82504921556753e-09	1.89250756684969e-05	0.792095065959732	1.78927593533729e-07	1.12008393277813e-07	5.31011788088035e-07	1.44981208180869e-06	4.62704942688326e-06	49.9330033890583	60.3145138203399	69.5558022784971	71.6354521995963	2.07964992109919	11.3209383792564	21.702448810538	0.0128179879875461	33.0842545428568	18.2945203581294	0.0694802346642973	60.8656299947154	0.0495	0.224	0.3505	0.4325	0.0432609836362116	-0.0201596974103076	-0.0541275587223336	0.0806833669709449	-0.0323103700702242	0.0095960574079853	0.035786755081736	-0.0195930624907178	0.196717553642629	0.0170826325219852	0.378916465663836	0.049	0.177166666666667	0.3095	0.435166666666667	0.0161642063905321	-0.0548826394385644
418	1.17856715879382e-06	3.72864621893307e-09	7.35669949001419e-08	1.1593881834222e-07	0.370433030831615	0.846278561384928	0.00232985885429934	0.52556366539342	1.01943539192333e-05	0.00010355391667668	0.863329252448514	6.51977895188283e-08	9.13240178026924e-05	4.09759200621179e-05	0.000675372697150805	0.000239121426466688	33.0284490187842	59.9348493340003	61.1533012001237	61.9555125593179	0.802211359194189	2.02066322531755	28.9270635405337	0.402961693310772	19.4746525130267	15.0707797993255	0.0296313975468365	63.3942555400882	0.04875	0.21775	0.35575	0.45675	-0.057967406737522	-0.0341826640950073	-0.0568925922388268	0.151737339057061	-0.0171813664978815	0.0181597649984551	-0.104375414442324	0.136665675123602	0.0137380754955215	0.0236003242952108	-0.0377534022138771	0.046	0.181833333333333	0.318333333333333	0.455	0.0390330432547741	-0.203279619148906
419	1.54501459280578e-11	1.34330676017604e-12	3.81774830056835e-12	8.48575708707356e-12	0.577004289891473	0.208758786968845	0.00277107693081246	0.19221708409097	5.86118346193007e-11	0.000352687379940294	0.217721186443661	4.01269659297627e-12	4.7907552934099e-10	1.82680937772625e-09	5.0820877001529e-09	1.27553584918964e-08	56.5399291145222	77.8160652289589	84.6685054272384	84.9796081626992	0.311102735460736	7.16354293374025	28.4396790481769	1.70054220270003	42.8662948895653	12.7675345677908	1.51932818995374	86.7366284630825	0.0475	0.23225	0.3635	0.437	-0.0708711017150574	-0.0154208053532718	-0.036495148278648	0.139197278523062	0.0287641274226765	0.0190589149249404	-0.19206438296546	0.00315923033380163	-0.0121179011480711	-0.0655461953964502	-0.16615307670458	0.0533333333333333	0.1785	0.328833333333333	0.4495	0.00715533082185496	-0.0306658195672735
420	5.51218926157967e-08	1.5473184898426e-08	3.66567771271969e-07	6.5659973465702e-07	0.523296808882914	0.969108563545833	0.0797871092372033	0.940089961849902	1.29715402330281e-06	6.92546013836522e-05	0.240956008163155	7.93656969472722e-06	1.72517877704437e-05	6.86373485522653e-05	8.40677340499982e-05	0.000226436205419491	39.4921519893032	56.6549646661369	57.1628132953774	57.5702041011828	0.407390805805335	0.915239435045805	18.0780521118795	0.00564854342474064	23.4274340414122	15.8311055186805	1.37499217025652	51.1043421801397	0.0495	0.2235	0.35275	0.46025	-0.0960890320461969	0.0636491303265342	0.111077544655499	0.090976189976219	0.0218266304572652	-0.034521792618215	-0.0829905402058117	-0.166075380514697	0.077474542241542	0.0396141830623609	0.156537526266075	0.0498333333333333	0.183833333333333	0.3145	0.448333333333333	0.00424404521193135	0.0339523302848718
421	3.64951327097634e-06	9.18243226515072e-06	4.46618109811978e-05	8.85507141324751e-06	0.0138467637569933	0.0973211318980732	0.0428125336642768	0.877535176268766	0.000149830468892569	2.94362024452708e-05	0.761680372641521	0.000174374606560535	0.000370993264847162	0.000870622154569986	0.0011825244032841	0.00207381545714405	30.6257423788193	41.50496805476	44.7573619487157	50.8149376924994	6.05757574378367	9.30996963773941	20.1891953136801	0.0237451339194195	14.3743368481282	17.453885433004	0.0919756651601347	42.7140370544257	0.0475	0.2205	0.35675	0.45775	0.0276988553209185	-0.0262980106354282	0.00997300317845289	0.0957920032651083	0.0130982895626202	-0.017171746919113	-0.193526565617363	-0.119584970579852	-0.0348150833964328	-0.00992744941968853	0.2469145650439	0.0468333333333333	0.189333333333333	0.3165	0.454666666666667	-0.135391472000177	0.0107430227882496
422	8.76705453489799e-21	2.70650498176658e-19	1.28308233150837e-17	3.10542977498353e-17	0.513924496627171	0.812544204195843	0.262905838205254	0.197979578303213	2.34210481777187e-14	2.97962668156774e-11	0.247693908910431	2.02522509792754e-19	3.21549807947589e-13	1.19133502757115e-12	6.03663720315375e-12	1.5680323448652e-11	100.234822455022	111.461128929805	113.292177362862	113.718245683645	0.426068320783088	2.25711675384082	13.483423228623	1.65721640814445	58.221457649357	44.1902435381271	1.33626392386759	124.989922291172	0.05675	0.239	0.37075	0.46125	0.010118090354541	0.0898913286397607	0.0351213149047969	0.112312631360269	-0.0248539873939797	-0.0190628653870771	0.082414100883083	0.0256932689432503	-0.0349755275734057	-0.0612090511662171	0.0651359554765045	0.0508333333333333	0.176166666666667	0.306666666666667	0.4495	-0.0136037857211625	0.0305764780098784
423	4.13220911232735e-17	2.32282527920522e-16	1.1608214327299e-15	3.2361008558605e-15	0.945361927670479	0.274722023890794	0.0421626578987142	0.819547892771685	2.33971258476701e-07	1.34507327264422e-14	0.986909681802411	2.39421220774607e-14	1.06047215034299e-13	6.69230753055475e-13	1.54707618685595e-12	6.60548251586763e-12	82.948054374021	96.8497163784778	103.18282990744	103.187526580339	0.00469667289871722	6.33781020186143	20.2394722063182	0.0520417037619154	26.7299133848792	59.3126757113332	0.000269190204562619	98.6075736487179	0.049	0.2245	0.37975	0.4515	-0.0909532994336642	0.0293420149180968	0.023322896001473	0.105899923494978	-0.0307194164234417	-0.014347184657139	0.147670963714791	-0.111748209570324	-0.103326036621409	-0.0671644762525745	0.0385979464489404	0.048	0.182166666666667	0.305333333333333	0.451666666666667	0.0149990406636438	0.0352861097140274
424	2.33656003417406e-08	4.36008318370104e-10	8.06536675152979e-09	1.8127535509282e-08	0.910941432839946	0.884804616530258	0.0083137348025688	0.0553510051257843	1.09251470608442e-06	0.00015119473104881	0.272126970560603	4.51551662229165e-07	2.21356851407823e-06	3.84751138873575e-06	2.95286763002306e-05	4.0052523300095e-05	41.2937228860246	64.8343269773177	66.5541243634361	66.5666350424217	0.0125106789855636	1.73230806510401	25.2729121563971	3.67148026002496	23.7578044332458	14.3572702949732	1.20599391491123	58.5240232502918	0.04425	0.22325	0.3545	0.463	0.0617010713652953	0.0459807677377602	-0.121425869971171	0.123920527680364	-0.0398160880463941	0.0295001007343363	0.0243827994035671	0.0949152009247196	0.052478143303668	-0.0269865649080211	0.0500195717287577	0.0526666666666667	0.183333333333333	0.318	0.451833333333333	0.000275968059557271	-0.15413733817583
425	4.36973803047338e-12	3.31637252946497e-10	4.66332467485916e-09	2.59407231528703e-10	0.00270898217090045	0.0437147336894831	0.0883332554412826	0.277688130182528	1.11505897093583e-08	4.0245095968068e-07	0.178555856838195	4.74141422305718e-10	1.27995685223323e-07	4.09575290682426e-07	1.40440883798384e-06	2.79516293392623e-06	59.1531029591351	65.4553507051824	67.8783412934208	76.8721337638781	8.99379247045727	11.4167830586957	17.7190308047429	1.17836975932005	32.6295601725451	25.6825439180502	1.80960303553729	75.4263843966468	0.0565	0.22075	0.3665	0.445	-0.0178275379193273	0.0361259107603807	-0.0653097195465113	0.077552863196753	0.0103352673325638	-0.000550658844471558	0.0892180334836127	-0.0310511313697882	-0.0471315002443726	-0.0550715399750119	-0.226820734293503	0.0515	0.1745	0.3175	0.458666666666667	0.0434377598495037	0.0563920763301045
426	5.28271314144849e-12	5.9922580620196e-12	8.45138430765439e-11	8.95047263426425e-11	0.159424041213062	0.425038076683018	0.0371858614364384	0.0992653583256351	4.22028684586565e-09	2.64083375600956e-06	0.221649472309255	1.93895627314287e-10	1.50276275686101e-08	7.50515249305049e-08	9.02381115608025e-08	3.07545825695006e-07	58.7607564903956	74.48506623086	77.4308996997715	79.4105804680148	1.97968076824327	4.92551423715486	20.6498239776192	2.71730708767473	34.5193787756907	22.0612788703384	1.49365990355363	77.5680448095617	0.0515	0.2245	0.362	0.44575	-0.0053415253113416	0.0565278472790267	-0.117891624422819	0.099357834261753	-0.00569523397671963	0.0355674041603609	-0.0588816008276522	-0.108975384922079	-0.120314562265992	0.0249358086298038	0.130644133093611	0.0443333333333333	0.176666666666667	0.316666666666667	0.458166666666667	-0.191360540550644	0.0592342085439845
427	1.0979897018101e-13	1.5708479191772e-13	5.02303792813677e-12	1.21727681076585e-11	0.752502155641384	0.905965791150482	0.0972385358068727	0.124893264698253	2.30107425981968e-11	4.19870009938506e-06	0.639841642711511	7.19892739611956e-11	1.32797313928778e-10	2.63124641682178e-10	1.00068072519013e-09	1.75809325386575e-09	66.7550567004218	82.5702755971142	84.0314909867011	84.1309314336031	0.0994404469020083	1.56065583648888	17.3758747331813	2.35485790892653	44.6961663110887	21.1719259840102	0.218949332838747	79.9282247026187	0.04775	0.22975	0.354	0.45075	0.0347783695858811	0.124699102479614	0.0658269720645264	0.0954645510918952	-0.000560199198434106	-0.00512883687179786	0.0555949586732127	-0.0279859082829163	0.0992755847723918	0.00307508117921352	0.0321947491039362	0.0546666666666667	0.175166666666667	0.309833333333333	0.446	-0.0775449619428175	0.0546645600197138
428	5.64698729371921e-07	4.13074183315157e-10	1.83155696767414e-09	3.35991138954842e-09	0.451023058997928	0.332689609671548	0.000162460583625234	0.850631618948273	9.41413157486648e-06	0.000108701081765115	0.218093517440573	4.74972955044356e-07	0.000107942745957297	0.000308774378691663	0.000557776045191137	0.00122525280506602	34.587040780978	64.9570272872588	70.125631659459	70.6937112189553	0.568079559496255	5.73668393169646	36.1066704379773	0.0354616303852708	19.6267617076173	14.9792294158779	1.5168716693006	58.3954285338417	0.049	0.2195	0.35375	0.454	0.0194520294537592	-0.0336777696129945	0.0748994289426786	0.145235216714433	-0.034165153478345	-0.0084361978611445	0.00770779750429995	-0.044441689513769	-0.120909253941125	0.0168413854012688	0.0408036830313177	0.0498333333333333	0.183333333333333	0.3165	0.4415	-0.0878543699334343	-0.122951334723478
429	3.26004710178623e-08	1.71462442787393e-08	5.02899266429637e-08	1.09771878034808e-07	0.958272186633361	0.339115700691505	0.0285691290387849	0.260204141147978	1.1137284351918e-06	5.26001151894983e-05	0.146450536966852	4.63453692662424e-06	8.68711112137575e-06	9.17893973985496e-06	4.08144957891037e-05	4.08862305524806e-05	40.5950604277386	56.4172574954573	62.0897291501387	62.0924667335785	0.00273758343973896	5.67520923812117	21.4974063058398	1.26767053541744	23.7207911887253	16.3520183335131	2.10883746448599	52.5189569748514	0.0525	0.2225	0.3575	0.44325	0.0935583106491109	0.00686011322505451	0.0420501923801679	0.129104397674523	-0.0468657012458931	-0.0218338993973004	-0.00939516035698953	0.0696294571632286	-0.0206932265043456	0.0233015601215084	0.0443824746191221	0.0475	0.182666666666667	0.3185	0.458	-0.0587819673175819	-0.0305385054706605
430	2.89910236983399e-07	2.80641945447348e-07	7.74916675609776e-07	1.59898735372155e-06	0.942136788923418	0.368586648791831	0.0560918868868998	0.289522118624148	0.00149592788722073	3.22143728678488e-06	0.0585006994916571	2.43951884394198e-05	5.23022841630505e-06	2.16317642989975e-05	1.60806273500962e-05	4.69036570126596e-05	35.9960595336597	49.8814843489599	55.280223301721	55.2854918063385	0.00526850461756112	5.40400745737861	19.2894322726788	1.12184223523082	10.0836245034952	21.6799323931227	3.57938800928969	46.3693625603692	0.043	0.21375	0.3585	0.45075	0.00173809831085453	-0.108051205951752	-0.0842249966385776	0.0956880628063624	0.0779518742482435	0.023635185995884	-0.00691789402878841	-0.0508169061296564	0.149577459506583	-0.0107636812179543	-0.00361852103614804	0.0475	0.187833333333333	0.313666666666667	0.47	-0.00994921962951291	-0.0939014556800881
431	1.18409399405367e-07	4.44092204199099e-10	1.1535815573989e-08	9.87641063672277e-09	0.123402491950685	0.658865959340439	0.00148684461805438	0.0990750060078581	9.55226372301022e-05	5.90972927622783e-06	0.309027591624997	1.25060051313051e-06	3.57592046961529e-05	0.000125112575229524	0.000374253454439515	0.000884772343355523	37.8838858586969	64.7926035894197	65.6862140673984	68.0598101625801	2.37359609518171	3.26720657316037	30.1759243038832	2.72037065979021	15.2232007428229	20.5172167777218	1.03482718287523	55.9188206805078	0.059	0.20975	0.35175	0.457	-0.0303286664405863	-0.108585143959929	0.141623802845383	0.148712104442125	0.0100465438480586	-0.00156557491690783	0.00830275797870011	-0.115816965468674	-0.0782896453921118	0.0235112156311873	-0.26169903441951	0.0513333333333333	0.178333333333333	0.308333333333333	0.446666666666667	-0.0897043439083421	-0.136556224147272
432	1.24868525587481e-12	4.58381584250946e-11	3.24882313570925e-11	6.07460322753116e-11	0.418301483646332	0.0645079923056812	0.0688576256819858	0.321224363382419	2.53667491327069e-07	2.54328905758811e-08	0.0498924457510582	1.95645617553262e-09	6.79204098758785e-08	1.11667957883632e-07	1.00560683679101e-06	1.16325427492067e-06	61.741228634819	69.9251404105962	79.6763665637191	80.3314488077012	0.655082243982179	10.406308397105	18.5902201728823	0.983954852423267	26.573746519487	31.0280297238623	3.84506977313504	72.0069539701513	0.04775	0.23175	0.373	0.46175	-0.0511580129062699	0.0146744801711811	-0.0815766000698388	0.0468514030362148	0.0039346119803596	-0.00426231352019669	-0.309285559480543	-0.214356609831092	0.00274590287841075	0.033461137113454	0.0246435541372508	0.0521666666666667	0.189	0.319	0.441833333333333	0.0387745786294705	0.0429522736909902
433	5.47715252621792e-08	1.67099264855125e-09	7.48007839958662e-09	1.22309566355993e-08	0.371581336673472	0.330119032919964	0.00320399989778633	0.837899030686194	1.77715698610508e-06	0.000147184878299189	0.0435704723818084	3.12997839355548e-08	1.80933934401032e-05	1.45313379292017e-05	1.70488729637079e-05	1.16924090862219e-05	39.5055507621582	61.7733721315381	66.7365319233213	67.5349013333835	0.798369410062151	5.76152920184541	28.0293505712252	0.0418536319634768	22.8220427414126	14.4078830740746	4.07312983554402	65.2172968875634	0.05125	0.22225	0.35525	0.4405	-0.165950369781478	0.0088879820868774	-0.00335233596512386	0.0945311060142367	-0.0347366565883006	-0.0749935966579628	0.0215603608161298	0.0919566924376692	-0.102494281379758	-0.0116277840253234	-0.403796577279973	0.0503333333333333	0.183166666666667	0.318666666666667	0.461	0.0473496279877538	0.0523068281168607
434	5.5143107324773e-14	7.8116212963782e-16	1.96553036698969e-14	4.1560944052501e-14	0.45070649757336	0.679565887634363	0.00213852786406492	0.552895954895527	4.1490792758851e-12	2.59820729791181e-06	0.651759930809242	2.90859253544156e-12	5.17512128248197e-11	6.19095640606929e-11	8.50212787761782e-10	7.78502813232505e-10	68.173331608421	94.2076060416803	96.771236705441	97.3401112291394	0.568874523698469	3.13250518745917	29.1667796207184	0.352154662414705	48.0527375656802	22.0925159715243	0.203688491686989	87.4897482599815	0.0525	0.23075	0.356	0.44775	0.0404998035342259	-0.0502947981136044	0.00838557035254089	0.104998674443285	-0.0708516912813066	0.017044471131922	0.0912217412367514	-0.0134655909541789	-0.147388322787511	-0.0759494152730646	-0.337449614924118	0.0498333333333333	0.174166666666667	0.310833333333333	0.452333333333333	-0.23186933338152	-0.0531558699502494
435	2.19444633648332e-08	4.86855316111427e-08	3.0259277407333e-07	6.06847660219399e-07	0.719922956328145	0.581636308478379	0.128763902788687	0.352177494447872	9.18867277851716e-07	2.50310760247619e-05	0.380100902145569	3.88787258025365e-07	8.29557789740757e-06	3.32912343136618e-05	4.59734834805951e-05	0.000123559609448637	41.4252916300175	53.9921843666598	57.642728949766	57.7712954871604	0.128566537394363	3.7791111205006	16.3460038571429	0.865595711823516	24.0910425905458	17.7621728360991	0.770375536600113	58.9041767983499	0.0485	0.223	0.35625	0.44725	-0.121632058295997	0.0311440429679857	0.0860998910914688	0.108364175063701	-0.0299316777064075	-0.000501025395623414	-0.139037914968303	0.026881407497408	-0.109190829009182	-0.00375162744368931	0.0422993735824982	0.0526666666666667	0.182833333333333	0.315666666666667	0.456166666666667	0.00861563903988999	-0.0476422959844436
436	1.04145103927964e-12	1.02611306137662e-12	1.10737822437619e-11	2.73162824492514e-11	0.856817469518703	0.577091978327497	0.0438754491654525	0.712779249082477	1.57937549459842e-10	9.90776480472673e-07	0.869537314463853	1.33247091898542e-11	1.69358034217752e-09	4.79153381338812e-09	2.65417995265458e-08	4.90733198266844e-08	62.1159027820977	78.414409569421	82.1917928354815	82.2243466871005	0.0325538516190136	3.80993711767951	20.1084439050028	0.135516787225242	40.9280548942879	23.945966530473	0.0269768217731325	83.918025343364	0.051	0.235	0.35875	0.4455	-0.040456254668818	-0.00252858705749947	-0.0427020850923582	0.102485092878732	-0.0495824959237149	0.0322946959387779	-0.0310855982574784	0.0538074263530871	-0.0443691494113251	0.00295785893127018	0.0724221575910571	0.0526666666666667	0.182166666666667	0.311666666666667	0.447166666666667	-0.235645140335179	-0.106465227126765
437	7.30025989283015e-09	2.74604498047257e-13	1.17439141737784e-12	1.37884782254026e-12	0.175500744116438	0.162013339795305	3.95758989337149e-06	0.569827381354131	6.73560559583696e-08	5.24424052225847e-05	0.588207542305096	1.96388482674499e-10	4.63214646631056e-07	2.75430253421076e-07	2.37780371353435e-06	7.04983184145175e-07	43.7299231275392	81.3357510979258	87.3972739627643	89.2325915803376	1.83531761757331	7.89684048241179	45.5026684527984	0.322971415386291	29.1393188198144	16.3577092986961	0.293152246005775	77.5375277704294	0.0475	0.223	0.36025	0.4545	-0.221150143382845	-0.0941795960912854	0.0448040770563032	0.153621894606238	0.00120431662616411	0.00771626189376793	0.0209799932598366	0.291534335162554	-0.00465861020028945	-0.00242571389116184	0.155745512713302	0.05	0.179	0.321166666666667	0.449	0.00529582943645398	0.0817756748428091
438	2.24403742095235e-11	3.02571557747469e-12	4.01746780483963e-11	4.28953228823025e-11	0.159605116512655	0.398174120105499	0.00799126302493093	0.620033337937277	3.36553391652551e-10	2.20264895570159e-05	0.699660533701207	3.01832169324379e-10	4.38580240887146e-09	1.44075301584126e-08	6.28478985901986e-08	1.48874971718239e-07	55.7668546833156	76.0092273058835	79.1785243771592	81.1564878371792	1.97796346001996	5.14726053129561	25.3896331538635	0.245820713364537	39.4500832260983	18.0055238248024	0.148825244692489	76.5095228049789	0.047	0.23125	0.3555	0.44675	-0.0109369525069604	0.100410482301635	9.52427931822587e-05	0.11265858502255	-0.017516418229134	0.0263250385688125	0.0801835949568756	0.0467411549289019	-0.0901960841784926	0.0316824774402527	0.0699236700125721	0.0491666666666667	0.179666666666667	0.314666666666667	0.450666666666667	0.0206549359457264	0.0602131454170529
439	2.49914194775573e-09	3.46933571391019e-09	2.95743085541736e-09	2.88011839037166e-09	0.147957462163717	0.0520158028251513	0.00881746380218839	0.141364234994345	4.67875301586914e-09	0.00122911008745088	0.712198987737937	4.06725832070771e-08	1.58955496867547e-08	7.69009671809789e-08	1.4240780260931e-07	4.790496183072e-07	45.9694720269181	60.1002831456426	68.9752167400438	71.0684003437418	2.09318360369798	10.9681171980992	25.0989283168237	2.16304580527594	34.3186554866606	10.446065143331	0.136090452237113	64.567913771027	0.0485	0.228	0.35675	0.45325	-0.0730611480378037	0.014353248303584	-0.101569477901438	0.0761035374204733	0.0493978571246111	-0.00123309231772759	-0.302328969882697	0.054098016374313	0.096163567809308	0.0293662135761905	0.246877343276076	0.0551666666666667	0.18	0.3255	0.457	0.0162767796772205	-0.0347216162606266
440	8.85169508780867e-09	4.98128205661782e-11	1.73682022634998e-10	4.06631125894378e-10	0.801240744905795	0.30070755864052	0.000641294282132544	0.670164282525966	0.000606552177988589	2.61801807690069e-08	0.152909135844412	7.02916059111391e-08	1.20025181257993e-07	4.81390687591398e-07	8.46514612496649e-07	2.36938950064887e-06	43.3268170511583	69.7380431084239	75.7317157978396	75.7950896669572	0.0633738691176404	6.05704655853333	32.4682726157989	0.181410018816678	11.7557606613973	30.9718224263816	2.04298695011494	63.2066790245461	0.05225	0.2185	0.36325	0.4375	-0.0146095327900319	0.0757542140097557	0.0132904477236216	0.117731152224924	-0.0323653479059439	-0.0246741355294107	0.131483744560618	0.0631370943740537	0.177422714383658	-0.0541140803340918	-0.13153643097813	0.0503333333333333	0.190333333333333	0.309666666666667	0.452	-0.0953491518352565	0.0215060219839186
441	5.92958821893302e-12	5.04219667618791e-16	1.3570666964167e-15	3.37176239375436e-15	0.607645935400825	0.160033344648136	5.76932836056054e-06	0.925360681513781	3.74920125142268e-06	8.83441461284491e-10	0.139560699022105	7.82538989423271e-14	4.8269926785872e-09	2.37451964898782e-08	7.67463313914105e-08	2.54258207518491e-07	58.5218471496992	95.1620132583048	102.830217198956	103.0938343612	0.263617162243463	7.9318211028949	44.5719872115005	0.00877657369073859	21.3889790626508	37.5666045863163	2.1827962101961	95.8828797935962	0.04975	0.22275	0.36025	0.457	0.043133845902253	0.0417125146944216	0.0745588796343786	0.145642145688592	-0.0201207936954214	0.0299802351611626	-0.0711784056372021	-0.149609838751556	-0.133955550380336	0.0381698614710328	-0.102104652432287	0.0501666666666667	0.184833333333333	0.3015	0.442	0.0340810074533202	-0.0523588772391116
442	1.12663659376096e-08	6.44639178826895e-10	3.72337140399478e-09	7.96393494612221e-09	0.683383002987654	0.461136378332747	0.00703230041707716	0.985551659483968	4.89761663591574e-08	0.000124992315573502	0.908500739800256	1.18444236138885e-07	7.69718284537177e-07	3.37673081521178e-06	4.31479017479827e-06	1.28440631547844e-05	42.8219914696965	63.9454669055995	68.4209373688354	68.5872798799392	0.166342511103721	4.6418129743397	25.7652884102426	0.000327946717334271	29.7568935444415	14.7158322872328	0.0132088661230227	61.9019228340348	0.05375	0.22475	0.3565	0.4475	0.00407631396486614	-0.0084485409662587	-0.0229846870106929	0.108048767977211	-0.0280796973224837	-0.0393690589874821	0.152469468481119	0.00629106090324866	0.138914122436027	-0.053882645626056	0.0600238180223908	0.0536666666666667	0.180166666666667	0.3195	0.448666666666667	-0.0519534410619158	0.00966913652954936
443	0.000177389811031053	2.58357385527773e-06	1.95521259962746e-06	3.57571309076615e-06	0.605456382581569	0.125572830647862	0.00112975132599546	0.287185756310552	0.0253852223832579	3.99105730219907e-05	0.755365435832871	2.07785787699748e-05	0.000456287001836726	0.00127277728761685	0.00350428185526394	0.00678078321839657	22.2661960325204	44.5849114595185	52.9301684562597	53.1970129911424	0.266844534882694	8.61210153162392	30.930816958622	1.13276768246487	4.99741383748005	16.8756372446787	0.0970774232046097	48.5430281968083	0.051	0.21475	0.3595	0.456	0.0698582730834165	-0.0182449249051745	0.0177936122716394	0.116668428735347	-0.00436692505967314	0.0195142191653631	-0.0333462851850749	-0.0951215889030029	0.150717490771017	0.0112083902056246	0.192054614978023	0.0463333333333333	0.196333333333333	0.319833333333333	0.452833333333333	0.0555701694221945	0.0110301461785171
444	1.43242154307286e-09	1.26846693512467e-12	2.24423045253428e-11	3.51126532940497e-11	0.296882075721991	0.595287856811639	0.000299492942542887	0.167255616304294	2.06135414909084e-05	7.99231497573517e-08	0.634633841612959	1.92991281890284e-07	1.23203864470022e-06	5.13092198366254e-06	9.81286416481972e-06	2.75336264161785e-05	47.1304630575978	77.9434480963027	80.5423805698592	81.6305278535801	1.0881472837209	3.68707975727739	34.5000647959823	1.90737071762851	18.131751004441	28.8079312596819	0.22582915629755	60.6750943184204	0.04575	0.228	0.371	0.461	0.0302768599239574	-0.160446089768833	-0.0398729621391782	0.128385433457282	-0.0343364756370381	-0.000189508139849751	0.00171993030821927	0.122835212082882	0.0305514498196517	-0.0192429417445272	-0.222188540841986	0.0518333333333333	0.192666666666667	0.319	0.456166666666667	0.0481132267043963	-0.0525078156835848
445	3.81513968041887e-11	2.81067884287338e-17	1.39289272597646e-16	2.52734222665023e-16	0.310645288706045	0.183038290773484	1.03363157134558e-07	0.198953745989192	3.29790508113728e-09	1.78765543187644e-05	0.173506165539477	4.87220495616165e-14	2.9172386112623e-08	1.71778742827393e-08	3.29649045290501e-07	1.37501521386893e-07	54.6670074541835	101.435978089823	107.954948044659	108.9828782943	1.02793024964194	7.54690020447742	54.315870840117	1.65003809683549	34.9994970034095	18.4031145761037	1.85238580808073	96.9743312291828	0.05375	0.22375	0.36025	0.462	-0.0645722897318079	0.0476074085906842	-0.00333467397768785	0.161668053644015	-0.0326339622741104	-0.0401767710142119	-0.0287829767715356	0.0803202506537828	-0.14099147684118	0.00051593287487441	-0.0110319954956653	0.048	0.175666666666667	0.318833333333333	0.448166666666667	0.0227814010059674	-0.150559140330188
446	4.37010200032334e-06	4.03203853627685e-06	3.68579708466138e-05	1.04717869284502e-05	0.0239318980780131	0.231116742004864	0.0436010904328801	0.657331105792011	7.57711046024293e-06	0.00128341383265087	0.431521769462559	0.0012366032369777	8.45195205720945e-05	0.000289250106469898	0.000626568551680935	0.00149840561136658	30.2416737161984	43.5089082271734	45.2712279225598	50.3707890340374	5.09956111147767	6.86188080686406	20.129115317839	0.19678181877407	20.0417146349973	10.3662297017308	0.618724219229989	35.50594590835	0.0525	0.219	0.34725	0.4625	-0.217225434922046	-0.108655906688895	-0.145419151964509	0.0941052535600615	0.010300477414065	0.0061446192309174	0.06288067117216	-0.131147219386336	0.0151911955109826	-0.0491153844378854	-0.38301521882534	0.0505	0.1825	0.316333333333333	0.4545	-0.00538357315747416	-0.0923136177652666
447	1.13643835718137e-10	2.25595569898537e-12	2.12545661377152e-11	4.99182479050101e-11	0.720939144349799	0.530269886018761	0.00281561747640773	0.580617419622766	2.16562878986937e-07	1.7279531750505e-07	0.594034763244203	7.84889634915325e-10	1.90930629643699e-06	1.05579549617553e-06	1.51477977992539e-05	4.792249303196e-06	52.4024267768982	76.6630050180975	80.6695462911157	80.7971409383972	0.127594647281512	4.13413592029974	28.394714161499	0.305237560275145	26.8793281836697	27.3157818488016	0.284087178340997	74.2139932274065	0.0505	0.21975	0.36875	0.45675	-0.0988729519006467	-0.167647657138444	-0.0353856972066958	0.109699735718853	0.00108216698916586	0.0402985196278185	-0.137918434843706	0.0633626399184245	-0.060740654087142	0.0141896269878738	0.112483571680792	0.053	0.177666666666667	0.318166666666667	0.451333333333333	-0.115014347105938	0.0822196389921819
448	3.28755086936363e-09	6.62383616427597e-09	2.85259096451716e-08	5.06458655014742e-08	0.461089686569055	0.36798260090758	0.0681461816070632	0.0375057495657862	1.31922126743434e-06	1.58169358641801e-05	0.260257432262246	6.43935994347374e-08	1.58767099916638e-06	6.82383931986304e-06	7.21373460261599e-06	2.09750527252665e-05	45.3970725012987	58.6136759313958	63.479829508331	64.023077682381	0.54324817404995	5.40940175098513	18.6260051810823	4.3272975070754	23.3949833369443	18.6364263168089	1.26738709352503	61.4815205815168	0.046	0.21575	0.36	0.44975	0.0228978547509275	-0.199879971618244	0.0419193187265842	0.111023174063426	0.0039290156115448	0.0168608518259314	0.020169298642668	-0.115093582369665	0.185789653894948	-0.0167503931327838	-0.110296241322635	0.0553333333333333	0.176666666666667	0.318333333333333	0.438333333333333	0.0378556670758307	-0.157896620655864
449	1.92175491605772e-11	1.66022335791463e-12	1.49891706311147e-11	1.95063938500652e-11	0.215504483419623	0.339201703334426	0.00470586863548811	0.0058020996351214	3.8353329324597e-07	5.84705427967935e-07	0.92807873726271	2.77246726713671e-10	8.08306564922989e-08	3.64938835482007e-07	7.57485173243135e-08	2.35467102513281e-07	56.0880189672389	77.3451874975435	81.4855223790655	83.0195800321962	1.53405765313073	5.67439253465272	26.9315610649574	7.610760872225	25.7754638575407	24.9620302037274	0.00814729207013443	76.7129578781175	0.04475	0.22425	0.362	0.45075	-0.103156575167383	0.0367984759923794	0.0133826788827949	0.112332384263781	-0.0082004070017311	0.00416690986873329	0.00777569255290483	0.133836677809587	-0.0859403334935079	0.000552401341350184	0.100323544217026	0.0571666666666667	0.182666666666667	0.313833333333333	0.449833333333333	-0.0264179443694561	-0.0524519471655071
450	0.00251032744150965	4.55074617371649e-08	6.97441227033008e-08	1.09534453153627e-07	0.367225404642796	0.159106183302431	3.67782539918034e-06	0.656243945000137	0.000777316497466905	0.0260993559917871	0.40342827389479	8.33082421108761e-06	0.00571029652045294	0.0147625060240983	0.0380612715099396	0.0680951207273635	16.4146868917232	54.1495576222005	61.2848587126791	62.0978905429802	0.813031830301043	7.94833292077965	45.6832036512569	0.198118375585182	11.2946285920916	4.94942443866785	0.698083922754449	50.9762802033161	0.05	0.216	0.33525	0.4645	0.0688805691705636	-0.179719781196698	0.056952911909604	0.13988862272853	0.0122591658872157	0.0182453066093682	-0.0265546251941976	-0.100591194619118	-0.0441731000244565	-0.071335605070209	-0.235230167125403	0.052	0.1885	0.314	0.456	0.0244368794949794	0.0234947615019158
451	1.84618767169437e-07	5.21986722357975e-09	2.29050017131252e-08	4.68719556953713e-08	0.655149280330163	0.409358543059029	0.00418627619236645	0.306476169422698	4.28840510089349e-06	4.2986394924198e-05	0.921507135949889	1.62244916896108e-06	3.1275920416357e-05	3.34766003711088e-05	0.00031131318765156	0.000259716755157185	36.9481119457196	59.1618597962733	64.0161172284716	64.2155868659538	0.199469637482252	5.05372706968046	27.2674749202342	1.0458008734613	21.1314127064725	16.7347496246766	0.00970923191198381	55.2478896613883	0.05325	0.215	0.34525	0.4475	0.0191547613408882	0.110869942286092	0.107768400242065	0.117363202659132	0.00873403684573647	0.00917751825030393	-0.116183290597961	0.0466207828242677	0.0995247609091524	0.00313317093192414	0.101287600341884	0.0486666666666667	0.177833333333333	0.306166666666667	0.4465	0.000309256385014804	-0.0827818023663597
452	1.34422932021776e-11	1.81131862515575e-12	5.64543779115867e-11	1.05938416166874e-10	0.427507403191582	0.868422083820233	0.0230057135173365	0.3778593410083	1.94934446987025e-06	1.93816908748198e-08	0.0472406393066847	4.33666528992106e-11	5.96696594448054e-08	2.74500105297197e-07	2.26621876928633e-07	7.31770636681918e-07	56.8281778912424	77.151464720424	78.3798922459173	79.009477726242	0.629585480324749	1.85801300581807	22.1812998349997	0.777654817212351	22.6443317425255	31.5555372933795	3.93679714525206	81.1305981707867	0.04775	0.22925	0.36775	0.4655	-0.200680442228644	-0.00342090643556739	-0.111465734445871	0.11344678278577	-0.0559096899372145	-0.00840393783773084	-0.059978101167833	0.0958016392486012	0.0806435040480867	0.0243792920671995	-0.31715661937727	0.0516666666666667	0.189833333333333	0.3135	0.445333333333333	0.00458622760086323	0.0038307788376876
453	3.77816793605751e-06	2.55358652832047e-05	0.000108522761414669	6.63511631971377e-05	0.0813614873374945	0.26851055905752	0.189854279418774	0.0558748408017592	0.000357869178831546	8.85023914905121e-05	0.928092687331549	6.8310848293045e-06	0.000541086282045232	0.00100204291771226	0.00434234614111842	0.0057722355284421	30.55192108966	38.9856488160585	42.3562344470774	45.393727303097	3.03749285601953	6.40807848703844	14.8418062134369	3.65578434563758	12.7402535331021	15.3673941114503	0.00814412323597935	49.7088821844818	0.0435	0.21775	0.35475	0.45075	-0.0498442027364456	-0.0765664967750553	-0.0565066607354967	0.0854323357899721	-0.0320819330018502	-0.0291204343988978	0.00765307451521663	-0.18447027498684	-0.142044293687531	-0.00258224139695391	0.139309249741203	0.0518333333333333	0.1885	0.317	0.451666666666667	-0.0447511074489192	-0.0769558874744397
454	3.89430591033452e-12	2.75820964176967e-15	1.49810544963344e-13	3.87865898347995e-13	0.826086255436719	0.981320602527347	0.000568906959151228	0.586823115505104	1.66177786122305e-10	4.03544708793598e-06	0.876449675120575	4.44977958275363e-12	1.80613376196604e-09	2.15459488008347e-09	9.21389481706705e-09	7.13302518856374e-09	59.3912516310374	91.4523678846308	92.1334137316517	92.1816922869548	0.0482785553031135	0.729324402323982	32.7904406559173	0.295332995508488	40.8286627140496	21.2479358499313	0.0241713657396758	86.4944245509058	0.05125	0.232	0.35925	0.46625	-0.0958772276848649	0.0255215100575506	-0.0374741247202539	0.142303665842459	-0.0316232769386222	0.0469344314828044	0.0640735782490323	0.183110955613724	0.0626681168200629	-0.00670472717435836	-0.0938287272391142	0.0488333333333333	0.1795	0.314833333333333	0.467833333333333	0.0349497459438305	-0.0785520148111039
455	5.59223729139635e-11	1.32261109831594e-11	9.23189113678143e-13	2.13309664039143e-12	0.608932782044703	0.00842720221149889	0.00031811303638445	0.211550671650817	8.24519165181125e-07	6.22728456843805e-08	0.411477919649874	3.75444895033952e-10	7.19142673944174e-07	2.40876288052716e-06	6.04904066388e-06	1.37844730899428e-05	53.8740177554355	72.7146787289603	87.9527466115542	88.2144785455384	0.261731933984265	15.4997998165782	34.340460790103	1.56078258442949	24.2996996829661	29.291356537793	0.674526444439834	75.9864953087122	0.046	0.223	0.36175	0.4505	-0.19576186376237	-0.128638588545238	-0.0469722005778194	0.0954115381777356	-0.0219949447561041	-0.0059601256083568	0.0719452335723296	0.17561555439053	0.103324383932287	0.0342024942047928	-0.0143209354880672	0.0515	0.182666666666667	0.309666666666667	0.442166666666667	0.0101210494611744	0.00615553279159511
456	3.72156607572709e-12	3.07312297587279e-11	8.49492874754887e-11	1.94825832070658e-11	0.0179229734973556	0.0321663455432135	0.0148308295789283	0.449443271162034	5.44654537635603e-10	2.11860454603404e-06	0.856919737839587	3.77007414684568e-11	5.02278440917116e-09	1.29460612515117e-08	5.6800675974082e-08	9.612754657107e-08	59.485046740796	70.8239253120119	77.4187997108384	83.022462019595	5.60366230875661	12.1985367075831	23.537415278799	0.572055496179473	38.5103009328195	22.4843701392365	0.0325068579550134	81.4621892124903	0.04475	0.237	0.36175	0.458	-0.0571174857068781	-0.0116332375921993	-0.0119942424577809	0.089349210410161	-0.0257716731390091	0.029670505568978	-0.222055548337056	0.0184365170317126	0.0588733298079433	-0.0125321392540372	-0.22256541608897	0.048	0.1855	0.316	0.456166666666667	0.00245842822628204	-0.0330442522947165
[truncated: 545 more rows]
[truncated: 440 more columns]
