# Supplementary material for: Powerful testing via hierarchical linkage disequilibrium in haplotype association studies
Source: Biom J. 2019 Jan 28;61(3):747–68. doi: 10.1002/bimj.201800053 (PMC6637384; doi:10.1002/bimj.201800053)
Supplement: Supplementary file 1 — Supporting Information [file BIMJ-61-747-s001.zip › reproducibility/simulation/intermediate_results/3.txt]

1	0.688195626425477	0.731705950936752	0.523023581629345	0.11013777720843	0.322890351246951	0.478145550338204	0.229724136480894	0.985065466355807	0.604701803530613	1.4743812238994	3.59189563027758	6.14413888130002	2.55224325102245	4.66975765740062	0.503089977431955	1.44256860336463	0.000350391797837801	5.45429937905904	0.34875	0.2055	0.2555	0.719789077994038	0.107542614762771	-0.0715121748127901	-0.149955471680416	0.355666666666667	0.2155	0.255666666666667	0.685523951508201	0.102597333039199	-0.110651746951199	-0.119066014422864	0.0106591992201106	0.00903746163789525	0.0097548682065348	0.018731912133543	0.0201651965246206	0.0520831997156756	0.0246370138659872	0.0107070661283557	0.00919631236314536	0.00975695701621255	0.0155335677321455	0.016675206837374	0.0407993480119224	0.0198445218930268	2586.67761626338	2031.73260659874	2273.18893964716
2	0.570359807764814	0.18034404159327	0.145483479680564	0.161059860277302	0.0653313248930753	0.455613164119259	0.289482736341069	0.361981972736161	0.0769293055916278	2.00987420532329	8.88165291828045	10.8458996985828	1.96424678030235	8.83602549325951	0.556650005450138	1.12202546637309	0.831005384159653	12.8079081106752	0.34325	0.1965	0.25675	0.680369292927597	0.0792969226994451	-0.142723531176915	-0.219041847175318	0.3505	0.205166666666667	0.248666666666667	0.722338841083706	0.108409481373849	-0.212700492924689	-0.202832083496036	0.0106193740070755	0.00888725867089181	0.00977048872754007	0.0199731559077074	0.0198017566837385	0.0522151879894505	0.0287091086394438	0.0106715423396974	0.00903202311215638	0.0096676009967465	0.0153008865345001	0.0168347334417045	0.0413450627449177	0.0197758862052522	2572.67074078477	1982.04777175872	2278.51998103814
3	0.488099661087644	0.639733642917461	0.735076011607547	0.743652549880832	0.744870012589917	0.168349670213783	0.241469360922886	0.679245856895316	0.289369310661878	2.42986399569781	4.2733833668608	4.38032562752051	0.106942260659707	1.95046163182269	1.89757798563915	1.37199529003556	0.17097600165107	8.51508270753051	0.35775	0.211	0.2505	0.725123526235423	0.0971743242499469	-0.12026100673888	-0.158251438811908	0.344333333333333	0.201333333333333	0.254166666666667	0.71970356781404	0.0679039633777067	-0.0945649669293549	-0.134819095658711	0.0107210045573799	0.00912585012863378	0.00969132787176035	0.0185203214258369	0.0207844475682468	0.0511550768100317	0.0242985343528877	0.0106273427841474	0.00896879762155995	0.00973809022918596	0.0154087766252559	0.0162855443725338	0.0429277177445111	0.0210873792002875	2608.45051628754	2061.11434268517	2251.53513756971
4	0.970031987660903	0.551570283395609	0.633071794141893	0.596162166488731	0.289809667034845	0.692595672185284	0.670544222096793	0.902686229171107	0.833133469863233	0.244915609840973	4.93969817319885	5.22052137750143	0.280823204302578	4.97560576766045	0.156289762513552	0.180966191826883	0.0149496320937033	3.51970965565603	0.346	0.206	0.25125	0.680837829070997	0.0840927183316157	-0.21750655936247	-0.17931082209066	0.342166666666667	0.2025	0.252333333333333	0.706000548001817	0.129483082259827	-0.151928880232017	-0.164891618694609	0.0106394830372368	0.00904560177410701	0.00970096763918777	0.0194275975917687	0.0202259650068866	0.0500915710988535	0.0262313103227965	0.0106113439183885	0.00898817382087803	0.00971482372516952	0.0155452944794371	0.0164292663684135	0.0422011916751925	0.0196955789574543	2579.74101983663	2034.43407992503	2254.81699171657
5	0.0808481476361478	0.106962295239913	0.163810918974825	0.906308499316909	0.444018355143307	0.290239180906831	0.0612162897146035	0.0740590219765977	0.107099648579801	6.73481170973901	10.4492931489003	10.4631455082999	0.0138523593996069	3.72833379856093	1.11851155314798	3.50412189211966	3.19068391201108	11.8066391432283	0.34875	0.216	0.236	0.680111652848998	0.106998549987437	-0.0289554322895335	-0.135802311901876	0.3385	0.2005	0.251666666666667	0.718502828390911	0.0919716722733759	-0.10490051579322	-0.161600590826851	0.0106591992201106	0.00920404026385094	0.00949721530498675	0.0189057265082213	0.0212858880383731	0.053796015580954	0.0269514265442302	0.0105837083501588	0.00895488525805845	0.00970630640201321	0.0153487641203141	0.0162667741898394	0.0431801464253129	0.0210818952119726	2586.67761626338	2087.19388387055	2185.70072829149
6	0.367701219185705	0.383921285845441	0.450187706507552	0.508778287011749	0.457081601303544	0.0878873328220162	0.618908542073965	0.668295382180428	0.268220056453146	3.1593625250207	6.36163762701835	6.79821658139917	0.436578954380821	3.63885405637848	2.91265042311716	0.247404592055318	0.183602538492778	8.78822966660571	0.33825	0.20075	0.24075	0.710196227524407	0.111830841915766	-0.167210955574478	-0.166800080281513	0.354833333333333	0.204833333333333	0.2445	0.73389406549293	0.0987473850456786	-0.0914916251918705	-0.144383202667772	0.0105817983338367	0.00895906530702773	0.00956244942310728	0.0189555907316039	0.020582974231273	0.0532577168880208	0.0252551065087956	0.0107014288641429	0.00902657515195721	0.00961280802050158	0.0151882333039693	0.0171569662145636	0.04359916327762	0.0201726377917423	2559.4715341979	2005.76155256455	2207.77158750258
7	0.443331997917488	0.427450466901405	0.44106730826418	0.336998905453457	0.379342480003509	0.373572080581222	0.492313398165992	0.947172169114375	0.708403522109396	2.68178280724169	5.96208746379853	6.88390230333971	0.921814839541184	4.20211949609802	0.791748036315767	0.471466248040088	0.00439016446580354	4.6019914916949	0.346	0.21725	0.24675	0.729030395705496	0.0875284622089282	-0.183875764393966	-0.188852309523719	0.354666666666667	0.2115	0.247333333333333	0.737464778440913	0.0852860893330352	-0.0951589598192548	-0.113597808017462	0.0106394830372368	0.00922327236541149	0.00964254676442132	0.0177804090210427	0.0204874225865539	0.0496633838862639	0.0241376089510265	0.0107002971589931	0.00913376087895326	0.0096501990108107	0.0148031253358086	0.0169884355893878	0.0423759385654396	0.0190985443259498	2579.74101983663	2093.62110907951	2234.94562408767
8	0.498385112831842	0.679343530014782	0.772676842480278	0.775779336667127	0.793106327244981	0.162819689333707	0.863260193835112	0.939563478546939	0.484990184140434	2.37457453556272	3.98029238641902	4.0614168352804	0.0811244488613738	1.68684229971768	1.94784103975326	0.0296616480300145	0.00574844857692369	6.47961571146767	0.34225	0.20325	0.2465	0.695197382032309	0.113395959213185	-0.0668880462624502	-0.132406363067294	0.355833333333333	0.204666666666667	0.245833333333333	0.707977740843561	0.148559766942187	-0.085751472618523	-0.154005483198808	0.0106119637974231	0.00900056797440756	0.00963925996466187	0.0192165462287272	0.0204188755818015	0.053759540313376	0.026000467185754	0.0107081893320251	0.0090238476285963	0.00963047380925119	0.015697039479259	0.0171969696379964	0.0435423391685613	0.0199211307043152	2570.06648717121	2019.50002129769	2233.82892990198
9	0.00451416521817431	0.0208108231284813	0.0064609392705858	0.0303984112109079	0.161115674535286	0.0060988151063939	0.0307998286796607	0.0435705512653512	0.0171166156185966	13.0573712553778	14.9296713757976	19.6162900287782	4.68661865298054	6.55891877340036	7.52087197412584	4.66408510802103	4.07312677704067	17.043691122023	0.36725	0.2105	0.23025	0.740983494367244	0.111130879416621	-0.215974306605421	-0.276589678043223	0.3405	0.192833333333333	0.247833333333333	0.71168873468425	0.086347846229627	-0.156019895643277	-0.177077162906088	0.01078178288462	0.0091179187988055	0.00941603948854426	0.0184120874333354	0.0224414556301994	0.0522453217838223	0.0263345350129071	0.0105988698936024	0.00882401558645379	0.00965673922280807	0.0159105879895264	0.0164908579032545	0.0439163645374005	0.0220217183319451	2629.90338466898	2058.47352118845	2158.31297155744
10	0.998067681127231	0.999996826296655	0.776385301607072	0.0461631970806339	0.407143821616329	0.986290592243928	0.878792020562223	0.931572729297384	0.995741338283252	0.037796601318405	0.0537674476399843	4.02939688245897	3.97562943481898	3.99160028114056	0.000295256866593263	0.0232564703892422	0.00737301541448687	0.939852272198176	0.3445	0.20275	0.24175	0.708433833036251	0.113381506631472	-0.0767945127756114	-0.112947589363165	0.344333333333333	0.2015	0.241	0.707327839854315	0.114012625009145	-0.0836509830676877	-0.184243893514118	0.0106285633167936	0.008992310580423	0.0095759761073848	0.0190343756094375	0.0207838637018986	0.0543702147683902	0.0250426819811241	0.0106273427841474	0.00897157285874555	0.00956583779008996	0.0156204154429048	0.0170014981291512	0.0445610197899972	0.0219999482540955	2575.90110828309	2016.76472342544	2212.35494448531
11	0.0823686395495247	0.145787979926414	0.0366292539794218	0.0199173780372399	0.0825495608754165	0.85097698495796	0.413844007246028	0.0246611595780233	0.0109883298937751	6.69259834570039	9.53214042364198	14.9512620088426	5.41912158520063	8.25866366314222	0.0352958920648234	0.667730418377687	5.04752365149943	18.2266176222502	0.3545	0.20275	0.2325	0.744035589645869	0.092144819669093	-0.0506879923684747	-0.195073215199187	0.352666666666667	0.2095	0.252166666666667	0.701347771588458	0.107631468122371	-0.0693189199031262	-0.12974853376087	0.0106991640353594	0.008992310580423	0.00944809548290697	0.0184684196807201	0.0217028981001343	0.0561826938298222	0.0268021086385273	0.010686605925997	0.00910199418529118	0.00971269724063757	0.0155042324749586	0.0167438774757643	0.0424088942574126	0.0203379927540758	2600.75158837974	2016.76472342544	2169.1180747067
12	0.14333286112347	0.401890820701908	0.401729699789872	0.300354973668916	0.764579016263992	0.105867239059881	0.045146480189897	0.368323785296031	0.439247433605762	5.42274783027824	6.19328064999718	7.26589809897996	1.07261744898278	1.84315026870172	2.61485443946549	4.0131592470625	0.809311834389518	6.90111975732283	0.34225	0.19875	0.235	0.692113913640944	0.0991227216666611	-0.170363885909272	-0.188171562834893	0.358	0.215333333333333	0.242833333333333	0.707037052043659	0.106259538124215	-0.123497320349531	-0.191680463480392	0.0106119637974231	0.00892547201975266	0.00948327297050531	0.0195648883696395	0.0210517274555142	0.0543433416756022	0.0279616759868073	0.0107226623440203	0.00919373192984456	0.00959054962443901	0.0152431032444112	0.017358752600774	0.0420356430982683	0.021027879487513	2570.06648717121	1994.65866047588	2180.99068112384
13	0.155837695171183	0.291398698566893	0.377151901795176	0.665920327638454	0.682883574421889	0.471929695439853	0.0778640877007295	0.187265338890713	0.212845607694682	5.22808218138016	7.33006112239673	7.51647250578026	0.186411383383529	2.2883903244001	0.517454146907767	3.10893021372794	1.73900192695692	9.59282242710706	0.3455	0.2025	0.2445	0.692543231464736	0.109516357483611	-0.106264686609525	-0.176337571643758	0.3525	0.217166666666667	0.256166666666667	0.698962346985392	0.0795911108803661	-0.185112146511304	-0.19360170140472	0.0106358561346917	0.00898817382087803	0.00961280802050158	0.0194052662819763	0.0206557322438108	0.0535335142470676	0.0270458179228175	0.0106854557451819	0.00922199411003176	0.00976321222417319	0.0151704217145341	0.0165008759855261	0.0395838560712247	0.020692865477144	2578.46547256929	2015.3947552636	2224.84684347369
14	0.646072097482046	0.586318113497141	0.699541555847407	0.967962620619898	0.555144620134566	0.625928242261298	0.302998885696137	0.477468482453642	0.187049207673742	1.65906721392093	4.67349482182181	4.675107944302	0.00161312248019385	3.01604073038106	0.237622949007346	1.06094879879311	0.504639835384296	10.0269884671005	0.34875	0.20675	0.24325	0.686217663979076	0.0831160872261929	-0.130064361092553	-0.20898124956674	0.3535	0.215333333333333	0.2495	0.713882414714932	0.107263854963402	-0.11899910606313	-0.193432317041422	0.0106591992201106	0.0090577723735025	0.00959613263928836	0.0193530207275521	0.0207876427507121	0.0526271134735844	0.0283615252482168	0.0106923354801002	0.00919373192984456	0.00967841468709766	0.0150295016026675	0.0168935698559979	0.0413666531788346	0.0204457555099997	2586.67761626338	2038.47482993004	2219.18908403239
15	0.0744207560684157	0.299641431012364	0.263174325959085	0.203008046924803	0.747959064824864	0.0175758670082108	0.292097896262058	0.364269685815451	0.108114959738124	6.92215584603764	7.23521569475633	8.855816408799	1.62060071404267	1.93366056276136	5.63793792442993	1.10992663844627	0.823119457012581	11.7775705468676	0.341	0.20475	0.2525	0.681325963742043	0.095541047250728	-0.0522134056838224	-0.183558941574951	0.364166666666667	0.2135	0.2445	0.712720192280064	0.101598720697177	-0.0740767216499538	-0.144798844869014	0.0106026274033339	0.0090252116857715	0.00971694831427394	0.0193585572159811	0.0199883878271606	0.0528931470739341	0.0275666349867192	0.0107625540213422	0.00916519914883026	0.00961280802050158	0.0153624536901396	0.0174796662099326	0.0427066874536027	0.0204761190004569	2566.78617996522	2027.66890907842	2260.2601819841
16	0.959635781294756	0.955003375360969	0.960794799375167	0.518524723335532	0.794246328759327	0.705897266060763	0.627157311160307	0.843193598115736	0.704467744964261	0.302085482700932	1.56581599248238	1.98264268847925	0.416826695996861	1.68055720577831	0.142409530928489	0.235935412973049	0.039128858690674	4.63448979715587	0.345	0.2025	0.24975	0.724815070788717	0.0815271829810944	-0.120124919136326	-0.144165563610113	0.348666666666667	0.2065	0.2515	0.702590239332601	0.09956948343436	-0.111048711908612	-0.163420105640193	0.0106322162323292	0.00898817382087803	0.0096816494420093	0.0187028155398553	0.0202597643310127	0.0525737249229466	0.0252061814068918	0.0106586075107467	0.00905372077821958	0.00970417232329683	0.0155443473414541	0.0166268675286319	0.042341134809368	0.0210366047631157	2577.18550306091	2015.3947552636	2248.24129937166
17	0.311443822187419	0.333076945084511	0.420690044732873	0.647139225718761	0.476918066323544	0.196151726495505	0.928228254440149	0.229791874129297	0.481568645807807	3.57278734677675	6.86958114369918	7.07910707807969	0.209525934380508	3.50631973130294	1.67079767533141	0.00811336078913882	1.44214917193858	6.51039986547196	0.3335	0.21125	0.2365	0.689274711113394	0.0658432727846413	-0.194372901878014	-0.222160618363514	0.346	0.2105	0.247	0.721546869189006	0.0899994036347417	-0.0960440045754569	-0.17916393052026	0.0105448789578695	0.00912980807288542	0.00950415906431284	0.018598537560174	0.0204688315250094	0.0516967533996673	0.0287299833309449	0.0106394830372368	0.0091179187988055	0.00964582920284748	0.0149642723463565	0.0167224715605163	0.0425271591425441	0.0209839066646633	2546.51852132045	2062.43250024418	2188.04742851726
18	0.534908648660721	0.57083745276321	0.457204106160644	0.163495858391303	0.336899340843395	0.843445490425194	0.767015843512776	0.151442360679767	0.755287828840659	2.18500149105967	4.79136287301662	6.73295416355904	1.94159129054242	4.54795267249938	0.0390016013643617	0.087782160306233	2.05766216569282	4.21007590004264	0.34425	0.20075	0.23775	0.722733133030789	0.105223010503275	-0.120033649493308	-0.145461118044879	0.346166666666667	0.198333333333333	0.250333333333333	0.712114913946938	0.143634889664268	-0.0432928030291395	-0.155783657655601	0.0106267319748939	0.00895906530702773	0.00952143884341145	0.0188370716926655	0.0209884473163219	0.0545541716650427	0.0253645116127874	0.0106406891182025	0.00891842925078524	0.00968918045485381	0.0157367862485839	0.0166669959757253	0.0444092484942634	0.0205184118315947	2575.25725046794	2005.76155256455	2193.88996756026
19	0.747400922814841	0.371459696231117	0.46761526007492	0.693271752608026	0.247417949585176	0.385144627766596	0.308723478791957	0.954502742988324	0.219393947638868	1.22338640628004	6.4815440004204	6.63711031143976	0.155566311019356	5.41372390515971	0.754216210780214	1.036128988977	0.00325507818160986	9.48951270789237	0.33875	0.197	0.244	0.69871390140063	0.122997832441624	-0.0482238871653584	-0.158960331814944	0.347166666666667	0.205333333333333	0.2435	0.746365432323663	0.101480063163185	-0.136628997466277	-0.179534097299904	0.0105856150682512	0.00889578931482569	0.00960615110590786	0.0194477403540113	0.0204427415645524	0.0554683045462587	0.0269904614617507	0.0106478953295281	0.00903474355326782	0.00959947654692627	0.014763836896927	0.0169514955791393	0.0430306750733828	0.0199158633311834	2560.81150611451	1984.86123648602	2222.58780647548
20	0.463716407113376	0.162421119728571	0.202409254637956	0.454719443002203	0.125773651825161	0.85019510760218	0.323458604766799	0.204655286394325	0.0208982400873225	2.56467359088492	9.20409425044636	9.76295545934408	0.558861208897724	7.19828186845916	0.0356716837832209	0.974910320386698	1.60883753115922	16.5029517562092	0.3465	0.20575	0.23575	0.69321965128031	0.1626608204844	-0.0516703395073005	-0.140930937283712	0.344666666666667	0.197666666666667	0.246833333333333	0.710514405394983	0.0963889836296331	-0.159695851583588	-0.165230742179466	0.0106430969532546	0.0090415343510773	0.00949373658087971	0.0192156843847193	0.0213085624197434	0.0551591175874036	0.0252976597792818	0.0106297824020407	0.00890712895667865	0.00964364139493591	0.0157678065942347	0.0167006333701703	0.0433191980260834	0.0211098810835682	2581.01214787741	2033.08410817663	2184.52529886448
21	0.564089502373575	0.657057476206968	0.750695725365286	0.74714780298895	0.697437674446622	0.361713809208024	0.1696171276406	0.790050551658083	0.685991209906556	2.04027594926083	4.14502784603974	4.24897120744208	0.103943361402344	2.20869525818125	0.831934274061496	1.8863239437851	0.0708863838772231	4.78656299732813	0.3375	0.208	0.2425	0.691587213578549	0.105233886150415	-0.0582866603729434	-0.150220339316169	0.346333333333333	0.2195	0.244833333333333	0.691016960340856	0.0700252636489257	-0.0541045450729257	-0.135450157016777	0.0105760484776073	0.00907795156421872	0.00958607434827758	0.0188635630421986	0.0204331416394021	0.0536913604713508	0.0268233318612438	0.0106418937567118	0.0092575767003672	0.00961723617922398	0.0150487593382737	0.0167798370612887	0.0421638709962796	0.0216767942443435	2557.45319867656	2045.17894434895	2215.77813859026
22	0.497820599101195	0.749010336472995	0.83856312570895	0.936635454969748	0.895729975710015	0.212613204167073	0.308143116027479	0.486650106523972	0.191801131095363	2.37758610701712	3.4620606025419	3.46838074791958	0.00632014537768555	1.09079464090246	1.55354269577037	1.03861795903322	0.483924344409388	9.94344462824433	0.33725	0.20175	0.2555	0.715821405431403	0.111217638299924	-0.0542630704440305	-0.121814058287661	0.349333333333333	0.210166666666667	0.249333333333333	0.702604291627493	0.109305799351371	-0.0267453799540879	-0.113546505193036	0.0105741252504595	0.00897573120282201	0.0097548682065348	0.0187463715801774	0.0197174870924226	0.0529358917738356	0.0245570533309501	0.0106633311443153	0.00911261978599604	0.00967625578796614	0.0153780523558223	0.0167669216399372	0.043133745335041	0.0204057058093156	2556.77818451164	2011.27555677596	2273.18893964716
23	0.365901469161662	0.403858650746117	0.471215697680099	0.512440761605374	0.488212305218145	0.328722992033161	0.833380023434052	0.16605604556563	0.349107590332994	3.17170679803894	6.17514956605737	6.60422948915948	0.429079923102108	3.43252269112054	0.953921996500867	0.0442549340805272	1.91819258572468	7.81589791619727	0.3435	0.21125	0.239	0.673737607655129	0.0949870748252611	-0.0245420495051038	-0.0919039441137879	0.353	0.2095	0.251166666666667	0.698769658338202	0.130282423913209	-0.0529474569786413	-0.126921043590941	0.0106212183924477	0.00912980807288542	0.00953860537480444	0.0191630844967992	0.0208533550867917	0.0541739394287715	0.0269812542677604	0.0106889020162576	0.00910199418529118	0.0096998984595806	0.0155539690871863	0.0168343497564763	0.042712996481973	0.0199489931191143	2573.31903073568	2062.43250024418	2199.69801895105
24	0.260745962124092	0.259681032961548	0.35692836313938	0.902149163306261	0.444623220038125	0.0710246325079768	0.296892651480881	0.494685350216382	0.203134923234947	4.00665912378099	7.71569299896146	7.73080893396036	0.015115934998903	3.72414981017937	3.25918005357016	1.08809963803651	0.466319307890444	9.75089603875249	0.34125	0.205	0.25925	0.690844101239626	0.105580285710187	-0.0874334347950492	-0.144794726035192	0.358833333333333	0.213666666666667	0.253166666666667	0.693428885530355	0.12108887057972	-0.195838881322293	-0.205780512554713	0.0106045012364202	0.00902930031243097	0.00980141584804528	0.0191665024735628	0.0196618261375896	0.0514280767386055	0.0255213310806276	0.0107281654012953	0.00916780428613229	0.00972542774124372	0.0155665831455881	0.0169211382942461	0.0401300764085316	0.020158567643164	2567.44446483775	2029.02500843428	2289.08391201362
25	0.248668500944761	0.410317998003914	0.526232550026953	0.986095212128821	0.736656519026171	0.0550878718220739	0.208781156632386	0.644942052989142	0.657974730156517	4.12122063201605	6.11603683477733	6.11634056819821	0.000303733420878416	1.99511993618216	3.67942418160237	1.57985794446904	0.212336702617904	5.01629370316004	0.36625	0.21375	0.24975	0.726866485786704	0.0728418294805218	-0.171114007249759	-0.173642515931128	0.3475	0.203333333333333	0.253833333333333	0.724892883788702	0.100385199238074	-0.0926073996331033	-0.13770016588465	0.0107755986150541	0.00916910600890301	0.0096816494420093	0.0185391948522416	0.0211185540726136	0.0500015417057785	0.0246248116462171	0.0106502858785409	0.00900194211964325	0.00973387694042085	0.0152805915066812	0.0164848608221788	0.0427283160736479	0.0199143463592008	2627.71864435806	2075.53176753905	2248.24129937166
26	0.865821067257982	0.380917867268594	0.473873636354743	0.66312507718418	0.210731913737598	0.628123543767064	0.421572274824942	0.811029427637849	0.151297837065761	0.73128844868188	6.39029044505878	6.5800400784392	0.189749633380416	5.84875162975732	0.234613971364524	0.645928067289788	0.0571679553231661	10.7202029145335	0.3375	0.20525	0.24075	0.696658188620092	0.13477957343647	-0.124725580404708	-0.139040966359856	0.332833333333333	0.198666666666667	0.238666666666667	0.710793473969439	0.0736764509802623	-0.188031913829858	-0.154027197183831	0.0105760484776073	0.00903338362740562	0.00956244942310728	0.0189338581961324	0.0206057157408852	0.0533066661883764	0.024561531358605	0.0105396012436413	0.00892406468916487	0.00953403867157775	0.015456173219365	0.016615456084945	0.0436676036247826	0.0214570916315724	2557.45319867656	2030.37957381223	2207.77158750258
27	0.225255150795279	0.540146073140154	0.613657452551652	0.553166171889902	0.906486376301446	0.422952963798334	0.604297839713428	0.0814518130379648	0.309904900565968	4.35859803438143	5.0286324478584	5.38030799621993	0.351675548361527	1.0217099618385	0.642095609709941	0.26856228259021	3.03569198685727	8.26383882901076	0.3605	0.211	0.255	0.707263217914035	0.110825249360177	-0.0753491948783267	-0.142866801654412	0.352666666666667	0.215333333333333	0.239666666666667	0.695116992079541	0.0900956163479501	-0.118373621641239	-0.144563911752769	0.0107390660101046	0.00912585012863378	0.00974859053959876	0.0189826979350064	0.020670975251155	0.0512433579683737	0.0244555569554099	0.010686605925997	0.00919373192984456	0.00954771476356416	0.0153233403880042	0.0172961484172882	0.0424594872598149	0.0212480934477276	2614.82133776475	2061.11434268517	2271.04732909587
28	0.301172429050541	0.475804672258506	0.593314386978764	0.966137743841068	0.755353174951454	0.28157558765025	0.857023690703642	0.144961791824918	0.601551541362645	3.65529426293506	5.54691459745663	5.54871683705642	0.00180223959978321	1.89342257412136	1.1594695047097	0.0324591261378373	2.12448189376846	5.4803793123406	0.358	0.21	0.254	0.74039849148528	0.092404148241322	-0.109480815456197	-0.187229245852891	0.3475	0.2115	0.241166666666667	0.707736453273987	0.0923238995605683	-0.156955402748269	-0.218188837642181	0.0107226623440203	0.00910996683571757	0.00973598452635113	0.0182273452204062	0.0205867897913414	0.0510150886204402	0.0243772496583545	0.0106502858785409	0.00913376087895326	0.00956809421939779	0.0151874275166918	0.0170524923957289	0.042224958285331	0.0219264758045582	2609.03511552692	2055.8266824689	2266.74830962969
29	0.00256034284352479	0.01282024517472	0.0230347993898582	0.810695569973697	0.741686698881043	0.000870731153445788	0.84169271185314	0.698095660400386	0.0317611217285705	14.2695055741424	16.1799031718401	16.2372772161216	0.0573740442814596	1.9677716419792	11.0840564733062	0.0398915815858345	0.150460516271778	15.3503984992222	0.37575	0.213	0.24925	0.759350177630409	0.0986177172007783	-0.0817691103736522	-0.139089985018287	0.343166666666667	0.211333333333333	0.245833333333333	0.701016021094453	0.0989138535918064	-0.085720251225302	-0.155171023077246	0.0108323422476067	0.00915737018550398	0.00967517561916221	0.0180085703882858	0.0216067686958343	0.0516143237392049	0.0225765027891461	0.0106187584864557	0.00913112624548765	0.00963047380925119	0.0152125770024649	0.0167026079701633	0.0426836496292285	0.0211951416164233	2647.7806307808	2071.61766472613	2246.03873760222
30	0.055735916217766	0.272792983905026	0.369250178505033	0.827910607303773	0.999908110061488	0.207942516232022	0.0433906740723257	0.0664108017467497	0.269689472174063	7.57204511967575	7.55202653161541	7.59928149367624	0.0472549620608333	0.0272363740004948	1.58569333899686	4.08011622657614	3.36957707270085	8.76873121062235	0.34225	0.1915	0.256	0.720139309046061	0.104725924951171	-0.0718731361509726	-0.128534219409577	0.3545	0.208	0.239833333333333	0.723183319103539	0.106446188306558	-0.0745338514905122	-0.121802334679212	0.0106119637974231	0.00880071595386707	0.00976112902383274	0.0194272924136484	0.0198728033208602	0.054322927051624	0.0252881865388884	0.0106991640353594	0.00907795156421872	0.00954998711542221	0.0152321254414341	0.0173861483234016	0.0439488993463769	0.0200917427488095	2570.06648717121	1953.56273858359	2275.32529311819
31	0.244703467089932	0.661283466646463	0.591072150882447	0.227953044588155	0.842904572078435	0.0490437756234978	0.561302507980054	0.894297167001443	0.585568003729803	4.15993914217688	4.11376961020142	5.56735795053828	1.45358834033686	1.4074188083614	3.87385418151462	0.337454022293969	0.0176541096388974	5.6131936691427	0.33375	0.19825	0.2445	0.721763454401846	0.114478234340041	-0.123223557271063	-0.210992295174595	0.352833333333333	0.203	0.245666666666667	0.734857988121499	0.121523295610607	-0.134407246787604	-0.175778122918239	0.0105468519849952	0.00891701886073375	0.00961280802050158	0.0187417752501288	0.0201926442923408	0.0539416074391658	0.0265077994147273	0.0106877546828692	0.00899644196246449	0.00962827240955375	0.0152169025792552	0.017074881939078	0.0431197718784328	0.0197229882745285	2547.2103563054	1991.86726823573	2224.84684347369
32	0.819400828199849	0.579858984779417	0.680954885849499	0.745483326429909	0.419299389684438	0.461724174243779	0.520591052943778	0.573919614562288	0.875400859561676	0.924959008938458	4.72254379982041	4.82790938933977	0.105365589519351	3.90295038040131	0.541711779167599	0.412722190132627	0.316168122370073	3.10208240564593	0.354	0.212	0.24475	0.702437260111113	0.141412453115315	-0.0749005221755334	-0.155209187436956	0.346833333333333	0.206666666666667	0.239833333333333	0.702429196742991	0.0892736168545792	-0.11230128213741	-0.184854731318294	0.0106957561490434	0.00914165110318952	0.00961612987260797	0.0188529125962224	0.0210441397493207	0.0524890260399562	0.0245978808321658	0.0106454990223958	0.00905642242672919	0.00954998711542221	0.015498872007711	0.017085914068808	0.0436195494756313	0.0223770725821119	2599.55076915688	2066.37797577465	2225.97433140161
33	0.971000080521542	0.907590227787669	0.301461393404375	0.0125042130073402	0.0870612541030158	0.802776563051898	0.70782650630909	0.759994770937893	0.252372952236603	0.239349365976523	2.12766905997705	8.36560489753901	6.23793583756196	8.12625553156249	0.0623777271521249	0.140457612938917	0.0933227072346199	9.00394476855186	0.34225	0.20575	0.2395	0.711828820412415	0.0858979329386781	-0.137515895839104	-0.220328432196226	0.339833333333333	0.202666666666667	0.242166666666667	0.702265042259455	0.0961446888075215	-0.0457587255891282	-0.0905834076883092	0.0106119637974231	0.0090415343510773	0.00954544041500224	0.0187195163890114	0.0207423892555258	0.0531796731479061	0.0276777868191892	0.0105938394438242	0.00899093225844141	0.00958159118079503	0.0155498958798088	0.0167552635593337	0.0447510786130516	0.0210963266510029	2570.06648717121	2033.08410817663	2202.0116107959
34	0.556042285875319	0.499853876001093	0.603994102651188	0.739178697282725	0.496277437515013	0.185564703130683	0.28136760292783	0.811482524734743	0.34806383935947	2.07964203117808	5.34930585360053	5.46015567112045	0.11084981751992	3.38051363994236	1.75248448092316	1.16047233947938	0.0568888872749085	7.82735251641507	0.3505	0.21225	0.24025	0.718898942352644	0.0980026839404558	-0.146929986241124	-0.16670306641624	0.337666666666667	0.203333333333333	0.242333333333333	0.683194616907501	0.0924528942123966	-0.0698344162072874	-0.146046707035963	0.0106715423396974	0.00914558853463365	0.00955565926883284	0.0184000539633807	0.0210803253156183	0.0519033059776477	0.0249917393956753	0.010577328792594	0.00900194211964325	0.00958383375164313	0.015775087058753	0.0166650497080897	0.0443352683965799	0.0227530966146815	2591.02243723562	2067.6901395526	2205.47170671353
35	0.139287287544394	0.212053953601719	0.300674543711486	0.959670519077006	0.577077913717236	0.0543131763036504	0.888331311536678	0.910037012283334	0.139654169583336	5.48917866528063	8.37263782857917	8.37519485517987	0.00255702660069801	2.88601618989924	3.70304767545895	0.0197166549696703	0.0127671593945706	10.9763451024061	0.36125	0.209	0.2515	0.735955610452114	0.0958366754188865	-0.172441975243069	-0.203756270366261	0.3425	0.210166666666667	0.2505	0.705691475596532	0.106477525801424	-0.0502827986675632	-0.145289126013053	0.0107439254798867	0.009094000793117	0.00970417232329683	0.0184710578280997	0.0208685002435322	0.0504474470499312	0.0244226278141965	0.0106138212534789	0.00911261978599604	0.00969132787176035	0.0151778354500862	0.0164831688094484	0.0427335453842803	0.0207058239755433	2616.53604337878	2050.51491126911	2255.90828409562
36	0.551770168899159	0.150649614026998	0.183024398293546	0.414407241668752	0.0916354231721293	0.712686123205284	0.318783059169781	0.657822098402226	0.305479221193072	2.10070490757789	9.43302196206059	10.0991430736794	0.66612111161885	7.99843816610155	0.135608761762342	0.993932802519339	0.196179966107593	8.31692214927303	0.34725	0.21175	0.24825	0.705171651116498	0.120616051237555	-0.120187101047267	-0.194772851909945	0.350833333333333	0.2035	0.252166666666667	0.688381148452019	0.0673934685667349	-0.123097239595282	-0.174084635863839	0.0106484935064533	0.00913770855350533	0.00966217613034387	0.0186321175338869	0.0205364611771697	0.0513425926530351	0.0253742781828128	0.0106738755186236	0.00900468862363404	0.00971269724063757	0.0159793361570386	0.0165916958425197	0.0424904024703106	0.0226963888613678	2582.9105604489	2065.06431549224	2241.61757476475
37	0.51819241883701	0.822384697224101	0.89424612689044	0.932306663695211	0.959924363955104	0.744960889083919	0.221384579935428	0.371040171257168	0.515451153289793	2.27051785993899	2.8911075507167	2.89832287305762	0.00721532234092592	0.627805013118632	0.105814194004779	1.49537362380033	0.80017794822561	6.21002572583734	0.3515	0.21075	0.24675	0.699991807217105	0.104785503705051	-0.134650546438315	-0.167795466201229	0.348333333333333	0.200666666666667	0.254666666666667	0.691569001681166	0.110216046850966	-0.171621919351261	-0.187723538677515	0.0106785247316857	0.00912188703951002	0.00964254676442132	0.0189105079749965	0.020760097653096	0.0514572482272494	0.0255134168861149	0.0106562370847084	0.00895767256192372	0.00974439605131997	0.0160181502064675	0.0164932021895864	0.0419001057116705	0.0211816445905823	2593.48102416568	2059.79468343497	2234.94562408767
38	0.129312277117294	0.042577229613689	0.0271945240227546	0.097136494388693	0.0384567416751398	0.836982916761229	0.548455541192879	0.0209611924041292	0.0847642771770543	5.66113706101896	13.0290317770814	15.7809719373581	2.75194016027672	10.1198348763392	0.0423347918658692	0.360091287397154	5.33001602791774	12.517852504471	0.3465	0.19925	0.2645	0.696658522308311	0.13075311732008	-0.0465293620086006	-0.0905741406134986	0.3485	0.204166666666667	0.244	0.725595308596296	0.0805190060056971	-0.193717143914191	-0.215656651148867	0.0106430969532546	0.00893390318187026	0.0098650156749563	0.0195544576511625	0.019636219934609	0.0522383478584574	0.0235402232127343	0.0106574230155637	0.00901565085973591	0.00960615110590786	0.0152476425398856	0.0169224020735893	0.0422685346093852	0.0214981008759383	2581.01214787741	1997.44377321418	2310.84538325282
39	0.559760640585312	0.790220258965084	0.843996134795295	0.603521640524896	0.851972410442489	0.439876571936858	0.809386484189342	0.268982612016981	0.598520738773437	2.06140268334275	3.14671398156497	3.41643103180468	0.269717050239706	1.35502834846193	0.596604321926861	0.0581859221911145	1.2219280043264	5.50549842950293	0.342	0.2095	0.24325	0.679012237390932	0.11751079760368	-0.161140296593648	-0.213640266859594	0.3495	0.2075	0.253	0.708597198607404	0.118951114170545	-0.13328286205311	-0.177258774281129	0.0106101030694132	0.00910199418529118	0.00959613263928836	0.0191327709776527	0.0206046496571754	0.0516590863402947	0.0271395858910754	0.0106645084682997	0.00906989561699867	0.00972331072144117	0.0154102042435428	0.0166207000770522	0.0417591504100148	0.0201770820744742	2569.41264837867	2053.17381601723	2219.18908403239
40	0.863264061834656	0.443865742365495	0.508968970312733	0.502996959332982	0.23756841571376	0.837955077103019	0.697848655174576	0.588096784683314	0.174185480425581	0.742081684220466	5.81815615743835	6.26676368659901	0.448607529160654	5.52468200237854	0.0418242883606581	0.150719572700837	0.293326326747774	10.2623861083475	0.358	0.21225	0.24175	0.684441150935122	0.0995700955457264	-0.142480817152192	-0.194292386049145	0.356	0.2155	0.2465	0.730995012998911	0.0823934577476355	-0.121516221019318	-0.19365929590684	0.0107226623440203	0.00914558853463365	0.0095759761073848	0.0193036623777329	0.0213088697407181	0.0517748159163608	0.0271619897503969	0.0107093111203446	0.00919631236314536	0.00963925996466187	0.0147692263862711	0.017066009594516	0.0416383951364785	0.0206058042534904	2609.03511552692	2067.6901395526	2212.35494448531
41	0.316367022755293	0.697128883070277	0.386629506440413	0.0588381582249165	0.421856747569122	0.0928044119206163	0.582872987069455	0.354441516006746	0.508423613134149	3.53409452674168	3.84880220397827	7.41863717951856	3.56983497554029	3.88454265277687	2.82504291025725	0.301612984359963	0.857491909298915	6.271551856627	0.3385	0.1995	0.244	0.713962678910402	0.104743473005773	-0.0858411580859165	-0.185285549735277	0.354833333333333	0.204	0.252166666666667	0.710015271354123	0.109756733409518	-0.0993109410979696	-0.129388976450722	0.0105837083501588	0.00893811053354986	0.00960615110590786	0.0189589915777963	0.0203867457671752	0.0544389197962063	0.0269046132662276	0.0107014288641429	0.0090129138633493	0.00971269724063757	0.015672698859182	0.0168189554456712	0.0427400746943554	0.0199458600861957	2560.14207839694	1998.83397847474	2222.58780647548
42	0.911159946895382	0.957054458745326	0.972212207506353	0.641015677979894	0.875009189447896	0.699398147852344	0.513895540577818	0.746382733913122	0.981261054851689	0.534899306941952	1.5361896932809	1.75360596894097	0.217416275660071	1.21870666199902	0.149098717844026	0.4261269494109	0.104595756407434	1.52977097382004	0.34425	0.1975	0.245	0.712389269950413	0.108359473317989	-0.075161471304571	-0.161580123852139	0.348	0.202833333333333	0.242166666666667	0.72147845487536	0.092212099464305	-0.138148939072056	-0.174666799461357	0.0106267319748939	0.00890429774092991	0.0096194473273386	0.0192698858294159	0.020573215838248	0.054807168234908	0.0265475589551691	0.0106538609140625	0.00899368830490439	0.00958159118079503	0.0153788226128534	0.01702159855934	0.0434853284349093	0.0212631451188356	2575.25725046794	1987.66837973563	2227.10046686266
43	0.202739441074607	0.248848777068958	0.29398458621413	0.437986288890945	0.426950935767863	0.170810091245846	0.218006657102778	0.15196008244213	0.352017051375578	4.60937358754018	7.85593877145948	8.45749127266026	0.601552501200786	3.84811768512009	1.87581914282964	1.51744429853534	2.05246400279975	7.78409217734837	0.357	0.20675	0.2435	0.746132074646307	0.139365402277361	-0.170714182612585	-0.179466248116056	0.343666666666667	0.196666666666667	0.256166666666667	0.699130194982468	0.12468932906185	-0.15311385676741	-0.196587272147875	0.010716012152766	0.0090577723735025	0.00959947654692627	0.0182466620407918	0.0212367394177099	0.0518710504670562	0.022063503886141	0.0106224461695862	0.00889010469146213	0.00976321222417319	0.0159981286556335	0.0162986944231284	0.0425256065894516	0.0210594993321969	2606.69018880807	2038.47482993004	2220.32334836232
44	0.161056293443025	0.457633416115671	0.492068602456279	0.397335173838669	0.867269118186194	0.0775742702041187	0.535901455583528	0.217136511478952	0.494255351619193	5.15117380648007	5.6998933042596	6.41626946198085	0.716376157721243	1.26509565550077	3.11500438221083	0.383189007634428	1.52319581214033	6.39678970067889	0.36525	0.215	0.24475	0.705056455248206	0.0924024265377535	-0.106824987999513	-0.138198036137121	0.348	0.209833333333333	0.255666666666667	0.703983425973427	0.0881549879477309	-0.127008888005708	-0.17433390679178	0.0107693643430881	0.00918856435235825	0.00961612987260797	0.0189204089282002	0.0214181103720783	0.0515396390395089	0.0250842414052053	0.0106538609140625	0.00910731158684865	0.00975695701621255	0.0153418504636001	0.0163936275322158	0.0412727948222633	0.0209204534668291	2625.51667089216	2082.025537902	2225.97433140161
45	0.260582230333293	0.612222718110114	0.445549463543904	0.124221386921552	0.586065761288377	0.138704314702783	0.667953677309177	0.784263859983742	0.634091923754456	4.00817963842201	4.47839706101877	6.84166918991832	2.36327212889955	2.83348955149631	2.19227499127373	0.184005098648413	0.0749482458031707	5.21214346717836	0.334	0.2015	0.24775	0.692628217102343	0.109100265633286	-0.0885801608617583	-0.187631614022586	0.348333333333333	0.198	0.250166666666667	0.713257941462283	0.104434236897964	-0.0780369053732674	-0.129249030817393	0.0105488216791929	0.00897157285874555	0.00965565039457576	0.0191533974988671	0.0200061589550919	0.0535283873866776	0.0272887956934909	0.0106562370847084	0.00891278401283402	0.00968703112743062	0.0157794001711267	0.0166863577061758	0.0440391986571539	0.0207418664061523	2547.90106699208	2009.89938784055	2239.39895930729
46	0.00385915662037618	0.0283965796489118	0.0481583736096592	0.804039974333056	0.940889612770531	0.132030396792345	0.935710809291335	0.00283219709133454	0.0288557935467475	13.3931337382965	14.1132302245533	14.1747947770164	0.0615645524630963	0.781661038719903	2.26846757373642	0.00650634782141424	8.91253585201775	15.616958612353	0.3425	0.207	0.2675	0.717107317720482	0.083190582141698	-0.101534909513569	-0.117521044211191	0.357166666666667	0.206333333333333	0.241	0.717259986694306	0.103855623786766	-0.0782708831051585	-0.10443791819834	0.0106138212534789	0.00906181870703335	0.00990054975457027	0.0185388850213545	0.0192270845262579	0.0498657518742698	0.023597888390318	0.0107171240460468	0.00905101678801298	0.00956583779008996	0.0154771705623884	0.0174150374404957	0.0439827429178499	0.0199226446104182	2570.71921541988	2039.81869607908	2323.02559113768
47	0.382650354056918	0.628021398784755	0.730066373611055	0.803772151768779	0.850530846379263	0.313048328259699	0.107272784022588	0.5066224636962	0.437503550947168	3.05878392111845	4.36044640536056	4.42218286442221	0.0617364590616489	1.36339894330376	1.01777095808393	2.59394595841513	0.44103679280488	6.91765666176653	0.3465	0.2005	0.2485	0.748148690006024	0.102496685291486	-0.106861673559841	-0.153455111935835	0.356333333333333	0.213833333333333	0.242666666666667	0.732390866077275	0.0812871385989815	-0.161710544576964	-0.187704969534007	0.0106430969532546	0.00895488525805845	0.00966543249382284	0.0183021283513662	0.0204510616552916	0.0532891550881474	0.0240073757768674	0.010711550452712	0.00917040716807376	0.00958831297208237	0.0148262003430918	0.0172564593414606	0.0417067932396718	0.0204616231098541	2581.01214787741	2004.37915982548	2242.72487263084
48	0.0750719175318694	0.262504122518046	0.0969411774589592	0.0352731104702652	0.266484617838667	0.117230852629897	0.936513116818796	0.0859121269677766	0.0967286770644816	6.9024789661853	7.67991079670173	12.1118161519444	4.43190535524263	5.20933718575907	2.45393237458302	0.00634462531888857	2.94934960617502	12.1184994569344	0.34175	0.2135	0.2575	0.72960901766331	0.100292925271407	-0.017767322979863	-0.149261478186904	0.357	0.214166666666667	0.242333333333333	0.726478178314248	0.101530098200282	-0.0462380790061193	-0.102342776110697	0.0106082390677275	0.00916519914883026	0.00977981070106545	0.0178692665371526	0.0197615911197461	0.0513106881369905	0.0240134729745042	0.010716012152766	0.00917560617355082	0.00958383375164313	0.0149339871629896	0.017340076375881	0.0432052708262091	0.0194702408688704	2568.75769865269	2074.22855584974	2281.70287831139
49	0.895041546147979	0.992784481161798	0.988072299670647	0.462086286430823	0.950398649955979	0.843445490425194	0.63498002484163	0.669161577706003	0.846697444847361	0.606069321278483	0.772750259598979	1.31358669664041	0.540836437041435	0.707517375361931	0.0390016013643617	0.225367783428737	0.182584415901147	3.39036865291796	0.34425	0.20775	0.24275	0.700861777479171	0.107947663792186	-0.122585507308838	-0.172261083382746	0.346166666666667	0.203833333333333	0.2465	0.699845599403519	0.102397711468661	-0.120989176486371	-0.147566934397559	0.0106267319748939	0.00907392620745889	0.00958943154460546	0.0188792544265881	0.0207018859678597	0.0526667115665315	0.0261559663661671	0.0106406891182025	0.00901017449331464	0.00963925996466187	0.0156700112249341	0.0167793926929659	0.0431047045251556	0.0210745832237857	2575.25725046794	2043.84116202271	2216.91648009573
50	0.0972301091096896	0.275406924801942	0.134458043031906	0.0586019598119898	0.31049679789227	0.64534116768185	0.177726198827094	0.0308956198359796	0.456456619312211	6.31549088119937	7.52014318825968	11.0966585077585	3.57651531949887	4.78116762655918	0.211824442301804	1.81653567486319	4.65875312785465	6.73988055066631	0.359	0.214	0.23375	0.692001212681873	0.105676096845355	-0.115412420397902	-0.12572829338925	0.3545	0.202833333333333	0.252666666666667	0.718665614229575	0.0915401671743623	-0.118703392738193	-0.186425496524794	0.0107292617886444	0.00917300779657458	0.00946574185600063	0.0190782330029082	0.0218534596922281	0.0530924904550122	0.0255334757191589	0.0106991640353594	0.00899368830490439	0.00971907100919383	0.0155672671771522	0.0167510934418961	0.0425805735723912	0.0211643753776624	2611.36263851478	2076.83349167242	2175.07182526818
51	0.594017708141966	0.162798820417641	0.221132175651474	0.606353261066388	0.108863080784198	0.904436276089573	0.745377475153133	0.210962311319821	0.696666073895121	1.8971865834792	9.19699008257885	9.4625096256168	0.265519543037954	7.56532304213761	0.0144142042718158	0.105456396384398	1.5648101365914	4.69879033029147	0.3465	0.2045	0.25775	0.708163231842141	0.0872119662793657	0.00192133414885429	-0.098601044841379	0.347666666666667	0.201833333333333	0.246666666666667	0.711391515682907	0.11233473046632	-0.13293324999688	-0.185781549142281	0.0106430969532546	0.009021117740205	0.00978290965974364	0.0189856662450003	0.0199029730579046	0.0184013696123896	0.0252239505220458	0.0106514789949644	0.00897711611550837	0.00964145164931423	0.0156036677705506	0.0168411255923786	0.0431804620581393	0.0211546428721735	2581.01214787741	2026.31127435448	2282.76122781302
52	0.907407740133173	0.802553476195828	0.878716761883998	0.895468867516506	0.64185207126413	0.514062007753545	0.629616239697084	0.741679091294327	0.809881430682198	0.551642794438521	3.04993817517607	3.06720082009633	0.0172626449202653	2.51555802565781	0.425789974269719	0.232581523059707	0.108656338537912	3.7337600573814	0.342	0.2065	0.24925	0.700078560864024	0.102171017005028	-0.116008930761723	-0.169247562784928	0.348333333333333	0.2105	0.252166666666667	0.707186211216119	0.0618446630249807	-0.152220547039573	-0.17999492101849	0.0106101030694132	0.00905372077821958	0.00967517561916221	0.0189108345153659	0.0202259128390371	0.0520793348207296	0.0260429027840828	0.0106562370847084	0.0091179187988055	0.00971269724063757	0.0152630227144946	0.0164908927690089	0.0412236018764472	0.02158692869933	2569.41264837867	2037.12943943169	2246.03873760222
53	0.957396320837754	0.970872231987837	0.987703229142289	0.909739287240847	0.907801867977604	0.993158086953478	0.644436960329581	0.843398210632656	0.923171625871852	0.313884794461046	1.31414095444052	1.32699312092154	0.0128521664810251	1.0131083264605	7.353356522799e-05	0.212986060314506	0.0390254709473083	2.55147111066311	0.34725	0.2115	0.25075	0.712084328340058	0.123273926787239	-0.0147949186773177	-0.123480803644848	0.347166666666667	0.207666666666667	0.2525	0.729542176651791	0.116317508534015	-0.0687002200365737	-0.143230383473223	0.0106484935064533	0.00913376087895326	0.00969454541767832	0.0185034610361981	0.0204002483032967	0.0525796967233089	0.0242762655384031	0.0106478953295281	0.00907258325917202	0.00971694831427394	0.0149780378669302	0.0165632036574788	0.0426125682270879	0.0194734882949182	2582.9105604489	2063.74915741376	2252.63041933425
54	0.112578460869418	0.40017118104354	0.512239264300097	0.864949073812978	0.992366237897319	0.0287294756287369	0.660556678624633	0.595536859561032	0.496988938485206	5.98018085817603	6.20917276067485	6.23809916611572	0.0289264054408704	0.25791830793969	4.78375099875848	0.192848083452191	0.281780074416019	6.37249672712142	0.3415	0.2105	0.2485	0.697017216798946	0.0925069992615807	-0.0489412159351168	-0.13999377187275	0.362833333333333	0.214166666666667	0.243833333333333	0.725195329256744	0.103173045277668	-0.0776206164727751	-0.156284712099086	0.0106063717906398	0.0091179187988055	0.00966543249382284	0.0187148946047878	0.0202200440723343	0.0525812944113527	0.026190219135604	0.0107540912222645	0.00917560617355082	0.00960392821521621	0.0150784388600602	0.0174692235570529	0.0426555305977489	0.0201812225725297	2568.10163760283	2058.47352118845	2242.72487263084
55	0.302485502520305	0.144444365446297	0.10884571149763	0.138301604565765	0.0875539075026344	0.986320206588193	0.113803983933654	0.820139155876406	0.169049465714267	3.64460833882185	9.56004337064223	11.7567984280795	2.19675505743726	8.11219008925764	0.000293982522634906	2.50058546624314	0.0516952980560745	10.3604707826311	0.3475	0.21425	0.2475	0.726392544272529	0.145477834196505	-0.0523716033816674	-0.0971903328784714	0.347666666666667	0.201166666666667	0.2455	0.723128681491931	0.091466239295698	-0.159707687850431	-0.196823581703061	0.0106502858785409	0.00917690451831494	0.00965238101349169	0.0180449849444639	0.0206295829288872	0.0520900289429906	0.0216448084225779	0.0106514789949644	0.00896601997552678	0.00962606906285226	0.0154238856531646	0.0168516183274143	0.0430078311407026	0.0213679704762427	2583.54115826804	2078.13372951506	2238.28763990457
56	0.693938085942851	0.945258181085128	0.931323186818874	0.388115991075123	0.910793812432508	0.439564047799528	0.454423948478172	0.394868306900146	0.734130265077626	1.4496533399215	1.69822549453966	2.44306191523719	0.744836420697538	0.993408575315698	0.597420161260743	0.559593811254672	0.723897866990228	4.38823686921924	0.349	0.2085	0.252	0.723724452466585	0.119182086409148	-0.105489391094187	-0.159942068612233	0.3415	0.202333333333333	0.2445	0.72480129692067	0.120101129721187	-0.0735123120105311	-0.173918376359878	0.0106609721960092	0.00908598660445238	0.00971056885943285	0.0184732985440138	0.0203923703689056	0.0515693141219229	0.0239440850228493	0.0106063717906398	0.00898541299001211	0.00961280802050158	0.0152059635710102	0.0167531023948109	0.0441671721605825	0.0208551939478034	2587.30160422285	2047.84995760484	2258.0868856174
57	0.791604926682891	0.772299862841217	0.465806820682955	0.0664531492906687	0.229905791457519	0.75173062599948	1	0.374312671267065	0.222014953080924	1.03987376378063	3.28514919253939	6.65367611277907	3.36852692023967	5.61380234899843	0.100082522747471	0	0.789297365663515	9.44886141256595	0.35325	0.208	0.244	0.737968172324309	0.13660367997722	-0.0739178743696494	-0.20543942103404	0.350166666666667	0.208	0.251833333333333	0.713945354781816	0.103777529848679	-0.131362498143703	-0.177457483265835	0.0106906203483107	0.00907795156421872	0.00960615110590786	0.0182817673117825	0.0210516853311598	0.0532382087994958	0.0246494530228377	0.0106692034408452	0.00907795156421872	0.00970843858030794	0.0153066872370458	0.0166695767039931	0.0418479055719432	0.0204697883055073	2597.74134035962	2045.17894434895	2222.58780647548
58	0.760509691381254	0.838594975949104	0.669588699020822	0.141322400357139	0.440554101997673	0.506426437138645	0.755339445667053	0.435488117898759	0.915982681080439	1.16874583683966	2.75762058876353	4.92112130924215	2.16350072047862	3.75237547240249	0.441443757292291	0.0970987322671135	0.608142320375919	2.64259140285346	0.361	0.20975	0.24	0.712763553686692	0.118088417736197	-0.101100938304743	-0.19299770593921	0.3545	0.207166666666667	0.246833333333333	0.734534564525856	0.12027982901723	-0.058060315825381	-0.12051148398299	0.0107423088113915	0.00910598309981449	0.00955225747200135	0.0189507252370955	0.0215787280864801	0.0530972747398517	0.0259753926018862	0.0106991640353594	0.00906451334300508	0.00964364139493591	0.0150580338983547	0.0170729689280929	0.0434463849319829	0.0190989139241318	2615.96555870689	2054.50100336856	2204.31971234789
59	0.0953849722104796	0.110306120838082	0.168564884514174	0.918980232071958	0.40456206289484	0.0191784432139458	0.0714295539111984	0.472198572107013	0.105569118970415	6.35917199074174	10.3595078530561	10.3698544769177	0.0103466238615511	4.01068248617594	5.48517106233885	3.249860106298	0.516826460383527	11.8509242681932	0.34	0.2025	0.23475	0.726899960199626	0.114145574174213	-0.0743936901186338	-0.129320380678736	0.362833333333333	0.2175	0.241	0.694538371630659	0.102397825612959	-0.046120480397836	-0.113757964878757	0.0105950992474838	0.00898817382087803	0.00947977593753739	0.0185275006962214	0.0210163532901128	0.0554921043079988	0.0251895291073774	0.0107540912222645	0.00922710381009996	0.00956583779008996	0.0154527985494472	0.01760630840136	0.0429411827262965	0.0206871513836104	2564.14191152462	2015.3947552636	2179.80969531964
60	0.903416375831394	0.831050878784279	0.88961687028078	0.718967091236169	0.66617910443605	0.635814005906251	0.465159623230894	0.901969118062114	0.924639812581368	0.569329421898146	2.82020654849839	2.94969108267833	0.129484534179937	2.38036166078018	0.22425867439415	0.533450920731411	0.0151718951583462	2.53237128247985	0.34375	0.2065	0.24575	0.701125778535364	0.0978071050499033	-0.157571585469875	-0.19494315043858	0.339166666666667	0.2005	0.246833333333333	0.686790111143917	0.103909375500956	-0.0671539964991667	-0.14093716435075	0.0106230595144112	0.00905372077821958	0.00962937335269449	0.01893657681257	0.0204818980869238	0.0518440589754671	0.0265111056720027	0.0105887856071771	0.00895488525805845	0.00964364139493591	0.0159002803004529	0.0165350408649961	0.0442239305249183	0.0221460924546902	2573.96621207716	2037.12943943169	2230.47076776056
61	0.605257728045871	0.764800563033426	0.807417978745826	0.520188745492004	0.752075311341898	0.803961377299175	0.322557198628226	0.350067049076576	0.77039438914364	1.84469363394237	3.34243948954099	3.75595856236032	0.413519072819327	1.91126492841795	0.0616149749657779	0.978549399533222	0.873214081733749	4.08106517167109	0.35125	0.20475	0.24475	0.728981802656859	0.089946390683648	-0.107007902956752	-0.179304570492698	0.348833333333333	0.196666666666667	0.253	0.704573285003061	0.100632171104476	-0.129089671876749	-0.174848830727186	0.0106767839543471	0.0090252116857715	0.00961612987260797	0.0186318594430853	0.0208260315057531	0.0531229669686033	0.0258893378285898	0.0106597905707359	0.00889010469146213	0.00972331072144117	0.0160153445861808	0.0165666518471233	0.0432121998741957	0.0215452628837161	2592.86802344232	2027.66890907842	2225.97433140161
62	0.535501289304414	0.310683433870347	0.412207187682248	0.821679518268315	0.289353772568985	1	0.467434618743947	0.259252511393867	0.698660275512402	2.18200615038586	7.1112270806625	7.16202563040497	0.050798549742467	4.98001948001911	0	0.528033911425155	1.27274414164822	4.68236814475928	0.348	0.21725	0.2575	0.684079667475678	0.0991135492014443	-0.0436506572390046	-0.152266449274294	0.348	0.211166666666667	0.2475	0.708262476768419	0.0952483944401421	-0.180449207110773	-0.211711136827706	0.0106538609140625	0.00922327236541149	0.00977981070106545	0.0187376584578234	0.0200074312089918	0.05041648596029	0.0255319201079825	0.0106538609140625	0.00912848932937406	0.00965238101349169	0.0152053778913867	0.0167786870706011	0.0412349801069068	0.0211462027059072	2584.79904657777	2093.62110907951	2281.70287831139
63	0.800182482032331	0.643972498860491	0.749621913288637	0.899000593347934	0.516313059497497	0.979481949373449	0.546759283386644	0.495682011948662	0.716754289888147	1.00441985950238	4.24193719608593	4.25804688428252	0.0161096881965932	3.25362702478014	0.000661435986330616	0.363154901629969	0.464168982131014	4.53288120323692	0.34775	0.2115	0.2505	0.670189959612919	0.0895957276604637	-0.0798737428337773	-0.155262308351046	0.3475	0.2065	0.2445	0.709322235073627	0.0681371842479715	-0.154917090532346	-0.183956710266883	0.010652075013867	0.00913376087895326	0.00969132787176035	0.0193310066054784	0.0203552546760034	0.0517019206877222	0.0272600532888051	0.0106502858785409	0.00905372077821958	0.00961280802050158	0.0154038070480195	0.0168296936566747	0.042507028425756	0.0220912859751903	2584.17065352088	2063.74915741376	2251.53513756971
64	0.335374266907535	0.560871047403424	0.630682616525177	0.541753089759551	0.763210328315692	0.850690079078128	0.376695064811791	0.13337505993996	0.46534137561556	3.38953436490192	4.86784835796425	5.240148621142	0.372300263177749	1.85061425624008	0.0354335475858534	0.781459759977224	2.25277470944093	6.65794523082125	0.3515	0.21925	0.2515	0.706376628745058	0.114028684259002	-0.120461703415468	-0.132277346027029	0.349666666666667	0.211833333333333	0.238333333333333	0.707222954628867	0.0892264490992596	-0.128472476084476	-0.117214959969832	0.0106785247316857	0.00925378490227154	0.00970417232329683	0.0182860413671543	0.0205105551027685	0.0498153618053529	0.0231422086663773	0.0106656843594714	0.00913902330583545	0.00952946394711358	0.015226919151425	0.0172555034961761	0.0429083269299078	0.0202348366126812	2593.48102416568	2103.82828530265	2255.90828409562
65	0.428044255752411	0.646345703015748	0.751378799583084	0.89079677410404	0.831822478550456	0.390946683458788	0.673704325091562	0.237442574452303	0.418345663175114	2.77251614265697	4.22434398479527	4.24319419653693	0.0188502117416647	1.47067805387996	0.735995519427888	0.177299532302641	1.39571359811089	7.1019210557626	0.351	0.208	0.25375	0.707388268619724	0.119524854426409	-0.0858394615607116	-0.149390655702119	0.342666666666667	0.2115	0.243333333333333	0.682321750929681	0.0955588284608273	-0.141800858737637	-0.183745700848708	0.0106750399642868	0.00907795156421872	0.00973282244091266	0.0189086433973193	0.0203752620002193	0.0517142425033419	0.0245498436822293	0.0106150577406121	0.00913376087895326	0.00959724776659735	0.0154867565941596	0.0167943825370909	0.0421998331162131	0.0221688205480377	2592.25392561866	2045.17894434895	2265.67025846738
66	0.689554920562588	0.0199985158210032	0.0339035298308506	0.713571443491709	0.00831811489357837	0.607955554374974	0.657192230774191	0.278569729469337	0.237962834179765	1.46851913944192	15.033400920438	15.168136739263	0.134735818824993	13.6996175998211	0.263162790326533	0.19695225020223	1.17405442165364	9.20949940696877	0.349	0.2045	0.239	0.71269717392861	0.0825213872423348	-0.237856202777563	-0.216743917114103	0.354	0.208166666666667	0.2485	0.745932050860325	0.10609229749502	-0.00443952601013205	-0.0792971293349222	0.0106609721960092	0.009021117740205	0.00953860537480444	0.0189536953615101	0.0210444534677722	0.0514956883772441	0.0264250233258024	0.0106957561490434	0.00908063223121811	0.00966543249382284	0.0147771405034332	0.0169546222072761	0.04373797488077	0.0185688617959253	2587.30160422285	2026.31127435448	2199.69801895105
67	0.560287173722642	0.511470327380266	0.627853044188732	0.929702154126735	0.524191779537348	0.450691570240876	0.523513044825335	0.606438363021913	0.908945498507939	2.0588268475185	5.25562251825977	5.26340521283782	0.00778269457805436	3.20457836531932	0.568912031460059	0.406966842618203	0.265394035561258	2.72833357202606	0.344	0.1985	0.239	0.704343428852013	0.079948004619706	-0.172680578084052	-0.208660304267569	0.351333333333333	0.193333333333333	0.2435	0.735534545883126	0.118921734945701	-0.086607188623108	-0.158582534748411	0.0106248973746625	0.00892124819376007	0.00953860537480444	0.0193742050480381	0.0208244324212591	0.05376486960915	0.0283360856694853	0.0106773645703514	0.00883271114499185	0.00959947654692627	0.0156530855353717	0.0171242631867558	0.0453630404658217	0.0206897717475199	2574.61228519346	1993.26375003647	2199.69801895105
68	0.968158926501978	0.93585606231853	0.95923731772043	0.658547192968607	0.780649695902005	0.784223831604166	0.645353813624748	0.849510560361997	0.719590172950988	0.255552582621021	1.81555837518317	2.01085154492102	0.195293169737852	1.7552989623	0.0749767663528473	0.211808223595654	0.0360023883022222	4.50935757154344	0.349	0.209	0.2445	0.696838095348584	0.082741361248705	-0.104716028669646	-0.158716154058071	0.351666666666667	0.212833333333333	0.246166666666667	0.716137085647198	0.0925133557899875	-0.0424914840820732	-0.139165440134404	0.0106609721960092	0.009094000793117	0.00961280802050158	0.0190116473023167	0.0207249715451275	0.0525237689995412	0.0268540369762736	0.0106796834658419	0.00915475600748355	0.00963487077297098	0.0150694013223809	0.0169578629262234	0.0429756676699562	0.0206772995318382	2587.30160422285	2050.51491126911	2224.84684347369
69	0.403003030866161	0.432419426699226	0.517214618910326	0.599018400681309	0.514089861007673	0.214168869902494	0.218871544162164	0.379101348224425	0.346220122714804	2.9270936504181	5.91816595797718	6.19464487625737	0.276478918280191	3.26755122583927	1.54301982159632	1.51175460608283	0.773614003523107	7.84764442629783	0.34225	0.2015	0.244	0.703869378215489	0.0856214004722021	-0.120342973650298	-0.169424416140547	0.354333333333333	0.211666666666667	0.236333333333333	0.695132060553085	0.132766936783318	-0.0637817986923209	-0.161559618457105	0.0106119637974231	0.00897157285874555	0.00960615110590786	0.0191482905429746	0.0204822999128016	0.053527699675177	0.0271971486597217	0.010698029492791	0.00913639323174561	0.00950184650412426	0.015537099618708	0.0175973027528374	0.0440232504560674	0.021281243515714	2570.06648717121	2009.89938784055	2222.58780647548
70	0.657539775219655	0.742949605367351	0.81422617864665	0.665645748008543	0.719901208438426	0.436971337456301	0.344909058142186	0.472095113174106	0.935458667267025	1.60816546753995	3.507665130237	3.6944028748585	0.186737744621496	2.08623740731855	0.604222852442035	0.892099273269196	0.517067914530344	2.38565253851561	0.341	0.201	0.244	0.68292844476055	0.137105598101999	-0.0824727699807835	-0.157681277034351	0.3335	0.193333333333333	0.250333333333333	0.711573832654644	0.131940446914539	-0.0392302000491872	-0.118235005317675	0.0106026274033339	0.00896323991840659	0.00960615110590786	0.0195671814880085	0.0205607797634384	0.0542429517708958	0.0265152609895503	0.0105448789578695	0.00883271114499185	0.00968918045485381	0.0157355548201224	0.016245236624334	0.0451650544709611	0.0205277131686395	2566.78617996522	2007.14238718004	2222.58780647548
71	0.235801967702454	0.17432489238811	0.0761422545181224	0.0496937417179123	0.0722199608349425	0.113594709861589	0.550648401143719	0.283248619675646	0.202539930253944	4.24899641297816	8.98674506870157	12.8385076787417	3.85176261004017	8.58951126576358	2.50348455801577	0.356156863539582	1.15143660525791	9.76078122596734	0.335	0.20225	0.24975	0.730477416709324	0.155555830189727	-0.0101240430334835	-0.156128019918359	0.350333333333333	0.207166666666667	0.240333333333333	0.726329279439552	0.110821751053929	-0.0627135213264595	-0.121143725207489	0.0105566671639682	0.00898403167640126	0.0096816494420093	0.0183333771710631	0.0200245236180731	0.0542880791959359	0.0240558169841796	0.0106703736054969	0.00906451334300508	0.0095567922050098	0.0151272149285258	0.0172289702143258	0.0441502884818478	0.0200052615773788	2550.65267513839	2014.02323905392	2248.24129937166
72	0.743853230527885	0.174397568304854	0.10116260911403	0.0834583934889713	0.0296034670866162	0.420813976156196	0.370843978872476	0.624035022804883	0.488729241262906	1.23821870082611	8.98545778284097	11.9816901151826	2.99623233234161	10.7434714143565	0.648040913234581	0.8008345199014	0.240236959094545	6.44609799352126	0.345	0.20425	0.2525	0.729041975259561	0.0854834411805155	-0.156556523966424	-0.194542351874463	0.352833333333333	0.211666666666667	0.248166666666667	0.687312474030871	0.122071008056063	-0.0195931462624908	-0.0770358518828403	0.0106322162323292	0.00901701846848671	0.00971694831427394	0.0185016739137538	0.0201208424403017	0.0513117626231059	0.0253596885745107	0.0106877546828692	0.00913639323174561	0.00966108971277724	0.0156296504127697	0.0169576890974137	0.043153226250573	0.019877376119557	2577.18550306091	2024.95210286859	2260.2601819841
73	0.668254025592645	0.944908809586029	0.974441797960483	0.988801157651222	0.997599012503868	0.42621230386466	0.975792479167117	0.362307827032306	0.854245716425043	1.56104706557744	1.70274943452023	1.70294644741807	0.000197012897842797	0.141899381840631	0.633122402994559	0.000920775581107591	0.82987793745815	3.31666305996633	0.35475	0.20475	0.2495	0.712382517848049	0.0915590367183411	-0.0946523946779095	-0.160976590339598	0.347	0.205	0.2415	0.714904096283641	0.0879300322332003	-0.104521466767309	-0.165408613763201	0.0107008631888504	0.0090252116857715	0.00967841468709766	0.019095395804008	0.0207038677422726	0.0526639319446766	0.0259496718765003	0.0106466978959696	0.00902930031243097	0.00957260112749785	0.0153690743594343	0.0170085779408566	0.0437505875932648	0.0216820243170796	2601.35035904427	2027.66890907842	2247.14068604466
74	0.336152796288222	0.653914468435951	0.75629970057313	0.855419039337694	0.936057031753028	0.10007812553592	0.195985931460863	0.497360890694037	0.453015157837119	3.38376827193861	4.16828651139804	4.20148647825772	0.0331999668596836	0.817718206319114	2.70429800416423	1.67203689280177	0.460563173892297	6.77185034702902	0.3405	0.20425	0.247	0.704903607304415	0.0914499466516114	-0.132785887701552	-0.172557690327331	0.3565	0.215	0.253	0.712098132479074	0.10220133072459	-0.17272992385577	-0.184340250584045	0.0105988698936024	0.00901701846848671	0.00964582920284748	0.0189097932885892	0.0202597120457941	0.0524576069317868	0.0264273583992978	0.0107126679976472	0.00918856435235825	0.00972331072144117	0.0151399022501799	0.0168229993906969	0.0403217383878468	0.0197721078873193	2565.46627232442	2024.95210286859	2236.06097320683
75	0.660235583395352	0.836454960547769	0.902203443377272	0.857504348299913	0.876213366863449	0.686547246761344	0.896297948019744	0.220486289818178	0.765454984911282	1.59627125286352	2.77546123708089	2.80770013138317	0.0322388943022816	1.21142887851965	0.162848666373975	0.0169883464131999	1.5012034141273	4.12343893756963	0.34325	0.20925	0.2445	0.71075741818214	0.118794451744439	-0.130192822243907	-0.188807371493936	0.347166666666667	0.210333333333333	0.255333333333333	0.728115866542931	0.111125626189983	-0.087619767806815	-0.156542566586737	0.0106193740070755	0.00909800008533614	0.00961280802050158	0.0185586245195193	0.0205860241559496	0.0520650008550643	0.0253996961311193	0.0106478953295281	0.00911527043969105	0.00975277752467645	0.0148781755469845	0.0164270147791032	0.0417398727581855	0.0194409284532111	2572.67074078477	2051.84511909265	2224.84684347369
76	0.983409851378936	0.995504395881537	0.596592794644016	0.0273062232882982	0.252400869480841	0.824652794393015	0.92801523308304	0.7833842025325	0.444479484217171	0.162454835801327	0.650147962944175	5.52149212334189	4.87134416039771	5.35903728754056	0.0490908994397614	0.00816172524355352	0.0755763537217717	6.85172912926719	0.358	0.20875	0.24725	0.736977786556948	0.0959756323459172	-0.157216225901852	-0.114060411736088	0.355833333333333	0.2095	0.244833333333333	0.730772325507466	0.0774432785298523	-0.181178629155785	-0.191674946010037	0.0107226623440203	0.0090899963017805	0.00964910728439128	0.0183803109448168	0.0209778339938081	0.0513063657144885	0.0214917397843055	0.0107081893320251	0.00910199418529118	0.00961723617922398	0.0150472079548266	0.0171265660454106	0.041710693260174	0.0206292315197949	2609.03511552692	2049.1831912174	2237.17497817475
77	0.727957034058132	0.764151114769971	0.846875712140836	0.839041071055538	0.720369538728802	0.95234558901373	0.77773890863854	0.300883355555591	0.661790665212515	1.30495401395456	3.34738525617649	3.38864307829499	0.0412578221184958	2.08368906434043	0.00357143692417594	0.0796745699790335	1.0702749226366	4.98502606049674	0.35425	0.2055	0.24025	0.709879764360215	0.121769425769129	-0.139162515283909	-0.164049773935682	0.353666666666667	0.207833333333333	0.249333333333333	0.712161006213694	0.102300053483691	-0.073701466184415	-0.133790685242955	0.0106974616892652	0.00903746163789525	0.00955565926883284	0.0190914907848644	0.0212909998977284	0.0530843124989702	0.0250432116836771	0.0106934771241295	0.00907526857422366	0.00967625578796614	0.0154208384486204	0.0168977165169333	0.0428844149870609	0.0203881435178516	2600.15172519986	2031.73260659874	2205.47170671353
78	0.98633489766873	0.936576981698801	0.967078123613918	0.814226524016223	0.787099865826413	0.797263923143038	0.72700731935619	0.917483540577197	0.799727261506305	0.142176699857373	1.80686139083627	1.86207561818082	0.0552142273445497	1.71989891832345	0.0659923172297567	0.121877243414929	0.0107338077796157	3.82474871358006	0.348	0.21125	0.25125	0.705976112355125	0.116381739691759	-0.161605240947751	-0.180783665591692	0.3505	0.214166666666667	0.250333333333333	0.720821647462554	0.120495551254206	-0.0891606071803863	-0.148944439297942	0.0106538609140625	0.00912980807288542	0.00970096763918777	0.0186645855823013	0.0203888250185617	0.0503361647846709	0.0244188585052498	0.0106715423396974	0.00917560617355082	0.00968918045485381	0.0148997097362082	0.0167778506500947	0.0417907785775882	0.0193172073789043	2584.79904657777	2062.43250024418	2254.81699171657
79	0.683323599194042	0.693869977224389	0.789277371259196	0.833545593829709	0.658720150593815	0.993189802022513	0.325412121678524	0.732949334111983	0.875263307487277	1.49543816433652	3.87291237073805	3.91707809049694	0.0441657197588938	2.42163992616042	7.2853412348195e-05	0.96706951786291	0.116420784344882	3.10352129732199	0.35425	0.205	0.2445	0.718598833816899	0.143368645768284	-0.097214197467198	-0.163442582707143	0.354333333333333	0.213166666666667	0.2475	0.708163231842141	0.127047632484782	-0.0143629145747538	-0.128891873403392	0.0106974616892652	0.00902930031243097	0.00961280802050158	0.0189302137414195	0.0210713498775147	0.0532784672438377	0.0242789439533223	0.010698029492791	0.00915998210044565	0.00965238101349169	0.0152477598139806	0.0170454309271851	0.0430948059777917	0.0199991899861772	2600.15172519986	2029.02500843428	2224.84684347369
80	0.111618999167418	0.150554743074895	0.199048228162457	0.535284856670326	0.430990486644288	0.553784328479452	0.0258599127345471	0.365539047574937	0.284397790032388	5.9998196639026	9.43492929064087	9.81927830861969	0.38434901797882	3.81945864471709	0.350581169295765	4.96536125767307	0.818773370923736	8.57789533674113	0.34925	0.22175	0.231	0.728005968495235	0.0803184243288322	-0.175210172298185	-0.166702612900382	0.3435	0.203166666666667	0.238833333333333	0.697620728602401	0.112424830621272	-0.148157585270274	-0.183344045566331	0.0106627419448701	0.00929148182838904	0.00942676678219966	0.0176382733773051	0.0215310599922861	0.0512780442277019	0.0246541233211756	0.0106212183924477	0.00899919323331466	0.00953632302512509	0.01568197474573	0.0170747043866246	0.0436784271447994	0.0218214386813786	2587.92449182528	2116.45588451479	2161.92732920705
81	0.183300661752144	0.41690524291344	0.295728823188358	0.122934384318966	0.464583725848392	0.291291856620912	0.0337843816993913	0.558719128210836	0.468455444657357	4.84762827376107	6.05636976322057	8.43590159114319	2.37953182792262	3.58827331738212	1.11364093828706	4.50558278471181	0.341926824587063	6.6294255051467	0.3535	0.196	0.2525	0.727734963587139	0.0994931805803089	-0.115999617204691	-0.207058153488856	0.363833333333333	0.2135	0.247333333333333	0.70672377741562	0.118710842726979	-0.0689119158679146	-0.134107397095071	0.0106923354801002	0.00887870574508773	0.00971694831427394	0.0192493801567053	0.020503847726523	0.0533245181213433	0.0262450781733389	0.0107604466938399	0.00916519914883026	0.0096501990108107	0.0154603475996359	0.0173579965961437	0.0424492877801996	0.0199132160841802	2598.34557708655	1979.22797341227	2260.2601819841
82	0.662164424682082	0.214061843365907	0.3006154011224	0.855189303964332	0.147516713382258	0.751808599449277	0.437904352531588	0.301877492862407	0.232059246763135	1.58777718997953	8.3426096829171	8.37591642150073	0.033306738583633	6.7881392315212	0.100017529106481	0.601767725369427	1.06588185727196	9.29656654284602	0.35375	0.218	0.24175	0.680593128241442	0.0590906776175063	-0.245737901993154	-0.235739540553632	0.350666666666667	0.2115	0.250833333333333	0.723303413659623	0.0974654157666442	-0.139184884329512	-0.168320394530182	0.0106940474131658	0.00923475177360822	0.0095759761073848	0.0189166954942637	0.021002213237571	0.0490312225104989	0.0281488396845873	0.0106727096439166	0.00913376087895326	0.00969561697910008	0.0149837164555181	0.0167192281371029	0.0414209342985697	0.0198664956597646	2598.94871990224	2097.45979275073	2212.35494448531
83	0.154615981003166	0.353434181679533	0.417359548287968	0.501618931025377	0.760552383272787	0.032684638273491	0.295085147604332	0.522288231408092	0.430288707625307	5.24643755066063	6.66003068397913	7.11154030261969	0.451509618640557	1.86510275195906	4.56222220260679	1.09627451986125	0.409372382066067	6.98648198811074	0.352	0.20675	0.2485	0.701419118970493	0.0917742823803958	-0.163072722539803	-0.199639380926838	0.331333333333333	0.198166666666667	0.254166666666667	0.674248037599839	0.100732488806015	-0.0801103920003422	-0.187832176339308	0.0106819966544772	0.0090577723735025	0.00966543249382284	0.0191357138293483	0.0206478312970146	0.0513408162095958	0.0265350440409137	0.0105276394967944	0.00891560785791875	0.00973809022918596	0.0160410154608698	0.0159442169472124	0.0435342929953972	0.0230311811641407	2594.70373574133	2038.47482993004	2242.72487263084
84	0.653808412773502	0.582402123280332	0.652823396821463	0.551130308155554	0.488010136715638	0.391106881127201	0.225786897847833	0.805236673350327	0.530490395836629	1.624672997983	4.70321047280231	5.05850662758166	0.355296154779353	3.43383362959867	0.735497924833908	1.46720691052724	0.0607995370883145	6.07956443712061	0.3515	0.20675	0.2445	0.709125578784628	0.0933945422036367	-0.0751672226273199	-0.140159734425269	0.343166666666667	0.196833333333333	0.246666666666667	0.726706946916845	0.0875574437401982	-0.179588660731059	-0.213697660139499	0.0106785247316857	0.0090577723735025	0.00961280802050158	0.0189600754196275	0.020860557825838	0.0533479642715096	0.0259721387473434	0.0106187584864557	0.00889294823864947	0.00964145164931423	0.0154804508462614	0.0166365786677361	0.0431421091414702	0.021691542176265	2593.48102416568	2038.47482993004	2224.84684347369
85	0.417479970509219	0.430113358869642	0.521131537624235	0.63748064685832	0.505173938917603	0.573721144262991	0.551569453149433	0.286520307278356	0.162786439371122	2.83678638206402	5.93851053346225	6.16056276958261	0.222052236120362	3.32377638751859	0.316495876086265	0.354513049491288	1.13590019237381	10.4835501481568	0.3535	0.2185	0.25475	0.702663814787221	0.0801247630540728	-0.128674870533549	-0.144869566072138	0.359	0.2135	0.245333333333333	0.735730027130596	0.123524908706033	-0.0772159880302281	-0.137823082028053	0.0106923354801002	0.00924237987711479	0.0097454453773443	0.018456979740667	0.0203289382677644	0.0493824769877793	0.0246587423487509	0.0107292617886444	0.00916519914883026	0.00962386376780943	0.0148327998575086	0.0172987914081709	0.0425739371358976	0.0188587622214306	2598.34557708655	2100.01158075725	2269.97455029982
86	0.01801668830995	0.0809615149540602	0.123629464271131	0.738577486022423	0.862156256206725	0.0252983636341457	0.578208467127741	0.0173188046628558	0.171840259585465	10.0655969938598	11.2496116995026	11.3609925629789	0.11138086347637	1.29539556911914	5.00334614267376	0.30913988386601	5.66377534166895	10.3068666807208	0.331	0.20275	0.23475	0.716179245064821	0.110144831519634	-0.107045814697	-0.164145963214545	0.352666666666667	0.207333333333333	0.255666666666667	0.703191982981103	0.112798277846814	-0.107063227931411	-0.153501424876056	0.0105249649616387	0.008992310580423	0.00947977593753739	0.0185126080285947	0.0206333906720042	0.0548938629563414	0.0263612798601207	0.010686605925997	0.00906720564563423	0.00975695701621255	0.0155797281821546	0.0165938116984942	0.0418365386326758	0.0201942415367368	2539.53824202618	2016.76472342544	2179.80969531964
87	0.107591103704886	0.0563293582393231	0.0808331598624292	0.529120210163226	0.160055841993553	0.391706257529771	0.206432718896218	0.0359881432610393	0.065365874721404	6.08406588406433	12.2641230441441	12.6602039551035	0.396080910959427	6.57613807103917	0.733638772288032	1.59626922052485	4.39766637961475	13.2892883254195	0.3445	0.19975	0.2585	0.671612145591876	0.116242001201664	-0.128496458016451	-0.175919494961683	0.352833333333333	0.210166666666667	0.24	0.729194038199763	0.0846874733531865	-0.160739230510663	-0.16475636474271	0.0106285633167936	0.00894231240930515	0.00979218149388606	0.0199613711659329	0.019852577887413	0.0517061408231908	0.026736921341325	0.0106877546828692	0.00911261978599604	0.00955225747200135	0.0149836828187833	0.0172724506116345	0.0424641084118214	0.0203017696427981	2575.90110828309	2000.22261829733	2285.92843914551
88	0.815691957047554	0.925226292329705	0.916158945001847	0.40229813004198	0.790700008387083	0.740116701518945	0.773220695166693	0.408015017305543	0.894725562357958	0.940305088057357	1.93895572491601	2.64040206307618	0.701446338160167	1.70009697501882	0.110024098639769	0.0830388742542709	0.684577218415143	2.89294846124094	0.36175	0.21375	0.256	0.708634360964336	0.121744161937969	-0.154806370428163	-0.147215342285739	0.3585	0.216166666666667	0.248666666666667	0.689913121099981	0.143263324167939	-0.128724072749134	-0.161514594191974	0.0107471493596991	0.00916910600890301	0.00976112902383274	0.0188253915619506	0.0206827611519965	0.0494857251854859	0.0226204346284648	0.0107259684037899	0.00920661177060224	0.0096676009967465	0.0154954034328437	0.0171443314805037	0.0412312024290645	0.0195436293603714	2617.67376275485	2075.53176753905	2275.32529311819
89	0.339341009519055	0.117421220148891	0.0883835889285507	0.136616386780986	0.0603122885295589	0.844357274096611	0.696381240536373	0.074025483049102	0.201827999989545	3.36027645396098	10.1763019603823	12.3919646599024	2.21566269952018	9.03168820594146	0.038542763562873	0.152263872729236	3.19142442860903	9.77264060799419	0.35525	0.21275	0.23975	0.743025103800763	0.112103913083163	-0.0197549164889803	-0.0792279223156828	0.353333333333333	0.2095	0.2555	0.719499911929316	0.0961738391071932	-0.177998654436016	-0.204373322175214	0.0107042519241013	0.00915344806921293	0.00954885118899204	0.0179428366473476	0.0213426869069741	0.0538892439258533	0.0226540639343646	0.010691192414416	0.00910199418529118	0.0097548682065348	0.0152031181957074	0.0165939247371585	0.0406370402619905	0.0202459481477443	2602.54462421414	2070.30998274504	2203.16634736803
90	0.0309738160942127	0.0816384220749987	0.112632749475913	0.514397757471613	0.596288106554895	0.367952238036328	0.11816558510544	0.166636546819278	0.233179850026366	8.87685196302118	11.2259774353806	11.6510883382798	0.425110902899178	2.77423637525862	0.810568462213269	2.44146812579493	1.91294448683766	9.279905021697	0.367	0.2035	0.24	0.734118722126051	0.0850458515348523	-0.150272609029296	-0.155469143686219	0.358166666666667	0.2165	0.252166666666667	0.67976522422178	0.0979252111582206	-0.108570576805239	-0.156987218449623	0.0107802415002356	0.00900468862363404	0.00955225747200135	0.0189776116178734	0.0217589213396426	0.0532377254215451	0.0249629299036091	0.0107237657729901	0.0092117481050871	0.00971269724063757	0.0156298946174587	0.0169088886550036	0.0410746954943369	0.02110500574907	2629.35881411539	2020.86535384464	2204.31971234789
91	0.0834932119678465	0.253247415207443	0.0924847629937561	0.0347708459797363	0.231679380878423	0.28534793797415	0.0113469334945583	0.702507211420318	0.0885776572613294	6.66185734723695	7.79841121057689	12.2548042159178	4.45639300534094	5.59294686868088	1.14144149669119	6.41015773808431	0.145876781854895	12.3853464926184	0.35775	0.22225	0.239	0.728529234801084	0.112365279189935	-0.0492825143221341	-0.165832514198119	0.347333333333333	0.201166666666667	0.242333333333333	0.725809155498904	0.0969240511434916	-0.117952867253246	-0.136512057480456	0.0107210045573799	0.00929896252826362	0.00953860537480444	0.0178170876989321	0.0214926871710582	0.0521128607623373	0.0244665977695143	0.0106490913235568	0.00896601997552678	0.00958383375164313	0.0153668103414683	0.0170021990702578	0.0439763175466515	0.0203601816769875	2608.45051628754	2118.9639831877	2199.69801895105
92	0.265598956363557	0.325458395723704	0.384643366579854	0.484549069149973	0.48137968144598	0.453669157426198	0.190833795855068	0.138056478330706	0.248663244417535	3.96198019873918	6.95040183124001	7.4390094565606	0.488607625320583	3.47702925782141	0.561468521407733	1.71116879247893	2.19948920348179	9.05596060501889	0.34475	0.20925	0.24625	0.693688013896554	0.135448536791113	0.0077498829152217	-0.117580959991708	0.3375	0.1985	0.233333333333333	0.719902096736898	0.109435283079414	-0.0751963432119799	-0.139615034493983	0.0106303914020454	0.00909800008533614	0.00963596879910623	0.0189442475568026	0.0205776791340404	0.0176693753579875	0.0253002133296433	0.0105760484776073	0.00892124819376007	0.0094598725699115	0.0154033793999886	0.0171341691611721	0.0460379092388375	0.0215826757128415	2576.5438590205	2051.84511909265	2232.71088973233
93	0.808866087987534	0.702858936734966	0.785074964548039	0.70094537792437	0.560281525524016	0.790150477397282	0.349453664061222	0.916924598244418	0.918849478056505	0.968530203099363	3.80638101168006	3.95387128043876	0.147490268758702	2.9853410773394	0.0708173077218817	0.875440043007984	0.0108802459380968	2.60671255929093	0.34425	0.20375	0.24525	0.708103538057763	0.129476332388074	-0.00440519204796399	-0.119407531730002	0.346833333333333	0.2115	0.246166666666667	0.721302674135242	0.0971554766797543	-0.100466531080497	-0.171895241829911	0.0106267319748939	0.0090088039175027	0.00962276038924146	0.0189732256951432	0.0206048353080024	0.0547720898820854	0.0252415975237665	0.0106454990223958	0.00913376087895326	0.00963487077297098	0.0149388666290936	0.0168057188230738	0.0424383963259648	0.0206520506896193	2575.25725046794	2022.22914401686	2228.22525078954
94	0.265354247719861	0.422356565555228	0.532095536545048	0.809225197022648	0.717093801433194	0.353425572827029	0.160126922226735	0.181034593107093	0.428579503733567	3.96421530195948	6.0074453358975	6.06573170390038	0.0582863680028822	2.1015164019409	0.861119586570567	1.97302706619485	1.78911036961108	7.00288529000486	0.3395	0.19925	0.22925	0.70935955919799	0.12164690916858	-0.1735809547732	-0.201589527820079	0.3485	0.210833333333333	0.240833333333333	0.691807448440999	0.116226866024628	-0.0907791551987085	-0.14758139504701	0.010591315450948	0.00893390318187026	0.00940167083327366	0.0191004869086875	0.0213526340237611	0.0550439212671677	0.0269042599354879	0.0106574230155637	0.00912320864128409	0.00956357937540539	0.0155029629842701	0.0171531913866141	0.0432540101687133	0.0211691904513887	2562.81309439564	1997.44377321418	2153.47407517593
95	0.40002884850859	0.771795218153699	0.818291862274992	0.543927445686806	0.949922896141366	0.750768404390564	0.107757926436584	0.93211910447041	0.876399451974161	2.94598228248287	3.2890152244654	3.65732423940426	0.368309014938859	0.711341956921387	0.100886481161069	2.58679882341858	0.00725545796922233	3.09161734356844	0.34725	0.2155	0.24675	0.706760463676078	0.101301564236248	-0.0691035311721706	-0.132348047402919	0.344166666666667	0.202166666666667	0.2475	0.707110857335198	0.110803856611609	-0.0973235052110029	-0.1309853536572	0.0106484935064533	0.00919631236314536	0.00964254676442132	0.0183803135209949	0.0205776417101122	0.0517627839773972	0.024887921014542	0.0106261208036036	0.00898264976363689	0.00965238101349169	0.0155867396238968	0.0166838197843441	0.0435303534548462	0.0204849291411069	2582.9105604489	2084.61266842264	2234.94562408767
96	0.489141222521841	0.539894254310656	0.655696848316187	0.947369197121857	0.624922659903933	0.493093449717805	0.435549173963515	0.483482919662634	0.123086763348985	2.42422421883748	5.03060172035839	5.03495915103849	0.00435743068010197	2.61073493220101	0.469769019160594	0.607980575197871	0.490996961207202	11.3747661338126	0.345	0.215	0.2435	0.666232540766795	0.112811669210757	-0.111806326039976	-0.1755916022927	0.351666666666667	0.2085	0.249666666666667	0.715207657290054	0.107293670044704	-0.141928286709245	-0.183244964848966	0.0106322162323292	0.00918856435235825	0.00959947654692627	0.0191094861088146	0.0207010653485622	0.0516306777965657	0.0270733931870122	0.0106796834658419	0.00908598660445238	0.00968057166932995	0.0152920241951647	0.0168250794947775	0.0418758154851746	0.0204181307735686	2577.18550306091	2082.025537902	2220.32334836232
97	0.455434503472261	0.183625837725239	0.257461745988574	0.742493930763516	0.176369620930105	0.396114065747135	0.502037544397865	0.505147691916133	0.225027745403514	2.61174335561736	8.82560913135967	8.93355589851853	0.107946767158865	6.32181254290117	0.720090985914794	0.450626595233189	0.444105167549424	9.40260907835977	0.35225	0.20725	0.246	0.709492264511663	0.0696412836967744	-0.102633420273795	-0.145666320370001	0.344	0.212833333333333	0.240166666666667	0.687246866841809	0.129373541314385	0.00341083864472171	-0.106803772829876	0.0106837278030604	0.00906585978585751	0.00963267326327944	0.0189418476120796	0.0207322121270783	0.0526240029880107	0.0264749647684577	0.0106248973746625	0.00915475600748355	0.00955452583472396	0.0153756698737925	0.0170580090294702	0.0139956346128975	0.0209297399817964	2595.31344730644	2041.16103923985	2231.59150265911
98	0.783350430888053	0.2352864779828	0.280681223611988	0.443674541685057	0.109464859061174	0.592972961045757	0.968167417491601	0.371031902011737	0.4091006705717	1.07401477641906	8.03863467152041	8.62539520434075	0.586760532820335	7.55138042792169	0.285725316776734	0.00159255391918123	0.800205612054924	7.1926513326095	0.36125	0.2125	0.239	0.751360403244436	0.0731136301971968	-0.104120457566913	-0.166344193349007	0.3665	0.212833333333333	0.246833333333333	0.710753528984669	0.105747599436799	-0.17198386906877	-0.184390998859272	0.0107439254798867	0.00914952085444549	0.00953860537480444	0.0178982777892563	0.0215372627841085	0.0527608282290127	0.0249416656241712	0.0107771493667963	0.00915475600748355	0.00964364139493591	0.0154783423725471	0.0174533574242175	0.0412297434496692	0.0201771122076888	2616.53604337878	2069.00080811442	2199.69801895105
99	0.0676458265449463	0.0898347210217809	0.118271800935959	0.459876925086469	0.359226996973057	0.139675181327942	0.493200864699313	0.202970355555276	0.372984424920368	7.13737078154008	10.9531660788198	11.49936027894	0.546194200120226	4.36198949739992	2.18153402459029	0.469535658985478	1.62087118854106	7.56000242489346	0.34625	0.21	0.2615	0.714118558702683	0.0494636751218517	-0.157805180024288	-0.176778916268452	0.360666666666667	0.204333333333333	0.250166666666667	0.72442879724146	0.0902842374702389	-0.0446829879333391	-0.148550269051868	0.0106412916177336	0.00910996683571757	0.00982889508486557	0.0185223316013739	0.0195701612934042	0.0492954957623811	0.0258177452266264	0.0107401483464784	0.00901838548463559	0.00968703112743062	0.0155140930130181	0.0170706125131225	0.0435970132851197	0.0208181362301495	2580.37713607247	2055.8266824689	2298.48012015872
100	0.251648851952294	0.567972528891387	0.474606832008393	0.184614330396427	0.648060445127449	0.057702773373009	0.368668775047847	0.613865634446517	0.642748685206051	4.09248683663827	4.81329811807882	6.57337977820134	1.76008166012252	2.48089294156307	3.60221119206471	0.808146606246737	0.254584062791764	5.14110097480602	0.33525	0.208	0.24525	0.685400073474015	0.113660710336958	-0.0100303390463905	-0.108489290290723	0.353666666666667	0.2155	0.240833333333333	0.685301019491161	0.113444978585447	-0.0655040567117885	-0.180814623487496	0.0105586202214347	0.00907795156421872	0.00962276038924146	0.0189188996924418	0.0202084049496925	0.0539887638945942	0.0261698526009313	0.0106934771241295	0.00919631236314536	0.00956357937540539	0.0154923393591212	0.0173220279336031	0.0429806382383984	0.0218489423012493	2551.33777061219	2045.17894434895	2228.22525078954
101	0.318068835254966	0.606354249818119	0.710841975444421	0.807378638019149	0.900411048498913	0.283593427758826	0.846970200123038	0.145682010225668	0.699465125019959	3.52084348804055	4.522391234721	4.58183413348161	0.0594428987606079	1.06099064544105	1.14978850280204	0.0372434642376902	2.11689100009971	4.67573767184753	0.35225	0.20175	0.26025	0.693925691653872	0.116130892074365	-0.114397219826754	-0.163448237379735	0.341833333333333	0.203333333333333	0.247333333333333	0.703615894486933	0.0980024809761887	-0.151588775504367	-0.189288854526743	0.0106837278030604	0.00897573120282201	0.00981367020086806	0.0196069069205636	0.0200632275640728	0.0513909548222722	0.0253115400100346	0.0106088607654709	0.00900194211964325	0.0096501990108107	0.0155364923812857	0.0165869996925814	0.0426445633668688	0.0216114359967178	2595.31344730644	2011.27555677596	2293.27298752771
102	0.0757032741008058	0.291534284885169	0.331502037353183	0.408242775227071	0.889669930851553	0.0233935006097509	0.639800213628627	0.204891988164514	0.0848518479076417	6.88355733018034	7.32848443556213	8.01239676212208	0.683912326559948	1.12883943194174	5.13904595354688	0.219003550912021	1.60715638253168	12.5147498714533	0.345	0.21175	0.2415	0.702574945152961	0.0896613525228913	-0.0906960322728471	-0.148648295218114	0.367166666666667	0.215666666666667	0.252666666666667	0.733787512797687	0.10045674468307	-0.0946688187385225	-0.121891425709869	0.0106322162323292	0.00913770855350533	0.00957260112749785	0.0186247140405327	0.0207531806764412	0.0527392297719578	0.0262871050348122	0.0107812694365325	0.00919889056199516	0.00971907100919383	0.0149375618933545	0.0171915785568846	0.0412907284946193	0.0184757758777126	2577.18550306091	2065.06431549224	2211.2111533965
103	0.828140290053271	0.806471623591028	0.873174375241107	0.744279064255674	0.692345468577299	0.77644625560069	0.600499207297254	0.434239764228692	0.702550113035939	0.888756300759269	3.018894803281	3.12529604958036	0.106401246299356	2.23653974882109	0.0806294126396097	0.27424363497812	0.611456964103127	4.65030864811693	0.34075	0.205	0.25425	0.676289945724934	0.0857012971883487	-0.0646817267377248	-0.1470876315817	0.3435	0.209333333333333	0.247333333333333	0.708938952315836	0.0946862808608374	-0.0246306841752552	-0.111858161051272	0.0106007502896423	0.00902930031243097	0.00973914237482431	0.0194300751042673	0.0198545079734192	0.0524315139797753	0.0273727612466907	0.0106212183924477	0.00909933202856822	0.0096501990108107	0.0151853486021681	0.0166347130014962	0.0434964405810762	0.020740601734213	2566.12678259212	2029.02500843428	2267.82504141923
104	0.0809342264095861	0.089803562373769	0.0868212735560473	0.221973743989897	0.221604790482901	0.129610263700839	0.662905466012125	0.0709803945370352	0.184420754306798	6.73240154784071	10.9541595093579	12.4457248705185	1.49156536116061	5.71332332267775	2.29716632466807	0.190013398841984	3.26020171315758	10.0739612585403	0.35725	0.20175	0.2605	0.733952470858443	0.107123938020671	-0.138996373068398	-0.181184464878247	0.3425	0.205333333333333	0.2445	0.690140301215233	0.0886990676006649	-0.0538602000786879	-0.102710397511789	0.0107176794632298	0.00897573120282201	0.00981672343654005	0.0188430269532022	0.020231539393894	0.0509624211054142	0.0239410388905742	0.0106138212534789	0.00903474355326782	0.00961280802050158	0.0156715837323929	0.0167170990505711	0.0440117517481996	0.0216475147106084	2607.27805326573	2011.27555677596	2294.31700796278
105	0.933523448110272	0.792188889999109	0.58297318828939	0.11359467405988	0.2671253011296	0.804949473866062	0.94405909713939	0.605414754819953	0.838778353298669	0.432151842920575	3.13135630345641	5.63484135793988	2.50348505448346	5.2026895150193	0.0609826726667961	0.00492369751191291	0.266906134562305	3.46633425753926	0.35675	0.21025	0.25525	0.728269230795415	0.0970810472647986	-0.184785136343147	-0.172348443276796	0.359166666666667	0.209666666666667	0.250666666666667	0.722143472342795	0.107711472286231	-0.0867069658381303	-0.173855084006882	0.010714341664734	0.0091139453997912	0.00975173148130329	0.0184665738263232	0.0204775266785611	0.0495737244075059	0.0232016625347094	0.0107303567689665	0.00910465403737824	0.00969347337941995	0.0152690954211564	0.0170286134435311	0.0423421050554327	0.0203052985774933	2606.10123526774	2057.15085463707	2272.11879192912
106	0.701640717986971	0.951615535197177	0.977017280390228	0.867502080892405	0.994151473024763	0.454689790156885	0.780006168054214	0.542307021360058	0.879985016046848	1.41663222672287	1.61331286330096	1.64114584664276	0.0278329833417956	0.22451361991989	0.558934691700415	0.0780146327233524	0.37128066666628	3.05375804180134	0.34025	0.214	0.24	0.702508652215103	0.104775910017557	-0.0654215446400918	-0.164516853413071	0.3475	0.211666666666667	0.245333333333333	0.717605777098425	0.10565642212	-0.0949199158757691	-0.170972052057509	0.0105969862134667	0.00917300779657458	0.00955225747200135	0.0183653817848313	0.0206891803287708	0.0529922777497014	0.0262691684515435	0.0106502858785409	0.00913639323174561	0.00962386376780943	0.0150103479110556	0.0168850948333997	0.0425817763880744	0.0206253289717217	2564.80464876719	2076.83349167242	2204.31971234789
107	0.185604511382968	0.327025248386314	0.0500567787517897	0.00757957241714854	0.0552433852427666	0.417492209770538	0.0858794966872837	0.15958098362955	0.520686629530694	4.81819147149872	6.93366711987983	14.0638800932611	7.13021297338128	9.24568862176238	0.657363677997637	2.94996351835289	1.9781922067923	6.16442847607999	0.35025	0.20125	0.25575	0.713232799638674	0.118391983630112	-0.0722588485205449	-0.0737796467205229	0.358166666666667	0.2155	0.243333333333333	0.724061219148822	0.104662984075014	-0.160938040497329	-0.198208391535054	0.0106697887020068	0.00896740909978916	0.00975800071935945	0.0191736021000883	0.020232873958757	0.0527172936912858	0.022412991101069	0.0107237657729901	0.00919631236314536	0.00959724776659735	0.0149408018410047	0.0173373336860031	0.0414459529410947	0.0202052045198875	2590.40504595673	2008.52166512299	2274.25777309563
108	0.462476393467501	0.508658403922228	0.426258670119598	0.186251976145433	0.348091775434433	0.284115237821882	0.733259886420453	0.461175815467321	0.895912047589748	2.57167807738006	5.27820165316371	7.0252202462616	1.74701859309789	4.45354216888154	1.14729919178535	0.116139447090973	0.543039418316766	2.87960260740971	0.34275	0.2115	0.245	0.692471261502774	0.0824509481240222	-0.0977973144931037	-0.186615162552891	0.353166666666667	0.208666666666667	0.2515	0.74069181572787	0.0953542527288289	-0.113959837999588	-0.144403183275119	0.0106156754392981	0.00913376087895326	0.0096194473273386	0.0187774305879971	0.0204357267831832	0.0521782349696564	0.0273888118733061	0.0106900479266207	0.00908866031478805	0.00970417232329683	0.0148411379058963	0.0167676550132405	0.0420304383819758	0.0191480605227467	2571.37083351332	2063.74915741376	2227.10046686266
109	0.0556784786915999	0.145535014489121	0.139439786368984	0.22951651994839	0.492178096497647	0.341043873216784	0.661445153527596	0.0118681576619118	0.0593155376897149	7.574352638243	9.53737652738346	10.9812316205644	1.4438550931809	3.40687898232136	0.906503406453339	0.191772867312466	6.33045931082597	13.573146021083	0.35175	0.19925	0.2595	0.692256122350489	0.109801800249471	-0.144172176003377	-0.14602004578126	0.3425	0.202833333333333	0.237333333333333	0.71257455918874	0.103901903147254	-0.0929114431735526	-0.158462675426773	0.0106802622978734	0.00893390318187026	0.00980448565552955	0.019787251281356	0.0200721540680975	0.0513939469986226	0.0249208114688516	0.0106138212534789	0.00899368830490439	0.00951569153050702	0.0154218272100331	0.0170948719925939	0.0446940453840519	0.0216972635851456	2594.09292814641	1997.44377321418	2290.13313158092
110	0.551017807325365	0.639026915252548	0.746931845894829	0.963254878922155	0.703365863322622	0.516220673299789	0.153453371908028	0.909857931741384	0.923636687557388	2.10442632250124	4.27862924776127	4.28075164390248	0.00212239614120335	2.17632532140124	0.421437412822343	2.03758233892768	0.0128182566131727	2.54544011138326	0.3565	0.21875	0.25	0.731825893696319	0.0971259795473675	-0.11316069783918	-0.165999620833923	0.350166666666667	0.206833333333333	0.249	0.703653388947873	0.110059724728053	-0.0744480877463398	-0.157621673258838	0.0107126679976472	0.00924618649673292	0.00968487988821878	0.0179028692970736	0.0207613858025859	0.0501925746677639	0.0237733872952951	0.0106692034408452	0.00905912173563687	0.00967193223386973	0.0155418585029866	0.0168112451406198	0.0430418186986671	0.0210071708246421	2605.51119230511	2101.28527806238	2249.34057847523
111	0.666905187181888	0.650895907531027	0.74695585189494	0.764285622187779	0.606838174580348	0.318498545768657	0.983802115055022	0.512594088809016	0.776345029085628	1.56695655582007	4.19063451961847	4.28054922175943	0.089914702140959	2.71359266593936	0.995102182263508	0.000412188779591816	0.428768006169776	4.02974526245127	0.36125	0.203	0.24825	0.716563018578951	0.126567107563399	-0.136806030331105	-0.177457818732978	0.3515	0.202833333333333	0.2425	0.721242211002431	0.105523201363494	-0.061406585554117	-0.127552631363977	0.0107439254798867	0.00899644196246449	0.00966217613034387	0.0192773667365627	0.0211120048048751	0.0524155703859199	0.0246630084793177	0.0106785247316857	0.00899368830490439	0.00958607434827758	0.0154565740188219	0.0171534768913482	0.0444913118989208	0.0206524450045031	2616.53604337878	2018.13314496341	2241.61757476475
112	0.837442604643654	0.562929684102858	0.532660959233863	0.271559032270046	0.266350324268765	0.5371236075225	0.793568527522792	0.969719903016465	0.588615818948203	0.850130700779118	4.85200816972065	6.06086303125994	1.20885486153929	5.21073233048082	0.380896925484194	0.0684761736574728	0.00144093030939985	5.58779933904149	0.351	0.2065	0.245	0.714608313928468	0.105374848263083	-0.174791733721943	-0.182237139150854	0.345	0.208666666666667	0.245333333333333	0.704896578698042	0.105958518514645	-0.0428429690482068	-0.153332291849626	0.0106750399642868	0.00905372077821958	0.0096194473273386	0.0188436162039809	0.0208418842279966	0.051632719684813	0.0249895500976981	0.0106322162323292	0.00908866031478805	0.00962386376780943	0.0153186208451924	0.0168023731273375	0.0436059496099645	0.0212906378351351	2592.25392561866	2037.12943943169	2227.10046686266
113	0.484820872917716	0.258423116859141	0.216357219454892	0.179064716037261	0.131237221428325	0.594972178001125	0.131051513788086	0.834464070375966	0.136934961665453	2.44767917651916	7.73173662189947	9.53710600249906	1.80536938059959	7.0894268259799	0.282645966335622	2.28000425922255	0.0436725232648314	11.038812826841	0.3445	0.19725	0.2435	0.708037131344435	0.1291507232234	-0.00584449455361177	-0.0889460684370952	0.349666666666667	0.209666666666667	0.245333333333333	0.716403797543205	0.131925278134141	-0.134870228957217	-0.192057934958911	0.0106285633167936	0.00890004630112007	0.00959947654692627	0.0193877397219337	0.0207156941020773	0.0561374810366672	0.0251268149221599	0.0106656843594714	0.00910465403737824	0.00962386376780943	0.0151729306698405	0.017001008126319	0.0423017930792957	0.0201095644269511	2575.90110828309	1986.26559753929	2220.32334836232
114	0.956347120267576	0.704694154345489	0.692378597532473	0.331947909896746	0.352780972151691	0.871653476493618	0.583921103950622	0.984855371134417	0.197022931236143	0.319360414356197	3.79278520114167	4.73406896147935	0.941283760337683	4.41470854712315	0.0261011750135367	0.299938299614951	0.000360320778781897	9.85359693084277	0.36125	0.21625	0.245	0.676040377179594	0.119773362006438	-0.0704223879418397	-0.183858735500427	0.359666666666667	0.211666666666667	0.245166666666667	0.720860523797667	0.10502989380542	-0.0621837244088666	-0.139743482355785	0.0107439254798867	0.0092078966887512	0.0096194473273386	0.0193120820459562	0.0212922749173968	0.0518707652873256	0.0265613138350135	0.0107336332720746	0.00913639323174561	0.00962165652308558	0.015208497328923	0.0173006381003721	0.0430067785436071	0.0201859718760142	2616.53604337878	2088.48227654692	2227.10046686266
115	0.0568896449264996	0.0668712117020781	0.0497696879802873	0.130000447323859	0.161405776476065	0.118058153898736	0.00978045370366001	0.405717890509354	0.119016932023398	7.52617735569584	11.7879015172766	14.0804007016959	2.29249918441928	6.55422334600007	2.44289512045361	6.67445275182763	0.691313733243078	11.4797906266123	0.337	0.19275	0.2445	0.714397710089148	0.151776857845211	-0.00800742452787715	-0.118367662058744	0.352166666666667	0.214	0.251833333333333	0.741533924248038	0.105096896014952	-0.062947410831656	-0.17974404100815	0.0105721987161066	0.00882256411531162	0.00961280802050158	0.0193396000622475	0.0203962921425325	0.0567613017775589	0.0251475078038789	0.0106831511098831	0.00917300779657458	0.00970843858030794	0.0145605188365914	0.0167380786275156	0.0419583754148311	0.0195863561325887	2556.10205184066	1960.74405261231	2224.84684347369
116	0.704786381686266	0.862621403863335	0.920609298254988	0.856820635200332	0.881184219831971	0.484001367240735	0.771868071042849	0.306404249757406	0.647718658196931	1.40319327102043	2.55184020315937	2.58439259957959	0.0325523964202148	1.18119932855916	0.489833989558974	0.0840607079171605	1.04611191681397	5.10034786525876	0.358	0.21275	0.2515	0.710810599033678	0.15307425916948	-0.0421768154287193	-0.15143995509824	0.351166666666667	0.210333333333333	0.2425	0.719099990034104	0.127167425671	-0.0458611679680617	-0.146292891083063	0.0107226623440203	0.00915344806921293	0.00970417232329683	0.0187391234113632	0.0208223728523863	0.0519134059294721	0.0236153384539479	0.0106762029813738	0.00911527043969105	0.00958607434827758	0.0151249120523593	0.0171796207869298	0.0436840511317929	0.0201852267679049	2609.03511552692	2070.30998274504	2255.90828409562
117	0.876012449697826	0.297306278384539	0.180138915344298	0.0891412898842602	0.0504995632306978	0.417194776025336	0.748798207616033	0.870169347477256	0.136483456218743	0.688044014961633	7.26188030616322	10.1516929751015	2.88981266893825	9.46364896013984	0.658203829556442	0.102543683377007	0.0267137394166639	11.0492891351679	0.34925	0.2095	0.23525	0.746946861299754	0.0642750935218653	-0.178260072478088	-0.253031777463036	0.357166666666667	0.212166666666667	0.236666666666667	0.709165198278956	0.118121041035802	-0.103823648527653	-0.166205367079153	0.0106627419448701	0.00910199418529118	0.00948676541867957	0.0178823126557958	0.0212118684007627	0.0524432365022284	0.0270526484196404	0.0107171240460468	0.00914427662577065	0.00950646960022004	0.0153389761753437	0.0176548007587615	0.0433970072532985	0.0208758099346039	2587.92449182528	2053.17381601723	2182.17027630065
118	0.632581676927653	0.756379410998265	0.840930406887975	0.842601340305777	0.785952198816643	0.73159581992753	0.410189640776592	0.29249163431197	0.361358745842396	1.71961543534417	3.40639114077931	3.44582005996199	0.0394289191826829	1.72620462461782	0.117651407548692	0.678250989905791	1.10811701456441	7.68316995098866	0.349	0.2125	0.24075	0.734347769256521	0.0844049085237316	-0.193703222011989	-0.19595766764183	0.345666666666667	0.205666666666667	0.25	0.725060690534747	0.109526989586904	-0.118331677480657	-0.165701670143171	0.0106609721960092	0.00914952085444549	0.00956244942310728	0.018004067272609	0.0209476206110874	0.0509504238848084	0.0247721388848244	0.0106370665459732	0.00904017736816421	0.00968487988821878	0.0151254943014451	0.0166158790620244	0.0425149669080889	0.0200336807451987	2587.30160422285	2069.00080811442	2207.77158750258
119	0.843714129253759	0.929725555149968	0.944300625109931	0.543773984110188	0.838555002784899	0.681214187117453	0.69460229174286	0.610858429959788	0.531974059582318	0.824017618921062	1.88776867594061	2.25635841922121	0.368589743280609	1.43234080030015	0.168762248747953	0.154148204248486	0.25892678256605	6.06677797443202	0.348	0.20925	0.248	0.693993894367812	0.106348546376106	-0.0991268080396293	-0.163749774066764	0.352	0.206	0.2525	0.722822604585947	0.113800696365246	-0.112415201461992	-0.148844116569146	0.0106538609140625	0.00909800008533614	0.00965891543205871	0.0190263356700662	0.0205497695592465	0.0520929492318947	0.0260727809511854	0.0106819966544772	0.00904560177410701	0.00971694831427394	0.0152828759892876	0.0167170779450585	0.0422775632992507	0.019513574044172	2584.79904657777	2051.84511909265	2240.50893729177
120	0.946031243416245	0.831550561416272	0.87706348266258	0.6043043614359	0.60694642480376	0.711660032540163	0.80821249096966	0.955053300414228	0.986250572247722	0.371666711478611	2.81608709241846	3.08463968582146	0.268552593403001	2.71297297434285	0.1366245140307	0.0589191529779782	0.00317669315700186	1.3774965972472	0.34175	0.206	0.2525	0.664434714332106	0.133616563544359	-0.0868124094006277	-0.173528019683627	0.345333333333333	0.204	0.253	0.69551209567014	0.110471377542317	-0.0699782301212712	-0.144003235607624	0.0106082390677275	0.00904560177410701	0.00971694831427394	0.0196102814908343	0.0201030981694303	0.0521792726742826	0.0267039004147553	0.0106346442789866	0.0090129138633493	0.00972331072144117	0.0157148783654686	0.0164706973400474	0.0430158772459847	0.0210561450963867	2568.75769865269	2034.43407992503	2260.2601819841
121	0.910829722499159	0.967207133411216	0.976942834461761	0.60643991318779	0.893222129069692	0.519673072009267	0.802431424562507	0.696971224448594	0.972271736067686	0.536377651558723	1.37759535853547	1.64298710827643	0.265391749740957	1.10660945671771	0.414542098262245	0.0626008557956084	0.151641886932339	1.75228426867873	0.34225	0.20975	0.24275	0.713705093434374	0.0856102126693622	-0.209498274818119	-0.198402400139716	0.3485	0.211833333333333	0.246166666666667	0.715012804670178	0.110433296005748	-0.172214300388291	-0.195412356078611	0.0106119637974231	0.00910598309981449	0.00958943154460546	0.0184407517781118	0.0205536111404968	0.0507883620426891	0.0255615473830541	0.0106574230155637	0.00913902330583545	0.00963487077297098	0.0150682829855825	0.0168886457618907	0.0414172099509289	0.0202187562004213	2570.06648717121	2054.50100336856	2216.91648009573
122	0.0806954212811349	0.299355844040702	0.144991370568567	0.0571483564707813	0.390318839386605	0.30673561904836	0.0392927575022572	0.133414120744469	0.017047876196309	6.73909406646271	7.23846821837651	10.8567357234788	3.61826750510227	4.11764165701607	1.04467957290399	4.24816533508783	2.2523214960238	17.0545378919998	0.363	0.226	0.25625	0.72562347562368	0.0963746103603169	-0.0718654627016581	-0.157215685111039	0.353	0.208666666666667	0.243	0.72594220295306	0.120134836771196	-0.0566529872935077	-0.100262709043255	0.0107551539583743	0.00935445096606093	0.00976425312399954	0.017812604317455	0.0206746705471082	0.0489589769951481	0.0232953060780723	0.0106889020162576	0.00908866031478805	0.00959278430672647	0.0151182401220112	0.0172058758363084	0.043712615895366	0.0190346338865519	2620.49911817811	2137.59095595261	2276.39150055659
123	0.969831598050313	0.935605455909965	0.734066905093287	0.108894256656441	0.3870372041158	0.925098295451245	0.715767104102746	0.886841677818838	0.957556766052584	0.246061800102325	1.81857097888133	4.38876672369952	2.57019574481819	4.14270492359719	0.00883857068947691	0.13258464082719	0.0202497831796791	2.04064060816122	0.35175	0.2065	0.24475	0.706793868578092	0.106576266118046	-0.0947958732455066	-0.169419780631104	0.352666666666667	0.2035	0.246	0.734312255595102	0.1260792782034	-0.0678047318531316	-0.105378402569263	0.0106802622978734	0.00905372077821958	0.00961612987260797	0.0190312809769475	0.0208900401801515	0.0530425217889928	0.0261019125449524	0.010686605925997	0.00900468862363404	0.00963267326327944	0.0152000081598634	0.0170601717498985	0.0439076188954493	0.018614680918352	2594.09292814641	2037.12943943169	2225.97433140161
124	0.715231818221187	0.81292191768074	0.877000943167324	0.731372669651927	0.785889759245699	0.31011288621962	0.886192975827082	0.596773289458647	0.944041845433617	1.35874989731747	2.96744250533811	3.08529749680019	0.117854991462082	1.72654759948273	1.03019494022737	0.0204842165931041	0.279890052193878	2.26028518658305	0.3375	0.1985	0.246	0.693940804891572	0.11489576315842	-0.0630962202537183	-0.116731812967443	0.347333333333333	0.199666666666667	0.250666666666667	0.710965439184003	0.128982788727032	-0.124190508080525	-0.160038956410018	0.0105760484776073	0.00892124819376007	0.00963267326327944	0.0194148322536051	0.020259573802836	0.0546838022865153	0.0260910373166627	0.0106490913235568	0.00894091239201264	0.00969347337941995	0.0157140833777876	0.0166715086674006	0.0431404906302699	0.0200953901121128	2557.45319867656	1993.26375003647	2231.59150265911
125	0.789355414830305	0.216011892866621	0.217094505109108	0.270969629499627	0.0756080650296901	0.333674470275059	0.578284782089699	0.713105609347936	0.298763938373246	1.04917488346473	8.31366947988499	9.52550134212288	1.21183186223789	8.47632645865815	0.934584507695035	0.309015761815317	0.135194741427767	8.39855839328664	0.35575	0.20775	0.25175	0.721687745876532	0.0659135360672686	-0.0535561417639296	-0.105292795492232	0.346333333333333	0.203166666666667	0.2485	0.687510386796233	0.0816933400465526	-0.178016030737185	-0.211895126766638	0.010707627907137	0.00907392620745889	0.00970737272863499	0.018735814982179	0.0205433669769011	0.052498818229027	0.0251156486513547	0.0106418937567118	0.00899919323331466	0.00966543249382284	0.0159103748889405	0.0166440019572488	0.0421472635693739	0.0228212360545589	2603.73452347511	2043.84116202271	2256.99824843739
126	0.440970685511326	0.357258934284543	0.396133471021171	0.402635878592461	0.327816699790561	0.33741198344652	0.846970200123038	0.167623780310533	0.232462470231127	2.69562856309858	6.62163196043912	7.32207198656033	0.700440026121214	4.62644342346175	0.920239925904752	0.0372434642376902	1.90406715797326	9.29056389112404	0.344	0.20175	0.23675	0.714783831002648	0.103395869707352	-0.0787921198023984	-0.141556654184632	0.353333333333333	0.203333333333333	0.248833333333333	0.751570717376783	0.0988885419788201	-0.176496444095865	-0.212664934728319	0.0106248973746625	0.00897573120282201	0.00950762410952936	0.0189456342254762	0.0210325977849141	0.0552443154247876	0.0263578887813115	0.010691192414416	0.00900194211964325	0.00966976757633129	0.0148733528859829	0.0169031237255312	0.0421131417688059	0.0198803676497908	2574.61228519346	2011.27555677596	2189.21870134131
127	0.901543238906613	0.544330980434039	0.520023064284192	0.278533066423212	0.231708288249995	0.706196192891255	0.635888924934874	0.571262358253829	0.547236421902819	0.577588565542101	4.99596312972062	6.17019667022032	1.1742335404997	5.59260810467822	0.142106083327235	0.224159203760792	0.320574895917161	5.93604692860517	0.3505	0.20925	0.252	0.73511727563044	0.0652194618678644	-0.108680073471231	-0.134081969644253	0.346833333333333	0.205333333333333	0.247	0.712948915505294	0.109498446627456	-0.122605146313728	-0.18384214324087	0.0106715423396974	0.00909800008533614	0.00971056885943285	0.0182086564119048	0.0203083935205555	0.0514049220720841	0.0245194473210114	0.0106454990223958	0.00903474355326782	0.00964582920284748	0.0153836885345756	0.0167926484272215	0.0428325852729601	0.0209974576710222	2591.02243723562	2051.84511909265	2258.0868856174
128	0.0852654180163887	0.136709489862331	0.152146046680086	0.322949013324511	0.394227196279323	0.0578737304057734	0.436287632351003	0.0582674119698006	0.0307007704937822	6.61421331776364	9.72524836492084	10.7022143172617	0.976965952340834	4.08800099949804	3.59729318364589	0.606027042622372	3.58602638345837	15.4449213419147	0.33625	0.209	0.238	0.731482523375559	0.115353322820179	-0.0651773545361906	-0.151281986241634	0.354666666666667	0.2155	0.254666666666667	0.702773677002598	0.118723491480506	-0.119320420026491	-0.149327749735794	0.0105663992517117	0.009094000793117	0.00952488118985431	0.0179445185371834	0.0206716118935685	0.0540788477523313	0.0249419143670811	0.0107002971589931	0.00919631236314536	0.00974439605131997	0.0152347950353905	0.0167130054783447	0.0407960551140978	0.0193768982141465	2554.06693870989	2050.51491126911	2195.05433286041
129	0.189658294226054	0.345267370475439	0.164413457170495	0.0541466869382535	0.224024486857135	0.80446888631257	0.0472849942467121	0.903001938546904	0.0959032357251228	4.76721426555741	6.74302408733638	10.4511952883986	3.70817120106221	5.68398102284118	0.0612897777245962	3.9352186141532	0.0148523081261374	12.1445854557722	0.35275	0.2015	0.25375	0.700951439191185	0.126277137021559	-0.022116304439546	-0.105867604419135	0.355166666666667	0.218	0.254833333333333	0.69649620046894	0.0993467380092666	-0.108968257864345	-0.204424973130281	0.0106871804823972	0.00897157285874555	0.00973282244091266	0.0194899274681765	0.02045629663932	0.0536765164648477	0.024718270681822	0.0107036880207899	0.00923475177360822	0.00974649423396455	0.0152293571990853	0.0166904466559804	0.0406131089064434	0.0209444315283443	2596.52958376706	2009.89938784055	2265.67025846738
130	0.496822798085061	0.786094933430649	0.825265958007981	0.519780955832577	0.876415381012271	0.25172637544597	0.831424880408632	0.53771672306401	0.683946261655616	2.38291561872029	3.17879396120406	3.59312188490003	0.414327923695964	1.21020626617974	1.31369704051394	0.0453155375562346	0.379787988655153	4.80335544247299	0.357	0.20275	0.24875	0.720017524863562	0.0981353645857599	-0.0730372143283961	-0.190232320652114	0.345833333333333	0.2045	0.243333333333333	0.718423778873284	0.0995563731688058	-0.109071999079963	-0.18572118556628	0.010716012152766	0.008992310580423	0.00966868452687542	0.0191043824298566	0.0208555473058044	0.053428518976269	0.0262654661004519	0.0106382755133242	0.009021117740205	0.00959724776659735	0.0153066577292354	0.0169102692852421	0.0435421977435962	0.0214828839547146	2606.69018880807	2016.76472342544	2243.83083179254
131	0.24257739948135	0.342548798932338	0.416864077956388	0.556720012182967	0.56868656308523	0.739098559315455	0.540543520173556	0.0913782652552745	0.292592903117963	4.18093696958022	6.77096343724043	7.1163786502002	0.345415212959779	2.93544168061999	0.110920521423395	0.374533339254413	2.84992384294492	8.4747857205273	0.35525	0.20675	0.23375	0.699910596685435	0.102583868932445	-0.141266012823103	-0.188664705590084	0.352	0.211833333333333	0.2485	0.717081629721733	0.11092120860195	-0.0533287983165357	-0.119093322072755	0.0107042519241013	0.0090577723735025	0.00946574185600063	0.0192536440258804	0.0216863408970052	0.0537772490356537	0.0272985999729692	0.0106819966544772	0.00913902330583545	0.00966543249382284	0.0151071463029743	0.0168967067726987	0.0427116693132033	0.019673794939349	2602.54462421414	2038.47482993004	2175.07182526818
132	0.960803139895614	0.71557544286251	0.811309926032725	0.925296296349784	0.489376841228792	0.605646405116724	0.894899149221212	0.909805796779431	0.425143942309118	0.295871076181356	3.71205766906132	3.72084943540176	0.00879176634043688	3.4249783592204	0.266563458844757	0.0174524298199685	0.0128331517553306	7.03597360951147	0.3395	0.20175	0.2485	0.724215875747942	0.0632742075929946	-0.162277427962352	-0.194290145886272	0.3445	0.202833333333333	0.2495	0.714209018365084	0.0981213752705439	-0.0515175184173526	-0.137590939865473	0.010591315450948	0.00897573120282201	0.00966543249382284	0.0186204785733355	0.0200356467756579	0.0521282800190074	0.0267796482728585	0.0106285633167936	0.00899368830490439	0.00967841468709766	0.0154356935315663	0.0165767735304509	0.0437924599569411	0.0210092571079981	2562.81309439564	2011.27555677596	2242.72487263084
133	0.832358165753642	0.915104574946601	0.863759402570044	0.278909270268376	0.671592695084993	0.890979876179662	0.952192128051203	0.353463303217511	0.883245233382063	0.87125641106104	2.04934768977546	3.22174468083904	1.17239699106358	2.350488269778	0.0187866550695617	0.0035945037016063	0.860984606069906	3.01893333615746	0.348	0.2115	0.2425	0.733500941465116	0.108216619686837	-0.127474215283239	-0.125109557083521	0.349333333333333	0.212	0.250666666666667	0.720890730372009	0.110977871983789	-0.0685199843386999	-0.127866003424879	0.0106538609140625	0.00913376087895326	0.00958607434827758	0.0180547565108463	0.0208709507261959	0.0520405194105883	0.0226567121179093	0.0106633311443153	0.00914165110318952	0.00969347337941995	0.0149753731709825	0.0167086038881417	0.0422699699814996	0.0194536267237611	2584.79904657777	2063.74915741376	2215.77813859026
134	0.293672165279252	0.487492010616758	0.594898209830773	0.770204331469446	0.769110951822658	0.751335685726141	0.630953922013125	0.0643154931089191	0.541158436497889	3.71714165383673	5.45023303449852	5.5355599032373	0.0853268687387754	1.81841824940057	0.100412076275461	0.230769391819194	3.42245010815168	5.98793835628875	0.35075	0.213	0.2405	0.725216905423585	0.0937903633413125	-0.0581042849851416	-0.162192578516304	0.347666666666667	0.209	0.256833333333333	0.711508847310818	0.108676234384498	-0.102664587786262	-0.17518968151494	0.0106732927599298	0.00915737018550398	0.00955905658427602	0.0182251788317831	0.0210641967434857	0.0531865025316821	0.0256240359619675	0.0106514789949644	0.009094000793117	0.00977152636361631	0.0152472964229853	0.016372338661412	0.041560666024738	0.0202958159068563	2591.6387303362	2071.61766472613	2206.62233144063
135	0.039172751018291	0.0465294074318461	0.0636723651578174	0.446993810396574	0.286405360631663	0.430431287898091	0.00670457934508238	0.615919095659956	0.17585671778666	8.35752238251735	12.7879650639952	13.36622848548	0.578263421484735	5.00870610296261	0.621659460222872	7.35045479432665	0.251645087268116	10.2309954704215	0.344	0.193	0.24475	0.743306340436372	0.0766500578614615	-0.132016303028721	-0.171131563497898	0.351666666666667	0.215333333333333	0.249166666666667	0.711102660690902	0.123041078575974	-0.0494768557058838	-0.105442820269261	0.0106248973746625	0.00882691663201904	0.00961612987260797	0.0188154774750757	0.0204818667358439	0.054635774018603	0.0261561302398737	0.0106796834658419	0.00919373192984456	0.00967409497065204	0.0150379370207634	0.0168739837461313	0.0422425966340388	0.0190525239652706	2574.61228519346	1962.17548891858	2225.97433140161
136	0.61250980379135	0.393366157876225	0.502703466946504	0.824096931526603	0.341273796630981	0.877297975019941	0.991970477013939	0.179929821843756	0.725188497194753	1.81115819143815	6.27250810011901	6.32191592103845	0.0494078209194413	4.5107577296003	0.0238379416641692	0.000101277746580308	1.79820360694794	4.46282939812492	0.346	0.20775	0.2425	0.722156548090269	0.120401483645453	-0.067079406023662	-0.159529723628091	0.3475	0.207666666666667	0.254333333333333	0.682669763839075	0.0880943488161995	-0.135361009968817	-0.190845992485748	0.0106394830372368	0.00907392620745889	0.00958607434827758	0.0184749543440383	0.0208171450935103	0.0535974631674722	0.0251098347147101	0.0106502858785409	0.00907258325917202	0.00974019405014663	0.0157829696521923	0.0164360514939763	0.0415688697567822	0.0221185652949808	2579.74101983663	2043.84116202271	2215.77813859026
137	0.412644697451301	0.635894425048209	0.728856930247919	0.718039753214362	0.814958153819508	0.460568790682114	0.349225479823556	0.806394610390549	0.344971631793555	2.86665395567979	4.30189203046029	4.43227069115892	0.130378660698625	1.56561673547913	0.544512020756883	0.876269475500521	0.0600641292112414	7.86142781812534	0.3425	0.21175	0.249	0.710907488116547	0.0807369089872184	-0.0753901793791085	-0.133460495313933	0.349666666666667	0.204	0.251166666666667	0.698514328702221	0.0939273040238851	-0.111967049929489	-0.168915542458678	0.0106138212534789	0.00913770855350533	0.00967193223386973	0.0183879455243675	0.0201960091930151	0.0519341992269356	0.0254976272278639	0.0106656843594714	0.0090129138633493	0.0096998984595806	0.0157598773518725	0.0166633058498554	0.0426852269325779	0.0216121720506537	2570.71921541988	2065.06431549224	2244.93545315024
138	0.627406004715048	0.783269151150859	0.500507273994756	0.0763642325116023	0.331053140296037	0.790427883951965	0.335279910112259	0.947314477621718	0.221154431301289	1.74304810012109	3.2006913721998	6.34132293500079	3.14063156280099	4.5982748348797	0.0706257325055049	0.928396616616737	0.00436650931442273	9.46216500135513	0.34625	0.2135	0.24875	0.709838764636626	0.0729980227671281	-0.100885772543779	-0.199296094607178	0.348833333333333	0.2055	0.249333333333333	0.73097330247484	0.105883705859789	-0.0729437802536842	-0.127147688306093	0.0106412916177336	0.00916519914883026	0.00966868452687542	0.0184070336078602	0.0203383688389277	0.05131708418165	0.0266228654854754	0.0106597905707359	0.00903746163789525	0.00967625578796614	0.0150892178284167	0.0167439663813599	0.0431960889744931	0.019613475426875	2580.37713607247	2074.22855584974	2243.83083179254
139	0.639304501228714	0.943365693071564	0.108590602015978	0.00153055203158489	0.0391881963155029	0.790184636156969	0.338404138927	0.969989545444247	0.672256775847322	1.68934830946091	1.72256825473596	11.7640360027981	10.0414677480621	10.0746876933372	0.0707937028982997	0.916467747187198	0.00141536972114409	4.89925029593352	0.34725	0.20275	0.252	0.701522713978998	0.0896287340012041	-0.158415866012311	-0.243687847867366	0.344666666666667	0.210666666666667	0.251666666666667	0.695791125646782	0.0884797577447708	-0.160675965751357	-0.135094899707092	0.0106484935064533	0.008992310580423	0.00971056885943285	0.0192532458007064	0.0202519464940701	0.0515763283435543	0.0275465911834297	0.0106297824020407	0.00912056486533825	0.00970630640201321	0.0153622981844314	0.016462110681904	0.0411385062915652	0.02007963279279	2582.9105604489	2016.76472342544	2258.0868856174
140	0.770212971715255	0.977948138940178	0.991129484582714	0.909409634191019	0.999518775237894	0.612821138671309	0.37725802561528	0.597510504449251	0.974565505586206	1.12844164005946	1.1781926648182	1.19113928783918	0.01294662302098	0.0626976477797143	0.2560871950609	0.779617898047945	0.278767007879651	1.70006260254265	0.34425	0.2055	0.2475	0.695761178349477	0.0881002223230427	-0.184063898106218	-0.214689117863641	0.349166666666667	0.212833333333333	0.252166666666667	0.688371700966277	0.090089853385881	-0.173967862170938	-0.211025338464078	0.0106267319748939	0.00903746163789525	0.00965238101349169	0.0191192989279456	0.0203749713682826	0.0512821083469751	0.0272067789551832	0.0106621523870436	0.00915475600748355	0.00971269724063757	0.0154739167266975	0.0165929068046111	0.040642558708651	0.0216965566013176	2575.25725046794	2031.73260659874	2238.28763990457
141	0.954609008857585	0.614088266344229	0.487455535339169	0.158020474392826	0.189709398601177	0.657664967187369	0.68652421078081	0.785217147610205	0.838362237392519	0.328362000444031	4.46443362538048	6.45750150988169	1.99306788450122	6.12913950943766	0.196372455613528	0.162873945990214	0.0742707431381859	3.47029005935506	0.3545	0.2045	0.25375	0.693199724806243	0.0750693831401758	-0.123162585129315	-0.211703833415667	0.358833333333333	0.207833333333333	0.251333333333333	0.726092215842852	0.115712056917539	-0.0715038579688284	-0.133714219855383	0.0106991640353594	0.009021117740205	0.00973282244091266	0.0195098747786149	0.0204099797143142	0.0516724507899805	0.0277165719322073	0.0107281654012953	0.00907526857422366	0.00970203634290472	0.0152760251586441	0.0169987442305847	0.0426872343398338	0.0194059374331609	2600.75158837974	2026.31127435448	2265.67025846738
142	0.720085322751314	0.206631227129909	0.291825334255072	0.863820931219697	0.128362921389314	0.655901198946266	0.309867642736606	0.615437481238481	0.446473590173177	1.33818894563956	8.45493410792187	8.48435058941686	0.0294164814949909	7.1461616437773	0.1985408718283	1.03123983996556	0.252332469917746	6.83299150777453	0.346	0.20375	0.24375	0.731714345518667	0.081003614507542	-0.053642611861105	-0.132667474680012	0.350333333333333	0.212166666666667	0.248166666666667	0.69409394647418	0.125449369664282	-0.0978641923531457	-0.164326458144113	0.0106394830372368	0.0090088039175027	0.00960281603426276	0.0184950514481321	0.0206371176553465	0.054275670432078	0.0257003760531968	0.0106703736054969	0.00914427662577065	0.00966108971277724	0.0154414547467943	0.0168803655313438	0.0421665266823525	0.0205860761513854	2579.74101983663	2022.22914401686	2221.45625552876
143	0.391839378470128	0.532884152033081	0.644326490252883	0.836524391716163	0.711945626558319	0.55368538120717	0.352249920545273	0.154236291581067	0.574784026217701	2.99861102502473	5.08558432826248	5.12816102238139	0.0425766941189067	2.12954999735666	0.350756189820459	0.865335370348475	2.02984544407445	5.70333824520663	0.34275	0.201	0.24275	0.719915512530011	0.127219180040769	-0.0726008130898192	-0.150589950216601	0.3485	0.208666666666667	0.255333333333333	0.727835318213972	0.0892694692377143	-0.133490768805951	-0.167639124858351	0.0106156754392981	0.00896323991840659	0.00958943154460546	0.0188465469583981	0.0206850578692298	0.0545836933835866	0.0252218900845358	0.0106574230155637	0.00908866031478805	0.00975277752467645	0.0149897877509572	0.0164273860024498	0.0413653553705323	0.0199150718821761	2571.37083351332	2007.14238718004	2216.91648009573
144	0.312042222129843	0.716021543878502	0.502105189922538	0.105627202427974	0.598905687148392	0.148618523678131	0.785368801458212	0.562858859607828	0.470449986081176	3.56805551971775	3.70874319307768	6.32719877232012	2.61845557924244	2.75914325260237	2.0863732292546	0.0741632672434207	0.334778380307398	6.61121125958431	0.35975	0.20525	0.24825	0.727955136673656	0.11760323894809	-0.116855250641312	-0.183318797239538	0.345666666666667	0.2075	0.243166666666667	0.710308458963997	0.120117426101542	-0.0850439542014081	-0.116249063214774	0.0107341781259685	0.00903338362740562	0.00966217613034387	0.01884082309119	0.0210368130381254	0.052396913774057	0.0247299768524408	0.0106370665459732	0.00906989561699867	0.00959501702032126	0.0152981751839573	0.016953787752923	0.0434881051588926	0.0197486228490678	2613.0968724402	2030.37957381223	2241.61757476475
145	0.686591310596218	0.574724622743692	0.682114585568671	0.811744893447767	0.503078069508558	0.63193442534245	0.358983206264964	0.422883953832506	0.378443889389782	1.48130711153499	4.76166403103707	4.81839165211568	0.0567276210786076	3.33708454058069	0.229446660343456	0.841447173481356	0.642286719945332	7.50304182878824	0.3485	0.20275	0.25375	0.740713946698497	0.101732830960952	-0.0767168877881763	-0.168346804600726	0.353166666666667	0.210333333333333	0.246666666666667	0.699847639591201	0.120455466047994	-0.0427096160771987	-0.153176655610137	0.0106574230155637	0.008992310580423	0.00973282244091266	0.0184027248507081	0.0202378241776932	0.0526803291571815	0.0245560760148673	0.0106900479266207	0.00911527043969105	0.00964145164931423	0.0154994678616462	0.0170369235195056	0.0432362390656278	0.0208894341648902	2586.05252758081	2016.76472342544	2265.67025846738
146	0.797271026833943	0.79760853951807	0.872280959470005	0.830793188250471	0.714045468892469	0.694546478671657	0.567590400874832	0.917483540577197	0.876306397631174	1.01645248259592	3.08890448489547	3.13456550173578	0.0456610168403131	2.11811301913986	0.154207539962954	0.326730937222237	0.0107338077796157	3.09259396048521	0.352	0.21225	0.25125	0.720069949275822	0.0802185059696531	-0.184299057980722	-0.191250120266796	0.355833333333333	0.2075	0.250333333333333	0.729424065541901	0.0884095879047944	-0.0983929446729093	-0.140746374479998	0.0106819966544772	0.00914558853463365	0.00970096763918777	0.018413350950097	0.0204605708692691	0.0497958268545001	0.024978209557661	0.0107081893320251	0.00906989561699867	0.00968918045485381	0.0151671683405191	0.0168958760831541	0.0425058870455097	0.0200019371073899	2594.70373574133	2067.6901395526	2254.81699171657
147	0.93802044193833	0.744135630353975	0.820437168791414	0.709372099621433	0.52059011058183	0.836764973517448	0.571173972816724	0.797713018801024	0.753967181124682	0.410714029618248	3.49875274145597	3.63765766777942	0.138904926323448	3.22694363816117	0.0424496817431645	0.320722165553889	0.0656937919447955	4.22127602396305	0.3445	0.2025	0.24375	0.66097227160323	0.0862354617246342	-0.0832693396303362	-0.170151045417942	0.3465	0.207166666666667	0.246	0.679931018667333	0.102188015195903	-0.149693729971756	-0.184172630377618	0.0106285633167936	0.00898817382087803	0.00960281603426276	0.0199766184602979	0.0205918379080961	0.054017572099101	0.0293383209514135	0.0106430969532546	0.00906451334300508	0.00963267326327944	0.0158282585342902	0.0168133314012841	0.0423327037904076	0.0221202338473711	2575.90110828309	2015.3947552636	2221.45625552876
148	0.666977151397603	0.43894969963684	0.53114322400483	0.644408921306107	0.341683314525887	0.898364643598564	0.984064415787089	0.21267828454813	0.80143483641067	1.56664110914426	5.86091433142428	6.07393647452409	0.213022143099806	4.50729536537983	0.016314308732035	0.00039894553447084	1.55310064695186	3.80953982477536	0.35875	0.212	0.24925	0.709444580550813	0.0927959487720994	-0.157869828834055	-0.212015715441801	0.3575	0.212166666666667	0.238333333333333	0.705330870631211	0.14015952240906	-0.0408549063371721	-0.174256213621126	0.0107276166798509	0.00914165110318952	0.00967517561916221	0.0188316155337501	0.0208862910009834	0.0505484316064127	0.0259905740959627	0.0107193435976081	0.00914427662577065	0.00952946394711358	0.0154121520325135	0.0176122075226425	0.043999987299325	0.0209217093027332	2610.78238819363	2066.37797577465	2246.03873760222
149	0.45085547497629	0.768809024337768	0.655004061713391	0.188567200029661	0.662162480848135	0.585012320014817	0.342952276634736	0.452228572948838	0.775610702255165	2.63806402296541	3.31185950472354	5.04063620200031	1.72877669727677	2.40257217903491	0.298201184778009	0.899364099623199	0.565060181925219	4.03609504885418	0.352	0.2105	0.23975	0.708587336220813	0.103684008461249	-0.0885290775733049	-0.169704734575601	0.357333333333333	0.202666666666667	0.246333333333333	0.699309549868497	0.115660718643699	-0.0719074198626272	-0.121862252845711	0.0106819966544772	0.0091179187988055	0.00954885118899204	0.0187608297339679	0.0211875826121736	0.0532175848989315	0.026226323526241	0.0107182345275145	0.00899093225844141	0.00963706633965589	0.0159811924218428	0.0171840094838952	0.0439286152341498	0.0207116093660712	2594.70373574133	2058.47352118845	2203.16634736803
150	0.0463415902109529	0.0570209140489905	0.0346139420722293	0.0897064109947797	0.129378311029849	0.00806645887480196	0.214707210843974	0.444231856517323	0.072831096354296	7.98409356217962	12.230446337242	15.1100803066402	2.87963396939813	7.12598674446053	7.0186597050033	1.53939949776395	0.585326981581602	12.9704726289065	0.34375	0.2055	0.25225	0.721930158819511	0.0742406373472909	-0.107786903477701	-0.110124988989081	0.369666666666667	0.215833333333333	0.2455	0.701066480566412	0.115760195974843	-0.128704249992198	-0.180737123770268	0.0106230595144112	0.00903746163789525	0.00971376071990976	0.0185553135213224	0.0200472848112078	0.0519640432634643	0.0244216379947851	0.0107965222899733	0.00920146652827218	0.00962606906285226	0.0155722947081905	0.0176394645460704	0.0416131387469381	0.0205394943833945	2573.96621207716	2031.73260659874	2259.17419650914
151	0.912973915174253	0.923233236908341	0.946990480064233	0.614423988774688	0.792858187121415	0.850734128282658	0.839463777886956	0.51658699081296	0.963819592621246	0.526761413741042	1.96118846704121	2.21497127895782	0.253782811916608	1.68820986521678	0.0354123950473877	0.0410384209117183	0.420701953482421	1.92605048006223	0.35	0.205	0.2385	0.729832957545181	0.103371439993773	-0.110307264092053	-0.136780492845017	0.351833333333333	0.203333333333333	0.244166666666667	0.725582962119912	0.133286734604623	-0.0499782419791707	-0.125846696263585	0.0106680318452715	0.00902930031243097	0.0095317523127217	0.0185657696769285	0.0211780326058357	0.053916469580181	0.0245925683488443	0.0106808407732845	0.00900194211964325	0.00960837203611361	0.0153579058595025	0.0171298364055451	0.0443681781561512	0.0196545704971961	2589.78655613853	2029.02500843428	2197.37892894219
152	0.787499070994853	0.932538260942109	0.961660679356133	0.738237175738329	0.92314443248077	0.972618342734876	0.389129436799035	0.96225060727763	0.603396895442579	1.05685187107883	1.85501293211928	1.96669501460201	0.11168208248273	0.909843143523176	0.00117817521459074	0.741660633393622	0.00224008270379272	5.46509874143772	0.346	0.20775	0.24725	0.718464554354068	0.0677316710399251	-0.133657027267716	-0.138927956048605	0.346333333333333	0.200666666666667	0.246833333333333	0.706495420927573	0.0816906228555329	-0.104951627551269	-0.139614059087704	0.0106394830372368	0.00907392620745889	0.00964910728439128	0.0185560166359046	0.0203927145639277	0.0518638710951626	0.0254513446403921	0.0106418937567118	0.00895767256192372	0.00964364139493591	0.0157203726836768	0.0167203293831455	0.0437039292585449	0.0216505861389433	2579.74101983663	2043.84116202271	2237.17497817475
153	0.023034319865049	0.100033439138901	0.118413926586125	0.356002486629494	0.74173268667821	0.108345810200387	0.22727201553979	0.0128542252893453	0.0467910778959743	9.52809762933975	10.6436735077987	11.49561922266	0.851945714861358	1.96752159332027	2.57818529330871	1.45785315378089	6.18906267529201	14.2572189996378	0.345	0.2025	0.2565	0.713518225353711	0.0848645998115966	-0.104775186065246	-0.17254166028651	0.360666666666667	0.2125	0.234666666666667	0.736247907863067	0.114623187139106	-0.074189352383745	-0.128159049582562	0.0106322162323292	0.00898817382087803	0.00976737302389409	0.0189533363528091	0.0199026779351039	0.051916116623245	0.0259875752822662	0.0107401483464784	0.00914952085444549	0.0094786092401615	0.0149023786277011	0.0178703282930572	0.0439827486078496	0.0195096876434007	2577.18550306091	2015.3947552636	2277.45639625062
154	0.199889559148362	0.199785296004222	0.208816642306945	0.295094863962614	0.285788406706332	0.0408193784641468	0.574587536015596	0.894116136355246	0.442584830063666	4.64293659477698	8.5614463239981	9.65767672777656	1.09623040377846	5.01474013299958	4.18349756931457	0.315066757868408	0.0177149902538076	6.86957630738938	0.3335	0.2075	0.2445	0.701718736421688	0.0749281347395056	-0.17708844764246	-0.216147906741209	0.353333333333333	0.212166666666667	0.243333333333333	0.708457939380792	0.1092365888931	-0.0573444538165448	-0.190929678334039	0.0105448789578695	0.00906989561699867	0.00961280802050158	0.0185871441460693	0.0200535084204338	0.0515052005095662	0.0275651802243657	0.010691192414416	0.00914427662577065	0.00959724776659735	0.015268936297295	0.0171823923900515	0.0432123166861338	0.0213758510092109	2546.51852132045	2042.50186076977	2224.84684347369
155	0.709731392471545	0.505172796956489	0.567984005232196	0.500366447974406	0.357220812153801	0.250943607713662	0.437262426996422	0.992376343686191	0.794061460871625	1.38211919296009	5.30627637122234	5.76043548164307	0.454159110420733	4.37831628868298	1.31804280803044	0.603456022070532	9.12976738618454e-05	3.87496257018303	0.3545	0.20975	0.24025	0.748886668730208	0.098861212739219	-0.116946460066226	-0.198391430585494	0.343333333333333	0.203333333333333	0.240333333333333	0.705405808553887	0.1276924311826	-0.0518733633667868	-0.155774682466925	0.0106991640353594	0.00910598309981449	0.00955565926883284	0.0179486976902273	0.0212498742611179	0.0527991554728193	0.024960484925939	0.0106199891649054	0.00900194211964325	0.0095567922050098	0.0155392089483237	0.0170251222317133	0.0448044741216328	0.0213755172891592	2600.75158837974	2054.50100336856	2205.47170671353
156	0.480230919290656	0.345535658668091	0.36790935670719	0.350078072619572	0.273165793963885	0.413707572323124	0.841767373509826	0.204021604229972	0.23858282785611	2.47277735757962	6.74027543497868	7.61344956106041	0.873174126081722	5.14067220348079	0.668120735595949	0.0398534589785413	1.61334949895718	9.20045568789683	0.3625	0.2115	0.252	0.697786838542265	0.148785351446628	-0.0806588835989558	-0.183256507402212	0.3545	0.213166666666667	0.240833333333333	0.717764665675696	0.0983636673933888	-0.0974804622801513	-0.156530522950037	0.0107519615577191	0.00913376087895326	0.00971056885943285	0.0192036543290358	0.020968801944063	0.0514886314824465	0.0246447537781678	0.0106991640353594	0.00915998210044565	0.00956357937540539	0.0150850497359193	0.0173210434430683	0.04287148303939	0.0206791855489935	2619.37222176811	2063.74915741376	2258.0868856174
157	0.637339138117445	0.74014700522837	0.743888652110091	0.377851162605514	0.625369852331555	0.532620568203962	0.53916716634751	0.819896803815618	0.365813236742209	1.6981771269202	3.5287033613422	4.30638484861993	0.777681487277732	2.60820772169973	0.38938933443751	0.377085505897412	0.0518371386879153	7.63566794953246	0.34875	0.21025	0.2465	0.729781465405669	0.0858606221118369	-0.0931352517637629	-0.117732302852261	0.354833333333333	0.205166666666667	0.2445	0.714193676582973	0.114595382370843	-0.0863278416748405	-0.148984541834454	0.0106591992201106	0.0091139453997912	0.00963925996466187	0.0182295779587807	0.0206101149918599	0.0522374445106665	0.0240700324848883	0.0107014288641429	0.00903202311215638	0.00961280802050158	0.0155399454837956	0.0171862022621134	0.043622771145604	0.0205923460886781	2586.67761626338	2057.15085463707	2233.82892990198
158	0.317654775378172	0.560359029763849	0.672620383454307	0.875675316439156	0.849010797718232	0.166726925836289	0.148226229114833	0.392931528855264	0.605736059268888	3.52406174971838	4.87179154234036	4.89626934043918	0.0244777980988147	1.37220759072079	1.91212928611276	2.09041058082585	0.729850878455181	5.44574337794558	0.33775	0.195	0.249	0.709618099915343	0.116133071007618	-0.145285380022317	-0.168072275509378	0.351166666666667	0.206833333333333	0.2415	0.693252150582878	0.113980660487701	-0.10909724653132	-0.154469406259944	0.0105779683993539	0.00886153278963018	0.00967193223386973	0.0193192215416318	0.0201042865755393	0.0534601238204081	0.0255283113629946	0.0106762029813738	0.00905912173563687	0.00957260112749785	0.0157375165721145	0.017206414654105	0.0434488085620511	0.0213471736565026	2558.12709474217	1973.56932696105	2244.93545315024
159	0.323237125761476	0.462963957382114	0.432852539695449	0.252886992701454	0.480778316899462	0.0998800338463607	0.42743306497718	0.448898521969149	0.524613835186091	3.48098165834017	5.65466422334066	6.96194821566314	1.30728399232248	3.48096655732297	2.70745798274766	0.629788061500221	0.573431552415059	6.13035409637882	0.36475	0.21225	0.2435	0.744130885685059	0.0706844672051858	-0.0954484592266593	-0.109676142285047	0.348666666666667	0.205666666666667	0.250166666666667	0.734993223137155	0.103975920151881	-0.0703067637696027	-0.136775809776383	0.0107662284290876	0.00914558853463365	0.00959947654692627	0.0181761486581783	0.0214119778081452	0.052307382743669	0.0236401914391739	0.0106586075107467	0.00904017736816421	0.00968703112743062	0.0150012815206444	0.0166964835186048	0.043112564315475	0.0196999142049848	2624.40921549683	2067.6901395526	2220.32334836232
160	0.682853984146965	0.64715089827875	0.709934716948579	0.542481827334471	0.542571547247401	0.656008538096686	0.577248668481456	0.562320395485892	0.480854121534253	1.49747169718103	4.21837674946073	4.58933605669881	0.370959307238081	3.09186435951779	0.198408498992649	0.310703731267495	0.335702485279398	6.51684240121793	0.3465	0.20625	0.24725	0.680980608362207	0.113431215193451	-0.107757316573669	-0.17139199393168	0.350833333333333	0.201666666666667	0.242166666666667	0.730107222860498	0.113692988342916	-0.102435814926888	-0.145485622493516	0.0106430969532546	0.00904966391411743	0.00964910728439128	0.0194230301043676	0.0205479880082906	0.0525257821677721	0.0267885406724486	0.0106738755186236	0.00897434568931835	0.00958159118079503	0.0153329462014596	0.0171625462986601	0.0441455723404867	0.0200923464728202	2581.01214787741	2035.78252321943	2237.17497817475
161	0.435939187964678	0.572419930315476	0.466595529301839	0.171798015264236	0.416787296909711	0.589368811102571	0.14086500556539	0.558197777542826	0.421214904280039	2.72533407407536	4.77926373081573	6.64644714683891	1.86718341602318	3.92111307276355	0.291331067246574	2.16848438324996	0.342834271610627	7.07400996568645	0.34575	0.2	0.246	0.70767945365222	0.0835434141463147	-0.166682988342056	-0.243288445599754	0.351	0.212166666666667	0.251166666666667	0.717963861933074	0.105357038978684	-0.089879491561353	-0.1501621149779	0.0106376712101092	0.00894650881685169	0.00963267326327944	0.0192546491060392	0.0205070002166359	0.0526629436129284	0.0281175013363016	0.0106750399642868	0.00914427662577065	0.0096998984595806	0.0150546228669409	0.0167304880416756	0.0419367087330415	0.0199191914823378	2579.10379879436	2001.60969415275	2231.59150265911
162	0.0303328534482935	0.0242986477517345	0.0211431505248306	0.162904627200719	0.109599997514561	0.764245940559616	0.118251171720384	0.0161556750948965	0.00364898218511223	8.92296386223825	14.524168723121	16.471223066641	1.94705434351999	7.54825920440271	0.0899459025695251	2.44033231620233	5.78585095938433	21.0831720374186	0.34675	0.2175	0.24425	0.727271373937747	0.130401295897817	-0.0964628566958157	-0.127313807622268	0.349666666666667	0.2045	0.265666666666667	0.684199563053605	0.12408608610614	-0.165587399556536	-0.211894210887485	0.010644899045451	0.00922710381009996	0.0096094817664591	0.0178240200836056	0.0207649420490665	0.0513961467070194	0.0223663741420003	0.0106656843594714	0.009021117740205	0.00987890382658177	0.0159691956976771	0.0160748966891734	0.0403863579499486	0.0207706770468213	2581.64605562608	2094.90213881176	2223.71800214401
163	0.870835623070921	0.697939783201024	0.713610095115775	0.397417010201974	0.426845162926533	0.952241365496561	0.457697418876838	0.842911319965552	0.18172790428032	0.710058304401173	3.8428012693621	4.55892905584187	0.716127786479774	3.8488707514407	0.00358709468309826	0.551519677210308	0.039271723047932	10.122668171179	0.35025	0.206	0.25025	0.695563772855096	0.105166482034149	-0.0543433337619735	-0.174164611485061	0.350833333333333	0.212166666666667	0.2485	0.708370393845389	0.0701628451841485	-0.15279253661389	-0.188655094827355	0.0106697887020068	0.00904560177410701	0.00968810603003624	0.0192542883355284	0.0205112249973577	0.0529736051144183	0.0265873321936571	0.0106738755186236	0.00914427662577065	0.00966543249382284	0.0152166347085197	0.0167654386797153	0.0414036054160413	0.0215574857348683	2590.40504595673	2034.43407992503	2250.4385242453
164	0.502705295104288	0.379567888645024	0.465657296639586	0.615790951578833	0.366495313782143	0.279146378597861	0.679740846564644	0.842779464143801	0.584665782215058	2.35161352952127	6.40321945223695	6.65504731814144	0.251827865904488	4.30343378862017	1.17124108042663	0.17041770501055	0.0393385495699476	5.62071766219501	0.35125	0.20925	0.24775	0.712720687311641	0.0745254727337888	-0.146424701063606	-0.184892035966392	0.361833333333333	0.205833333333333	0.2495	0.680265179108189	0.108167087271263	-0.120525682569172	-0.162373216222402	0.0106767839543471	0.00909800008533614	0.00965565039457576	0.01872727743051	0.0206075377775926	0.051351546225547	0.0263184509456784	0.0107476854476837	0.00904289074619587	0.00967841468709766	0.0162361783958516	0.0171730091479991	0.0425193954032676	0.0216195586414534	2592.86802344232	2051.84511909265	2239.39895930729
165	0.567990078841274	0.820592605898502	0.87756342390196	0.676818442410883	0.900871213499091	0.500840188688048	0.620185995954185	0.527164934535582	0.852794035468257	2.02133643565685	2.90564692419866	3.07937629801745	0.173729373818787	1.0580398623606	0.453155639046599	0.245606236709136	0.399853482029357	3.33094277184654	0.3415	0.20275	0.24625	0.711642374780531	0.102715159941367	-0.0936847067204102	-0.177054258852768	0.335	0.206833333333333	0.251833333333333	0.693441110455691	0.118246347987188	-0.0880827355373569	-0.159623537556918	0.0106063717906398	0.008992310580423	0.00963596879910623	0.0188866594167295	0.0203754395085924	0.0534530406637645	0.0264066319865149	0.0105566671639682	0.00905912173563687	0.00970843858030794	0.0153753527335853	0.016202383823975	0.042555314771804	0.0209650336294778	2568.10163760283	2016.76472342544	2232.71088973233
166	0.0743378700996689	0.195687078406881	0.195553844850136	0.263172681297635	0.565552524146118	0.719990306313573	0.0286852321739284	0.193730228975931	0.31817855660616	6.92467242785642	8.62668299269717	9.87867329103756	1.25199029834039	2.95400086318114	0.128501994600811	4.78640529842232	1.68901981917406	8.16606558078294	0.3525	0.20225	0.257	0.696479086266221	0.0865812082324493	-0.110224873462178	-0.214665208194047	0.356	0.2205	0.2455	0.68897142639083	0.115550236305279	-0.0486153647433922	-0.144755440167441	0.0106854557451819	0.00898403167640126	0.00977360023895061	0.0195292387976438	0.0201836373062961	0.0518032198766798	0.0272640655534945	0.0107093111203446	0.00927269466946996	0.00962606906285226	0.0152488535900211	0.0171789969238679	0.0420300301428184	0.0206415045331176	2595.92206319691	2014.02323905392	2279.58225575508
167	0.317762589487387	0.245045671367622	0.215353875746387	0.199421048738246	0.196939246913048	0.165750996955964	0.0847337415651254	0.639776350865261	0.388248711833905	3.52322341225954	7.90634065460108	9.55294998191675	1.64660932731567	6.02972656965721	1.92095883987349	2.97168142948794	0.219034783727693	7.40207856329115	0.3435	0.20575	0.24275	0.742739207418652	0.130928179338828	-0.144060990525636	-0.157648239657229	0.357	0.220166666666667	0.238666666666667	0.746886699893886	0.0757821579687143	-0.18168722519873	-0.208111583689582	0.0106212183924477	0.0090415343510773	0.00958943154460546	0.0180554852030917	0.0207225158246859	0.0526093010342904	0.0224643996773454	0.010716012152766	0.0092676640841458	0.00953403867157775	0.0142817861927977	0.0174591383496279	0.0411059768576693	0.0201327177992705	2573.31903073568	2033.08410817663	2216.91648009573
168	0.0762070187878417	0.0656033572160549	0.0722625432622663	0.283060065032574	0.189997766482931	0.0496086134692842	0.367918648791124	0.124326423575296	0.0822305700591448	6.86856918307967	11.8413403840204	12.993679311141	1.15233892712058	6.12511012806135	3.85463859266201	0.810682153009111	2.36195338061952	12.6088989286928	0.35775	0.20875	0.24275	0.757599738117262	0.0859903655340291	-0.111987039894274	-0.150480170597343	0.338666666666667	0.201333333333333	0.256333333333333	0.71587521269526	0.128922435569164	-0.0343902069755139	-0.154074037151867	0.0107210045573799	0.0090899963017805	0.00958943154460546	0.0178615424074882	0.0212034402353964	0.0526873849592997	0.0237401585283422	0.0105849798619136	0.00896879762155995	0.00976529355712906	0.0153566664380418	0.0161379286842673	0.0434153360399787	0.0202714176035177	2608.45051628754	2049.1831912174	2216.91648009573
169	0.651117341330814	0.538428808912994	0.652989705221692	0.90228435969423	0.490063902998443	0.856451688071025	0.710935458268453	0.22598097988327	0.653120408734075	1.63661083492116	5.04206969826191	5.05714368164263	0.0150739833807165	3.42053284672147	0.0327222199885	0.137344383674645	1.46598032764268	5.05607253554175	0.33975	0.20875	0.23625	0.691647988700884	0.131321860841477	0.0121348885369802	-0.0951874216883482	0.3415	0.211833333333333	0.246833333333333	0.707269662009048	0.112012913267686	-0.0756100153128244	-0.146441392431963	0.0105932089938977	0.0090899963017805	0.00950068946446257	0.0188781319837855	0.0209567799362161	0.0172860060727761	0.025999903739682	0.0106063717906398	0.00913902330583545	0.00964364139493591	0.0150489030569096	0.0166291067737685	0.0426335347805165	0.020457542822022	2563.47806019998	2049.1831912174	2186.87477117112
170	0.569698410212171	0.226630744313474	0.143037718911717	0.0978460496215082	0.0639868524265483	0.204147573372606	0.247904411975874	0.878734675924813	0.334592110933352	2.01307001671375	8.15976407503695	10.900069732259	2.74030565722205	8.88699971554524	1.61245125411187	1.33507477910644	0.0232786528977158	7.97738714704421	0.353	0.21375	0.241	0.705330736040868	0.0508454831302069	-0.228380508426259	-0.203542408299407	0.340666666666667	0.204166666666667	0.242333333333333	0.709046489454006	0.107098081374754	-0.0972147407977347	-0.195362780137697	0.0106889020162576	0.00916910600890301	0.00956583779008996	0.0186641900770848	0.0209805669485083	0.0500663846183408	0.0270685159206186	0.0106001238557539	0.00901565085973591	0.00958383375164313	0.0153769823609787	0.016801209499205	0.043862664641244	0.0219480392296143	2597.1360093704	2075.53176753905	2208.91947587042
171	0.634936526145133	0.100200485915211	0.0908069283091323	0.196071399459244	0.0314304810202818	0.373337967032905	0.240115077176303	0.641648079530032	0.828164784684403	1.70899198150073	10.6388463424191	12.3102442604431	1.67139791802401	10.6012522789424	0.792524152120677	1.37991822443291	0.216593201017531	3.5661994538764	0.3545	0.21425	0.24675	0.737888757100873	0.0833605574804444	0.00547700510619693	-0.0441691145592005	0.345833333333333	0.2045	0.242666666666667	0.692279910358405	0.0886842694160084	-0.12344795819306	-0.158346143992519	0.0106991640353594	0.00917690451831494	0.00964254676442132	0.0179622780596368	0.0208273519759475	0.0174002790015041	0.0228503625474082	0.0106382755133242	0.009021117740205	0.00958831297208237	0.0157535612935166	0.0169155716583727	0.0434194295058621	0.0221831902608486	2600.75158837974	2078.13372951506	2234.94562408767
172	0.751004579645212	0.871404218752486	0.903492521205496	0.572171416362636	0.811597043535885	0.890760561020196	0.721275331086754	0.311074074357325	0.740525094504669	1.20834066083989	2.47365628081752	2.7927190750197	0.319062794202182	1.58437841417981	0.0188627946390625	0.127274030930494	1.02610998659839	4.33465517731763	0.345	0.20225	0.2355	0.701813392642936	0.105364136572556	-0.0814771651265542	-0.15584229898424	0.346333333333333	0.199333333333333	0.244333333333333	0.731386034639159	0.103599003664444	-0.0863244313765834	-0.134817744975268	0.0106322162323292	0.00898403167640126	0.00949025328712184	0.0192182874572713	0.0211549828300586	0.0553024144139551	0.0272621991221824	0.0106418937567118	0.00893530624134344	0.00961059100719261	0.0153308656947562	0.0168888002298224	0.0444262770512124	0.0203379155269652	2577.18550306091	2014.02323905392	2183.34848187379
173	0.391031317925142	0.5958845128877	0.587710081024135	0.318723260577247	0.62833170122318	0.158291905540563	0.919514676536345	0.38288598263161	0.47448375529024	3.00385418803853	4.60116386004302	5.59534232721853	0.994178467175516	2.59148813918	1.99046846788042	0.0102101077027328	0.761415262019	6.57449742768563	0.34425	0.205	0.2415	0.722902553148001	0.106487793219631	-0.0960993925865585	-0.125937546917587	0.358	0.205833333333333	0.249166666666667	0.72378949424647	0.0852180287604242	-0.171340248715585	-0.19559181347306	0.0106267319748939	0.00902930031243097	0.00957260112749785	0.0185764132538143	0.0207708084675175	0.0537230122766604	0.0245317169596228	0.0107226623440203	0.00904289074619587	0.00967409497065204	0.0153979992614346	0.0170160862162545	0.0418412018490054	0.0208598663284878	2575.25725046794	2029.02500843428	2211.2111533965
174	0.184770419561746	0.0281693555389151	0.0343843703652011	0.318711919644788	0.0356676972128837	0.0570944263854552	0.0584428867701719	0.977416830932704	0.0440633657787728	4.82880921316246	14.1344932037427	15.128718268581	0.994225064838247	10.2999090554185	3.61983817826513	3.58103048929661	0.000801319378297194	14.4285582890946	0.358	0.216	0.24925	0.686312312159528	0.111040678831346	-0.103812704406297	-0.135699216867101	0.3395	0.200333333333333	0.2495	0.751871017102144	0.0877568433690814	-0.149696824975924	-0.18539586620609	0.0107226623440203	0.00920404026385094	0.00967517561916221	0.0190436934225857	0.0208956939052144	0.0508337399179927	0.0248867216540586	0.010591315450948	0.00895209553410096	0.00967841468709766	0.0147361519251807	0.0163859732941323	0.0428207082275436	0.0200456383413264	2609.03511552692	2087.19388387055	2246.03873760222
175	0.181894360403357	0.300206759325567	0.339304336136085	0.404248958073377	0.548055971185295	0.85097698495796	0.0492911223005072	0.68280343252731	0.185852746746461	4.865767364161	7.22878418820255	7.92443499048022	0.695650802277669	3.05866762631922	0.0352958920648234	3.86541091776417	0.166987138458353	10.0483015728439	0.3545	0.2125	0.24225	0.733906872461763	0.0887153129593829	-0.125827541228191	-0.156794928197456	0.352666666666667	0.196333333333333	0.245833333333333	0.723301130045692	0.128628720147853	-0.129793986179662	-0.195409792042936	0.0106991640353594	0.00914952085444549	0.00958271271308238	0.0181523881511339	0.0211038237586943	0.0519503887598726	0.0245161411750798	0.010686605925997	0.00888441017456154	0.00963047380925119	0.0157687300969174	0.0170715927579494	0.0440558783696429	0.0208787654550638	2600.75158837974	2069.00080811442	2214.63843612376
176	0.071907308588185	0.0207840716296686	0.0214181926717456	0.220213674749888	0.0510726648590932	0.0272630894866124	0.927850196305146	0.849960884042293	0.0225685742936885	6.99970083266089	14.9330254381202	16.4360037065999	1.50297826847964	9.43630287393898	4.87407243442794	0.00819929487624904	0.0357846592232818	16.2931977111802	0.339	0.20825	0.2485	0.667663353994501	0.112679957965042	-0.173927511922409	-0.180506773433218	0.3605	0.2075	0.246833333333333	0.72493708435656	0.126807819830598	-0.0302910410041131	-0.144889167038225	0.0105875184898959	0.0090819716942373	0.00966543249382284	0.0193313689598623	0.020173860854171	0.050921166375121	0.0265584832600822	0.0107390660101046	0.00906989561699867	0.00964364139493591	0.0153481443082892	0.0172808937233353	0.0437311872826671	0.019958049737728	2561.4798177528	2046.51520909526	2242.72487263084
177	0.970802036188141	0.910838864670751	0.943573680604007	0.677271530629575	0.730815919469214	0.851160006187234	0.777743208766689	0.851475747741369	0.416142313194146	0.240492025284766	2.09415207498387	2.26736556084506	0.173213485861197	2.0268735355603	0.0352082246008649	0.0796714038569917	0.0350572491315688	7.12343303550324	0.3545	0.208	0.2545	0.70206533240431	0.123446635022208	-0.149897656096791	-0.213109061084512	0.356333333333333	0.205666666666667	0.256166666666667	0.705381380349641	0.102410458527604	-0.111056892117512	-0.179562084509945	0.0106991640353594	0.00907795156421872	0.00974229599045229	0.0191129314790348	0.020479605322091	0.0505988301956409	0.0253645054174058	0.010711550452712	0.00904017736816421	0.00976321222417319	0.0157037579425083	0.0166743330799106	0.0419413881380799	0.0209107431517996	2600.75158837974	2045.17894434895	2268.90045469145
178	0.926812794560543	0.7677744182114	0.826516262813336	0.608909466772429	0.538287792710596	0.583672057261653	0.5812438853378	0.792658808643742	0.852291076592469	0.463598101676325	3.31976146640227	3.58152748128123	0.261766014878958	3.1179293796049	0.300335678106421	0.304228031871389	0.0690951607393799	3.33587828863495	0.3465	0.20725	0.252	0.708353867580761	0.116479511147452	-0.0187173719198906	-0.106966748164758	0.351833333333333	0.211833333333333	0.254333333333333	0.681976454444962	0.104238995222173	-0.105987613362088	-0.132926241009619	0.0106430969532546	0.00906585978585751	0.00971056885943285	0.0188145848196525	0.0202872068879575	0.0530286627142585	0.0245002122088329	0.0106808407732845	0.00913902330583545	0.00974019405014663	0.0156823470235943	0.016612103647697	0.0414373024158617	0.0205970260791854	2581.01214787741	2041.16103923985	2258.0868856174
179	0.463763521528608	0.704424719008444	0.460121937448625	0.0879667241738539	0.387185623281983	0.16323501799753	0.17572204594212	0.909977556785651	0.37501548655458	2.56440774993825	3.79478156215919	6.70597562481635	2.91119406265716	4.14156787487809	1.9439987044716	1.83343765458449	0.0127841124267434	7.53874782733687	0.34375	0.1995	0.251	0.721203165633403	0.104535283907579	-0.0963494328490402	-0.133290006648573	0.357333333333333	0.210666666666667	0.25	0.704554424409462	0.105809667046112	-0.145554046286194	-0.214710327962189	0.0106230595144112	0.00893811053354986	0.00969775867206597	0.0189356946182832	0.0202053690120574	0.0532782734891245	0.024713190698766	0.0107182345275145	0.00912056486533825	0.00968487988821878	0.015493916990705	0.0169953675474188	0.0415245630177432	0.0212253500963534	2573.96621207716	1998.83397847474	2253.72437042265
180	0.653433707916844	0.875459305729648	0.901516546431431	0.53828589199768	0.879854903799784	0.220924036092522	0.512382829855123	0.676004100023475	0.686304350299411	1.62633357449886	2.43692129587726	2.81564721644099	0.378725920563738	1.18931364194214	1.49835895593242	0.42919781713681	0.174658851674394	4.78399104869903	0.35625	0.20975	0.2465	0.707463319625988	0.0846626653499116	-0.148975564107148	-0.179355110983809	0.344333333333333	0.204333333333333	0.242833333333333	0.722584138797685	0.076739862916646	-0.143461395255375	-0.155158521601913	0.0107109911500154	0.00910598309981449	0.00963925996466187	0.0189408192774401	0.0209184819108754	0.0513988475164811	0.0260900532492898	0.0106273427841474	0.00901838548463559	0.00959054962443901	0.0152077210564653	0.0168240922996411	0.0431368645111261	0.0210488835638644	2604.92005957976	2054.50100336856	2233.82892990198
181	0.642290535294726	0.869246466074836	0.410280539240571	0.0303745318162058	0.23928698662399	0.274706863486777	0.326961730921007	0.605362279081896	0.827102072585739	1.67596475049868	2.49303390830028	7.18100278965721	4.68796888135694	5.50503803915853	1.19309143266219	0.960894027644827	0.266983799629088	3.57608596060604	0.33725	0.1955	0.25025	0.718279204637149	0.115182091392164	-0.15687347327748	-0.2244186892982	0.347833333333333	0.2035	0.254833333333333	0.723721777978181	0.108471252091067	-0.112992450343168	-0.127887194550681	0.0105741252504595	0.00887013047295831	0.00968810603003624	0.0190836478900967	0.0200128025847721	0.0529948649394651	0.0263845827411459	0.0106526706733107	0.00900468862363404	0.00974649423396455	0.0153010755384962	0.0164663682033831	0.0423345850984468	0.0191114157902731	2556.77818451164	1976.40182923828	2250.4385242453
182	0.70172646125718	0.791016044004092	0.850218362925869	0.642378917362461	0.746814064843683	0.619022021821599	0.896088358944892	0.289997547913973	0.743725911551118	1.41626556338088	3.14050979735839	3.35615417251756	0.215644375159172	1.93988860913669	0.247244508122094	0.0170574772400869	1.11963274158552	4.30775412324702	0.345	0.20925	0.2435	0.699013907970089	0.119081346660301	-0.0873932878987234	-0.134883282851119	0.349833333333333	0.208166666666667	0.252833333333333	0.708163231842141	0.0864893373369759	-0.141817265538978	-0.174270561411284	0.0106322162323292	0.00909800008533614	0.00959947654692627	0.0188459396142778	0.0207153696001224	0.0529005057607118	0.0251516431313206	0.0106668588183043	0.00908063223121811	0.00972119181117003	0.0153919665993492	0.0165768530704883	0.0415793863978295	0.0209437539451971	2577.18550306091	2051.84511909265	2220.32334836232
183	0.923231141847107	0.54244067562228	0.328512440954091	0.0814472799453688	0.108819182113627	0.560151344485775	0.8632574516367	0.687063404534951	0.969456194491432	0.480145762037864	5.01070638254168	8.04648869660014	3.03578231405845	7.56634293456227	0.339442247119223	0.0296628495525511	0.162282834440703	1.81311924242385	0.3515	0.20475	0.25675	0.715715831389958	0.100614263483922	-0.172536579834097	-0.217285186934119	0.345833333333333	0.203333333333333	0.253166666666667	0.711818545561719	0.102326984578355	-0.0384280695003553	-0.0943564998743612	0.0106785247316857	0.0090252116857715	0.00977048872754007	0.0189374950864816	0.0201916125877341	0.0504105889511326	0.0254649784660653	0.0106382755133242	0.00900194211964325	0.00972542774124372	0.0154815649150755	0.0164639416639646	0.0434600438754473	0.0200222362147061	2593.48102416568	2027.66890907842	2278.51998103814
184	0.709021399032797	0.415203368982762	0.310319102123189	0.139164607755666	0.142711835829482	0.51369879654074	0.316228941807826	0.559502546085794	0.223200900321044	1.3851411325013	6.07172701616219	8.25889917702079	2.18717216085861	6.87375804451949	0.426525458351534	1.0044798339859	0.340566263599612	9.430594775657	0.3475	0.2145	0.254	0.665959098036509	0.0964504230327015	-0.0730938207960204	-0.104219320792092	0.341166666666667	0.206166666666667	0.248833333333333	0.711656640912969	0.0982472574157897	0.00128423849975071	-0.113706077769954	0.0106502858785409	0.00918079618057468	0.00973598452635113	0.0192156424178211	0.0201707096506955	0.0508812790297899	0.0257451746454542	0.0106038769897957	0.00904831045401003	0.00966976757633129	0.0152435123226657	0.0164970228449133	0.014594243060269	0.0208575398811746	2583.54115826804	2079.43248232893	2266.74830962969
185	0.880922821422152	0.881901012974294	0.93477041598484	0.894229248072691	0.785576179148802	0.986341343545587	0.709473141903948	0.524056127951567	0.778703319982223	0.667060911837325	2.37765389931883	2.3953308375967	0.017676938277873	1.72826992575938	0.000293074657747638	0.138803762636599	0.405903414826753	4.00931983508799	0.35	0.20575	0.24075	0.71588149979299	0.119738409748349	-0.131899759093921	-0.17765076084764	0.349833333333333	0.208833333333333	0.246333333333333	0.701700908926123	0.0946438708073553	-0.0993214797378201	-0.155861854205581	0.0106680318452715	0.0090415343510773	0.00956244942310728	0.0188347277433579	0.0210823562029734	0.0531022485657497	0.0253358101359093	0.0106668588183043	0.00909133171032961	0.00963706633965589	0.0154693534120941	0.016893043235583	0.0427704799649323	0.0213073617357184	2589.78655613853	2033.08410817663	2207.77158750258
186	0.595152445954587	0.37800535613276	0.476162739504066	0.707249142141695	0.323156288172671	0.502635988416647	0.507577339849764	0.924979958418162	0.453623245151087	1.89185782638378	6.41822340746148	6.5592635596804	0.14104015221892	4.66740573329662	0.44936641289496	0.439058267949804	0.00886660358082736	6.7661917763857	0.3405	0.212	0.2505	0.701374051121171	0.0965773603783565	-0.138503650954097	-0.18438631179685	0.347	0.2065	0.251333333333333	0.75775557286711	0.0870559154643989	-0.116914544376831	-0.176690166490042	0.0105988698936024	0.00914165110318952	0.00969132787176035	0.0185128070278687	0.0200807185378188	0.0507107059706664	0.0257555995811901	0.0106466978959696	0.00905372077821958	0.00970203634290472	0.0144737560674108	0.0165512874822013	0.0422818807950362	0.0195405566244294	2565.46627232442	2066.37797577465	2251.53513756971
187	0.744168795781423	0.837076318689068	0.818056695110054	0.345697642783815	0.658551087700188	0.891051736066444	0.748374804541274	0.299611621869807	0.849105281704495	1.23689853443648	2.77028846118264	3.65947573957965	0.889187278397003	2.42257720514317	0.018761741617709	0.102901765785646	1.07592202267369	3.36700112747351	0.349	0.2085	0.245	0.727408514264898	0.126932137271676	-0.0652385310633138	-0.162521269613135	0.350333333333333	0.211166666666667	0.254166666666667	0.708429880461563	0.124898240715911	-0.127394483662291	-0.164188750259595	0.0106609721960092	0.00908598660445238	0.0096194473273386	0.0183907203612982	0.0208058033113473	0.0531492230312707	0.0245206872706999	0.0106703736054969	0.00912848932937406	0.00973809022918596	0.0152528550928397	0.0166033933900178	0.0412638996509689	0.0195099263598284	2587.30160422285	2047.84995760484	2227.10046686266
188	0.582395654575043	0.7842780163063	0.793567241645353	0.407376365125285	0.749152717785028	0.203684599709523	0.776567134703201	0.784122410459009	0.705618871283385	1.95215787077541	3.19288050169416	3.87932503749835	0.686444535804185	1.92716716672294	1.61575578542215	0.0805398625543603	0.0750490558639285	4.62498926057467	0.3515	0.205	0.24725	0.704757588436292	0.131541952812782	-0.0727179805076029	-0.113836196615352	0.339166666666667	0.202666666666667	0.249666666666667	0.692630054685452	0.0979162396320023	-0.0876090285653781	-0.0893022921091553	0.0106785247316857	0.00902930031243097	0.00964910728439128	0.0191591261395226	0.0207838496598781	0.0532790279473055	0.0240431264340555	0.0105887856071771	0.00899093225844141	0.00968057166932995	0.0156936831639656	0.0163925143804675	0.0433448335122789	0.0204136988335947	2593.48102416568	2029.02500843428	2237.17497817475
189	0.687192667508608	0.794866501227488	0.871025560250475	0.847195139117625	0.796370238261595	0.776982202383012	0.47387346570014	0.624551090936585	0.84264727411997	1.47871012359974	3.11041493912126	3.1475476309206	0.0371326917993429	1.66883750732086	0.0802327798282931	0.51292944144916	0.239522655365363	3.42938598013017	0.34725	0.20325	0.249	0.724885493281944	0.0925034173752579	-0.130579185505078	-0.178125468457178	0.3445	0.209166666666667	0.253333333333333	0.739869173903004	0.10474222064318	-0.0784033096563179	-0.140665725103951	0.0106484935064533	0.00900056797440756	0.00967193223386973	0.0187136102789291	0.0204267769404436	0.0523810046216585	0.0255480155026137	0.0106285633167936	0.00909666756518599	0.00972754287181194	0.0146581246355411	0.01641763877622	0.042213867130748	0.0191376113106549	2582.9105604489	2019.50002129769	2244.93545315024
190	0.492237096638185	0.713526623825058	0.799360280598074	0.750945916856496	0.840624851434757	0.139196933553371	0.693298921991857	0.931601621453279	0.831402570058794	2.40751577702031	3.72727475519787	3.82801265429953	0.100737899101659	1.42049687727922	2.18681450735676	0.155537278489646	0.00736677518034412	3.5359555291472	0.35975	0.20675	0.24125	0.692158841844675	0.130844811308074	-0.0927994386348229	-0.189397578394916	0.345333333333333	0.2035	0.242	0.704758462363361	0.106858305623222	-0.116712662024142	-0.186686581713012	0.0107341781259685	0.0090577723735025	0.00956922168997437	0.019533233378095	0.0214723079958833	0.0535305482631502	0.0265906916155614	0.0106346442789866	0.00900468862363404	0.00957934663434675	0.0155851003488552	0.0169726196052307	0.0437219785538817	0.0218938936794817	2613.0968724402	2038.47482993004	2210.06599751292
191	0.332582590603694	0.679714923386858	0.71624869139249	0.454452078736586	0.890002797378637	0.558690051216679	0.0892775265074787	0.574586322298467	0.816347248827701	3.41030756506007	3.97754806336525	4.53707210068023	0.559524037314986	1.12676453562017	0.341977392617991	2.88735244933923	0.315068756926848	3.67508982909525	0.34	0.20075	0.24075	0.705634466717973	0.0890238642405529	-0.0482217998916028	-0.140021543547601	0.345666666666667	0.214833333333333	0.245666666666667	0.702394716014903	0.0793068778477379	-0.0968381663476276	-0.133571796551288	0.0105950992474838	0.00895906530702773	0.00956244942310728	0.0190989089639238	0.0205865619423763	0.0553063162379142	0.0273342293986887	0.0106370665459732	0.00918597720439752	0.00962827240955375	0.0150763703987741	0.0167451177551437	0.0421275583414349	0.0209872694687459	2564.14191152462	2005.76155256455	2207.77158750258
192	0.548855293805126	0.537799713582958	0.428620754165999	0.161996257456224	0.299053043376272	0.354409886009919	0.840177018909545	0.5066224636962	0.396976743288965	2.11514308764163	5.04699690716006	7.00248895532059	1.95549204816052	4.88734586767896	0.857604637509212	0.040669601476111	0.44103679280488	7.31357549925197	0.3425	0.2075	0.2485	0.693994899334734	0.112546749397484	-0.161250246662383	-0.157927014600993	0.3515	0.205833333333333	0.242666666666667	0.700318275310471	0.0891932150095578	-0.11911540394332	-0.183738941347699	0.0106138212534789	0.00906989561699867	0.00966543249382284	0.0189838781390964	0.0203139885802108	0.0512592156540468	0.0248617613144499	0.0106785247316857	0.00904289074619587	0.00958831297208237	0.0156777500811483	0.0171097679859276	0.0433063438458278	0.0222604121965083	2570.71921541988	2042.50186076977	2242.72487263084
193	0.694568493072248	0.591556127206851	0.5915176986171	0.334913244143089	0.390441510565567	0.238785129506574	0.466701593960943	0.947376219138625	0.864345597855265	1.44694454521959	4.63384606746331	5.56365243986147	0.929806372398161	4.11670789464188	1.38775182620884	0.529774704069496	0.00435626632861386	3.21581618488374	0.348	0.202	0.25025	0.722864442149408	0.0990616086262916	-0.0652919975119162	-0.150068853063417	0.3595	0.208	0.249666666666667	0.685994439137574	0.094291582911317	-0.091743815812789	-0.203744623948933	0.0106538609140625	0.00897988413954099	0.00968810603003624	0.0188542051955136	0.0204050250859206	0.0534592533634685	0.0254568612627709	0.010732542510252	0.00907795156421872	0.00968057166932995	0.0159816484651607	0.017062424913989	0.0426007297060705	0.0223946149414207	2584.79904657777	2012.65017336858	2250.4385242453
194	0.375851481014351	0.42475342011286	0.462894594060696	0.404683807280989	0.466368607487917	0.245025777464665	0.591278913696805	0.76331492391951	0.145606950934471	3.10410230106208	5.98606040101731	6.68042490311927	0.694364502101962	3.57632260205719	1.35144432013112	0.288351431327101	0.0906796256149391	10.8431858758622	0.346	0.217	0.25	0.686442634494526	0.0886870615436464	-0.115225278923096	-0.172514322870822	0.357333333333333	0.2125	0.252666666666667	0.736395463246785	0.101903984248292	-0.152548419895656	-0.162705811818149	0.0106394830372368	0.00921943593716556	0.00968487988821878	0.0186533516521883	0.02030889198149	0.0504136625142486	0.026277642335782	0.0107182345275145	0.00914952085444549	0.00971907100919383	0.0148318974350996	0.0168653901795092	0.0409271672424649	0.0187519206241402	2579.74101983663	2092.33860921223	2249.34057847523
195	0.882509024973177	0.96909836524721	0.9486112002888	0.358210223798081	0.821448432206571	0.884895813526289	0.575253678125914	0.820530868433238	0.959224097102498	0.660259660355223	1.34534831408018	2.18950651903651	0.844158204956329	1.52924685868129	0.0209571265240811	0.313970843015341	0.051466473727487	2.01108846155545	0.35875	0.2085	0.247	0.72139100371498	0.119255868374145	-0.106788766685423	-0.164112624698745	0.357333333333333	0.213166666666667	0.249	0.700701987588193	0.103260139135725	-0.130205063548882	-0.206908218642313	0.0107276166798509	0.00908598660445238	0.00964582920284748	0.018775219364743	0.0210715482749417	0.0522239644426903	0.0244474183942668	0.0107182345275145	0.00915998210044565	0.00967193223386973	0.0154385787393947	0.0170375309189265	0.041535413122328	0.0212956436024206	2610.78238819363	2047.84995760484	2236.06097320683
196	0.136190099005623	0.431850143127889	0.466960431360995	0.396169245244202	0.893983272947547	0.323450171502734	0.642672345382686	0.102215001490636	0.288114353036463	5.5412844078819	5.92318203704053	6.64310480068161	0.71992276364108	1.10182039279971	0.974944304389282	0.215264138219936	2.67063861868701	8.53086145134822	0.34025	0.2085	0.252	0.683776650809464	0.0812451050224317	-0.191129936081985	-0.182502025355346	0.349833333333333	0.204666666666667	0.237666666666667	0.704414624631728	0.0993798785121082	-0.160521756715258	-0.198239742113693	0.0105969862134667	0.00908598660445238	0.00971056885943285	0.0190572046770109	0.019941478913675	0.0501232071027641	0.0265624065373937	0.0106668588183043	0.0090238476285963	0.00952029038819977	0.0156297931111002	0.0173180658236111	0.0434309729794833	0.0221109215648362	2564.80464876719	2047.84995760484	2258.0868856174
197	0.657243819184234	0.860985529676343	0.848580141936741	0.369335157646464	0.779310783141911	0.569095814832135	0.864346529996957	0.241856240641687	0.799541204271045	1.60947288466195	2.5662085553231	3.37210869813862	0.805900142815517	1.76263581347666	0.324197732858011	0.0291876291648805	1.36974186018051	3.82640371715922	0.3415	0.20925	0.24875	0.691566961792085	0.099523407106949	-0.217115006759376	-0.19571440270708	0.336	0.207833333333333	0.2385	0.684792561562227	0.0854441475135167	-0.186316792850204	-0.211711102312499	0.0106063717906398	0.00909800008533614	0.00966868452687542	0.0188970776142877	0.0202263502209809	0.0499401646398646	0.0254695426437848	0.0105644594704107	0.00907526857422366	0.0095317523127217	0.0154819624052964	0.0167689477249156	0.0425344553051378	0.0230295868148277	2568.10163760283	2051.84511909265	2243.83083179254
198	0.250099119111256	0.599147077675368	0.285241253368849	0.0457546275690739	0.347341796197673	0.398715502359324	0.342687085625477	0.0828251701501293	0.714345358203356	4.10738895053873	4.57657552833916	8.5671807157596	3.99060518742044	4.45979176522087	0.712196765072804	0.900352966014907	3.0085731351719	4.55284084039875	0.36075	0.21625	0.25425	0.694376554485486	0.104777311480688	-0.131517463916812	-0.20002390676709	0.3525	0.208333333333333	0.239	0.702225691537424	0.114715932398767	-0.0895476719166188	-0.117813080212752	0.0107406889886066	0.0092078966887512	0.00973914237482431	0.0189457752500919	0.020711789572415	0.0497214628350892	0.025551432213833	0.0106854557451819	0.0090833105772785	0.00953860537480444	0.0155430973241503	0.0173745245203313	0.0438074915201765	0.0203757683898751	2615.39399027785	2088.48227654692	2267.82504141923
199	0.44617112521492	0.487775209923822	0.449259215730664	0.243712779736513	0.387170938559014	0.232517286216576	0.156842803908274	0.571176392955386	0.451640252642194	2.66521452312008	5.44790591928177	6.80689488369899	1.35898896441722	4.1416803605789	1.42539599733209	2.00440519460426	0.320718132474212	6.7846600388523	0.3495	0.20275	0.2465	0.747899554918659	0.0832477372433542	-0.189649172791076	-0.234985494608469	0.361166666666667	0.2145	0.2515	0.717809295753204	0.110995706498487	-0.134939168069349	-0.170682979998049	0.0106645084682997	0.008992310580423	0.00963925996466187	0.0182499594445396	0.0206332140101039	0.05173109712618	0.0256386743190359	0.010743386940777	0.00918079618057468	0.00970417232329683	0.0151623638445266	0.0170614776301533	0.0410468386929094	0.0195677931909987	2588.54627943592	2016.76472342544	2233.82892990198
200	0.227192111529485	0.179448253730356	0.0361091637094218	0.0135614936725293	0.0307491943725262	0.67439674093769	0.778889217389889	0.0658628133456031	0.0445830083893149	4.33812032757851	8.8971014069175	14.991449675319	6.09434826840152	10.6533293477405	0.176502024374713	0.0788300341209833	3.38323119501911	14.3951710694569	0.34525	0.211	0.25075	0.690561149177721	0.0939759211986126	-0.210900859320569	-0.266676172198966	0.349333333333333	0.208666666666667	0.234666666666667	0.726259039288871	0.109305958792792	-0.0980356183146595	-0.124082408259577	0.0106340378093208	0.00912585012863378	0.00969454541767832	0.0189128242966265	0.0202519148843481	0.0495539163429575	0.0273266023028257	0.0106633311443153	0.00908866031478805	0.0094786092401615	0.015036118770379	0.0174709669315443	0.0441657639317875	0.0198550565355601	2577.82604078418	2061.11434268517	2252.63041933425
201	0.995519180003359	0.902598667918883	0.503764093471263	0.0420217347382076	0.181517471059144	0.884931827855016	0.968202502028908	0.850708359586066	0.603721495471184	0.0665987591164594	2.17822907023583	6.31255763299851	4.13432856276268	6.24595887388205	0.0209439223253867	0.00158904350246303	0.0354247684463189	5.46241190614176	0.35775	0.2135	0.2505	0.693707796608847	0.0925127832532502	-0.0464041700774378	-0.182346768640129	0.359166666666667	0.213166666666667	0.252166666666667	0.696216179956105	0.0892982866313545	-0.138028771605854	-0.157120185816114	0.0107210045573799	0.00916519914883026	0.00969132787176035	0.0190402461175793	0.0207732394292205	0.0518765383897212	0.0264472733989277	0.0107303567689665	0.00915998210044565	0.00971269724063757	0.0155523633181135	0.016925625955377	0.0410947181715167	0.0207057129347167	2608.45051628754	2074.22855584974	2251.53513756971
202	0.473289754916713	0.281019494108803	0.286905865099303	0.29566865593866	0.196548749179121	0.972630297467613	0.405375380380824	0.257462449940318	0.281786083198382	2.51109250205991	7.45247631843813	8.54610477662209	1.09362845818396	6.03501227456218	0.00117714626139787	0.692322953100302	1.28235053613935	8.61122502934879	0.347	0.1995	0.244	0.708306368118975	0.152721191589609	-0.0858411580859165	-0.182460267192493	0.346666666666667	0.206333333333333	0.254	0.706983637108976	0.091075133547177	-0.100022589266432	-0.149057690518951	0.0106466978959696	0.00893811053354986	0.00960615110590786	0.0193054467124241	0.0208219561182584	0.0544389197962067	0.0255278471804778	0.0106442987083199	0.00905101678801298	0.00973598452635113	0.0154343236778569	0.0164301305643322	0.0422313202974612	0.0208140511127077	2582.27885969227	1998.83397847474	2222.58780647548
203	0.77648876968723	0.727959544693307	0.791705805240038	0.599425060953294	0.592988658664808	0.663073947034898	0.329164422584515	0.72473522266427	0.202159878787579	1.1024247586829	3.61986748754134	3.89573139774075	0.275863910199405	2.79330663905785	0.18981102411999	0.952182341139633	0.124000747180617	9.76710787788269	0.35525	0.21225	0.24475	0.696759064725503	0.1064790146129	-0.0711849482299836	-0.125881402299463	0.351	0.204166666666667	0.241666666666667	0.718234682464762	0.139259444001719	0.00318651567248604	-0.106440388383263	0.0107042519241013	0.00914558853463365	0.00961612987260797	0.0189861411130816	0.0210338877052772	0.0525060824240463	0.0253184882406267	0.0106750399642868	0.00901565085973591	0.009574851609091	0.0154356289836343	0.0172305218656035	0.0144248374838501	0.0200141585827725	2602.54462421414	2067.6901395526	2225.97433140161
204	0.686064408137457	0.472690296631809	0.58624374022684	0.852302075600808	0.389487325558945	0.239950888481876	0.4258088473136	0.796320875916763	0.917312334480812	1.48358346524401	5.57289673357809	5.60756045336166	0.0346637197835662	4.12397698811765	1.38088246594089	0.634227551634467	0.0666215334495064	2.62602275963696	0.34075	0.20325	0.23875	0.731330223765629	0.0628807415249582	-0.170562778936699	-0.21401601669651	0.352166666666667	0.209833333333333	0.241	0.714344473296187	0.0883556924727445	-0.0475222016288233	-0.148542283412436	0.0106007502896423	0.00900056797440756	0.0095351810989249	0.018400692861512	0.0206346764736053	0.0530742248719105	0.0274017528032394	0.0106831511098831	0.00910731158684865	0.00956583779008996	0.0152536591804816	0.017210345505871	0.0439067268350427	0.0214539823280451	2566.12678259212	2019.50002129769	2198.53916171054
205	0.550989029922088	0.767049132423984	0.853053749572968	0.955636632152376	0.874160944302065	0.209987066751422	0.679490395779229	0.585996949435679	0.776252919761939	2.1045687366568	3.32529712982068	3.32839181733652	0.00309468751584063	1.22382308067972	1.57151547288777	0.170700053746259	0.296639362693895	4.03054200506781	0.36225	0.223	0.23775	0.694140940431942	0.121187708063472	-0.113528680392528	-0.181508560170784	0.35	0.2195	0.2425	0.677600233069181	0.104415399407016	-0.0575264766363241	-0.155739006703431	0.0107503606393897	0.00931014712127096	0.00952143884341145	0.0186031141829932	0.0217741188542677	0.0512150973034295	0.0254807732558502	0.0106680318452715	0.0092575767003672	0.00958607434827758	0.0153329836077645	0.0171006404128546	0.0423885280153029	0.0216758798252586	2618.80715100568	2122.71528684347	2193.88996756026
206	0.827127409428903	0.36422955483027	0.418269227178514	0.458205051515465	0.184024800668067	0.966048966598607	0.424541963304197	0.814180754211924	0.102806873955824	0.892955742539925	6.55239044205518	7.10266617544039	0.550275733385206	6.20971043290047	0.00181170762698457	0.637708057534837	0.0552419440500671	11.9323131724646	0.35875	0.20875	0.25325	0.714271961194152	0.130215674949576	0.0201158681595226	-0.107091460734452	0.358333333333333	0.202166666666667	0.251166666666667	0.734052594517538	0.0951326880547468	-0.0973722305027652	-0.152098765289951	0.0107276166798509	0.0090899963017805	0.00972648554260506	0.0189183155889193	0.0207291522497718	0.0181717358580839	0.0240219559272983	0.0107248677927685	0.00898264976363689	0.0096998984595806	0.0153850504656969	0.0169552438670638	0.0431154760138866	0.0201588450615324	2610.78238819363	2049.1831912174	2263.51019459267
207	0.794524366041497	0.749205788814813	0.825297794557956	0.716121062615313	0.633031676187095	0.425754188854557	0.910902297120147	0.667636778639011	0.766697805747353	1.02780509248259	3.46058729531796	3.59282698382231	0.132239688504342	2.56502189133971	0.634377393285831	0.0125217227559915	0.184378901365562	4.11279552178157	0.35325	0.20225	0.23925	0.743898634784931	0.0806884214370425	-0.137173149540639	-0.180105517887145	0.3455	0.201333333333333	0.243	0.72300884842495	0.11240289046538	-0.138111932392837	-0.173092692908009	0.0106906203483107	0.00898403167640126	0.00954202514521608	0.0184705056005629	0.0212038989012724	0.0537837179982604	0.0257858992828918	0.0106358561346917	0.00896879762155995	0.00959278430672647	0.0153724506101925	0.0169419032259184	0.0435879955843455	0.0205924196440766	2597.74134035962	2014.02323905392	2200.85550165115
208	0.345441069415459	0.63072037625326	0.537923099856145	0.195551169741207	0.609251571855157	0.295758582464092	0.0848821173633775	0.576427850812434	0.535364303777973	3.31586181903549	4.34035829807544	6.01565061023575	1.67529231216031	2.69978879120026	1.09322125946164	2.96885110814401	0.312045235163168	6.03761389256752	0.3535	0.218	0.24425	0.707314061270962	0.114989336142752	-0.150162208787673	-0.187395882719593	0.343333333333333	0.203666666666667	0.249166666666667	0.714639005488597	0.109723598220039	-0.0968284748154358	-0.12050539755974	0.0106923354801002	0.00923475177360822	0.0096094817664591	0.0183914828305447	0.021009511337238	0.0504622482488286	0.024755287384978	0.0106199891649054	0.00900743274746628	0.00967409497065204	0.0153616164895604	0.0165776698262213	0.0431503348116301	0.0197746868634198	2598.34557708655	2097.45979275073	2223.71800214401
209	0.0433392312820789	0.220442522109823	0.308571954061156	0.860113734456113	0.997439532063918	0.623576588255367	0.0076962209381242	0.757184085796687	0.203209475682412	8.13311627144503	8.24871118492592	8.27976798182499	0.0310567968990654	0.146651710379956	0.240872597256384	7.10283307107602	0.0955926959213684	9.74965910476639	0.33875	0.18825	0.25625	0.714831025722043	0.0970554867836167	-0.0671448973809597	-0.137109813954137	0.3435	0.21	0.2535	0.698960615553125	0.0906711618789178	-0.0920819114123272	-0.151589149465105	0.0105856150682512	0.00874323686316588	0.00976425312399954	0.0196714390093668	0.0197005173917776	0.054933091704134	0.0263518933807919	0.0106212183924477	0.00910996683571757	0.00972965611437794	0.0153186086270912	0.0163469564219519	0.0419244964676877	0.0210273973660403	2560.81150611451	1934.70189485685	2276.39150055659
210	0.836538632063116	0.60212324806038	0.679660468505037	0.59386281436982	0.40808838884889	0.562551870706664	0.739399413274202	0.909001644881629	0.47992059154388	0.85388937460084	4.55417881246103	4.83853086141971	0.284352048958681	3.98464148681887	0.335305022172179	0.110655214268263	0.0130640105981001	6.52526689766602	0.355	0.20825	0.242	0.72640365521117	0.0950745216359911	-0.12197920800936	-0.139383492383074	0.360666666666667	0.2055	0.243	0.718369189174591	0.146065713900045	-0.0354583154168077	-0.0883126370924565	0.0107025591512588	0.0090819716942373	0.00957934663434675	0.0185805985868926	0.021157046258327	0.0527032845248114	0.0244822731560964	0.0107401483464784	0.00903746163789525	0.00959278430672647	0.0155709416628327	0.0174916253708407	0.0443906316260108	0.0186130462572124	2601.94803754037	2046.51520909526	2213.4973717412
211	0.483930932377192	0.407021092139148	0.479197975200155	0.53458877311567	0.395385054107007	0.440186575014001	0.847470132655048	0.157466566198736	0.632762108349151	2.45253085617878	6.14613225348148	6.5317937350228	0.38566148154132	4.07926287884402	0.595795942692348	0.036997502165832	1.99838829208784	5.22306499205425	0.351	0.20525	0.257	0.731623286153187	0.0946873714693834	-0.0663373800068624	-0.13329762720657	0.3435	0.203666666666667	0.2445	0.709567686061984	0.127803615673965	-0.106363514234095	-0.179575766451077	0.0106750399642868	0.00903338362740562	0.00977360023895061	0.0185346434746548	0.0201438857628737	0.0519967589072775	0.024115520981278	0.0106212183924477	0.00900743274746628	0.00961280802050158	0.015454176958188	0.0168319567616254	0.0435542290511471	0.0209381975714455	2592.25392561866	2030.37957381223	2279.58225575508
212	0.183325531057286	0.0617155534117418	0.0976603970171179	0.780137178663996	0.12363981066131	0.12012153790888	0.584938698789304	0.863136871420332	0.350180137941847	4.84730867102189	12.0113736190833	12.0892929103029	0.0779192912195867	7.24198423928101	2.41573552612135	0.298318176872272	0.0297157077948214	7.80415185916132	0.35325	0.2025	0.2395	0.74230549597642	0.167176589825255	-0.0824671247329318	-0.146845552967934	0.338166666666667	0.207	0.238	0.673980189653649	0.119668728630975	-0.0696769310606213	-0.129947206381293	0.0106906203483107	0.00898817382087803	0.00954544041500224	0.0184953895939094	0.0213530487828901	0.0546483892324228	0.02250065550802	0.0105811609284808	0.00906181870703335	0.00952488118985431	0.0157366918375204	0.0169513171428854	0.0443628550533786	0.0220298260679419	2597.74134035962	2015.3947552636	2202.0116107959
213	0.318069081651049	0.388626295185714	0.473427785069852	0.605325960260543	0.547296830740776	0.720035782740737	0.0937474725811353	0.641185593721514	0.478477845712988	3.5208415740417	6.31705520561809	6.5840927661593	0.267037560541212	3.0632511921176	0.128458424003838	2.80881720071739	0.217194942586502	6.53830308363235	0.3565	0.21675	0.24575	0.707839809865311	0.0688670264637209	-0.169283056569322	-0.180407373400373	0.353	0.202833333333333	0.241666666666667	0.721868470276859	0.115280525510486	-0.0921767864197451	-0.163881441150004	0.0107126679976472	0.00921559451913823	0.00962937335269449	0.0185312961537123	0.0209234001958948	0.0501184293779936	0.0259341988398069	0.0106889020162576	0.00899368830490439	0.009574851609091	0.0154762924719895	0.0172622799535399	0.0441867789528419	0.0208562155393305	2605.51119230511	2091.05463798616	2230.47076776056
214	0.229370154234191	0.593527266757402	0.58654716146206	0.32070289060314	0.863112753106513	0.776456421627452	0.113129645443837	0.568098171895871	0.503405409978994	4.31528494992017	4.61895378221743	5.60503156985942	0.986077787641989	1.28974661993925	0.0806218793368316	2.50994826665737	0.325875035212448	6.31572140466836	0.34375	0.19925	0.246	0.713222822164328	0.104917861904578	-0.0666226373472444	-0.149677469084429	0.341	0.212333333333333	0.241	0.711764459278758	0.109049733527148	-0.0522314696763411	-0.106686406333322	0.0106230595144112	0.00893390318187026	0.00963267326327944	0.0191284006537984	0.0204869896337876	0.0545012236364758	0.0262282854072608	0.0106026274033339	0.00914689987553767	0.00956583779008996	0.0149388441166213	0.0168797720997465	0.0435245774098546	0.0200819248281693	2573.96621207716	1997.44377321418	2231.59150265911
215	0.248852918835638	0.134030245888934	0.155133072803507	0.355099724112832	0.163527721060857	0.830849421182316	0.159708986605506	0.22613100052013	0.298993328459469	4.11943354873802	9.78439389679988	10.6395430946177	0.855149197817809	6.52010954587968	0.0456302068196237	1.97697936278928	1.4650330755685	8.39574750055534	0.35375	0.21925	0.2535	0.70887389557033	0.0614994392233105	-0.149852492124788	-0.143852929735933	0.351666666666667	0.2075	0.242833333333333	0.706393697166331	0.129810542303264	-0.0970081616934612	-0.157393751740107	0.0106940474131658	0.00925378490227154	0.00972965611437794	0.0182952357479891	0.0203485644769303	0.0491022130832495	0.0247674724764713	0.0106796834658419	0.00906989561699867	0.00959054962443901	0.0154946404112249	0.0171838855939649	0.0433703708714114	0.0204700934089195	2598.94871990224	2103.82828530265	2264.59088707485
216	0.482611613792041	0.114054061305957	0.158108211159097	0.573771970975524	0.0873359737655081	0.809012986683971	0.202939551838735	0.388782615810606	0.478694357570186	2.4597362254608	10.261727293182	10.5781392127792	0.316411919597158	8.1184029873184	0.0584186672240321	1.62109228094596	0.742746119165531	6.53634548009399	0.3365	0.20425	0.259	0.695630309174142	0.0543989091361166	-0.102083222569286	-0.131374355199279	0.338833333333333	0.214833333333333	0.251333333333333	0.652691520169928	0.110367022104016	-0.0925104548583512	-0.148494167427053	0.0105683357185476	0.00901701846848671	0.0097983418878847	0.0189892033599242	0.0193204482092053	0.0513559086731254	0.0267480278492445	0.0105862499083168	0.00918597720439752	0.00970203634290472	0.0156525420022709	0.01633364151139	0.0415604981819422	0.0219021006540444	2554.74642934885	2024.95210286859	2288.03339063023
217	0.0513461211024951	0.176410124172574	0.247290092487369	0.723273755686264	0.857983655966319	0.00567500368888164	0.152957000888066	0.67827890200718	0.237283848113749	7.75542998977835	8.94999123924208	9.07536877533857	0.125377536096494	1.31993878556023	7.65070825026305	2.04251074598869	0.172069711801669	9.21942512840657	0.36375	0.214	0.252	0.709899294269621	0.0831708073146212	-0.133094107962821	-0.180170397335295	0.336833333333333	0.202166666666667	0.248333333333333	0.712848199131891	0.0578150611759429	-0.126893400915355	-0.167120551636169	0.0107599189903242	0.00917300779657458	0.00971056885943285	0.0188361839339964	0.0209132331358537	0.0503097612828149	0.0254844501318268	0.0105709125216423	0.00898264976363689	0.00966326206626546	0.0153286713925307	0.0162574105003102	0.0430348567965228	0.0222707606267169	2622.18135481611	2076.83349167242	2258.0868856174
218	0.0408520867712125	0.0219190083587881	0.0330365692040695	0.504083679588084	0.137153602475118	0.0184172997547797	0.691949481950797	0.0984631795471457	0.0683793914335951	8.26439562294036	14.794224030662	15.240552505642	0.446328474979964	6.97615688270162	5.55601416844365	0.156983043903892	2.73026121127077	13.1567790904817	0.33575	0.20075	0.237	0.731906711300376	0.112289541752568	-0.143499201954656	-0.163779583297056	0.358666666666667	0.204	0.2515	0.691719746114981	0.125827297194829	-0.080697231925143	-0.15940906968466	0.0105625163728187	0.00895906530702773	0.00951108460509014	0.0184102743125806	0.0207017344690991	0.0542374679918603	0.0247990002332159	0.0107270676064879	0.0090129138633493	0.00970417232329683	0.0160717432413026	0.0169987847312239	0.043050863112892	0.0210052338308788	2552.70459659358	2005.76155256455	2190.38859065228
219	0.885184873737001	0.91771453328131	0.95735149812829	0.88003899596551	0.844980914138751	0.925170368737907	0.527703240370515	0.850902492612679	0.860034119533959	0.648759044517647	2.02145833957911	2.04423511997811	0.0227767803989991	1.39547607546046	0.00882151916994189	0.39881236272231	0.0353316063337843	3.25919742321015	0.35325	0.21275	0.2515	0.716543368029517	0.123926933418633	-0.144949738729385	-0.182256961466649	0.354166666666667	0.2075	0.253166666666667	0.715214893852442	0.0988986873689184	-0.152878374496758	-0.181627413878683	0.0106906203483107	0.00915344806921293	0.00970417232329683	0.0184933868558738	0.0205988809424631	0.0503644735604048	0.0238639656637304	0.0106968935308364	0.00906989561699867	0.00972542774124372	0.0153933423904921	0.0167319668684474	0.0414741668994805	0.0203729076838315	2597.74134035962	2070.30998274504	2255.90828409562
220	0.983441878434325	0.813887435841779	0.883126594110824	0.805698362431729	0.581868285431112	0.979522772123685	0.739846433753468	0.850708359586066	0.961567980508987	0.162238744014758	2.95970178905554	3.02020753775651	0.0605057487009617	2.85796879374175	0.000658806038700277	0.110261662051926	0.0354247684463189	1.96841168934362	0.35075	0.20925	0.2505	0.698227161783722	0.119205137371837	-0.160597152939976	-0.202337723253096	0.3505	0.2065	0.252166666666667	0.715451686177536	0.0800818269284979	-0.17423867823185	-0.19796066733662	0.0106732927599298	0.00909800008533614	0.00969132787176035	0.0190154890433343	0.0205467873924779	0.0507460055973033	0.0254743784383057	0.0106715423396974	0.00905372077821958	0.00971269724063757	0.0153600895273572	0.0166137964872773	0.0413982684801064	0.0211386747646497	2591.6387303362	2051.84511909265	2251.53513756971
221	0.0316016253277877	0.083123423435524	0.0794943929821809	0.215309078780964	0.422833816711453	0.353392366151899	0.0666742336590641	0.183423427339999	0.057776031243819	8.83258283346004	11.1747495440213	12.7101142598003	1.535364715779	3.87753142634028	0.861238399767899	3.36305595890917	1.76966593721409	13.6496126010158	0.349	0.193	0.2505	0.707503053186177	0.12617186232695	-0.151937193524655	-0.161459159989188	0.34	0.208	0.238833333333333	0.685563139752883	0.103387069845444	-0.0673153063299328	-0.159069874866177	0.0106609721960092	0.00882691663201904	0.00969132787176035	0.019792365722194	0.0204893224354928	0.0534664142264102	0.0248883476299037	0.0105950992474838	0.00907795156421872	0.00953632302512509	0.0155522263916269	0.0169367418540661	0.0441603325622127	0.0224705493769425	2587.30160422285	1962.17548891858	2251.53513756971
222	0.81080009950036	0.902939588038004	0.885906657481649	0.366529420567991	0.73030114549302	0.816515483144582	0.715520321916741	0.371391620185119	0.837524960499537	0.960534866564558	2.1748102779602	2.99020728087999	0.815397002919781	2.02967241431543	0.0538374607149308	0.132825444961782	0.799003010686647	3.47823920074891	0.34525	0.206	0.25575	0.699710913615341	0.104223504189157	-0.0984087327648564	-0.167275247086178	0.343	0.203	0.247833333333333	0.710086524413334	0.0787776238555042	-0.115503142116202	-0.14527412287564	0.0106340378093208	0.00904560177410701	0.00975800071935945	0.0190362912460725	0.020004443179561	0.0515671489671708	0.0256961551785204	0.0106175263565939	0.00899644196246449	0.00965673922280807	0.0154678033149163	0.0165542308972659	0.0431383516177908	0.021405839691211	2577.82604078418	2034.43407992503	2274.25777309563
223	0.0909723891554263	0.183074805417153	0.252112129364875	0.677791142241956	0.637386973541112	0.897836205363036	0.0323755460767145	0.670225475269541	0.0440956400876931	6.46701695039519	8.8349593003004	9.00758226195831	0.172622961657908	2.54056531156311	0.0164853352362115	4.57849988707494	0.181338493037401	14.4264740163916	0.34925	0.21825	0.24525	0.658499348880838	0.0867611434608862	-0.107902755159966	-0.18495714190152	0.3505	0.2005	0.249	0.705620078076273	0.114755609706387	-0.078589261867358	-0.153498587485635	0.0106627419448701	0.00923856830478408	0.00962276038924146	0.0191660796808695	0.0207048386183164	0.050974387578148	0.0280262792309044	0.0106715423396974	0.00895488525805845	0.00967193223386973	0.0158346162663557	0.0168304060027565	0.0438265757894232	0.0211186137048345	2587.92449182528	2098.73641938947	2228.22525078954
224	0.959606024678555	0.966751783553865	0.986006704199512	0.983288522511456	0.896895707718239	0.738275263270302	0.740947423541193	0.710074408046741	0.931811003376722	0.302243304140575	1.38521250002304	1.38565124593879	0.000438745915744221	1.08340794179821	0.111648347576192	0.109295679654679	0.138202641639509	2.43638053683614	0.35025	0.21175	0.24025	0.716519326750083	0.107958334311098	-0.0466448073044964	-0.163670652941161	0.347	0.209	0.2435	0.692261603854099	0.118479615197983	-0.0175358615027805	-0.157133321267164	0.0106697887020068	0.00913770855350533	0.00955565926883284	0.018473905382691	0.0210957326965517	0.053589888434992	0.0257910404887185	0.0106466978959696	0.009094000793117	0.00959947654692627	0.0155531713748464	0.0169793087461848	0.0440715546223107	0.0216424778963419	2590.40504595673	2065.06431549224	2205.47170671353
225	0.0855244131135662	0.345604692698458	0.424623400814651	0.582985830134229	0.979628557602149	0.0241296683139649	0.920967073536213	0.77724883855866	0.280592766190956	6.60733050228373	6.73956841948529	7.04100081138313	0.301432391897833	0.433670309099398	5.08528803070476	0.00984373913888703	0.0800358465439786	8.62653152417752	0.33575	0.2155	0.2485	0.690878809624866	0.0882472710594115	-0.126998632209711	-0.153435547084821	0.357666666666667	0.216333333333333	0.251	0.708546259197437	0.09547163173618	-0.112965820747967	-0.164294853409337	0.0105625163728187	0.00919631236314536	0.00966543249382284	0.0183760575122781	0.0199727341306296	0.0506443995804674	0.0258154308133996	0.0107204512567655	0.00920918105039317	0.00969775867206597	0.0151633145260867	0.0169412424570979	0.0411634938265825	0.0203326081065077	2552.70459659358	2084.61266842264	2242.72487263084
226	0.949149797509401	0.895630013195423	0.926092766808816	0.605886134021514	0.706877475706277	0.751775718219699	0.58826968071724	0.821237227572577	0.955052426222327	0.356121829998301	2.24708387384089	2.51329299993813	0.266209126097237	2.15717116993983	0.100044933948084	0.293054610645413	0.0510551927927736	2.08387539469585	0.35025	0.2075	0.25	0.723713225450899	0.102732701037434	-0.0746855975781988	-0.126886692476071	0.353333333333333	0.212	0.252	0.726465166177626	0.109188874156524	-0.145186948143993	-0.177865719147844	0.0106697887020068	0.00906989561699867	0.00968487988821878	0.018564225101497	0.020519551272883	0.0524684498318146	0.0242414373303163	0.010691192414416	0.00914165110318952	0.00971056885943285	0.0149585870448617	0.0167761659736668	0.0411563572790933	0.0194594347210384	2590.40504595673	2042.50186076977	2249.34057847523
227	0.32509977593144	0.655401607137457	0.672841526345211	0.390566983345252	0.839366091089596	0.578061499778874	0.147721453565739	0.22975843832094	0.563571435672061	3.46675329220307	4.1572802198607	4.89445630414048	0.737176084279781	1.42770301193741	0.309379010035627	2.0956233338693	1.44235618780294	5.79760074502694	0.35325	0.21875	0.248	0.701348437044621	0.120915033460973	-0.082964728400978	-0.159945594277445	0.347833333333333	0.206666666666667	0.258666666666667	0.706933513517589	0.106863610369736	-0.13637664546633	-0.159722562738364	0.0106906203483107	0.00924618649673292	0.00965891543205871	0.0184622560937656	0.0207931732147981	0.0509074559166639	0.0246208128906125	0.0106526706733107	0.00905642242672919	0.00979423680785978	0.0154438959478485	0.0162938062013231	0.0412241428305266	0.0199226883576736	2597.74134035962	2101.28527806238	2240.50893729177
228	0.237733130191813	0.153915171620618	0.112400245022909	0.130252901912185	0.114923249778607	0.441698995340884	0.625678363098757	0.0694831653535597	0.0248835724168856	4.22941708945655	9.36799929097833	11.6574870788791	2.28948778790073	7.42806998942251	0.591864596313826	0.237966948476242	3.29518771947551	16.0255922029628	0.348	0.21175	0.2565	0.677690101339081	0.129982591937229	-0.0195946409796145	-0.119506216537468	0.3555	0.215833333333333	0.2405	0.724429210297538	0.125819356627223	-0.11704227491011	-0.120826472489144	0.0106538609140625	0.00913770855350533	0.00976737302389409	0.0191859859297252	0.0201223524308981	0.0516898399029413	0.0249582327689006	0.010705941508891	0.00920146652827218	0.00955905658427602	0.0148632455003984	0.0174198008178135	0.0423217605689365	0.0181813007224658	2584.79904657777	2065.06431549224	2277.45639625062
229	0.507619948036852	0.795606349574846	0.863239570996741	0.726471412895256	0.924371648454965	0.226713607938976	0.323267280448864	0.392276762492502	0.849285354669559	2.32567585573634	3.10461765528089	3.22699390215712	0.122376246876229	0.901318046420784	1.46136155114073	0.975681598718438	0.731872958938766	3.36524826070226	0.34125	0.20825	0.24	0.699291007281052	0.0860245856477318	-0.159644074022756	-0.197515632740812	0.353	0.2165	0.2475	0.708491384155737	0.106990173221365	-0.119775939076641	-0.161512270332378	0.0106045012364202	0.0090819716942373	0.00955225747200135	0.0187998032989707	0.0206719181212345	0.0523215887437195	0.027342304327808	0.0106889020162576	0.0092117481050871	0.00965238101349169	0.0150561020279077	0.0169696487403629	0.0414325940318596	0.0200920894544655	2567.44446483775	2046.51520909526	2204.31971234789
230	0.49209546556361	0.25658301804455	0.294387268590775	0.403732695075033	0.195870134977796	0.877581833699075	0.157735316441262	0.756262080231391	0.557928834749813	2.40827837865436	7.75531797909571	8.45249852917914	0.697180550083431	6.04422015052478	0.0237269004683185	1.99580423467341	0.0963438441849576	5.84526542871693	0.3495	0.2	0.25325	0.6637017766495	0.0545726279778971	-0.146084466695708	-0.213536907896459	0.351	0.211666666666667	0.2505	0.67607368625071	0.0916999221310752	-0.00984332574516349	-0.111798271848786	0.0106645084682997	0.00894650881685169	0.00972648554260506	0.020233665584019	0.0201596405768971	0.0520593508494016	0.0301041556174775	0.0106750399642868	0.00913639323174561	0.00969132787176035	0.0157619414534463	0.0167332786731423	0.0429916916355336	0.0216362728172298	2588.54627943592	2001.60969415275	2263.51019459267
231	0.771557898367879	0.175716501977377	0.226396111752605	0.517141208211254	0.0825416002242309	0.412236949839663	0.927760551778151	0.67787251766642	0.353309134642611	1.12286312106153	8.96217539261852	9.38176637192009	0.419590979301574	8.25890325085857	0.672340041506686	0.00821973836900725	0.172530587829897	7.77002522143578	0.3575	0.20675	0.251	0.757231796975615	0.122576034637216	-0.108759222304653	-0.171544040529906	0.3495	0.2075	0.247333333333333	0.693787709809795	0.0884078406608374	-0.184888634188837	-0.243061906732814	0.0107193435976081	0.0090577723735025	0.00969775867206597	0.0179760715264823	0.0207957548619696	0.0519217892187623	0.0227745544342627	0.0106645084682997	0.00906989561699867	0.0096501990108107	0.0156585523865977	0.0168209886147653	0.0416306096456628	0.0226197673761197	2607.86482897955	2038.47482993004	2253.72437042265
232	0.0441762897340367	0.189355822682652	0.256516979189883	0.641508724006707	0.930792259086476	0.142283969896002	0.185565576851705	0.969761409277305	0.311702196064674	8.0905813784193	8.7297671166998	8.94654152666044	0.216774409960635	0.855960148241138	2.15308254888259	1.75247751729148	0.00143698083229538	8.24243954994267	0.3475	0.2245	0.246	0.694521462495324	0.0764137201539035	-0.0991742250934711	-0.140209099419809	0.361833333333333	0.213333333333333	0.246333333333333	0.719648619564596	0.0988230865659426	-0.143677490934347	-0.18057764328505	0.0106502858785409	0.00933238563877723	0.00963267326327944	0.0181112911242582	0.0205562314259825	0.0501084083834483	0.0255188097263765	0.0107476854476837	0.00916259175424392	0.00963706633965589	0.015197675661323	0.0173071460547216	0.0416216075357126	0.0203056734480315	2583.54115826804	2130.17896880216	2231.59150265911
233	0.597499317575822	0.691263075492219	0.668800635976827	0.308896389187699	0.550037179474245	0.596421590750219	0.198286109932564	0.627604276270079	0.780175435065261	1.88085802552087	3.89219190000222	4.92758051268174	1.03538861267953	3.04672248716088	0.280426834433456	1.65495321985691	0.235323563538259	3.99654358234454	0.356	0.20975	0.24125	0.711288016219947	0.0844159518443039	-0.105771922241119	-0.143656011772879	0.350833333333333	0.199166666666667	0.2455	0.724140617764518	0.120497930787492	-0.0933076181274536	-0.173821138993881	0.0107093111203446	0.00910598309981449	0.00956922168997437	0.0188525593713872	0.0212134793477559	0.0528437828381295	0.0259161090323155	0.0106738755186236	0.00893249951310122	0.00962606906285226	0.0155709427639684	0.0170148975543193	0.0442184600672208	0.0208341116095256	2604.32783675044	2054.50100336856	2210.06599751292
234	0.519002154191515	0.665878953452083	0.473711535718858	0.113722052294469	0.365027501599502	0.175247441714687	0.7077192162979	0.500873580352919	0.570850429225166	2.26632845022323	4.07979353658084	6.58151330835972	2.50171977177888	4.31518485813649	1.8374727819737	0.140565760608297	0.453084970104101	5.73634176489745	0.3395	0.20225	0.24275	0.691214489173509	0.0847400579611739	-0.103813512264608	-0.195793186161101	0.352666666666667	0.205333333333333	0.248666666666667	0.715384769107829	0.11267279660652	-0.0370659364502761	-0.105288155091011	0.010591315450948	0.00898403167640126	0.00958943154460546	0.0192842697150196	0.020436548168009	0.0538638100880802	0.0284815870159029	0.010686605925997	0.00903474355326782	0.0096676009967465	0.0154643702634434	0.0169140367621739	0.0437267579766285	0.0199258296859491	2562.81309439564	2014.02323905392	2216.91648009573
235	0.170046522857145	0.0435772600535465	0.0405544972215628	0.192551598563542	0.0469472398159753	0.234267999235373	0.983742084694892	0.0512606586178951	0.128046487215752	5.0240225503585	12.9661118980985	14.6640977192583	1.69798582115982	9.64007516889978	1.4147588589567	0.000415250058722449	3.79973619167322	11.2508181231377	0.346	0.201	0.2565	0.651962073533911	0.131152896186619	-0.156283735553889	-0.155756746869491	0.3345	0.200833333333333	0.239333333333333	0.710702953732827	0.104283824816037	-0.133122912133984	-0.183483509351449	0.0106394830372368	0.00896323991840659	0.00976737302389409	0.0202777066543472	0.0200457766495203	0.0512991076661315	0.0261532263325209	0.0105527510762663	0.00896045744795521	0.00954316406830888	0.015382967822585	0.0167302856401	0.0441533887703842	0.0218799592656857	2579.74101983663	2007.14238718004	2277.45639625062
236	0.625044416692796	0.877458283568262	0.932543174174727	0.930280107288699	0.954672936580382	0.93144048972983	0.975601846733983	0.197214962125775	0.603737558146847	1.75377898196166	2.41865310944559	2.4263080336641	0.00765492421851377	0.67252905170244	0.00740161097019154	0.000935339301577187	1.66287968928373	5.46227895734204	0.342	0.20075	0.263	0.712335156747378	0.0999930643045455	-0.128732131892731	-0.192299378699918	0.342833333333333	0.2005	0.2515	0.70402299721582	0.106553636055275	-0.0877771850253175	-0.179000398523682	0.0106101030694132	0.00895906530702773	0.00984702909465568	0.0190084441398182	0.019481486747485	0.0509662313652907	0.025445540368882	0.0106162927748148	0.00895488525805845	0.00970417232329683	0.0156958283300353	0.0164490638797239	0.0434231693998425	0.0216348746081993	2569.41264837867	2005.76155256455	2304.68596790338
237	0.639943892784825	0.717213248753435	0.80874931456953	0.833695308645553	0.725185161891052	0.594847826583041	0.19935096874926	0.916927121321119	0.919970944778886	1.68647946137935	3.69988684118289	3.74397197100188	0.0440851298189955	2.05749250962253	0.282836877755472	1.64712292793592	0.0108795826599817	2.59251561170946	0.344	0.1955	0.24625	0.709550503637268	0.103938242945575	-0.0548764610000111	-0.141325783256682	0.349166666666667	0.206	0.245333333333333	0.737705508087727	0.101278689221123	-0.0898135404481282	-0.144872110435816	0.0106248973746625	0.00887013047295831	0.00963596879910623	0.0194533741319164	0.0204803973535779	0.0552927915884345	0.0266459920188972	0.0106621523870436	0.00904560177410701	0.00962386376780943	0.0149433477525822	0.0169318264252022	0.0433722839321507	0.0198834001587863	2574.61228519346	1976.40182923828	2232.71088973233
238	0.46731861092918	0.69834816284223	0.554694756001812	0.153928726746522	0.504469060849072	0.237875847413457	0.248089713727705	0.427909640229012	0.270074027418605	2.54441014487747	3.83977884513661	5.87265835483777	2.03287950970116	3.32824820996029	1.3931381971197	1.33402902052876	0.628490253278869	8.76364181310386	0.345	0.20375	0.24425	0.700258621009074	0.113973183509583	-0.0807152706605613	-0.167185073211723	0.3565	0.213333333333333	0.237333333333333	0.70132450321753	0.0865892723188073	-0.130954070302528	-0.141631224276566	0.0106322162323292	0.0090088039175027	0.0096094817664591	0.0191571604229625	0.0206604193617769	0.053781660645776	0.0265082776949085	0.0107126679976472	0.00916259175424392	0.00951569153050702	0.0154020694133747	0.0175347244227905	0.0428010634714191	0.0211480568494974	2577.18550306091	2022.22914401686	2223.71800214401
239	0.675684936517101	0.467300915364674	0.330406143276565	0.120810407610818	0.165025776125925	0.497403440901378	0.261198771435948	0.644137290244565	0.259168349862867	1.52860188540217	5.61808540094353	8.02486838406185	2.40678298311832	6.49626649865968	0.460472053649937	1.26239216621252	0.21337189092992	8.9101926145695	0.34825	0.2145	0.2375	0.728185415496529	0.127854448664768	-0.13628756494428	-0.159890199999561	0.341666666666667	0.205166666666667	0.2335	0.734703975783817	0.105522734982885	-0.050232134111515	-0.167562904347012	0.0106556435807538	0.00918079618057468	0.00951799196708753	0.0180106206641649	0.0212218129373337	0.0521288455704298	0.0233612822102933	0.0106076170060505	0.00903202311215638	0.00946222182264348	0.0148869803239027	0.0172584351870898	0.045416028734031	0.0213933058297496	2585.4263378082	2079.43248232893	2192.72422275881
240	0.988186670877602	0.795336195296105	0.814425634296644	0.444026646891013	0.468227234637865	0.724098747791809	0.871297166205473	0.931952262338492	0.974710478127918	0.128678108139866	3.10673508257969	3.69258959051876	0.585854507939075	3.5639114823789	0.124599293632855	0.0262475745548727	0.00729125460020441	1.69667272897541	0.34325	0.205	0.24575	0.68804532998166	0.0922985250012855	-0.0372906855890189	-0.116945359684792	0.339833333333333	0.203666666666667	0.245	0.688867535261386	0.0962928268757186	-0.138239436448466	-0.192948318093092	0.0106193740070755	0.00902930031243097	0.00962937335269449	0.0192759314809423	0.0204453077158552	0.0540231414170114	0.0268773073513129	0.0105938394438242	0.00900743274746628	0.0096194473273386	0.0157175439774647	0.0166236944716025	0.0430535886418883	0.0225322302460658	2572.67074078477	2029.02500843428	2230.47076776056
241	0.60925960337216	0.858099239939703	0.893690098773424	0.575770454244104	0.897686120603126	0.313984394060839	0.585074597282323	0.337467512488694	0.448635431835612	1.8261564718232	2.59142040694132	2.90454279442201	0.313122387480689	1.07838632259882	1.01384106473597	0.298102242715686	0.920028411333988	6.81273080603071	0.36	0.2075	0.2565	0.706334312692386	0.0938726269082397	-0.0558722296411973	-0.139970804761522	0.350166666666667	0.203	0.248	0.690461269566151	0.0950960130778307	-0.0962210230162739	-0.183324132554203	0.010735810580222	0.00906989561699867	0.00976737302389409	0.0191977215936632	0.0205332680105517	0.0518602701694721	0.0252675607296145	0.0106692034408452	0.00899644196246449	0.00965891543205871	0.0159562329162097	0.0168277848988793	0.0433777753262736	0.0224477065442266	2613.67277917481	2042.50186076977	2277.45639625062
242	0.080555990082236	0.183925323220381	0.240829712290461	0.555646146233899	0.658145554220273	0.212929003526864	0.723952128403011	0.0777506822749213	0.236847702085306	6.74301046520122	8.82053733282009	9.16783624692107	0.347298914100975	2.42482578171985	1.55139917534871	0.12473740544192	3.11130413032333	9.22581281642648	0.33825	0.20775	0.254	0.692686814008643	0.0927204084216498	-0.114072654052565	-0.167427026535518	0.350333333333333	0.204833333333333	0.2385	0.713203660634904	0.129801781571436	-0.0310975896966144	-0.111629402886323	0.0105817983338367	0.00907392620745889	0.00973598452635113	0.0188781900338241	0.0197886409667012	0.0512842326283056	0.026252670121645	0.0106703736054969	0.00902657515195721	0.0095317523127217	0.015478539643968	0.0173509157321957	0.0450809620011252	0.0203228279585598	2559.4715341979	2043.84116202271	2266.74830962969
243	0.67757567717143	0.800392009609571	0.871008710807998	0.776320604408856	0.803869053356339	0.231187176889794	0.410601322919394	0.992464533402183	0.866584814399264	1.52037569909953	3.06699897854196	3.14772153353988	0.0807225549979194	1.62734583444035	1.43354245519549	0.677058905230297	8.91975832928438e-05	3.1930792017961	0.3575	0.213	0.24875	0.682145717756439	0.117768099739023	-0.0704648105366768	-0.130176692477168	0.345833333333333	0.206166666666667	0.248666666666667	0.700924490745736	0.0942793862635513	-0.0994833180590975	-0.132177818122256	0.0107193435976081	0.00915737018550398	0.00966868452687542	0.0192887926171337	0.0209166179210921	0.0518493570513905	0.0253396207362306	0.0106382755133242	0.00904831045401003	0.0096676009967465	0.0155272320135748	0.0166504592078608	0.0428476187938842	0.0209214225981217	2607.86482897955	2071.61766472613	2243.83083179254
244	0.494282522240317	0.807022132617678	0.873113130226212	0.738542744950477	0.94765302130626	0.931743101512495	0.184924749621553	0.595788255363323	0.789484631851988	2.39652123504129	3.01452071262247	3.12593230576022	0.111411593137746	0.729411070718925	0.00733625621978717	1.75759521804684	0.281395127663927	3.91525868415199	0.3485	0.203	0.249	0.720229238748142	0.0784348436060644	-0.183936967594748	-0.176448474394136	0.349333333333333	0.214	0.244333333333333	0.698387123603002	0.0900315580969633	-0.155289300192041	-0.171622016374425	0.0106574230155637	0.00899644196246449	0.00967193223386973	0.0188660647813015	0.0204357983348344	0.0514695780569581	0.025437244550974	0.0106633311443153	0.00917300779657458	0.00961059100719261	0.015261214926065	0.0169591800785867	0.041597013103698	0.0211218642453429	2586.05252758081	2018.13314496341	2244.93545315024
245	0.273934349704587	0.274379541474636	0.352177619175437	0.617289246042671	0.420346505591343	0.109707851747542	0.157077459650378	0.430177226527782	0.302041846182279	3.88693881682048	7.53264619033871	7.78234214565964	0.249695955320931	3.89540332883917	2.55842469972049	2.00213848464773	0.622344933557542	8.35854230210186	0.34275	0.19525	0.24775	0.707779348702995	0.101845624374322	-0.0128672914090692	-0.103480760565018	0.358333333333333	0.206833333333333	0.240833333333333	0.73126203306186	0.135038066703486	-0.0731806055587032	-0.148441388453702	0.0106156754392981	0.00886583443676511	0.00965565039457576	0.0194753278087292	0.0203393055524316	0.0557498108965413	0.0262574412025884	0.0107248677927685	0.00905912173563687	0.00956357937540539	0.0152151297406717	0.0175100953624809	0.0440018741945687	0.0196131971015319	2571.37083351332	1974.98637363245	2239.39895930729
246	0.397166142703866	0.678711132675179	0.74146016617246	0.558770790055563	0.850681078512551	0.945200720509649	0.204925955940931	0.488948355697885	0.842143850866691	2.9642749131599	3.9849652947596	4.32680228619938	0.341836991439777	1.36252737303948	0.00472447217725858	1.60691531804514	0.478839699359014	3.43421118380603	0.344	0.2135	0.24925	0.687628113732782	0.0979049274510775	-0.0651118771304001	-0.157987737588773	0.344666666666667	0.203	0.243166666666667	0.708091624531198	0.0911311433895968	-0.135637129994592	-0.174054910643724	0.0106248973746625	0.00916519914883026	0.00967517561916221	0.0187840611163018	0.0202953776791816	0.0517826025493417	0.0263339946303576	0.0106297824020407	0.00899644196246449	0.00959501702032126	0.0155384571416012	0.0168586955518606	0.0433855571057399	0.0217672542442222	2574.61228519346	2074.22855584974	2246.03873760222
247	0.821343240522082	0.97533553645325	0.982277910340368	0.603260719935983	0.964825130896875	1	0.429363938442697	0.901902347546503	0.992468997639904	0.91691826960232	1.23081066276063	1.50091659646205	0.270105933701416	0.583998326859728	0	0.624543360489042	0.0151926748931146	1.12909099896072	0.338	0.2005	0.24525	0.730659978984085	0.0838042559676801	-0.125514553118044	-0.165575779354926	0.338	0.207	0.246333333333333	0.736077693829236	0.088343903479353	-0.117507851991702	-0.17517775975857	0.0105798850174986	0.00895488525805845	0.00962276038924146	0.0185114220192292	0.020230097937744	0.0534261973047455	0.0258269315651948	0.0105798850174986	0.00906181870703335	0.00963706633965589	0.0146980724892024	0.0164808384109457	0.0427631171722873	0.0205442855289434	2558.79987311431	2004.37915982548	2228.22525078954
248	0.992064069763053	0.00346876935422885	0.00432591873467094	0.273335676963737	0.000388654863431196	0.952237536599389	0.912625025886602	0.774340430618572	0.0100838683420129	0.0981032152776606	19.4490658888353	20.6489958514176	1.19992996258225	20.5508926361399	0.00358767056241049	0.0120402527500119	0.0821980933051236	18.4533070960254	0.35075	0.21325	0.2415	0.765278402131276	0.0672512612370433	-0.145616434201808	-0.185310654201911	0.350166666666667	0.212333333333333	0.239	0.665393886153669	0.10501765888843	-0.0837166581471344	-0.220437258804157	0.0106732927599298	0.0091612872098669	0.00957260112749785	0.017253774592199	0.020918945868376	0.0516047924040598	0.0242652829514529	0.0106692034408452	0.00914689987553767	0.00953860537480444	0.015867819656278	0.0172765458680772	0.0433669364249306	0.0234595872590556	2591.6387303362	2072.92385533602	2211.2111533965
249	0.97151919849908	0.799823777445942	0.847358612964519	0.57615718156545	0.533432370625675	0.924901448591835	0.896449786906628	0.65179217752936	0.289352012962431	0.236344285338419	3.07147674360385	3.38396517864021	0.312488435036357	3.14762089330179	0.00888522650348023	0.0169383530701452	0.203648102677107	8.51529984451988	0.34775	0.21125	0.25	0.666133298108346	0.0969733210242956	-0.119544538409146	-0.157999589497692	0.348666666666667	0.210166666666667	0.254	0.701689153170492	0.105409421926502	-0.0571161838764656	-0.141324386527406	0.010652075013867	0.00912980807288542	0.00968487988821878	0.0194196357771714	0.0204033990659436	0.0511951692111744	0.0270094695886847	0.0106586075107467	0.00911261978599604	0.00973598452635113	0.0153787878599332	0.016525364010351	0.0422656131626582	0.020548179748821	2584.17065352088	2062.43250024418	2249.34057847523
250	0.405065366079178	0.430088401975116	0.546799742856872	0.97431235481187	0.553533273686559	0.529702419442879	0.644626805358856	0.109462678816414	0.537539810195758	2.91406467528213	5.93873107706168	5.93976793332331	0.00103685626163497	3.02570325804118	0.394962399381257	0.2127418505479	2.56196172032105	6.01893794574801	0.33825	0.19575	0.2435	0.718213762936586	0.104795573761073	-0.0139395799690618	-0.133950753452493	0.344333333333333	0.1995	0.257666666666667	0.718398006999507	0.0667538090110479	-0.118124190389825	-0.180007693290645	0.0105817983338367	0.00887442090635843	0.00959947654692627	0.0190952781970933	0.0204052356707926	0.0562855207033852	0.0266050037517685	0.0106273427841474	0.00893811053354986	0.00978187713774543	0.0155248687361207	0.0161302268226346	0.0424779008678886	0.0216782860791464	2559.4715341979	1977.81569531936	2220.32334836232
251	0.0321111290078304	0.166052834290584	0.104329911463898	0.0972038340565815	0.542892525492565	0.376491962990325	0.951506026062914	0.00922701111499068	0.0220955601272001	8.79728387312207	9.13636802160181	11.8872000471638	2.75083202556198	3.08991617404172	0.782125207115314	0.00369854335076525	6.7783506814776	16.3510621876381	0.34075	0.204	0.26475	0.706306031701539	0.0890174422745923	-0.171445007114647	-0.236774358686978	0.349333333333333	0.2035	0.241666666666667	0.711764349446632	0.110727086939112	-0.152741633168285	-0.176328034943016	0.0106007502896423	0.0090129138633493	0.00986799916161969	0.0189023887996166	0.0193140727786959	0.049549828207135	0.0261433965783129	0.0106633311443153	0.00900468862363404	0.009574851609091	0.0155490544130328	0.0171306952884615	0.0432410307594296	0.0208978003425998	2566.12678259212	2023.59139322315	2311.86745012892
252	0.589654728526989	0.433202142983979	0.477295252029797	0.424534860247115	0.327265269403817	1	0.276643243218033	0.519490867694464	0.327149447251393	1.91773819771333	5.91127592669363	6.54900354239726	0.637727615703625	4.63126534468392	0	1.18350676148293	0.414903994133056	8.06210485864344	0.344	0.212	0.2435	0.715994328300776	0.107904010293845	-0.0943824514695324	-0.141697036472551	0.344	0.203	0.249166666666667	0.708388978816908	0.0619203022358772	-0.139979174836458	-0.193886931922858	0.0106248973746625	0.00914165110318952	0.00959947654692627	0.018306494844145	0.0206481497835266	0.0523625962084577	0.0246648068797188	0.0106248973746625	0.00899644196246449	0.00967409497065204	0.0155189050142127	0.01647781312856	0.0426511563273589	0.0225403354167252	2574.61228519346	2066.37797577465	2220.32334836232
253	0.780883555894085	0.536950313128461	0.33724439432481	0.0889173590883218	0.143291289668015	0.393259246597142	0.424560544564877	0.655427186393697	0.504011111269098	1.08422489865552	5.05365359241841	7.94751897135575	2.89386537893733	6.86329407270023	0.728840621171912	0.637656896615226	0.199126066720055	6.31037941487102	0.33475	0.20175	0.24275	0.700088740853084	0.099014404164735	-0.127087041601397	-0.12630446480953	0.343	0.208333333333333	0.246666666666667	0.707761668573263	0.109384249972143	0.00176982576119179	-0.117206675636084	0.0105547107828616	0.00897573120282201	0.00958943154460546	0.0190096043047766	0.0202880338336645	0.0535467907807933	0.0255889877020275	0.0106175263565939	0.0090833105772785	0.00964145164931423	0.0152432682298844	0.0166810387342145	0.0144197024091943	0.0207609314465856	2549.966457456	2011.27555677596	2216.91648009573
254	0.747005156071258	0.332869486395232	0.380019099916425	0.432932483362224	0.180440446527716	0.877256724470859	0.33512315583918	0.782380512373882	0.337680085963006	1.2250400244593	6.87176387710133	7.48670753738043	0.614943660279096	6.26166751292112	0.0238541003382124	0.928999052317522	0.0762964701752935	7.94262832315292	0.3455	0.21075	0.24125	0.679209168681416	0.0737741682273895	-0.188694345450047	-0.17322165051765	0.347	0.218833333333333	0.243666666666667	0.72124225270752	0.0960393850754019	-0.112334361892394	-0.15335200221124	0.0106358561346917	0.00912188703951002	0.00956922168997437	0.0191496020824282	0.0207346670468719	0.0512362448127577	0.0274537746481349	0.0106466978959696	0.00924745427039352	0.00960170336267704	0.0146031918168567	0.0169258070270336	0.0416680476822102	0.0199229292568052	2578.46547256929	2059.79468343497	2210.06599751292
255	0.326569084832911	0.473593526039246	0.423403403239091	0.222613174689236	0.463250991877888	0.0864971966184894	0.721579079308102	0.531203539038053	0.487354325817985	3.45558017386065	5.56535164670277	7.05279749146212	1.48744584475935	3.59721731760146	2.93838461907217	0.126984741629713	0.392088684176997	6.45840826942081	0.34675	0.19975	0.25375	0.716427191634158	0.105647285667747	-0.166460395463642	-0.217831842096764	0.3635	0.202666666666667	0.259333333333333	0.722217622822547	0.113484324778292	-0.0835694597780012	-0.134891307578066	0.010644899045451	0.00894231240930515	0.00973282244091266	0.0191052992082112	0.0201768119250106	0.0516721804808781	0.0259432782813278	0.01075833378702	0.00899093225844141	0.00980243957842241	0.0156967321579817	0.0167835424693514	0.0423276728112449	0.0193813339713984	2581.64605562608	2000.22261829733	2265.67025846738
256	0.674931400079111	0.865644880151266	0.841069194495312	0.337641606913458	0.751828103944612	0.302332321444739	0.266976704462763	1	0.717050994795188	1.53188360940476	2.52512826542443	3.44449383962274	0.919365574198309	1.91261023021798	1.06387819886186	1.23221500486034	0	4.5304214003856	0.36175	0.21625	0.2465	0.733739841503731	0.0863086237747012	-0.160519524712776	-0.138102632314533	0.351666666666667	0.207	0.2465	0.725545590480899	0.102083007705412	-0.0984918318546209	-0.139044343985308	0.0107471493596991	0.0092078966887512	0.00963925996466187	0.0181285458930419	0.0211532018358163	0.0502431707065311	0.0227603004225963	0.0106796834658419	0.00906181870703335	0.00963925996466187	0.0151774427256868	0.0169625345769525	0.0429969774831713	0.0199590558089284	2617.67376275485	2088.48227654692	2233.82892990198
257	0.656361280723436	0.768017412931806	0.789725396999117	0.440400561233334	0.680810734695188	0.891092973641278	0.463171981959574	0.442536542097073	0.796373807976503	1.61337351607654	3.31790613530029	3.91314458708075	0.59523845178046	2.29977107100422	0.0187474523681885	0.538218487958147	0.589696402254049	3.85451449944453	0.351	0.20525	0.2515	0.729746257389057	0.0993953747311164	-0.0265454306217847	-0.119238939718585	0.349666666666667	0.211333333333333	0.258333333333333	0.716214276858217	0.0813665947623502	-0.108580297570898	-0.132402783928627	0.0106750399642868	0.00903338362740562	0.00970417232329683	0.0185782968010814	0.020457880946355	0.0533154354337963	0.0244607865294831	0.0106656843594714	0.00913112624548765	0.00979012432905223	0.0150966376925879	0.016315944749316	0.0410448066779164	0.0197855668583665	2592.25392561866	2030.37957381223	2255.90828409562
258	0.539694716865441	0.865741433166299	0.692733834292782	0.137396697726423	0.632099167736101	0.330262724202709	0.683219553007764	0.577843563295001	0.794187027928336	2.1608806000404	2.52427182353858	4.7311473628979	2.20687553935932	2.5702667628575	0.947867410834078	0.166524161139023	0.309733830845289	3.87385375152188	0.3585	0.21225	0.25225	0.704391614018587	0.0884854199417945	-0.154857972802483	-0.137015111952047	0.349	0.215666666666667	0.247333333333333	0.681866796217644	0.0942831128357692	-0.156400007274884	-0.187331564534552	0.0107259684037899	0.00914558853463365	0.00971376071990976	0.0189166904537437	0.0206954002892769	0.0501758401057555	0.0241764500799086	0.0106609721960092	0.00919889056199516	0.0096501990108107	0.0154319122912586	0.0168177461987159	0.0410605278567335	0.0216425765024247	2610.20105114475	2067.6901395526	2259.17419650914
259	0.303834738363393	0.0772733453770536	0.122312379609149	0.909707685109989	0.100742333576109	0.320878027892254	0.114025601655243	0.329651639639467	0.183402997788702	3.63367110778199	11.3816510492616	11.3945122556215	0.0128612063599576	7.76084114783953	0.985364290627331	2.49752177701703	0.950265838522682	10.0922996120213	0.3555	0.211	0.25175	0.707696944505309	0.0493301033744373	-0.166983049672793	-0.177637149897418	0.345833333333333	0.198	0.243166666666667	0.696340581837812	0.125131862345597	-0.0930601231510732	-0.15394364520002	0.010705941508891	0.00912585012863378	0.00970737272863499	0.0188421605319062	0.0204736528849564	0.050216309340007	0.0266267021037413	0.0106382755133242	0.00891278401283402	0.00959501702032126	0.0160223867964328	0.016967757183018	0.0446566352454211	0.0215552571167593	2603.1401194109	2061.11434268517	2256.99824843739
260	0.39460953826064	0.455819075398881	0.568059101123247	0.833025224269253	0.595446134794717	0.626137775118566	0.532685436256559	0.111566708767568	0.378759388286637	2.98070580227795	5.71535735185898	5.75980377899759	0.0444464271386096	2.77909797671964	0.237334730158182	0.389266075084379	2.53188722761115	7.49976667383288	0.35475	0.2105	0.24975	0.723910894222076	0.103327195616985	-0.0536851463155247	-0.124918672931792	0.35	0.205333333333333	0.235833333333333	0.696568075618848	0.122588037519746	-0.101674362445582	-0.162761103802067	0.0107008631888504	0.0091179187988055	0.0096816494420093	0.0184999798304006	0.0207183237549505	0.0523406508729202	0.0241840017033182	0.0106680318452715	0.00903474355326782	0.00949489666307287	0.0157324411049539	0.0174605269011849	0.0444170307450192	0.0216603919234142	2601.35035904427	2058.47352118845	2248.24129937166
261	0.629876027599652	0.742170637502098	0.805050710317357	0.607590849946404	0.727415530746837	0.72633693126162	0.644488571047139	0.225184413779855	0.700873447920142	1.73185069360625	3.5135156482429	3.77721370136351	0.263698053120606	2.04536300775726	0.122501647578247	0.212919653340577	1.47102263789566	4.66413200432942	0.35225	0.2075	0.252	0.707978571162679	0.0948533026805951	-0.0676988374391793	-0.132208759318979	0.355666666666667	0.211333333333333	0.241333333333333	0.717247470477047	0.10503309508161	-0.137270486107458	-0.183667384568643	0.0106837278030604	0.00906989561699867	0.00971056885943285	0.0189591043868209	0.0204695464840928	0.052298446948394	0.0252783866977976	0.0107070661283557	0.00913112624548765	0.00957034866473317	0.0152054268876997	0.0173499785527753	0.0425070936019044	0.0207574246264893	2595.31344730644	2042.50186076977	2258.0868856174
262	0.117470536963943	0.240038631068711	0.326550174795284	0.75752583091998	0.70149841531803	0.0668970421154252	0.0227920167846476	0.977069172013286	0.524750963395096	5.88246823904046	7.97367045217834	8.06898554998043	0.0953150978020858	2.18651731093996	3.35756190689608	5.18428741806565	0.00082618812120927	6.12916625130707	0.359	0.21975	0.23825	0.696520837121392	0.0849178045525368	-0.183476258564301	-0.182130149698529	0.341166666666667	0.200833333333333	0.2385	0.707768739742926	0.0941806063722061	-0.091840006644667	-0.12822965114434	0.0107292617886444	0.00926136357010072	0.0095283190113257	0.0186539294395836	0.0215219488959002	0.0504265147956796	0.0260042806290722	0.0106038769897957	0.00896045744795521	0.0095317523127217	0.0155782203607141	0.0169692371611078	0.0448412620508088	0.0216011984868959	2611.36263851478	2106.36545071574	2196.2173196562
263	0.711318160802692	0.198277542644694	0.281766487486732	0.871508224711594	0.123924866918156	0.467759112026155	0.713609599872297	0.828724681563897	0.230027821304712	1.37536999241638	8.58531517905794	8.61147598389653	0.0261608048385824	7.23610599148014	0.52726469972913	0.13469826779874	0.0468019132149493	9.32693511029036	0.35675	0.199	0.25075	0.740251982001453	0.0514330576117085	-0.178355175847853	-0.175769424961109	0.349666666666667	0.202	0.252666666666667	0.732304961387011	0.113505635186726	-0.154256285255011	-0.173756587261683	0.010714341664734	0.00892969034652616	0.00969454541767832	0.0188400762743761	0.0205898925374574	0.0519670453325227	0.0257678171208837	0.0106656843594714	0.00897988413954099	0.00971907100919383	0.0152503380804932	0.0166325881350711	0.0421952602211167	0.0194053893092631	2606.10123526774	1996.05200104083	2252.63041933425
264	0.970235204218734	0.209998189510941	0.281229506654221	0.643084930098095	0.0787805267103593	0.777338672017964	0.699829048554606	0.784263859983742	0.432882710514946	0.243751177978993	8.40362784932222	8.61835803166105	0.214730182338826	8.37460685368205	0.0799695558234816	0.148649761194974	0.0749482458031707	6.9616600114289	0.34675	0.2015	0.24775	0.722708353396373	0.0886232151008108	-0.273859309945947	-0.237725040764764	0.3495	0.204666666666667	0.250166666666667	0.748382847075804	0.125359158380811	-0.0983230321694104	-0.152609434036259	0.010644899045451	0.00897157285874555	0.00965565039457576	0.0188560756994995	0.0204652306714666	0.0500352485667043	0.0250977613552085	0.0106645084682997	0.0090238476285963	0.00968703112743062	0.0148008574951801	0.016759999666247	0.0428886613845657	0.018684195858526	2581.64605562608	2009.89938784055	2239.39895930729
265	0.343543183813911	0.381872299623452	0.120528033183985	0.0244946357727188	0.0876018186547259	0.649957761536225	0.200949180430626	0.969823046352127	0.499391521100778	3.32960649352026	6.38116849560174	11.4404326699805	5.05926417437877	8.11082617646025	0.20595338151179	1.63546242247139	0.00143112584737537	6.35119771701589	0.35175	0.20175	0.2475	0.732386274859331	0.0915727953076977	-0.133835205290363	-0.122576366619321	0.347333333333333	0.212333333333333	0.247833333333333	0.683709393313196	0.0798732027107864	-0.19554568091295	-0.230369422002398	0.0106802622978734	0.00897573120282201	0.00965238101349169	0.0187430984557711	0.0206937556354142	0.0527681061947348	0.0235553661970372	0.0106490913235568	0.00914689987553767	0.00965673922280807	0.0155296821908613	0.0167034350693612	0.0408377100914242	0.0225973226566688	2594.09292814641	2011.27555677596	2238.28763990457
266	0.761053152864623	0.622994316884666	0.274560052713298	0.0379609678121493	0.110036928179032	0.338063272196506	0.895997016981421	0.711431240950845	0.222515622471958	1.16648560336398	4.39790743824415	8.70467767404261	4.30677023579847	7.53819207067863	0.917762048351506	0.0170876501269959	0.136851587780257	9.44114024327635	0.356	0.20875	0.24725	0.7136305104245	0.0815134702178177	-0.0893925739066764	-0.200653171524044	0.346666666666667	0.207666666666667	0.244	0.707634666697187	0.0893714364659931	-0.180996422440643	-0.178341025906167	0.0107093111203446	0.0090899963017805	0.00964910728439128	0.0188609837129893	0.0208559470649507	0.0524255450200051	0.0267277728777523	0.0106442987083199	0.00907258325917202	0.00960615110590786	0.0153574941001987	0.0168828730152532	0.0420287937122411	0.020997864468205	2604.32783675044	2049.1831912174	2237.17497817475
267	0.0366235824829644	0.153494281498499	0.0711212039742427	0.0555846636981993	0.338516164732665	0.102263581836681	0.596507252868169	0.0358631284477277	0.011710719207968	8.50661160705931	9.3763120923395	13.0407717608978	3.66445966855827	4.53416015383846	2.66988236579891	0.280296031469334	4.40360101758051	18.05807272415	0.3515	0.199	0.258	0.719094232934252	0.116924891529588	-0.123510479450537	-0.192476964598655	0.335666666666667	0.203333333333333	0.2395	0.708818459461547	0.0865770414585183	-0.154643148448353	-0.144567771923665	0.0106785247316857	0.00892969034652616	0.00978600444213422	0.0192142490712585	0.0201567682363412	0.0519730241657723	0.0251148561135927	0.0105618679363515	0.00900194211964325	0.00954544041500224	0.0153141843615831	0.0167137580133597	0.0434821746855699	0.0210838267980412	2593.48102416568	1996.05200104083	2283.81827056865
268	0.878364685650904	0.619001855438945	0.451690328820675	0.124762671315407	0.191357221041046	0.426293150923021	0.564527578544145	0.954692082380141	0.91416418386139	0.678005455516541	4.42770366681725	6.78419311182006	2.35648944500281	6.10618765630352	0.632901135913926	0.331925327898716	0.00322801306356268	2.66505532987312	0.34675	0.20275	0.2465	0.70552695306409	0.0669266752555252	-0.119626878483079	-0.122969655121311	0.3545	0.2075	0.247	0.739939402589435	0.0863787578201031	-0.170786171896901	-0.198193602226491	0.010644899045451	0.008992310580423	0.00963925996466187	0.0191558661359133	0.0204631305600413	0.0529884760505348	0.0263252791786986	0.0106991640353594	0.00906989561699867	0.00964582920284748	0.0149371413716287	0.0170008695702606	0.0418761474915727	0.0202862961818835	2581.64605562608	2016.76472342544	2233.82892990198
269	0.973368428105743	0.790939135139522	0.686013295765307	0.19960366474911	0.335391451777612	0.78470057666348	0.650379173311129	0.909128112113899	0.926147917458293	0.225517493898224	3.14110963165876	4.78638160209812	1.64527197043935	4.56086410819989	0.0746374604241282	0.205422417082445	0.0130275657738821	2.5125652924432	0.3525	0.20525	0.243	0.708426713169956	0.132465953927649	-0.0676840226048178	-0.138877254812843	0.355166666666667	0.209	0.244	0.678474681377753	0.100670747671253	-0.0881731532329278	-0.197031568359236	0.0106854557451819	0.00903338362740562	0.00959278430672647	0.0190921235513669	0.0210741963438962	0.0539213661845336	0.0249308606401694	0.0107036880207899	0.009094000793117	0.00960615110590786	0.0159534089285298	0.0171959775634299	0.0431578395898666	0.0227463489387666	2595.92206319691	2030.37957381223	2218.05346159294
270	0.868966349386278	0.0454363969148465	0.0687652323530035	0.591797742238824	0.0144727736514259	0.986424966260908	0.826662259148621	0.44268556588863	0.237928639197157	0.717982517460769	12.8526546171779	13.1402001167589	0.287545499581029	12.4222175992982	0.000289496701952885	0.047954134104657	0.589311280557013	9.20999874619919	0.3595	0.215	0.24975	0.691377649411685	0.152956962937535	-0.157315694282955	-0.183321777174205	0.359666666666667	0.213166666666667	0.243	0.692307310265249	0.0970503491708262	-0.0508406654008124	-0.148926737286782	0.010732542510252	0.00918856435235825	0.0096816494420093	0.0190449349776018	0.020982757624078	0.0500568010452784	0.0236972039272562	0.0107336332720746	0.00915998210044565	0.00959278430672647	0.015627420335824	0.0173900123971766	0.0432007433883922	0.0216220145266541	2612.51988030603	2082.025537902	2248.24129937166
271	0.394458535237788	0.216712324227961	0.0855800531686454	0.0407655700781033	0.0495957896758446	0.115550921209376	0.616397274593909	0.454407967014398	0.721080531939578	2.98167908336109	8.30332739926234	12.4890608324204	4.18573343315802	9.50738174905928	2.4766119862179	0.250963768443398	0.559633454498908	4.49698307624761	0.343	0.208	0.24325	0.705452657633413	0.080191464701148	-0.0710685848724055	-0.17726868777852	0.358333333333333	0.212166666666667	0.249833333333333	0.736794185166063	0.123571732224118	-0.122764272517266	-0.136294334937365	0.0106175263565939	0.00907795156421872	0.00959613263928836	0.0187369755166662	0.0205378051634943	0.0533886973522759	0.0272889917417106	0.0107248677927685	0.00914427662577065	0.00968272673594406	0.0148598161196167	0.0170629390327979	0.0416645040886573	0.0179148969337753	2572.02134183932	2045.17894434895	2219.18908403239
272	0.718280136173162	0.837796265009447	0.88222736475376	0.606325391557607	0.793618642044522	0.549625830507549	0.856776758899977	0.359750812963454	0.718617201884588	1.34582990988201	2.76428750476043	3.02984815762102	0.265560652860586	1.684018247739	0.357987905132177	0.0325725684469944	0.83876293107096	4.51743167262355	0.349	0.209	0.25325	0.726223083716949	0.106849770468527	-0.050625198131817	-0.124171620456924	0.354833333333333	0.2105	0.245166666666667	0.731239464574785	0.0864470892783503	-0.1280205593846	-0.178095260968597	0.0106609721960092	0.009094000793117	0.00972648554260506	0.0183883166329959	0.0202973484733548	0.052138752599423	0.0238905261123573	0.0107014288641429	0.0091179187988055	0.00962165652308558	0.0149710584202123	0.017098484934417	0.0423103554313983	0.0205668805004409	2587.30160422285	2050.51491126911	2263.51019459267
273	0.115596172785588	0.286046717675803	0.243364460660653	0.187319961099974	0.523013137293072	0.183184482624404	0.347064493150628	0.30979046879367	0.299495107859474	5.91943868319868	7.39275441663995	9.13132566326021	1.73857124662027	3.21188698006154	1.77159763529198	0.884161179785224	1.03156887467412	8.38960437621205	0.348	0.20925	0.25425	0.726969648727126	0.0860906517932296	-0.140052919947998	-0.189789980573871	0.361	0.2015	0.263333333333333	0.748890797835256	0.110556699040448	-0.192768462934785	-0.181670783202014	0.0106538609140625	0.00909800008533614	0.00973914237482431	0.0183315309012155	0.0201490864179588	0.0506075081912541	0.0250104992738444	0.0107423088113915	0.00897157285874555	0.00985103882478433	0.0151669244899486	0.0165209107931295	0.0405984519802742	0.0178768217211734	2584.79904657777	2051.84511909265	2267.82504141923
274	0.146485910669331	0.300910660363494	0.378719559850588	0.597100692298163	0.712232508106738	0.744109800743884	0.0943232136649679	0.526961414744107	0.340934415429629	5.3721927851002	7.22078908622279	7.50018002928118	0.279390943058388	2.12798724418099	0.106547260853404	2.7989983886655	0.400247597848647	7.90623756422908	0.343	0.21775	0.241	0.697700805604526	0.1094952717454	-0.104393434816094	-0.152468502541708	0.346166666666667	0.203833333333333	0.2355	0.696126508572555	0.100520808200776	-0.0694985860989631	-0.122700136089171	0.0106175263565939	0.00923093027743647	0.00956583779008996	0.0183140148325024	0.0207565544569064	0.0516810016404019	0.0253339686102438	0.0106406891182025	0.00901017449331464	0.00949025328712184	0.0157315397822356	0.0173016058783577	0.0450982012650582	0.021947209247684	2572.02134183932	2096.18169962965	2208.91947587042
275	0.785941763014696	0.482302194833376	0.58257383280357	0.703196967479102	0.333760522653859	0.870763352778124	0.976099753250459	0.304643598569231	0.344751024265983	1.06329339780132	5.49300792397844	5.63817537419891	0.14516745022047	4.57488197639759	0.0264676923525258	0.00089754156761046	1.05375613462274	7.86386692993145	0.35025	0.21225	0.24225	0.735336168685205	0.124852233218138	-0.124797886936058	-0.162910274820285	0.348666666666667	0.212	0.233333333333333	0.722388438196868	0.134742118218444	0.00225835325382067	-0.11464747282448	0.0106697887020068	0.00914558853463365	0.00958271271308238	0.0180269412582738	0.0210138380033836	0.052005474432851	0.0233374821708167	0.0106586075107467	0.00914165110318952	0.0094598725699115	0.0149346025182937	0.0175606520438045	0.0137568472145868	0.0201340410047739	2590.40504595673	2067.6901395526	2214.63843612376
276	0.520980299437051	0.640781546214712	0.644368996294839	0.35312214416078	0.579520854245274	0.146702044439265	0.549192505478358	0.630184038722967	0.909409605635346	2.25611447967822	4.26560663097916	5.12781245014048	0.862205819161318	2.87169797046226	2.10621221670226	0.358765752036561	0.231811270859907	2.72277441326045	0.3465	0.20025	0.24675	0.717245749378659	0.114735437690425	-0.0336498050428027	-0.136179472781332	0.360666666666667	0.205166666666667	0.251	0.726818987882096	0.103690018245989	-0.135859513396318	-0.154984830007215	0.0106430969532546	0.00895069976388056	0.00964254676442132	0.0190495479649226	0.0205794046594817	0.0547254307639719	0.0255787445920588	0.0107401483464784	0.00903202311215638	0.00969775867206597	0.0154281124635456	0.0170565294760839	0.0422317486810846	0.0196105020953657	2581.01214787741	2002.99520750785	2234.94562408767
277	0.424787802706198	0.765467751740083	0.685377371903128	0.227847521547253	0.735865945390745	0.577557335820245	0.103373116716981	0.984809534882123	0.814425033749655	2.79218632591801	3.33735611645534	4.7916042708348	1.45424815437946	1.99941794491679	0.310200240419363	2.65271638285412	0.000362505414159386	3.69259505106408	0.35125	0.2155	0.243	0.706739911735521	0.0675368666398403	-0.116818346961727	-0.183307272062558	0.345833333333333	0.202	0.242833333333333	0.723782407838806	0.0851133755613894	-0.0894159264968413	-0.130502123420203	0.0106767839543471	0.00919631236314536	0.00959278430672647	0.0184869838833749	0.0208544088160641	0.0515437544077296	0.0268685335952451	0.0106382755133242	0.00897988413954099	0.00959054962443901	0.0153320377121577	0.0168984572166807	0.0441986778267962	0.0209796021343569	2592.86802344232	2084.61266842264	2218.05346159294
278	0.574299783740451	0.531131250269367	0.376616922940564	0.119591730929335	0.237004630326692	0.53541483559846	0.167630436996728	0.849408129999189	0.456177775190991	1.99088945631593	5.09938299973874	7.52204265013643	2.42265965039769	5.5311531938205	0.384104286193178	1.90400750361187	0.0360520083377196	6.74246597088866	0.3385	0.19325	0.244	0.696890499248797	0.137268969418838	-0.109265422672561	-0.136314997279929	0.3445	0.2045	0.245666666666667	0.694153306845044	0.0912940678776028	-0.1175646770828	-0.189732960168254	0.0105837083501588	0.00883126346324118	0.00960615110590786	0.0197243176720427	0.0204614346201834	0.0551082885520509	0.0253923673918262	0.0106285633167936	0.009021117740205	0.00962827240955375	0.0156933989585655	0.0167368676411979	0.0431592065299635	0.0224578109407758	2560.14207839694	1963.60532009835	2222.58780647548
279	0.551149067419863	0.843579276177056	0.680369966567184	0.145678872524663	0.604161385302119	0.474075952451904	0.163588324238655	0.760699101196892	0.822951677394996	2.10377680755846	2.71578526605663	4.83270924481985	2.11692397876323	2.72893243726139	0.512459821928132	1.94073893426139	0.0927585429690225	3.61451384182983	0.3605	0.21625	0.2445	0.690872868946847	0.117408890485925	-0.148890079693436	-0.167641079287922	0.3535	0.204666666666667	0.241833333333333	0.70777159973136	0.105612628774428	-0.144687270872542	-0.215296027010828	0.0107390660101046	0.0092078966887512	0.00961280802050158	0.0190083552938059	0.021286927659338	0.0507036047367972	0.024977312276325	0.0106923354801002	0.0090238476285963	0.00957710011090927	0.0156506369442108	0.0172533516714461	0.0431895112586075	0.0220164075481916	2614.82133776475	2088.48227654692	2224.84684347369
280	0.409743757178082	0.745515506185644	0.832205538769575	0.841384047904294	0.958084551436374	0.614111605073132	0.502200204170148	0.290350721646453	0.687100892568553	2.88471341200056	3.48837648596236	3.5284258740212	0.0400493880588328	0.64371246202063	0.254230894284774	0.450283818769094	1.11799440017239	4.77744804756326	0.34975	0.205	0.254	0.722433803195064	0.0948375815933084	-0.145364736227348	-0.173141293902489	0.354666666666667	0.1995	0.244666666666667	0.742387179610511	0.114371462952916	-0.108794651775074	-0.163044380257309	0.0106662717679006	0.00902930031243097	0.00973598452635113	0.018728255059852	0.0202574280218686	0.0511937213774325	0.0247791878131591	0.0107002971589931	0.00893811053354986	0.00961502307739476	0.0152729579460764	0.0171722804481879	0.0440583381542729	0.0199387785148218	2589.16696741916	2029.02500843428	2266.74830962969
281	0.00907057232701074	0.023687773290392	0.029203913087175	0.319080124468156	0.402240141676108	0.410242222979619	0.0097574190984955	0.024909936627453	0.0485156493644139	11.5557975052179	14.591006694558	15.5837199896996	0.992713295141584	4.02792248448168	0.678098632584806	6.6786555845265	5.03013639479468	14.1536149942736	0.3425	0.199	0.26425	0.724861224196433	0.102130197433089	-0.101462531363609	-0.15134212725421	0.3505	0.2205	0.244333333333333	0.676488718121313	0.0925976906834662	-0.121449102520706	-0.199292739735457	0.0106138212534789	0.00892969034652616	0.00986202811541696	0.0188511183211324	0.0194413908609149	0.0515096905481159	0.0242459038250536	0.0106715423396974	0.00927269466946996	0.00961059100719261	0.0153127738493109	0.0170047471229819	0.0412809031549948	0.0221529320231905	2570.71921541988	1996.05200104083	2309.82203129216
282	0.0633456730828372	0.0211975990960002	0.0284775918255111	0.37963983503511	0.0789773590771073	0.146830724182187	0.354256151038153	0.11592247289369	0.0274080171663423	7.2850764971372	14.8816324279614	15.6535002860801	0.77186785811864	8.36842378894289	2.10487101355284	0.858152739685465	2.47156469965557	15.7593734868585	0.347	0.2115	0.24375	0.668759814284344	0.12357203976786	-0.141651309432077	-0.173156415261071	0.361166666666667	0.203833333333333	0.257666666666667	0.723536522419906	0.113034090263385	-0.0289858660819749	-0.139581727647196	0.0106466978959696	0.00913376087895326	0.00960281603426276	0.0193355145590202	0.0207912904090948	0.0516300974553691	0.0264444333917673	0.010743386940777	0.00901017449331464	0.00978187713774543	0.0155658247451564	0.0167817008927241	0.0429936748928602	0.0198638087990392	2582.27885969227	2063.74915741376	2221.45625552876
283	0.178621021231575	0.454656425273462	0.299438864836499	0.102577387288568	0.480652481426192	0.11341907487681	0.944022139669519	0.266702056207006	0.589325487620672	4.90850170804333	5.72528577442426	8.39029256212234	2.66500678769808	3.48179085407901	2.50592219190003	0.0049302160678053	1.23363099602284	5.58189130817364	0.34225	0.20925	0.2565	0.696675235986253	0.0916539076705719	-0.0777226848025278	-0.173563308080586	0.357666666666667	0.209833333333333	0.246666666666667	0.700736163856115	0.0922043720409025	-0.140233295707938	-0.152459286737722	0.0106119637974231	0.00909800008533614	0.00976737302389409	0.0188174586830055	0.0198117687256152	0.0512775126302047	0.0261482338379421	0.0107204512567655	0.00910731158684865	0.00964145164931423	0.0156068620634192	0.0171368496505191	0.0420603124203857	0.0208226824156177	2570.06648717121	2051.84511909265	2277.45639625062
284	0.472727444983471	0.157186640614733	0.225808383659079	0.768473828541533	0.142560888581504	0.244845092737978	0.138231430062566	0.806188939559288	0.453122641101019	2.51421581317845	9.30405135314504	9.39070609788178	0.0866547447367338	6.87649028470332	1.3524796253605	2.19753723070608	0.0601944046156859	6.7708498544774	0.3575	0.217	0.2505	0.72386213489118	0.066461795639346	-0.153786410274371	-0.182710310765012	0.346166666666667	0.204666666666667	0.248333333333333	0.691125759998422	0.122367684245515	-0.0391789312069555	-0.127557331753246	0.0107193435976081	0.00921943593716556	0.00969132787176035	0.0182018932739591	0.0206881738261864	0.0497333462559629	0.0251664562077972	0.0106406891182025	0.0090238476285963	0.00966326206626546	0.0157712588941982	0.0167313992924745	0.0438297305311861	0.0210467194022092	2607.86482897955	2092.33860921223	2251.53513756971
285	0.981140945930203	0.823592795329518	0.80951134905885	0.354911948618085	0.468870333415356	0.810065805435619	0.839893590124647	0.753339440137775	0.537668423453193	0.177475195559964	2.88128327716549	3.73710020412182	0.855816926956322	3.55962500856185	0.0577638629165449	0.0408159560211061	0.0987462185712502	6.01783477493194	0.347	0.2065	0.24125	0.718179977683975	0.106555788508006	-0.0214519351058408	-0.131347759121997	0.344666666666667	0.204833333333333	0.244	0.698307082518299	0.128629613054683	-0.0729418111000921	-0.128971914129495	0.0106466978959696	0.00905372077821958	0.00956922168997437	0.0186624723433767	0.0208988399392305	0.0546633642093753	0.0256814700562827	0.0106297824020407	0.00902657515195721	0.00960615110590786	0.0156116221619719	0.016895224301302	0.0438979250622066	0.0205540685521329	2582.27885969227	2037.12943943169	2210.06599751292
286	0.955139614916405	0.657052955628547	0.746390495165481	0.708028443841395	0.411488356849563	0.645299839886629	0.615468452224064	0.895486601239119	0.585348688961029	0.325622954838764	4.14506129176152	4.28531548164028	0.14025418987876	3.95969252680152	0.211877451376495	0.252288231356943	0.0172567543904734	5.61502233868425	0.354	0.2065	0.253	0.732009169045056	0.0929293662566896	-0.00945285516655246	-0.111805345527325	0.3585	0.210666666666667	0.254166666666667	0.70523815364473	0.0994474032726161	-0.100434777371078	-0.146410651998479	0.0106957561490434	0.00905372077821958	0.00972331072144117	0.0185278366718797	0.0204803942943996	0.0531337771926605	0.0243078766190589	0.0107259684037899	0.00912056486533825	0.00973809022918596	0.0155075578157598	0.0168312569166138	0.0416670922012247	0.0202761265357817	2599.55076915688	2037.12943943169	2262.42818015944
287	0.0196945679938846	0.0373275579504771	0.0623003085276479	0.830253705726895	0.468980577383702	0.497557486189399	0.0378403937294107	0.330306634080443	0.0277467874907187	9.87106116388168	13.3839946108419	13.4299517627587	0.0459571519168094	3.55889059887704	0.460142279474894	4.31218209870894	0.947695297567407	15.7254245982124	0.34175	0.21325	0.25275	0.67943351519782	0.0743715580098443	-0.183665838989249	-0.180256970532094	0.348333333333333	0.196166666666667	0.244166666666667	0.717067035140273	0.120135183202167	-0.0848616441594872	-0.142543972244424	0.0106082390677275	0.0091612872098669	0.00972013164672243	0.0188885934257102	0.0199388077156003	0.0494750386293027	0.0266700099915653	0.0106562370847084	0.00888155920008926	0.00960837203611361	0.0158044280716165	0.0169947006918511	0.0449051143201945	0.020803245664879	2568.75769865269	2072.92385533602	2261.34484291172
288	0.438288134335495	0.172468834613467	0.241245438562509	0.706251902803811	0.167942799450093	0.526150586340938	0.855353631223312	0.196642550386806	0.373677109060391	2.71143144501548	9.0197777701178	9.16182734187532	0.142049571757525	6.45039589685985	0.401820467237485	0.0332303478753602	1.66713624419936	7.55274506624067	0.3455	0.205	0.262	0.714936404916655	0.0713186302358411	-0.143530356153662	-0.178747990191575	0.351666666666667	0.2035	0.2505	0.72840499407004	0.13797093481557	-0.0355076696904089	-0.118107309135769	0.0106358561346917	0.00902930031243097	0.00983495618605344	0.0187833584843819	0.0195915323337163	0.0502035388030955	0.0255794591421679	0.0106796834658419	0.00900468862363404	0.00969132787176035	0.0152930171931547	0.0168307706988624	0.0437777374205848	0.0190614513104326	2578.46547256929	2029.02500843428	2300.55390576632
289	0.283762205115268	0.562391046512628	0.397711411383434	0.117522473358603	0.477100729421849	0.19093032078682	0.833236535199462	0.405513781912314	0.504051186752565	3.8010656242368	4.8561505776197	7.30618256263915	2.45003198501945	3.50511693840235	1.71042436332573	0.044332325900541	0.691914997474669	6.31002607325048	0.34525	0.21075	0.252	0.677521355596144	0.112105714918596	-0.14325634752952	-0.137059710618692	0.358	0.209	0.244666666666667	0.716777136005379	0.115078388744354	-0.136271499512422	-0.184455166586423	0.0106340378093208	0.00912188703951002	0.00971056885943285	0.0191738198961023	0.0202279572771781	0.0506224253919394	0.0248981555313334	0.0107226623440203	0.009094000793117	0.00961502307739476	0.0153744778496009	0.017285160099869	0.0424394435112751	0.0204682376820298	2577.82604078418	2059.79468343497	2258.0868856174
290	0.659265796743024	0.744581763619675	0.806103173574389	0.601743561999896	0.705033756123566	0.811514205993022	0.408634595994583	0.494799386224632	0.641855059557741	1.60054700327601	3.4953988045163	3.76777301235416	0.272374207837856	2.16722600907815	0.0568694013945787	0.682769759499934	0.466072902925589	5.14843081633692	0.359	0.21025	0.249	0.721748461163618	0.113458838569568	-0.154744032074658	-0.185900856116272	0.356666666666667	0.217166666666667	0.243	0.705330558236597	0.110855716123203	-0.0714635235720827	-0.162729192171373	0.0107292617886444	0.0091139453997912	0.00967193223386973	0.0186715055353516	0.0209554564498804	0.0508941917390369	0.0242917374974738	0.0107137841290069	0.00922199411003176	0.00959278430672647	0.0151571152014996	0.0173136728410599	0.0424529326562607	0.0207099046716412	2611.36263851478	2057.15085463707	2244.93545315024
291	0.830504412109282	0.441424621140647	0.40959654982008	0.245557873965867	0.177243088945253	0.38464590866275	0.635392125331672	0.686610685359453	0.907652875508134	0.878950182002882	5.83935226030371	7.18775312768048	1.34840086737677	6.3088029456776	0.755800628643556	0.224819313352782	0.162779060838147	2.74374954441237	0.33725	0.20425	0.25175	0.719269099108032	0.0964812474751359	-0.144285793972275	-0.14395753684309	0.345666666666667	0.208166666666667	0.255333333333333	0.670869464707743	0.0902204551678788	-0.143946247990279	-0.186347296818401	0.0105741252504595	0.00901701846848671	0.00970737272863499	0.0185200043740056	0.0198812127584381	0.0516226964719989	0.0241810453200036	0.0106370665459732	0.00908063223121811	0.00975277752467645	0.0158951848896793	0.0163361556742122	0.041286960045348	0.0222717472392657	2556.77818451164	2024.95210286859	2256.99824843739
292	0.530017884495969	0.763464408099889	0.84235923916537	0.77792825954357	0.87440808111268	0.670416022992572	0.967945220921532	0.183722793333921	0.674290051677874	2.20981411495814	3.35261216626168	3.43214738426104	0.0795352179993642	1.22233326930291	0.181115876035619	0.00161487609329924	1.76724988987553	4.88257968843326	0.361	0.2085	0.24375	0.707274290034717	0.109185435045152	-0.055524421360507	-0.133275195622712	0.356833333333333	0.208833333333333	0.2555	0.714617582731783	0.0912554567713332	-0.112873572126132	-0.165628184096182	0.0107423088113915	0.00908598660445238	0.00960281603426276	0.0191440478538026	0.0213364493595929	0.0534729095225202	0.025422291470679	0.0107148988472328	0.00909133171032961	0.0097548682065348	0.0153959583684332	0.0167001417607056	0.0415946456088329	0.0204608112753486	2615.96555870689	2047.84995760484	2221.45625552876
293	0.481955467094045	0.683720601729152	0.700983232880424	0.397696555916083	0.699047286848839	0.231412031022968	0.92699616641909	0.430098988615802	0.630071571049711	2.46332546853591	3.94794716043907	4.66322709005908	0.71527992962001	2.19990162152317	1.43216133567694	0.00839509944489691	0.622556147714931	5.24516978830086	0.33525	0.20175	0.24025	0.698035346570588	0.121825569912105	-0.107692307996433	-0.16901248498312	0.346833333333333	0.201	0.247166666666667	0.71815975362735	0.10803424063731	-0.0740719992615071	-0.177662668870998	0.0105586202214347	0.00897573120282201	0.00955565926883284	0.0190638599775618	0.0205157266451325	0.0542403667696055	0.0265740791452865	0.0106454990223958	0.00896323991840659	0.00964801507436713	0.0155064967555304	0.0167820652850268	0.044028795755309	0.0213625024212655	2551.33777061219	2011.27555677596	2205.47170671353
294	0.926409152639219	0.772961459225464	0.857764048765395	0.96655079522092	0.589010948755119	0.993153868172912	0.57492128428619	0.792661746160511	0.60495138283415	0.465470722054306	3.28007830315619	3.28183681789596	0.00175851473977673	2.81636609584166	7.36242782295449e-05	0.314517372582486	0.0690931572153204	5.45223442808667	0.34625	0.208	0.2545	0.685620133303076	0.123990270835682	-0.0790963291271464	-0.159210091968117	0.346333333333333	0.212666666666667	0.252166666666667	0.7086617982344	0.100100136779015	-0.0396847160957486	-0.133975389220741	0.0106412916177336	0.00907795156421872	0.00974229599045229	0.0192186160463991	0.0201533444346516	0.0517144799862941	0.0255864775143841	0.0106418937567118	0.0091521395644451	0.00971269724063757	0.0150906251138448	0.0165207851446512	0.0423510812675922	0.0203784217656831	2580.37713607247	2045.17894434895	2268.90045469145
295	0.395085057960594	0.724955090765806	0.819918681079363	0.990310683896957	0.955600839953838	0.364030325937193	0.0950256986658045	0.688640177653898	0.654331152148461	2.97764292235661	3.64226988529845	3.64241736337863	0.000147478080180008	0.664774441022018	0.823941337057477	2.78710600940212	0.160561396767662	5.0461504944632	0.354	0.2155	0.2395	0.709081182766169	0.114512769734361	0.00389558894707581	-0.0915034710681124	0.345166666666667	0.201666666666667	0.243	0.714788720900986	0.105523246284263	-0.0443171308914082	-0.117414130549207	0.0106957561490434	0.00919631236314536	0.00954544041500224	0.0185114938487627	0.0213110313672531	0.0169810843774687	0.024641116517477	0.010633430978364	0.00897434568931835	0.00959278430672647	0.0154980027991677	0.016916736333788	0.0448062458640265	0.0209215882162286	2599.55076915688	2084.61266842264	2202.0116107959
296	0.417698757312561	0.680079178054752	0.586775500147626	0.201942190762619	0.597423293299282	0.462163814556866	0.145260064363577	0.396764567256668	0.787001259518604	2.83544174972121	3.97485646943824	5.60312869428162	1.62827222484339	2.76768694456041	0.540649168253367	2.12133304270355	0.71810999012996	3.93702876565985	0.3555	0.21525	0.247	0.693654663683517	0.136260504398988	-0.0689658434701972	-0.185395751674715	0.348333333333333	0.203166666666667	0.2545	0.680263424234582	0.113652959343529	-0.0910197492506673	-0.157441549372818	0.010705941508891	0.00919244087468706	0.00964582920284748	0.0188773298312713	0.0209659137796654	0.0517683520151871	0.0253776619064351	0.0106562370847084	0.00899919323331466	0.00974229599045229	0.0160705771755846	0.0165065165844625	0.0426966703430289	0.0215503737088129	2603.1401194109	2083.31984316894	2236.06097320683
297	0.980950448907239	0.861961049930152	0.736877412702137	0.178796740258381	0.381349638021328	0.986299998190275	0.903331240550328	0.68648610798449	0.984096158734412	0.178712073258794	2.55764728245776	4.36524445813848	1.80759717568071	4.18653238487968	0.00029485181767086	0.0147511376126204	0.162915764893114	1.44674923837752	0.3455	0.204	0.25525	0.691056033001309	0.11110443284545	-0.0925905877081049	-0.204111432516754	0.345333333333333	0.205	0.251666666666667	0.711896302456903	0.0794597776732007	-0.0954647161395885	-0.155844978443334	0.0106358561346917	0.0090129138633493	0.00975173148130329	0.0193407344713841	0.0200571456269754	0.0520357121658072	0.0267144492343889	0.0106346442789866	0.00902930031243097	0.00970630640201321	0.0153865553276128	0.0164616079966568	0.0427156654262782	0.0213272130011464	2578.46547256929	2023.59139322315	2272.11879192912
298	0.179424985968707	0.510073687674574	0.627428102804933	0.99335172873292	0.984938378599034	0.152563674022482	0.976027875274073	0.219848633669901	0.255298908864892	4.89793823673972	5.26682956790319	5.26689899793928	6.94300360919442e-05	0.36896076119956	2.04642892881202	0.000902949874216574	1.50535897526424	8.96333874209315	0.35625	0.21025	0.24925	0.71556875865321	0.116573330667588	-0.0935994561506333	-0.149892947699498	0.342333333333333	0.2105	0.260166666666667	0.701417577292572	0.0950882009723907	-0.123522285820285	-0.161504370035426	0.0107109911500154	0.0091139453997912	0.00967517561916221	0.0187368577347982	0.0208349784719106	0.051854979165085	0.024323220727027	0.0106125833129073	0.0091179187988055	0.00981265153647062	0.0152283279830597	0.0160279722158032	0.0407697137712722	0.020344989699717	2604.92005957976	2057.15085463707	2246.03873760222
299	0.0642529730698482	0.160543663174356	0.232498834103271	0.822364902709272	0.728971306012643	0.115874689734505	0.831465303334127	0.118743068843695	0.172365053383554	7.25311979770049	9.23962077179749	9.29002296329782	0.050402191500325	2.03690316559732	2.47221280122358	0.0452934765089594	2.43382198640575	10.2968689358647	0.33625	0.20475	0.25525	0.692802977448839	0.114638571075743	-0.0767569875513795	-0.14656351185284	0.3515	0.203	0.2415	0.737935722918572	0.147580679613372	-0.0752799767823722	-0.141852862792537	0.0105663992517117	0.0090252116857715	0.00975173148130329	0.0190069030774447	0.0196995426284677	0.0521576222956407	0.0255828509962064	0.0106785247316857	0.00899644196246449	0.00957260112749785	0.0151293756021995	0.0172641408557134	0.044408801576071	0.0189991816748986	2554.06693870989	2027.66890907842	2272.11879192912
300	0.585485490583941	0.780279972073027	0.845005285049589	0.668872959137984	0.832075668739404	0.843064919797731	0.870591608019224	0.178496488806244	0.943790047540486	1.93747206736225	3.22379002692469	3.40671331188059	0.182923284955905	1.46924124451834	0.0391939507771895	0.0265387118506624	1.81009787914263	2.2640970615179	0.34275	0.202	0.24525	0.70058078574341	0.137666806226491	-0.0815769033012729	-0.154818742699546	0.340833333333333	0.200666666666667	0.257166666666667	0.683741372071882	0.111194153795909	-0.124753090785445	-0.1909089269409	0.0106156754392981	0.00897988413954099	0.00962276038924146	0.0191992988341673	0.0205592362643397	0.0539123671185682	0.025470644731102	0.0106013763588254	0.00895767256192372	0.00977567225284833	0.0159774729915726	0.0161414976678901	0.0422921365027239	0.0218459414176665	2571.37083351332	2012.65017336858	2228.22525078954
301	0.306542459076333	0.102474904878526	0.0951379094641492	0.206596569486973	0.0731752038526888	0.523142321321659	0.936704535489227	0.0673725764893265	0.124269913125114	3.61185155891872	10.573834744082	12.1689518041203	1.59511706003832	8.55710024520158	0.407693892248062	0.0063063433572097	3.34590120810026	11.3448062038234	0.36175	0.216	0.25475	0.704416944389759	0.140500246663167	-0.0913451574613085	-0.172973031168746	0.3555	0.215333333333333	0.238666666666667	0.714196412845158	0.0703494194614445	-0.166568741564108	-0.166947226524862	0.0107471493596991	0.00920404026385094	0.0097454453773443	0.0187834768101069	0.020775140833565	0.050299322080672	0.0238229037977625	0.010705941508891	0.00919373192984456	0.00953403867157775	0.0150666489775802	0.0173915549007933	0.0418965572597104	0.0211070409122174	2617.67376275485	2087.19388387055	2269.97455029982
302	0.0650114615329276	0.0947737845991922	0.145167859588817	0.817368222992917	0.458964162295886	0.3970530657247	0.019316937033866	0.257591696924987	0.342666888447039	7.22673825710081	10.7995166351029	10.8528458712826	0.0533292361797066	3.62610761418182	0.717232915349086	5.47259370321808	1.28165416938464	7.88696354383207	0.35525	0.217	0.26125	0.690876603902163	0.13767998630719	-0.0474836283679426	-0.186366483693279	0.347	0.197666666666667	0.251166666666667	0.713361074102319	0.0996596178512011	-0.0566783178121114	-0.186399957685137	0.0107042519241013	0.00921943593716556	0.00982585835926043	0.0188222136489906	0.0201568006230419	0.0499190849148259	0.0244173834869484	0.0106466978959696	0.00890712895667865	0.0096998984595806	0.0157662770445875	0.016587075562046	0.044240024975541	0.0218804795655763	2602.54462421414	2092.33860921223	2297.44128593346
303	0.722347355266386	0.688592487676061	0.769686413656807	0.675519142724376	0.599012815472143	0.589467972509447	0.56661226271314	0.633301053728603	0.584295417500494	1.32862463899801	3.91193709486106	4.08715085352014	0.175213758659083	2.75852621452213	0.291175895352353	0.328383894431681	0.227610823223586	5.62380718781839	0.35175	0.20575	0.2435	0.67199907345439	0.125746315219088	-0.096811183819588	-0.127296905505952	0.3465	0.2105	0.239333333333333	0.698336122758681	0.116606479246729	-0.0439366875815925	-0.111524886997952	0.0106802622978734	0.0090415343510773	0.00959947654692627	0.0197696613192689	0.0210028411084288	0.0533057836600924	0.0260329179641196	0.0106430969532546	0.0091179187988055	0.00954316406830888	0.0153696373500764	0.017159489389951	0.0440611396896521	0.0207389563789133	2594.09292814641	2033.08410817663	2220.32334836232
304	0.922438378179294	0.667482910740186	0.459673455608758	0.104060764002659	0.182871510969957	0.681411761908347	0.585278010624537	0.6985392984116	0.458050958784693	0.483788125540741	4.06793780469889	6.7101162857216	2.64217848102271	6.22632816018086	0.168540970402319	0.297779221313249	0.149995877009133	6.72511448145618	0.349	0.203	0.24675	0.761652721326015	0.0817675013113928	-0.161531836984321	-0.163914719555077	0.353	0.2075	0.250166666666667	0.720670546482675	0.105182494823841	-0.149144238739415	-0.215290685894171	0.0106609721960092	0.00899644196246449	0.00964254676442132	0.0178696752900865	0.0205936574784656	0.052180851273973	0.0233515944840261	0.0106889020162576	0.00906989561699867	0.00968703112743062	0.0152708311406344	0.0168423639367159	0.0418457043437079	0.0208513316098701	2587.30160422285	2018.13314496341	2234.94562408767
305	0.76529860701071	0.551610950949659	0.533341359123604	0.290862650340972	0.297061669194949	0.343685844172681	0.879629596202568	0.685438677681501	0.796434564339006	1.1488411411774	4.93938296135457	6.05500707511601	1.11562411376144	4.90616593393861	0.896634079945215	0.0229337056189252	0.164067795627489	3.85397639905904	0.35025	0.20525	0.24875	0.746933293718335	0.113691309530591	-0.0255791275939633	-0.146273920478603	0.3595	0.2065	0.252333333333333	0.717720905880979	0.0853014575323373	-0.0500367463397878	-0.129212189278171	0.0106697887020068	0.00903338362740562	0.00966868452687542	0.0181480718790858	0.0206148522308255	0.053718693614169	0.0240271679618852	0.010732542510252	0.00905372077821958	0.00971482372516952	0.0155096815060816	0.0169209037127274	0.0430025315016759	0.0206065049265459	2590.40504595673	2030.37957381223	2243.83083179254
306	0.0612369458894769	0.10951707736608	0.136994093264094	0.417631350020759	0.451575658020263	0.016489027170866	0.0241931398167007	0.90968479373278	0.104771407009294	7.36109736867729	10.3804720556218	11.0374430138581	0.656970958236343	3.67634564518085	5.74996053273026	5.08073300547221	0.0128677565135149	11.8742322711176	0.36725	0.21525	0.2475	0.735684827693752	0.107631324338367	-0.0661559877103807	-0.159501082471603	0.343833333333333	0.196666666666667	0.2485	0.68745319221148	0.117898161286247	-0.0417153949211626	-0.133440698654125	0.01078178288462	0.00919244087468706	0.00965238101349169	0.0182751741795939	0.0213713387230087	0.0517406564788805	0.023946574886744	0.0106236724968238	0.00889010469146213	0.00966543249382284	0.0161974230044388	0.0166398273634513	0.0448778292169379	0.0219246430522345	2629.90338466898	2083.31984316894	2238.28763990457
307	0.0723536538590104	0.30063137950875	0.403412747326016	0.874017152237021	0.992055019926934	0.48199510166169	0.0860966080502961	0.0429683561039181	0.3335775397865	6.98574077553712	7.22395952823717	7.24910015512069	0.0251406268835126	0.263359379583562	0.494345842640541	2.94588348329307	4.09664664641605	7.98885665279393	0.351	0.2135	0.22825	0.711327299524191	0.115667631958688	-0.0304000168601015	-0.105027153567154	0.344166666666667	0.199333333333333	0.245833333333333	0.713160449342677	0.103742021729966	-0.0646798364881222	-0.115657901147676	0.0106750399642868	0.00916519914883026	0.0093872268942634	0.018501299433665	0.0218845625810165	0.0553558144259866	0.0253738777318609	0.0106261208036036	0.00893530624134344	0.00963047380925119	0.0156240412634368	0.0167466456688895	0.0445332049740263	0.0207816664845178	2592.25392561866	2074.22855584974	2148.61254078674
308	0.734645499987025	0.430984252367187	0.433536709408843	0.311431256262495	0.224470790237128	0.273786708310217	0.433085453272478	0.947172169114375	0.673338529094786	1.27681629309882	5.93081942786011	6.9554156139784	1.02459618611829	5.67859932087958	1.19767578993196	0.614534841966815	0.00439016446580354	4.89038150511539	0.346	0.205	0.24675	0.710978759029513	0.115412236981755	-0.174648769419336	-0.234157449312132	0.356666666666667	0.2115	0.247333333333333	0.728072818598888	0.0950109960854399	-0.0824270733500912	-0.148448987345184	0.0106394830372368	0.00902930031243097	0.00964254676442132	0.0188817809754963	0.0205606802694359	0.0516314509482187	0.0262053926199691	0.0107137841290069	0.00913376087895326	0.0096501990108107	0.0150213571632477	0.0170773977009366	0.0425350705330064	0.0200930748532063	2579.74101983663	2029.02500843428	2234.94562408767
309	0.813002934006418	0.524445775760005	0.636926669960204	0.848140950472136	0.374824051262052	0.537772568963845	0.410443277903557	0.641417285706078	0.595979857030988	0.951426581079431	5.15220138204313	5.18887017562156	0.0366687935784284	4.23744359454213	0.379683689543526	0.677516339224894	0.216893360531685	5.52657940079605	0.347	0.19875	0.24625	0.743808993955584	0.0967124313654556	-0.162295289583613	-0.16644776543554	0.353	0.2055	0.242166666666667	0.695405529993788	0.10966127238381	-0.139284393732739	-0.163448470321013	0.0106466978959696	0.00892547201975266	0.00963596879910623	0.018526709718713	0.0205835919986866	0.0529111115393992	0.0240631538831347	0.0106889020162576	0.00903746163789525	0.00958159118079503	0.0158092780709024	0.0172280565778624	0.0431222660519039	0.021284559778815	2582.27885969227	1994.65866047588	2232.71088973233
310	0.839250131174847	0.985039921106371	0.928017849413689	0.224904123610076	0.800660261913414	0.938468358421511	0.424122594723634	0.777103809032203	0.955130038732312	0.84261132030224	1.01493230759661	2.48773429152061	1.472801983924	1.64512297121837	0.00595907982096833	0.638863625168597	0.0801429306502541	2.08255518781884	0.34725	0.20825	0.248	0.725973676333379	0.102742534243429	-0.104494880378099	-0.124969675202616	0.3465	0.201666666666667	0.2505	0.723043539595562	0.0979543322368136	-0.105928085235892	-0.1657760727139	0.0106484935064533	0.0090819716942373	0.00965891543205871	0.0183928871170389	0.0205104082358621	0.0521626996369944	0.0236800352517433	0.0106430969532546	0.00897434568931835	0.00969132787176035	0.0153761994508907	0.0165971828046452	0.0431430292837687	0.0207860697657623	2582.9105604489	2046.51520909526	2240.50893729177
311	0.999963028894527	0.997252442059382	0.998694745767695	0.746110376985145	0.957728537403708	1	0.968140062094443	0.984917210866729	0.976497109104922	0.00268490512098651	0.544616153343668	0.649444700000458	0.10482854665679	0.646759794879472	0	0.00159529368102085	0.000357383856680826	1.65393950924218	0.354	0.212	0.248	0.715247299685372	0.102729720672873	-0.134577959092859	-0.122771010160548	0.354	0.212333333333333	0.248166666666667	0.698683991595694	0.106970819880811	-0.117564917834592	-0.103731426780679	0.0106957561490434	0.00914165110318952	0.00965891543205871	0.0185833853344214	0.0207860243084702	0.0511042469258834	0.0232132181628282	0.0106957561490434	0.00914689987553767	0.00966108971277724	0.0154390071568116	0.0169717741050907	0.0418929179849951	0.0191860291862375	2599.55076915688	2066.37797577465	2240.50893729177
312	0.742930104095222	0.618680798497838	0.729020953125284	0.977415717170769	0.52673837021893	0.452756222088244	0.756375179005404	0.977438932433093	0.930034633317962	1.24208156336317	4.43010158178367	4.43090298022435	0.000801398440671619	3.18882141686117	0.563742570680915	0.096251530407244	0.000799751271188143	2.46059936937432	0.351	0.21225	0.25025	0.713262069913118	0.130299758675813	-0.0210102100204296	-0.128457267931725	0.358333333333333	0.209666666666667	0.25	0.720019163056287	0.0992215064458637	-0.135125925128333	-0.181878859179942	0.0106750399642868	0.00914558853463365	0.00968810603003624	0.0185331140001105	0.0205900527828497	0.0524494564906902	0.0240312214130693	0.0107248677927685	0.00910465403737824	0.00968487988821878	0.0152906814692823	0.0170170426969308	0.0417886650286741	0.020414883598036	2592.25392561866	2067.6901395526	2250.4385242453
313	0.0354561677371463	0.1836912759354	0.23819524175635	0.536744553986813	0.959924661160205	0.295708237485637	0.0123578448800101	0.122141391981261	0.192295792805028	8.57830471531997	8.82450033225905	9.20610713653878	0.381606804279727	0.627802421218803	1.09344920835792	6.25879187652754	2.38964462475269	9.93484707491108	0.3425	0.19325	0.2575	0.746191539740295	0.134704282457427	-0.0655504296242461	-0.156385824998104	0.352666666666667	0.213833333333333	0.243833333333333	0.741132591050142	0.121481569846105	-0.101759239660192	-0.152634659833189	0.0106138212534789	0.00883126346324118	0.00977981070106545	0.0186900392396006	0.0198603747381647	0.0539104936334711	0.0236276711612499	0.010686605925997	0.00917040716807376	0.00960392821521621	0.0145858624222053	0.0171567997573436	0.0423930106829789	0.0188344511817146	2570.71921541988	1963.60532009835	2281.70287831139
314	0.213451978292342	0.289932248312923	0.212752048661434	0.133859279219814	0.276463183414857	0.078626391563224	0.253230569322943	0.214481347013753	0.274879168193222	4.48700908715909	7.34715017978306	9.59431705652241	2.24716687673936	5.10730796936332	3.0930688628705	1.30539248061905	1.54091710850844	8.70051136407231	0.3305	0.205	0.235	0.693994293017296	0.11016637789885	-0.112623626156795	-0.126430605232355	0.3475	0.2145	0.245833333333333	0.67254409916655	0.0887740228602626	-0.0992074837146837	-0.172533703415294	0.0105209419782667	0.00902930031243097	0.00948327297050531	0.0188101565072397	0.020598069071043	0.0543875940825276	0.0260114469247524	0.0106502858785409	0.00918079618057468	0.00963047380925119	0.0155937030003697	0.0168239823637673	0.0421200621057229	0.0224375482463904	2538.12865212344	2029.02500843428	2180.99068112384
315	0.460664975849172	0.477293357827046	0.51960601926272	0.423966100795376	0.464045049073852	0.170241208871955	0.328287532858352	0.405271733059729	0.553476267958772	2.58193729311824	5.53452826227658	6.17382354483925	0.639295282562671	3.59188625172101	1.88081797320046	0.955641161241147	0.692628599657837	5.88299344990126	0.355	0.2055	0.26025	0.70954157045046	0.115341078026148	-0.0931473352852468	-0.162514330425714	0.341666666666667	0.1975	0.252833333333333	0.726968213955739	0.0808006488706347	-0.172263036346538	-0.176434928582135	0.0107025591512588	0.00903746163789525	0.00981367020086806	0.0191184563251838	0.0201704299610966	0.0511352596360964	0.0245669457820652	0.0106076170060505	0.00890429774092991	0.00972119181117003	0.0154104890250416	0.0162911351019116	0.0424930199006363	0.0207335680716207	2601.94803754037	2031.73260659874	2293.27298752771
316	0.247775993618245	0.274634789118991	0.375771039032103	0.970973182143246	0.493094283738303	0.533537612331615	0.345944490210452	0.315601416285586	0.305462032983512	4.12988651917476	7.52953646811875	7.5308605364371	0.00132406831835397	3.40097401726234	0.387649323303776	0.888277595930049	1.00708824932008	8.31712940708788	0.35225	0.214	0.25875	0.756535663965548	0.109515578119768	-0.0970276505646607	-0.16795819817474	0.358333333333333	0.206166666666667	0.249833333333333	0.726612844696188	0.117333894730745	-0.100448470805001	-0.179694381484006	0.0106837278030604	0.00917300779657458	0.00979526377113823	0.0174714763863292	0.0201319193033709	0.0499955025703447	0.0223189035920851	0.0107248677927685	0.00904831045401003	0.00968272673594406	0.0153356699991032	0.01705449924364	0.0427050483106339	0.0201774167141536	2595.31344730644	2076.83349167242	2286.9815666138
317	0.221092656901249	0.437586669924988	0.511055864569966	0.539945161736474	0.764184243455625	0.733030670451397	0.0541451873718159	0.99255808264876	0.316446581042661	4.40315896008178	5.87282090852386	6.2484623162818	0.375641407757939	1.84530335620002	0.116347062958084	3.70821742437329	8.69965751917334e-05	8.18637910805883	0.354	0.19825	0.25825	0.754048573503777	0.0963837360755931	-0.11619591016385	-0.178864727773805	0.357333333333333	0.214166666666667	0.258333333333333	0.729969472330917	0.0774346415516994	-0.180628628335243	-0.190931015206388	0.0106957561490434	0.00891701886073375	0.00978909505219816	0.0184632032607712	0.0202008407831333	0.0521794148837669	0.0240039951770058	0.0107182345275145	0.00917560617355082	0.00979012432905223	0.0148765824537903	0.0165612322380103	0.0397712358538383	0.0196584248401169	2599.55076915688	1991.86726823573	2284.87400740466
318	0.0260271475268483	0.142753456681229	0.13537727510615	0.223837092376455	0.769711793221758	0.681555578816334	0.363605390264942	0.00468159861563474	0.10464917335284	9.25994656678085	9.59548350988189	11.075083664	1.47960015411809	1.81513709721912	0.168380006080042	0.825402265107186	7.99850505131508	11.877817693153	0.354	0.21	0.2585	0.729103936470384	0.10474274913546	-0.129584087485591	-0.162463924107355	0.35	0.2025	0.233666666666667	0.737894855096464	0.0957987541545191	-0.133497064925039	-0.208150055502971	0.0106957561490434	0.00910996683571757	0.00979218149388606	0.0183923394366151	0.0202055486091541	0.050121869157051	0.0234105068394614	0.0106680318452715	0.00898817382087803	0.00946456902405933	0.0151238673492305	0.0175135188431981	0.04459861527291	0.0217819828875238	2599.55076915688	2055.8266824689	2285.92843914551
319	0.176563322071049	0.352801721886701	0.429516847915626	0.567149029485161	0.725065678649499	0.367974427334158	0.570824845696288	0.0393700924109951	0.468760428128146	4.93574245419586	6.66640868249669	6.99388480843481	0.327476125938119	2.05814235423895	0.810493365170259	0.321304325178062	4.24482649471793	6.62663774855006	0.34275	0.202	0.23525	0.706261717797052	0.0864616181604073	-0.116184446447165	-0.144413609055527	0.3515	0.206666666666667	0.253333333333333	0.675442415496502	0.0879779239874215	-0.130934512422224	-0.172883178979524	0.0106156754392981	0.00897988413954099	0.00948676541867957	0.0190801756385256	0.0210162767758149	0.0547827894504734	0.0270704129247031	0.0106785247316857	0.00905642242672919	0.00972754287181194	0.0160361847695277	0.016613267262672	0.0418586123553066	0.022241123603711	2571.37083351332	2012.65017336858	2182.17027630065
320	0.244757977193481	0.650006235239301	0.62753573996831	0.30121876901973	0.893221880367259	0.0637859209562514	0.671941020666745	0.672923885973896	0.537131059773903	4.15940297707857	4.19722334653488	5.26601399709762	1.06879065056273	1.10661102001905	3.43610451797576	0.179340032475011	0.178200961563562	6.0224446571467	0.36275	0.2085	0.2355	0.72528986378704	0.103766337620892	-0.129343419977663	-0.137462919452407	0.344666666666667	0.205	0.239166666666667	0.707215659284438	0.0918811448315343	-0.13315377774094	-0.173350569222365	0.0107535593302466	0.00908598660445238	0.00949025328712184	0.0187880410745911	0.0218996229381813	0.0534594671238947	0.0243540746653415	0.0106297824020407	0.00902930031243097	0.00954088572205389	0.0154533888620069	0.0170505569597699	0.0436203519495717	0.0218969254440181	2619.93621071844	2047.84995760484	2183.34848187379
321	0.726390337930403	0.598663174881452	0.659605537735739	0.515587458334916	0.449381944280761	0.422661189124726	0.764574616877676	0.96986957668938	0.352969128084329	1.31155810025666	4.58022002482176	5.00293090421837	0.422710879396618	3.69137280396171	0.642903944064528	0.089687652511202	0.00142671379944659	7.77372346180207	0.3595	0.211	0.249	0.705890280466007	0.111199254746691	-0.172056602701727	-0.188576796993868	0.351666666666667	0.2135	0.248666666666667	0.704996444321868	0.0902652984157791	-0.0833382178420189	-0.119616958733601	0.010732542510252	0.00912585012863378	0.00967193223386973	0.0189850626008622	0.0209716237857563	0.0504816940687337	0.02484477304112	0.0106796834658419	0.00916519914883026	0.0096676009967465	0.0152277993283394	0.0168366101971457	0.0421264240637554	0.0203107591605396	2612.51988030603	2061.11434268517	2244.93545315024
322	0.198188825371351	0.127587059362556	0.192163749961572	0.937652355868752	0.260324351589633	0.293207826897731	0.16710347735951	0.113689192356834	0.138506588576147	4.66317865486053	9.9310217666025	9.937140272119	0.00611850551649695	5.27396161725846	1.10483335314166	1.90873830307646	2.50217495549623	11.0025784749595	0.335	0.1965	0.2585	0.691983973903093	0.120141333094454	-0.0845724576581258	-0.180425569271296	0.345166666666667	0.207833333333333	0.2445	0.697535018935391	0.0631313991363041	-0.16693294212944	-0.219346788627063	0.0105566671639682	0.00888725867089181	0.00979218149388606	0.0195159695272923	0.0194894755581257	0.052933853501576	0.0264980092247022	0.010633430978364	0.00907526857422366	0.00961280802050158	0.0154850355469903	0.0167338184060286	0.0421636449262876	0.0230892400248415	2550.65267513839	1982.04777175872	2285.92843914551
323	0.826893790039951	0.974619443584998	0.961437682317139	0.3941425822389	0.897920273605293	0.83744597400895	0.371762540848841	0.93239187945254	0.925992852499984	0.893924185762444	1.24469725714516	1.97082083064015	0.726123573494988	1.07689664487771	0.0420912274985312	0.797764660082976	0.00719712414138485	2.51461069284144	0.353	0.21325	0.24975	0.704651612410952	0.115035062565125	-0.0893672031432587	-0.184410994052919	0.351	0.205833333333333	0.2505	0.721775361329446	0.11015212202333	-0.0917012793743815	-0.156841772063174	0.0106889020162576	0.0091612872098669	0.0096816494420093	0.0187071274955025	0.0206719153775514	0.0513956330030545	0.0253767262751682	0.0106750399642868	0.00904289074619587	0.00969132787176035	0.0152893043855917	0.0167697184920753	0.0427858564186406	0.0201835748453509	2597.1360093704	2072.92385533602	2248.24129937166
324	0.787395841419382	0.805370381344135	0.87181479994292	0.738153252569915	0.720659183645427	0.704749367300052	0.97569210540512	0.373665617151212	0.837435845161016	1.05727882595966	3.02763546523784	3.13939190018209	0.111756434944255	2.08211307422243	0.143578228045953	0.000928429564737598	0.791438141277467	3.4790844502942	0.343	0.20275	0.243	0.688456593090161	0.0776796337352556	-0.127211764242796	-0.165566304467935	0.339333333333333	0.2025	0.250833333333333	0.697292425960114	0.102890803858876	-0.133743735179653	-0.178279271089493	0.0106175263565939	0.008992310580423	0.00959278430672647	0.0194027172469899	0.0205432437069582	0.0533474016990719	0.0280216540165237	0.0105900512606863	0.00898817382087803	0.00969561697910008	0.0156296449050421	0.0163567682201814	0.0426196246178694	0.0215274567311738	2572.02134183932	2016.76472342544	2218.05346159294
325	0.378515207437272	0.494052752401779	0.495728682615784	0.320431552407538	0.509340474780646	0.673587398188772	0.2725141292008	0.187964412334016	0.0479277800980103	3.08626428625939	5.39650426839944	6.38368848213941	0.987184213739965	3.29742419588001	0.177434414768868	1.20404791387045	1.7335009373528	14.1885421532643	0.34575	0.20225	0.25275	0.731717180803903	0.100457832974147	-0.0120851403029373	-0.149950307304391	0.341666666666667	0.193333333333333	0.241166666666667	0.714551194598358	0.111912928393493	-0.0813515077680808	-0.158399372930164	0.0106376712101092	0.00898403167640126	0.00972013164672243	0.0185780130248719	0.0201790078063799	0.0538314321149249	0.0251206622447795	0.0106076170060505	0.00883271114499185	0.00956809421939779	0.0158567104219279	0.0169002089771124	0.0457194126722544	0.0219152809670517	2579.10379879436	2014.02323905392	2261.34484291172
326	0.808800874897809	0.758984879914313	0.801479118799912	0.515692220082176	0.584888687682673	0.790114690383886	0.97591087998754	0.36715721799609	0.572767931177179	0.968799778860557	3.38664493236138	3.80914493543969	0.422500003078312	2.84034515657913	0.0708420422415657	0.000911787710720091	0.813263274709243	5.72024504754852	0.34675	0.20775	0.24075	0.714486321758098	0.0891478691647186	-0.0702923575579073	-0.174138093460943	0.344166666666667	0.2075	0.248666666666667	0.725663760223112	0.0945372452174943	-0.144015278909368	-0.185191139093833	0.010644899045451	0.00907392620745889	0.00956244942310728	0.0186608030541204	0.0208682816708471	0.053800038353541	0.0267827034713222	0.0106261208036036	0.00906989561699867	0.0096676009967465	0.0149947428097233	0.0165955511061084	0.0420794114062354	0.0205303176151891	2581.64605562608	2043.84116202271	2207.77158750258
327	0.280631675138036	0.258924099711456	0.344591883541486	0.707995334225894	0.400954225207162	0.0715521010817052	0.123093902316336	0.77004110038907	0.0720850898214757	3.82812457991895	7.72533958514032	7.86562711668012	0.140287531539798	4.03750253676117	3.24705063417059	2.37750628361755	0.0854516462786705	13.0009564876592	0.34875	0.21375	0.25125	0.725226030384434	0.115364147525966	-0.152754130027592	-0.171574905853918	0.331333333333333	0.201	0.248666666666667	0.692472358593883	0.11191477148808	-0.0563265399644764	-0.141409864811916	0.0106591992201106	0.00916910600890301	0.00970096763918777	0.0181310088691506	0.020416815927104	0.0501217068867778	0.0232608441832196	0.0105276394967944	0.00896323991840659	0.0096676009967465	0.0156074009734566	0.0162128038840544	0.0440779082077688	0.021688680114722	2586.67761626338	2075.53176753905	2254.81699171657
328	0.129988757667994	0.105020050619013	0.119850786027507	0.328346259695429	0.213878756272915	0.522145235208155	0.102761466470632	0.977408761841973	0.127808582154717	5.649083485343	10.5026090663596	11.4580182012796	0.955409134920046	5.80893471593663	0.409653878556128	2.66215434702644	0.000801892265371862	11.2566668526539	0.35125	0.2145	0.24925	0.707162704004893	0.0909158744012443	-0.163006583170724	-0.228105002756644	0.3575	0.201	0.249	0.705771251873358	0.149919139990513	-0.0575898169830051	-0.151216246419748	0.0106767839543471	0.00918079618057468	0.00967517561916221	0.0185363805644938	0.0205722882225834	0.0500968525715024	0.0262244805940134	0.0107193435976081	0.00896323991840659	0.00967193223386973	0.0159564392055332	0.017101070880797	0.0440235574186332	0.0202410028297726	2592.86802344232	2079.43248232893	2246.03873760222
329	0.0108678452063558	0.032876477766865	0.047621834744479	0.487099966855398	0.550791228131426	0.330571664204155	0.0809134043953871	0.105146790772069	0.0542319860311925	11.1646941819417	13.7239508464445	14.206876786182	0.48292593973747	3.04218260424022	0.946657106638668	3.04645851303758	2.62568995706715	13.8330322458354	0.3595	0.1955	0.2345	0.712512455457135	0.124484845210805	-0.0620531904994281	-0.188219529803152	0.35	0.209833333333333	0.248666666666667	0.687177943870336	0.0884736433386928	-0.159954082050697	-0.207648569216042	0.010732542510252	0.00887013047295831	0.00947627431470004	0.0197918540847962	0.0218667093159234	0.0569568082267382	0.0275601345824239	0.0106680318452715	0.00910731158684865	0.0096676009967465	0.0156594479144187	0.0167764697292721	0.0415673358863014	0.0222369910098519	2612.51988030603	1976.40182923828	2178.62731786189
330	0.44814562817481	0.458491500160514	0.519327960872731	0.486773501983121	0.474465411098373	0.469036152306464	0.166642376553498	0.383212109078694	0.0650779133665073	2.65374229367808	5.69259207033974	6.1762424028384	0.483650332498655	3.52250010916032	0.524245777061878	1.91289188852716	0.760372070963058	13.302241329	0.3435	0.208	0.242	0.723549599772416	0.11407298156388	-0.0464085593900783	-0.10566754975366	0.3365	0.196666666666667	0.249666666666667	0.698587963853439	0.0844396146198121	-0.124241093708895	-0.170382733934514	0.0106212183924477	0.00907795156421872	0.00957934663434675	0.0183650291511472	0.0207300903268835	0.0539418627966193	0.0241575599024242	0.0105683357185476	0.00889010469146213	0.00968057166932995	0.0158491939735913	0.0162700048820848	0.0436530943412025	0.0224383403156916	2573.31903073568	2045.17894434895	2213.4973717412
331	0.305429203607251	0.353831704238706	0.34796725586751	0.278911192114976	0.378637152396659	0.274252114091003	0.833484856185977	0.173171361899265	0.132370849253872	3.62080162324128	6.65602604867672	7.82841366569846	1.17238761702174	4.20761204245719	1.19535465341323	0.0441984361168579	1.85527295450447	11.1461263851501	0.3475	0.20975	0.254	0.685818870253355	0.11304244045012	-0.0708773249231695	-0.127237931017486	0.358166666666667	0.2115	0.242	0.738488980362357	0.119044165463114	-0.0687019754307271	-0.156417737518946	0.0106502858785409	0.00910598309981449	0.00973598452635113	0.0191415911471681	0.0202093268856977	0.0516320905628728	0.0252130378765334	0.0107237657729901	0.00913376087895326	0.00957934663434675	0.0148542645813942	0.0174260700736381	0.0433135945698286	0.019656516551817	2583.54115826804	2054.50100336856	2266.74830962969
332	0.558733947817076	0.685293420152641	0.659471038126991	0.30146329111207	0.568321152903829	0.650386959486077	0.460782747526142	0.231215290300551	0.913009854095997	2.06643025383892	3.93632305240317	5.00403298562014	1.06770993321697	2.93760273178123	0.205412614541274	0.543992624117891	1.43336968584663	2.67920068142816	0.35375	0.20875	0.25575	0.731293832793564	0.0939542682190358	-0.105614401666702	-0.123743809808173	0.349333333333333	0.202666666666667	0.245166666666667	0.715645213068327	0.087900804234315	-0.184908649650522	-0.202513444151881	0.0106940474131658	0.0090899963017805	0.00975800071935945	0.0184076948851958	0.020321119848742	0.0510346767353022	0.0231797114451363	0.0106633311443153	0.00899093225844141	0.00962165652308558	0.0155210467871859	0.0169149426430357	0.042467935591991	0.021512422221398	2598.94871990224	2049.1831912174	2274.25777309563
333	0.512304541757647	0.297306131637341	0.366561802531593	0.545279735791368	0.255397677535919	0.283138288751926	0.237101529244797	0.439238376780883	0.428109202528096	2.30112959158214	7.2618819868585	7.6277235653215	0.365841578463005	5.32659397373936	1.15196449784889	1.39774480335836	0.598271268163444	7.00740553952132	0.33975	0.205	0.246	0.684161996334181	0.101105768297243	-0.0680158432998147	-0.151129316743851	0.350166666666667	0.214833333333333	0.252833333333333	0.703940404259697	0.111379597061179	-0.177677548376777	-0.21954947765119	0.0105932089938977	0.00902930031243097	0.00963267326327944	0.019254333192512	0.0203139480817843	0.0535277255920635	0.0272081683743249	0.0106692034408452	0.00918597720439752	0.00972119181117003	0.0151489347448031	0.0166378086962497	0.0402889267731114	0.0205065805752566	2563.47806019998	2029.02500843428	2231.59150265911
334	0.350194981538158	0.248257471586311	0.338637844731455	0.794036843982129	0.325110296890247	0.203395282079668	0.082332413835383	0.932183339359366	0.163866292867145	3.2817200948848	7.8637343194423	7.93189300332233	0.0681586838800285	4.65017290843753	1.61782532271536	3.01824709102402	0.00724169977911515	10.4620457141257	0.36075	0.22	0.24825	0.676478491125039	0.1114968849711	-0.0936604048455058	-0.151370056013045	0.348333333333333	0.2055	0.2475	0.719968750820997	0.0978854720823132	-0.0365937363763438	-0.128472167707688	0.0107406889886066	0.00926514551751511	0.00966217613034387	0.0190684263318076	0.0210666948445041	0.0505352216442649	0.0255454825175051	0.0106562370847084	0.00903746163789525	0.00965238101349169	0.0152825016859318	0.016795642307313	0.0438457171526259	0.0206761352699281	2615.39399027785	2107.63184572552	2241.61757476475
335	0.0976519825162483	0.302799332603937	0.240323018661235	0.159837376899577	0.579886823811453	0.457392978981626	0.674382155904263	0.040999115050297	0.109182764056673	6.30561542231953	7.19940714892073	9.17517110936024	1.97576396043951	2.8695556870407	0.552266746830355	0.176518801257771	4.17605146801179	11.7472591123306	0.34925	0.213	0.26775	0.706026984211839	0.0917623689170957	-0.0969814388531063	-0.180564759443285	0.3565	0.2095	0.2495	0.720596389158757	0.111406339110712	-0.145451512213877	-0.164939106239336	0.0106627419448701	0.00915737018550398	0.00990348465208722	0.0185937226315809	0.0195014722135681	0.0490209430394756	0.0246830181843231	0.0107126679976472	0.00910199418529118	0.00967841468709766	0.015249691461537	0.0170002573237063	0.0417220540283508	0.0195623039545495	2587.92449182528	2071.61766472613	2324.03229710014
336	0.188435981837219	0.426544276659168	0.200928368082633	0.0507185179655889	0.286764473118497	0.36249511287815	0.179908275232098	0.0946497944569798	0.563959465186672	4.78247714526151	5.97013163266092	9.78767602881999	3.81754439615906	5.00519888355848	0.829230567278501	1.79838159603423	2.7934577505348	5.79432877450093	0.36375	0.22125	0.25675	0.721175078857819	0.104722945388144	-0.0713903490383911	-0.128230023834964	0.354833333333333	0.21	0.242	0.717049319887874	0.0926397324969764	-0.140748930096864	-0.230931541699972	0.0107599189903242	0.00928398163006874	0.00977048872754007	0.018185177263573	0.0206937523938506	0.0495666549435514	0.0229259905324505	0.0107014288641429	0.00910996683571757	0.00957934663434675	0.0152548698507393	0.0172635987997755	0.0425493981437125	0.0219043963377314	2622.18135481611	2113.94199132095	2278.51998103814
337	0.540669280173366	0.330810324298891	0.431211740502081	0.771741920475278	0.306091473750978	0.202520336256464	0.520223673946704	0.415694883430454	0.261252288119157	2.1559881246576	6.89348314502422	6.97763949811997	0.0841563530957501	4.82165137346237	1.62410511773123	0.413449844161732	0.662454113986314	8.88182508189583	0.35775	0.2115	0.251	0.736817821754938	0.0989727053557507	-0.16176216752526	-0.178229949922153	0.345333333333333	0.206166666666667	0.243833333333333	0.678952635909078	0.0958248882624034	-0.19104758481665	-0.211796456256943	0.0107210045573799	0.00913376087895326	0.00969775867206597	0.0182219183420461	0.0207602588177981	0.0503289856856402	0.0235575577937298	0.0106346442789866	0.00904831045401003	0.00960392821521621	0.0158680590476544	0.0168613020808346	0.0420786386011067	0.0226695666426972	2608.45051628754	2063.74915741376	2253.72437042265
338	0.536287370823738	0.709184424760718	0.734604700559591	0.42927995287272	0.697888513931204	0.536433670065152	0.525511415044876	0.196680550700172	0.69866904110367	2.17803686069965	3.75949798617512	4.38426872966011	0.624770743484987	2.20623186896046	0.38218969902664	0.40306340045754	1.66685321741897	4.68229594057373	0.3485	0.20975	0.251	0.688992304312176	0.0995354239379802	-0.140492949254042	-0.147509495890652	0.3425	0.2045	0.239666666666667	0.707467573257531	0.108395164502407	-0.071648417244735	-0.140304140180411	0.0106574230155637	0.00910598309981449	0.00969775867206597	0.0191077927160747	0.0203846636522163	0.0509475194991374	0.025366279115779	0.0106138212534789	0.009021117740205	0.00954771476356416	0.0154271256502891	0.0169923543675706	0.0444725004181227	0.0213470389877666	2586.05252758081	2054.50100336856	2253.72437042265
339	0.0620994276912089	0.0788798393091927	0.124981417870307	0.953051673759326	0.406383936992122	0.0115994033406223	0.320918930565524	0.525767705595181	0.0914322339156465	7.32970223810116	11.3234432397221	11.3269095048818	0.00346626515965909	3.99720726678061	6.3710944846207	0.985197729851279	0.402564694262765	12.2894758524286	0.36375	0.21425	0.24375	0.734077570666264	0.0988873264323994	-0.0952373876131087	-0.18085988594354	0.339166666666667	0.206	0.249333333333333	0.701254414128055	0.123008612435334	-0.136847219395593	-0.205684288618104	0.0107599189903242	0.00917690451831494	0.00960281603426276	0.0182814873839544	0.021429283036068	0.0519707965570697	0.0248251404154114	0.0105887856071771	0.00904560177410701	0.00967625578796614	0.015383907514382	0.0164584300865464	0.0422943864915445	0.0211503399715847	2622.18135481611	2078.13372951506	2221.45625552876
340	0.994750113570007	0.667801998903161	0.696413865909708	0.425422528199149	0.327782855434993	0.891057299266871	0.904017892830313	0.90867233126946	0.812973973813352	0.0741274472857185	4.06557939468257	4.70086662884205	0.635287234159478	4.62673918155633	0.0187598135871667	0.014541307800755	0.0131591528843273	3.70577366570221	0.3505	0.208	0.2405	0.692817619663993	0.0925388162275495	-0.175409231020109	-0.161961714611305	0.349166666666667	0.209	0.2395	0.726765669802153	0.101843144615251	-0.0810388778577621	-0.136795239445699	0.0106715423396974	0.00907795156421872	0.00955905658427602	0.0191935684651221	0.0210501205911608	0.0520005362582193	0.0261160922450928	0.0106621523870436	0.009094000793117	0.00954544041500224	0.0150075218674009	0.0172114357047947	0.0437728450274524	0.0203420322359679	2591.02243723562	2045.17894434895	2206.62233144063
341	0.867434183542106	0.86195326004406	0.858460306535491	0.397066631806788	0.635627258426095	0.554052652739539	0.815840532834966	0.910155214718004	0.51528683601095	0.724468458640331	2.55771572902086	3.27490742428199	0.717191695261135	2.55043896564166	0.350106847125062	0.054241525598627	0.0127334892040381	6.21146006294902	0.35025	0.20325	0.2525	0.716021906923554	0.114663736456249	-0.0939360434540011	-0.170217590912809	0.3445	0.205166666666667	0.2515	0.69018154574193	0.13764313025831	-0.0988288938704978	-0.14810261566486	0.0106697887020068	0.00900056797440756	0.00971694831427394	0.0189900938861061	0.0204056655813147	0.0525043371562977	0.0251739035558157	0.0106285633167936	0.00903202311215638	0.00970417232329683	0.015723995085829	0.0165530077896623	0.0426695134381092	0.0202869094654299	2590.40504595673	2019.50002129769	2260.2601819841
342	0.788645874716494	0.136263187384454	0.155679161396522	0.344620247933687	0.0482070629591205	0.560281980088469	0.80616232238668	0.620528983952259	0.356666393875049	1.05210904209889	9.735029379357	10.6281973924597	0.893168013102695	9.57608835036081	0.339216227297584	0.0602112753203983	0.245124781382401	7.73363838087182	0.352	0.198	0.2405	0.719407382931762	0.0776061414972518	-0.0655000733043206	-0.13062306708499	0.346333333333333	0.2	0.244833333333333	0.690210116630014	0.138753821266123	-0.09122488353219	-0.1179016264301	0.0106819966544772	0.00891278401283402	0.00955905658427602	0.0192821292604572	0.0210668182564179	0.0555417617329148	0.0269139480252944	0.0106418937567118	0.00894650881685169	0.00961723617922398	0.016031141798856	0.0169244357962274	0.0442108379827611	0.0202323340520345	2594.70373574133	1990.4692135827	2206.62233144063
343	0.476146716245729	0.519954726304105	0.426845082008702	0.17592546889506	0.339675704495094	0.276255494235421	0.984036844726513	0.28605186062251	0.751935751946531	2.49526884262013	5.18785805824155	7.01957003678035	1.83171197853881	4.52430119416022	1.18541927340084	0.000400327389797894	1.13811088758848	4.23848164226863	0.35325	0.211	0.2475	0.716023066401129	0.0925893537138547	-0.152645487989653	-0.225697236314044	0.342666666666667	0.211166666666667	0.238166666666667	0.698641801894968	0.132359964302289	-0.105243256626689	-0.160676956018073	0.0106906203483107	0.00912585012863378	0.00965238101349169	0.0186062304152993	0.0207584186575701	0.0510156916185964	0.0262211004806121	0.0106150577406121	0.00912848932937406	0.00952717357330734	0.0152475984440362	0.0171158273116051	0.0433300214220412	0.0207102055517517	2597.74134035962	2061.11434268517	2238.28763990457
344	0.803546345267443	0.91464177486895	0.934500957813816	0.557041969445236	0.842700961017379	0.63785675652797	0.616431458514737	0.940086152521147	0.567170859854283	0.990517837875814	2.05425434974313	2.39910615022018	0.344851800477045	1.40858831234436	0.22155615419797	0.250915106766115	0.00564926311744784	5.76727730857965	0.34775	0.2125	0.253	0.700566919214576	0.0910167907043635	-0.139721377919352	-0.167465420440306	0.352333333333333	0.208333333333333	0.252333333333333	0.708492875113603	0.116838156057868	-0.0837655853210499	-0.12363240492385	0.010652075013867	0.00914952085444549	0.00972331072144117	0.0186944038617891	0.0202211424328916	0.0502933953363537	0.0253602717701975	0.0106843041399642	0.0090833105772785	0.00971482372516952	0.0154321228897334	0.0167403881480483	0.0423629925140898	0.0195889773214911	2584.17065352088	2069.00080811442	2262.42818015944
345	0.783009272497517	0.760391677460923	0.79823819587933	0.496684281376168	0.598313363670801	0.628497454597062	0.814655946112912	0.537157185544054	0.818402803129726	1.07542656880105	3.37596854758158	3.83798243474303	0.462013887161447	2.76255586594198	0.234103831786342	0.0549545406611287	0.380834085690367	3.65630896745028	0.334	0.20175	0.24775	0.72835430649215	0.0833457416134151	-0.184741071052174	-0.200132193950629	0.338666666666667	0.199833333333333	0.242333333333333	0.723813231976761	0.107718534292248	-0.0914085454038286	-0.177342727033889	0.0105488216791929	0.00897573120282201	0.00965565039457576	0.018385856283664	0.0199259285490233	0.0518132647051758	0.0257080243365914	0.0105849798619136	0.0089437118190191	0.00958383375164313	0.0152890149510258	0.0167359324332606	0.0445255445103979	0.0214415195518223	2547.90106699208	2011.27555677596	2239.39895930729
346	0.865080202659097	0.615428821520382	0.688611711970673	0.577294435120691	0.401878119566938	0.555616222819222	0.794521409332859	0.508070033995083	0.630812658703258	0.734417822881369	4.45440598281857	4.76503502684136	0.310629044022789	4.03061720395999	0.347351502499805	0.0678310077164497	0.438039896856935	5.23908009556403	0.35625	0.2115	0.251	0.684183530227667	0.09952501172508	-0.0298804444594504	-0.0970294439675048	0.3505	0.209333333333333	0.245166666666667	0.678841885260184	0.0873090651769056	-0.155631118572342	-0.177428485396661	0.0107109911500154	0.00913376087895326	0.00969775867206597	0.0193061723346657	0.0207001516621335	0.0523435662630272	0.0254475365780908	0.0106715423396974	0.00909933202856822	0.00962165652308558	0.0158255891272227	0.0169530746481048	0.0420696319902968	0.022320328127162	2604.92005957976	2063.74915741376	2253.72437042265
347	0.291880403984046	0.00773251036634567	0.00487353517347239	0.0895043491812145	0.0022994630251899	0.491470764780592	0.0711100746421655	0.620091363381983	0.216293781559701	3.73212544845956	17.460275204583	20.3435406102617	2.88326540567869	16.6114151618021	0.473304706334602	3.25720872776583	0.245739176863935	9.53810599407519	0.3395	0.19875	0.25375	0.723861870122767	0.124413530787792	0.00382485984617773	-0.13323567489192	0.346166666666667	0.213666666666667	0.258166666666667	0.717239101920117	0.0758214842778656	-0.229550332314541	-0.195819340931344	0.010591315450948	0.00892547201975266	0.00973282244091266	0.018812261426145	0.0199293434714791	0.0185634991804486	0.0248981562639979	0.0106406891182025	0.00916780428613229	0.00978806531219129	0.0148938960272301	0.0161939967142385	0.0391362555574996	0.0196088750725685	2562.81309439564	1994.65866047588	2265.67025846738
348	0.851256317467373	0.151561987979682	0.224143140488787	0.970098726764084	0.0712273731421086	0.75196353865999	0.705087980503292	0.64983462057304	0.188361619374524	0.792515748998994	9.41473244690133	9.41613753199999	0.00140508509866777	8.623621783001	0.0998884506807372	0.143232911912492	0.206108690956171	10.003740083537	0.35475	0.212	0.2455	0.75328505145755	0.106742592810816	-0.0489370495261485	-0.138724072050598	0.351666666666667	0.215166666666667	0.2495	0.684592027976774	0.0922733385929108	-0.130703049284647	-0.1867930296807	0.0107008631888504	0.00914165110318952	0.00962606906285226	0.0177212114746251	0.020970177082321	0.0527661559889437	0.0233322111448986	0.0106796834658419	0.00919114926021076	0.00967841468709766	0.0154746661930372	0.0168026790348559	0.0412352610034822	0.0216862405621268	2601.35035904427	2066.37797577465	2229.34868411274
349	0.866950919310893	0.491802627233306	0.608070232448513	0.914394553130234	0.319494308348981	0.468060253323983	1	0.833662980576235	0.880822553971925	0.726512534696667	5.41488893437781	5.42644458059658	0.0115556462187669	4.69993204589991	0.526551609758826	0	0.0441025251802785	3.04484897687173	0.35025	0.209	0.24	0.725696344345078	0.108632280200716	-0.00817796890299964	-0.109094488851209	0.357333333333333	0.209	0.241833333333333	0.714623360080393	0.113146016379628	-0.139341366564316	-0.17904915875416	0.0106697887020068	0.009094000793117	0.00955225747200135	0.0184320454412755	0.0211122327402374	0.0546241122221937	0.0248055960972115	0.0107182345275145	0.009094000793117	0.00957710011090927	0.0153984022770577	0.017396705534844	0.0427134715438126	0.0206062244889522	2590.40504595673	2050.51491126911	2204.31971234789
350	0.887309183446071	0.891338096748785	0.781421443827471	0.192663297471042	0.50165981128318	0.493665485786246	0.88823388444006	0.673096734623249	0.726457633726214	0.639603427385737	2.2885802817982	3.98571364740201	1.6971333656038	3.34611022001627	0.468527245528094	0.0197513016919402	0.178001084363132	4.45226380212051	0.347	0.2085	0.25225	0.698882577277657	0.118196989372566	-0.134874402477341	-0.121989385125457	0.353666666666667	0.209666666666667	0.256	0.713451528423016	0.107546297455702	-0.0808994252870342	-0.132729988598567	0.0106466978959696	0.00908598660445238	0.00971376071990976	0.018946904497477	0.020296705250323	0.0510648442683836	0.0233249336733088	0.0106934771241295	0.00910465403737824	0.00976112902383274	0.0153093089675145	0.0166030141958415	0.0418315549100751	0.0196404273087785	2582.27885969227	2047.84995760484	2259.17419650914
351	0.72708239244683	0.94383455224748	0.883617387242279	0.254513241038709	0.789574242985643	0.667784203247961	0.259648482694538	0.924537274453629	0.632637606464592	1.30864025256233	1.71657417704046	3.01493289149948	1.29835871445903	1.70629263893716	0.184204948518527	1.27063022886068	0.00897186820293427	5.22408763127485	0.3435	0.20775	0.247	0.692060372536129	0.105797643020557	-0.0840890243639494	-0.116751047335223	0.347666666666667	0.217166666666667	0.246166666666667	0.685883043098173	0.0876997188179527	-0.0958869135463066	-0.158693966759247	0.0106212183924477	0.00907392620745889	0.00964582920284748	0.0190338265166814	0.0204223778655113	0.0526993034274988	0.0253959653793299	0.0106514789949644	0.00922199411003176	0.00963487077297098	0.0152683946151544	0.0168114918219639	0.0418002281089045	0.0216138686430648	2573.31903073568	2043.84116202271	2236.06097320683
352	0.479911946755186	0.788359230044115	0.826956553323741	0.518821536045919	0.893810271355314	0.269520810896186	0.155375147885192	0.624265504181349	0.713308650339824	2.47452849710317	3.16120287578451	3.57743822174234	0.41623534595783	1.10290972463918	1.2191842082575	2.01867032237169	0.239917780692849	4.56142459607721	0.34425	0.20075	0.253	0.717017623335528	0.0973750507203669	-0.143513228593711	-0.186457882111089	0.355	0.2125	0.248666666666667	0.725187523612614	0.0886811179525536	-0.110535587795017	-0.144603788377714	0.0106267319748939	0.00895906530702773	0.00972331072144117	0.0189653704854021	0.0200969096976021	0.0520182021169152	0.0257119367287871	0.0107025591512588	0.00914952085444549	0.0096676009967465	0.0149932667958335	0.0169454046551642	0.0419093682990793	0.0199037608086159	2575.25725046794	2005.76155256455	2262.42818015944
353	0.0608597351063108	0.134609261365722	0.173896569247812	0.481124107652163	0.575909543002293	0.0111419244781244	0.0751734790258633	0.352742307601803	0.170655720552976	7.37496317596379	9.77152413959993	10.2678383746606	0.496314235060709	2.89287519869686	6.44253964067866	3.16628016209688	0.86356737965616	10.3295281826613	0.3605	0.213	0.25775	0.711859012646368	0.124861996535222	-0.121161076890597	-0.171501549955353	0.335833333333333	0.198333333333333	0.2495	0.738096237856746	0.10787820250405	-0.114210742766628	-0.188722007294702	0.0107390660101046	0.00915737018550398	0.00978290965974364	0.0187673466133411	0.0205397672764229	0.0499072832516105	0.0236709006595451	0.0105631644406057	0.00891842925078524	0.00967841468709766	0.0150348168774111	0.0163131096155858	0.043586594433262	0.0205962019262168	2614.82133776475	2071.61766472613	2282.76122781302
354	0.155949710369977	0.3789128891596	0.39224011477041	0.329224532369087	0.710937272761362	0.0437170093000277	0.786662284216971	0.727938523470756	0.34288692169124	5.22640603429682	6.40950382305891	7.36144951433744	0.951945691278524	2.13504348004062	4.06745827253872	0.0732499811620073	0.121012881812931	7.88452050592269	0.342	0.20875	0.25375	0.710615032083183	0.0971312177765635	-0.093836694100686	-0.181050469324294	0.361666666666667	0.211	0.250666666666667	0.74014477855055	0.0969258576923495	-0.0578043831404172	-0.128573240564353	0.0106101030694132	0.0090899963017805	0.00973282244091266	0.0185583073569543	0.0199649707943512	0.0514780438012704	0.0256692464920919	0.0107466129217111	0.00912585012863378	0.00969347337941995	0.0149153060133289	0.0170937746477702	0.0425216867990212	0.0192607027463825	2569.41264837867	2049.1831912174	2265.67025846738
355	0.590526584417882	0.750299593243221	0.41665297825032	0.0555299101664682	0.266920038565113	0.777635665247427	0.239141032252592	0.493547103655579	0.312857681487791	1.91362331096389	3.45233912860203	7.11844113046027	3.66610200185823	5.20481781949638	0.0797506069848168	1.38565031877442	0.468784030901588	8.22872934216031	0.35175	0.218	0.2405	0.722258458034093	0.0827719785539358	-0.132145238991739	-0.192893303834328	0.349	0.208166666666667	0.2465	0.723282016174798	0.113031026628074	-0.145752751966233	-0.144199455963755	0.0106802622978734	0.00923475177360822	0.00955905658427602	0.0180331585668575	0.0210730216935541	0.0512650153589114	0.0257660902828132	0.0106609721960092	0.00908063223121811	0.00963925996466187	0.0151073644208112	0.0168943843091796	0.042208536560079	0.0190069223727234	2594.09292814641	2097.45979275073	2206.62233144063
356	0.736662432582156	0.447684870907947	0.0582611972688433	0.00510975320307756	0.0148850946192975	0.965963980806382	0.540543520173556	0.447342380470097	0.589237833885673	1.26834837786009	5.78513487826058	13.6253143946997	7.84017951643909	12.3569660168396	0.00182079457954387	0.374533339254413	0.577376779387123	5.58262093154838	0.35475	0.20675	0.241	0.745142908819861	0.101317397944923	-0.101871849611798	-0.0948792498131401	0.354333333333333	0.211833333333333	0.247666666666667	0.717278684161531	0.124508359976399	-0.174050122741493	-0.221205546606157	0.0107008631888504	0.0090577723735025	0.00956583779008996	0.0182163501105411	0.0212219157027979	0.0534179536831518	0.0220699837453649	0.010698029492791	0.00913902330583545	0.00965456108372121	0.0151530203279528	0.0170341376448063	0.0412307637582294	0.0202083334516262	2601.35035904427	2038.47482993004	2208.91947587042
357	0.539368412236369	0.590426579557082	0.578361208540491	0.30992471835728	0.476228490184141	0.338049218676041	0.717225812891244	0.497360890694037	0.494333811585105	2.16252014259589	4.64238680839844	5.67338337235924	1.0309965639608	3.51086322976334	0.917815448408874	0.131166317523821	0.460563173892297	6.39609154413986	0.346	0.2095	0.247	0.686165331870889	0.0992844442561848	-0.0144077419146994	-0.101234753635262	0.355333333333333	0.2065	0.253	0.729576620672474	0.101782421808178	-0.0684799315570448	-0.153665729089896	0.0106394830372368	0.00910199418529118	0.00964582920284748	0.0191090735140173	0.0205070494757048	0.0534332705980798	0.0260971704853229	0.0107048154731847	0.00905372077821958	0.00972331072144117	0.0152016493312597	0.01678357510519	0.0427094527148026	0.0200502230581005	2579.74101983663	2053.17381601723	2236.06097320683
358	0.909206988798536	0.819178849156483	0.862623183525909	0.573949028600534	0.611039267814396	0.513112460855809	0.919958894651878	0.782653685878926	0.882664410315957	0.543628698080283	2.91708878026111	3.23320834732294	0.316119567061833	2.68957964924266	0.427714669711349	0.0100973355183669	0.0761001127721102	3.02516639017607	0.3455	0.209	0.24475	0.6911370261297	0.111986497601528	-0.0567463050125045	-0.167784145325589	0.339166666666667	0.208166666666667	0.242333333333333	0.715300572137991	0.110165483723558	0.00245754091312516	-0.113758919085451	0.0106358561346917	0.009094000793117	0.00961612987260797	0.0190299132335398	0.0206472670135483	0.0532321798451868	0.0266604896700648	0.0105887856071771	0.00908063223121811	0.00958383375164313	0.0150396529644493	0.0167579578434043	0.0142670166673192	0.020730413464307	2578.46547256929	2050.51491126911	2225.97433140161
359	0.951836342008701	0.997337555418623	0.733770654461671	0.0496655420537637	0.399456411628989	0.95910299529628	0.943508815287562	0.56118840771824	0.990238257520232	0.342553395003051	0.538529157543962	4.39124389145945	3.85271473391549	4.0486904964564	0.00262956240112544	0.00502120430974173	0.337650741030302	1.22922915486994	0.352	0.20475	0.23975	0.728668095205672	0.114947910993633	-0.124021259607515	-0.189896934844783	0.3525	0.204166666666667	0.244833333333333	0.71884485459171	0.118987084369364	-0.113114709788314	-0.122726904752821	0.0106819966544772	0.0090252116857715	0.00954885118899204	0.0186580947785083	0.0212141572633534	0.0535411576714406	0.0255037780099462	0.0106854557451819	0.00901565085973591	0.00961723617922398	0.0154560586899713	0.0170995218758702	0.0433582672947337	0.0192340095141001	2594.70373574133	2027.66890907842	2203.16634736803
360	0.263566458574035	0.444586118848443	0.561820261877992	0.98285634622751	0.766664099798574	0.366020751659423	0.689864195857867	0.106124258916945	0.248038163339926	3.98060142745817	5.81191458953981	5.81237632528064	0.000461735740827862	1.83177489782247	0.817129567656593	0.159232418222018	2.6110084213833	9.06478504810908	0.351	0.2145	0.24075	0.721642229919725	0.0927826922982159	-0.123773101802141	-0.160468458021833	0.359833333333333	0.211166666666667	0.255	0.723830066977861	0.132170513039339	-0.0838460584142427	-0.143039978704596	0.0106750399642868	0.00918079618057468	0.00956244942310728	0.018224445704253	0.0210570196157109	0.0518884381984043	0.0250363444242	0.0107347226285887	0.00912848932937406	0.00974859053959876	0.0151810656676723	0.0168819148219735	0.0417180781770721	0.0187304967966752	2592.25392561866	2079.43248232893	2207.77158750258
361	0.729701629995976	0.75570233731489	0.496610658386511	0.0851193064817003	0.279362520289551	0.388167563246679	0.880612059772985	0.857245073568294	0.934616737123144	1.29760601558155	3.41151690550032	6.37585463893993	2.96433773343961	5.07824862335838	0.744674525562004	0.0225580471596913	0.0323575948914367	2.39748494250119	0.34825	0.21125	0.24775	0.70403914839781	0.0787852589429376	-0.135405480020565	-0.122713460668558	0.356666666666667	0.21	0.246166666666667	0.71747822119051	0.121240958589567	-0.100489111689521	-0.164401024155142	0.0106556435807538	0.00912980807288542	0.00965565039457576	0.0187110719386706	0.0204965924117234	0.0512359550408857	0.024883586937554	0.0107137841290069	0.00910996683571757	0.00963487077297098	0.0152858414330446	0.0171780015377191	0.0426264027637229	0.0200791094018055	2585.4263378082	2062.43250024418	2239.39895930729
362	0.468932769613234	0.332258046553627	0.288783599332261	0.199745026821689	0.200115963026435	0.320236479734185	0.574252426223221	0.754188171697111	0.0989017532767457	2.53537034484179	6.87820281267705	8.52244052869719	1.64423771602014	5.98707018385539	0.987980416684877	0.315619018849247	0.0980452250296366	12.0507647317811	0.3535	0.207	0.24675	0.704835868464024	0.0957477721426015	-0.0357802516644301	-0.173253177805734	0.343833333333333	0.211666666666667	0.244	0.696414338124928	0.11516282797491	-0.11580304199193	-0.166764485097507	0.0106923354801002	0.00906181870703335	0.00964254676442132	0.0190886977610843	0.0208199597447965	0.053574384629726	0.0266549529902804	0.0106236724968238	0.00913639323174561	0.00960615110590786	0.0152848486713826	0.0168445076405975	0.0424590859729438	0.0209470620900627	2598.34557708655	2039.81869607908	2234.94562408767
363	0.184624662846609	0.151014046079765	0.0556050672443154	0.0373366601163552	0.0628725305706516	0.109612956253587	0.9919574314691	0.173982147135594	0.169764333666611	4.83066924854211	9.42570497983979	13.7606938457611	4.33498886592133	8.93002459721902	2.55979269079762	0.000101607116448577	1.84829224450368	10.3466691419597	0.351	0.20675	0.25025	0.718651116590073	0.122603405086424	-0.0577737458708013	-0.173279871439521	0.3355	0.206833333333333	0.238333333333333	0.68593125810986	0.0770759139106249	-0.168294417509498	-0.161275346098015	0.0106750399642868	0.0090577723735025	0.00968810603003624	0.0187407165873418	0.0205771920112301	0.0528035342996104	0.0250412230453814	0.010560569957105	0.00905912173563687	0.00952946394711358	0.0155038962681591	0.0167337870176791	0.0429575213077409	0.0224671220063727	2592.25392561866	2038.47482993004	2250.4385242453
364	0.013460455891211	0.0503090256084974	0.0281091637666187	0.0775832588002604	0.288427762136963	0.952439223241633	0.0053235724654891	0.349223325952769	0.0964801025731884	10.7005373918364	12.5747243410151	15.689539968138	3.11481562712288	4.98900257630157	0.00355739933002042	7.76610481576427	0.876277308168937	12.1263340058846	0.35675	0.19175	0.25225	0.724347670517354	0.126401209659916	-0.157536560149825	-0.225743900459935	0.357333333333333	0.214666666666667	0.244	0.728182020898579	0.134837860762116	-0.0676873880990929	-0.118297732080478	0.010714341664734	0.00880509702483785	0.00971376071990976	0.0196825523876457	0.0207004720820752	0.0533333143692475	0.0259247606086057	0.0107182345275145	0.00918338781443535	0.00960615110590786	0.0148866541965654	0.0173216188167678	0.0426949643502607	0.0184378311430889	2606.10123526774	1955.0022243731	2259.17419650914
365	0.0723945327298923	0.244726733167765	0.313138610600999	0.574746195912293	0.87131401014343	0.571121734321623	0.0537759983717856	0.733819476593858	0.284946945708557	6.98446639723988	7.91059608836076	8.22540159650089	0.314805508140125	1.240935199261	0.32080922741261	3.71963893791144	0.11563345877039	8.57091662665679	0.349	0.19175	0.247	0.697603424650238	0.0997977623274469	-0.134326357461771	-0.170833764171203	0.3435	0.2075	0.25	0.668456866107898	0.110434907346089	-0.065061097941265	-0.1548037482189	0.0106609721960092	0.00880509702483785	0.00964582920284748	0.0200914376469192	0.0206310988196912	0.0544879492100809	0.0274235189854643	0.0106212183924477	0.00906989561699867	0.00968487988821878	0.0159151848653194	0.0165464864208517	0.042957368160225	0.0221585161038468	2587.30160422285	1955.0022243731	2236.06097320683
366	0.371193131210005	0.681592912656075	0.69651007905379	0.39081529612733	0.815155220841282	0.0973773019665881	0.172850829803094	0.89514510080717	0.133348431089536	3.13555935293698	3.96367072829889	4.7000745717778	0.736403843478911	1.56451521884082	2.74798130555064	1.85804305468628	0.0173703687960369	11.1228731758575	0.344	0.204	0.2505	0.717897978870129	0.0765457222722416	-0.109613723861499	-0.1308768343187	0.360166666666667	0.215333333333333	0.251666666666667	0.715704945777343	0.10055279522813	-0.0742700006769994	-0.14100552779883	0.0106248973746625	0.0090129138633493	0.00969132787176035	0.0187409337787572	0.0201609442475211	0.0524068645219162	0.025351718966094	0.0107368971274017	0.00919373192984456	0.00970630640201321	0.0151398691158259	0.0170035019737968	0.0416816829783468	0.0198392130645442	2574.61228519346	2023.59139322315	2251.53513756971
367	0.8315462650342	0.933207103964037	0.908920331635824	0.347790566571885	0.762587866040906	0.589958784160804	0.438081381369783	0.629723099556154	0.742811307120628	0.874626623379299	1.84713244904196	2.72863465740011	0.881502208358143	1.85400803402081	0.290408638373265	0.60130279682744	0.232436441212485	4.31544667635734	0.35375	0.21075	0.24575	0.687953552465207	0.0838470526820733	-0.102160307782456	-0.178125222248996	0.3485	0.204333333333333	0.25	0.68575866568956	0.108724155107465	-0.0929904508379228	-0.142957490088984	0.0106940474131658	0.00912188703951002	0.00962937335269449	0.0192103339263244	0.0208548433714154	0.052121732353015	0.0273387764911969	0.0106574230155637	0.00901838548463559	0.00968487988821878	0.0159267719500989	0.0167076624377634	0.0430194556695349	0.0213862188013992	2598.94871990224	2059.79468343497	2230.47076776056
368	0.337123621238365	0.132853287633446	0.193329375607024	0.744471134260574	0.162265857383004	0.468483609892383	0.968029449720142	0.122389771438377	0.553132953007533	3.37659433037697	9.81070603707849	9.91694172903954	0.106235691961047	6.54034739866256	0.525550364192895	0.00160639603927848	2.38646930239156	5.88590685794644	0.35175	0.21	0.258	0.69516153211174	0.0956580999063749	-0.0356068153575321	-0.122484489845292	0.358833333333333	0.210333333333333	0.244333333333333	0.726876233506013	0.113783312534649	-0.163302614826768	-0.176924983260387	0.0106802622978734	0.00910996683571757	0.00978600444213422	0.0190589325280485	0.0201223001782245	0.0515492079104956	0.0252424588324766	0.0107281654012953	0.00911527043969105	0.00961059100719261	0.0151430163946108	0.0173271834564708	0.041926632219741	0.0195044548882726	2594.09292814641	2055.8266824689	2283.81827056865
369	0.237292600600777	0.114979735317003	0.161053102329253	0.596502925061224	0.178888440731829	0.924776071028322	0.154409040036439	0.267646227062121	0.147596578258801	4.23387057664513	10.2380205390036	10.5183231779411	0.280302638937428	6.28445260129592	0.0089150075600628	2.02814432314335	1.2287707711148	10.7997262221885	0.34625	0.216	0.258	0.683103088501988	0.081034769976047	-0.170087903861019	-0.218998801324073	0.345333333333333	0.204166666666667	0.248166666666667	0.720680409304163	0.142387106713351	-0.0986983699231253	-0.166658009998055	0.0106412916177336	0.00920404026385094	0.00978600444213422	0.0187813581854328	0.0198617181750944	0.0486703286187319	0.0266193178845413	0.0106346442789866	0.00901565085973591	0.00966108971277724	0.0152716441927808	0.0167393841127493	0.0431732744167911	0.019694754507492	2580.37713607247	2087.19388387055	2283.81827056865
370	0.439449784061303	0.580914134879849	0.493615935264821	0.193869784793079	0.448431014918604	0.857148892532726	0.718413254798518	0.109697321448367	0.513525730442694	2.70457851680112	4.71451895394057	6.40248137522212	1.68796242128155	3.697902858421	0.0324016855429363	0.13001811751019	2.55857643785566	6.22684552780211	0.34875	0.212	0.244	0.688553941099207	0.112677999410621	-0.0672371392813651	-0.132811823327476	0.347	0.209	0.258166666666667	0.703228885671594	0.0776076555096598	-0.110393771446473	-0.192499241669917	0.0106591992201106	0.00914165110318952	0.00960615110590786	0.0189868051721563	0.0208247670535018	0.052709057747857	0.0257820469964592	0.0106466978959696	0.009094000793117	0.00978806531219129	0.015373964003754	0.0162260501978157	0.041323743099229	0.0214816142905352	2586.67761626338	2066.37797577465	2222.58780647548
371	0.465014509614632	0.806610804785302	0.882603228341572	0.928583657061665	0.976497387686976	0.290689020352613	0.654332936958515	0.269304646579694	0.749439502912688	2.55735697555792	3.0177892280808	3.02582222062119	0.00803299254039302	0.468465245063271	1.11642744320852	0.200480924997464	1.22028541451618	4.25958787008273	0.3625	0.21625	0.24375	0.720726365748302	0.102262997836651	-0.0656597159433048	-0.121041541842888	0.352166666666667	0.2125	0.2535	0.708244633156597	0.0805361548825382	-0.0779867133933411	-0.122545135298764	0.0107519615577191	0.0092078966887512	0.00960281603426276	0.0184409163052316	0.0213844021224129	0.0521136418060074	0.024077598111771	0.0106831511098831	0.00914952085444549	0.00972965611437794	0.0152312657205235	0.0166108310258791	0.0417858177683017	0.0203684899692235	2619.37222176811	2088.48227654692	2221.45625552876
372	0.189459014165939	0.408557314057344	0.352695404172705	0.199693708505786	0.556653624574266	0.45217855991718	0.388538930302163	0.0520475831853259	0.0591035198986004	4.76969638012088	6.1320894424025	7.77670252176176	1.64461307935926	3.00700614164089	0.565185196117454	0.743509637655734	3.7742386255668	13.5835677077727	0.349	0.206	0.259	0.7073191210508	0.11333366103193	-0.105051934714447	-0.142125124872474	0.356333333333333	0.213166666666667	0.241833333333333	0.702385468346753	0.0877572354841162	-0.146459875672319	-0.120870825951037	0.0106609721960092	0.00904560177410701	0.0097983418878847	0.0189780099037738	0.0199971960605556	0.0510400362598415	0.0241486014044948	0.010711550452712	0.00915998210044565	0.00957710011090927	0.0153886869323709	0.0173119960534676	0.0420964411727563	0.0199980209958945	2587.30160422285	2034.43407992503	2288.03339063023
373	0.743049076055795	0.858708983750968	0.909041968685808	0.707219309313503	0.829189951717855	0.273862125749727	0.696328306123495	0.977498554754038	0.476647807317039	1.24158363880269	2.58610880568085	2.72717909550192	0.141070289821073	1.48559545669923	1.19729932169685	0.152319750111928	0.000795528718299465	6.55486755094925	0.33475	0.195	0.25225	0.68972780348303	0.0927227021294545	-0.130892904053462	-0.154440991130335	0.345333333333333	0.198166666666667	0.252	0.719929417720831	0.0756267023237777	-0.1489274892094	-0.147937523765174	0.0105547107828616	0.00886153278963018	0.00971376071990976	0.0196530784796198	0.0197425406420389	0.0532697580177696	0.0270823518330528	0.0106346442789866	0.00891560785791875	0.00971056885943285	0.0155853784369567	0.0164364890586182	0.0428409108728702	0.0208183619541823	2549.966457456	1973.56932696105	2259.17419650914
374	0.249527240254199	0.440120553964063	0.414428008411248	0.256137587081809	0.553265792436685	0.499691894911567	0.666930282927642	0.0634228379060859	0.545732438921208	4.11290937753802	5.85070442177675	7.14021813157888	1.28951370980212	3.02730875404086	0.455590726927767	0.185213877219212	3.44553623632419	5.94886720333205	0.35625	0.21275	0.24175	0.7061281218118	0.0763170343591702	-0.115358009705341	-0.186758428569268	0.349666666666667	0.209166666666667	0.258166666666667	0.715764678716243	0.101618621051181	-0.0833448438488745	-0.130682345736539	0.0107109911500154	0.00915344806921293	0.0095759761073848	0.0187915580941798	0.0211696195984091	0.0521537378216295	0.026988479345302	0.0106656843594714	0.00909666756518599	0.00978806531219129	0.0152075350868013	0.0163657685635173	0.0416327489752678	0.0195851355389542	2604.92005957976	2070.30998274504	2212.35494448531
375	0.640127710972015	0.789127868187635	0.818857928941228	0.480856672305365	0.741922981155402	0.395732006756865	0.817920037691894	0.387829003663483	0.402234291456554	1.68565500853947	3.15522211450298	3.65214191143968	0.496919796936709	1.96648690290021	0.721256673063181	0.0530017128439795	0.745737891398676	7.26085732603877	0.34225	0.20975	0.24925	0.697399877694239	0.0865819991556075	-0.153579511481698	-0.180573876846727	0.3505	0.211666666666667	0.241666666666667	0.682379250682528	0.107006181858716	-0.110526282310161	-0.138501734069373	0.0106119637974231	0.00910598309981449	0.00967517561916221	0.0187728784767059	0.0201908418514473	0.0509559948002678	0.0262876395376165	0.0106715423396974	0.00913639323174561	0.009574851609091	0.0156544128005985	0.0171627117405323	0.0427927072666462	0.0212861585326542	2570.06648717121	2054.50100336856	2246.03873760222
376	0.0344094595788085	0.0494616011349451	0.0376980764846399	0.133690227857012	0.18291163895042	0.492771527767282	0.0224987178853978	0.0689413014500601	0.0769920781470252	8.6445741082207	12.6212003771798	14.8703224893216	2.24912211214178	6.22574838110086	0.470468908541079	5.20679922314775	3.30804885992802	12.805479842341	0.351	0.216	0.238	0.725362248502221	0.101721873664541	-0.012793034567589	-0.152126808228892	0.344333333333333	0.197166666666667	0.254	0.686719439619471	0.109320274762864	-0.064836657324813	-0.136414456597842	0.0106750399642868	0.00920404026385094	0.00952488118985431	0.0180586340557838	0.0212454564195067	0.0537265330070916	0.0253823072010999	0.0106273427841474	0.00889862792235755	0.00973598452635113	0.0161938448031117	0.0163911815589596	0.043881791900738	0.0217144164990082	2592.25392561866	2087.19388387055	2195.05433286041
377	0.566147576679572	0.861777317726057	0.563904055421052	0.0720567803235641	0.438810881837967	0.446865973552798	0.166827012818898	0.812000905676724	0.503009876568695	2.03027148708497	2.5592613111221	5.79479595976227	3.23553464864017	3.76452447267729	0.578588863458208	1.91122711158641	0.0565704950731742	6.31921142073002	0.332	0.19225	0.24225	0.698282117528506	0.0869693642014093	-0.167982047129453	-0.222414691834004	0.339333333333333	0.2035	0.244333333333333	0.70122709683082	0.0759309368981374	-0.135174019099577	-0.13595219571315	0.0105329706985194	0.0088138419917382	0.00958271271308238	0.0195858255393027	0.0201629792927306	0.0544396402516829	0.0290513325959849	0.0105900512606863	0.00900468862363404	0.00961059100719261	0.0155139947890682	0.0165818452528196	0.0431943419954369	0.0215781202125942	2542.34387751753	1957.87635827932	2214.63843612376
378	0.330989543011422	0.4626747592865	0.4398672274648	0.265829606131904	0.481992378260291	0.161425301648707	0.0907446592501045	0.712541704081571	0.712367289908441	3.4222302981143	5.65711032353647	6.89525144437721	1.23814112084074	3.47302114626291	1.96082324139934	2.86111354588502	0.135751465479188	4.56921582274139	0.3465	0.19675	0.24675	0.720002289563522	0.0961318257965505	-0.155457193148488	-0.164567495129468	0.360166666666667	0.210666666666667	0.25	0.741580567450457	0.121646438072621	-0.0822944922970755	-0.157661665736055	0.0106430969532546	0.00889152677408032	0.00964254676442132	0.0192051327593148	0.0205330681852448	0.0532953493548406	0.025521053393545	0.0107368971274017	0.00912056486533825	0.00968487988821878	0.014872126040658	0.0171132176606541	0.0423444388254069	0.0189967981299494	2581.01214787741	1983.45529506436	2234.94562408767
379	0.465005416308401	0.743753820345806	0.755092735495193	0.399407724961243	0.798997204462798	0.185785701088199	0.166540306676426	0.72734680050757	0.549914658212122	2.55740817231708	3.50162246955733	4.21173118019942	0.710108710642089	1.65432300788234	1.75072432060006	1.91381311036639	0.121561730886242	5.91324900557445	0.34725	0.19975	0.24875	0.716209415647225	0.103908088483291	-0.129550445690811	-0.147019265641213	0.360166666666667	0.211166666666667	0.251833333333333	0.737257236636503	0.100113721593912	-0.097387362397245	-0.15174605997698	0.0106484935064533	0.00894231240930515	0.00966868452687542	0.0191231465459402	0.0204709698520444	0.0529930775369628	0.0249488464012403	0.0107368971274017	0.00912848932937406	0.00970843858030794	0.014933917465678	0.01699502235424	0.0418949378526955	0.0193264261421849	2582.9105604489	2000.22261829733	2243.83083179254
380	0.24866414106013	0.496752432080031	0.613340791755305	0.92690254356705	0.867846437451113	0.117766884116649	0.209274442037158	0.217964391117015	0.574600965397006	4.12126289568187	5.37450403355979	5.38292073974299	0.00841670618319768	1.26165784406112	2.4467712528658	1.57643852446381	1.51772303665348	5.70487264488175	0.36025	0.219	0.252	0.735915757663371	0.0835347570751197	-0.0804343555268157	-0.15810929828488	0.345	0.2085	0.241166666666667	0.720521974904582	0.0831283869383064	-0.138200741302683	-0.191194922290892	0.0107374398744547	0.00924998816975299	0.00971056885943285	0.0178904625887485	0.0207689166202295	0.0503777525304414	0.0239622137189884	0.0106322162323292	0.00908598660445238	0.00956809421939779	0.015056927553652	0.0169433311876288	0.0428682542168779	0.0215876382063936	2614.2476008399	2102.55751251011	2258.0868856174
381	0.855752977463059	0.9741954973537	0.989130068670943	0.8851295635481	0.97349937663532	0.597462883278379	0.583921103951763	0.547624534336429	0.796014853030459	0.773673844199948	1.2528188014403	1.27369030216141	0.020871500721114	0.500016457961465	0.278839464865086	0.299938299613132	0.361589962525613	3.85769277599414	0.3605	0.21625	0.23825	0.701702702445995	0.0991789633796315	-0.11689030461287	-0.182077594482886	0.355333333333333	0.211666666666667	0.2435	0.711756644412885	0.10708469880308	-0.123657470245872	-0.179307137668138	0.0107390660101046	0.0092078966887512	0.0095283190113257	0.0187920757636839	0.0216239413894171	0.0520859120748502	0.0263270074736031	0.0107048154731847	0.00913639323174561	0.00959947654692627	0.0152786568862201	0.0172378523098437	0.0424100810289708	0.0208026728433587	2614.82133776475	2088.48227654692	2196.2173196562
382	0.342479966462467	0.727104078663645	0.772007464612444	0.506671559095848	0.947597645162142	0.140794622064083	0.896716783660583	0.544805787514323	0.606422578533494	3.33733539171953	3.62624879006034	4.067183699819	0.440934909758653	0.729848308099463	2.16925287862432	0.0168506253849046	0.366705071168326	5.44006572450428	0.35075	0.21275	0.2445	0.699534459814566	0.107040256272369	-0.130083911757397	-0.170760976873884	0.365166666666667	0.211666666666667	0.249833333333333	0.714742625534338	0.0983755625342795	-0.16166286199319	-0.206636993488644	0.0106732927599298	0.00915344806921293	0.00961280802050158	0.0187807956355658	0.0208645785488769	0.0515352073640851	0.0255953407379153	0.0107688425606543	0.00913639323174561	0.00968272673594406	0.0154341711886319	0.0172534344115203	0.041197770291932	0.0207421541376613	2591.6387303362	2070.30998274504	2224.84684347369
383	0.860392176415113	0.970403721880577	0.937315261133583	0.30856556636165	0.807874359702004	0.461470950309727	0.716840470412002	0.692558489387223	0.861448966035563	0.754180005198577	1.32247913623723	2.35928475335822	1.03680561712099	1.60510474815965	0.542324551757702	0.131540152628077	0.156329606901636	3.24501778853163	0.3455	0.2055	0.253	0.72490775909805	0.0926319005409932	-0.1344641611884	-0.210210314999821	0.352666666666667	0.2085	0.2495	0.734509476767504	0.0929348423347973	-0.0965173202553762	-0.156156900711311	0.0106358561346917	0.00903746163789525	0.00972331072144117	0.0185339251928928	0.0201344640098283	0.0514304924585095	0.0257262095423975	0.010686605925997	0.00908598660445238	0.00967841468709766	0.0149583043638102	0.0168376291722281	0.0424952559910277	0.0200131173188425	2578.46547256929	2031.73260659874	2262.42818015944
384	0.109480887707236	0.161307340795379	0.215633772817184	0.569573128850767	0.477216718810397	0.918379749731464	0.451478880490691	0.0185929926416182	0.0918150998761519	6.04417072521755	9.22512679482315	9.54852406240025	0.323397267577093	3.50435333718269	0.0105011012874456	0.566936408939	5.53939658370473	12.2768225065011	0.353	0.20575	0.25925	0.750232626477131	0.0997699092641725	-0.100125411192228	-0.135681489447961	0.354	0.212	0.2385	0.707926346878209	0.110800147013554	-0.0770257961131658	-0.148597840874274	0.0106889020162576	0.0090415343510773	0.00980141584804528	0.0181039167459244	0.0201144378084489	0.0511213949908907	0.022536752189384	0.0106957561490434	0.00914165110318952	0.0095317523127217	0.0153003465526677	0.0174428872866951	0.0435543818108893	0.020927698101812	2597.1360093704	2033.08410817663	2289.08391201362
385	0.867637114307426	0.859465140679771	0.823796554216823	0.310816395182152	0.57757424299765	0.446105845697757	0.487515211097216	0.947172169114375	0.390944964194813	0.723609880322329	2.57951103446248	3.6067145179004	1.02720348343792	2.88310463757807	0.580526954498055	0.482005717154607	0.00439016446580354	7.37460388912282	0.34575	0.20475	0.24675	0.675284141475127	0.108007541616714	-0.010324689515511	-0.119917769367565	0.353166666666667	0.2105	0.247333333333333	0.696446292555853	0.137410839127587	-0.00123778037323759	-0.0813707125292642	0.0106376712101092	0.0090252116857715	0.00964254676442132	0.0196043501199581	0.0205333967632342	0.0543025957235977	0.0270711033960373	0.0106900479266207	0.0091179187988055	0.0096501990108107	0.0155470060816658	0.0170275662791969	0.043601241273066	0.0195018853343994	2579.10379879436	2027.66890907842	2234.94562408767
386	0.331114465061569	0.257462301524563	0.337095987676374	0.650593335802469	0.339252972762659	0.965941049955127	0.155100423109565	0.438335160938519	0.67862403475742	3.42129353388009	7.74403295599768	7.94918585221967	0.205152896221989	4.52789231833958	0.00182325032074004	2.02135755527888	0.600636800520078	4.84703406008471	0.35325	0.1965	0.23575	0.722630684383745	0.101471321447711	-0.0555825863071733	-0.140623697681407	0.353666666666667	0.208166666666667	0.2425	0.700206094793486	0.136551524957843	-0.0986620103754318	-0.147344697827367	0.0106906203483107	0.00888725867089181	0.00949373658087971	0.0193328670159295	0.0214756755671291	0.0566913965273485	0.0267532033926557	0.0106934771241295	0.00908063223121811	0.00958607434827758	0.0156108096223901	0.017274941455789	0.0433007121799238	0.0202162874244426	2597.74134035962	1982.04777175872	2184.52529886448
387	0.262146711370361	0.595808336344263	0.707804156109474	0.942486165168015	0.961579182035572	0.161135188479655	0.652101894409533	0.762082523506635	0.64549234875631	3.99368622323891	4.60173843148368	4.60694339588008	0.00520496439639828	0.61325717264117	1.96354036422235	0.203260427775604	0.0916558677527064	5.11860089651696	0.36	0.20825	0.246	0.707381079955303	0.113948486247425	-0.0874499534584175	-0.188740583745548	0.346333333333333	0.212	0.248666666666667	0.677688562817557	0.0894855170445961	-0.073664943682967	-0.18491276802616	0.010735810580222	0.0090819716942373	0.00963267326327944	0.0191304816918968	0.021171661971138	0.0527072614292058	0.026014626181397	0.0106418937567118	0.00914165110318952	0.0096676009967465	0.0156149827666444	0.0166559010431618	0.042430736148423	0.0224686997000781	2613.67277917481	2046.51520909526	2231.59150265911
388	0.401554002702617	0.0841212121738536	0.128824028019606	0.762944416720998	0.0813344877435608	0.467181162313862	0.460377582984499	0.138415430801698	0.0455700213183342	2.9362815388231	11.1407962951234	11.2317688173425	0.09097252221909	8.29548727851943	0.528635326294534	0.544976516075621	2.19548728270274	14.3327393162673	0.35475	0.20825	0.25625	0.73581345923498	0.0625719265632395	-0.212955724604014	-0.215618496669798	0.347666666666667	0.202166666666667	0.243166666666667	0.738401801095339	0.139483944811036	-0.125293340444025	-0.168648314333755	0.0107008631888504	0.0090819716942373	0.00976425312399954	0.018355823515189	0.0202442913873041	0.0492293987945941	0.0250679770271255	0.0106514789949644	0.00898264976363689	0.00959501702032126	0.0150826526189648	0.0170485786675288	0.0436430949204615	0.0191490737397959	2601.35035904427	2046.51520909526	2276.39150055659
389	0.654871769007185	0.872707449177121	0.854851624760684	0.356894531245445	0.792401883856344	0.28163777266419	0.543030443989649	0.559761722811495	0.951615946814398	1.61996341256236	2.46189645196137	3.31068763506119	0.84879118309982	1.69072422249883	1.159169850529	0.369951980594124	0.340116951962045	2.14115858249616	0.347	0.201	0.2545	0.714307894897257	0.106437144494661	-0.159426641780529	-0.16150988206133	0.3575	0.206	0.249333333333333	0.701544676608609	0.101105585892891	-0.192026879717636	-0.209535625731375	0.0106466978959696	0.00896323991840659	0.00974229599045229	0.0190805943391228	0.0201475146669527	0.0515036669546826	0.0243683867749103	0.0107193435976081	0.00904560177410701	0.00967625578796614	0.0157787869368736	0.0170236357252453	0.0414938080943213	0.0212754462221695	2582.27885969227	2007.14238718004	2268.90045469145
390	0.410990107820027	0.510472864547525	0.623747157233538	0.854664187446376	0.658973590771096	0.979546321131549	0.345399123378656	0.220486289818178	0.15816190743024	2.8769413684422	5.26362491723921	5.29717637400245	0.0335514567632345	2.42023500556024	0.000657291311654262	0.890288558130123	1.5012034141273	10.5770400729629	0.35225	0.205	0.2445	0.713845859893838	0.10497245080563	-0.107183830921687	-0.149885878894472	0.3525	0.212833333333333	0.255333333333333	0.689184803178447	0.105820352027396	-0.012433439544956	-0.111422839768127	0.0106837278030604	0.00902930031243097	0.00961280802050158	0.0189830561404364	0.0209213428081694	0.0531151011573746	0.0253501149982414	0.0106854557451819	0.00915475600748355	0.00975277752467645	0.0155353651637431	0.0165918015800158	0.0422722786564474	0.0204746985751878	2595.31344730644	2029.02500843428	2224.84684347369
391	0.1144347819097	0.151994515815321	0.189891135428149	0.449973012002282	0.401399744734612	0.0332381900820454	0.0814695279879751	0.437202813735266	0.270122496971176	5.94263450321887	9.40609546649648	9.97681530868067	0.570719842184189	4.0341808054618	4.53346827564928	3.03533904764481	0.603613000406767	8.76300073727018	0.3345	0.1965	0.25	0.701754159308158	0.111946937368744	-0.0890667938823445	-0.170111233246426	0.355166666666667	0.210833333333333	0.243166666666667	0.733977942595592	0.0763322590334808	-0.18078058096175	-0.184754475787746	0.0105527510762663	0.00888725867089181	0.00968487988821878	0.0193032076054107	0.0199092485247123	0.054034940013776	0.0267163060799034	0.0107036880207899	0.00912320864128409	0.00959501702032126	0.0149106390933026	0.0171797095266887	0.0417351417363531	0.0203842592052085	2549.27911714897	1982.04777175872	2249.34057847523
392	0.308880748223471	0.592024186160442	0.415129135419655	0.113626793017192	0.471791984020374	0.630911923769643	0.9918975794773	0.0635722007791521	0.71213091139179	3.59314653116235	4.63030844267996	7.13334816805946	2.50303972537949	3.54020163689711	0.2308261533326	0.000103125095847645	3.44164932141939	4.57117177223681	0.344	0.20275	0.246	0.725573422851947	0.0890861582788106	-0.127830861469098	-0.183057652777665	0.348666666666667	0.202666666666667	0.2625	0.717162648456612	0.0866128062073675	-0.185470707582748	-0.162017680461742	0.0106248973746625	0.008992310580423	0.00963267326327944	0.0186449392697121	0.0204521989300237	0.0529183251864281	0.0260388903002845	0.0106586075107467	0.00899093225844141	0.00984100084589085	0.0154801466756446	0.0161152253701388	0.0406451494417299	0.0195139153320623	2574.61228519346	2016.76472342544	2231.59150265911
393	0.66314139706094	0.373739818428994	0.485430678902513	0.898532552012799	0.298540436132525	0.680658710793851	0.385897253861609	0.383421692777573	0.811886330128196	1.58347998160025	6.45940023695948	6.47566039267986	0.0162601557203743	4.89218041107961	0.169385276352841	0.751830651674027	0.75970233314365	3.71563184132429	0.3495	0.2105	0.2505	0.685975295838939	0.146979976999691	-0.0470175515291807	-0.122102863725832	0.3455	0.203333333333333	0.242833333333333	0.714477000901486	0.100259152829445	-0.145998324953228	-0.172703643111745	0.0106645084682997	0.0091179187988055	0.00969132787176035	0.0191476815894064	0.0205386605919225	0.0523321697443006	0.024349011875891	0.0106358561346917	0.00900194211964325	0.00959054962443901	0.0154273110620823	0.0169242611166287	0.0432295703095045	0.0210761666352896	2588.54627943592	2058.47352118845	2251.53513756971
394	0.684694485875138	0.449443101851292	0.351530369165184	0.155299403879614	0.177843477871927	0.500036387384716	0.590210771200057	0.871716887160611	0.312203256968975	1.48950584258273	5.76998920883852	7.78939988581988	2.01941067698135	6.29989404323715	0.454859194636811	0.290015229218625	0.0260751650930615	8.23648976539789	0.332	0.20475	0.24375	0.67465892685126	0.109474763211365	-0.0582632572352742	-0.143628383248392	0.3385	0.200333333333333	0.245166666666667	0.729603199429278	0.10694818716004	-0.121127478099652	-0.126620287690866	0.0105329706985194	0.0090252116857715	0.00960281603426276	0.0192296914043806	0.0201509396227802	0.054040208108144	0.0275097660230136	0.0105837083501588	0.00895209553410096	0.00962165652308558	0.0151530263518488	0.0165965380716105	0.0437156418308152	0.0194010817025209	2542.34387751753	2027.66890907842	2221.45625552876
395	0.450156170803706	0.462339216696175	0.577887095915122	0.895053487364262	0.551944195876373	0.537906134439731	0.696614493288446	0.129254724603527	0.765615357622949	2.64210265272413	5.65994951426546	5.67735042662389	0.0174009123584256	3.03524777389975	0.379434319671418	0.152017792610422	2.30143272320129	4.12206619899265	0.3475	0.20975	0.248	0.702241149752321	0.082316294554137	-0.182984519667206	-0.227019209685589	0.3535	0.213	0.2615	0.704680841811523	0.0762657265047989	-0.0843848317166164	-0.169382411407351	0.0106502858785409	0.00910598309981449	0.00965891543205871	0.0188176067712579	0.0204627787552329	0.0506000904308219	0.0270053192550641	0.0106923354801002	0.00915737018550398	0.00982889508486557	0.0152966140763637	0.0162932716790297	0.0408035791961803	0.0207911090786613	2583.54115826804	2054.50100336856	2240.50893729177
396	0.922880599904246	0.98772910617105	0.993561700902517	0.716900511526969	0.964021447493668	0.870736915421552	0.89509102369638	0.500579647288253	0.952470142252581	0.481757211404329	0.94161247230295	1.07309433722185	0.131481864918896	0.591337125817518	0.02647861830701	0.0173883945917623	0.453707314773055	2.12712710807246	0.34825	0.20275	0.24225	0.719990909352443	0.108537277212329	-0.139786778017386	-0.163344673791502	0.349833333333333	0.203833333333333	0.248166666666667	0.704462950478304	0.104430510655125	-0.130156128889377	-0.170546320620573	0.0106556435807538	0.008992310580423	0.00958271271308238	0.018880137688957	0.0208966411882608	0.0532309691509016	0.0251196801312159	0.0106668588183043	0.00901017449331464	0.00966108971277724	0.0156708163109592	0.0168282421574676	0.0427919592872349	0.021140481918676	2585.4263378082	2016.76472342544	2214.63843612376
397	0.841404679137391	0.401052558018023	0.355933818994414	0.214537991652106	0.140835155767763	0.417639997254573	0.456904225931661	0.85699172179104	0.150956789953077	0.833641387278476	6.20102188486271	7.74155821164095	1.54053632677824	6.90791682436247	0.656946558059644	0.553467747775358	0.0324738013805472	10.7274601463483	0.35075	0.205	0.24475	0.731399427374119	0.122111439561315	-0.113097520928814	-0.136187561807882	0.358666666666667	0.211166666666667	0.246333333333333	0.698505617849755	0.102217781789462	-0.0419974887147552	-0.143972440212871	0.0106732927599298	0.00902930031243097	0.00961612987260797	0.0185482825437567	0.0208822538529295	0.0529816123857932	0.0232653897228884	0.0107270676064879	0.00912848932937406	0.00963706633965589	0.0156004187987832	0.0172061288147229	0.0431754339935023	0.0211820259441543	2591.6387303362	2029.02500843428	2225.97433140161
398	0.947525787861941	0.978347380788953	0.9332330002639	0.264143176932536	0.726098487424688	0.719383593633032	0.8969201303646	0.664281646385696	0.969163095348448	0.364243278760114	1.16985704845865	2.41676859003928	1.24691154158063	2.05252531127917	0.129084078984306	0.0167839666955842	0.188364121839186	1.81926636840932	0.349	0.21275	0.2515	0.734659986449898	0.131173192611654	0.00623872809302898	-0.0849988210366774	0.3525	0.213833333333333	0.247666666666667	0.743607336584372	0.118672947530508	-0.0401637361301042	-0.143643590018196	0.0106609721960092	0.00915344806921293	0.00970417232329683	0.0179828507451369	0.0204411726197262	0.0177084698495283	0.022390292940603	0.0106854557451819	0.00917040716807376	0.00965456108372121	0.0145347641979051	0.0169650154165765	0.0427043789436092	0.0190415571731618	2587.30160422285	2070.30998274504	2255.90828409562
399	0.203072411891437	0.385298835328453	0.498884764378008	0.932662328543503	0.781578849724904	0.498993046417557	0.0385288858646708	0.641350442961794	0.496490429521345	4.60548083375761	6.34854658381664	6.35568610564223	0.00713952182559296	1.75020527188462	0.457077367173042	4.28151967715348	0.21698034027213	6.37692213967392	0.35375	0.218	0.24175	0.693013613055769	0.0542911220905137	-0.131888925479149	-0.135328325543894	0.347166666666667	0.200833333333333	0.245833333333333	0.712722378431575	0.0892392758116345	-0.102031831397936	-0.122990989801275	0.0106940474131658	0.00923475177360822	0.0095759761073848	0.0186818690653507	0.0209834619374567	0.0510996612422464	0.0266979336027847	0.0106478953295281	0.00896045744795521	0.00963047380925119	0.015619723557257	0.0168138730971127	0.0438364985672195	0.0208574612785149	2598.94871990224	2097.45979275073	2212.35494448531
400	0.303391994576937	0.26716250262366	0.356413507587028	0.734696831498081	0.392758148632765	0.273942459878079	0.273829085836451	0.147256658607777	0.346842956697133	3.63725531670207	7.62152844490265	7.73637106826209	0.114842623359436	4.09911575156002	1.19689845336325	1.19746423409379	2.10044102593565	7.84078118528226	0.3465	0.20425	0.23975	0.696592729513479	0.112823066051133	-0.0657352646146946	-0.143799067914566	0.357166666666667	0.213333333333333	0.2525	0.732631301222659	0.0758755694183303	-0.130561466849594	-0.154064037062795	0.0106430969532546	0.00901701846848671	0.00954885118899204	0.0192406798481119	0.0209823205374603	0.0545905228352078	0.0266251000882003	0.0107171240460468	0.00916259175424392	0.00971694831427394	0.0148616874335113	0.0168131432260156	0.041137648844105	0.019721974983197	2581.01214787741	2024.95210286859	2203.16634736803
401	0.0165514981742986	0.0313562690481217	0.0439509959593467	0.444074110956968	0.381522744071007	0.858260578840555	0.749491324221292	0.00143597042283316	0.121506756960945	10.2506351646007	13.8500937593781	14.4358262193418	0.585732459963765	4.18519105474115	0.0318939642929763	0.101958982364522	10.1590185934565	11.4151717262782	0.35925	0.214	0.2265	0.717386752558203	0.154221326825236	-0.0612939472591534	-0.118990134935223	0.361	0.211333333333333	0.254333333333333	0.708734085518953	0.100618528322004	-0.141056320252796	-0.175361036957327	0.0107309037316271	0.00917300779657458	0.00936176780037692	0.0185584428495383	0.0224122628386332	0.0550672501399691	0.023629550569447	0.0107423088113915	0.00913112624548765	0.00974019405014663	0.0154683329927775	0.0169087568843027	0.0410468637392786	0.0202584047045114	2611.94180244144	2076.83349167242	2140.05017280763
402	0.00875678242441824	0.0366040304147215	0.0254115660192625	0.11160777777466	0.36243787486406	0.000795383547243213	0.1697464770904	0.879319874047313	0.0575547458678347	11.6318584592591	13.4365598489821	15.9678662711594	2.53130642217729	4.33600781190034	11.2519746478574	1.88518084762291	0.0230527900312154	13.6607574835099	0.368	0.212	0.2445	0.703342258207101	0.113406538057593	-0.0450287425146081	-0.166131853043498	0.335333333333333	0.200666666666667	0.245833333333333	0.703860636920714	0.108513245169414	-0.0844214055233136	-0.130423062243423	0.010786388324483	0.00914165110318952	0.00961280802050158	0.0192036442820414	0.021590549557293	0.0529638754787826	0.0257898082042347	0.0105592705023224	0.00895767256192372	0.00963047380925119	0.0155262409532156	0.0164648231430677	0.0440940758051617	0.0210508441209438	2631.53064254063	2066.37797577465	2224.84684347369
403	0.207845576624231	0.0830825789263697	0.101542200183588	0.372869090033642	0.115293294359348	0.891263626336399	0.0931695520831693	0.580092811907407	0.147981199823722	4.55031953316211	11.1761473327606	11.9702279219637	0.794080589203077	7.41990838880156	0.0186883783881058	2.81873936078227	0.306084627784003	10.7913831256477	0.352	0.21575	0.25675	0.694228860675663	0.0623579666854549	-0.0838461972837664	-0.150415911492974	0.353333333333333	0.201833333333333	0.251833333333333	0.703760794153201	0.13623130103748	-0.0129991387892358	-0.0956209078394802	0.0106819966544772	0.00920017882408802	0.00977048872754007	0.0187421462441593	0.0201030361581049	0.0501853058544673	0.026151351833554	0.010691192414416	0.00897711611550837	0.00970843858030794	0.0158597307975248	0.0168211103825784	0.0441063923285922	0.0197520146317341	2594.70373574133	2085.90401490895	2278.51998103814
404	0.723417102908415	0.0629783553998747	0.0719104149918494	0.30480534341154	0.0198622805639325	0.434590677763516	0.389177441085109	0.551971083068365	0.0968303695578697	1.32410549324413	11.9550841622258	13.0081356661831	1.05305150395725	11.6840301729389	0.610523748367996	0.741510497739	0.353797867168396	12.1152995112615	0.34125	0.20025	0.25175	0.687301607884246	0.116620690993206	0.0189498060750518	-0.119625534114889	0.348833333333333	0.207333333333333	0.2465	0.708661683059947	0.102875053401142	-0.158658539573265	-0.182686347062667	0.0106045012364202	0.00895069976388056	0.00970737272863499	0.0195370756825381	0.0200922549727052	0.0185725844121365	0.0265491823173024	0.0106597905707359	0.00906720564563423	0.00963925996466187	0.0154029259167482	0.0168693475577753	0.0421278213866569	0.020831534316044	2567.44446483775	2002.99520750785	2256.99824843739
405	0.512673027820105	0.469396859475384	0.587060595987759	0.986737331330517	0.508687175020235	0.135410117950715	0.383706101793158	0.9249413574678	0.355424577620168	2.29920602893981	5.60047677667899	5.60075310265893	0.000276325979939429	3.30154707371912	2.22935781726301	0.758794316392596	0.00887575745582581	7.74707014462278	0.3385	0.20675	0.251	0.676466055543198	0.0860473289489412	-0.103965965223694	-0.176923805593166	0.353	0.214	0.250166666666667	0.705077536830933	0.0876783481956728	-0.206140247718929	-0.22281504216444	0.0105837083501588	0.0090577723735025	0.00969775867206597	0.0192532043226416	0.0199404255713471	0.0519975420423438	0.027746302106087	0.0106889020162576	0.00917300779657458	0.00968703112743062	0.0152315009746824	0.0168065944188666	0.040244225324228	0.021109058219468	2560.14207839694	2038.47482993004	2253.72437042265
406	0.540228508887878	0.201105393611786	0.26254083361271	0.569392324607523	0.152254606569538	0.79778078166036	0.540598771026821	0.294160619432938	0.123559928598738	2.15820007675939	8.54067210168068	8.86437242754255	0.323700325861864	6.70617235078316	0.0656488108725171	0.374431136566272	1.10048077077954	11.3627543907611	0.352	0.21225	0.26	0.720069949275822	0.0859465076743241	-0.15739601192603	-0.186781209766861	0.3545	0.207166666666667	0.250666666666667	0.714607635855487	0.140943084083103	-0.0147141119244952	-0.106432134669469	0.0106819966544772	0.00914558853463365	0.00981061282805672	0.018413350950097	0.0200006783011252	0.0491627457981678	0.0244626276882702	0.0106991640353594	0.00906451334300508	0.00969347337941995	0.0154274922849499	0.0169178847757387	0.0435058644690921	0.0191939005816926	2594.70373574133	2067.6901395526	2292.22766852568
407	0.200213350654787	0.494738399842112	0.603147577675361	0.78244267511698	0.93464690958575	0.371728525984444	0.100375708707793	0.193227879997167	0.155871264715098	4.63910099650093	5.39091088234272	5.46716264594215	0.07625176359943	0.828061649441224	0.797878149727694	2.6995637449163	1.69283344148425	10.6242142873617	0.3495	0.20725	0.25075	0.725553428985613	0.0957194975740303	-0.167770532572561	-0.183741347139376	0.340833333333333	0.193833333333333	0.239333333333333	0.719534537033076	0.100959828053848	-0.123403652766286	-0.157071896517025	0.0106645084682997	0.00906585978585751	0.00969454541767832	0.0185183789323709	0.0204294542469258	0.0508874860321446	0.0245864447241654	0.0106013763588254	0.00884138400629022	0.00954316406830888	0.0157211574709054	0.0169350776231018	0.0452637337676708	0.0216099258506592	2588.54627943592	2041.16103923985	2252.63041933425
408	0.94679211754769	0.952159522922936	0.960632799322288	0.537707629490126	0.80560534201421	0.731077248652885	0.793636188291163	0.947728008551777	0.923640094574348	0.367893349277438	1.60579996279921	1.9856049366972	0.37980497389799	1.61771158741976	0.118124811886446	0.0684302551035216	0.00429813457958517	2.54539586393707	0.3425	0.209	0.25475	0.692549607838013	0.0865593556995904	-0.0702891877442339	-0.123846153213887	0.345833333333333	0.206833333333333	0.255333333333333	0.69822783271515	0.0989684351324254	-0.122683890666341	-0.131560398646271	0.0106138212534789	0.009094000793117	0.0097454453773443	0.0189205238107123	0.0199008212632184	0.0516558261618572	0.0257811333458467	0.0106382755133242	0.00905912173563687	0.00975277752467645	0.0155381268486754	0.0163605595159409	0.041733241457861	0.0201735738620498	2570.71921541988	2050.51491126911	2269.97455029982
409	0.630321629116883	0.903121379605674	0.837741108768179	0.25362895652707	0.782280974714832	0.745911407664358	0.374593139917412	0.842883615987442	0.826092668933447	1.72983346339606	2.17298524209764	3.47618840757787	1.30320316548023	1.7463549441818	0.104998791421167	0.788371047317924	0.0392857589431514	3.58545854541439	0.3575	0.20875	0.24825	0.725996931574773	0.13323233129114	-0.0978789752329102	-0.128457257295115	0.354333333333333	0.216166666666667	0.25	0.700255315378188	0.126484433939164	-0.0932972683328766	-0.159648232029447	0.0107193435976081	0.0090899963017805	0.00966217613034387	0.0186242174066923	0.0209696372512399	0.0521558894413558	0.0226465809325644	0.010698029492791	0.00920661177060224	0.00968487988821878	0.0152374605227192	0.0169273509864221	0.0415340610209361	0.0199470493353623	2607.86482897955	2049.1831912174	2241.61757476475
410	0.357108291732655	0.636406951354697	0.469031416130382	0.127222145159477	0.49458524068159	0.0847138366780078	0.470341034239517	0.753506136066323	0.799116887951091	3.23278164015937	4.29808459789638	6.62416153375671	2.32607693586033	3.39137989359733	2.97206152991384	0.521174662229896	0.0986083227962808	3.83017649730982	0.3635	0.213	0.24175	0.728933215485141	0.106411446309327	-0.19892196083066	-0.174008262307893	0.346666666666667	0.207	0.2445	0.70916145614015	0.0933200424305534	-0.147083566527937	-0.196746676657494	0.01075833378702	0.00915737018550398	0.0095759761073848	0.0184647972992828	0.0215546204621604	0.0506465307599338	0.023092883088143	0.0106442987083199	0.00906181870703335	0.00961280802050158	0.0153640316881263	0.0168690405844507	0.042556893984991	0.0216483255932906	2621.62168990744	2071.61766472613	2212.35494448531
411	0.0782309845402014	0.0334254703043173	0.0565467516431148	0.857414247906721	0.141118608841554	0.0584398253361893	0.591712045988668	0.533534870584579	0.0934858709302002	6.8092980054389	13.6797487524382	13.7120288707774	0.0322801183392585	6.90273086533853	3.58111751385331	0.287678517273889	0.387654517469855	12.2221533999836	0.35925	0.20225	0.2525	0.753079269175666	0.102228388201485	-0.231428849297152	-0.221861679661868	0.340833333333333	0.206666666666667	0.247	0.706387415379651	0.101226264193723	-0.0694767246041789	-0.146755176652836	0.0107309037316271	0.00898403167640126	0.00971694831427394	0.0183811441014656	0.0207439483536999	0.0502170598170766	0.0231922797370118	0.0106013763588254	0.00905642242672919	0.00964582920284748	0.0153011962780173	0.0165764994320883	0.0433525540199375	0.0211533429685427	2611.94180244144	2014.02323905392	2260.2601819841
412	0.154895628593635	0.412393277800259	0.492681644280407	0.57546043454078	0.883244090798102	0.201625167131727	0.678460093662178	0.0909426773751476	0.116685680965329	5.24222400320286	6.09717301848286	6.41080422284358	0.313631204360718	1.16858021964072	1.63056320468604	0.171864457179254	2.85760738812132	11.5413812276659	0.35475	0.20325	0.261	0.710254241160572	0.144949848316652	-0.113995457438977	-0.194686593789053	0.342333333333333	0.206666666666667	0.246	0.702012029376208	0.116117000428188	-0.114886288048278	-0.177596736294545	0.0107008631888504	0.00900056797440756	0.00982281751189219	0.0192335497579826	0.0201579430017801	0.0510677299297747	0.0242271770441671	0.0106125833129073	0.00905642242672919	0.00963267326327944	0.0154075623212574	0.0167030936588194	0.0428784836000603	0.0211431161974251	2601.35035904427	2019.50002129769	2296.40115636077
413	0.445268774868188	0.761902749086322	0.68597012059602	0.233033887383526	0.714384804723891	0.191217049666435	0.85637720074593	0.76192571972652	0.649895854465579	2.67047105974052	3.36448905884026	4.78673620703921	1.42224714819895	2.11626514729869	1.70821561056255	0.032756561298811	0.0917804885411897	5.08250067548562	0.34625	0.209	0.2455	0.703604891231869	0.118356518284603	-0.0401201771282377	-0.126027073143013	0.359	0.2075	0.248166666666667	0.718048217527084	0.105243446857523	-0.0969950444558832	-0.19077873268986	0.0106412916177336	0.009094000793117	0.00962606906285226	0.0188007548190221	0.0206488244767619	0.0533685618458409	0.0251847840711356	0.0107292617886444	0.00906989561699867	0.00966108971277724	0.0154446893782839	0.0171359949907368	0.0427648081979382	0.0209874589759273	2580.37713607247	2050.51491126911	2229.34868411274
414	0.353699790218921	0.655824122443078	0.516223387486479	0.152292803606954	0.566821220646099	0.477716043782822	0.370514681604299	0.313793047227041	0.491751017376285	3.25680629551789	4.15415361499618	6.20328751909983	2.04913390410366	2.94648122358194	0.504072733605426	0.801937627020379	1.01464315250087	6.41910201420733	0.34725	0.2055	0.2395	0.714867539846696	0.146057111182727	-0.116178338291021	-0.210787009834427	0.354166666666667	0.198166666666667	0.248333333333333	0.722619726343075	0.136436549949765	-0.0889726712425251	-0.150876088133512	0.0106484935064533	0.00903746163789525	0.00954544041500224	0.0188003551776377	0.0210909376012284	0.0535913105071602	0.0256352141602672	0.0106968935308364	0.00891560785791875	0.00966326206626546	0.0157197321888903	0.0170119337639026	0.044084104778807	0.0198822040531048	2582.9105604489	2031.73260659874	2202.0116107959
415	0.414805717447466	0.506260534983875	0.586377654019531	0.578331727177588	0.599942290395984	0.431496178369469	0.379067401961672	1	0.668317305979325	2.85326948312286	5.29750487329875	5.60644429774038	0.308939424441633	2.75317481461752	0.618792973727977	0.773724197952106	0	4.9315418783145	0.3475	0.2155	0.255	0.687089212704894	0.0609327537651168	-0.190216162852203	-0.190034855004744	0.355166666666667	0.208166666666667	0.255	0.719383959364062	0.100948923647492	-0.171113884736124	-0.199221839677333	0.0106502858785409	0.00919631236314536	0.00974859053959876	0.0187712333812322	0.0200061433466545	0.048765448136729	0.0266304496574078	0.0107036880207899	0.00908063223121811	0.00974859053959876	0.0153076598831977	0.0166858494846974	0.040945597506061	0.0201903536536794	2583.54115826804	2084.61266842264	2271.04732909587
416	0.182506529126807	0.519303634560677	0.625072397777802	0.760106060288032	0.980084852427048	0.114824173320685	0.116674222334051	0.247492683731888	0.350037571922543	4.85785528213455	5.19303942113766	5.28627286189658	0.0932334407589224	0.428417579762026	2.48653636444033	2.46140708119492	1.33740181406938	7.8057117486885	0.36475	0.21875	0.23475	0.715727689246659	0.1299242973279	-0.113965893477883	-0.162560937327036	0.349333333333333	0.205666666666667	0.244833333333333	0.71480907694638	0.126413347142009	-0.0732201104357972	-0.152667097278642	0.0107662284290876	0.00924618649673292	0.00947977593753739	0.0184674768464448	0.0220800058573422	0.0522519143688058	0.0242636810275775	0.0106633311443153	0.00904017736816421	0.00961723617922398	0.0153875927268267	0.0170060118368466	0.0436868833477801	0.0204102092256445	2624.40921549683	2101.28527806238	2179.80969531964
417	0.557881359930922	0.838968703192992	0.874990337671454	0.553052373103968	0.904325270212482	0.277557235160838	0.270407472666824	0.524081772980216	0.841762968770398	2.07061021920163	2.75449761486016	3.10637488286375	0.351877268003591	1.03576466366212	1.17901194775186	1.21467880285491	0.40585324686981	3.43785833180475	0.3345	0.20025	0.24675	0.696112171146507	0.101773355184888	-0.134813622639539	-0.173583065008456	0.345	0.209333333333333	0.241166666666667	0.692474943114477	0.115833868386211	-0.0855353006480375	-0.12868782341035	0.0105527510762663	0.00895069976388056	0.00964254676442132	0.0191772501455765	0.0200611817005295	0.0530957872360156	0.0268162467447648	0.0106322162323292	0.00909933202856822	0.00956809421939779	0.0154887780801012	0.0170193103427814	0.0434760775123512	0.020887426812253	2549.27911714897	2002.99520750785	2234.94562408767
418	0.997987508313855	0.991926596546931	0.986762427176094	0.456430083073786	0.857760483519589	0.844507482058993	0.911936763764334	0.992490499471376	0.999499830094273	0.0388430788043479	0.80545534128396	1.3600901263635	0.554634785079543	1.32124704755915	0.0384674447850557	0.0122314628879394	8.85839017428225e-05	0.484924713617341	0.35475	0.20775	0.25125	0.731446977844188	0.0932601391080008	-0.152233820858446	-0.177653038752606	0.356666666666667	0.208666666666667	0.251333333333333	0.713218154477707	0.0918909961139281	-0.135590534002561	-0.196128564088527	0.0107008631888504	0.00907392620745889	0.00970096763918777	0.0184871190743225	0.020609590054137	0.0510176237147031	0.0244089071743434	0.0107137841290069	0.00908866031478805	0.00970203634290472	0.0154254464300523	0.0168852234160893	0.0417622293080187	0.0210958393878856	2601.35035904427	2043.84116202271	2254.81699171657
419	0.00872538939552342	0.0129641751534613	0.0185029342578802	0.40890317938415	0.267990067070077	0.202950611310505	0.18072697052822	0.0524949469672845	0.0137002375389455	11.6396154658578	16.1513662762591	16.8333537626568	0.681987486397702	5.19373829679898	1.62101289749626	1.7916359105875	3.7599245591482	17.6407818328157	0.336	0.20525	0.25675	0.700980813102708	0.0673567882134702	-0.103364399493592	-0.146426284916436	0.348333333333333	0.194333333333333	0.239666666666667	0.719670474417708	0.128158521097555	0.00174753202240876	-0.127946612475907	0.0105644594704107	0.00903338362740562	0.00977048872754007	0.0188075134383691	0.0194674360578996	0.0514754753721205	0.0264249015659811	0.0106562370847084	0.00885003423707746	0.00954771476356416	0.0158505540222615	0.017224387634402	0.014779254082201	0.0213726659148827	2553.38632792859	2030.37957381223	2278.51998103814
420	0.242132158548592	0.475378242574166	0.567034267560114	0.640598452874407	0.811831490853602	0.087523553535436	0.766156598280998	0.476766446745654	0.326344500514275	4.18535564528429	5.55046656720151	5.76842690466219	0.217960337460681	1.5830712593779	2.91934189229869	0.0884503017168754	0.506250636912227	8.07134912506076	0.35425	0.19875	0.252	0.735087239253814	0.081296653361615	-0.176411404222023	-0.213735667563044	0.337666666666667	0.196333333333333	0.258333333333333	0.715486204117333	0.103853674656262	-0.142325006222351	-0.182668197055447	0.0106974616892652	0.00892547201975266	0.00971056885943285	0.01892112430444	0.0205148205885117	0.0518778018965255	0.0258995282911215	0.010577328792594	0.00888441017456154	0.00979012432905223	0.0155975153802294	0.0159747983821921	0.0424913171132245	0.0207937276350749	2600.15172519986	1994.65866047588	2258.0868856174
421	0.16058636127494	0.363245609109756	0.450305393809997	0.627833782754525	0.801745434442741	0.108628632676029	0.0600363608601442	0.305954277793934	0.089605590291974	5.15800242089972	6.56210753406049	6.79711730800045	0.235009773939964	1.63911488710073	2.57405971502885	3.53637984513443	1.04806013824418	12.3505076773985	0.33975	0.2075	0.25775	0.70986199406014	0.106826084225585	-0.0744595608045006	-0.13484093659106	0.324333333333333	0.192166666666667	0.248666666666667	0.699613740852345	0.091359095844821	-0.148958178797961	-0.195257139524954	0.0105932089938977	0.00906989561699867	0.00978290965974364	0.0185892119150103	0.0196852965248274	0.0514287869009321	0.0244628605213896	0.0104702160351648	0.00881238608543133	0.0096676009967465	0.0158043677916492	0.0159325077512113	0.0440210786614245	0.0228272260341471	2563.47806019998	2042.50186076977	2282.76122781302
422	0.634465426783762	0.868670919724144	0.927070514918496	0.962852360207946	0.93988512000811	0.289776174473345	0.395415973767505	0.477066987913893	0.845904162534389	1.71111537765682	2.49818337160104	2.50035255516195	0.002169183560909	0.789237177505129	1.12066097024763	0.722222137414064	0.505560580457313	3.39803884682378	0.3595	0.2085	0.24925	0.737917970315171	0.11209071016436	-0.172590509560846	-0.222879521172715	0.349166666666667	0.2015	0.243	0.733117858855838	0.0937033247486059	-0.155832800016411	-0.219385619320874	0.010732542510252	0.00908598660445238	0.00967517561916221	0.0184092041387406	0.020958914376012	0.0508099065392994	0.0244587098548371	0.0106621523870436	0.00897157285874555	0.00959278430672647	0.0152487963529399	0.0170251827104214	0.0433041999371242	0.0215234820570434	2612.51988030603	2047.84995760484	2246.03873760222
423	0.685762577814453	0.162845559968556	0.206476894091395	0.479632807909341	0.0841503386472002	0.37809229109012	0.888428317341719	0.376227051008082	0.58723764265504	1.48488782999993	9.19611194972094	9.69581004187785	0.499698092156905	8.21092221187791	0.776895499851889	0.0196821888785053	0.78299392919871	5.59927799473527	0.34575	0.2095	0.247	0.669883489395145	0.158433031338129	-0.0917321233398	-0.153349006630834	0.354333333333333	0.210666666666667	0.254833333333333	0.697365581626929	0.0913931252490371	-0.127618615060961	-0.188175968941719	0.0106376712101092	0.00910199418529118	0.00964582920284748	0.0194043082109535	0.0206036216679509	0.0523067784150433	0.0252005006617621	0.010698029492791	0.00912056486533825	0.00974649423396455	0.015549221972714	0.0166473477185459	0.0412512606094264	0.0212717541624989	2579.10379879436	2053.17381601723	2236.06097320683
424	0.350646327947871	0.572606578481685	0.68703946383059	0.991436042925955	0.826738344087655	0.239631823082823	0.103836721834091	0.542869663732092	0.841400341966892	3.27849960068124	4.77783746519708	4.77795267396141	0.00011520876432769	1.49945307328016	1.38275855697975	2.64560343691483	0.370246998223593	3.44132786948769	0.33975	0.19175	0.241	0.705755850083192	0.110736463860056	-0.139822849224669	-0.186557116250633	0.351166666666667	0.205	0.246333333333333	0.71931134671144	0.0854845412662205	-0.204598348309365	-0.213499905378999	0.0105932089938977	0.00880509702483785	0.00956583779008996	0.0196686730006214	0.020626765656659	0.055248720293657	0.0274197390364447	0.0106762029813738	0.00902930031243097	0.00963706633965589	0.0153785659297687	0.0169167475050052	0.0417409658566681	0.0212203516458755	2563.47806019998	1955.0022243731	2208.91947587042
425	0.376529147416579	0.753121203359924	0.708784600939993	0.279852555146315	0.826767490067053	0.4865522685574	0.703386656883677	0.219780488478387	0.813019794875665	3.09955398723832	3.43103673624137	4.59884250447794	1.16780576823658	1.49928851723962	0.484141685215945	0.144972724425315	1.50580392415941	3.70535798160362	0.34825	0.2085	0.23775	0.720354842678634	0.120704751128065	-0.0770641090964048	-0.106819620225088	0.3415	0.211666666666667	0.2485	0.711832990109168	0.0996360036551301	-0.0747506231735404	-0.135469111790233	0.0106556435807538	0.00908598660445238	0.00952143884341145	0.0185286204507556	0.0211920161687559	0.0540091151417448	0.0237561289717181	0.0106063717906398	0.00913639323174561	0.00966543249382284	0.0149804094575641	0.0165263819311996	0.0424780369187799	0.0203489423395118	2585.4263378082	2047.84995760484	2193.88996756026
426	0.770259265471649	0.756495804247663	0.845031004610017	0.975339158547541	0.684737985425686	0.731254814897739	0.48106815019394	0.425413585128185	0.561475368856835	1.12824959266436	3.40550975940278	3.40646535466294	0.000955595260165865	2.27821576199858	0.117962591813921	0.496440895503838	0.635311782345525	5.81528816188388	0.3435	0.2045	0.249	0.724404652166557	0.0915701040104524	-0.091727485801133	-0.177561296850893	0.346833333333333	0.210333333333333	0.242	0.712492743524071	0.114296527794262	0.00166884310589077	-0.134110663441809	0.0106212183924477	0.009021117740205	0.00967193223386973	0.0185534589621457	0.0202709393814987	0.0528188667446926	0.0258633347971181	0.0106454990223958	0.00911527043969105	0.00957934663434675	0.0151480177542953	0.0170377103211297	0.0141523802774052	0.0208448794053338	2573.31903073568	2026.31127435448	2244.93545315024
427	0.287408777082124	0.208641130105161	0.294043024568386	0.856841967962986	0.320959250512708	0.510498784574406	0.379478756668549	0.0898492225301192	0.278482718245618	3.76988261128281	8.42422380513744	8.45676639620069	0.0325425910632475	4.68688378491788	0.433044587691256	0.772389818661395	2.87707272098669	8.6537179797179	0.35575	0.216	0.25425	0.728727353655071	0.10104163695073	-0.0667906958658148	-0.164739812276169	0.349333333333333	0.208666666666667	0.239333333333333	0.684526291498885	0.0945663885374374	-0.122311605840994	-0.200099135523314	0.010707627907137	0.00920404026385094	0.00973914237482431	0.0181053459455724	0.0205012465890558	0.0507142446873478	0.024048713707176	0.0106633311443153	0.00908866031478805	0.00954316406830888	0.0157446520723903	0.0172086037862472	0.0432801505471617	0.0229474028403275	2603.73452347511	2087.19388387055	2267.82504141923
428	0.492663295633135	0.340831351518037	0.441166072165497	0.758814317393586	0.345194257434967	0.168296847603253	0.279219227491766	0.538149011077951	0.462110257626807	2.40522196609891	6.78869664135709	6.8829690805178	0.0942724391607044	4.47774711441889	1.89804911648571	1.17088618828893	0.378981152793131	6.6876443939872	0.34325	0.20025	0.24375	0.699633178248193	0.125453026445636	-0.103699139089566	-0.137874900787246	0.356666666666667	0.209166666666667	0.249166666666667	0.742381993351971	0.0891932522258782	-0.117393932168226	-0.145763644314808	0.0106193740070755	0.00895069976388056	0.00960281603426276	0.0193425754116659	0.0206435294624778	0.0540524394706752	0.0253760221960719	0.0107137841290069	0.00909666756518599	0.00967409497065204	0.014855071047643	0.0169796159822104	0.0421775100307184	0.019339718720592	2572.67074078477	2002.99520750785	2221.45625552876
429	0.886317021320852	0.564229780396052	0.343756689453448	0.0815941668948605	0.124173372333277	0.871014672293661	0.749841137542785	0.564409158267299	0.556694733079355	0.643882455242419	4.84201593246326	7.87487410730319	3.03285817483993	7.23099165206077	0.0263639433123899	0.101664585399703	0.332127257892353	5.85571189443201	0.35325	0.212	0.24575	0.721024976107779	0.0625370495056503	-0.145842671383983	-0.204660662258547	0.351666666666667	0.214666666666667	0.250833333333333	0.736546624638338	0.10222222583337	-0.043561182444028	-0.0961942115186142	0.0106906203483107	0.00914165110318952	0.00962937335269449	0.0184390227558223	0.0207635727964481	0.0512149194661897	0.0266511756801355	0.0106796834658419	0.00918338781443535	0.00969561697910008	0.0146148157477266	0.0167619055594152	0.0422064742650795	0.018521315985448	2597.74134035962	2066.37797577465	2230.47076776056
430	0.251295392042177	0.613909570127917	0.613280741075584	0.33809393799607	0.863486329630668	0.257550492399114	0.390846004704237	0.770117238907796	0.529390327695343	4.095878298358	4.46577070465719	5.38341624055829	0.917645535901102	1.28753794220029	1.2818761274084	0.736308390107297	0.0853934319547989	6.08905438114038	0.341	0.20975	0.24875	0.708810173816638	0.0941067861259607	-0.118374360733997	-0.185787932019855	0.352	0.202666666666667	0.251333333333333	0.723340151183162	0.119920400331772	-0.116570844960593	-0.156643159699354	0.0106026274033339	0.00910598309981449	0.00966868452687542	0.0185096336814146	0.0201905673121214	0.051607715245081	0.0260301139030193	0.0106819966544772	0.00899093225844141	0.00970203634290472	0.0154361570147701	0.0167800167166338	0.0427773026266707	0.0197025323751784	2566.78617996522	2054.50100336856	2243.83083179254
431	0.556836708778023	0.710227391058229	0.260154170621821	0.0233135473298681	0.145654623634457	0.979539693005383	0.928572356587092	0.152612378676893	0.0807524983524578	2.07573797570149	3.75176139749965	8.89675120000175	5.1449898025021	6.82101322430026	0.000657717471767683	0.00803554174308374	2.04594312982408	12.6631898209565	0.35175	0.21325	0.25325	0.708839936394648	0.083265492932472	-0.157512114637959	-0.154018106201891	0.352	0.214	0.240666666666667	0.729579497413187	0.108700802178271	-0.110098445968294	-0.202746778118439	0.0106802622978734	0.0091612872098669	0.00972648554260506	0.0185875587369851	0.0203486233711186	0.0498589935847116	0.0245546926320144	0.0106819966544772	0.00917300779657458	0.00956131897393721	0.0147812563402089	0.0172650401199008	0.0426207759565596	0.0206635783969683	2594.09292814641	2072.92385533602	2263.51019459267
432	0.650594933572462	0.381636581949484	0.493281277349706	0.881975990859755	0.312102426613952	0.561694217558265	0.29378079260109	0.487548243433956	0.207224919698703	1.63893148920033	6.3834199132616	6.40546169984009	0.0220417865784839	4.76653021063976	0.336779264200231	1.10221374522735	0.481932570053687	9.68358042466257	0.3515	0.20675	0.2505	0.748285622723195	0.107414193394285	-0.106988528621165	-0.122162280200125	0.357166666666667	0.2155	0.256666666666667	0.707644580732205	0.0827958534843207	-0.0719153733242605	-0.106380559185251	0.0106785247316857	0.0090577723735025	0.00969132787176035	0.018059446972717	0.020552891687371	0.0520172228799848	0.02216346014264	0.0107171240460468	0.00919631236314536	0.00976945062565997	0.0152070184071909	0.0166414479303017	0.0411522686299929	0.0196952966419542	2593.48102416568	2038.47482993004	2251.53513756971
433	0.917663039856338	0.962748323519657	0.92050464662257	0.286550871523381	0.721021287544899	0.945256938322814	0.604222312811814	0.751981710891005	0.946510916503784	0.505583499980276	1.44997028251964	2.58572639550039	1.13575611298074	2.08014289552011	0.00471476836901275	0.268674507487958	0.0998733175692905	2.2224283051158	0.3455	0.2155	0.23725	0.739447640306139	0.122553968904918	-0.114970721752896	-0.162534903808733	0.346166666666667	0.211166666666667	0.24	0.738054410117245	0.103578350139808	-0.171285846000693	-0.226135274456123	0.0106358561346917	0.00919631236314536	0.00951454055595936	0.0176321604883835	0.0211129739997769	0.0523710151333197	0.0234942816310214	0.0106406891182025	0.00912848932937406	0.00955225747200135	0.0146340267094854	0.0170893615644365	0.0421843787019727	0.0206142516080013	2578.46547256929	2084.61266842264	2191.55709745673
434	0.128031636186117	0.197709547413052	0.252030766758723	0.519759244210954	0.50504456754834	0.0630064815443594	0.778128501449644	0.281264264660036	0.129121627881631	5.68412073046056	8.59434654529832	9.00871756533888	0.414371020040562	3.32459683487832	3.45642293110541	0.0793879940738407	1.1609709513923	11.224504354155	0.35825	0.209	0.23675	0.714837706842828	0.0917140033091445	-0.105710634067626	-0.149854825686827	0.340166666666667	0.206666666666667	0.246166666666667	0.688340780011317	0.109355302984714	-0.154762935363225	-0.154654818448639	0.0107243169590011	0.009094000793117	0.00950762410952936	0.0188781600106584	0.0216003809499522	0.0536056185864978	0.0260224759957039	0.0105963575899865	0.00905642242672919	0.00963487077297098	0.0155801498027258	0.0166105422811126	0.0423044323506433	0.0208381826308144	2609.61862703412	2050.51491126911	2189.21870134131
435	0.852041038531334	0.859896596443974	0.742147915792754	0.186470907616831	0.473060753315458	0.396366706578915	0.709225780069865	0.762082523506635	0.861261948127906	0.789231108163222	2.5757410385595	4.32102338797995	1.74528234942045	3.53179227981673	0.719321052452869	0.139051496082175	0.0916558677527064	3.24689519434454	0.34425	0.20525	0.246	0.702794934070805	0.059298436723566	-0.18304059468501	-0.150481195598379	0.3525	0.208333333333333	0.248666666666667	0.733129727686425	0.07977919923692	-0.166771305439489	-0.184019666246338	0.0106267319748939	0.00903338362740562	0.00963267326327944	0.0189922203353045	0.0203565307654816	0.0515376065035112	0.0263565149372835	0.0106854557451819	0.0090833105772785	0.0096676009967465	0.0149890132385504	0.0168398578113067	0.0416529965476268	0.0203331422484083	2575.25725046794	2030.37957381223	2231.59150265911
436	0.787285260372082	0.96352507611143	0.797450856964686	0.120772814354498	0.594038562475461	0.993139319582388	0.382007615368149	0.798119943114524	0.761387101826706	1.05773619181855	1.43769891443662	3.84496899907754	2.40727008464091	2.78723280725899	7.39375336706871e-05	0.764231197339541	0.0654239217365102	4.15819291767236	0.34325	0.206	0.24525	0.708035417526453	0.119937090586415	-0.0845615916256869	-0.123366092137071	0.343166666666667	0.198833333333333	0.2475	0.72690362676667	0.12035910452755	-0.10590054799825	-0.184056814354683	0.0106193740070755	0.00904560177410701	0.00962276038924146	0.0188108246855555	0.0205454167734986	0.0532148210151835	0.0245291633777893	0.0106187584864557	0.00892687873931632	0.00965238101349169	0.015375804549233	0.0166684643374935	0.0438612371171928	0.0207393925828028	2572.67074078477	2034.43407992503	2228.22525078954
437	0.996645896234248	0.890500751520976	0.755534180642797	0.166809540153068	0.385668098019805	0.918428200851361	0.818675818469209	0.977468862660881	0.392827270673339	0.05477580544175	2.29660078346205	4.20798534734058	1.91138456387853	4.15320954189883	0.010488594069102	0.052554851228706	0.000797630164015573	7.35549512198541	0.355	0.21425	0.25125	0.705110335501178	0.129931868365852	-0.11761572229663	-0.127715422545275	0.354	0.212333333333333	0.251	0.690160097709169	0.102661300621667	-0.102477880799107	-0.163441178024061	0.0107025591512588	0.00917690451831494	0.00970096763918777	0.0186924583644382	0.0206923986529517	0.0506149870784946	0.022799130190362	0.0106957561490434	0.00914689987553767	0.00969775867206597	0.0155775980496192	0.0168325367509023	0.0417782994041866	0.021106927110932	2601.94803754036	2078.13372951506	2254.81699171657
438	0.746044427797315	0.916571207310747	0.941094573042829	0.602899149297817	0.898169181764135	0.288531353797855	0.663766844125103	0.857340993525424	0.792393550115275	1.2290552495615	2.03372188378125	2.30436730098154	0.270645417200285	1.07531205142004	1.1264615653472	0.188980083506976	0.0323136547849572	3.8896742215605	0.3445	0.20325	0.24825	0.701629925883456	0.112015173695134	-0.0734545242591228	-0.163116062077735	0.354833333333333	0.206833333333333	0.246666666666667	0.71274586936918	0.132845184784672	-0.0983750689492199	-0.158274971722132	0.0106285633167936	0.00900056797440756	0.00966217613034387	0.0191464669315335	0.0204073289071989	0.0534108064891714	0.0262378567211081	0.0107014288641429	0.00905912173563687	0.00964145164931423	0.0154840951250684	0.0171086696584703	0.0430011232047933	0.0199786345105809	2575.90110828309	2019.50002129769	2241.61757476475
439	0.883713295567075	0.632841551372145	0.739782123743358	0.898379338269416	0.45019412088471	0.811223490806334	0.574252426223221	0.589376862517531	0.179551509096116	0.655088103376329	4.32458183083509	4.34089139665957	0.0163095658244856	3.68580329328324	0.0570483410774614	0.315619018849247	0.291318466066514	10.1624769764713	0.354	0.207	0.24425	0.719558874212468	0.066774993835559	-0.174257531143897	-0.190603609101202	0.356333333333333	0.211666666666667	0.249	0.734545123679397	0.110892474476566	-0.117748289480823	-0.163932441137714	0.0106957561490434	0.00906181870703335	0.0096094817664591	0.0187830011250762	0.0208964494079599	0.0516667594064949	0.0265090613847195	0.010711550452712	0.00913639323174561	0.00967193223386973	0.0148851354551352	0.0170172493440116	0.041881509788601	0.0193008161182629	2599.55076915688	2039.81869607908	2223.71800214401
440	0.148192146780118	0.447525949612666	0.512886784394868	0.504275201928229	0.926394225463804	0.418095839609533	0.983975967122093	0.0476474505428847	0.511700632770269	5.34526322460442	5.78650559308153	6.2324332801436	0.445927687062067	0.887170055539173	0.655661355351185	0.000403387026381097	3.92237752601795	6.24281469073231	0.36075	0.209	0.2405	0.732419066452055	0.107257319266927	-0.15942665476974	-0.206558121911772	0.352833333333333	0.208833333333333	0.258	0.737331895241808	0.0916489569892521	-0.158624939509024	-0.179679355811154	0.0107406889886066	0.009094000793117	0.00955905658427602	0.0185425674309614	0.021516527850009	0.0521414188515571	0.0251878968161317	0.0106877546828692	0.00909133171032961	0.00978600444213422	0.0148919275474878	0.0164573686345139	0.0407310308662647	0.0193076474643285	2615.39399027785	2050.51491126911	2206.62233144063
441	0.600783761224701	0.52337825988215	0.639568231441049	0.935604644750057	0.508666020896213	0.451293762428426	0.593376587320803	0.24883127441589	0.31806357774365	1.86551119474098	5.16066392392531	5.16719182498127	0.00652790105596068	3.3016806302403	0.567400447209366	0.28510189294866	1.32985354236916	8.16741163427436	0.346	0.20475	0.23675	0.70501276041955	0.0780515664068983	-0.0458936087596876	-0.124359883457661	0.353333333333333	0.209166666666667	0.246833333333333	0.731385811525689	0.0853231279420398	-0.128387510042254	-0.162170568593714	0.0106394830372368	0.0090252116857715	0.00950762410952936	0.0190233349336033	0.0210350397199674	0.0552657180440847	0.0273582064255558	0.010691192414416	0.00909666756518599	0.00964364139493591	0.0149999163883155	0.0169665706580721	0.0422872408086403	0.0202537000425112	2579.74101983663	2027.66890907842	2189.21870134131
442	0.172706019574948	0.131839988914059	0.174128404381547	0.512019454049714	0.260146753231225	0.528517861584963	0.928931967258375	0.0490119616659464	0.385099392114692	4.98761859951992	9.83352479710084	10.2634626304389	0.429937833338045	5.27584403091896	0.397240438358494	0.007954619364682	3.87494342455466	7.43432589434925	0.361	0.21625	0.238	0.692443551379242	0.130403453904365	-0.0382367054863111	-0.10976243802648	0.354833333333333	0.217	0.255333333333333	0.730956634494378	0.139008537757241	-0.0434483332889468	-0.12500693097272	0.0107423088113915	0.0092078966887512	0.00952488118985431	0.018990874007343	0.0217215659847554	0.0533298481680013	0.0247762076904579	0.0107014288641429	0.00921943593716556	0.00975277752467645	0.014677855417872	0.0167115790326162	0.0414292958409895	0.0180178062341524	2615.96555870689	2088.48227654692	2195.05433286041
443	0.760863573682009	0.861064432629837	0.756165018227308	0.200721996188379	0.551926169001356	0.620954551326208	0.687812504457658	0.619546495263212	0.986266447066053	1.16727401359822	2.56551685747763	4.20263015173623	1.6371132942586	3.03535613813801	0.24452822598505	0.161463677377469	0.246505481527493	1.37696272707518	0.3535	0.2105	0.25725	0.69874413238723	0.0650148280444455	-0.205929222598846	-0.254860367584271	0.358333333333333	0.207166666666667	0.252833333333333	0.707869904115445	0.0733613982617584	-0.137677376970123	-0.175333107059836	0.0106923354801002	0.0091179187988055	0.00977670756212835	0.0190035009531982	0.0201469184639723	0.0489150740108855	0.0273043536235926	0.0107248677927685	0.00906451334300508	0.00972119181117003	0.0156287841126766	0.0168314730531325	0.0417590607790011	0.0214240364826523	2598.34557708655	2058.47352118845	2280.64322123547
444	0.173601861924026	0.0837070209250026	0.0234508083391766	0.0248625901838993	0.024273687295677	0.048339617511824	0.126364009455093	0.484913392771401	0.0571920030273381	4.97547442117866	11.1548457409408	16.1882772935787	5.03343155263792	11.2128028724001	3.8981393005306	2.33661335768375	0.487793131802391	13.6791123845575	0.3355	0.19775	0.2525	0.729844197967254	0.104516812304913	0.00553546029756266	-0.0606190838504267	0.354666666666667	0.210333333333333	0.246333333333333	0.721268043389114	0.109879295631678	-0.137901296687896	-0.209293819795199	0.010560569957105	0.00890854364219609	0.00971694831427394	0.0186345589980562	0.0197930820681041	0.0185839571869984	0.0239315450933113	0.0107002971589931	0.00911527043969105	0.00963706633965589	0.0151594455868302	0.0170853938747136	0.0420671865132775	0.0207357879090098	2552.02174429253	1989.06958458237	2260.2601819841
445	0.159666490971511	0.313708446147677	0.409172056885465	0.735518891728207	0.731984101122833	0.4894293407979	0.166487700757793	0.065036456663458	0.592157529889098	5.17142376967604	7.07784159230141	7.19194596635862	0.114104374057206	2.02052219668258	0.477780591991177	1.91428815242762	3.40405244551584	5.55833233615272	0.35825	0.216	0.23875	0.718639965388458	0.0911643737307661	-0.117719968215004	-0.176369732122729	0.3515	0.2045	0.255	0.703429189306756	0.0778140289229891	-0.197793238243394	-0.209706430110047	0.0107243169590011	0.00920404026385094	0.0095351810989249	0.018391514526456	0.0214774698840003	0.0520400715602191	0.0257024940640198	0.0106785247316857	0.009021117740205	0.00974859053959876	0.0156908983730025	0.0165149728744532	0.0409995496062748	0.0216213346125335	2609.61862703412	2087.19388387055	2198.53916171054
446	0.42982319540508	0.339315697949706	0.430477666535978	0.671140614864381	0.376685914699026	0.712318512018799	0.871966768523951	0.114381456975596	0.58881121535685	2.76182272803999	6.80440008264122	6.9846708915793	0.180270808938076	4.22284816353931	0.13597217413917	0.0259727977354487	2.49261606833352	5.58617247069475	0.34525	0.2065	0.251	0.713413083930526	0.111610745255699	-0.00639257193441607	-0.0934777231067068	0.348833333333333	0.207833333333333	0.237166666666667	0.711833491265976	0.0794434194722599	-0.141142505940386	-0.145175207445592	0.0106340378093208	0.00905372077821958	0.00969775867206597	0.018719346353657	0.0202824015415341	0.0534564903741482	0.0243766324021251	0.0106597905707359	0.00907526857422366	0.00951338907699615	0.0153233829687749	0.0172573044716307	0.0433696349138014	0.0212761484184486	2577.82604078418	2037.12943943169	2253.72437042265
447	0.285933128725641	0.248301897195173	0.334749348869005	0.73735650320855	0.380496034181189	0.662245788256583	0.166685309870712	0.969761409277305	0.54377130521967	3.78245829849766	7.86314811022021	7.97561180299817	0.112463692777965	4.19315350450051	0.190807020795546	1.912504590975	0.00143698083229538	5.96560406611741	0.35125	0.204	0.246	0.724206878549774	0.125899014798902	-0.058464433884936	-0.16428501539813	0.347	0.2155	0.246333333333333	0.68614540814774	0.104788485429455	-0.168013334509773	-0.231842492629563	0.0106767839543471	0.0090129138633493	0.00963267326327944	0.0187862466101679	0.0208367640993498	0.0538366946559218	0.0250475889023741	0.0106466978959696	0.00919631236314536	0.00963706633965589	0.0153298876712229	0.0168198909986333	0.0410239878868741	0.0219222269781859	2592.86802344232	2023.59139322315	2231.59150265911
448	0.808719681622902	0.890552764707386	0.912656518565874	0.533664003767551	0.788104252635295	0.516955446202232	0.755129630330875	0.984862084887654	0.846503910799292	0.969135411360185	2.29610327208138	2.68351320262082	0.387409930539434	1.71437779126063	0.419963122078116	0.0972708516110288	0.000360001344233751	3.39224120536291	0.3525	0.20925	0.2455	0.712164664935916	0.106701228163784	-0.109404391747402	-0.129476480329736	0.358833333333333	0.206666666666667	0.245333333333333	0.69562720148264	0.106800276210777	-0.155179159086559	-0.175791807554775	0.0106854557451819	0.00909800008533614	0.00962606906285226	0.018771871027191	0.0208776324395809	0.052271432088295	0.0243269134142445	0.0107281654012953	0.00905642242672919	0.00962386376780943	0.0158747014964598	0.0172675912866855	0.0423901096941661	0.0211939881524101	2595.92206319691	2051.84511909265	2229.34868411274
449	0.296991991942454	0.635168514364429	0.684622559921104	0.483696750323528	0.892967677315094	0.290573254527482	0.911780883539368	0.199864850517011	0.46178013989191	3.68959418439772	4.30728551533684	4.797802566678	0.490517051341158	1.10820838228028	1.11696339409718	0.0122749806632783	1.64336171692958	6.69068495687879	0.34975	0.20675	0.23875	0.704332791857503	0.0998238766946297	-0.0731581377630499	-0.133041905434739	0.3395	0.207666666666667	0.25	0.708378474081016	0.0815074594498953	-0.0818784868155548	-0.156443021507363	0.0106662717679006	0.0090577723735025	0.0095351810989249	0.0190148784849885	0.0211431275858946	0.0542085888768761	0.0262469236185931	0.010591315450948	0.00907258325917202	0.00968487988821878	0.01518953868734	0.01634686481436	0.0427296837514868	0.0214368363534533	2589.16696741916	2038.47482993004	2198.53916171054
450	0.569204055657049	0.756588167614468	0.761152509830884	0.384777249565433	0.709159147796164	0.198174240443194	0.452844395691497	0.621920326973621	0.866360202031882	2.01546037106164	3.40481029471994	4.1601933735983	0.755383078878367	2.14473300253667	1.65577870020934	0.563522623786412	0.243177765922155	3.19536647753803	0.34	0.2	0.248	0.702639195273838	0.0881625095683934	-0.143132688274565	-0.163318040147333	0.3525	0.206166666666667	0.243666666666667	0.724081441696591	0.097867790183412	-0.0776686241424348	-0.156380254500226	0.0105950992474838	0.00894650881685169	0.00965891543205871	0.0192087094343278	0.020173221742143	0.0528178780319322	0.0265542174580645	0.0106854557451819	0.00904831045401003	0.00960170336267704	0.0152620143821534	0.0171157758996903	0.0436999703861709	0.0208948851164471	2564.14191152462	2001.60969415275	2240.50893729177
451	0.170176985500096	0.437438906264811	0.139281364883746	0.0237782620871777	0.201957094766621	0.342487058058416	0.383926683588579	0.0544837280701454	0.406017917227575	5.02222431485643	5.8741130370363	10.984846764437	5.11073372740066	5.96262244958052	0.901099528904524	0.758090734552752	3.69781636184416	7.22318474214162	0.35625	0.21475	0.234	0.707039854528404	0.115426537775794	-0.134339065281816	-0.127127710980089	0.347	0.2075	0.250833333333333	0.686344863931204	0.0943933417154489	-0.161046781398981	-0.216402866941148	0.0107109911500154	0.00918468278978509	0.00946925727904297	0.0186564801844244	0.0217435754658761	0.0526180548269134	0.0239254050394477	0.0106466978959696	0.00906989561699867	0.00969561697910008	0.0157225694207979	0.0165908431770774	0.0416061241994182	0.0222652261722977	2604.92005957976	2080.72975137275	2176.25838386857
452	0.498969602787431	0.550062592839199	0.533869596340694	0.294469874506433	0.451187088398632	0.724495393909551	0.542414181027155	0.198300658225795	0.827682923543461	2.37145915835936	4.95139089167787	6.05046278798181	1.09907189630394	3.67900362962246	0.124226093981633	0.371083644082319	1.65484590874985	3.57068467519867	0.34175	0.2055	0.23625	0.707991879493785	0.106177059051293	-0.155482882957888	-0.169374767721986	0.345166666666667	0.2005	0.2475	0.708034313532157	0.0950498510246415	-0.0763675589530467	-0.165002211645547	0.0106082390677275	0.00903746163789525	0.00950068946446257	0.0188023410924426	0.0209768160211308	0.0533545852997633	0.0259106423601704	0.010633430978364	0.00895488525805845	0.00965238101349169	0.0156769773798652	0.0166835203092759	0.0440283297380445	0.0218730127514236	2568.75769865269	2031.73260659874	2186.87477117112
453	0.92928120055406	0.870871466911697	0.476654392647687	0.0434873339116126	0.191608268736603	0.972571340168817	0.878418913135143	0.526049246101985	0.399262881372972	0.452101467737521	2.4784513307568	6.55480788605928	4.07635655530248	6.10270641832176	0.00118222512537614	0.0234009926116414	0.402017354062991	7.29059844244362	0.3435	0.19975	0.24425	0.733103411377863	0.0583187036087783	-0.195520802384332	-0.246748062478212	0.343833333333333	0.201	0.249833333333333	0.72198747111488	0.0921068323096957	-0.133743544081701	-0.146354247326986	0.0106212183924477	0.00894231240930515	0.0096094817664591	0.0186391525158023	0.0204188870089749	0.0523888151982322	0.0277639345416564	0.0106236724968238	0.00896323991840659	0.00968272673594406	0.0153729593863493	0.01652572496485	0.0429244833416771	0.020312789603974	2573.31903073568	2000.22261829733	2223.71800214401
454	0.087984393982238	0.00358276762156727	0.00690281376918597	0.78425043688451	0.0117661662105229	0.0976767276930758	0.156803408147607	0.0806881544969793	0.0165400059865574	6.54293892251735	19.3696932551757	19.4446510643975	0.0749578092218144	12.9017121418801	2.74307363471598	2.00478612465304	3.05098576721321	17.1359933260442	0.35475	0.20725	0.24075	0.674725989898594	0.0601551032492358	-0.0780548238191352	-0.180762220676977	0.338666666666667	0.195666666666667	0.256166666666667	0.726948094832057	0.0998267549992179	-0.145423704800977	-0.19273966673342	0.0107008631888504	0.00906585978585751	0.00956244942310728	0.0197073776130787	0.0211077078663928	0.0537589130588652	0.0294580658918774	0.0105849798619136	0.00887299138392238	0.00976321222417319	0.0154415047964188	0.016092454093554	0.0427683380680382	0.0208079870974544	2601.35035904427	2041.16103923985	2207.77158750258
455	0.279853727052903	0.10139387503533	0.0462311342255481	0.0548365252039201	0.0333982767917284	0.0584329672788287	0.538078176017288	0.623338243891608	0.100087076946365	3.83489096876292	10.6045706446203	14.2916205683578	3.6870499237375	10.4567295995948	3.58131247909841	0.379113280505408	0.241203483208665	12.0143765809841	0.3525	0.20875	0.251	0.700349762757186	0.130889712820038	-0.122092803633799	-0.217664203768111	0.334166666666667	0.203666666666667	0.246666666666667	0.679234331574885	0.0724956091108989	-0.0710787744475572	-0.132694579019317	0.0106854557451819	0.0090899963017805	0.00969775867206597	0.0190499402697379	0.0206082019256553	0.0513997491788717	0.0257176395013999	0.0105501329579533	0.00900743274746628	0.00964145164931423	0.0157388026880289	0.0162905999561652	0.0437666919178022	0.0229618035165917	2595.92206319691	2049.1831912174	2253.72437042265
456	0.454246776833443	0.674921464636489	0.0516743020376354	0.00160026757042844	0.0228621978714625	0.123389151337457	0.645353813624748	0.903107169606669	0.258448146623923	2.61854995624162	4.01296748078312	13.972407089841	9.95943960905788	11.3538571335994	2.37376491173563	0.211808223595654	0.0148199401410238	8.92003751869517	0.342	0.209	0.25575	0.725499688469391	0.107162330609107	-0.101984835257883	-0.0864513384025403	0.357	0.212833333333333	0.254666666666667	0.733290610270609	0.0819392381704467	-0.142075484390211	-0.200192768826166	0.0106101030694132	0.009094000793117	0.00975800071935945	0.0182248746261523	0.0198821921166614	0.0510526668471467	0.0215591358817567	0.010716012152766	0.00915475600748355	0.00974439605131997	0.0148688126943413	0.0167235845536613	0.0408196145586946	0.0202073816673357	2569.41264837867	2050.51491126911	2274.25777309563
457	0.995369753112268	0.941109504189075	0.967692484266715	0.753593098602788	0.775859388262887	0.804459373520672	0.86595850747032	0.961985897289732	0.790718615947732	0.0680915256198205	1.75108715769602	1.84962358453777	0.098536426841747	1.78153205891795	0.0612958648507629	0.028491487586507	0.00227163299132371	3.90441680146342	0.35525	0.21625	0.24175	0.713124630209319	0.113033777579708	-0.115330251353671	-0.181298973077875	0.352833333333333	0.214833333333333	0.242166666666667	0.708703551314458	0.0779890775865628	-0.147839000182052	-0.208764292508898	0.0107042519241013	0.0092078966887512	0.0095759761073848	0.0184166454643198	0.0212250438828244	0.0516268421337111	0.0251387681143368	0.0106877546828692	0.00918597720439752	0.00958159118079503	0.0151272791025108	0.017151096789791	0.0418380652237665	0.0218984870918136	2602.54462421414	2088.48227654692	2212.35494448531
458	0.142236953262473	0.324409330833179	0.406278855743326	0.610838942273136	0.776134150637703	0.29483536646926	0.221357630272905	0.598250069284996	0.256560695116508	5.44056613069552	6.96163963129948	7.22059470685781	0.258955075558333	1.78002857616229	1.09740926346421	1.49554811197231	0.277643283046928	8.94593983925924	0.36325	0.20925	0.254	0.729812767153069	0.0648280117128768	-0.176860679709533	-0.187795297602975	0.353	0.2195	0.249333333333333	0.723037963995623	0.0856624633457937	-0.162551540335023	-0.163223120800241	0.0107567454435005	0.00909800008533614	0.00973598452635113	0.0186520420473424	0.0207289122990364	0.0500148468256289	0.0251290343430695	0.0106889020162576	0.0092575767003672	0.00967625578796614	0.0146685292214354	0.0168402550042955	0.0403220721472782	0.0194206221586113	2621.06094446781	2051.84511909265	2266.74830962969
459	0.953642458203274	0.652087722751535	0.343085796745931	0.0543960433228865	0.109568712660453	0.624302846469857	1	0.85766217443073	0.0536989207941675	0.333331871017435	4.18180959271922	7.88231332719806	3.70050373447884	7.54898145618063	0.239866092593729	0	0.0321667489279207	13.8615720360473	0.34175	0.2045	0.24825	0.673150642145251	0.111135406973637	-0.0791083932714294	-0.223640774507693	0.3465	0.2045	0.249833333333333	0.721889243845725	0.121067065295867	-0.112709331702858	-0.16388078549344	0.0106082390677275	0.009021117740205	0.00966217613034387	0.0195479425612819	0.0202945116039538	0.0531209856802736	0.0282466364655182	0.0106430969532546	0.009021117740205	0.00968272673594406	0.0152578075963416	0.0166709534964488	0.0427579544893198	0.0199218704005906	2568.75769865269	2026.31127435448	2241.61757476475
460	0.283762342486554	0.604224361734869	0.571177766535156	0.274281733890555	0.748167217748079	0.0556777274328095	0.322652886707669	0.836318854998911	0.654937277036073	3.80106444276316	4.53838562432065	5.73359272101879	1.19520709669814	1.93252827825563	3.66167215254427	0.978162459647137	0.0426853615426808	5.04118347669163	0.363	0.2105	0.252	0.724064141397744	0.0998236170011506	-0.0762571374126976	-0.128790421900308	0.344333333333333	0.202333333333333	0.253833333333333	0.700981155636928	0.103728604221975	-0.101092465753892	-0.108408149778827	0.0107551539583743	0.0091179187988055	0.00971056885943285	0.0187065463526284	0.0209206761132176	0.0517068450166152	0.0239539963556687	0.0106273427841474	0.00898541299001211	0.00973387694042085	0.0156869981449857	0.0163878409697379	0.0427496375235387	0.0199674898785066	2620.49911817811	2058.47352118845	2258.0868856174
461	0.347274021247026	0.551500698979668	0.596418222686355	0.445254630521983	0.695316149690887	0.945421327409017	0.144548867699337	0.537592739832023	0.560795941072624	3.30264973462181	4.94023753987858	5.52294091582007	0.582703375941492	2.22029118119826	0.00468645052205829	2.12885318514964	0.380019613297918	5.82102612418618	0.35	0.21425	0.24275	0.728930859431722	0.114315679958779	-0.0145818817242756	-0.0849347334541105	0.350666666666667	0.202166666666667	0.248166666666667	0.716858864215561	0.0950073873391777	-0.0632053610182337	-0.134268208175103	0.0106680318452715	0.00917690451831494	0.00958943154460546	0.0180528352627887	0.0209526031088351	0.0532850309750878	0.0232268502440321	0.0106727096439166	0.00898264976363689	0.00966108971277724	0.0155528839430851	0.0168366344953073	0.0438927068462722	0.0209477022906108	2589.78655613853	2078.13372951506	2216.91648009573
462	0.190155840432374	0.229758551417997	0.307156692520868	0.670367305996303	0.472469633654997	0.864220874619734	0.102085679137654	0.567465950722081	0.347453529976097	4.76102772877857	8.11556324075718	8.29673601751711	0.181172776759922	3.53570828873853	0.0292422574329976	2.67265370454152	0.32694093842656	7.8340613222771	0.3525	0.199	0.2395	0.759426643808043	0.087547526708681	-0.160710953437241	-0.198511129420098	0.350833333333333	0.2125	0.2445	0.702774039559529	0.0969505519206789	-0.133872373805401	-0.20486338876548	0.0106854557451819	0.00892969034652616	0.00954544041500224	0.0182406584527472	0.0211786574098772	0.0538430251780851	0.0251772199878849	0.0106738755186236	0.00914952085444549	0.00961280802050158	0.015294786495228	0.0170179099539502	0.0420574716810913	0.0216542524459303	2595.92206319691	1996.05200104083	2202.0116107959
463	0.906485886734788	0.914615849886021	0.865347696285969	0.283312744737366	0.618005954857759	0.553918769536661	0.56656649567238	0.763664543473406	0.947285928599124	0.555738710285368	2.05452887194042	3.20565878212074	1.15112991018032	2.64992007183537	0.350343460948352	0.328461371891535	0.0904037135842373	2.21035971882931	0.34975	0.21075	0.22875	0.724534567023316	0.104170800759727	-0.102873493321507	-0.118112404228987	0.344	0.206	0.231333333333333	0.697853138703395	0.0895418826417419	-0.143125580823165	-0.176602289466961	0.0106662717679006	0.00912188703951002	0.0093944582958964	0.0183437616807288	0.0217693660891387	0.0545573190436418	0.0245426150061492	0.0106248973746625	0.00904560177410701	0.00943152097516957	0.0155457376998914	0.017405415924727	0.0442684111573405	0.0227170739228082	2589.16696741916	2059.79468343497	2151.04614207369
[truncated: 538 more rows]
[truncated: 143 more columns]
