# Supplementary material for: Powerful testing via hierarchical linkage disequilibrium in haplotype association studies
Source: Biom J. 2019 Jan 28;61(3):747–68. doi: 10.1002/bimj.201800053 (PMC6637384; doi:10.1002/bimj.201800053)
Supplement: Supplementary file 1 — Supporting Information [file BIMJ-61-747-s001.zip › reproducibility/simulation/intermediate_results/11.txt]

1	3.24935458057978e-07	2.93903084816451e-06	1.84249657446349e-05	3.39340561430913e-05	0.74080793764051	0.708111032766649	0.405097729395497	0.0172991980462911	0.00246447035603424	0.000547086654527988	0.00349160329139724	2.20736092692084e-05	6.51245137887434e-05	0.00024707235878781	0.000380142097079266	0.000995474024099849	35.7552323093623	44.2738178647051	47.1116966527406	47.2211144531611	0.109417800420488	2.94729658845608	11.4658821437988	5.66576222593267	9.16678574880098	11.9479117102019	8.5309347501825	48.3807215419234	0.062	0.2085	0.35775	0.48475	0.0167777378153775	-0.064489814351824	-0.00181415330754303	-0.128584576417883	0.0179613576666341	-0.00530163069232688	-0.0686001014162309	-0.0773001802276255	0.164187706853013	0.0376633956563551	-0.0475987872210201	0.0508333333333333	0.184	0.324333333333333	0.455	0.0196256612177597	-0.0497557413329726
2	8.73219238494299e-14	1.2704755525849e-11	3.25123499217765e-10	6.28578197965013e-10	0.478876032262442	0.856847772043288	0.755389140122476	0.153363934432165	2.91827327722651e-06	8.48128944797226e-06	2.54574081812944e-06	1.91198919265651e-09	1.62763330774262e-09	7.72132679264098e-09	3.12835741854305e-08	9.99672004721587e-08	67.2268323786848	72.8047261281899	74.2472340444874	74.7486559098834	0.501421865395969	1.94392978169344	7.52182353119861	2.03846901693623	21.8695554063779	19.8261833860706	22.1316775345422	70.0225943656584	0.056	0.21925	0.3615	0.49525	-0.0430028642935056	-0.0737889500625619	-0.0264573549155318	0.010656896794812	-0.0398905118684253	-0.00158003302723977	-0.250662584887895	0.210666783292418	-0.0560551768312125	0.0386248334624143	0.372227424832456	0.0495	0.181166666666667	0.3185	0.447333333333333	-0.0707382420381766	0.0860097569284685
3	4.37384098110881e-08	1.17045557512167e-05	6.87155353070612e-05	0.000109039544745484	0.514024811055711	0.682542842166437	0.968571831490824	0.440468038308616	0.00308417147730039	0.00410158708997128	1.71112159685991e-06	3.01970892689187e-05	4.42651266885256e-07	1.99644090724789e-06	1.41296962496797e-06	4.45521398542002e-06	39.9780791065641	40.910247691827	43.5975556641788	44.0234209182599	0.425865254081145	3.11317322643299	4.04534181169583	0.595062742407208	8.75699298197833	8.23828493609653	22.8948222726867	47.536641623225	0.054	0.21125	0.35475	0.49825	-0.123384890573608	0.0313985569694714	-0.0429465900501416	0.0187779781081271	0.021177384513645	0.00982054291553916	0.0136931998033327	-0.176887527162695	-0.104742557768934	-0.0133097293061176	0.0323045054036166	0.0505	0.187166666666667	0.327	0.4495	0.00117189445468885	0.0192015994626433
4	4.94038059731681e-11	5.52390905090593e-09	1.14394771931788e-08	2.46427802206284e-08	0.749144664831619	0.237745246325062	0.38834592745094	0.268515968263461	0.000360508762703572	1.04049156208941e-05	5.01986964403507e-06	1.15474837299356e-08	1.89404537925606e-09	3.59424414742879e-09	3.81153458253295e-08	5.15725382376351e-08	54.1310719946996	59.0316393153626	65.7065789784465	65.8088301662574	0.102251187810907	6.77719085089484	11.6777581715578	1.22431255771062	12.7265094765626	19.4356038552942	20.8296908402535	65.6837590103953	0.05625	0.20275	0.3535	0.497	-0.0135641427546801	-0.0570490932501881	0.0810699190479097	-0.0442583973770675	0.0243496399697132	-0.020998692180062	-0.0191961216564479	0.0601709949398196	0.150425640239636	0.0823209193040334	-0.0768730998663369	0.0511666666666667	0.174333333333333	0.311166666666667	0.4505	-0.0844608777434848	0.0542358210276404
5	1.61547716645831e-14	5.40715024548031e-12	1.17363254459151e-10	2.25325428332958e-10	0.457539446805637	0.777312854253793	0.837299317509319	0.0356570299440771	0.0724095900926064	4.06166188917705e-07	1.46331575185801e-09	1.81931437317587e-14	5.68865488201662e-14	3.57257208733058e-13	9.43250686173527e-13	4.0177597682252e-12	70.6994964136393	74.7144652347852	76.6571264292652	77.2090336585607	0.551907229295466	2.49456842377549	6.50953724492138	4.41343224028151	3.22753532401111	25.6648107533401	36.5826070327203	99.2377450343567	0.061	0.20475	0.35525	0.50075	-0.0391974323430968	-0.00785720128588294	0.00670031874158588	-0.0651213413785366	0.0217446992851117	-0.0331181976734765	-0.11149668849872	-0.0705312840393861	-0.0457387265306927	0.054300699968678	0.0768740272616683	0.0511666666666667	0.190166666666667	0.306666666666667	0.439166666666667	-0.0921546575498227	0.00400997322324368
6	5.0929941561993e-09	5.24812481192104e-07	5.82207138537684e-06	5.16137084113357e-06	0.146035878808434	0.572966818690702	0.735148997144463	0.325871649590409	0.000431256651180772	4.72522799777532e-06	0.00138276725240177	8.83693324467721e-06	3.63470263597374e-07	1.65398782265509e-06	2.07854441823729e-06	6.53174587230066e-06	44.4826643799024	48.3987365333669	50.1235670847454	52.2367438939473	2.11317680920183	3.83800736058038	7.75407951404486	0.965234156301449	12.3916558559195	20.945555600947	10.2286381005615	50.8203610567522	0.05775	0.2205	0.356	0.48825	-0.234331714422506	0.0656436010947389	-0.0246995938223919	0.00882233384781352	0.020744841137118	-0.00182399456042414	-0.203743090490296	0.0515073174068987	-0.0422792707927014	-0.0365417562021395	-0.327875043935303	0.0531666666666667	0.1915	0.312	0.455666666666667	-0.148787235517155	-0.0655905672129213
7	2.57583697404972e-12	2.17335169642808e-10	3.89085865743398e-09	5.82127885684602e-09	0.30808682145632	0.709115344433441	0.611902926236823	0.0329414241018462	1.39697118005888e-05	8.68996315701063e-05	1.46358367355799e-06	3.99928282238921e-10	1.12773032907226e-08	2.3983856201842e-08	1.89365185077896e-07	2.79827183765916e-07	60.2455736859411	66.413021303495	68.3149425812153	69.3538022915964	1.03885971038108	2.94078098810132	9.10822860565531	4.54882087927399	18.8732613199809	15.4019269910277	23.1952503071388	75.8349670577057	0.05625	0.21325	0.35325	0.50125	-0.0412798299856502	0.010446781411519	0.0465079323392236	-0.0243008706251231	0.0856392016801961	0.0351015312851368	0.0951313936662312	-0.0846608844110252	-0.0190625538029145	0.0115746997708979	-0.00505576566121107	0.0466666666666667	0.178166666666667	0.3155	0.452166666666667	0.000496426740251998	-0.0264898136989965
8	3.13593741508258e-23	1.0276008638712e-20	1.19855963768737e-19	2.29473010932614e-19	0.307857616296318	0.284620337597802	0.293493428614156	0.00153541198261791	2.83123037081142e-06	1.03931109574504e-09	3.67810329733208e-11	1.10308906344267e-22	5.08973284394341e-18	1.30208147251448e-17	1.34614044145864e-16	2.23595737909977e-16	111.714139121184	118.483120636985	123.671724338128	124.711568939383	1.03984460125503	6.22844830239774	12.9974298181987	10.0356279201465	21.9276636110517	37.2496975575159	43.7780325801778	141.618154162277	0.061	0.215	0.36975	0.5005	-0.00876924889152001	-0.0135119748698315	-0.0337531831133845	0.046157345237784	0.00365367695584092	0.0118466581949807	0.0161589400434777	-0.048960447023484	0.00979678975603134	0.0643347595679568	-0.151543380965003	0.0465	0.177166666666667	0.310833333333333	0.433166666666667	0.0155379168931392	0.00144318073468683
9	5.09027090901966e-11	1.44131184471126e-11	9.90068227908801e-11	1.35457119139672e-10	0.242528973329921	0.315898411230399	0.0113173768946113	0.219158244834854	1.2246134413985e-06	1.96430200115402e-05	0.00071084304199568	8.28001383346436e-11	8.53705256148892e-07	3.1586457913363e-06	5.39410998155374e-06	1.39117590376196e-05	54.0690847523001	72.5221975188615	77.0580973851975	78.4239312600985	1.365833874901	5.90173374123697	24.3548465077984	1.5098744523084	23.538149640628	18.2235954972202	11.460679474505	77.4791296128621	0.057	0.21875	0.35575	0.492	-0.238090129406428	0.0537212011393655	-0.0461232221170221	0.049179763097166	0.0528689196853884	-0.0201624232559849	-0.227307871668429	0.0574273883545861	0.0179229961367738	0.0655350726265325	0.266384628620417	0.0513333333333333	0.179333333333333	0.314666666666667	0.4575	0.0386366252159588	-0.0197848805691794
10	6.17589570234235e-17	9.24702654327736e-14	1.20528049497669e-12	2.18431241650519e-12	0.364671804201431	0.49075165473217	0.871074921703694	0.0285650937103998	5.87725711031134e-08	7.09912959515751e-08	1.04229552926694e-05	2.66200721774697e-12	5.92124304382176e-11	3.25428346679214e-10	2.54363987116854e-10	9.57750982970814e-10	82.1248960554003	83.7397525449051	87.3373211509606	88.1590615528039	0.821740401843272	4.41930900789885	6.03416549740359	4.79363432601986	29.4034615177043	29.0374834393442	19.4322953823503	87.6968917236878	0.06125	0.22375	0.361	0.49675	0.00619577153021361	0.0163256062886692	0.0348450851810965	0.0295464323758252	-0.0148324762220579	-0.018555738924296	0.0636941580083231	-0.118965907937042	0.0457071630017783	-0.0155213999581313	0.0742379237452534	0.051	0.1795	0.309166666666667	0.451833333333333	-0.144327653774665	0.0160607521906124
11	1.88689276818527e-16	1.58229316856383e-13	3.65642905165622e-13	8.89070963533049e-13	0.680922343770758	0.173537702313967	0.493167829944504	0.00116995515228647	7.08599518100626e-07	2.92615609808083e-05	1.13288611877031e-07	4.43078802477533e-13	3.04689293581162e-10	1.49025479838568e-09	5.44265405515243e-10	1.86297675134684e-09	79.8360002332556	82.5542421836362	90.0855657378779	90.2546551536216	0.169089415743656	7.70041296998534	10.418654920366	10.5372002679001	24.5915998348901	17.4651975614943	28.1324792125342	91.8729463822286	0.061	0.22325	0.35075	0.4955	-0.0454117365713269	0.0531488415963554	-0.0157455120057913	-0.0326285245476213	0.0122492275841898	-0.00601564995859148	-0.0766872532313931	-0.143237259397377	0.172612931872111	0.0386049659007832	-0.0798310788446499	0.0461666666666667	0.182666666666667	0.310666666666667	0.4415	0.0371011812103008	0.0259155929851471
12	9.99751609669618e-10	3.77534891920614e-08	1.69321266450365e-07	2.33466762903444e-07	0.293128522761009	0.345999740999834	0.340436582390002	0.00224346425467442	0.000376317429721962	0.000207619019060448	0.000358987463532554	7.89798138926766e-07	4.38551919606581e-06	1.59586587304722e-05	7.83916195293634e-06	1.98677961869629e-05	47.8799733272899	54.5846584924075	59.0897888355394	60.1949852841062	1.10519644856686	5.61032679169875	12.3150119568163	9.3388486950571	12.6462616110712	13.7608420252855	12.7344182922261	57.0981097768494	0.058	0.215	0.36125	0.4855	-0.0978238640152291	-0.00966533891056216	0.153852592405129	-0.00217307623543006	-0.0180351230755516	0.0409615233770242	0.171176831427594	0.134480194846375	0.0379959939880984	0.0428344697847619	-0.106214831787825	0.0443333333333333	0.186	0.325333333333333	0.449166666666667	-0.00962303139235377	0.0192719408202659
13	6.62736998204694e-11	4.07337663940129e-08	6.13321911716258e-08	1.27122068939592e-07	0.725643891934002	0.198120963871444	0.695020936691868	0.0118095354708995	7.26879753449512e-06	0.00205484073446555	2.90595337703499e-05	1.52068257370436e-08	3.08431212849086e-06	7.27948750321775e-06	3.11694133918247e-05	4.05876318029436e-05	53.5217098273206	54.4077491054049	61.6014647491247	61.7246137816182	0.123149032493529	7.3168646762133	8.20290395429765	6.33924174686263	20.1211614193453	9.49989127330809	17.4783685088441	66.9993656221527	0.05825	0.21425	0.3575	0.49225	0.0332029793649268	0.00469501628207925	0.0702068773526097	-0.063235890419361	-0.00914592197348136	0.0111316491256634	-0.26475634235002	-0.0384877276591883	-0.0846020082638826	0.00257096650314166	-0.051959675175214	0.0468333333333333	0.178	0.327666666666667	0.449666666666667	0.00858265307044121	-0.0225310282871211
14	6.19907972418068e-11	4.8464585787205e-08	2.58450455317494e-07	1.12984662349953e-07	0.0459448178289068	0.155279106565028	0.680749247421404	0.121393203910898	4.95707333414146e-06	0.000595391337271365	1.96444775782847e-05	9.1021255937279e-09	9.65428352248503e-07	2.0500350475913e-06	4.17814569584109e-06	6.6165339356471e-06	53.6603106608163	54.0027905189563	58.0365772618607	62.0201937379388	3.98361647607817	8.01740321898251	8.3598830771225	2.39925301119911	20.8538018794752	11.7903314504601	18.2234541710095	68.2599980262876	0.061	0.216	0.3495	0.4965	-0.0323313750875707	0.0423538471709266	-0.00947653946651892	-0.00982946236957124	-0.0255781669702774	0.0140547132694577	-0.109737208403155	-0.139485838779836	0.132676720826625	0.0410246506351632	0.273491975786371	0.0536666666666667	0.179	0.3165	0.453	-0.0284213862642435	0.0185600505465584
15	1.94483956322787e-14	9.59009579500267e-13	6.46360259554464e-12	1.09274861443617e-11	0.332400175911491	0.324093369946926	0.22930528029917	0.00529307679620269	2.2616691415908e-05	6.95097621549016e-05	3.59299643666732e-08	4.32612218973611e-11	4.36886162967449e-10	2.37507666184214e-09	4.96968655986575e-09	1.83196166705859e-08	70.3178718464187	78.5645696042557	83.4454016233576	84.3849260541028	0.939524430745223	5.82035644984717	14.0670542076841	7.7764822280169	17.9551897963447	15.8241466791751	30.3575828693065	81.1363649981447	0.0655	0.21325	0.356	0.49525	0.0685510184343181	0.0280052384714889	-0.0289297581475854	0.00971269230448664	-0.00106109717921881	0.0539318412620808	-0.0866835789316185	-0.0542947611158168	-0.055021238485578	0.0734539968958145	0.266091392957426	0.0521666666666667	0.179	0.317666666666667	0.439166666666667	-0.14327899044928	0.0354721141806426
16	1.74603981180403e-07	2.84885394787857e-05	7.59917130536319e-05	0.000105798284655656	0.376556489940594	0.369815218437261	0.795720396594573	0.257381546686195	0.00132089813897385	0.00541552778724263	3.03042419579558e-05	6.55633936231116e-05	8.873270094542e-06	3.49664496038329e-05	5.19218296728278e-05	0.000141725477481983	37.0656853619148	38.7140368011387	43.3251790198556	44.1070927547989	0.781913734943373	5.39305595366022	7.04140739288414	1.28278665257403	10.3130916363225	7.73517622415602	17.3986419411303	45.4264947972206	0.0555	0.2165	0.343	0.495	0.011129129490501	-0.0150512969333298	0.0991005384171339	-0.00686187666624324	-0.0318848815051189	-0.000206161473699743	-0.166113779734845	0.279768792640541	0.0021285875855788	-0.00216583444379586	-0.17989452372984	0.0503333333333333	0.190166666666667	0.316333333333333	0.4525	-0.0597335784614168	0.0264866969215203
17	1.25412647579908e-07	1.05375294068919e-06	7.23715814350897e-06	1.30538918625606e-05	0.634218308548097	0.692698038487082	0.361968131963039	0.0193700593143133	6.85023591070582e-05	0.152259216309911	0.000132304509435248	1.07038174695683e-07	6.60790043879133e-05	0.000127962739663491	0.000493898128035393	0.000719460432100736	37.7628862949277	46.7379314334758	49.5588186361638	49.7852023546802	0.226383718516445	3.04727092120447	12.0223160597525	5.46779409967394	15.8517720460914	2.04946969442972	14.6086691355667	60.2270345498898	0.0585	0.21325	0.33825	0.48725	0.0277184421213641	0.0184174188213623	0.0832092648000828	0.0238701949611616	-0.0135324069678991	0.00396144976773734	-0.149971891372606	-0.160797626523885	0.143027929622408	0.00106505918472115	0.0489336993488298	0.0478333333333333	0.181	0.3245	0.448333333333333	-0.0567351646188876	-0.108767530698655
18	2.33590098964853e-12	1.43387229133158e-10	4.74363846004589e-09	8.87409306963425e-09	0.486148492826034	0.965073070934513	0.724493116655379	0.0657313877512708	0.00611021506286876	1.81638677457513e-06	2.07804418602246e-07	3.10986806197741e-09	4.41376808415198e-11	2.34840440984125e-10	2.6303992752325e-10	9.55503037479824e-10	60.4476083906411	67.3537723843037	67.8371455184388	68.3221849322363	0.485039413797494	0.96841254793253	7.87457654159516	3.38652394002747	7.51750802087736	22.7800801494468	26.9591190247247	70.8818190113214	0.06475	0.20875	0.3655	0.50375	-0.167683858153822	-0.0703881141933582	-0.0955873333350579	0.0166268182235177	0.0201989378484672	-0.00337486751610411	0.0127164787277248	0.0980938792698768	-0.015445859561766	0.0148874471125632	0.110339171144322	0.0558333333333333	0.1865	0.319333333333333	0.450833333333333	0.0349342460566098	0.0352112836389779
19	3.0207548662914e-11	1.16511119098472e-09	1.43433508264477e-08	2.59857422268502e-08	0.470466149193207	0.687535682366478	0.483721272280841	0.116766061903731	2.40696412881201e-07	0.000336592659044864	0.000660264898130448	3.80105553374709e-12	7.82215251009252e-07	1.07947111129906e-06	3.46171765350651e-06	3.66133766842598e-06	55.150956423844	62.5969041750213	65.1567882909221	65.6776692089261	0.520880918003968	3.08076503390475	10.5267127850821	2.46017110383127	26.6751568904401	12.8549224315811	11.5978956040672	86.8635165930841	0.0595	0.22175	0.35525	0.483	0.0443910269026744	-0.089279428941418	-0.0169989517829582	-0.0225538948392771	-0.0640047148610687	-0.0325543426593205	0.010315229322159	-0.160532754350049	-0.0332095977654404	0.0226051416349511	0.0730960258762647	0.0521666666666667	0.179666666666667	0.320666666666667	0.448333333333333	-0.146458268582919	0.0594018968581492
20	2.49510521081451e-16	2.85004779474315e-14	6.14575869579319e-13	7.62926228831621e-13	0.189704510695194	0.509975133925961	0.414630345091409	0.0201080796601868	4.59974091576049e-05	2.61374726907188e-09	3.62416850674536e-06	4.00386346120266e-16	1.59486746292192e-12	9.34677971607384e-12	2.60920668267557e-11	1.03510575373527e-10	79.2631521829971	86.3315357941246	88.8906961367393	90.6106070662208	1.71991092948156	4.27907127209619	11.3474548832237	5.4024868993356	16.6063232695869	35.4522913578876	21.4540124310861	107.94022633241	0.05825	0.219	0.3615	0.51275	-0.0397144827081957	0.0387908479865545	0.0310867610972167	-0.024228762690027	0.0581613505318245	-0.0289123462191963	-0.0286338710361491	0.0764507766167951	0.132903832501557	0.0429231449800375	-0.0862558741724443	0.0476666666666667	0.185666666666667	0.304333333333333	0.4655	-0.114890081893907	-0.0578985896272317
21	2.42714851134214e-13	2.35038627419516e-10	9.86463093366647e-10	1.34659500421986e-09	0.253258937804968	0.24590971822448	0.731913518133365	0.0172850055855575	0.00180037282928417	8.52907069809352e-06	2.65337796241749e-08	5.36746503408156e-11	3.0046593902792e-11	1.32752857251052e-10	7.50046448116477e-10	2.2314541516157e-09	65.1204617062394	66.2356966365041	71.6060091643812	72.9112456074799	1.30523644309869	6.6755489709758	7.7907839012405	5.66720190379783	9.74268952153943	19.8154449085032	30.9457843836553	80.6250867882247	0.06675	0.2105	0.3565	0.5015	0.00852269534851828	-0.00194961944340434	0.0232942675762739	0.0273552007312386	0.0112815255231826	-0.00720395289274915	0.120208942144602	-0.0018475091127621	0.0557209018993596	-0.0351859510684503	-0.109476888852689	0.0551666666666667	0.185166666666667	0.313666666666667	0.444833333333333	-0.0210443376682112	0.00518007145320885
22	1.51951780401565e-08	1.26437883856936e-06	6.40716562613514e-06	1.25989278532796e-05	0.947265655922322	0.611680348086965	0.741293614970623	0.00715115791155948	0.00394232938167392	0.00106632463517291	3.60045151228104e-05	9.82855692762788e-07	2.01813907757519e-06	7.06051860638029e-06	2.01540126983948e-05	4.83579222171945e-05	42.195528252545	46.3020031734341	49.8752239877795	49.879598605221	0.00437461744149914	3.5775954317869	7.68407035267592	7.23460406863705	8.31018876309827	10.7087080326946	17.0711824280297	56.5378125065808	0.06	0.208	0.34725	0.49175	0.0425050698383249	-0.0880908817920091	0.0982147415569586	0.0240973037499431	-0.0125533655852996	0.0339388299323746	0.0414907615993996	0.0108051082509715	0.121977884762477	-0.0574033687399527	0.0110856714593728	0.0476666666666667	0.184666666666667	0.315833333333333	0.449666666666667	0.0093721541421042	0.00852829195301685
23	7.41361802769997e-13	2.35565630980707e-10	6.83327967485769e-10	1.5975266220356e-09	0.898643544956159	0.281075951884955	0.559339678719286	0.407851165568147	8.35570165855832e-05	6.9642425839911e-09	0.000167502248667565	1.31904928439341e-08	6.17037188012816e-11	3.3376046578395e-10	2.1478947605914e-10	8.10899811330509e-10	62.8174299876991	66.2306241511033	72.4816504647461	72.4978748737849	0.0162244090388413	6.26725072268164	9.68044488608575	0.685055886116061	15.4760566222303	33.5447688027143	14.1644879237901	67.3492788326638	0.0565	0.2125	0.36825	0.4895	-0.0421459051449009	0.0544679933388228	-0.023746516221569	0.0390987041928446	-0.000180477097099346	0.0132538878154373	0.161033716733573	0.00188580832986397	0.0823707427106624	-0.0638947925870356	0.110635194414553	0.0526666666666667	0.180666666666667	0.312333333333333	0.451166666666667	-0.0891591786579004	0.0566163075198945
24	2.02285129523826e-09	1.8368718561913e-07	2.25775374357043e-07	1.18897673010341e-07	0.0606811009612949	0.0511582504459295	0.161489759814796	0.00515362339662695	0.0086530404823731	0.00260874405660749	1.41172058464878e-06	1.39442822002575e-05	1.6223540599977e-07	7.18100098881528e-07	4.02958138616582e-07	1.25481509839027e-06	46.4106613463373	50.8811379488179	58.373673487964	61.8923441108418	3.51867062287783	11.0112061620239	15.4816827645045	7.82472688017788	6.89307265860407	9.06271448880034	23.2646354704684	49.609475484536	0.0635	0.20275	0.3585	0.48925	-0.0485348079680106	0.0855627817920342	-0.0182628667577418	-0.0197549362451729	0.031911470608037	0.00875927504203147	0.206121210143567	0.269710145960741	0.0931826751948908	0.0180921005833383	-0.0935897272824604	0.0503333333333333	0.181666666666667	0.329333333333333	0.440166666666667	0.00461280319428528	0.0421796404513768
25	2.26496263856597e-08	4.37863994851867e-07	2.0111484375614e-07	3.42724882616277e-07	0.453360427512152	0.0647761148668901	0.0847655676583296	0.0398666389391335	0.15210011130777	0.00023470154457502	4.23929983767448e-06	1.25659327556596e-06	5.85254925344989e-08	2.80757176869823e-07	7.99108006948153e-08	2.74984555807141e-07	41.3589781812625	48.8286059082748	58.6617767707939	59.2240135103566	0.56223673956265	10.3954076020818	17.8650353290941	4.22355127401352	2.05106149375388	13.5306276200899	21.1534834750473	55.9065194099381	0.05625	0.20125	0.3565	0.4925	0.0318266676782229	-0.00265002316853029	-0.0163564796590413	-0.0626512097029574	0.0355844695055708	0.0078693126870301	-0.24099032273918	0.174183878385263	-0.00189881147018115	-0.0274557295608943	0.00125308406277404	0.047	0.189666666666667	0.321	0.445666666666667	-0.214755462755275	-0.0720472581930329
26	2.46098576465946e-14	2.97083014809926e-11	1.18270849482925e-09	1.03405407485385e-09	0.123162599044495	0.75387211116314	0.977512383712369	0.023881552563423	0.00744538489993327	0.00227035157386059	3.78053365067548e-12	8.93495995682024e-11	8.25840351100353e-13	4.0785460072189e-12	2.34426317445469e-11	7.7860391268742e-11	69.8336709092691	70.8999595116329	71.1725529368996	73.5491878129324	2.37663487603277	2.64922830129944	3.71551690366323	5.1032140892612	7.16224751545997	9.31701825539312	48.2351346738178	79.4147061727513	0.0625	0.20925	0.35125	0.51075	-0.0250732343451016	-0.0320292294349973	-0.0132156709069939	-0.0237975981226454	0.0134366353070214	-0.000838914429510252	0.00328471065136127	0.0785805833522723	-0.0884293671039842	-0.0295946149491618	0.1960060656573	0.0518333333333333	0.1875	0.321833333333333	0.44	-0.0224902035988021	-0.0308785230608404
27	1.58634093038413e-16	6.39075320688298e-14	1.35881484103296e-13	3.17150216201519e-13	0.589355957156544	0.151120725326577	0.330313632743232	0.649096471031029	0.00868100087051402	8.20099578300067e-11	7.70432074916929e-09	2.58664772242915e-15	2.28109708220917e-16	1.58010578564087e-15	1.86145293981965e-15	8.77487167349622e-15	80.1916765668939	84.5541542508363	92.356988100837	92.6483392863811	0.291351185544045	8.0941850355448	12.4566627194872	0.207041150378245	6.88730586921702	42.209279474373	33.3483487692283	103.698387918656	0.05425	0.205	0.36525	0.49325	-0.123301196485327	0.0416786268094525	0.0542429894168108	0.0335928221250852	-0.0333003813650543	0.0356068310891802	0.0719993547249779	-0.138328427627219	-0.0556710314441065	0.0446686068063024	-0.26775640977015	0.0521666666666667	0.183833333333333	0.302833333333333	0.4345	0.00963083751496212	0.0193148641011394
28	1.35590430485086e-14	1.56733268608485e-12	2.77039064012984e-11	2.06658336330806e-11	0.0922980927692102	0.367903751314905	0.377046599721952	0.0187316524921581	0.00277032383393128	3.72517248653861e-07	2.30528710962598e-08	4.74694254015263e-11	2.37439690799555e-12	1.30703531957334e-11	5.66848741370751e-11	2.10687785823409e-10	71.059704978521	77.4732134113365	80.0494913531438	82.8833197864806	2.83382843333675	5.4101063751441	11.8236148079595	5.52639581739822	8.95288070697461	25.8317133040455	31.2187498337298	80.9163849974998	0.0635	0.211	0.3625	0.50175	0.0119975249119714	0.0736507056986669	-0.0819539359131752	0.0409915087789345	-0.012939310205303	0.000655423014539375	0.0875713409387794	0.0805689987007183	0.0103420830113501	0.068438500176969	-0.0898920369957123	0.0523333333333333	0.186666666666667	0.3135	0.444833333333333	0.00934579480223991	0.00259883106639972
29	1.56940019323716e-11	4.93298193533439e-09	1.07626119420257e-07	2.26999984629563e-07	0.818942295056835	0.964632700383237	0.976459459136182	0.00634347141345588	0.013105556443497	8.08398467886069e-05	1.43478297804378e-07	2.25226162700878e-07	1.55387537484252e-09	7.91666579738541e-09	1.42091841708051e-08	4.98925843743879e-08	56.5075005998733	59.2918424521777	60.2134799871346	60.2658777566612	0.0523977695265785	0.97403530448355	3.7583771567879	7.45004922792941	6.15480500324156	15.5385483636892	27.6753650791379	60.2856728150978	0.06075	0.21525	0.3625	0.49875	0.0141424114524368	0.018802745366691	-0.034623589121047	-0.0131741821644041	-0.021962799504746	0.0231318488478879	-0.0647272730339856	-0.113871251429238	-0.153419182759685	0.0206518567540519	0.0156238670198676	0.0481666666666667	0.194833333333333	0.324333333333333	0.445166666666667	-0.0409536350279277	-0.0611580481737432
30	5.58916230434774e-10	8.86937592763973e-08	1.01714329001648e-06	1.67205591165848e-06	0.447147018076303	0.764477029068171	0.868030710436398	0.0243988881585147	0.000302089510401741	0.0175540020243068	3.55567188109174e-07	1.65968416693577e-06	3.27259527237163e-07	1.2964279760573e-06	2.31545042459648e-06	6.35808605083124e-06	49.0909639612437	52.5906185211497	54.5922479838846	55.1701215656431	0.577873581758467	2.57950304449332	6.07915760439937	5.06605228876742	13.0573936890705	5.64012035709857	25.9216052781048	55.189301345045	0.067	0.20825	0.3445	0.494	-0.0145214403004282	0.00383558895188404	-0.0558339156715601	0.0330033825241165	0.0272790012149177	0.0147260719010689	0.0491047316420618	0.16081323650214	-0.0245788216771386	-0.00490447649702348	-0.0848760868113646	0.056	0.179166666666667	0.321666666666667	0.442166666666667	-0.0863776879765232	-0.0284940093242464
31	3.76419944249547e-11	4.43610247037774e-09	1.0151393102357e-07	1.27019283062168e-07	0.242065567701418	0.822165664974795	0.796505054273942	0.000482001388034322	0.000138347152413955	0.000864121647489618	2.49896182216516e-05	1.0139020381134e-09	1.01832102552152e-06	2.6126454242233e-06	1.28271267090129e-05	2.27488080220791e-05	54.6948749043222	59.5358563168993	60.358118499782	61.7266429366646	1.36852443688258	2.19078661976528	7.03176803234237	12.184039991384	14.5245190218466	11.0981867947085	17.7653264804721	73.5966843962858	0.0595	0.209	0.3415	0.48975	0.00137024388102076	0.0237540693217281	-0.00480888507859447	-0.0297526803146723	0.0458758035863135	0.0114798248986211	-0.0777000829279211	-0.0601036038654117	0.0948469371125407	0.0224408611775075	-0.0930296617852375	0.0438333333333333	0.178333333333333	0.309666666666667	0.446833333333333	0.00971053573816274	0.030603104007006
32	9.51395670250127e-09	1.08400936186756e-06	5.1676730861874e-06	5.30448647483199e-06	0.188069447143313	0.358525011771635	0.622894959146565	0.079370744831191	0.0478252250038058	1.10487482512801e-06	0.000613558096516759	1.97874263589517e-06	2.82971491197399e-08	1.11757010667832e-07	3.67478660370311e-07	9.89985822438209e-07	43.175842594821	46.6702592346846	50.4323044654011	52.1649809438677	1.7326764784666	5.49472170918307	8.9891383490467	3.07773999591154	3.91611695339998	23.7361520720751	11.7343864186532	54.7346991207293	0.057	0.20075	0.36475	0.49425	-0.0605433276448047	0.0334094660302973	-0.0238708130427041	0.0119721014082739	-0.0324605765569248	-0.019554703744608	-0.000209808799164963	0.174676638457053	0.0494932516098816	-0.0017795529483288	0.0438912106671789	0.049	0.184833333333333	0.317666666666667	0.459333333333333	-0.0614850330630064	0.00798567770240951
33	2.20725287425804e-07	1.41394970964946e-05	6.6197540231574e-05	0.000121966501639075	0.906395015586394	0.658983054278443	0.787565519192698	0.0846823938354934	0.0482380598972117	9.16737864023654e-06	0.0012196735459809	8.01189066700197e-05	6.268433040704e-07	2.82396239101321e-06	2.13213666830557e-06	6.73993510781898e-06	36.5714228669167	40.4458253263001	43.6984414947001	43.7122681647379	0.0138266700378153	3.2664428384378	7.14084529782122	2.9726621539985	3.90167262251998	19.6775135361077	10.4603017307036	44.8753433994073	0.0565	0.199	0.35325	0.48075	0.0553681543443215	0.00113239885600917	0.0796823013768607	-0.0291163385020298	0.0515897090160047	0.0104943660391736	-0.0525860569416664	-0.0510666174706024	-0.00469516169955581	0.00520461498608929	-0.0313564318106201	0.0486666666666667	0.183166666666667	0.310666666666667	0.447833333333333	0.023123278684471	-0.0960598890825487
34	1.93536564441479e-10	6.30809332059692e-08	1.08802438279254e-06	1.43367747145045e-06	0.284502436765161	0.823812518173186	0.961328641544712	0.270616890159921	0.138571887731659	0.000590032362578315	1.73031054418074e-09	4.45730459340894e-07	9.68482538838527e-11	3.84441469817609e-10	2.33950495096325e-09	6.28387480198555e-09	51.2965584747217	53.387621773225	54.4215198579404	55.5669756456045	1.1454557876641	2.17935387237958	4.27041717088287	1.2136173820254	2.19374660213361	11.807164143489	36.2559485984548	56.6725510038521	0.05675	0.19875	0.34525	0.504	0.0103699777600499	-0.0175042442166968	-0.0647513181257675	0.0144667559016278	-0.0266547666899048	0.0247858506646333	0.0202133324701699	0.0547532511404645	-0.0863596296241865	0.00846700946990421	0.116197661630504	0.0516666666666667	0.186833333333333	0.312333333333333	0.442666666666667	-0.0331355155046929	-0.122092758087215
35	2.44757393941835e-14	2.54119517558752e-12	7.39936204155819e-11	1.60436216757311e-10	0.599002882793558	0.898533238619029	0.697513281189191	0.0030683353628444	0.00256862053908141	8.78937794642275e-07	1.72129739490002e-07	5.23021847739038e-12	1.51251916982322e-11	8.48516728463173e-11	1.58344915286056e-10	6.07316496309511e-10	69.8449132591122	76.3979354877374	77.7437847246765	78.0202871285728	0.276502403896302	1.6223516408354	8.1753738694606	8.76638174059462	9.09105931346858	24.1765991381289	27.323244308478	86.1156372659997	0.06075	0.20525	0.3695	0.4885	0.0213560421444993	0.0340290050956678	0.0908710026297755	0.00510233102571612	-0.0400402592120958	-0.0360151840407825	0.085840866581925	-0.062105257492898	0.0217168383709824	0.0523812082689111	0.00345782510193836	0.0471666666666667	0.181	0.321833333333333	0.435333333333333	-0.160535113960091	0.00999949659529341
36	3.60818154570194e-06	1.48166887830634e-05	3.61443055575659e-05	6.65980827978109e-05	0.806348714951167	0.409464903035682	0.195024147213603	0.0663837089218525	0.000287916143507715	0.00359808200110385	0.0225858032525684	0.000120924426948079	0.000563040008777517	0.00187639762905328	0.00452646106013488	0.0102096690318092	30.6500091923808	40.3306888312582	45.3234417951608	45.3835349823567	0.0600931871958892	5.05284615109849	14.7335257899758	3.37024930740426	13.1474152518622	8.47627454274152	5.20008349537602	43.7361271659629	0.059	0.211	0.35175	0.49025	-0.0360670660493164	-0.0603886766702071	-0.066542787978869	0.00571085287980204	-0.069552729161625	0.0254014080245829	0.0309210038899445	-0.0103960261051773	0.0578304005821045	-0.0269850555867023	-0.0815597266288571	0.0505	0.181666666666667	0.323666666666667	0.467	-0.05532306363361	-0.123100901543767
37	2.0376206651857e-14	2.88362065433564e-11	4.86317755808017e-10	8.94659646384471e-10	0.435757940830207	0.710526568691712	0.978443789210344	0.601849413856233	4.28192110308944e-07	1.75027156399283e-05	6.04964631065228e-07	5.18327240661317e-11	5.75103391923668e-10	2.68977522223787e-09	7.54123159687109e-09	2.40355280732819e-08	70.2220124310988	70.9668710545229	73.2910680245986	73.8984958114379	0.607427786839253	2.93162475691497	3.67648338033905	0.272215559242795	25.5629071667245	18.4433869446457	24.8963625533434	80.7079018445668	0.05575	0.21975	0.35875	0.499	-0.183763916453153	-0.0750057266154233	-0.0833688048953048	-0.010596066392073	-0.0333340125572672	0.00128994088593405	-0.221504264689584	-0.0646692710117484	-0.0787639349773933	0.0765530254828634	-0.192381490867203	0.0533333333333333	0.178666666666667	0.317333333333333	0.448166666666667	-0.230397080356381	-0.0841593506374862
38	4.40451825841946e-12	1.19314129191381e-10	1.53184390936312e-09	2.52353391038763e-09	0.360616506164913	0.605237648294793	0.344946551048565	0.0990750060078581	3.00922197676825e-05	9.62053042602675e-08	0.00139098577535337	6.5283263504655e-09	8.28823846681598e-09	1.87835918515417e-08	1.67514130840219e-07	2.62862965917697e-07	59.1367111340951	67.7689770367579	70.5537339834773	71.3894791201164	0.835745136639162	3.62050208335859	12.2527679860214	2.72037065979021	17.4119872097835	28.448882025612	10.2177083622009	67.0657923096947	0.059	0.212	0.36825	0.49325	0.0159671772022128	-0.0679548390286986	0.0384055473483442	-0.000878662985024596	-0.0150044757055575	-0.00076701609043996	-0.23282008259609	-0.0652689430352538	-0.0867968728733174	-0.00967083962201006	-0.112587487339789	0.0513333333333333	0.178333333333333	0.316666666666667	0.460666666666667	-0.344583241912407	0.0164530591303618
39	7.18004487090004e-09	1.26182861019866e-06	5.40413928538535e-07	6.64544973428212e-07	0.245118030897754	0.0469573425898639	0.245703729560655	0.452633683311326	0.000467651044122872	8.00359028028989e-05	7.09816302295959e-05	1.33934769867957e-07	3.68772672391141e-07	1.25271269776467e-06	2.00427076614574e-06	4.79786348285322e-06	43.7646499643597	46.3068374058421	56.1885761545418	57.5394922311825	1.35091607664071	11.2326548253404	13.7748422668228	0.564048352114696	12.2404278593804	15.5574437396535	15.7845002648246	61.593619038018	0.05425	0.21575	0.3555	0.4985	0.0245593339744207	-0.0537121006295348	-0.0201146749024827	0.00396313228532723	-0.0120947500595114	0.00157350509840956	-0.250980721376798	0.0884280681220972	0.0353977935380844	-0.0159424196301429	-0.0295115375931355	0.0508333333333333	0.187166666666667	0.3175	0.458	-0.0190216620650483	-0.101574145360718
40	7.68229468485237e-10	5.76519959939135e-08	1.65198175786599e-08	3.6736051050663e-08	0.930976619597763	0.0471394789259937	0.127198703724687	0.421524589997418	0.00199420582431407	1.80164290993064e-05	5.92525136141434e-06	3.34332541649191e-06	9.8514444434174e-09	4.79506166591619e-08	9.9701024062046e-08	3.32946041021999e-07	48.4286914971963	53.5977802851194	64.8129504730605	64.8204528323986	0.00750235933810472	11.2226725472792	16.3917613352023	0.646060764085632	9.55486128287703	18.3882634501515	20.5121958450563	53.3722770516102	0.06	0.2085	0.358	0.48675	-0.120704586136921	0.000535789220072962	0.0420526409866206	-0.0287091342797479	0.0141347226430559	0.0162916536638466	-0.213327796188324	0.148533858732707	-0.00975137209329567	0.0428807019874955	0.0284535287382554	0.0561666666666667	0.1835	0.316666666666667	0.440666666666667	0.0114870224982829	0.035995147594434
41	4.38891911706073e-21	1.06179728530214e-18	8.14372558963796e-17	2.2166848449713e-17	0.0210995922478696	0.310117699699596	0.304494405368589	0.409869326889277	4.10824094076831e-05	2.03994432958479e-11	5.30485440932464e-10	1.11848388182925e-17	3.30540583838258e-18	2.06576238110288e-17	7.21792999428063e-17	3.0709359653211e-16	101.646077570964	108.517247559299	109.158831079083	114.477378563643	5.31854748455953	5.96013100434357	12.8313009926787	0.679179722454137	16.8207144227654	44.9320227002372	38.5617460436024	116.01573285633	0.057	0.21425	0.3685	0.495	0.0399124877220106	-0.000214726889886226	0.00990098154057168	0.00220886466383175	-0.0264415598688818	-0.0145555384369878	0.0934778393703906	0.0932884368831098	0.0142193608266306	0.0330051092432363	0.0896959876899596	0.0531666666666667	0.181	0.304	0.431833333333333	-0.255270232069713	0.0361584127491571
42	2.17010438300924e-09	5.50753014158808e-08	3.2565356886759e-07	5.52370484819508e-07	0.457488330858801	0.506170127512043	0.382955112837457	0.00180065688148388	0.00713270008058685	7.61603957321242e-05	0.000329953534416513	2.40440503340723e-08	9.03982615075443e-07	4.0084304258038e-06	1.13674469894024e-05	3.39739390481903e-05	46.264061192458	53.7045059644006	57.4590632701729	58.0110959472004	0.552032677027455	4.30658998279978	11.7470347547423	9.74239952624339	7.23924414984504	15.6512953946458	12.8922046348034	65.869606193178	0.0585	0.2085	0.3515	0.49125	0.0173436938698588	0.0313104774833101	0.0423994490862559	-0.0243940916099022	-0.0627548813260935	-0.0256226968815831	0.0648669248900536	0.145176638453083	-0.0569849594166863	-0.0686818561893424	0.257111914275832	0.0445	0.186666666666667	0.3135	0.454666666666667	0.00994708761045361	-0.175677335726514
43	5.51703255395767e-17	7.23006367933889e-15	1.37063490870443e-13	3.58322677591931e-13	0.866498143773447	0.696473689692969	0.529541974183267	0.0321839629415924	6.44939828134434e-07	2.31498810698644e-09	1.06442605529841e-05	4.06410822214225e-13	1.59759888230745e-12	8.05041428460402e-12	8.73034755820927e-12	3.0384702533451e-11	82.3560106608638	89.3426290501666	92.3371484740055	92.3654088472031	0.0282603731975541	3.02277979703649	10.0093981863392	4.58867084949452	24.7730180777471	35.688734820098	19.3921695511781	92.0733617359112	0.05775	0.2135	0.369	0.49	-0.14840755734403	0.0738305489996543	-0.0370023818958641	0.0109042928607088	0.0333840393336069	0.0129656009468663	-0.00743404685463977	-0.171743567178079	-0.131497920853524	0.0528666464000008	0.0178513096249623	0.048	0.1735	0.311333333333333	0.445166666666667	0.00434848111964065	-0.0631702198154431
44	2.29594999668189e-14	1.44214233199583e-11	9.79507847547873e-11	2.21611146144132e-10	0.684227913492266	0.449986186888918	0.776623009773695	0.0917607332053406	0.000541008991092745	3.31948130473348e-05	6.34326716966536e-10	7.55039482510147e-12	8.58573147279319e-13	4.42535244132968e-12	1.49825182614917e-11	5.1211605163778e-11	69.9764734593919	72.5209072481375	77.0833659062337	77.2487712690781	0.165405362844467	4.72786402094061	7.27229780968628	2.84321002723482	11.9687266586425	17.2255146161388	38.2128697236803	85.2540018995594	0.05775	0.2105	0.35425	0.49875	-0.0539981369577212	-0.0468253141280447	-0.0886309592564199	0.0289024535658777	-0.00939658075395177	0.00744124492689797	-0.0241997900544776	0.0170998201491613	0.151162480235597	-0.0340112964148799	0.0839660432538909	0.05	0.1825	0.314333333333333	0.435833333333333	0.00511204915858786	0.0228360810088759
45	1.88292776038192e-11	1.02237042267313e-08	1.5142817077625e-08	2.04257493988468e-08	0.264039589294753	0.123445924964989	0.51766312321008	0.622698654200878	0.000580149858284561	0.000142601747095763	4.15483270135247e-08	1.78253242233013e-08	5.67293974360479e-10	2.4907519009492e-09	9.91786476549615e-09	2.96481158870943e-08	56.1302958576634	57.6128872407207	65.0248224401003	66.2722749663008	1.2474525262005	8.65938772558002	10.1419791086373	0.242092799255261	11.838614182554	14.4674606607023	30.0758026252079	66.6080709713838	0.0585	0.207	0.35875	0.51075	-0.112268368225961	-0.118505130820646	-0.012680168482027	0.00368341397319536	-0.0163181358267688	0.0257435128844966	0.0514483578204147	-0.43515668148551	0.0193580523006477	0.0277222109421931	-0.358450776380454	0.0561666666666667	0.179333333333333	0.322	0.454833333333333	0.00927371200285376	-0.087664985719394
46	2.44166461285961e-11	7.58222722728009e-09	1.49367454923737e-07	1.22162604053408e-07	0.119550023279794	0.620051991258556	0.857413671291502	0.0831350843619433	0.000456244637440126	1.50270884767062e-05	5.34123248960073e-06	1.93208192104051e-08	7.33471545780305e-09	3.46048589737411e-08	3.24297218095273e-08	1.07238288605226e-07	55.5919844322925	58.3023606400748	59.4012167067194	61.8244228814947	2.42320617477526	3.52206224141992	6.23243844920216	3.00252057585931	12.2865078389987	18.7341023905065	20.7108559982335	66.4094568289449	0.05475	0.21475	0.35375	0.491	-0.0644338031165095	-0.0706210366426602	0.00422516198332539	-0.025903696730049	-0.0160491644726847	-0.00397987507175777	0.101230379873936	-0.343795031390271	-0.0669249663983391	0.0172614026682931	-0.0515814687526538	0.047	0.186166666666667	0.312166666666667	0.444666666666667	-0.0285465617240188	-0.011714140985958
47	1.76721997815127e-15	1.06932132090834e-12	1.24057520448365e-11	1.23153057294628e-11	0.140125206815889	0.328145262048396	0.635082640252695	0.00280609393821915	0.000145271464071529	2.07255521429064e-07	1.77640429402802e-06	2.50110184052799e-20	1.62239712324556e-11	3.53257434771088e-11	5.13845638009907e-11	8.79924663787772e-11	75.2464448596002	78.3228176705888	81.9269410858251	84.1035247381806	2.17658365235548	5.78070706759172	8.85707987858041	8.9294463512847	14.4325258191111	26.9642312219585	22.8228569213916	129.639838031327	0.059	0.2135	0.366	0.497	-0.225975358655775	0.0776922364632248	-0.0621695515366253	0.0026525039625729	0.00132195994398645	-0.0681794817375164	-0.465588993060727	0.101259747543746	0.0162088902882857	-0.0595389256297974	0.216856029757472	0.0455	0.182666666666667	0.315833333333333	0.448333333333333	-0.11767208407545	0.0363116778380993
48	1.0208358712359e-17	6.20092591726094e-15	7.60938137106785e-14	6.87858400397794e-14	0.114111157979551	0.260471176316335	0.497497386334124	0.000619929733310778	4.63555758338325e-07	1.25362061044111e-06	4.86906487076524e-07	1.58368614982596e-15	1.06206467552059e-10	5.85531416263917e-10	1.28249061881258e-09	4.74787000905521e-09	85.8107224884589	89.679098175824	93.6837789670826	96.1801197517852	2.49634078470262	6.5010215759612	10.3693972633264	11.7151602230397	25.4098061560035	23.4931076631183	25.3150040832134	104.816055530919	0.06625	0.218	0.3695	0.49775	0.0107541877894215	0.000493786272250229	-0.0295967506446752	0.0105456937435976	-0.0208108979953824	0.00584005012210817	0.0114377325735466	-0.120188181428116	-0.0970930520064026	-0.00537953228607414	-0.074549376985073	0.05	0.177166666666667	0.3225	0.4465	-0.172155428166758	0.0356923001573413
49	1.63215954103596e-08	2.08654451082928e-07	2.75641156073546e-07	2.80880904630958e-07	0.173548145343197	0.103345284638058	0.0892556829496923	0.248530579376502	0.00074541447225426	1.51482268153389e-05	0.00124365625002825	2.71147404158255e-06	8.51240815681166e-07	1.05264921691191e-06	3.82394431771165e-06	3.2596239368782e-06	42.0457152628733	50.5809088804453	57.8758120923376	59.7278363439982	1.85202425166062	9.14692746355286	17.6821210811249	1.33154481547581	11.3724510613574	18.7187917144311	10.4243350760789	53.9175617989172	0.05525	0.2175	0.357	0.49525	-0.31346725287066	0.0429489512973744	-0.00411376114334043	0.000732955903602656	0.0526780737248009	-0.0229431992252597	-0.0861434729414774	0.0954099156962442	-0.0496978355854106	-0.0173469957117083	-0.354555975204861	0.05	0.189833333333333	0.315333333333333	0.462333333333333	0.0248884057463358	0.0506356645592771
50	7.97909827840808e-11	5.94110863573229e-09	5.59393816313912e-08	1.88772335993303e-08	0.0312573354871069	0.179538240052983	0.272293919688711	0.00147919388063768	0.000126039140738231	0.158723220332497	2.38777492522348e-07	1.7008741937384e-07	1.19796000252708e-06	1.49351840843736e-06	4.14771565638268e-06	3.85599501707699e-06	53.13655263689	58.8641041371884	61.8279581350216	66.4667315503466	4.63877341532498	7.60262741315819	13.3301789134566	10.104354579169	14.7001093217095	1.98634830616174	26.6906228927091	60.9931409092038	0.062	0.206	0.34275	0.5065	-0.00172467752237373	-0.0588464634766223	-0.0128331506444463	0.0250615984864753	0.00404289973796166	-0.0207536158391496	-0.0168544606638946	0.133812444058237	-0.0530690464933815	0.0167300894427978	0.227628299340735	0.0473333333333333	0.175333333333333	0.329166666666667	0.453833333333333	0.0264906670945812	-0.154937051041563
51	3.7317709624495e-10	2.11915501268481e-08	4.48050982390995e-08	7.48135126945545e-08	0.410373784894572	0.211525450638445	0.285578576178114	0.191989328678703	0.000805864694325208	2.59689442914063e-06	6.27496294859068e-05	2.22075202407142e-08	1.60838227963932e-08	6.40237969452423e-08	1.42644501800006e-07	3.84092530504597e-07	49.9314924741993	55.9263543987763	62.37340286158	63.0511204183422	0.677717556762218	7.12476601956587	13.1196279441428	1.70228569862229	11.2276765407078	22.0934861973583	16.0178035171866	66.0658517932685	0.05525	0.2045	0.361	0.48825	-0.00430545259235863	0.029895711699122	0.0981197656921404	0.0109144209998723	-0.0134921461846425	0.00536813206792817	0.0209277050849847	-0.0393753349760743	0.122855005447179	-0.0811167864548935	-0.056098936400446	0.0493333333333333	0.177666666666667	0.315666666666667	0.4475	0.0099041636561439	0.0422852489814305
52	1.61645230430585e-10	6.56829594559087e-09	5.20216328440923e-09	3.46832447010413e-09	0.0831628413088788	0.0350163763032111	0.0620740736249824	0.00106647238075427	4.73531095668847e-05	0.000446697372671203	0.0013945260623011	4.10422732804269e-07	2.7621885664902e-06	1.1513989449037e-05	3.73975566542003e-05	0.000104984786470794	51.6706733383471	58.6330663725457	67.6144556440122	70.6164353218483	3.00197967783606	11.9833689493025	18.9457619835011	10.7084516970817	16.551236073039	12.3259799390798	10.2130202997723	58.7666866805391	0.06625	0.21575	0.35025	0.49575	-0.0205232761436289	-0.105772604292421	-0.101799213413379	-0.0438881569027624	-0.00194323465716604	-0.046874947879418	0.0097306896836449	-0.15396671705393	-0.0089484186851083	0.0590782116291059	-0.514804897977439	0.0506666666666667	0.182666666666667	0.3165	0.463166666666667	-0.099597867266269	-0.0230329767204564
53	7.856744504958e-18	1.34454770829272e-14	6.89166530828452e-13	1.4933193053323e-12	0.517014847816406	0.957181649924297	0.99412547362667	0.0517669599928417	5.06322409081129e-07	8.96026669187479e-09	1.51226322490016e-06	2.64567015662261e-13	2.03191463614714e-12	5.30979557636158e-12	3.65166363126751e-11	6.58385064832397e-11	86.3465588126564	87.9819543588237	88.6267945432628	89.0466386387779	0.419844095515145	1.06468427995424	2.70007982612151	3.78328418017009	25.2395851910023	33.0546896160158	23.1323322741882	93.0683012429207	0.057	0.21425	0.36575	0.498	0.0175958023954161	0.0526275634153143	0.01272105708498	-0.0556483071352328	-0.0346497415894594	0.00192149134115896	-0.0333254658017344	0.0989250563612837	-0.0202875520025092	0.0175305514688037	0.0940472316891334	0.0481666666666667	0.173833333333333	0.310333333333333	0.449	0.0492661981971747	0.0266723865509708
54	3.65822827407527e-10	1.09158734490421e-10	2.07732001839553e-10	4.81436450227183e-10	0.775496669939127	0.191238204988022	0.0079178801901241	0.0088220564333463	0.00216240690368755	7.64453325624436e-05	1.67767433654143e-05	3.47609501722977e-07	9.51890348159774e-08	4.15818171037734e-07	1.84968951675813e-07	5.71774889569947e-07	49.9728942303336	67.9698280671582	75.3083792631805	75.3897140223125	0.0813347591320053	7.41988595515431	25.4168197919789	6.85850025668879	9.4063038636923	15.6442333042887	18.52412319014	59.1881427498116	0.06225	0.209	0.35475	0.492	-0.0776307526974699	0.0726252170205124	0.130382349446343	-0.13343313089804	0.067551598518106	0.00673088318549733	0.0966834304625415	0.216778809129448	0.0817136219175665	0.0114408301691559	0.000835205410374445	0.05	0.184166666666667	0.316666666666667	0.448166666666667	-0.0950238073632969	-3.06096625456153e-06
55	6.37518992940743e-16	1.73236584825654e-13	5.53943482423207e-14	1.06805616357721e-13	0.384520975321337	0.0252129071991749	0.0856992796234238	9.07627335055474e-05	1.12570685674669e-05	4.32158391700162e-08	0.00032057889682667	6.07115579678552e-12	1.62142538678899e-09	1.78667503093146e-09	3.09436153746698e-08	2.44047677855462e-08	77.3390620335995	82.3540902431705	94.4091759281146	95.1653739240792	0.756197995964612	12.8112836809087	17.8263118904797	15.3197477578024	19.2852832749431	29.9994970064599	12.946157056469	85.7659084626473	0.06875	0.21525	0.361	0.493	0.0408029269924965	-0.103510588525741	0.00304816261104287	-0.015509442572654	-0.0152495314901434	0.0138067281209598	0.0216216161515971	0.167370497450252	-0.239813482491917	0.0212682254127988	0.0499023543544607	0.05	0.179666666666667	0.308333333333333	0.456333333333333	-0.146576674838741	-0.0594606655330839
56	1.66754375121646e-17	7.76228586786426e-15	2.35693661729016e-15	3.51845632736684e-15	0.234412491408976	0.0168643881656851	0.0772663279340101	0.000269022715099277	2.63822473803271e-07	0.00471119587323873	2.56964408182125e-09	7.31803641931462e-15	1.15857475551985e-09	6.16215727863787e-09	1.14786649303775e-08	4.14496080315905e-08	84.8062526366411	89.1869446719575	101.582775845192	102.9966610802	1.41388523500791	13.8097164082428	18.1904084435591	13.274624853304	26.4979167038	7.98709455500284	35.4854383738857	99.0163772844605	0.06275	0.21275	0.35075	0.502	0.0131549026206503	-0.0572285517577354	-0.111126345898632	0.00817204427746463	-0.0191993716569076	-0.0203122201223843	-0.0983068918656367	-0.106340608388827	0.0242422628076521	-0.0970348741855567	-0.45823291921764	0.046	0.1715	0.3235	0.441333333333333	0.00291843899887533	-0.0592048216348538
57	5.26894450014744e-13	3.18058968381467e-10	6.56413807398099e-11	1.24755934666093e-10	0.440658748195916	0.0227324369252468	0.178052553312426	0.0010053529615734	1.05873495241033e-06	3.14058628336954e-06	0.00615632918159255	7.52389983538378e-11	1.28825716836961e-07	5.41080094144804e-07	1.63886275346721e-06	4.50936464710918e-06	63.5220308095959	65.5501663193354	78.0255025977967	78.6200689579346	0.594566360137833	13.0699026385992	15.0980381483387	10.8176817154454	23.818256736995	21.7286928940357	7.50396549147263	79.8233246591787	0.06425	0.22025	0.357	0.48825	0.0169329864727916	-0.0408620248820436	0.0115550196445428	0.0185089198901333	0.0218513571925119	-0.0160941346875839	-0.106637560844561	0.260194327984949	-0.0184076509532585	-0.0233328744454888	0.16690842273618	0.0488333333333333	0.1805	0.312166666666667	0.460333333333333	0.0171281004246893	-0.0706820030758042
58	4.9791165036671e-09	9.45887008452613e-07	1.34188135151355e-05	1.06959447446191e-05	0.123799681739754	0.650981698973312	0.887337414823322	0.00462841749699527	3.07976515179888e-07	0.0121294515869893	0.0478705230825159	2.9410574008669e-07	5.40428221387088e-08	2.53510070200274e-07	5.98870484890163e-07	1.94139029857432e-06	44.5299236290375	46.9959187082204	47.9460281635766	50.3146073444805	2.36857918090391	3.31868863626005	5.78468371544295	8.01919357423048	26.1990342406571	6.29184806225385	3.9145256440388	59.6114473772281	0.0605	0.21775	0.348	0.4855	-0.108084262110283	0.0303379280074172	0.00408251693116268	-0.0135535490073135	0.0159091031255843	0.023993865264423	-0.00869781383499663	-0.101053154859661	-0.122139253388973	-0.0157700301963623	0.142479655193837	0.0475	0.176333333333333	0.323833333333333	0.465333333333333	-0.0846690711291197	-0.0356786415800123
59	6.36579850130168e-12	2.32317125362195e-11	4.59067343015103e-11	9.21285801106793e-11	0.490114856383825	0.162410463549367	0.0337162866723546	0.287973311969549	6.85758003413384e-05	2.6908697391695e-06	1.38263988490786e-05	1.54427215604318e-11	4.43084776319223e-09	2.2794459771063e-08	9.07330636321014e-08	3.11757573458726e-07	58.3750193847591	71.4519844204769	78.8655802783178	79.3418543884982	0.476274110180384	7.88986996802123	20.9668350037391	1.12907226961261	15.8497443479173	22.0252510442006	18.8929321365213	83.5704704831815	0.055	0.22175	0.36575	0.48925	-0.118582580733447	-0.00577944028001621	-0.0337714532627795	-0.0475174937348747	0.0420175270864821	0.0043180717493817	-0.0525205089435724	0.0332104127676773	0.143107488652618	0.0475810170367133	0.00515973812951141	0.0501666666666667	0.189	0.320333333333333	0.445	-0.0507890062158303	-0.0873206762388905
60	7.54411457341087e-11	4.7760246228123e-09	1.87452850665438e-08	4.16769163816944e-08	0.961515153096627	0.398893706669961	0.4221966110384	0.00293439569755183	7.81696456365349e-05	0.0461764587709958	3.73609701852533e-07	8.94633193151956e-08	5.0567914869083e-07	7.818793418672e-07	5.68207035020665e-06	6.54430283782945e-06	53.2528832694225	59.3661762773991	64.5050360084788	64.5073642948992	0.0023282864203793	5.1411880175001	11.2544810254767	8.84781747242414	15.6020535949428	3.97514568257429	25.8260611100395	62.6044172851295	0.06625	0.216	0.34825	0.49575	0.032532695955647	-0.176477904841082	0.10197419642298	-0.0428337080134052	0.0267908797003827	-0.0297985918239924	0.0452159422018851	-0.0407401372762139	-0.147573857666551	0.017887176411412	0.0783965734634093	0.052	0.183833333333333	0.329	0.444	0.0418080255461942	-0.0355406877962982
61	7.46556469578521e-10	4.80498723194218e-08	4.86608727018788e-07	1.01578816612279e-06	0.974351680761821	0.786936528601658	0.716439751855909	0.049890760449737	0.190560996046276	3.58561443733778e-06	3.5527594484846e-06	3.80400578335302e-07	1.2346716711058e-09	2.19368500542542e-09	2.00379147759316e-08	2.5271659702472e-08	48.4882881333979	54.0228284804834	56.4522081787654	56.4532418616582	0.00103368289273931	2.43041338117473	7.9649537282603	3.84512641970923	1.71327508278955	21.4745203844541	21.4921722271956	58.959518469433	0.054	0.1965	0.35725	0.50075	-0.128274707206878	-0.131748756361278	-0.0477248485830623	0.0340674594073403	-0.00148862163098342	-0.00776929890036517	-0.259227152801614	-0.199136439266665	-0.0765905638104077	0.0271989115489749	0.0676180314517739	0.0453333333333333	0.186	0.312666666666667	0.4535	0.0244219807078857	0.0158213825496713
62	7.78705706935498e-13	2.30414695278449e-10	4.51472445658556e-09	7.19263883721787e-09	0.348156104096909	0.768049659206678	0.865196493095837	0.0313274367643694	2.02557214377753e-08	0.000153208923045148	0.000352880250814314	2.86386148727927e-14	5.98335309645687e-08	1.11990665123837e-07	3.90827408824081e-08	5.90597702595965e-08	62.7160092645936	66.2806944654949	67.9564560015788	68.8366224152996	0.880166413720872	2.55592794980475	6.12061315070605	4.63492920789258	31.4698882165485	14.3323546891388	12.7665119219073	98.1962030448363	0.05525	0.22425	0.3495	0.49425	0.107565569735971	0.0261470587771871	0.0516307289186282	-0.00797981952537014	-0.0346046683329553	-0.00428608651971898	0.0121510907573403	0.145666460877052	-0.0211888633408597	0.0264175977962053	-0.0148758112184057	0.0456666666666667	0.1785	0.313166666666667	0.457833333333333	0.022619442285803	0.0275944288088637
63	3.02576019145672e-09	9.44942516764128e-08	4.86829273479513e-07	6.65653672178303e-07	0.297767518152023	0.4046366855943	0.366287030257223	0.0240226282862139	0.0023289508880459	0.00102882308725252	6.53676563173239e-06	2.43393502733476e-08	2.07015787138789e-07	6.56074130280895e-07	7.05298140309357e-07	1.55014446363817e-06	45.5703311296529	52.4422396626323	56.4510697630758	57.5352354986535	1.0841657355777	5.09299583602115	11.9649043690006	5.09299797838685	9.27033510318506	10.774962348487	20.3242265266017	65.8394455546627	0.055	0.2165	0.35025	0.49375	-0.0972062380177929	-0.0396477480627926	0.0392820003404623	0.0491987740672936	-0.0107288311277835	0.00318112219239358	-0.120713502069748	-0.224687260416662	0.106301834499663	-0.0450493947714867	-0.154042590972189	0.045	0.1915	0.318666666666667	0.447833333333333	-0.0523213037954369	-0.0237112969188249
64	6.34881311377753e-16	6.89632802512898e-14	1.39266187580796e-12	2.52133373093193e-12	0.365095888081178	0.632877687095769	0.488125329911902	0.0208728297202096	5.05270425524177e-05	1.49297975123819e-05	1.30490310195628e-09	8.96408891227764e-12	2.74441447652523e-12	8.31707846293663e-12	3.48366297442657e-12	6.98314942932824e-12	77.3475684526202	84.3863847417597	87.003513297379	87.8238015942989	0.820288296919898	3.43741685253917	10.4762331416787	5.33737929235713	16.42823261167	18.746489027084	36.8059661239731	84.8507171567922	0.058	0.21225	0.35875	0.51	-0.0658398245655658	-0.062833981879362	0.00598190422611937	0.00812549247334646	0.0168506931437444	-0.0394210699431262	0.0774705017923225	-0.125401383564938	0.0668197578139767	0.0194525692083723	0.140274311289492	0.0475	0.1795	0.317	0.448166666666667	-0.00308342418085838	0.0444730576617704
65	1.28562126987259e-11	1.48371152499248e-10	3.50907243664329e-10	3.9303895379106e-10	0.178451669218028	0.126117642253874	0.0618846133618015	0.0422476785669715	0.0245139273250684	1.66418668705835e-05	8.53127292261552e-08	2.78810991455657e-08	1.58185672498484e-10	4.4557133793863e-10	1.1846420633936e-09	2.36791372651893e-09	56.9204706849414	67.2765467683348	74.0661806422795	75.8766522269943	1.81047158471483	8.60010545865953	18.9561815420529	4.12525398072921	5.05789981551243	18.5395088710193	28.6815486176583	63.5357465747134	0.0565	0.209	0.35525	0.50525	0.0210834632066218	-0.0782939616555901	0.0519926098389376	-0.0336346548549443	-0.0316984069955205	5.65605652526881e-05	-0.261056160258835	-0.161145622517035	-0.0622466263258019	0.0186817518515109	-0.31398132655467	0.0473333333333333	0.190666666666667	0.313833333333333	0.450666666666667	-0.0396925957417561	0.0762995768445314
66	3.55629534775721e-13	2.11029278305036e-10	5.15653502942784e-09	1.15553324242837e-08	0.843926099523698	0.945374847331927	0.98539729585738	0.000380375002709123	0.0018004545136239	2.60426436408634e-06	5.60412825185387e-06	4.68529247776587e-14	8.7726033232253e-10	2.49697879848346e-09	1.74838453172525e-08	3.39066126213192e-08	64.3328498094197	66.4796788453386	67.6357237823686	67.6744831748438	0.0387593924751855	1.19480432950513	3.34163336542406	12.6262128715725	9.74260612340549	22.0880460865101	20.6188609441124	97.0643581737252	0.0625	0.20875	0.36375	0.49425	0.00410765280282909	0.0632687560121178	-0.0450203031522568	-0.00569897366686434	0.0125532418278741	0.02292035627458	-0.106771781054694	-0.172086532098482	-0.0194090674287962	-0.036924440961002	-0.304079525999307	0.0461666666666667	0.1835	0.318333333333333	0.448	0.00518984343457615	0.00963825509089021
67	6.76648788423571e-11	1.3075354801401e-09	1.27712141001474e-08	2.48407185368021e-08	0.55411156359713	0.630150369549513	0.340765772013619	0.512821816944178	0.000232072862634026	3.20477863632903e-06	4.45073821141579e-05	7.57053589550088e-08	7.95795868115345e-09	4.0483629416152e-08	1.31171181485611e-07	4.47840564589055e-07	53.4786083556246	62.3336838653049	65.4390566644215	65.7890594316777	0.350002767256228	3.45537556637282	12.3104510760531	0.428305032764456	13.5517667820077	21.6898778637787	16.668784097481	61.0826377869086	0.05175	0.20775	0.36075	0.49125	0.0121639849464052	-0.0626021612417164	0.00294544450511527	-0.0559731503874065	-0.0372866750642822	0.00562056487542131	0.0198230464588465	-0.204949276968731	0.00812496993067435	0.0041258782955413	0.0342316814208856	0.0488333333333333	0.178166666666667	0.315833333333333	0.449666666666667	-0.176290863305835	0.0372414567752138
68	6.82749432972358e-12	8.12041227111253e-10	7.98794350477564e-10	1.77893225552822e-09	0.720611276149194	0.116568036219966	0.232592054072883	0.278836131690168	0.00031251785923042	1.2712962694877e-05	4.43963300531126e-07	4.81674732551672e-08	3.27784238760989e-10	1.79126099339855e-09	4.6794931449478e-09	1.72515983053699e-08	58.2301794768355	63.4199242573814	72.109530948539	72.2374387170203	0.127907768481236	8.81751445963891	14.0072592401848	1.17275379393777	12.9938372338529	19.0531218967044	25.4931198098056	64.1478234843568	0.05875	0.211	0.356	0.49575	-0.0117974920325827	0.0352913570530192	-0.064387540852193	-0.0248420035122713	-0.0177286704027569	0.0167843352701097	-0.338194924147246	-0.281660484923422	-0.07494042406643	0.0395105810617145	0.0190422616673611	0.0536666666666667	0.181833333333333	0.314	0.444333333333333	-0.0435417214998904	0.00855173864691837
69	5.74499392005573e-10	1.84330525880347e-08	2.33822408744998e-08	5.18152278312361e-08	0.981450230495496	0.172556428481404	0.185604176554765	0.689851195802913	0.835650608862434	4.04476343834892e-06	2.61520624730323e-07	2.30243834863227e-08	7.58195534588141e-11	2.89004132289978e-10	1.41494251078896e-09	3.64013315903183e-09	49.0337230955047	56.2496212225451	63.9657652680471	63.9663058669612	0.000540598914085422	7.71668464441609	14.9325827714565	0.159246499396431	0.0430396620067768	21.2435158507487	26.5148455800645	65.9766502704275	0.0545	0.1925	0.362	0.508	0.0285907227749477	-0.138329566103491	-0.0247779408708973	-0.0636298270038224	0.0312379555434419	-0.0184670203956129	-0.282920729270055	-0.0413919867620702	-0.207585889438206	0.029516335795906	0.0803247191211477	0.0526666666666667	0.190833333333333	0.3175	0.4555	-0.121111284776354	0.00310812388532577
70	3.99036830723954e-16	1.9361092036552e-13	3.27360179652779e-13	8.56762818288281e-13	0.974373011890694	0.143885674849423	0.360600863987655	0.185871624307686	1.93467361402855e-07	3.6695481749953e-08	9.87997061804873e-06	2.31655901339966e-12	6.92853818391333e-11	3.20115716733029e-10	6.9597127265262e-10	2.16767288538474e-09	78.3002059168357	82.1084131531388	90.3397516880214	90.3407836516562	0.00103196363488678	8.23237049851741	12.0405777348205	1.75004063304777	27.0973060490523	30.3166898056534	19.5344886157254	88.021741979419	0.05375	0.2145	0.36475	0.4905	0.017075407268497	-0.0946132603466529	0.0323392296990439	0.0275922116364545	-0.0234027582241306	0.00586584992319133	-0.180784905811683	0.0701444235800893	0.191878645711497	0.0340058814981509	-0.0430654587401134	0.0478333333333333	0.172666666666667	0.311666666666667	0.4455	-0.051571655639862	-0.161536107441046
71	4.21973186561098e-15	3.12599307919393e-13	8.45392263669743e-13	1.35638363986122e-12	0.290979167673193	0.144426327475904	0.14825537971003	0.00410098427084978	0.000662085291468511	0.0268701680933946	3.45780528558743e-12	2.753449000578e-15	6.92074679865149e-12	3.90082154908259e-11	1.51779747242942e-10	5.75244282775219e-10	73.4588912982581	81.0490505344642	88.1557978273413	89.2708831962009	1.11508536885958	8.2218326617367	15.8119918979428	8.23855171327978	11.5927753466494	4.89913394158066	48.4101121986605	103.555906505033	0.05975	0.206	0.34175	0.5055	-0.106309759056668	0.0211207999941416	0.0777207394845248	0.0136467158204425	-0.00847952594937922	-0.00870960614795831	0.0300431878898196	-0.0385797809835725	0.108352429155034	0.0162253755107635	0.164668071459816	0.0466666666666667	0.178666666666667	0.3205	0.434666666666667	0.00424289797989949	-0.175400615051422
72	2.93844343402744e-16	3.21581585141068e-14	6.32103566783862e-13	9.27757424945375e-13	0.248874396002823	0.536598567209285	0.424385154176335	0.00183889406767177	5.87725711031134e-08	0.0105356290632611	3.4230966804137e-09	1.04213697241743e-15	2.7060017044573e-09	3.1149168208111e-09	4.48008499612827e-08	3.55041857723557e-08	78.927782998966	86.0659985514576	88.8259220096807	90.1555332179632	1.32961120828259	4.08953466650564	11.2277502189972	9.70377957485471	29.4034615177043	6.54200924774887	34.9269510387494	105.768139291724	0.0615	0.22375	0.33625	0.499	0.0207093336447136	0.00786603364135509	0.0182237316043582	0.00177813886998889	0.0655562495471374	0.0220331538813557	0.0981607004070102	-0.0866572124075649	-0.0592912732794608	0.0151915259495808	0.0316810863649363	0.0471666666666667	0.1795	0.311833333333333	0.438833333333333	-0.0944626617876986	0.0192568885450496
73	1.20448468711505e-10	4.01940683805618e-09	2.13819123951831e-08	2.50657250062074e-08	0.20837186043063	0.305797945254983	0.262804631215802	0.0105676037948363	0.0118921012642463	1.28128774345285e-05	9.11652458483384e-06	1.42985646223994e-07	1.09963939003546e-08	5.46757794796747e-08	1.74409758773856e-07	5.81509134563712e-07	52.2816773100203	59.762445165703	64.1840714403661	65.7667738627424	1.58270242237631	6.00432869703945	13.4850965527221	6.53661840447876	6.32688502446035	19.0381827034253	19.6881434713032	61.4294410237178	0.05825	0.2145	0.35925	0.489	0.0274564206793289	-0.0203726946796047	-0.0784373068012344	-0.0105004573913583	-0.0752073249561559	0.0140363250053963	-0.0106478065562917	-0.092467439607298	0.10137802190481	0.0362613722071116	-0.0753535506227744	0.0466666666666667	0.193833333333333	0.317166666666667	0.443833333333333	-0.0603150337742352	-0.0541274817399081
74	9.16102451203193e-15	3.46421374331173e-13	1.0308590502192e-11	2.18027282727548e-11	0.528013088910951	0.858035195033141	0.452434617218598	0.0694497352790812	9.70523584044246e-05	3.40890569800832e-07	2.50192796436543e-07	5.09101289154763e-11	4.84432976569768e-12	2.24415229208858e-11	4.67892623017553e-11	1.46645198296388e-10	71.8658434338431	80.8216920530467	82.3586895933477	82.7569035490014	0.398213955653773	1.93521149595472	10.8910601151583	3.29597807069194	15.1931984095299	26.0029811014901	26.6003934552173	80.750489748569	0.05675	0.21025	0.3675	0.50775	0.00711583307493037	-0.0769711298721173	0.0155785049441243	0.00739904671819279	-0.00472513726393937	-0.0326807704293417	0.0659981437287831	-0.0450123456344144	0.0685104329932696	0.00590348068448393	0.0384430775741051	0.0485	0.178833333333333	0.318166666666667	0.455166666666667	-0.212162286889347	0.0524843384489566
75	2.18536786939372e-12	5.98940235801011e-10	3.65093127289489e-09	8.28368978043199e-09	0.880465178782216	0.496351647684783	0.721731444823589	0.0432285808982855	0.000786344037993085	2.08136772153849e-06	1.85656931825923e-06	8.351996809721e-10	3.31725132984823e-10	2.45598653615273e-10	1.14940369290533e-09	6.24326459017064e-10	60.5852384035243	64.1127313405887	68.4682563300448	68.4908703374822	0.0226140074373689	4.37813899689354	7.90563193395792	4.08644080415343	11.2731919538219	22.5184328227133	22.7380305557326	74.0642853812858	0.0635	0.2035	0.35575	0.49825	0.00153921592021932	-0.0261238074885266	0.0427207110579505	0.0274860495686921	-0.0408690616115616	0.0139989744021099	0.00198764896207421	-0.229703619482115	0.0140172271019686	0.0025124308259502	-0.0870683871376587	0.0538333333333333	0.176666666666667	0.310166666666667	0.449666666666667	-0.0186353224320731	-0.0117965546003105
76	1.15499143727112e-11	7.95661690439533e-10	2.80215967310185e-10	2.28122189494583e-10	0.108229199089491	0.0175375608162921	0.0448323559595319	0.00834408446515692	0.000663376294306866	0.000595936963785079	2.95414944146804e-07	9.86871633932181e-10	1.18906482983984e-08	5.08990691906336e-08	2.27899968841928e-07	6.60110200965669e-07	57.1422840951127	63.4663349000912	74.5996499204193	77.1795396844755	2.57988976405613	13.7132047843843	20.0372555893628	6.95809465795901	11.5891527273197	11.7886262105512	26.2794529853945	73.6618869783982	0.05975	0.22075	0.3565	0.50425	-0.128129787552285	-0.0258622677092004	-0.0208749189535617	-0.0501519901865624	-0.0522240247008208	0.0324434398768632	-0.465568952153337	-0.0588651867714274	0.0903237066908771	0.0162090569129892	-0.516779965753093	0.0476666666666667	0.192666666666667	0.323333333333333	0.452	0.0471938994054788	-0.0916177772511378
77	2.16521984936075e-10	2.54885095452712e-08	2.664929125976e-07	1.79992787004816e-07	0.0890977201691288	0.374363440129871	0.549610455364391	0.0435658699781561	0.0407911275878472	2.44933002868276e-06	4.16557536487889e-06	3.05937028320365e-07	8.04550930986594e-10	2.07765957344691e-09	1.13198382337261e-08	2.03566960331539e-08	51.0633361350629	55.4979459853785	57.9600881457445	60.8506884758826	2.89060033013811	5.35274249050417	9.78735234081978	4.07330829181137	4.18467107291872	22.2057981588296	21.1871060154863	59.5116295867991	0.05825	0.2025	0.36525	0.50125	-0.0886473546800898	-0.0482099432483576	-0.00678946446017647	0.00612392664369577	-0.00247879224622167	0.0324969613526725	-0.136686790889163	-0.0156920145109808	0.109595676830292	-0.0472962617457625	0.331513413946135	0.049	0.186	0.319666666666667	0.454333333333333	0.0222150291578071	-0.0104509388593271
78	1.27922193620431e-09	6.29228687650097e-08	8.25680470387519e-08	6.90620637329057e-08	0.122726943766196	0.079383717432346	0.145476095097091	0.213044826238908	0.0011138222752521	9.75475106532158e-06	5.19196216038468e-05	7.53622789764735e-06	6.01564098159173e-08	2.02130545741583e-07	1.04601443320471e-06	2.37816425328866e-06	47.3662679636618	53.3934824628959	60.8685225255176	63.2506927791328	2.38217025361519	9.85721031623689	15.884424815471	1.55061396273049	10.6280977866791	19.5588555801951	16.3766977869018	51.2409563709142	0.0555	0.21025	0.35725	0.49825	-0.121595993566651	-0.129997759944743	0.0124653903167569	-0.00814581091254825	0.0283710233370026	-0.00141758597537071	-0.351893226858147	-0.0179841570025529	0.151562693859053	-0.0101302024235072	0.64891382393632	0.0498333333333333	0.183833333333333	0.314666666666667	0.457	0.0206149706272044	0.00446539175078293
79	7.43263178742107e-12	2.5622685560508e-09	1.35258577191327e-08	2.87189366531411e-08	0.7175949944167	0.462005630938413	0.767883712360407	0.0383852969236083	0.00118474701465248	2.64143114529431e-08	0.000341135095445284	4.07096048953017e-10	4.69857994757656e-10	1.21152185398573e-09	7.91692480236874e-09	1.42949146983098e-08	58.0544925760987	60.7951514471788	65.2995025464552	65.4303112715425	0.130808725087263	4.63515982436365	7.37581869544374	4.28786684258193	10.5139816638693	30.9545426039112	12.8298390684104	75.7923479674101	0.0585	0.208	0.3615	0.4925	0.023341364450668	0.0629831059018317	-0.0368322820537392	0.000437784094142737	-0.00917617236799876	-0.0100470331922609	0.0586722635725845	0.0357290730744191	0.0535298532670594	0.00387625563340201	0.109161358814778	0.049	0.181833333333333	0.308	0.456	0.0230248834930603	0.0316828756290298
80	2.58481030980347e-05	0.000355395759771425	0.00251732002837621	0.000742109961270585	0.0230166881999025	0.281552858857914	0.353430583755656	0.022392796885496	0.00195382118851359	0.0257292054444042	0.0114968810193084	0.0106136399339674	0.000993025641874019	0.00316766679613086	0.00105010208679956	0.00253626608623407	26.4355312474363	32.3105707355135	33.4053324416382	38.5725776271211	5.1672451854829	6.2620068916076	12.1370463796848	5.21500388867116	9.59242136701505	4.97412565950799	6.38685093926688	30.3827886897553	0.06025	0.20925	0.35275	0.48525	-0.147334566173865	0.0640372317527506	-0.0337360312887096	-0.000853239809735158	-0.0126909456538552	-0.024373242776625	-0.130082062499993	0.0975664322987734	-0.0618283182652954	0.0392024743117303	-0.588609958322405	0.0496666666666667	0.184166666666667	0.331166666666667	0.4595	0.0292891404460942	0.0617589268755753
81	4.12513924657288e-07	7.43999376722263e-06	3.39520181211849e-05	6.12779645422987e-05	0.727538095723729	0.609422245891145	0.498260300547213	0.533222427192235	0.00618348670167976	0.00441646905757707	1.06876138999452e-05	0.000336261427751638	1.52798716083781e-06	6.69078480933233e-06	5.16344405286664e-06	1.5858314593917e-05	35.2510580878006	42.0191759382578	45.4904082005232	45.6117923443599	0.121384143836622	3.59261640610202	10.3607342565592	0.388246749483187	7.49603837784707	8.1041227566584	19.384407163634	40.8568465184733	0.05725	0.2075	0.34925	0.4915	-0.116116271502775	-0.0122324557705154	0.0639487860110507	0.0168981106992111	0.0427791422214148	-0.00819306340516437	-0.399493786723287	0.147955017027721	-0.026932749814671	0.0129550708363261	-0.0207309132376421	0.0543333333333333	0.185333333333333	0.321833333333333	0.446666666666667	-0.0565871369387543	-0.10404248010112
82	3.00482670371207e-12	2.12152504575671e-09	3.79589996958921e-08	4.69496840688504e-08	0.231561239982761	0.70243682108513	0.960852671993244	0.000893963712877521	0.00193355420667676	2.85611652216665e-05	2.62489783151068e-06	4.6333529139954e-09	4.93056734074329e-09	2.27114611289169e-08	8.13960289047085e-09	2.68923582055581e-08	59.9272279836587	61.2273661457584	62.7802234163391	64.2114691603201	1.43124574398098	2.9841030145617	4.28424117666145	11.0352344144812	9.61156852856766	17.5112567006036	22.0728972705529	69.9108943058483	0.06175	0.2105	0.36025	0.492	-0.0960402794126282	0.0507553337368145	0.0675517857883429	-0.0241645125979668	-0.0151208548581384	-0.0112445255703463	0.0982585738022368	-0.0212616897964732	0.0581152915657892	-0.0190369674991005	0.106190274154564	0.0465	0.185333333333333	0.319833333333333	0.444166666666667	0.00128470251344335	0.0198383692753034
83	2.93896595920301e-08	4.1234731866198e-07	2.82428383585308e-06	5.42682440303805e-06	0.733087460254624	0.679307930611368	0.419092676175071	0.381554077581185	9.61431741995055e-06	0.0171589627971629	0.000138038970802309	9.01004117168939e-06	6.96248105063247e-05	0.000134302429455252	0.000632223484765005	0.000866422636280362	40.8126172251796	48.9709522579069	51.9888373360664	52.1051329415059	0.116295605439518	3.13418068359897	11.2925157163263	0.765688774774844	19.5865595592313	5.68004141034908	14.5287204238793	50.7690420932457	0.05275	0.215	0.35475	0.492	-0.162349309885313	0.0378151655888873	-0.0559857152227577	-0.0658243424512674	-0.0215541956627591	-0.0174003825098486	0.101023037181549	-0.233732227607542	-0.0725017808610931	-0.0474297963579289	0.0188996327431322	0.0488333333333333	0.179166666666667	0.331666666666667	0.453166666666667	-0.00944799606000505	0.0348538884278211
84	1.24353825778656e-11	8.43936730199624e-10	4.25529529520786e-09	4.47818470896339e-09	0.168661841972552	0.247032539384686	0.293025858006651	0.0345750392166866	0.000356310573687401	3.50359090679605e-07	0.000257578768461734	3.10025519306209e-08	2.8112029491805e-09	1.38697413405583e-08	1.00558270863769e-09	3.69158882591075e-09	56.9893707257143	63.3321642098599	68.0991583267605	69.993955472477	1.89479714571644	6.66179126261704	13.0045847467627	4.46603983103387	12.7484171296837	25.9500900700605	13.3561338103373	65.2409236172956	0.05725	0.216	0.36175	0.49525	-0.0902500898054217	-0.118799040109147	0.00508486254770711	0.040718281748716	-0.0441746395530966	-0.00784531254075256	-0.0931758147859101	-0.0624167117830116	-0.11218962858916	0.0628997666980265	-0.146357316887665	0.0476666666666667	0.186833333333333	0.312666666666667	0.458	0.0153245253417626	-0.00473609853231502
85	1.73526069306889e-13	1.71033757424881e-10	1.39798096529664e-10	3.36698231791576e-10	0.954460598150008	0.0979519729436269	0.491686792071401	7.25237709500817e-05	0.000459439308181668	2.28196540055782e-06	0.000109596046341042	9.57275077501172e-06	1.27463428688462e-08	5.86959810313154e-08	2.40889479217274e-07	7.43029721588261e-07	65.812083546698	66.9551571149932	76.2443649567358	76.2476260747353	0.00326111799950013	9.29246895974211	10.4355425280373	15.7438384416882	12.2734857194791	22.3417053617995	14.9637574467106	50.608682827077	0.06825	0.20875	0.3585	0.49375	0.00933013104523828	-0.111079754600924	0.0231990959463568	0.00682212150447994	-0.00310775488817919	-0.0141759880202369	0.0970272732433597	-0.225907352044684	-0.0326835082330544	-0.00715166242358604	0.0942012203584968	0.0493333333333333	0.1805	0.313	0.454333333333333	-0.0828814129909039	-0.104123847178637
86	7.42040552960634e-13	3.83116604170557e-11	1.89795051431706e-10	4.28035103918446e-10	0.698521424549483	0.375412654577492	0.302811444674896	0.000966334977205116	0.00458131979947023	6.4408796594961e-08	0.00011357885809175	7.96355487982265e-10	5.00643366637577e-10	2.57803139425098e-09	5.66485307776839e-09	1.98407228560424e-08	62.8155414621433	70.3284955173076	75.5219742507616	75.6719888317821	0.150014581020514	5.34349331447447	12.8564473696388	10.8909836295975	8.03771868081094	29.2260088685125	14.8964111204041	74.1790520516924	0.0605	0.209	0.36325	0.495	0.0283411528948076	0.0135895541684412	-0.0316217475995804	-0.0680721571131987	0.00990098596431624	-0.000326753467980913	0.0129313108197264	0.132526000164954	-0.0963640431638351	0.0809188881304565	0.00738483940705736	0.0455	0.186	0.311166666666667	0.455666666666667	0.00999951787828263	0.00027384763048336
87	1.32056365006797e-10	9.85926865147995e-09	8.51669193643774e-09	1.73049965561262e-08	0.610914115832075	0.109688207662708	0.202023752429061	0.229041039617706	0.00034398515978705	2.26540650942094e-05	6.13670609497326e-06	1.91288109351383e-07	6.6198029698202e-09	2.00170432313009e-08	4.55800275712668e-08	9.75694156138489e-08	52.0906114529571	57.6966776210247	66.4222267349614	66.6810726813055	0.258845946344081	8.9843950602808	14.5904612283484	1.44680668022829	12.8142723823967	17.9520470420593	20.445081514521	60.6974239417125	0.0595	0.2085	0.3575	0.49975	-0.0931513754597038	0.0255919111464954	-0.00789327572586734	-0.0239979907274706	0.0100692983171769	0.0354473381991935	0.0533659463218863	0.109406228910254	0.0311368138117436	0.0848900320865306	-0.0149327340384061	0.0538333333333333	0.179666666666667	0.316666666666667	0.453666666666667	0.0262919567894038	0.0259094855207428
88	6.43804052330225e-08	1.24030689282627e-05	5.35514549928506e-05	9.35594260521458e-05	0.673562238061369	0.596423966223962	0.916768276962081	0.206789386847538	0.00691294399835456	0.000148301539902568	6.46998722078217e-05	5.51055828808625e-05	4.71807320963987e-07	1.90569780592968e-06	4.75918925171843e-06	1.31384570989115e-05	39.1658360529764	40.7679268608626	44.269920749859	44.4473841962972	0.177463446438196	3.67945733543456	5.28154814332083	1.59376259339069	7.29545034166222	14.393650284801	15.9598605848641	45.9023010691887	0.054	0.2065	0.34975	0.4865	-0.035960784514372	0.0245849198313867	-0.048377216038316	0.0169628736481354	0.0121439155566313	0.0047105084631019	-0.0150179525828575	0.037288701428051	-0.0227596577438126	-0.0371498731407214	-0.0505382326434093	0.0483333333333333	0.184666666666667	0.313333333333333	0.445833333333333	-0.122371646017891	-0.00954025407977484
89	1.5054645018096e-07	2.73187749994904e-06	1.55238659229798e-06	2.91101713618011e-06	0.643309768845871	0.0983083340965946	0.128462569074974	0.125318990607034	0.00070862953614769	0.00879035582565986	5.57212780524981e-05	0.000160287258099702	1.7896045522285e-05	6.80033729867812e-05	0.000221160916697505	0.00056460490603296	37.3781143381202	44.4502624278975	53.5184513887798	53.7328909299613	0.214439541181491	9.28262850206374	16.3547765918411	2.34955233757864	11.466475292109	6.86493270722167	16.2427886757578	42.9500474279683	0.05525	0.212	0.3445	0.49875	-0.0181931730031967	-0.0149024520982636	0.034089064592484	-0.00731243095662235	-0.0353241492147436	0.00392536564692659	-0.0961135707854075	0.133538910987442	0.0592766221895953	-0.107562600496598	0.20746860384945	0.0483333333333333	0.1845	0.319333333333333	0.457666666666667	-0.215034707677012	0.0881300972518217
90	3.95753569599619e-11	2.43621879034092e-09	1.21081591578471e-08	2.47246681672642e-08	0.630021774576004	0.429460762900868	0.425874811354066	0.365465655286514	0.00410450392301214	3.16742892561814e-06	1.13811664865226e-06	4.49971243791406e-10	2.98213370510581e-10	1.62636064502624e-09	3.36252800293148e-09	1.24630073032327e-08	54.5910358090841	60.9107034166809	65.5686006678661	65.8006318987827	0.232031230916618	4.88992848210182	11.2095960896986	0.819024084042212	8.23699465703976	21.7123660545149	23.6791029868509	75.5520190654111	0.056	0.2065	0.3575	0.49975	0.0548121649226691	0.0341947303244526	0.0986656026049267	0.00322461802766311	-0.0140271086684629	0.00468487221718165	-0.148185780149275	-0.0315429562228419	0.140198884895122	-0.0479233389010255	-0.0117642761607314	0.0518333333333333	0.183333333333333	0.312666666666667	0.450166666666667	0.0314490794214221	0.0222639516394248
91	1.62268655027418e-10	2.21163156470162e-09	2.26999314553746e-08	4.97720114735443e-08	0.866444440018325	0.710129843485816	0.334076997767035	0.0929481218089908	0.0419752110137141	2.62097509694788e-06	2.84439372062574e-06	3.11762297882707e-09	3.18547718239134e-10	1.11096112434903e-09	5.54665649190308e-09	1.32877698177513e-08	51.6626766702611	61.1321584470788	64.038073978707	64.0663573086786	0.0282833299716003	2.93419886159973	12.4036806384174	2.82255878138403	4.13620346105745	22.075768071245	21.9187619054719	70.8757626366364	0.06075	0.2055	0.3565	0.492	-0.0187687488525944	-0.157334661429762	-0.0464531681078182	-0.0103846133068672	0.00616885771333592	0.00330608022181345	0.130871901836804	0.072548125649207	0.0235939991407653	0.0062267160775393	0.117509960134959	0.0528333333333333	0.189	0.311333333333333	0.444333333333333	0.0314447971271207	0.0380771386937227
92	7.68096501237672e-07	7.56220996696346e-06	3.55200577431177e-05	6.36131112332671e-05	0.708922537231086	0.618868442900784	0.396545522277922	0.187221280092041	0.0059648322169201	0.00335487434030967	7.28741504140089e-05	5.0274675767393e-05	1.18472994681001e-05	2.25700296085943e-05	3.4123695337371e-05	4.90972296307636e-05	33.9358789786784	41.9794066562608	45.3699500812363	45.5093056190381	0.139355537801748	3.52989896277722	11.5734266403597	1.73934942431697	7.56089620820239	8.60366369378244	15.7347212356453	46.1528467257724	0.05725	0.21125	0.34975	0.49375	-0.0697927322899666	-0.175957904288247	-0.000608090930206663	-0.0458108665030005	-0.0149019329940689	0.0441147339458063	-0.0823193988029224	0.0497503285682863	0.178439474471537	-0.081181850066806	0.0901813058206539	0.0511666666666667	0.188833333333333	0.3215	0.453333333333333	-0.0685146883514738	-0.0172305316885816
93	2.08805423565502e-12	6.60719035446374e-11	8.78958053498648e-10	1.88133558068946e-09	0.63871901805767	0.700015694845421	0.408576258111571	0.000647498921851372	0.0327527221512926	1.05021231675454e-05	4.63842076811451e-07	3.98583898714812e-10	3.25383215034761e-10	6.78476828953578e-10	7.05464793407106e-09	1.03732336470555e-08	60.6793465665542	69.1020353780987	71.8814203127185	72.1018417154773	0.220421402758802	2.99980633737869	11.4224951489232	11.6342084059143	4.5586583106342	19.4178436664552	25.4086149829709	73.7637692947172	0.066	0.20375	0.365	0.496	0.0342854025836969	-0.0141142373965865	0.022967839420461	0.0068139078282111	-0.0253276016627154	0.0215264769136711	-0.189941696313326	0.12329999153144	-0.00568725500836006	-0.0456137646893934	-0.202945091565572	0.0498333333333333	0.1865	0.322333333333333	0.444666666666667	-0.139231467619067	0.00802490975149645
94	9.40381695087937e-15	1.16922762325382e-12	3.77878987141216e-13	6.81798938916257e-13	0.353150161539908	0.0258627857128473	0.0600262669903247	0.20223360704578	0.000616306319966214	1.13895232995883e-05	4.09573388734456e-10	1.10186625042279e-13	4.92065247042091e-13	2.80663861020093e-12	6.07889100977177e-12	2.38659198711107e-11	71.8120716800404	78.1244349054541	90.0098920740347	90.8719975414351	0.862105467400397	12.747562635981	19.0599258613947	1.62617002719162	11.7260691367355	19.2629494385274	39.0666868310309	95.093440806	0.06125	0.21425	0.35675	0.5055	0.0130283097783379	0.0228153565169113	-0.0875887996967694	0.0367769218688608	-0.0305012576783863	-0.00185501612674875	0.100910124205016	-0.310881368183167	-0.143838055491507	-0.0112032159344203	-0.314382912616511	0.0551666666666667	0.186333333333333	0.3145	0.441833333333333	0.00120206501386409	0.0260158193750944
95	1.07890942196836e-14	3.20059381234924e-13	1.47753637663777e-11	2.28894493360965e-11	0.289274798328087	0.895731019353647	0.433887757846149	0.00838418872044817	0.000185418372786279	1.17493286114858e-10	0.00187789756794024	2.04713640693742e-11	2.56533682335523e-11	1.17273542488741e-10	5.80562677323647e-10	1.78855442935218e-09	71.5295618238451	80.9968622016022	81.5190605393072	82.6420539907049	1.12299345139763	1.64519178910268	11.1124921668597	6.9495165616795	13.9733695882733	41.5062733817285	9.66521525972894	82.9056348683597	0.059	0.20875	0.371	0.486	0.01466207042949	0.0164663706383	-0.01478737989916	0.034661633583584	0.0330623589904019	-0.00447057637575168	0.00395774773918821	-0.0681463509322554	0.0866531359540509	0.00609497017005964	-0.0569380380311749	0.047	0.178666666666667	0.308833333333333	0.454333333333333	-0.206111116339262	0.0200633763000299
96	6.30342703203707e-12	6.07244939613137e-10	4.24606751617619e-09	7.43405258483375e-09	0.419597085906781	0.456890374026562	0.498285430480596	0.249787401152036	0.000433913560150329	0.00370701641680277	1.68171388177223e-09	1.99683740974051e-09	3.69791361023133e-10	1.05997969982556e-09	2.53551603671683e-09	5.06972858603371e-09	58.3953863885181	64.0814106471807	68.1043919390795	68.7558353748391	0.651443435759575	4.67442472765833	10.360448986321	1.3244923603188	12.3801875624595	8.42203016721942	36.3114679790579	71.9574315837735	0.05925	0.21275	0.344	0.50975	-0.0480380586981454	0.0544720596685827	0.0102356151945647	0.00224978558200967	-0.0179743697498017	0.0275489031718862	0.121949787907711	0.115453431418336	-0.0714931707079692	-0.0207622867938009	0.246303175719328	0.0538333333333333	0.184166666666667	0.316166666666667	0.448333333333333	0.032290872218877	-0.0599482143600121
97	1.98975966544753e-10	7.75012487372839e-09	1.40924055306693e-07	2.82811473336549e-07	0.684684038855808	0.917793782800632	0.670543282192356	0.0599047738084542	0.0065124824725869	0.00314506577464403	1.29531702958254e-08	5.69706295517633e-08	3.89459961470595e-09	2.80042442789144e-09	1.21872934474027e-08	5.77080964546148e-09	51.2389607236255	58.2518804595602	59.5456112882021	59.7105120131819	0.164900724979816	1.45863155362167	8.47155128955637	3.54001903222343	7.40273399059151	8.72134127580648	32.3383465894385	63.7302733951777	0.0585	0.20875	0.35675	0.4905	0.0440279081155215	-0.0895841006003269	-0.111319463444057	0.00207350507919619	0.0057175707552283	0.0482176107578864	-0.150679577969186	0.0496107266528747	-0.0796921850199254	-0.031291130468353	-0.0189930799819698	0.0498333333333333	0.186666666666667	0.328166666666667	0.432666666666667	0.00899219846605225	0.0442035735951488
98	1.11535933352987e-14	3.80002499756458e-12	5.73816741436453e-11	1.33370610528878e-10	0.729768476477322	0.7062187501824	0.799109073421049	0.0109241217668619	1.81681226843935e-06	6.37481938067311e-05	3.25386698710553e-07	6.32846426420379e-12	1.7575442335131e-09	4.40529714196962e-09	1.73373059922094e-08	3.05741804153642e-08	71.4612511358209	75.5013633331546	78.3416110328617	78.4609353537016	0.119324320839951	2.95957202054706	6.99968421788071	6.47761909777773	22.7796300158861	15.9879127779313	26.0928501362105	85.6685006929469	0.05875	0.22275	0.355	0.4935	0.0035864686622357	0.0235802797642023	-0.0170015348911822	0.00817468163602375	-0.0129824960779266	-0.00823384171433125	-0.0446265322052712	0.0586276793149733	0.068836710246448	0.0234977056618024	0.0573602497202553	0.0471666666666667	0.183666666666667	0.3165	0.4415	-0.115005921751363	-0.106823723945895
99	9.08635328737241e-16	5.2610660918865e-13	9.94943837307759e-13	2.35177585479869e-12	0.649566798004656	0.151333028818189	0.412437946897195	0.0874935625763743	0.000636809845571012	3.46273776815516e-10	4.34810112461271e-06	7.16389928593247e-13	2.50932074713731e-13	1.56255140632371e-12	3.6568969061284e-13	1.59914180993379e-12	76.6119282089203	79.8962700113043	87.7800431023352	87.9864898237574	0.206446721422253	8.09021981245314	11.3745616148371	2.91989489902062	11.6651740737088	39.3944838803363	21.1049208981294	90.7569489373225	0.0575	0.214	0.3725	0.503	-0.0450937865497721	-0.10126961183984	0.0814451911575728	-0.0497206105275383	-0.036157009126708	-0.0193070135374276	0.0081042012524304	-0.312810919304781	0.0458361364520715	-0.0314518983901372	-0.198078113417403	0.0496666666666667	0.186166666666667	0.311833333333333	0.456166666666667	0.0351333166399608	-0.0960504727423118
100	2.24942689411496e-17	1.5736741969724e-14	2.02620159563483e-14	3.34520187850085e-14	0.286254207535659	0.069691934582436	0.253218061811423	0.0708800551407209	2.64040424914183e-05	9.97371715570227e-11	6.11652679587395e-06	1.86124430794683e-13	7.07982428304814e-14	4.39684799225046e-13	5.70953244624491e-13	2.41239679023854e-12	84.1934359110819	87.6365207122435	96.7020444816808	97.8391998894585	1.13715540777775	10.202679177215	13.6457639783766	3.26252154513168	17.6605943365739	41.826602102632	20.4513852963828	91.6358907325813	0.0585	0.211	0.3695	0.49825	-0.0278414235234853	0.00364136147415074	0.0205222206176398	-0.0604506661099572	0.0176562303819176	-0.0168495165199581	-0.402831458292931	0.00597308130242675	0.0572143673611243	-0.13091297170093	-0.351989290888069	0.0501666666666667	0.177166666666667	0.307166666666667	0.452166666666667	-0.0998972139479983	-0.113103226598611
101	7.20472790006637e-06	0.000239261723399365	0.000579581416456733	0.000538409900900463	0.17787211981855	0.289994242271539	0.500923093160416	0.248702392571513	0.0280249605041705	1.80182891173548e-05	0.0346632160054783	0.0012567609160147	2.13026401278438e-05	5.86188137634429e-05	0.000100974340394322	0.000197008101281377	29.1744494938612	33.3346349283966	37.6896720681398	39.5049857193007	1.81531365116098	6.17035079090419	10.3305362254396	1.33057813752066	4.82653128336278	18.3880667450576	4.46168856779332	37.0206315019279	0.0535	0.2065	0.35525	0.475	-0.230593231403547	-0.0266174636958856	0.0298154175051702	0.023587435920563	-0.0136386850132631	-0.03107754802259	-0.0269785400015259	-0.0335549773298382	0.0459507763542174	-0.0296142501576574	0.215152774625136	0.0483333333333333	0.188666666666667	0.314	0.4535	-0.0678705240050451	0.00472690424601954
102	4.2880101686692e-10	8.18375865849174e-08	5.32692629419837e-07	4.88730669467537e-07	0.147490527155822	0.353164249887651	0.651371989491538	0.0917822267230324	1.06096431108722e-05	0.00599521545746404	4.74580326177276e-06	2.48980280554588e-08	2.20458973622323e-06	8.31046614162606e-06	2.33733571538288e-05	5.9917856826452e-05	49.6424499227796	52.7789591526234	56.2247692611854	58.3227840512045	2.09801479001908	5.54382489858108	8.68033412842487	2.84283363394206	19.3983906098747	7.55174007125788	20.9372321447427	65.7833643214686	0.0565	0.21625	0.3505	0.49075	-0.0997108263597683	-0.0910744133407781	0.0181639160479387	0.0263673935257316	0.0397306203841468	0.0195646481401134	0.0785243404693732	0.236865606050048	-0.104624999678594	0.011694347617958	0.429781193446094	0.0488333333333333	0.1805	0.324	0.444166666666667	-0.205860226235496	-0.0519553727836533
103	1.33858202021717e-08	1.98161974321446e-07	5.33535484743721e-09	1.15369436682838e-08	0.723696426109864	0.00454572135598358	0.00847163427367994	0.0214623949812013	0.000668780825445318	0.000272322088730727	0.00040173195055028	9.17869941055495e-09	7.35430214489946e-06	2.25792932534222e-05	5.27461565357955e-05	0.000109010518249878	42.4610735149181	50.7024895197974	67.5534159729796	67.6783944495182	0.124978476538672	16.9759049297209	25.2173209346001	5.28884946642575	11.5740642471865	13.2517736044447	12.5241205206148	68.2394617694003	0.05575	0.21775	0.3645	0.49825	0.036924093935139	-0.0895878753538168	-0.0190058298473997	-0.0329990080376157	-0.0391167927763374	0.0540654012788708	0.0571983099661801	-0.0768549843929615	-0.242963052803059	0.109571567649093	-0.0249082784902659	0.0455	0.189833333333333	0.329166666666667	0.462166666666667	-0.112390264997377	0.0444400916264908
104	8.69832182747285e-15	2.132149869002e-13	5.05036563276021e-12	1.14443285866093e-11	0.611987209298656	0.794310534250554	0.341246479203347	0.00694305273671308	0.00490391295212749	1.40056207914678e-11	0.000900229557586274	1.02539101477419e-13	1.02175405744234e-12	5.97620137602153e-12	1.41242109033379e-11	5.60977874285386e-11	71.9723818109196	81.8952473722602	84.0188864751981	84.2761777688429	0.257291293644812	2.3809303965827	12.3037959579233	7.28764249753476	7.91453698099394	45.6685115155469	11.0222865867236	93.0015642821152	0.058	0.2015	0.37725	0.4915	0.0445416779899607	0.00330968611205685	0.160820585068204	0.00784459220904858	0.00695609299985113	-0.0224809728969843	-0.0983962392496987	-0.129618432101556	-0.150537540178449	0.0182635678341107	-0.100810367277396	0.0458333333333333	0.179	0.311833333333333	0.457666666666667	0.0167138083883789	0.0118487273469509
105	8.02293114886249e-09	3.87871203574284e-07	1.61670904502574e-07	1.70294737891002e-07	0.181486531149857	0.0365538611245388	0.0950499403292855	0.0239725325792623	0.0006122468798293	5.46051439017459e-05	0.000786381332716837	6.5353622822212e-07	2.44051301889431e-06	5.24367696037956e-06	3.63519007251057e-06	6.19131469376197e-06	43.5324815455169	49.115950858657	59.2046671132412	60.9900761257595	1.78540901251836	11.8741252671025	17.4575945802426	5.09661855577951	11.7383679787326	16.2811262289906	11.2731039112132	57.5821441287501	0.05775	0.21075	0.3605	0.4805	0.00722395091581318	0.0590691030666605	0.00836901611565373	0.0317000541526761	0.00213735587832787	0.0068222985500243	0.245239744607356	0.144273465930311	0.00290922151416192	0.0323107763315344	-0.0846471499303673	0.0475	0.183	0.3215	0.446333333333333	0.0207918098711266	-0.0614188164142622
106	6.33310085271015e-15	5.61538484249501e-13	4.41349912069323e-12	1.08123896140936e-11	0.780158792509118	0.459023288229026	0.380002229357489	0.0820861139062506	0.00216360009107934	1.16492975325662e-05	1.07199364320615e-10	2.10265963514118e-11	1.71104156271064e-13	1.06198321880274e-12	4.84702187653694e-12	2.01057712047348e-11	72.6246194072446	79.751820707861	84.3319362007751	84.4098397687994	0.0779035680243396	4.65801906093839	11.7852203615548	3.0231059880598	9.40529242508455	19.2198950900238	41.6855315394441	82.8424706859237	0.0605	0.2055	0.361	0.50475	-0.0549192913738359	0.0494057501248501	-0.00124849140983262	-0.0227179441299719	0.00269103501280535	-0.00666658267051834	0.0648165273638818	-0.200298171208626	-0.0126885460632163	0.0154381284081064	0.0614042456887908	0.0523333333333333	0.180833333333333	0.318666666666667	0.439	0.000849075918674963	-0.120558530969541
107	4.75222830046703e-14	8.6950656812554e-12	7.49975081255764e-11	1.696365941469e-10	0.675590977001726	0.516239112533977	0.584314177368138	0.375708310244863	3.89596031197913e-07	0.0288853259186199	9.89099896690677e-10	2.68441983623207e-12	1.25996994090168e-09	6.68311401003148e-09	1.26358863172135e-08	4.55907821867869e-08	68.4795049089298	73.6531953394224	77.7120768272871	77.8872083251263	0.175131497839175	4.23401298570388	9.40770341619645	0.784697520577538	25.7451937286587	4.77443484773903	37.3462676556173	85.4851099853597	0.0585	0.219	0.343	0.50475	0.00413793771200825	0.0243104617478917	0.016311031718018	-0.00155838988446802	0.0111413554053689	-0.013742644775662	0.101062600619923	0.00225058315746894	0.156836433603812	-0.0596071053392383	0.0870093683844894	0.0543333333333333	0.177833333333333	0.322	0.4425	-0.0512996717362022	-0.133116156254561
108	2.1371966292982e-06	0.000298470573225783	0.00153935100549833	0.00221567904228273	0.501123493017984	0.768378480389398	0.981228762479945	0.167196912025994	0.013896001726145	0.00318175958272504	0.000100285660551906	0.000821431327524464	1.18698500408576e-05	4.59163841095377e-05	0.000147534227071688	0.000384572069386104	31.7645602660778	32.7634286067914	34.8646280286193	35.3171843465316	0.45255631791224	2.55375573974015	3.55262408045382	1.90789824479543	6.05130769768584	8.70019530232275	15.1313197251093	38.275522995248	0.05825	0.21075	0.35025	0.502	-0.0836013209580245	-0.0197078539208675	0.0347656400557319	0.00865930429920046	-0.00990005532882238	0.00101742318466293	-0.108195818725564	-0.00846309848589808	0.166373040590392	0.0313101744938096	0.0372274916179919	0.0518333333333333	0.190666666666667	0.321833333333333	0.462333333333333	0.0186649771993935	0.00431581497684131
109	3.36273365859632e-13	2.28671081076305e-11	1.2689046186216e-10	1.97021056078699e-10	0.303936584670481	0.302118174652478	0.288026303163066	0.00613038960624836	0.00136179099681238	5.28470852538741e-07	2.67960892801137e-06	2.50566512759677e-13	1.16114629202647e-10	1.95890163012818e-10	5.62610707252245e-10	6.91652953573501e-10	64.4482566924853	71.4874776071811	76.4730033112792	77.5298451954804	1.05684188420128	6.04236758829938	13.0815885029951	7.51157048724781	10.2568351390964	25.1570143703775	22.0333003018604	93.1942002671246	0.066	0.211	0.3615	0.4995	0.0590262778133676	-0.161744798482044	0.0312718001362877	-0.00690289864297564	0.0152155926031443	0.0244921642304634	-0.19758492560624	-0.00741808025926974	-0.178853129447915	-0.00261516087545174	-0.200434374804157	0.0528333333333333	0.185	0.313166666666667	0.451666666666667	0.00137421575635758	0.0171414665110076
110	1.4611305037044e-15	2.12733414958893e-14	1.09829741631591e-12	1.49776538897921e-12	0.222563159585686	0.840035050456389	0.267816621248561	0.0105568695034044	0.0177229107284925	6.30400320856843e-08	9.52750159853028e-09	1.13937954318402e-13	7.69528647973885e-14	2.01964623522887e-13	1.38942288945398e-12	2.49925637768138e-12	75.6369237935141	86.9743864440388	87.5519382566563	89.0397058116359	1.48776755497965	2.06531936759711	13.4027820181218	6.53842630625513	5.62333328916975	29.2676301798001	32.9353496135554	95.0161586764992	0.0625	0.205	0.3645	0.49675	0.00879995151402915	-0.0123461997071159	0.109787715962297	0.0251509516310714	-0.0131068285003523	-0.0279667737071484	0.0934568719713073	-0.0286419520010736	0.0367139083923713	0.0129484648014292	0.0691196309547557	0.0505	0.185833333333333	0.312333333333333	0.438333333333333	-0.0765174402166253	-0.196934008821469
111	2.23801724617202e-13	2.85454833843417e-12	3.16973411883488e-11	5.45357156164791e-11	0.355640808837025	0.486820109898645	0.16918587416999	0.137450065289044	1.42649120358021e-08	2.33216129300586e-05	0.000223975472563412	5.97394248204131e-11	5.46550879605336e-08	2.3253312439533e-07	5.21065056376729e-07	1.50578721860369e-06	65.2876921025454	76.1389612517232	79.7341095405645	80.5873373435461	0.853227802981564	4.44837609182287	15.2996452410007	2.20627660578793	32.1509201131612	17.8967737242765	13.618433650423	80.371105638967	0.06175	0.21675	0.354	0.48825	-0.0287194709297487	-0.165125892083344	-0.0215407762826191	0.0108667403995451	0.00156876098080404	-0.000523837015697753	0.119573469913878	0.0417090742937996	0.112268891753857	0.0438284366993924	0.307540597742972	0.0546666666666667	0.171166666666667	0.313333333333333	0.450666666666667	0.0252203777058722	0.0276500102930649
112	4.51576878908093e-13	8.89178455455216e-11	8.83382857709449e-10	1.44608391657922e-09	0.351113041046528	0.506215920192164	0.631247867687242	0.064676084582409	0.0210805624588575	6.29984536218664e-07	4.2407164957351e-08	2.39661800946115e-09	3.19776808705273e-12	1.19968150750486e-11	7.97166188190545e-11	2.0393382827575e-10	63.8402292393585	68.4326112947165	71.8694389946977	72.7388694135007	0.869430418802949	4.30625811878417	8.8986401741422	3.41322112533362	5.32011976903595	24.8182416611162	30.0361265542142	71.5147523739074	0.06425	0.20775	0.35875	0.49075	-0.157174433091624	-0.110626630541795	0.00670269236243389	-0.00711582682420077	-0.00689852307971592	-0.0131013754674796	-0.06397685646762	0.170835753560217	-0.0241080952117664	-0.0374896734969729	-0.160216317716569	0.0553333333333333	0.189	0.310833333333333	0.435	0.00836436006508596	0.0078627898365707
113	3.33608884172724e-13	3.13348877742632e-11	6.25149200740175e-10	7.50993412908831e-10	0.20215243879181	0.617328040313518	0.54341425857414	0.180123631864707	1.69845994703876e-05	1.51203275937404e-08	0.00082736322832208	1.18598532200276e-10	3.3980578032332e-10	4.02333029046897e-10	1.88527903098622e-09	1.94241559009882e-09	64.4646605997259	70.7802297621383	72.6935800362189	74.3203352307028	1.62675519448385	3.54010546856443	9.85567463097686	1.79660371672435	18.5006541520706	32.0377793311436	11.1788211640269	78.7406564148218	0.057	0.20825	0.37025	0.49475	-0.19969232006143	0.0110297316232768	-0.00711862604462007	-0.0467323880262645	0.0448433551665785	-0.0391972946607139	-0.116182591622536	-0.0359762560337837	-0.162829766325041	-0.00998394348392848	-0.300301775284327	0.0508333333333333	0.173833333333333	0.3155	0.460666666666667	-0.0758207928041141	0.00370135342878698
114	1.39632321032406e-18	9.07934453540349e-18	2.03361247957035e-16	5.78352182490271e-16	0.978385728749611	0.665640542962856	0.101370765357643	0.00692166337844395	7.5749715551144e-05	7.60541227781444e-10	8.18093433902736e-08	1.73198514729509e-12	1.3685241426206e-14	7.73950856936652e-14	4.13639886687217e-13	1.5702663353988e-12	89.8800518641365	103.882825488865	107.105148960662	107.105882979704	0.000734019042283762	3.22305749083898	17.2258311155674	7.29318565101448	15.661520906111	37.8588107872474	28.7627550436227	88.7007717496284	0.05875	0.215	0.3725	0.5065	0.00800576139562718	0.0302430787592745	0.0946125511480083	0.00120450021023878	-0.100072456573859	-0.00753293487962299	0.0199888753448863	0.110726058186311	0.0395986874526362	0.0333874408996333	-0.0169475620680853	0.0465	0.182833333333333	0.313	0.451833333333333	-0.0786325085198421	0.0139411976214842
115	4.92332518653408e-12	2.61984350037891e-10	2.84725551917916e-09	2.07421665450065e-09	0.0943377816833702	0.318529825382275	0.296026989630281	0.866930795324015	0.00283546605523118	1.71578719838639e-09	0.00031400878136464	2.30905543921142e-11	3.09599146672599e-11	1.84713821823119e-11	3.10393562791979e-10	1.1626608160753e-10	58.9064579876213	65.9898278045803	69.066503641181	71.8652544301949	2.79875078901387	5.87542662561464	12.9587964425737	0.028075776975129	8.91042926761475	36.2723755465213	12.9849258105987	82.6213965634723	0.05025	0.20675	0.37	0.50175	0.0153280398018239	0.0049768518656141	-0.038192322165863	-0.0457043042852377	-0.0167425112415862	-0.0263806814561075	0.0456965595938889	-0.187810925328276	-0.0914715702136591	-0.0278110320459273	-0.283986908800614	0.051	0.182666666666667	0.311833333333333	0.465	-0.266502315798829	0.026505227905137
116	3.37251349976882e-06	1.50518983525476e-06	2.93329517022905e-06	5.88614526049555e-06	0.993345913019409	0.305490527993523	0.032371688517194	0.221127837607791	0.00580024259308571	6.44991360985618e-05	0.0234405939305134	1.00970722691656e-05	5.02918943463837e-05	7.56774296299186e-05	0.000579349175358971	0.000632692316064386	30.7938948624796	45.8842188761846	51.8916420332607	51.8917115848235	6.95515627739951e-05	6.00749270863889	21.0978167223439	1.4970369591083	7.61133810680076	15.9657428984683	5.13555481365802	48.690856178102	0.05925	0.2115	0.362	0.48125	-0.0224448475318364	0.00136245388298027	0.0402113304062589	-0.0856999544511467	0.0179147854866152	0.0108494119006627	-0.198822566237315	-0.0833998016325112	-0.0609264619452739	-0.00231345515231303	0.196555984934537	0.0535	0.189	0.323333333333333	0.458166666666667	-0.258273485690291	-0.0654218805843794
117	4.23740118246285e-10	1.658267436766e-07	1.40894478030144e-06	2.87396503959774e-06	0.974197624403549	0.754619533767487	0.966928890228461	0.126602258848973	6.41592715260485e-05	1.46958201405658e-05	0.000226821979355486	1.68295623416705e-08	2.24712068933919e-07	3.60996387955113e-07	2.09466189458633e-06	2.4033597082014e-06	49.6671516223287	51.1218925799258	53.7651719658606	53.7662181080013	0.00104614214069443	2.64432552807557	4.09906648567267	2.33368010550112	15.9757442983719	18.7766130261571	13.5947251081761	64.7677106712258	0.06125	0.21125	0.36325	0.479	-0.0145967552791092	0.0320904519953601	0.0128855443623968	0.011256333145112	0.0232700897370549	0.00133897956087883	-0.198117187166322	0.179554647233281	0.0686013803216402	-0.0576131114778698	-0.088432416275112	0.054	0.179	0.321333333333333	0.4415	-3.58111306645852e-06	0.0404348017222686
118	5.08247928710391e-12	2.5102276883927e-09	4.88001263051972e-08	9.90026329919005e-08	0.665114191707944	0.912047619565555	0.982121498473725	0.000847629443269162	0.00256963131325034	6.01698792047092e-05	2.12092523451149e-06	1.59632035910828e-08	7.99416126028229e-09	3.74407501049458e-08	5.51489040886611e-08	1.78010429441477e-07	58.8406663272981	60.8421575278771	62.1636254010227	62.3509959084768	0.187370507454034	1.50883838059963	3.51032958117867	11.1339270916437	9.09033976005048	16.0972962479591	22.4822671958445	66.8798658750409	0.06125	0.2035	0.3505	0.503	-0.0372560773196912	0.0259278692069196	-0.00191551191265325	-0.0115916294201523	-0.0206183420165632	-0.0130543569758311	-0.255501448670433	-0.194200680477465	0.140520450441126	0.0136999917003562	0.282005180377193	0.046	0.179333333333333	0.312	0.454666666666667	0.0110555510864479	0.00467814658514183
119	4.94252404348712e-11	8.01117207158775e-09	1.67429839798476e-08	2.38891178986653e-08	0.293104734931758	0.172955118567293	0.382306699714407	0.0240914800155806	8.01951986035255e-05	5.88251394113443e-06	0.000255368862541738	5.13176490321438e-08	1.11625096590481e-07	4.86674611264496e-07	1.81648686977707e-06	5.32027331527064e-06	54.1301724043005	58.1755138093577	64.7802721545158	65.8855775405755	1.10530538605963	7.71006373121782	11.7554051362749	5.08803460323179	15.5536846306768	20.5260521633427	13.3722936178365	63.9903062326	0.05975	0.214	0.354	0.48975	-0.178805527234112	-0.0426217014419038	0.0651898537002468	0.0379461273268064	0.0177986175252711	-0.0194468220469948	-0.283358328734126	0.0656615582434836	-0.064259932762152	-0.0160519847498481	0.235243532319104	0.0493333333333333	0.182	0.3105	0.4525	0.0046724887232813	-0.00986354069873827
120	4.64794894505778e-06	2.15151698385847e-05	0.000139658880785309	0.000203643992697743	0.433946223909625	0.720337379756895	0.351163444378639	0.800152264310706	0.00510829205781402	0.000801827490587759	0.000901349547308824	0.000240821477777186	2.95206848606352e-05	8.32696975530984e-05	0.000314904269407972	0.000608723196689736	30.1102236295119	39.4100863593339	41.6657841609995	42.2780226456161	0.612238484616682	2.8679362862822	12.1677990161043	0.0640849474903007	7.8406965074264	11.236997835098	11.0199818253168	41.8049226489513	0.0545	0.20575	0.354	0.4925	-0.130515190822956	0.0768951204639831	0.014778297254043	0.00500146691771946	-0.0378241926763402	-0.0120164646194638	0.0359862096522055	-0.198237155047758	-0.0336479901874399	-0.0628102640387259	-0.165122835461244	0.0533333333333333	0.183166666666667	0.321666666666667	0.458666666666667	-0.027527243380978	-0.0770674972821958
121	4.5505706954967e-13	4.16916993369463e-11	1.76278235343198e-10	4.17813447983451e-10	0.855098372113463	0.348006414882433	0.370780625255429	0.201903344870668	1.31755481605328e-05	0.000237045906029721	3.42757912328987e-08	8.48223405855695e-11	7.21327696921643e-10	3.31188504682351e-09	2.10794568706653e-09	7.08155285813206e-09	63.8243937417428	70.1383971971954	75.6966453850764	75.7299944340411	0.0333490489647374	5.5915972368457	11.9056006922983	1.62855271815897	18.9849224622358	13.5119751988022	30.4490116503966	79.5383583598119	0.05775	0.21175	0.351	0.50825	0.00594456253375494	0.0328221744193465	0.0580505045674885	0.0449403007067864	-0.0127477033748221	0.00350086959016681	-0.150779373846891	0.191763199646967	0.0210022233941946	0.0172443611561394	-0.000184026379412143	0.0518333333333333	0.176666666666667	0.315666666666667	0.452	0.0158291867926616	-0.00175837182095308
122	1.39605698945812e-13	1.0063364971161e-11	1.03344313272853e-10	2.47569887147894e-10	0.869889780051661	0.599695601367106	0.466700609109814	0.0960404099820885	1.72063346772414e-07	0.00028195063545208	1.04593424909536e-06	6.38144805307015e-11	1.64246252103913e-08	2.84947904141677e-08	1.27454683579428e-07	1.56104415331384e-07	66.2602702068543	73.3263419487776	76.9570489270991	76.9838788725829	0.0268299454837688	3.65753692380531	10.7236086657285	2.77009585355609	27.3239902891637	13.1866488241922	23.8416717144173	80.2144759034477	0.05925	0.223	0.35775	0.49925	0.00622483977553788	0.106518582318332	0.0056916255777226	0.0172626779417749	0.0283633119943632	-0.0258049695899548	-0.107132189654276	-0.102704468659484	-0.011601259540888	-0.016269673403647	0.0597642843374081	0.0515	0.180333333333333	0.322666666666667	0.4495	0.0247811297067678	-0.00706380662057785
123	3.6655829427645e-11	9.14158399136216e-09	4.89574146430672e-08	1.06875546538261e-07	0.951361764672169	0.508690489019091	0.765015976259681	0.0323991946830782	0.00289351624738725	1.77609134120217e-05	2.29445908805992e-06	8.92452699847589e-10	2.62823892800135e-09	1.37109773591787e-08	2.16404743485495e-08	7.71185117303045e-08	54.7499111058787	57.8710900501756	62.1557188365623	62.1594394450804	0.00372060851805145	4.2883493949048	7.40952833920164	4.57724876355769	8.87342589805303	18.4154810958225	22.331219878406	73.9044511357514	0.063	0.206	0.357	0.502	0.0254212747311064	0.0187403896517102	-0.035603729904401	0.0128986887344742	-0.00154671467040805	-0.0179338875214162	-0.0188939447755106	0.0461513236336048	-0.0286491466784056	-0.102703956979213	0.14762076893493	0.0528333333333333	0.182	0.315666666666667	0.453833333333333	-0.0813665215476503	-0.0306381012340205
124	2.49997720881551e-10	1.03721304801406e-08	1.15240388703865e-07	2.1760108047131e-07	0.566671221675517	0.731869355760354	0.565950258421903	0.0533974762645834	0.00685352621379073	1.12945574224439e-07	0.000369880041040891	2.55844041941159e-07	2.69039092608745e-09	9.73765750647248e-09	2.43995817918255e-09	6.3660049984289e-09	50.764522347301	57.5796091910961	60.0442762466482	60.3725603493585	0.328284102710313	2.79295115826244	9.60803800205758	3.73143575092399	7.31096108742167	28.1383485043771	12.6785209393947	59.9638424747836	0.06	0.202	0.369	0.48475	-0.154304709982003	-0.0627688894675818	0.0700322873465823	-0.00385814275219513	0.0632262148901244	0.0164480479550773	-0.138974768241757	-0.00876796970390841	-0.0946215795053922	0.0695356818344268	0.230437946210504	0.051	0.180333333333333	0.317666666666667	0.4485	-0.0758033343564317	0.0516982197661875
125	1.04250784731076e-08	2.37026849271645e-06	5.66633313669813e-06	8.86606467148445e-07	0.0101508472086712	0.0346589622082255	0.24325073048959	0.812454579177052	0.00248847048669479	0.000193793545451459	6.19040580789354e-06	1.70389259794114e-06	8.39452762035161e-08	3.88968173927867e-07	4.35375165101023e-07	1.39308361138487e-06	42.9844421213784	44.7926336808596	50.1938208703214	56.8020515034368	6.60823063311545	12.0094178225772	13.8176093820584	0.0562926210286605	9.14905133294997	13.8903244833837	20.4284071607617	55.1214023157892	0.05225	0.209	0.35475	0.50425	0.0261066407538468	-0.00192622580581582	0.0251959851661596	0.0100713707697867	-0.0321502912908718	0.0177403950201949	0.0559396798672692	-0.00172413154574487	-0.0229473032114349	-0.000527125995354985	0.370343733351382	0.0533333333333333	0.1845	0.318833333333333	0.458166666666667	0.0228394591862448	-0.0100648977587668
126	1.60530777343679e-13	9.27164970903737e-12	2.11681233356394e-10	3.32871472953589e-10	0.314615903863428	0.736099278839343	0.503397598887607	0.00106397464832849	0.00070862953614769	0.0448858304910163	3.45002808777084e-10	7.03210439619349e-13	7.25813864072289e-10	3.70919818602089e-09	7.29179171500705e-09	2.53714813570692e-08	65.972493287758	73.5096208109753	75.2638209372963	76.2750193653192	1.01119842802291	2.76539855434385	10.3025260775612	10.7127900495948	11.466475292109	4.02292397844576	39.4016642184088	90.8001175078722	0.06075	0.212	0.34025	0.50275	-0.145910997321171	-0.00823494816604392	-0.0341190574131949	0.0187217467994911	-0.0218890835695214	0.00556951183983736	-0.159266351134433	-0.0808130824287071	-0.10078014083125	0.000381635113140048	0.161286783120835	0.0458333333333333	0.1845	0.321	0.438833333333333	0.0145335075515381	-0.0597582595780361
127	1.41025739948694e-14	7.27540626682988e-12	1.9473172923023e-11	3.40596579792513e-11	0.362737737688595	0.176551186677105	0.466693118489302	0.0127834309220572	0.000419616871393283	7.69641433417573e-06	1.43473513754843e-08	1.98471039099727e-10	1.86961075076301e-11	1.07506260543938e-10	3.09266966420503e-10	1.20112137630265e-09	70.9788840407782	74.0516384591392	80.8741874257321	81.7025800255142	0.828392599782092	7.65094156637497	10.723695984736	6.19883664408917	12.4427527285607	20.0118398378763	32.1397244256768	75.4162630340157	0.06125	0.213	0.3605	0.50225	0.0198016397374633	-0.0828930790290067	-0.041050134126957	-0.0200084848922253	-0.0208381835933196	0.00941973270466527	0.0198361529729152	0.118526442735072	-0.0833743392545837	-0.0629432947664271	-0.227662754882502	0.0496666666666667	0.184333333333333	0.317333333333333	0.4445	0.0126365468019129	-0.185751870683165
128	4.32440272485655e-12	3.36436899938288e-09	6.00619890396796e-08	1.21398473193993e-07	0.665278584144298	0.892734263833542	0.994449448900547	0.374272134811953	0.00289351624738725	1.26031103788702e-10	0.00366876583544089	1.49642950544935e-08	7.16363904354013e-11	1.16604857641821e-10	1.5202240855417e-09	1.74244829123818e-09	59.1746661083162	60.1707744673331	61.6529820996366	61.8401567791807	0.187174679544114	1.66938231184758	2.66549067086453	0.789431328009414	8.87342589805303	41.3691443195421	8.44089033905766	65.0536808646481	0.05575	0.206	0.3695	0.48225	-0.0639578630520324	-0.00483670316913619	-0.042232667832206	0.0164245727775402	-0.00849179661170581	0.00421428254180533	-0.0787539884648596	-0.0822528378298373	0.0671949680361536	-0.0290235093552675	0.0461324466385375	0.0516666666666667	0.182	0.3075	0.452666666666667	-0.0428778543376154	-0.0453893514901904
129	3.59427813225348e-17	1.18253075000557e-15	4.38375949286989e-14	9.17833132700915e-14	0.449531063722421	0.819062565644498	0.342865946294255	0.00651623405846925	1.21774387566997e-05	5.18765970526219e-06	3.94146865786945e-09	5.31743229234157e-14	1.63917590870015e-12	9.1577387157727e-12	3.94320099401984e-11	1.48304450799921e-10	83.2337063952	93.302861484699	94.9432913888013	95.515125360922	0.571833972120658	2.21226387622301	12.281418965722	7.40169799841078	19.1352583953194	20.7667224609195	34.6524269964848	96.7730428568965	0.06275	0.21475	0.3515	0.49725	-0.23935529996719	-0.0705741818670289	-0.0785976350438037	-0.0461633755099382	0.011259425320873	-0.00160389273799502	-0.098331237542475	-0.0315331706234572	-0.00686703088785867	0.0371466640047227	0.341564101576841	0.05	0.179333333333333	0.307833333333333	0.437333333333333	0.0333218184522955	-0.0795894336598342
130	4.34728807193219e-11	3.22053354651579e-09	2.02877688911324e-08	2.42325629175474e-08	0.214902214425184	0.349328229527745	0.406046317331084	0.0395790179480185	1.79677737585093e-07	0.00767415531669621	6.48523538940802e-05	1.78315629504012e-08	2.38717208460164e-07	4.13868850705544e-07	2.60046297082105e-06	2.99086293144667e-06	54.3962796315536	60.2710060697937	64.3122194901007	65.8503102577379	1.53809076763719	5.57930418794422	11.4540306261842	4.23584067681168	27.2402627094707	7.10797966360587	15.9554045597088	66.6072085635803	0.06025	0.2195	0.35225	0.4875	0.0270978340340001	-0.0340703767757952	0.0365349705519661	-0.0332248727531872	0.0110559008070031	-0.0012923460852045	-0.165651527160736	-0.0529456258850512	0.135566261843145	-0.0225331882612624	-0.193544100983682	0.0506666666666667	0.177166666666667	0.3265	0.446833333333333	0.0725295325344353	0.028045034100295
131	1.78517241357167e-08	2.96239905764085e-08	1.99144646530013e-07	2.25543431011773e-07	0.206494051643019	0.399812854963682	0.072245953070886	0.0993394111565288	0.0173910892426869	4.58382879905154e-05	4.49147248287069e-05	4.61380143894732e-08	1.92404540900528e-07	3.10030281312317e-07	3.04812251782063e-06	3.52931888358587e-06	41.8579490881384	55.1486783656146	58.6862831234321	60.2821209394388	1.59583781600668	5.13344257382414	18.4241718513003	2.71611699737787	5.65647020718461	16.6128957341971	16.6515021834457	64.2548048656925	0.0565	0.2035	0.3585	0.49575	-0.325957476587085	-0.0990109812495297	-0.0182085339727012	0.00226152844962468	-0.0186956954916484	0.0181090168913856	0.0210560231783229	-0.105121222518384	-0.00547187884975501	0.0323699784755093	0.459023707847544	0.049	0.184333333333333	0.319166666666667	0.454166666666667	0.0617405082831488	-0.168759960951582
132	1.362659196804e-11	2.02445962040184e-09	9.59912002698942e-09	1.92244741119903e-08	0.590495078332731	0.405325388862961	0.564692574550049	0.0599047738084542	7.05077060453912e-07	0.00264179782836394	7.77868396015151e-06	4.35385926314556e-09	1.12082406756742e-06	8.37568401927398e-07	6.06854454350502e-06	7.07886834477471e-06	56.7999847096362	61.3345363907356	66.1322132433779	66.4217850173154	0.289571773937496	5.08724862657982	9.62180030767922	3.54001903222343	24.601202941396	9.03969449436408	19.9915083620435	68.0439496289405	0.0585	0.222	0.34825	0.50275	-0.0952401684207228	-0.104203766086654	0.0718180535754468	-0.0201980916282979	0.0375066136536801	-0.0318860898238669	0.057255951069824	-0.243923939593051	-0.112383353662492	-0.0531673369559142	-0.00746653878512799	0.0498333333333333	0.1815	0.319333333333333	0.457166666666667	-0.0970833273981203	0.0221891865971041
133	2.49121481862199e-16	1.03184568855566e-13	2.45874914997668e-12	6.25701176020625e-12	0.93512636618755	0.821237826375104	0.84327813541223	0.0056424451854476	0.000969647729020231	1.15710100416454e-07	8.15321753532558e-09	4.07116135202084e-12	2.36208632461285e-13	1.16116869315231e-12	4.76629543259867e-12	1.58591683481477e-11	79.2663517810579	83.4979317175457	85.6885234673609	85.6951489120838	0.00662544472288573	2.1972171945381	6.42879713102593	7.66108852913658	10.8846448188615	28.0915478354873	33.2382198765463	86.7027499512737	0.06075	0.21075	0.36325	0.50625	-0.00414594430482418	-0.0936684310899948	-0.0326679749697131	-0.0170422286070229	0.00295813746739803	-0.00213962746274036	0.0444388971404988	0.152329016919331	-0.0499211332200762	0.0235904304735582	-0.104815272972046	0.048	0.184	0.312166666666667	0.4475	0.0170532167112382	0.0206679708178678
134	1.24833829084985e-08	2.38449431776395e-07	2.99522780888321e-06	5.97802616848367e-06	0.90923486929022	0.903075170408009	0.599403051241029	0.0146238933859862	0.025361168505407	1.77298331083342e-05	0.000254459182312835	1.45648798733739e-06	3.25856502813755e-07	1.8813115440796e-07	1.53402181925874e-06	7.22378271197074e-07	42.6072325488858	50.2661437026763	51.8379981992839	51.8509950403386	0.0129968410547008	1.58485133766226	9.2437624914528	5.96122302652111	4.9990545635701	18.418818583079	13.3789865910312	55.5262834820904	0.06175	0.20475	0.3625	0.48775	0.00727632759648372	-0.106529144817301	0.0831925082267197	-0.026562564965073	0.0179549314058114	0.00506460333246484	0.044647751291037	0.00071098233248323	-0.11767970540247	-0.0101048151354986	-0.187722490728613	0.0503333333333333	0.186666666666667	0.321	0.4505	0.0106942337081009	0.010026345943365
135	1.0380665364128e-11	9.88015865866456e-10	8.27498233653392e-09	3.06731273190479e-09	0.0354504727733873	0.159440054446801	0.258774283596818	0.103411031548777	0.00283183304747799	2.51254738047378e-09	0.00130530801410221	4.72971206750692e-09	1.61179281749839e-10	7.99907266356294e-10	5.64751668227683e-10	1.93499547269107e-09	57.3632071713218	62.9729455597626	66.4919776138413	70.9153227917632	4.42334517792187	7.94237723200058	13.5521156204413	2.65213335761928	8.91277060180255	35.5292075077432	10.3350045659481	69.860692123291	0.0605	0.2085	0.364	0.48775	0.0237071378038698	-0.046404995151152	0.0965179711386031	0.00268497511788982	0.0402995678529474	0.00245164264513242	-0.1170629039095	-0.110749673973714	-0.0316241171624294	0.0172918415272332	-0.148801413829598	0.0528333333333333	0.184333333333333	0.306666666666667	0.455	-0.0929895980053953	0.00811473500410081
136	1.68185665182188e-11	3.89404091058156e-10	1.45411182197676e-08	3.25067204508227e-08	0.991472941193624	0.999989911930519	0.644089419288886	0.0390541371507423	0.00059969441257235	2.94190817073368e-08	0.00198734516043208	2.84527444312926e-09	2.01684675146481e-09	6.79939754762684e-09	2.83470604775568e-08	6.53559341928213e-08	56.3641859121635	65.0909913414216	65.1234761903615	65.1235904084606	0.000114218099042773	0.0325990670389729	8.75940449629707	4.25851109128689	11.7769257388572	30.7454634793248	9.56118741903811	71.0979815821217	0.061	0.2115	0.3705	0.487	0.0800041350811848	0.016916220346845	0.00936269732244482	0.0216980903144762	-0.0485482260615019	0.000368874183515891	0.0225284613745343	0.00973025985156733	0.00547121355971672	-0.00610389748346476	0.0774096930812773	0.0513333333333333	0.183666666666667	0.316833333333333	0.4555	0.00570158859985359	-0.118693844367364
137	1.56502051529100e-11	6.4822872200887e-09	3.17885069377408e-08	4.77236806467566e-08	0.328199125568962	0.357133730550764	0.743612371599321	0.346183022692385	0.000238989968836097	1.48130904597723e-06	1.14962591299244e-05	7.2345393919655e-09	2.23364382049528e-09	1.07113601874955e-08	3.48079799252907e-08	1.13705461066691e-07	56.5132875514682	58.6634181856061	63.214840378605	64.1708309358219	0.955990557216865	5.50741275021574	7.65754338435363	0.887399390534483	13.4966481255651	23.1721006286807	19.2451411420097	68.8224095774993	0.05825	0.21475	0.354	0.4905	-0.140645920777205	-0.0664625215726233	0.0565529259559023	-0.0298801431033669	-0.0269130118000055	0.0408236553645398	0.0503550901528088	0.148021511934475	-0.0922278774094084	0.0337307806777573	-0.1783803243588	0.0538333333333333	0.184833333333333	0.307833333333333	0.445833333333333	-0.028490235114496	-0.054622954286629
138	4.94094465121069e-13	3.6696766880142e-10	4.44880112880276e-09	9.24284039876415e-09	0.631183469515697	0.700492744057289	0.950282367502215	0.000378762026767186	0.00898305970432627	5.45992050974134e-08	0.000102083407425966	1.41554092774519e-07	4.54319188366302e-10	1.65495743772805e-09	1.04568142087124e-08	2.58759588491222e-08	63.6546209529624	65.2256780322568	67.9919309643155	68.2223902695987	0.230459305283148	2.99671223734185	4.56776931663626	12.634156741492	6.82619171938495	29.5462137916693	15.0977774313033	61.45471145577	0.06	0.2115	0.3625	0.49175	0.0277076548211793	-0.0919362551832123	-0.0171157807923362	0.00245656994354793	0.0255350231096345	-0.00566248155199112	0.0887784236013017	0.0435856386400889	0.00305090759977819	-0.010271264170546	-0.0179410773304187	0.044	0.190166666666667	0.310166666666667	0.452166666666667	0.0271167507128233	-0.0474498105271557
139	2.89163552794013e-11	8.45253709332044e-09	1.92043092571068e-07	3.99358134073056e-07	0.807403462548048	0.978028650266784	0.980313902144814	0.0093925734071882	0.00275457234110083	1.51952002043132e-06	4.66313212733387e-05	1.41008224745553e-07	4.80913853948791e-09	1.87642099275598e-08	2.43532147603632e-08	6.69288891945298e-08	55.2414911580636	58.0518562349025	58.7766530300287	58.8360803009637	0.0594272709349752	0.784224066061142	3.59458914290008	6.74661464427936	8.96329771702949	23.123127277966	16.5803646642307	61.4644140558087	0.059	0.20525	0.36275	0.497	0.0349856753589638	-0.0187952885971521	-0.0792210741815547	-0.0262451615256243	-7.89423707369945e-05	0.00939191777816495	-0.0605241055954967	-0.13473158920768	-0.123300618632742	0.0655946486365359	-0.104592905592236	0.0471666666666667	0.181166666666667	0.316333333333333	0.4555	-0.0052732517672617	0.00765603427031418
140	4.89983141162572e-10	4.83611704734426e-08	4.50678360586026e-07	7.05183096952581e-07	0.388691073934868	0.641602147124035	0.71124591619252	0.00178453558080647	3.49370523779015e-05	0.0170027018321054	3.87486128238817e-05	2.99707434673907e-07	3.64266355850932e-06	7.31384183384644e-06	2.24946425400011e-05	4.8088232490301e-05	49.3649166700052	54.0077713157443	56.6448406932832	57.3878735524268	0.743032859143568	3.38010223668243	8.02295688242157	9.75893192137301	17.1283417666218	5.69609490007497	16.9317217787539	59.5637014578167	0.06475	0.21225	0.35275	0.49275	0.05404601877819	-0.014911261194891	0.0257103096246041	-0.101799053807357	-0.0271034988409355	0.0177857440913981	-0.0960487569215794	0.0148138078140888	0.129190981411386	-0.0323803349242375	0.0430025933020074	0.05	0.178833333333333	0.329666666666667	0.450833333333333	-0.0121177424538165	0.00547582727775648
141	5.24715500894058e-10	7.37929064941556e-08	1.22165827195722e-07	2.1628599164568e-07	0.484769127234937	0.194757388721271	0.429507471317842	0.385331541331721	1.49843075919874e-05	0.000100801851952105	0.000124865411734615	2.25876836268681e-12	5.50000181180548e-07	1.5993348203966e-06	3.73831267260579e-06	7.62216711175491e-06	49.2223888841545	53.0210320096157	59.8997342817311	60.3878498172562	0.488115535525139	7.36681780764047	11.1654609331017	0.753623142280048	18.7395391037517	15.1216271087287	14.7177473434294	88.0807633849501	0.056	0.22025	0.3505	0.49175	0.00381204150171949	0.0583562652109616	-0.0830845990833739	0.0195943806947859	-0.00515150371536159	-0.00643073047726604	-0.0510549818443392	-0.109017577436048	-0.0845932293344129	-0.0681308811420899	0.132258637408053	0.052	0.184833333333333	0.313166666666667	0.452666666666667	0.00916960299600643	0.00602954281040425
142	3.85565695945851e-12	6.26416069704388e-10	3.91021637887445e-09	8.53882230555352e-09	0.736112926128349	0.492578101758048	0.621459728561206	0.307479578109058	1.16168798200345e-07	7.34549802837259e-05	7.49432668662441e-05	1.00124345268426e-08	6.10388741832259e-07	2.20591773196359e-06	7.24731857027618e-06	1.79316847513784e-05	59.4118713733624	64.0107061639574	68.302985281196	68.4165578343163	0.113572553120321	4.40585167035897	9.00468646095396	1.04147110663052	28.0838910705552	15.7197041919935	15.6817639459659	68.0262570480253	0.0555	0.22325	0.3545	0.4905	0.0373346900480138	-0.0597090036328348	-0.0632831235045682	0.0198342467068917	-0.0137359142981826	0.00480425290762462	0.0427535572467527	-0.140483139837335	-0.206986044283916	-0.0346406701063589	-0.232921191635822	0.0508333333333333	0.18	0.316333333333333	0.450166666666667	-0.0346221086019202	0.00248632818176981
143	3.08926319325444e-11	7.76201543660397e-09	3.86864888908742e-08	1.12993819277465e-08	0.0254087480339262	0.0913447841178823	0.318539185207214	0.0356570299440771	0.0133195067885704	1.96331140721364e-08	0.000296849769425806	1.25786587477904e-08	3.0086480959018e-10	1.41624547323449e-09	5.06677969061531e-09	1.61682814755935e-08	55.1044775151968	58.2483467736747	62.7336765731961	67.7294872761995	4.99581070300337	9.4811405025248	12.6250097610027	4.41343224028151	6.12617053480608	31.5305093936622	13.0901677361544	67.4660208288187	0.061	0.201	0.3705	0.485	0.0151639145103502	0.0299166283585682	-0.0282240784758346	-0.00966660710986374	-0.0613938387814911	0.010782858355961	-0.350469359959814	0.0315288366730165	-0.183937912046879	-0.0357762546657515	-0.242841581031303	0.0511666666666667	0.181166666666667	0.316166666666667	0.448166666666667	0.0174292332738582	-0.113960974596848
144	1.43166582676024e-07	4.16636736542357e-06	7.53044333968969e-06	1.45840873037667e-05	0.852900687026873	0.300384720376934	0.36320156608786	0.170397146679552	1.53478415117683e-05	0.0246585341456172	0.000406324654293848	0.000137959784486995	5.39211475275069e-05	0.000187069895246879	0.000443134437144729	0.00100948767993394	37.4840112010716	43.429475315017	49.4555089336791	49.4898890068143	0.034380073135253	6.06041369179729	12.0058778057428	1.87944582523232	18.6938287005578	5.04770811472008	12.5028823213106	43.3691342923147	0.0545	0.217	0.34275	0.485	-0.133316326638519	-0.0765469166872055	0.0113113823576624	-0.0185112345525564	0.0201777513921442	0.0227528262230624	0.0873651805224705	-0.176839866145063	-0.0223096105511547	-0.0553163954540396	-0.141049623031779	0.0483333333333333	0.181833333333333	0.321166666666667	0.449	-0.0328586891196659	0.0297617938598673
145	8.79752696073445e-21	6.21986829862206e-18	8.12241610878699e-17	2.30481391916103e-16	0.869749384935415	0.481120502335827	0.625229436110701	0.215259343778434	0.000122699865083152	3.64440415387408e-07	2.91264666674872e-14	4.40546123289255e-17	6.37258884781968e-19	4.24641607179505e-18	2.05115654351499e-17	9.34178809235479e-17	100.227744461336	104.700831346425	109.16470419422	109.191592594558	0.0268884003380663	4.49076124813291	8.9638481332222	1.53569761881135	14.7507322460115	25.8740245506015	57.7925913633717	110.535037969569	0.05775	0.2165	0.36375	0.504	-0.0602185904460959	0.0542629713233317	-0.0465886465690945	0.0145098524511089	0.0245269157924825	-0.0331643719442181	0.0619099818166336	0.28804946912248	-0.0928266901034674	-0.0456074099135841	0.17394433635987	0.052	0.185166666666667	0.314666666666667	0.426666666666667	0.00875754418422178	-0.113818983470409
146	1.8828103552415e-16	1.3916973449153e-13	1.75759083121746e-12	6.93322219947236e-13	0.0366299347959245	0.156491011226569	0.443883640509527	0.000243098563046573	7.87573597554636e-06	5.75812185804385e-06	4.61477384847099e-07	4.02006492295178e-11	1.77848504547875e-10	9.83261364706548e-10	2.32081353487881e-09	8.67597545156533e-09	79.8404405635156	82.8376687006748	86.4655027253393	90.8330381461783	4.36753542083898	7.99536944550346	10.9925975826627	13.4646650152217	19.967799409209	20.5669651320004	25.4184750038912	81.3101649368351	0.0675	0.22125	0.35525	0.4945	-0.246723530143123	0.0406877526158666	-0.0113419851019492	0.00807320302331472	0.00305674363393569	-0.0095114288971433	0.00500846677215762	-0.000438297552292692	0.132993691390895	-0.0813450963066001	-0.470162828537495	0.05	0.184666666666667	0.311666666666667	0.443166666666667	-0.0252826813231226	0.00726386829773168
147	8.44883501750689e-09	1.29873887871089e-06	6.86492465604543e-06	1.26443871096587e-05	0.676605809584334	0.603481885525944	0.842031084198153	0.0271709609905125	0.00397734755231481	0.00044629077469086	1.81088585167207e-05	2.15807388781201e-06	1.98827375284627e-07	2.27102308857407e-07	1.2768121136852e-06	1.03362235689711e-06	43.4242734226573	46.2377951948874	49.6960454206201	49.870017209425	0.17397178880492	3.63222201453755	6.44574378676771	4.87991475623039	8.29412792609401	12.3276798177903	18.3785132280846	54.5100164571461	0.05825	0.2085	0.3535	0.493	0.0185485438178773	0.00421490915934171	-0.00756519760994032	0.0225905922891402	0.0327266567466586	-0.0230921858008548	0.023676937016111	-0.0480130337089588	-0.0673965054279042	-0.0188672465731219	-0.0804324360920329	0.0481666666666667	0.185166666666667	0.319666666666667	0.449333333333333	0.0190419276879265	-0.03661378877732
148	5.99439502039898e-14	5.12321515043409e-12	1.83983344701312e-10	3.66564325756144e-10	0.503101418226713	0.944007836585194	0.709498384377595	0.00113666322628094	6.90712581208244e-07	0.00929259391430112	1.50408755322782e-07	1.83505327438681e-11	4.52660188494266e-08	1.41375396192037e-07	2.58660135101023e-07	5.9106350867432e-07	68.0014710167015	74.834864106786	75.5955090532807	76.0438971476033	0.448388094322581	1.2090330408173	8.04242613090173	10.5905635791059	24.6408686522409	6.76571012864042	27.5841174082852	81.0129586752549	0.06275	0.21375	0.34975	0.4995	0.00681170209873191	0.0380716742511367	0.0527402439843169	0.0449034351550766	0.0115333205436239	0.0202884185656565	-0.00592296251949351	0.0310883214749338	-0.00323032619337052	-0.0515987889179573	-0.0470702795578454	0.0476666666666667	0.173833333333333	0.324666666666667	0.446	-0.0144104343547328	-0.0199762916500747
149	3.10098557362697e-12	5.38309542081521e-10	2.86405656921882e-09	1.17105890675222e-09	0.040509527405136	0.11339406676501	0.268806883798486	0.153156130982323	0.000190099045983806	7.92666741606515e-05	6.72575778034082e-08	3.58824389924094e-11	3.73477238751894e-10	1.97329290940146e-09	2.11486519790128e-09	7.63782955171518e-09	59.8621241027067	64.3554149927659	69.0523585671253	73.2487737979027	4.19641523077735	8.89335880513681	13.386649695196	2.04053143337205	13.926503033028	15.5757028077333	29.1421535421068	81.5792019998116	0.062	0.217	0.35175	0.502	0.026677478547991	0.0607594949293065	0.0364684218133662	0.0154351501586054	0.0260761821829281	0.000996074025924718	0.100852307889274	-0.169162134487883	-0.0858647902487416	0.0345547736278214	0.229830617015396	0.0551666666666667	0.1865	0.313833333333333	0.447	0.0269921062212005	0.000530313471895535
150	3.73808055299885e-12	1.42668591194571e-11	5.0666668015319e-10	1.05243414233107e-09	0.57580823608226	0.965601630388136	0.231295571196187	0.0708800551407209	5.81618874348084e-06	0.000782037773270552	7.36632699189636e-07	3.05971791143628e-10	2.55316321844171e-08	3.1753115157567e-09	1.95154623139504e-08	1.81541172741963e-09	59.4758936016442	72.5450430380879	73.1936022866284	73.5066627021079	0.313060415479413	0.961619664019963	14.0307691004637	3.26252154513168	20.5477574660181	11.2833863398955	24.5168381945587	74.3912105346727	0.0585	0.21375	0.35475	0.49425	0.0107662293142642	-0.0844551410684673	0.0536189609382414	0.0375147654961089	-0.0463625743762353	0.0190331154549897	0.0839689509294853	0.00336808478829137	-0.0643413152596685	-0.0391372168639921	0.0166145634714325	0.0501666666666667	0.177166666666667	0.322333333333333	0.443833333333333	0.0148090884067388	0.0832492475072373
151	5.91263494066453e-11	1.12610810903504e-08	2.55519545350064e-08	1.67396793219639e-08	0.0825535509466127	0.0950729902785692	0.29303508652018	0.496677388158999	0.000623658932159467	8.99538930787662e-07	4.99736483229483e-05	2.71364515434865e-07	1.42039624676338e-09	7.22106156384775e-09	7.44341611442715e-09	2.64568727765889e-08	53.7584525603015	57.3897003364618	63.7489980691025	66.7628960128859	3.01389794378338	9.37319567642407	13.0044434525844	0.462028684020424	11.7039998564142	24.1319815637107	16.4491095955145	59.8149926798792	0.05375	0.21475	0.36325	0.48125	-0.00371028890940095	0.0138916309280864	-0.00453178520251871	-0.0161220756334046	0.0350223074880826	-0.036119599677283	0.211037284023565	0.0486211374701628	-0.053350596006753	-0.0134406304597742	0.171330406457582	0.0506666666666667	0.186833333333333	0.315833333333333	0.44	0.000820020973635827	-0.083456658764143
152	1.55126572036197e-11	4.06806609168124e-10	7.21402598965508e-09	1.62572032772556e-08	0.917451805028588	0.870389780017707	0.503323969502703	0.0702337553013614	0.041383627345661	2.30182992852544e-06	1.71169090397353e-07	2.17139497528835e-10	3.51135892381206e-11	1.87293707174748e-10	4.75553758677599e-10	1.71363870525067e-09	56.5315677587932	64.9917405994202	66.8241844681033	66.8349265634752	0.0107420953718247	1.84318596405501	10.3033588046819	3.27754872087326	4.16023641663378	22.3250606389865	27.3340662545379	75.2035786700253	0.05475	0.204	0.359	0.49825	-0.149444913972294	0.016952578037376	-0.0194158464897127	-0.0748933276925026	-0.0260178421318091	0.0437370038867944	0.0827259035831346	0.00387915935992449	0.0422353425202224	-0.0120509840349021	-0.0902546145714238	0.0466666666666667	0.1875	0.3135	0.445	-0.0476259950109093	-0.100012362522237
153	4.7261552954828e-11	2.23953639729208e-08	1.30697366629996e-07	1.43436088974722e-07	0.193719517251261	0.344610572403194	0.782785264156533	0.2287518350393	0.00273406226421462	2.14296170082317e-06	2.68279470743891e-06	3.01516180273489e-10	7.09506255435552e-10	1.40571112680821e-09	6.15879090446219e-09	9.15716540504157e-09	54.22300566177	55.7982006597595	59.7324403717357	61.4215413891725	1.68910101743677	5.62334072941303	7.19853572740249	1.44860555377818	8.9769527690969	22.4624126164472	22.0310196609935	76.5120314370188	0.06125	0.214	0.365	0.5	-0.0463272050743225	0.0293883593776347	-0.0204081711230656	-0.0238052378371045	0.0280373956285473	0.0246650184651111	-0.200988624790386	-0.0079370665463361	0.0386684277237575	0.0642441870402965	0.365248589221131	0.0555	0.1895	0.319166666666667	0.452166666666667	0.00332622426537499	0.029618175985573
154	3.31708504597802e-11	8.54804190342548e-09	2.45887752299661e-07	4.71661010649625e-07	0.61544368904483	0.995672650222319	0.983221151369066	0.00147919388063768	0.00319751790246787	9.0280852688623e-08	0.00491510949563465	1.90822631746212e-09	3.82484510728679e-08	1.20034596143126e-07	6.1563597388585e-07	1.33101546622531e-06	54.956998011141	58.0259446120835	58.1609035344227	58.4132271367998	0.252323602377146	0.387282524716284	3.45622912565887	10.104354579169	8.69119002405023	28.5719439766908	7.91041124076946	72.0674494465854	0.062	0.21325	0.363	0.49	0.0210958749931223	0.0251584819682812	-0.0618915484309261	-0.0472662585045693	0.013861016347712	0.0182574860473533	0.0651333186353615	0.141908424399041	-0.0717402200956836	-0.0509415525282106	-0.127582095814096	0.0473333333333333	0.189166666666667	0.3115	0.461333333333333	-0.05069775451851	0.0385531346243605
155	3.62414513811888e-09	2.61681695991398e-07	1.25775578061933e-06	2.5506606269212e-06	0.880088455156225	0.545144955353118	0.632699690686708	0.246389180489807	0.013247016767775	2.98373448674775e-05	8.36815196877308e-06	2.21279741771521e-08	1.14408980252055e-08	2.46824672303301e-08	8.33914520189045e-08	1.23691272750901e-07	45.1935133478692	50.0467002077639	54.0536625498644	54.0764204095831	0.0227578597186948	4.02972020181915	8.88290706171392	1.34366210060716	6.13581907580738	17.4281553868441	19.8518543057762	66.0747114231639	0.05475	0.20275	0.35775	0.486	0.0377895699366987	-0.0299601737858176	-0.0886360023862113	-0.0349308609990449	0.0140429235869159	0.00752350692293492	0.112047660462371	-0.0514829453523416	-0.0550246059066813	0.0476442624889169	0.0606881576517149	0.0495	0.182833333333333	0.3175	0.440666666666667	0.00700138216294018	-0.0243657520682743
156	1.10439196199915e-05	0.000662749378270233	0.000291850622816631	0.000172729907530204	0.0775350424608232	0.0339547124417025	0.207563762768162	0.571684060427278	0.0397842134107671	9.17302816030584e-05	0.00290910077787325	0.00215816997984585	9.66264306470678e-06	3.73993850111811e-05	0.000124393511726416	0.00032415251847581	28.2606640274171	30.6791104154254	39.6247838243435	42.7406122410248	3.11582841668132	12.0615018255994	14.4799482136077	0.319872861698968	4.22706359817494	15.2997164041572	8.86362007497519	35.3970172309985	0.05425	0.21325	0.35775	0.4875	-0.0707771494906779	-0.0339010135565281	0.0198941326136945	0.0234328473573569	-0.0212525567827379	0.0250721415542288	0.0539126528074698	-0.236456393366623	0.0722674116562639	-0.0435508902826993	-0.132894457158417	0.0516666666666667	0.196333333333333	0.32	0.457166666666667	0.0246303668536626	0.0132852640427371
157	8.04809755914691e-08	4.29149095890202e-06	5.95182926717515e-05	7.79970083570006e-05	0.326227598350246	0.902271166659972	0.855976187874427	0.00148655186197433	0.0955518933387318	0.0808193591294019	1.76095939450411e-06	0.000297316187863392	5.59980243691827e-06	2.10260778927409e-05	1.72235732616964e-05	4.53623842775532e-05	38.6964788014375	43.3577316527444	43.9854513758983	44.9492662203556	0.963814844457374	1.59153456761123	6.25278741891816	10.0952104139224	2.77826056770573	3.04834705603935	22.8396403664283	41.2074115318529	0.06275	0.203	0.345	0.494	0.0202349740707933	0.0693836379485218	-0.0241574796437997	0.0279303533572258	-0.0651360582363027	0.011857717959337	-0.190033469018601	0.00256885434299685	-0.0187629623900314	-0.0173205150343789	0.114285148926728	0.048	0.1895	0.328166666666667	0.445333333333333	0.0103850148423067	-0.0477425588101121
158	3.82788715436912e-07	5.98715762747084e-07	1.52622094693695e-06	2.41652695138299e-06	0.418351401657335	0.293677515706984	0.064636302059446	0.0820636952523652	1.5660020700526e-05	0.0188639989976293	0.0051264479490515	9.57768813429389e-06	3.60459494837479e-05	0.000139542968056993	0.00041970242409098	0.00108928584310551	35.4090988729004	48.0856458977069	53.5617303949839	54.2166721294052	0.6549417344213	6.13102623169834	18.8075732565048	3.02354903453943	18.6554352384883	5.51407939255114	7.83428315579476	50.6073172524194	0.058	0.21625	0.34475	0.4815	-0.103050653269719	0.0461667487471904	-0.149566936681436	-0.0141141486232644	-0.0107995514232563	-0.00299574111061385	0.149335946458372	0.0443465439007739	0.0389310387723435	0.0286196729568578	0.0148030213802298	0.05	0.181166666666667	0.322166666666667	0.453	0.0230007463912453	-0.110172276798292
159	1.43723620337791e-09	2.33219373671499e-09	4.28385350528283e-08	9.35780200738741e-08	0.927000980784362	0.915213288494507	0.166240325432443	0.677085736807761	0.00360365728571309	1.02972490304969e-05	1.73776125059683e-05	5.33158364798885e-07	1.35903897647542e-08	1.91855081172809e-08	2.99903213334517e-08	3.01130603365799e-08	47.123467112222	61.0106361096987	62.4835802637826	62.4919742529019	0.00839398911921307	1.48133814320317	15.3685071406799	0.173424922531012	8.47345799455798	19.4554704588572	18.457057078971	58.1012815066957	0.05475	0.2105	0.35025	0.49125	-0.154005247626779	0.0583109232010192	0.120418126792093	0.0147934752224475	0.00320541714906557	-0.0599208985796734	0.0929196714303144	-0.0479223429871911	0.0441829488009825	0.0329713118826265	0.0258537736677321	0.0528333333333333	0.186833333333333	0.308	0.4475	0.0185171486795749	0.00165917897210413
160	1.18763963573764e-05	3.16730349100779e-05	0.000315101975910358	0.00032758856051074	0.217466926186065	0.779387335669765	0.304825828999893	0.456658513261087	0.015876838923727	0.0026183130062152	0.000328712175564009	0.000917338443034719	3.65781678152086e-05	3.96142423574899e-05	0.000270288047637323	0.000217182126290327	28.1050036790621	38.4505871829388	39.4103551459193	40.9313637433006	1.5210085973813	2.48077656036185	12.8263600642385	0.554072297205494	5.81646322947381	9.056019968275	12.8992594012925	37.951382725503	0.05525	0.19875	0.36325	0.474	0.00607888862734617	-0.103129525720348	0.174160290564899	0.0221543936940843	-0.00751341917060505	-0.025734368840419	-0.151477247801242	0.0405192055939707	-0.0124252395572896	0.00215728988053612	0.0669988981565968	0.0518333333333333	0.1795	0.334	0.4375	-0.068510853255314	0.0585291219160489
161	4.1119414126914e-07	2.72720148250929e-05	0.000341959067681751	3.26293756532799e-05	0.00431527071685825	0.130522327008416	0.3584501678773	0.183341549360027	0.130355452732683	8.4495032594008e-07	0.00678909544944656	7.36398728269511e-05	3.71728957819229e-07	1.53296113755369e-06	4.16281790402327e-06	1.16328789146595e-05	35.2578306642827	38.8224193052592	39.1810704896634	47.3272193515659	8.14614886190247	8.50480004630663	12.0693886872832	1.77032753369713	2.28826637181555	24.2525525230812	7.32793643895093	45.1074369197159	0.05625	0.19525	0.36475	0.48675	-0.0667253619364298	0.0414980846965005	-0.0138678846439431	0.0244436216467426	0.0470214228812903	-0.00727785351261791	0.00846324944049206	0.112407140229673	0.000212020072103143	0.0516480208022432	0.445761171902483	0.0501666666666667	0.183166666666667	0.317166666666667	0.459166666666667	0.0238599576132968	-0.0467958718538956
162	1.96860561030152e-13	4.15035700281818e-11	1.14245267892199e-11	2.69698460855067e-11	0.712878510611106	0.033364567855417	0.11699036928436	0.0587840485024874	0.00180037282928417	1.81923279416754e-06	3.02915508263783e-08	2.35024269610477e-11	3.08936389741921e-12	5.08843003696163e-12	7.66175562002064e-11	8.87575367089777e-11	65.5520643448981	70.1485674483847	82.1190942651447	82.2545130570434	0.135418791898701	12.1059456086587	16.7024487121453	3.57136282813099	9.74268952153943	22.7770713313494	30.6887547236329	82.5796421963193	0.058	0.2105	0.3605	0.49925	0.0118058913875369	-0.0434745639810769	0.0703603236420092	0.0194254288237692	0.0584196475681624	0.00840415348812285	-0.177035745844223	-0.0563085528596194	-0.25994433457308	0.0141167973803723	0.0137827827461626	0.0493333333333333	0.185166666666667	0.3145	0.442833333333333	0.00908320046459601	-0.0654415653007726
163	3.92032820297982e-09	1.74993086863181e-08	9.91234231613152e-08	2.13612912691574e-07	0.962888358697439	0.54235958051965	0.165338868177073	0.0781481806656371	0.030506197553781	2.46873040978812e-05	7.69177561553313e-06	2.0628029848075e-07	9.96903574985591e-09	4.61503373492529e-08	1.69584847774785e-07	5.28189365319771e-07	45.0294338785388	56.3700497622194	60.4170481505571	60.4192131289601	0.00216497840301599	4.04916336674069	15.3897792504213	3.10299959391978	4.68053774570581	17.7884833355547	20.0129927035305	60.5072831653068	0.05775	0.2045	0.3525	0.49725	-0.132094813569276	0.0974310971665078	0.130325913539095	-0.0220054059259336	0.0054787698322931	0.0336836294644929	-0.355455029369413	0.0798079138479825	-0.0817340197963287	-0.0610035953750437	0.0194939342063208	0.0496666666666667	0.187	0.312	0.451666666666667	-0.138652271927529	0.0244862049149998
164	3.34059797490535e-09	8.51750634995485e-08	1.77543419461506e-07	3.7190807377214e-07	0.832220123378728	0.275294071027172	0.252783334621419	0.370183562543617	0.000882468803685196	4.30507538255144e-05	5.50090547874753e-05	9.5042603280443e-07	1.64295167580718e-07	6.20991497506732e-07	8.44188430781849e-07	2.25211127573513e-06	45.3636476777028	52.6853980233864	58.9719193853234	59.0168019453995	0.0448825600760756	6.33140392201312	13.6531542676967	0.803048217124342	11.0592279824996	16.7319111421039	16.2671622530197	56.6238728902336	0.0525	0.21325	0.3595	0.49175	-0.263119416031926	-0.00655742249536704	-0.10910925040491	-0.0608171142249633	-0.0297024244539706	0.0148639459088514	0.144968939371688	0.293987141097243	-0.041924486613449	0.0170972530461871	-0.109323907976676	0.0485	0.186166666666667	0.32	0.450666666666667	-0.187795806666522	-0.022767722323934
165	9.59162214891449e-09	3.07378618629394e-07	6.6088079679072e-07	1.36437235984077e-06	0.909937318711411	0.303480576104883	0.32474223849295	0.295265910591614	0.0015021555140029	0.000180695207199305	1.96840792130442e-05	2.78462057399412e-07	2.95680303888316e-07	5.27394019397451e-07	1.56770282175656e-06	2.14563475540167e-06	43.158828875843	49.6664095725864	55.6818556349608	55.6946512272625	0.0127955923016998	6.02824165467609	12.5358223514195	1.09545408949089	10.0759696267432	14.0218854992709	18.2196184077056	59.7497093606054	0.05875	0.202	0.3455	0.4975	-0.030976821579923	-0.113231045202471	0.110830057000318	0.0261573861111906	-0.0223263048668362	0.0236948831256942	-0.0571578017636419	-0.12004312332187	0.0225324640841353	0.0408907046178191	-0.189975513777664	0.0538333333333333	0.176666666666667	0.309666666666667	0.454	-0.0711980906578958	0.0133657602093651
166	4.5573589667536e-08	4.03988505179942e-07	6.03180341979609e-06	1.17365573918169e-05	0.84894974858449	0.958550118449013	0.514598212782691	0.00601929720021402	0.000291856338751786	0.017035633074647	0.000211775066357828	1.19517437818341e-05	6.43639395250148e-05	0.000243264783211668	0.000714586999799743	0.00181045536981147	39.8917588038676	49.0194878654584	50.0318282237349	50.0681027181781	0.0362744944432052	1.04861485271977	10.1763439143106	7.54451649265411	13.1219484768462	5.69269908179012	13.723613269598	50.0198202849365	0.06325	0.2115	0.3385	0.49325	-0.140353660835301	0.0260413888595353	-0.102507967371994	0.0422277506686098	0.0506418308084162	0.00457556802733791	0.000448581074609742	-0.0167291604719029	-0.081011271461406	0.00724228247309374	0.225612940518588	0.0503333333333333	0.182166666666667	0.315666666666667	0.4555	-0.127501558269791	-0.0349345498369568
167	1.15960792223846e-16	7.18439790323391e-14	3.95234553343320e-12	1.00208687382749e-11	0.980922660101994	0.997782162199731	0.976550174736777	0.140633793760914	1.63183092296457e-08	9.31638355087643e-08	2.9896221306469e-05	1.02626990400795e-13	1.17775267438215e-10	6.57690039032294e-10	1.47815916031961e-10	5.84279586566889e-10	80.8339404882208	84.2961971773984	84.5881035583225	84.5886753505984	0.000571792275877669	0.292478173199925	3.75473486237752	2.17101053323131	31.8896649919043	28.5110796221816	17.4244082221812	95.2574787418197	0.05975	0.20925	0.36	0.489	0.0105128841876591	-0.151561410412931	-0.0331219227300649	0.00125619345694825	0.00164106015914048	-0.0115884801849769	-0.251490440690456	-0.0673266782113056	0.106785705109551	-0.0152174770915586	-0.111507353979845	0.0528333333333333	0.1645	0.308666666666667	0.4465	0.0107615088766913	0.000696781632272281
168	2.04056993616175e-15	1.19603500887322e-13	8.79562202156494e-13	8.81067043678714e-13	0.13700454396523	0.213049889768031	0.168115450001949	0.217230078769465	3.63355212867388e-06	1.49148486122552e-05	4.84175276788759e-09	6.89940263621662e-12	7.71120964139876e-12	4.2355400252997e-11	1.07996230620423e-10	4.02447873769551e-10	74.9511415195593	83.1721138646972	88.0644137303389	90.2756983445361	2.21128461419721	7.1035844798389	15.3245568249768	1.5225760313042	21.4490541544692	18.7483994344366	34.2520093343846	85.465740317707	0.05825	0.21475	0.35325	0.49875	-0.0606928061027605	0.0842348251988127	0.0495865181662148	0.022603788168592	0.0152740592695325	0.000365688154284137	-0.0528462166009593	0.179299563783574	-0.0291763550758352	0.0513786594686991	-0.0549131452451067	0.0525	0.177333333333333	0.311666666666667	0.439166666666667	0.0468311120644355	-0.0323333882299007
169	1.16244419001842e-12	3.46314972221265e-12	1.0518620735523e-10	1.46136932221119e-10	0.249237423713458	0.771264583533317	0.128489558514596	0.000912007709879551	0.000206303474910566	0.000167577030682017	1.18067295174218e-06	8.38445795118099e-09	1.4766674152724e-08	6.79579989793373e-08	6.61390658308449e-08	2.1299877484876e-07	61.8889923386014	75.7083104640406	76.9154093727775	78.2429824805586	1.32757310778106	2.53467201651802	16.3539901419572	10.9981927763952	13.7727829141313	14.1636481363294	23.6084599117021	68.4612517535034	0.05675	0.22	0.35425	0.498	0.045514790308671	0.0381074524804326	-0.0623286207334496	0.0180600627302343	0.0288845167438999	0.0173396954192572	0.0180260076351519	0.064860957996651	0.0215279428394148	-0.00349938623517548	-0.0169877967715635	0.0421666666666667	0.1895	0.318	0.4485	-0.165685896878412	-0.204515970178305
170	3.03838208662312e-11	4.74576807242007e-09	7.17325078087335e-08	1.08472262672945e-07	0.340982302596125	0.739762026605012	0.800426090137707	0.292279077379608	0.000167579794582851	2.95677370860799e-06	1.37889588062813e-05	2.95295802657876e-08	3.8167929171311e-09	1.95436962149088e-08	3.81936363493367e-08	1.33472800936471e-07	55.1388975598529	59.3807844985786	61.2155643434962	62.1222989807575	0.906734637261252	2.7415144821789	6.98340142090456	1.10909354151499	14.1636171054943	21.8444058395016	18.8981048121514	65.3614255100562	0.056	0.2155	0.3585	0.506	0.00982196364526964	-0.0411441723771262	0.0962981152106565	0.0216512121116854	0.0183977221752966	0.0259888352800275	0.0036295183989133	0.0439380417941289	0.035787500643592	0.0118832281689344	-0.00423384019010457	0.0511666666666667	0.184833333333333	0.3135	0.461666666666667	0.00102385660685979	-0.0337024029077171
171	8.79270523807972e-13	8.41369856216813e-11	3.48301518915147e-10	6.84078608520956e-10	0.497075571961629	0.307409041836253	0.3576814038791	0.229189789588278	3.60230564634964e-05	7.8732361128747e-06	1.07522603588045e-06	3.02896376452862e-10	4.1210316117704e-10	1.79383605543705e-09	4.79864552657867e-09	1.44138845955564e-08	62.4653282678046	68.5572533101949	74.0838665037372	74.545041021076	0.461174517338804	5.98778771088109	12.0797127532715	1.44588250901961	17.0702047166797	19.9684064151497	23.7885063432404	76.5010932414712	0.05425	0.22125	0.362	0.4945	0.011761294799032	0.0971232782117071	-0.0587706408743563	0.00288650194710655	0.0254098435895274	-0.0209809357614836	-0.00772583664669745	-0.123049169106046	0.0121902310133265	-0.012616263481269	0.00759994991272926	0.0488333333333333	0.187333333333333	0.318833333333333	0.444833333333333	0.017267371111987	-0.0580010681234829
172	1.39045081802981e-09	1.85834897662696e-08	1.87437220645597e-07	2.73233828700203e-07	0.327039448991212	0.61329759644362	0.319911951945305	0.00393544926098085	0.0410653152224542	0.000839052452177211	1.317722836928e-06	3.82629996174462e-08	5.99080257930518e-08	7.12049675446202e-08	1.0975525265054e-06	9.38949076112285e-07	47.1924620681457	56.2307876423074	58.8370509598026	59.7976362873451	0.960585327542503	3.56684864503768	12.6051742191994	8.31336133769628	4.17331757161082	11.1527931399469	23.3971695449527	64.7194482969428	0.06	0.198	0.352	0.49325	0.0180961796407232	0.0997974007640939	-0.0369888718852858	-0.0315087651755606	0.0407282314018128	-0.0208671388701026	-0.0730736941432868	0.106127595205853	0.0958241545119823	0.0592528810276115	-0.233679621351596	0.0468333333333333	0.181666666666667	0.319833333333333	0.444	-0.0401252375386273	-0.0542250434169532
173	9.96768361572056e-13	4.64778559898807e-10	4.62773855254282e-09	7.04035630762314e-09	0.31921550795583	0.521023863899735	0.824177867026116	0.00132444779080528	5.48049056602941e-05	4.82634402763099e-06	0.000101582110065852	5.62179240243298e-09	5.24214738470877e-08	1.53871687043121e-07	5.03333267702471e-07	1.01888265018306e-06	62.2064282830397	64.6891846708968	67.8968204000776	68.8889784159401	0.992158015862515	4.19979374504328	6.68255013290036	10.3081389649442	16.2742071462017	20.9049951159031	15.1070704738595	69.4389737837394	0.06575	0.22025	0.34975	0.48925	0.0832531772555185	0.0293095390478704	0.00988049910242947	-0.0166485819120764	-0.027908282626785	-0.0050563632845264	9.10429539398641e-06	0.0980536534984402	-0.245205749684971	0.0608972335978426	-0.109212680031179	0.0505	0.187166666666667	0.306	0.449666666666667	0.0214759633014591	0.0156083965964686
174	4.12818849360039e-10	3.91467324129259e-09	2.09940266806798e-08	5.62375162942728e-09	0.0224653247861885	0.0869070178361128	0.0493814095022705	0.0214536495641202	0.000127142630477665	0.000314352368085436	8.38006307483923e-05	1.01068219279456e-07	8.88242741055103e-07	3.96019518193145e-06	9.26699837584612e-06	2.79711120678173e-05	49.7214763158408	59.8230731512012	64.228741254723	69.4381227875856	5.20938153286261	9.61504963638436	19.7166464717448	5.28955921047327	14.6836769681759	12.9828781998804	15.4705540035866	62.2993165151711	0.0585	0.21625	0.3455	0.49525	-0.229271435994658	0.0467055731583246	-0.016311031718015	-0.0430227262327351	-0.0382452405367672	-0.0254828901052837	-0.159026760655914	-0.0528010147156525	-0.0217067165027269	0.0181493881152612	-0.18645532532215	0.048	0.185	0.311	0.455166666666667	0.0456613364897595	-0.129172254883255
175	5.02589735448957e-17	2.66661974815316e-17	3.19945045682433e-16	7.49292084608106e-16	0.511289358609728	0.419813778703036	0.0128565454536724	0.0240914800155806	4.93338144515161e-05	4.48052947072396e-09	4.82132203864038e-07	8.06933472267225e-15	1.67390166377173e-13	1.15584739735102e-13	1.95584272178987e-12	8.97206309803408e-13	82.5470060984226	101.550011362044	106.086455454708	106.517882887747	0.431427433039062	4.96787152570323	23.9708767893244	5.08803460323179	16.4735392696202	34.4029097279836	25.3340110929475	101.100124361564	0.05975	0.21425	0.3655	0.49475	0.00424480408356145	0.0636124938011826	0.0559382985615666	-0.131641962234455	0.0715925848158312	-0.0281088252152593	-0.0864626652331066	0.260020837566556	-0.0659005297942223	-0.00384875937648543	0.191852335125793	0.0493333333333333	0.181333333333333	0.309	0.4435	-0.031186815189928	-0.0925351554777629
176	2.09026166029587e-07	6.04069191897348e-06	1.22823652327014e-05	2.13151203284725e-05	0.586101652188484	0.31135419002321	0.379763035244913	0.176824609324355	0.000122317991408352	0.00210074143042449	0.000799034845559711	1.91130673651633e-06	6.62961659861746e-05	0.000140911390695121	0.000430313684760241	0.000660110563931415	36.6862889236509	42.5270412248792	48.178136392853	48.474609988516	0.296473595662974	5.94756876363681	11.7883210648652	1.82411186044374	14.7566095540151	9.45936185912069	11.243473424518	54.8244293066089	0.06425	0.2135	0.34875	0.4905	0.0303440462845647	0.0201471929794055	-0.0321870725205895	0.0236739272882564	0.0117508743575416	0.0291981300234852	0.0828220424392794	-0.115118952501264	0.115150844393591	-0.0110816011488623	0.0945525567010681	0.0576666666666667	0.182333333333333	0.319166666666667	0.456333333333333	0.0350237464657857	-0.0672972818444737
177	1.74539128521728e-12	1.0888626310983e-09	1.05213101817982e-08	1.81120361895097e-08	0.416891613582265	0.575989350915506	0.903450476659347	0.0052184068577915	0.00630064883329634	5.56203057072158e-05	6.79896824795435e-08	3.25290931183767e-12	1.39548750592676e-10	5.60940786059892e-10	1.57368829406503e-09	4.34596210045992e-09	61.0496348884044	62.7513116041446	65.9096823385407	66.5687434172796	0.659061078738887	3.81743181313504	5.51910852887522	7.80215129957196	7.46224194532806	16.2462250101962	29.1211784182597	87.2280276679792	0.0605	0.20275	0.356	0.5055	-0.00133746837251115	0.0311238142249327	-0.0435788253344944	-0.00940765889573382	0.0125588942022726	-0.0247725462936229	-0.178648365485346	-0.0831003204803985	-0.000558452466133148	-0.0543018716759195	0.229563474104329	0.0476666666666667	0.180833333333333	0.317166666666667	0.4505	-0.168574640160354	0.0117306744647096
178	5.41776978069005e-09	5.3363013125508e-08	1.78972631490922e-08	1.76054077915065e-08	0.155157282993461	0.02472212616453	0.022254527812525	0.251755990986168	0.000399307125508194	3.02846160545465e-05	0.000324262265994705	5.3290190098052e-06	6.610378655494e-07	2.10192248717441e-06	1.97017237780384e-06	4.42187297821904e-06	44.3534607186593	53.7782069378009	64.6178629186616	66.6386638532422	2.02080093458062	12.8604569154413	22.2852031345828	1.31353294696328	12.5354327381883	17.3998733030821	12.9247713242239	52.1528713223146	0.05975	0.208	0.356	0.48175	-0.0344382259540246	-0.0950253500006219	0.0796211735615492	0.0127100102333398	-0.0893386143694099	-0.00439150007062067	0.130074960983305	-0.218565672587856	-0.0105279903088087	-0.0723380582694575	-0.166887838651763	0.0543333333333333	0.1795	0.315833333333333	0.445166666666667	-0.00883795174607428	0.031539358054855
179	1.38708723917775e-12	3.54257102036831e-10	6.46846437462189e-09	5.02877164505524e-09	0.105322221264791	0.492633291605828	0.696467077720498	0.00136496058876377	0.000167740102170817	1.92227766159421e-05	1.10317846744579e-05	5.47516461093383e-09	8.91039149307064e-09	4.34540231147676e-08	1.36926407403943e-07	4.48687538007462e-07	61.5241769418863	65.3056661217634	67.0880675921435	69.7111116013621	2.62304400921857	4.40544547959871	8.18693465947581	10.2525463738357	14.1618181833983	18.2647882186393	19.3238826006618	69.5035120811139	0.06325	0.20825	0.357	0.48925	-0.0699849784462165	0.0840905538105387	-0.0305399771413433	-0.00464434783706847	0.0175217520466763	0.0169342405819582	-0.0619324311339776	-0.0277942285705425	-0.00623434995126383	-0.000352736566983957	0.0947681850660029	0.0483333333333333	0.178	0.315833333333333	0.4445	-0.128246372166094	0.0020585659454295
180	6.41100956877169e-07	6.36957330640654e-05	0.000577617612389923	0.000574969183800808	0.203721044863196	0.759552469226763	0.931344986493207	0.0333593454760593	0.00235541603837705	0.000197987284458913	0.00612309314614779	0.00118203716794969	8.05717991059467e-05	0.000302643543709211	0.000690732938517598	0.00175651214493521	34.3185189773722	36.7029072500591	37.6993376923565	39.3148330251715	1.61549533281504	2.61192577511247	4.99631404779939	4.52724165214568	9.24964093672861	13.8500897140875	7.51371559051222	37.202656412417	0.0575	0.21525	0.36	0.48275	0.0415079781258473	0.0693006439805701	0.033349159642442	-0.0160019816654772	0.00977178811426301	0.0252940123029114	-0.0191970627825521	-0.0915777620052086	-0.00859195060445408	0.0140513164874804	-0.0370251826138592	0.0478333333333333	0.190333333333333	0.324	0.454833333333333	0.0016109644134264	0.0464561020772461
181	4.79423731451058e-10	1.76270733154867e-08	1.08645315193972e-07	2.33722145051888e-07	0.963715257416847	0.572817321075032	0.461705738079122	0.0546585363340037	0.0576094301517453	6.68986424744743e-07	1.72416076958329e-05	2.94844286183401e-09	1.10413009330064e-09	5.55148591368911e-09	1.8368213283419e-09	6.64290236838898e-09	49.4102534983249	56.3531994409568	60.1901561729464	60.1922256829057	0.00206950995925581	3.83902624194889	10.7819721845808	3.69247246840951	3.60490297999786	24.7024625299146	18.4720310560297	71.0114129789186	0.05725	0.2025	0.3595	0.48825	0.00891812239505199	0.0318851422985973	0.104027482844763	0.0169760097512169	0.0205478936072228	0.0216016147502267	-0.091235393381243	-0.0527386734599669	0.00587290510556903	-0.0442277627842287	0.151545584457136	0.0485	0.187166666666667	0.311666666666667	0.4445	-0.00854903287194902	-0.018690877012988
182	1.77114752463382e-08	6.08825367948217e-08	1.97467338306938e-07	1.09309915697396e-07	0.0653668351907612	0.124648753531671	0.0423030252109654	0.273437268168814	1.47976330596036e-05	0.000479524741365344	0.00163162741067663	1.71682958845741e-06	3.29126881503701e-05	0.000120912155368504	0.000116926836917033	0.00030155375599725	41.874477354897	53.4704742640024	58.7073362879819	62.1030306699613	3.39569438197941	8.63255640595889	20.2285533150643	1.19942182149043	18.7634460951867	12.1936496683993	9.92371476297194	55.1018612800549	0.0555	0.21475	0.35075	0.48525	-0.0980356459624865	0.111936443319066	0.0811619151610884	0.0407209349041311	0.00943082321118763	-0.00705941280669976	0.00832027937678825	0.146206608129242	0.0308421041574044	0.00208863482086832	0.14175089025942	0.0505	0.179666666666667	0.317166666666667	0.453166666666667	0.0102973292431527	-0.0322661011632462
183	3.82512900701196e-11	5.5661858071065e-09	6.69103279366423e-08	1.45177502012889e-07	0.94860807413353	0.794874748764423	0.820535806703568	0.0302950235764053	0.000283879722293129	2.2655796042683e-06	0.000250071733474256	3.89952671984594e-08	2.95023719040184e-08	1.45179904623784e-07	1.92023347007356e-07	6.4834043934565e-07	54.6615862775579	59.0140991461158	61.38707623956	61.3912306644415	0.00415442488156259	2.37713151832577	6.72964438688359	4.6924725565209	13.1738709119472	22.3555449840878	13.411609644294	64.6724194433992	0.0575	0.2075	0.36575	0.497	0.039908870267934	0.0197250251421128	0.040539567411193	-0.0414033046340554	-0.0351868893628506	-0.0331420942741861	0.000259055057030266	0.055442148925867	0.0329530647516189	0.0362668639380115	-0.167926855011679	0.0476666666666667	0.178333333333333	0.32	0.459666666666667	-7.13530359762483e-05	0.0332915500872236
184	1.6114737300478e-14	1.3635690086717e-12	3.25216265988947e-11	4.57437045649496e-11	0.248770786748357	0.665901398616817	0.503660462689596	0.00360477657520981	3.66897363543268e-06	4.16314641212163e-06	1.34647291092213e-05	7.99842654625589e-13	2.99432777104858e-09	1.38394569179597e-08	3.10852412147378e-09	6.53367739597601e-09	70.704599294666	77.782793860606	79.6739592589438	81.0041528157672	1.33019355682336	3.22135895516112	10.2995535211012	8.47289308079871	21.4304526344913	21.1882238912258	18.9434991891994	90.500707163861	0.06425	0.221	0.3535	0.4935	0.0109723537442243	0.0490721358599164	-0.0380634464934059	0.0113919064621681	-0.0349710881330602	-0.0140568874320025	-0.0899686845640643	0.0604756602420829	0.0282174910819143	0.000805495888388409	-0.0453266293695061	0.0505	0.183166666666667	0.309333333333333	0.449166666666667	0.0262629434402038	-0.0184382649491823
185	8.10182844255222e-07	7.67278480254625e-05	0.0001178082456331	0.000138187344872089	0.266901796032842	0.21110814023732	0.57202503479165	0.0375004923137432	0.122775805662087	0.00133300992556221	3.22444054320396e-05	7.21775056042013e-06	1.54616685364789e-06	8.9758254633988e-07	2.16006344128614e-05	9.61020819603994e-06	33.8228916418811	36.2339507902434	42.1319368647164	43.3645378914225	1.23260102670611	7.13058710117912	9.54164624954137	4.32753609568954	2.38154833655608	10.2962476764969	17.2807075529599	51.3548380544609	0.06325	0.2025	0.35175	0.4905	0.00380436043712095	0.0366348134867441	0.0457983257659813	0.0249103181083133	0.0065301091115989	-0.0132345240510449	0.0841648534767888	0.0448937438274699	-0.147544867287508	0.0178912327128879	-0.0740073229587568	0.0533333333333333	0.19	0.320833333333333	0.448166666666667	0.0316266556006304	0.00614374795800918
186	4.2325780497608e-16	3.36876671230305e-13	1.12188670844573e-11	2.62352991394955e-11	0.690704572986999	0.920308252173352	0.965627354118951	5.09093873775285e-05	9.05945549999934e-06	8.67073036214797e-06	2.81234487443085e-06	1.4735142815969e-12	2.32463684831238e-09	1.04696767153842e-08	6.22885189265127e-09	1.97945311121961e-08	78.1793377593276	80.8835299695493	82.1614470678032	82.3197707513245	0.158323683521303	1.43624078177527	4.14043299199693	16.4139423919551	19.7001436470418	19.7839593654116	21.940507704905	89.0777726293148	0.06575	0.21725	0.36025	0.4885	0.0236091293604097	-0.0289807254039419	0.0261996728749757	-0.0161537667105679	-0.0200387651664802	-0.0141046458550145	-0.112424779280728	-0.0489789071673916	-0.0122527404113123	-0.0291733539470245	-0.153103571976741	0.0468333333333333	0.181166666666667	0.317333333333333	0.440833333333333	-0.135701648284341	-0.0579882207846966
187	4.90468618319075e-15	2.19903157614149e-12	2.11600927955777e-11	4.23150406411476e-12	0.0148658132654339	0.0783428266719939	0.264178550376338	0.271282435452478	0.000454364587926784	1.72550946307215e-05	1.32799320770494e-10	1.8513119437585e-12	9.82543703993215e-14	6.20794936545403e-13	4.17203359455971e-13	1.82273764296795e-12	73.1498442931843	76.7198895662223	80.6799628877561	86.6122645060605	5.93230161830434	9.89237493983819	13.4624202128762	1.21025091025876	12.2942143753244	18.4705408698428	41.2668909095755	88.5452793225466	0.055	0.213	0.35775	0.50425	0.0527876013564068	0.0445416977816466	-0.0535002308569852	-0.0256000697507144	0.0103510721622887	-0.000820554427151193	0.0015481456888302	-0.154853685890998	-0.0664789531345741	-0.0344237932815912	-0.236940966420936	0.05	0.1845	0.316333333333333	0.438833333333333	-0.0966588357786165	0.00536552523946635
188	4.35409468788291e-17	4.43245384040031e-14	1.57766158698855e-12	3.91914185687857e-12	0.781904275008534	0.920790771241516	0.971329773801868	0.000847629443269162	9.58650548731438e-07	3.98006999808242e-06	4.13149327235142e-07	1.34998594695903e-13	1.44202016045449e-10	6.39831395115761e-10	1.37528638756595e-09	4.21954278399092e-09	82.8409213600826	85.3599635019054	86.7152369842443	86.7918764256247	0.0766394413803937	1.43191292371921	3.95095506554208	11.1339270916437	24.0094295228082	21.2744218617572	25.631915262793	94.6244830423697	0.06125	0.22275	0.361	0.50025	-0.0471616474491918	-0.0163384248477523	-0.0127504100366729	-0.0299988380380513	0.0185878373870242	-0.0171273042555412	-0.0480996851633673	0.109485463937797	-0.099552086299164	0.0172554279693588	0.0417432657022553	0.046	0.182666666666667	0.3165	0.448666666666667	-0.186754497486662	-0.00405523965617033
189	1.34331085045326e-10	1.86157293968139e-08	8.62523620408264e-08	1.05741951604705e-07	0.232516285820184	0.310192365475631	0.51864354698118	0.00893054461589056	0.186150101530784	1.56906881536885e-05	7.45930487488992e-07	3.91529744715679e-07	1.03623258720085e-09	4.205131661403e-09	7.69059066988916e-09	2.14034830184033e-08	52.0551421506971	56.2267712057437	60.7607404208611	62.1861425241223	1.42540210326115	5.95937131837854	10.1310003734252	6.83666432762129	1.7478273220604	18.6517051437841	24.4926706954084	58.8863356915948	0.06075	0.1995	0.36225	0.49825	0.0129537411657104	-0.12527271045619	-0.0336548052674759	-0.052139584519191	-0.0417589138748217	0.00278095360103727	-0.283792635453863	-0.321729132918693	0.0997137360631613	0.000625058835393076	0.253764222349561	0.0486666666666667	0.188833333333333	0.3205	0.447833333333333	0.0205361447541365	0.027284580329354
190	2.83132586261183e-09	1.7265578473439e-07	7.31064848090749e-07	1.4568022121293e-06	0.75370858428969	0.480044547802834	0.546943040769645	0.00651623405846925	0.00278354758955845	1.93395902476056e-06	0.0104192452584231	3.32117648668394e-07	1.09571182129298e-06	3.92408802936342e-06	1.14346023542302e-05	2.82825884558116e-05	45.7089866630995	51.0269313525132	55.4272863401929	55.5257273341922	0.0984409939992474	4.498795981679	9.8167406710927	7.40169799841078	8.94418171242432	22.6595567948661	6.56177387284515	59.3036825765323	0.06275	0.204	0.359	0.48025	-0.0430333787621569	-0.078882662676354	0.141485926603145	-0.0134637417769931	-0.0328781161112374	0.00717288127585561	-0.119135622946229	0.0671298828927568	0.0325287149513456	-0.0315033202508868	-0.044263777154739	0.05	0.18	0.313166666666667	0.454166666666667	0.0121974843248337	0.00993391472223739
191	6.25003368171016e-11	1.18012915091394e-09	4.15504116195746e-09	7.80213880900391e-09	0.488012762713074	0.299480823847722	0.182762220529107	0.00853709529993409	0.00012867115633349	0.00152276230957959	2.03339705086811e-06	1.03579919924963e-08	1.24768123077408e-07	5.78948877141824e-07	2.02574422432378e-06	6.30231465373118e-06	53.6433283483566	62.5676804562609	68.1566320496204	68.6375368547233	0.480904805102909	6.06985639846243	14.9942085063667	6.91719144496437	14.6611509165887	10.0508673437926	22.5632268120189	67.9430110293676	0.06175	0.21375	0.3495	0.50225	0.0319397620829637	0.0104270548488896	0.0646166822108449	0.0290750622821454	0.0201407923099072	-0.00733985780405761	0.000602326044026193	-0.24670893661944	-0.0140733907509593	-0.0568800645166014	-0.160471320766303	0.0495	0.182666666666667	0.319	0.453833333333333	-0.244251210865617	0.00622429769250314
192	4.11952924876352e-14	6.41567088105423e-12	7.49778601505069e-13	1.92703650666556e-12	0.889859123871399	0.0148702355001066	0.0499553699931956	0.0176386849334353	3.18188971656146e-07	0.000205484193161433	1.7319155524641e-06	5.56851834794493e-11	1.91722478777234e-08	5.67019863884737e-08	1.0332487066081e-07	2.16415110334173e-07	68.7735820411763	74.3325854266004	88.4325213947595	88.4516987889656	0.0191773942060536	14.1191133623652	19.6781167477893	5.631683368013	26.1360414530518	13.7802581709675	22.8716050854691	78.4121243343545	0.0605	0.22725	0.35375	0.50325	-0.145370502539838	0.00250952891402552	-0.0885698714924548	-0.0110676639751103	-0.0119230600928844	0.0382899650310659	-0.333326458076186	-0.137591600526393	-0.0995649952854712	-0.0317705297417988	-0.235441517177024	0.0495	0.185166666666667	0.318	0.4545	0.020664516691388	-0.0470776266366003
193	5.99685946632354e-13	1.28413534532293e-11	1.92535313842265e-10	4.56517208636176e-10	0.864161749861486	0.740521114902078	0.344254171875925	0.132200189362587	5.2709515991677e-05	4.59139934356832e-11	0.134553880599247	3.51720135696864e-11	1.57332940339394e-10	8.27205423935619e-10	2.78280440504734e-09	9.82394529717216e-09	63.2550532109963	72.7807821449751	75.4880755023405	75.5173434822573	0.0292679799167672	2.73656133728218	12.262290271261	2.2664761907572	16.3480806751231	43.3440086573337	2.23916204172019	81.6265303330427	0.05725	0.21625	0.3675	0.48125	0.00824879031128258	0.0334470580543993	-0.0925968750732993	0.022135969231565	0.0484021143991069	-0.0260633374437729	0.148010566236082	0.0517820223211558	-0.0269563113251195	0.00713513376632142	0.0147123565996962	0.0503333333333333	0.183333333333333	0.304166666666667	0.466	-0.0969307721257138	0.0387699190914877
194	8.02091049115554e-08	8.15511191115943e-06	2.10988229055773e-05	4.01501527837469e-05	0.915568222978573	0.419562451053389	0.707794247907405	0.350203747369523	0.00530057221669101	0.00044893111089738	1.59542314221474e-05	1.20399181480888e-05	4.60761120683107e-07	2.064556658066e-06	1.4518688849884e-06	4.57457769308303e-06	38.7035961319561	41.7950681562579	46.75374655622	46.7649863318584	0.0112397756383871	4.96991817560047	8.06139019990223	0.872718729609915	7.77392596278514	12.3166690305279	18.6199488710317	50.0002826748768	0.05925	0.206	0.35075	0.504	0.0222121232083512	0.0576745999412467	-0.0204943242488527	0.0298599630660316	0.0359966502827441	0.0170966757747841	0.0200926922391784	-0.113699267997634	-0.026262440142277	-0.0392135095002044	-0.0714060372607391	0.0548333333333333	0.1835	0.317	0.46	0.0172289428503175	0.0298372375046752
195	2.48518191960254e-11	8.87878677419033e-09	1.53569032419664e-08	1.71547926143345e-08	0.190739744546395	0.11884852117013	0.431017513609609	0.248226719651667	0.0661664847752731	1.41386396622973e-07	2.00939661101803e-06	1.50549445691655e-09	1.57735472156657e-11	4.03118005338293e-11	1.93976372458774e-10	3.4127102248078e-10	55.5553812290018	57.9383821687225	64.9906568835431	66.7025514503839	1.71189456684078	8.76416928166145	11.1471702213821	1.33325643626449	3.37564975050009	27.7037769104627	22.586037373414	72.641466906392	0.057	0.208	0.36825	0.485	-0.0511180125430565	-0.0590754450652324	0.0206093363926808	-0.043669303969006	0.0104550460029232	-0.00476669700740857	-0.0525502118918964	-0.247230950816453	-0.230999567928304	0.00635840934511679	-0.363267003260671	0.0516666666666667	0.193	0.317333333333333	0.436666666666667	-0.0974439086229377	0.0265924534831082
196	1.36498379093535e-19	8.37428571921949e-18	6.62721277070667e-16	1.86153002715538e-15	0.974576223696517	0.995592395931279	0.546962409533253	0.00607133099125067	4.61074514062938e-05	1.14427502907844e-06	3.64224994418207e-12	1.94516251413609e-16	3.81416803725018e-16	2.49906729682457e-15	5.47355414477906e-15	2.43096929101568e-14	94.6314628461259	104.057683864019	104.446974336221	104.447989993103	0.00101565688237315	0.39030612908391	9.81652714697702	7.52900857186614	16.6017913558826	23.6687177779349	48.3082051365109	109.575638937221	0.06175	0.21225	0.36675	0.515	-0.141657400243036	0.0346172929313448	0.1068061346431	0.0104746767110087	0.00671563153302485	0.0288059882072629	0.0740664294207364	-0.0407317724629386	-0.00718502606190069	0.00931084261529364	-0.0198183837987603	0.049	0.179333333333333	0.319666666666667	0.444166666666667	-0.0326802097134678	-0.106195374069224
197	2.08888776839316e-08	1.27841009912472e-07	5.38320704019666e-07	1.11627002940954e-06	0.910387746568306	0.482878874069118	0.197505167575636	0.0661897508950279	7.16423763942184e-05	0.000102042077457517	0.00472647361206373	3.17572676412569e-08	2.58694849183338e-05	7.16654011613337e-06	0.000171698927884384	1.94086903146487e-05	41.5286419276817	51.7333510718818	56.1983372285831	56.2110046120433	0.0126673834602116	4.47765354016155	14.6823626843616	3.37507042309153	15.7669705349163	15.0985418665841	7.98123313712313	65.1813630209176	0.05775	0.2105	0.3515	0.47775	0.0239753833223119	0.00536696733092949	0.0384587161227142	0.0257010563985777	-0.015577526071123	0.0194515127833004	0.131496219811613	-0.036075120585815	-0.0632037566770723	0.0316167912508037	0.055287566435176	0.0493333333333333	0.1785	0.314166666666667	0.449	-0.394358182407479	0.00496077036884879
198	6.58335453571926e-13	3.79366197644012e-11	2.95286534759663e-10	6.92543428550929e-10	0.841573898432416	0.525937335423193	0.406136033140869	0.00361682469078283	0.000226105788668293	0.000127348808506619	4.08011495655465e-07	6.17731275107164e-06	3.53713039884049e-09	5.7992889534719e-09	4.06745438908081e-08	4.65042772109753e-08	63.0625267243959	70.3506101254388	74.4754849464589	74.5154372338366	0.0399522873776732	4.16482710839773	11.4529105094407	8.46682357561895	13.6006619116288	14.6806226419867	25.6560632674718	51.7647602971582	0.06275	0.21575	0.346	0.49625	-0.05823104664632	-0.124897582066648	-0.00447617099918683	-0.0555869199979241	0.00629429948713911	0.0260905247362936	0.0472443808150961	0.180968462772227	-0.120610605184208	-0.0401465119440053	0.0766274968157075	0.0491666666666667	0.185666666666667	0.309333333333333	0.444666666666667	0.0259251294884595	-0.0685282102774842
199	3.89395886536745e-12	2.94089195808332e-10	1.62595738904838e-09	8.79543876458383e-10	0.0603173981952864	0.144945210126332	0.204131303083653	0.00907539926541884	0.0177141251297487	9.70875670326105e-07	1.89871352246938e-06	1.52110951091505e-08	2.05882906684156e-10	8.94524691419438e-10	3.87603357305595e-09	1.14838593219918e-08	59.3914358732	65.727828502364	70.4109449263779	73.9395807000401	3.52863577366224	8.21175219767611	14.5481448268401	6.80792838659136	5.62420237096558	23.9850315829008	22.6948978719702	66.9986746998243	0.0585	0.20725	0.365	0.492	0.0134953977164148	0.0578186335953807	-0.087971070312698	-0.0283642835603929	0.00981159061503466	0.0157480663465525	0.196324506866087	0.0275524063310635	0.0150769743139492	0.0304261831065588	0.273388238833237	0.0466666666666667	0.188	0.317666666666667	0.4435	-0.164135123046414	0.000286586400933671
200	6.70120651013488e-15	1.22382590272668e-12	1.44601069972895e-11	7.69612922685629e-12	0.0564173856218623	0.207167368954423	0.31334457277343	0.00201985800067815	0.000150797993709258	1.16321300385717e-06	9.28361650261296e-07	3.86749095745999e-12	4.893769654958e-11	2.20950395818198e-11	2.25003396379201e-10	8.28105328982136e-11	72.5085099487769	78.0230483308842	81.5694041271927	85.2090956761604	3.63969154896768	7.18604734527617	12.7005857273834	9.53140165173954	14.3622173299245	23.6371293469911	24.0712479739759	86.8229436834166	0.06325	0.21625	0.35775	0.5015	-0.0312776940022899	-0.16032405593468	0.000969102199320314	-0.0499311222053558	0.0190061977548824	0.0173074198826961	0.00405304928613461	-0.078320939900906	0.109597740755564	-0.0133726831787189	-0.107114796630134	0.0488333333333333	0.185333333333333	0.311	0.4515	0.00292584854582855	-0.0452654498588271
201	1.06183083729523e-14	3.23197504886282e-13	4.1048673376883e-12	9.28770483863511e-12	0.605273051475255	0.579723951374605	0.280139749377387	0.0302938553244409	0.00089693951329	1.89224577580885e-06	7.99991948971337e-09	1.09377129015569e-11	6.06903213651756e-13	3.63034598113036e-12	1.5258263088135e-11	6.08733374773765e-11	71.5623661266	80.9752703843042	84.5002257803353	84.7673416713442	0.267115891008871	3.79207128704002	13.2049755447442	4.69253882294288	11.0290737790347	22.7014545603506	33.2751307827602	84.3827250252283	0.0615	0.209	0.36025	0.50125	0.00301186522721095	-0.255274144128921	0.070847981671669	0.0389611124938626	0.0430621951078141	-0.0267219149889097	-0.0841472916721604	0.174422213739003	0.0959899625122444	0.0769073723085315	0.123291377356484	0.0513333333333333	0.182166666666667	0.314333333333333	0.4425	0.0194119663201733	0.0103322696289569
202	2.63695307091317e-10	1.61196279393543e-08	1.31676190989382e-07	2.67691810365897e-07	0.712798469319363	0.65549270380412	0.603823546608995	0.0173077542038392	3.28819271457117e-05	2.53975285084555e-05	0.00128386148463883	1.01203816456337e-06	1.8667522470632e-06	5.49427517820079e-06	1.47316673599738e-05	3.01464465200952e-05	50.6536296271006	56.5602219809589	59.7139428101364	59.8494406191603	0.135497809023946	3.28921863820142	9.19581099205971	5.66489488125626	17.2435074796722	17.7345233217147	10.3655858847942	56.462734134936	0.05925	0.2145	0.3545	0.47725	0.0331028215403531	0.0260274312105626	0.0959883373003071	0.0159663088514256	-0.00605992072715322	-0.0203057559200001	-0.11975116364889	0.0508501604338916	-0.0748843861709711	-0.0175430262780493	0.066267308068039	0.0483333333333333	0.180833333333333	0.314	0.4445	-0.0465483531467947	0.00973701762442936
203	9.51431355809775e-16	4.48166616438534e-13	1.46923900520426e-11	3.65610117356336e-11	0.958929324245762	0.936635711561145	0.930321896833156	0.187221280092041	7.00582792523513e-08	9.82233461527636e-08	4.36403100062653e-05	3.24270356880409e-11	5.83343010720378e-10	2.43196901000057e-09	8.09505660722692e-09	2.28322160259242e-08	76.5174763623218	80.2515093933253	81.5322062387859	81.5348582015213	0.00265196273539914	1.28334880819602	5.01738183919952	1.73934942431697	29.0631131430218	28.4086914680047	16.7061061585337	81.8187968294749	0.05725	0.22475	0.358	0.4995	-0.0285186571528828	0.000112235881283778	-0.125764209023078	0.000279679842088671	-0.0335310629080567	0.0023865685739032	0.0338556377476557	-0.281629301349665	0.0670958972250921	-0.0246205029282539	-0.0647874919054043	0.0511666666666667	0.180666666666667	0.306833333333333	0.457833333333333	-0.0985264321976158	-0.0126960705864187
204	7.17656034294973e-12	4.08929643699161e-10	7.25325410035138e-09	1.29641682088153e-08	0.44601302056265	0.789700372024562	0.597464663214288	0.0167216320023179	0.0386962084175871	2.09136272660499e-08	3.42028212985001e-05	1.35932148470137e-08	1.03542771637899e-10	5.5611063874623e-10	1.70566382755311e-09	6.17076408807222e-09	58.1270263150582	64.9799227861949	66.8110607884009	67.3918247692345	0.580763980833581	2.41190198303957	9.26479845417634	5.72535748475548	4.27415461065175	31.4078256829634	17.1686858736466	67.2753328424142	0.056	0.19975	0.3645	0.50275	-0.0166222983693504	-0.118173268761693	0.0034288653293662	0.0566545760389238	-0.00920716342630952	-2.80353971123612e-05	0.0805710287914555	-0.226932124157578	-0.0368044198801058	-0.0283843357529034	0.0316008935397572	0.0453333333333333	0.183166666666667	0.3105	0.4605	0.0322904403300048	0.0615544522875599
205	4.07435389895848e-14	9.22639073428037e-12	2.03083380128393e-10	7.02054397408482e-11	0.0314926246933248	0.263368152586811	0.42735822980601	0.00153541198261791	1.95343740357664e-08	6.52536653006804e-05	0.000648190536350861	1.16884785800461e-12	1.55345280234262e-09	8.20128192686108e-09	2.28206092881727e-08	8.07293428992763e-08	68.7962766999408	73.5205643803201	75.361920894662	79.9878269114997	4.62590601683769	6.46726253117959	11.1915502115589	10.0356279201465	31.5402999659273	15.9437270730286	11.6322226560314	87.4081995230064	0.061	0.21575	0.351	0.49025	0.00709275525261717	0.0211942187273811	0.0271670393857352	0.00730199849336448	-0.0120207639826699	-0.0178859353676649	0.0608334592450369	-0.107550766496738	-0.0696047508269981	-0.0552203137675165	-0.0693967200240157	0.0465	0.170666666666667	0.312666666666667	0.4555	0.0189502924968387	0.0613568541714949
206	1.24320006492366e-08	1.77282345011892e-06	1.10673510014739e-06	1.88549104885364e-06	0.487823412367571	0.0952479482248847	0.34560377244088	0.00307069062142933	0.0126563712587286	0.00785511218067497	7.59662523116625e-06	1.60145056521866e-06	2.727529851093e-06	1.14839507238751e-05	3.38321622616462e-05	9.57467072439827e-05	42.6158688187861	45.4913829586585	54.3782856124817	54.8596091655563	0.481323553074617	9.36822620689782	12.2437403467702	8.76498226594413	6.21651900910911	7.06621279057981	20.036795791113	53.4392054418446	0.0615	0.20375	0.343	0.49225	-0.0822591589841323	-0.0281838002530657	0.0472878631493057	-0.0269910176120818	-0.092684619034438	-0.00498551169525636	0.133798867843648	-0.304277528789197	-0.07546650246625	-0.0286436192778145	0.01721217863379	0.0478333333333333	0.183666666666667	0.3175	0.446666666666667	-0.127340401614776	-0.0123206808074425
207	1.60976278871147e-10	1.31352174337708e-08	9.11596273603167e-08	1.94917209520721e-07	0.871853931901352	0.605888469977256	0.624588685191838	0.561257792809942	0.000105905404130022	3.9485245882594e-07	0.000716701988687031	2.57721420887617e-08	1.72228568795429e-08	7.00407678486257e-08	2.94652928127684e-07	8.07438294022003e-07	51.6792883037851	57.0339172415624	60.6240590115849	60.6500780088245	0.0260189972395892	3.61616076726204	8.97078970503935	0.337531105985363	15.0283996479538	25.7193291208514	11.4454260394414	65.6980745804129	0.052	0.22175	0.3655	0.47875	0.0362956225655963	0.0983228599207202	-0.00582653549858355	0.0227426244401058	0.0180559880644508	0.0145222127170889	-0.0687019726700767	0.0298316221000943	0.0875101587588345	0.0420532572403422	0.0118616464211325	0.0546666666666667	0.189833333333333	0.3165	0.444333333333333	-0.00426443137399663	-0.0752509172881503
208	1.87183299783517e-14	3.35317227400792e-12	6.35352571616693e-12	1.59313158031615e-11	0.913850413563523	0.172548827871767	0.286808788415645	0.000274063569331819	6.95557749314199e-05	3.7369647644298e-05	1.98540417860847e-06	6.46125277789944e-11	4.07014686346858e-09	2.04654736009412e-08	1.15170971694236e-08	4.07068941698408e-08	70.3965697540407	75.7802400117362	83.4853474139381	83.4970510071435	0.0117035932053113	7.71681099540729	13.1004812531028	13.2398244927863	15.8228945366445	17.0005166901519	22.609115143614	80.1849700242853	0.066	0.20825	0.3545	0.49325	0.00488372417298402	-0.198616103832352	-0.0477578906314698	-0.0145569506291599	-0.0313539981790966	-0.00633164597530232	-0.108138655008976	0.0171461718060136	0.0617926297856709	0.0127572293268397	0.144682899765066	0.0488333333333333	0.176333333333333	0.314833333333333	0.444833333333333	-0.206450331648861	-0.0351798489037118
209	1.29894126403865e-13	1.56789136626059e-11	2.56240408908756e-10	1.38546600466079e-10	0.0592376696291136	0.302678721789058	0.366555811841443	0.0492125372113156	6.54800977966051e-05	7.86761070859945e-08	3.1195761776639e-05	3.01070856805156e-12	1.61434267450656e-10	8.21573068999398e-10	3.02260795175675e-09	1.0258564868767e-08	66.4088226199383	72.3336180331535	74.8115672551212	78.3701675631601	3.55860030803888	6.0365495300066	11.9613449432218	3.86808858806944	15.9371701034815	28.8383896758423	17.3435354220856	87.4090422108012	0.06125	0.22025	0.35475	0.49175	0.0106657726300306	0.000559242270781952	-0.0786751322139218	-0.00171151228359295	0.00618224280075219	-0.0169008497826915	-0.143675168654742	0.0125140412254611	-0.0955643264247611	0.00742487674006524	-0.131545586088492	0.052	0.1875	0.303333333333333	0.449333333333333	-0.264964488524159	-0.0912938759433189
210	3.10314622473039e-13	7.15906013783295e-11	1.85383592004976e-09	2.47427122340394e-09	0.246911095186947	0.774074168704407	0.81319664874547	0.00333099495829132	7.01300210742509e-07	2.18706038284372e-05	0.000295043545810997	2.01980506408977e-12	1.14159389196419e-07	2.62948659217558e-07	6.52674079635501e-07	1.88126985589369e-06	64.6139119277577	68.9212828767195	70.0966480113784	71.4373449721243	1.34069696074584	2.51606209540478	6.82343304436654	8.61667414334988	24.6115531728701	18.0190444746549	13.1016008179649	88.3419234319437	0.0595	0.22075	0.355	0.482	-0.0673520191959258	-0.0176359757055647	-0.0759971448773683	-0.0461412773333862	0.0402148813600321	-0.0152542501145657	-0.136097942302593	0.0843767657787512	-0.00800631235883373	0.0176349884199953	0.113838339583666	0.0461666666666667	0.180333333333333	0.314166666666667	0.445166666666667	0.0134362457395874	-0.0462602381567515
211	1.72612363123763e-07	5.40975588178607e-06	5.40335967969186e-06	1.01647404367186e-05	0.715534635450695	0.176347444143773	0.270458994481463	0.323801407570818	0.00121132016543667	0.0015850526658263	6.62522433354886e-05	2.68323576402922e-07	6.61973599514829e-06	2.43691747317e-06	6.34046646822774e-05	1.78395868347358e-05	37.0898670609968	42.7954338333802	50.3168853241586	50.4496967955565	0.132811471397872	7.65426296217629	13.3598297345598	0.97352989798037	10.4729975064274	9.97702860681056	15.9149807682388	59.8434818329434	0.05725	0.209	0.3545	0.4985	-0.0597800051895365	-0.100781955461301	0.0334673672797333	-0.0653232577531109	-0.025799041466821	0.0479901414999685	0.0271584119165995	-0.0274343150319611	0.158991001503655	-0.0453127155651163	-0.119767670121017	0.0526666666666667	0.182833333333333	0.324	0.457833333333333	-0.0307154751168715	-0.0135203464238862
212	1.7549088681677e-07	2.04332099967787e-05	0.00013653270272098	0.000224210461548737	0.597418869774001	0.781140242352931	0.933477763803904	0.164526574136687	0.00107104354250479	0.0177315480033886	1.02694056136973e-05	3.29325137722808e-05	8.50986106408218e-06	5.05035130427794e-06	7.87343357930987e-05	3.62237095877945e-05	37.0550051662867	39.5377109523251	41.7279116335558	42.0068180769449	0.278906443389133	2.46910712461977	4.95181291065819	1.9321210859689	10.7005385205866	5.62247931313323	19.460642063148	47.3021997522286	0.056	0.21525	0.337	0.49075	0.0442751900176901	0.0909902070251726	-0.0357524162666922	0.00498338000456653	0.012462167698482	0.016707251277843	0.0604926506123598	0.00197155305876368	0.108785701848405	0.0407198263007421	0.0741295502558628	0.0496666666666667	0.1885	0.314333333333333	0.445833333333333	0.0613115140364732	0.0701171125989069
213	8.63540121988157e-09	1.22606388600607e-06	2.06502673837892e-05	3.93738598941781e-05	0.931256867871932	0.994082972861154	0.983553099041359	0.133214307679806	0.00421447325342882	3.86334730145707e-05	4.92211586175753e-05	1.34569313772892e-05	1.10814269004444e-07	3.93790133443108e-07	1.75267942069265e-06	4.23249090113546e-06	43.3785772153424	46.3756718840232	46.810564483596	46.8180058935177	0.00744140992173925	0.442334009494516	3.43942867817532	2.25464144286661	8.18901790598284	16.9373710456293	16.4778735773234	49.7042436992583	0.05475	0.208	0.357	0.489	-0.012118618957319	-0.00234146045241549	0.0706748630902697	-0.0202816160898677	-0.00454249021729394	0.0228969322162594	0.0785926471275886	0.0210316364851776	-0.0926553896741595	0.0129383739634208	-0.109772354726805	0.048	0.184833333333333	0.317333333333333	0.447666666666667	0.0117958274675356	-0.0699412759314807
214	1.25988104368585e-09	1.8153153064264e-08	3.26486373877144e-07	5.16641089029256e-07	0.39328878838239	0.863292966478727	0.461583848663807	0.0250559482252013	9.51481441976308e-05	0.000253955208570408	0.000218642076075177	4.13195183373351e-07	2.49560001496514e-06	1.0736349747668e-05	2.96224416571257e-05	8.5784466784988e-05	47.398023526941	56.2850725585158	57.4526738323548	58.1814234443373	0.728749611982494	1.89635088582145	10.7833999173963	5.02001525914147	15.230619322816	13.3827049669708	13.6636843611304	58.7495886483067	0.0635	0.21525	0.3575	0.493	-0.048899834480472	0.0379650321526594	-0.129545688360808	0.0310630359554092	-0.0411631903977961	-0.00140432557320614	-0.000732369332663047	-0.00165848150436419	0.0552438804118308	-0.0374966272727897	0.0103501631802072	0.0528333333333333	0.1835	0.322166666666667	0.455333333333333	0.0147856810498581	-0.0208268385251978
215	1.3526954796044e-14	4.60445778469248e-12	3.89332691421396e-11	3.17140579253998e-11	0.105574554801476	0.236078686060131	0.459587287790002	0.0235650877510619	7.40209914194517e-05	6.03063152488859e-05	6.78439023562603e-09	1.92458924152436e-11	3.00109311416157e-11	1.49676752342943e-10	7.13443453454432e-10	2.39065109440713e-09	71.0645770710471	75.0730917445399	79.2521408805624	81.8713875034009	2.61924662283855	6.79829575886106	10.8068104323538	5.12636070367626	15.7051847586426	16.0930069693259	33.5956608816832	83.0513026433006	0.06125	0.2115	0.3565	0.50975	-0.208769216032976	0.0105220017683749	0.0259030640915883	0.0209429065345497	-0.0191269957397452	-0.0149999279259312	-0.0424949330190679	-0.00251351390419135	-0.192295500704676	0.0106803785165886	0.237776268301369	0.0506666666666667	0.1795	0.317833333333333	0.450666666666667	-0.138698006521607	-0.0685294871207344
216	1.0654680626483e-10	1.57706909384885e-08	1.16240701157185e-07	1.366460351922e-07	0.217553169714705	0.424182067944268	0.621246092168639	0.610684509218756	1.24203119668509e-05	2.65508507450458e-05	6.58028013194251e-05	6.01390370081857e-11	5.21246125662435e-08	1.45317296075556e-07	5.7039775178525e-07	1.15312067391089e-06	52.5363126360462	56.610883021167	60.0228751078248	61.5433134589039	1.52043835107906	4.93243043773691	9.00700082285766	0.259179356382447	19.0975670297976	17.6500484769203	15.9278646490839	78.2313133443677	0.0545	0.2115	0.3635	0.4945	-0.0239946029089996	-0.04092458433605	0.00177841070655764	0.0231706584575498	0.00854195802298154	0.00679866168225588	0.0575391004682437	-0.0664051452141785	-0.0244136197121476	-0.103501312806837	-0.324107249711221	0.0521666666666667	0.176333333333333	0.322833333333333	0.453833333333333	-0.202804381957903	0.00919921814052068
217	5.83132865971296e-09	7.15870549878192e-08	5.08058938677047e-07	7.49322205150828e-07	0.345783172400304	0.529344097988075	0.291174937314637	0.509513981252915	0.00298781489292687	5.14706429509184e-05	1.29130050591841e-05	6.81811788703756e-08	4.37668794572635e-08	1.41110898535322e-07	1.92004999159311e-07	4.32953619832152e-07	44.1996939084638	53.09199665489	56.3438078127438	57.2326797977221	0.888871984978323	4.14068314283213	13.0329858892583	0.435065117037993	8.81489447615968	16.3931596345592	19.0233285866325	63.2827056453393	0.054	0.21325	0.35875	0.49175	-0.0230428183413616	0.169719019038193	-0.0679540810162001	0.00180304354890406	0.0496784480987503	-0.000937144923882686	0.0752241690416864	-0.0805581872348161	-0.000882883632860145	0.056904633486473	-0.190004145532623	0.051	0.189	0.319666666666667	0.447333333333333	-0.0662950795694998	-0.0185871606958774
218	6.4664564980174e-10	7.56076951534562e-08	1.57705935918087e-06	5.92265021254077e-07	0.0368996771132816	0.43206069627202	0.617656971321606	0.597040043095831	0.00139135125260419	2.75057872336649e-05	6.8329582406589e-06	4.76740610425082e-07	1.62244635117211e-08	4.60505561216422e-08	1.4325460365289e-07	2.79055888742855e-07	48.7874494787393	52.9642099893026	53.478296649424	57.8333327522414	4.35503610281739	4.86912276293879	9.04588327350211	0.279483356704077	10.2172238369021	17.5828493031804	20.2394401754846	58.3859791984814	0.05425	0.21375	0.36325	0.496	0.0270765543119358	0.0302332731276649	-0.00586200183185393	-0.0211773374984548	-0.0261224968916159	0.0113503675633984	0.0293864811950028	-0.0635092064011084	-0.00940936910595868	-0.0238050306386227	-0.326333727914445	0.0518333333333333	0.187666666666667	0.322666666666667	0.450166666666667	-0.0919272915088506	-0.00348416824601198
219	7.93348940307268e-07	1.13381806694572e-05	1.05011371873564e-05	1.00706898105293e-05	0.169649205111341	0.0911784296853964	0.120050814348693	0.0807178351378028	0.00126636628984475	0.000966603878419713	0.00242789684321884	2.32609517301771e-06	9.03887137293289e-05	0.000102126483502551	0.000723714033881421	0.000627125543854073	33.8673667687399	40.9882855474643	48.5882961417665	50.4743365150061	1.88604037323967	9.48605096754181	16.6069697462663	3.05038844271712	10.3909182701063	10.8904682796874	9.19415091884366	54.3156322379572	0.0575	0.21275	0.35025	0.49525	-0.0599320916040464	0.0364262358332321	0.00941059194574751	-0.0505354810270172	-0.0627765720382745	-0.0127344524879002	-0.329389221230896	0.265533665042681	-0.0109622998335632	0.0259216935062888	-0.174024116753723	0.0495	0.1865	0.3185	0.464333333333333	0.0356282754568114	0.0810723409796816
220	4.61921898440258e-11	1.98209780655219e-09	1.4982858277694e-08	3.33775814989226e-08	0.931306579993752	0.59706266146235	0.461222901636658	0.012679288294202	0.00553865013775235	3.12552498192368e-05	2.89247069004037e-06	2.16617491326554e-07	3.6999680248532e-09	1.58426326888163e-08	1.58423004338464e-08	4.74446950830162e-08	54.2704660362433	61.3829203017813	65.0506642156615	65.0580948401621	0.00743062450055731	3.67517453838082	10.7876288039188	6.21331629468023	7.69459289351835	17.3399148811186	21.8865973938246	58.476851706549	0.062	0.21875	0.36125	0.498	0.00902063315709502	-0.218682464060728	-0.0445653274164413	-0.0256010924665919	0.000553871651106496	-0.000864996305512313	0.0877287346411799	-0.176007118090883	-0.0863101675071059	-0.00223684866685345	-0.103861220789833	0.0503333333333333	0.195833333333333	0.321	0.450333333333333	-0.137674694964455	0.0149148617063305
221	7.98078644989969e-09	3.09967781290441e-07	2.29867763300329e-06	4.57012353949766e-06	0.843182838628316	0.714007742211199	0.620774336881581	0.737651872222836	0.000596430438833995	7.03701035452037e-05	9.03426567386533e-05	1.66244526217969e-07	1.83505048465815e-07	4.64827617123393e-07	2.11841125231426e-06	3.62226564053549e-06	43.5434991849179	49.6465767003974	52.5164763277353	52.5556106269723	0.0391342992370483	2.90903392657492	9.01211144205445	0.112201210438343	11.7870853161312	15.8008710715767	15.3285116817096	61.0506298679368	0.0515	0.2145	0.357	0.4825	0.0420976190186978	-0.156948117346959	0.015054628108258	0.0193864527843842	-0.0192890308279036	-0.0217856866361584	-0.0172967900538914	0.0929544334153146	-0.125028069992001	0.0183229841860919	-0.099556550549826	0.05	0.1865	0.318666666666667	0.442666666666667	0.00430848726077725	0.0459955184034651
222	1.94777282908449e-11	4.73353025352071e-09	1.14249151108329e-09	2.41146626290724e-09	0.62096097343181	0.0332712619318555	0.163243277813101	0.0520921223261955	0.00020240406708919	2.49673420635038e-05	5.19039329579371e-06	5.82753078284282e-10	6.06243732883722e-09	9.9054454262608e-10	5.43575164774879e-08	6.62351906022423e-09	56.0601640926398	59.3867193859478	71.2552411233191	71.4997603537995	0.244519230480364	12.1130409678517	15.4395962611597	3.77280770538891	13.8086329256294	17.7670231725169	20.765713605233	74.9307240800222	0.05825	0.21475	0.34525	0.49475	-0.0207139676072216	-0.0428043368235199	0.0656058702945575	0.018553382994789	-0.0258679586997414	0.0096743110054683	-0.285076701326308	-0.0103366444741675	0.0514666130132239	-0.0771802244416435	0.161856713493452	0.0493333333333333	0.1845	0.305	0.448333333333333	-0.121073706971488	0.00834619424546702
223	1.04436929395279e-08	6.92015585507789e-08	4.36019546473585e-08	8.73823169676075e-08	0.636744077849695	0.090976447704419	0.0498891310400363	0.709525391295415	1.60175356434229e-05	0.000123034569731546	0.00152167867982874	5.36700218445075e-06	1.01153855808587e-05	4.05944205374237e-05	0.000106007105587229	0.000287130415138943	42.9807081954423	53.1712268268238	62.4402252963555	62.6632510187774	0.22302572242188	9.49202419195353	19.6825428233351	0.138751466927715	18.612399367712	14.7455960253537	10.0521787803373	52.1342301835323	0.0515	0.21175	0.35825	0.4985	0.0700784352441947	-0.146340491770677	0.0223504589009569	0.0451900211901414	-0.0076504387813941	-0.0102893209530701	-0.0900376667438481	-0.206924297841425	-0.21517985427747	0.0430933676077943	-0.0698140780476358	0.0498333333333333	0.177	0.321166666666667	0.466166666666667	-0.225293164298822	-0.0940099039059178
224	2.81455074908345e-11	1.41781572191374e-09	8.1380986379848e-11	1.29302274798616e-10	0.31372108968642	0.00582425336320206	0.0163613620894367	0.0994013964437967	0.000101687807084336	3.29544561917893e-06	7.46238687326117e-05	1.71510446554759e-09	1.8183789821294e-08	8.37419041024753e-08	2.79683517522497e-07	8.65334423553476e-07	55.2974858626694	62.1487819684698	77.5198274472205	78.5347723967279	1.01494494950748	16.3859904282581	23.2372865340585	2.7151215868671	15.1051072302871	21.636363269954	15.6898419521585	72.3259358218392	0.05525	0.216	0.3705	0.4885	-0.0782841018339591	-0.0229645354127662	0.0534457491470196	-0.0253283078392128	-0.0167370275510099	0.0198445804424438	-0.546855481129308	0.351600577650319	-0.0272703817144578	-0.0394917931264343	0.999958992306093	0.0478333333333333	0.184333333333333	0.325333333333333	0.448166666666667	0.00894877012950898	0.0858959175346391
225	1.79617861290454e-11	1.11208172790903e-10	1.23079701446192e-09	2.83624584647949e-09	0.866095518435584	0.672585353294264	0.188163783248052	0.0191636026562408	0.00172809609530489	2.05059571179941e-05	1.29108516983768e-06	3.08027643629968e-09	4.4084854025487e-09	1.20306696141961e-08	1.01137439877333e-08	2.16176154919217e-08	56.2279870880011	67.9278363784251	71.0772724935669	71.1057052106844	0.0284327171175391	3.17786883225926	14.8777181226833	5.48652437677492	9.81802714791229	18.1417156017869	23.4364556196979	68.8773321883846	0.0565	0.21025	0.356	0.5005	-0.179217674210289	-0.0553847979294248	0.0255742539328647	0.03248499553213	0.0049470314544045	0.017256761732408	-0.0675318950450234	-0.0614493610614071	-0.144876388738171	-0.0307609446200668	0.00507636243462144	0.046	0.184833333333333	0.315	0.451166666666667	0.0043875218681131	0.0690709146311792
226	3.45785899268433e-14	2.48959074223708e-12	3.30085900912526e-12	7.17230459200257e-12	0.543716555673362	0.111846751579324	0.13242632460089	0.487883899997171	0.081729610199098	1.82072461754311e-08	6.74550231002287e-09	1.63938489886476e-10	1.43753812501057e-14	9.38917512584886e-14	4.17789095822663e-13	1.82373090831398e-12	69.1339175504181	76.4436186103558	85.0059589855809	85.3746538207415	0.368694835160568	8.93103521038574	16.2407362703234	0.481189755442756	3.03016687755189	31.6769276357045	33.6068424037421	77.9687550168257	0.0545	0.20275	0.363	0.496	-0.0497699247563814	-0.0775008920015358	0.0898510975010744	-0.0454834073864923	-0.0453885411612978	-0.0085827959504514	-0.0958880350556895	0.00800675500560635	0.165327225197358	-0.0645971329538476	-0.13885224842	0.0513333333333333	0.188666666666667	0.308833333333333	0.437	-0.173970682279078	-0.0433003013264008
227	6.44626480362461e-11	2.21938203497764e-09	4.92573586901012e-08	8.87499832716157e-08	0.486742268598689	0.913037474047724	0.617716652940313	0.2226716411163	0.00374307252630782	0.00624531966500503	2.36735726060633e-09	6.51585917171612e-08	1.20423853841243e-09	2.31183365278477e-09	1.51852941683384e-08	2.06297741948959e-08	53.5791937969188	61.1241502641205	62.1407108135973	62.6244304920547	0.483719678457419	1.50028022793413	9.04523669513583	1.48706988309368	8.40443236730061	7.47812147001605	35.645156726765	61.4524314849589	0.05275	0.21075	0.3485	0.5065	-0.0780140580398387	0.0470404552521048	-0.00815460975962875	-0.0230973710689301	-0.00932009301908954	-0.0156658184342001	0.0274775687088052	0.224341793485015	0.00909613336387293	0.0505839457875189	0.176780233287349	0.0473333333333333	0.187166666666667	0.322166666666667	0.445666666666667	0.0079789417758583	-0.202146738281006
228	2.99099817519762e-10	1.28547173082262e-08	2.01812822881946e-07	4.2770468942194e-07	0.925408065267867	0.903885878176305	0.6889121518493	0.0820861139062506	0.000413347925523432	2.60768459524823e-06	0.000297136962608106	1.55304994113394e-08	4.98261861643787e-08	2.24981681519857e-07	1.41212896840936e-07	4.51017824030701e-07	50.3916891075205	57.083825194728	58.6531519213604	58.6619173226063	0.00876540124590974	1.57809212787834	8.27022821508581	3.0231059880598	12.4708682206274	22.0855266909857	13.0883563178213	64.9632982288659	0.0605	0.20475	0.35375	0.4855	-0.0514583342215899	0.0089118958276583	0.0924376285989084	0.00619797511513834	0.000894592762995931	-0.00143061199091858	-0.00641029833358416	0.0826704024144806	0.0674809076630263	0.0253078419169434	0.0734206444742762	0.0523333333333333	0.1765	0.308666666666667	0.448666666666667	0.0293093413601057	-0.10235565520913
229	1.70273971936648e-09	4.08839772589897e-07	4.23512498459198e-07	4.60300248822466e-07	0.195672855783685	0.0912467031334284	0.386201990261958	0.422810023572008	0.00100529104763286	3.19205604990636e-06	0.000145464386996395	4.12087413613635e-06	2.91033157455489e-08	1.09761056001342e-07	2.12066722343682e-07	5.5016948756977e-07	46.769990558103	48.9911990153196	56.8008533886605	58.4752336837773	1.67438029511686	9.48403466845775	11.7052431256743	0.642491507838713	10.8177957374683	21.6975084414098	14.4300264068352	52.8263657649172	0.055	0.21575	0.36575	0.485	0.0204767647554673	0.0611749498285392	0.090911638301044	-0.0051990589997926	0.012250755055979	0.00988098875696124	-0.0198286922989835	0.0313092270797438	-0.0494638409158736	-0.0249459374299719	-0.124298552924327	0.0513333333333333	0.188833333333333	0.320666666666667	0.446333333333333	0.03136572564913	0.0106738131836347
230	3.77006766913422e-13	3.49584300436442e-11	5.91744199464688e-10	4.26300640944103e-10	0.090953247890892	0.398161720878558	0.404827260988777	0.00558268945273456	0.00410595867731411	8.00905158344953e-08	1.15712478102898e-05	1.6912766693946e-09	6.65375712022578e-11	3.36980607623447e-10	1.41686900276781e-10	5.08256149087489e-10	64.2124697761901	70.5343686444248	72.8243134218428	75.6817338788678	2.857420457025	5.14736523444299	11.4692641026777	7.68029973918237	8.23635148622634	28.8038797119807	19.232728706058	72.3598141073197	0.063	0.21225	0.362	0.493	-0.102586704796356	0.023479729933617	-0.0582436415103067	0.0159957485814119	0.0358772084050456	-0.0040120212044116	0.00945716761655692	-0.047663651270967	0.0581770964868426	0.0594709564199844	-0.0945601163872391	0.05	0.188833333333333	0.310333333333333	0.448333333333333	-0.0467934607158986	-0.172938967869038
231	5.81357595617718e-13	2.56114183258814e-10	2.43918134821948e-09	3.64521203957276e-09	0.303868368357902	0.486036684509603	0.784634977677982	0.000855823121863941	0.00991241751763231	5.6180194754874e-06	1.21500685324645e-06	1.18248858665336e-10	6.3176922867099e-10	2.28784006194806e-09	4.26770907880718e-09	1.07678630528837e-08	63.3190951588185	66.0411733319197	69.4382178289816	70.4953579329958	1.05714010401425	4.45418460107612	7.1762627741773	11.116083534047	6.65056880700104	20.6141212331495	23.5533028109585	78.7476900618415	0.062	0.20775	0.35375	0.49375	-0.0295509229252282	-0.0425174277717132	-0.0199912511555396	-0.0475074336229928	-0.0300032667402018	-0.02242027959637	-0.0029178403383855	-0.103160081533531	-0.0160904333496817	0.0492495462698595	0.13575242701154	0.0466666666666667	0.186833333333333	0.310166666666667	0.444333333333333	-0.00599253665095666	-0.159447868511719
232	3.89787248373494e-10	9.33702208209934e-09	8.56290409389565e-08	1.79337916982285e-07	0.775659930236647	0.694191569508282	0.441676298767821	0.0188290755036181	0.00115121047742427	0.000326292558723173	6.37552650110018e-06	3.72798138281011e-08	1.1113770113956e-07	5.19382240202487e-07	1.53491026626621e-06	4.82928922244057e-06	49.8409047327659	57.8222814043693	60.7786507155834	60.8598639695483	0.081213253964961	3.03758256517904	11.0189592367824	5.5173207499929	10.5670539730236	12.9130878755877	20.3720179238098	64.7840148026672	0.058	0.21175	0.3555	0.4995	-0.0839972676309816	0.0102012085405104	-0.0421456340241074	-0.0269292573540923	-0.0592718573870945	0.00379954905909579	-0.0536195279731943	0.120393968311341	-0.0341524782171326	0.0192717054910529	0.0552846114657297	0.0473333333333333	0.185333333333333	0.320833333333333	0.4535	0.0318170651317451	-0.0561572392988297
233	5.27009510450837e-11	4.34881662436598e-09	7.75022699297032e-08	1.42186786567358e-07	0.517565942368348	0.867891835159513	0.761864623391696	1.863216392292e-05	0.0495874410660153	1.91577740357483e-06	0.00160061514044785	6.15953554886676e-08	2.17312810634566e-07	8.27415101020556e-07	1.3576134060967e-06	3.63855424816785e-06	53.9970799587391	59.5815148390393	61.0247708263341	61.4435118019755	0.418740975641413	1.86199696293625	7.4464318432365	18.3242363373201	3.85535469315801	22.6777062819128	9.95903978699425	63.535895856451	0.06275	0.20475	0.3635	0.4925	-0.182739949933922	0.0423230892923697	-0.0616211350329499	0.0254936589448809	0.0231990864618541	0.0107127574074818	-0.199348377729842	-0.13837696800157	0.00016935920923718	-0.00815673707250774	-0.279286931569971	0.0433333333333333	0.188833333333333	0.3175	0.460333333333333	-0.0630753652600338	-0.00666515388302503
234	3.15917252870716e-10	3.25809941120459e-08	3.08663294508742e-07	4.36158344218569e-07	0.312729688009667	0.595643039943375	0.683086355919017	0.844186540303279	0.000839418424971686	3.71648051390928e-06	2.80125072928751e-05	1.05812006648478e-08	5.56422541179739e-09	2.48526959041013e-08	5.43748577542923e-08	1.66237062635488e-07	50.2779360464338	54.9274874739785	57.5930714357164	58.6121836457387	1.01911221002229	3.68469617176015	8.33424759930494	0.0386284675114439	11.1519841686604	21.4057854533767	17.5481372357481	67.8906915208452	0.05575	0.21775	0.362	0.492	0.0655722364234537	-0.0709212236280527	0.0378167605815047	0.0354661836398009	-0.0292336262181493	-0.000584000464979025	-0.165553910630806	-0.0253459407280073	-0.0631740211338951	-0.0511433623377422	-0.0926976329121607	0.0548333333333333	0.190333333333333	0.317333333333333	0.449333333333333	0.0164437721896168	0.00266066469904646
235	1.09608515142233e-11	7.27827004699708e-09	5.18025206325697e-08	1.05762486060854e-07	0.681210608613088	0.580174885394814	0.934272827370421	0.00191050359357102	9.54520502721175e-07	0.00804559887391653	8.20002626323425e-05	8.07498648587496e-08	1.03565977702142e-07	4.0672034479274e-07	9.91151238300287e-07	2.81780454476598e-06	57.2506411293361	58.3966425902327	62.0168900379576	62.1856562960966	0.16876625813893	3.78901370586391	4.93501516676042	9.63359436977862	24.0177425067559	7.02329619065858	15.5116054640312	62.8604774776592	0.0605	0.2215	0.347	0.48475	0.0286668395396565	-0.11878573057196	-0.0622913242273526	-0.0534804668105508	-0.0127797828256143	-0.0175873767650075	0.0414856078910417	0.0726613913076628	-0.0496315254135559	0.0418425581796689	-0.0270812358560672	0.0463333333333333	0.1815	0.3215	0.444666666666667	0.0287540795414172	-0.00422122927457958
236	9.26835740676781e-10	8.64395734337506e-08	3.25147845180298e-07	5.07119229977181e-07	0.38150972580572	0.349481017527831	0.513290066892742	0.426305515153648	0.00409431374999431	1.68370315693804e-07	0.000398039850413242	2.81211149612516e-07	3.2801390581535e-09	7.04100470299625e-09	5.03594141796318e-08	7.65471600398195e-08	48.0377506262012	52.650897126885	57.462951173824	58.2287826177271	0.765831443903153	5.57788549084216	10.191031991526	0.632867302312661	8.24150641454435	27.3659456418463	12.5413723939255	59.7248644909463	0.05325	0.20825	0.37225	0.49125	-0.0982359989117835	0.00531732061425558	-0.015637572926013	-0.00993581577632009	0.0254579266743212	0.028419919922529	-0.058766885342298	0.154913418665596	0.103646339035252	0.0317356590275147	-0.259983988704935	0.0496666666666667	0.185	0.3215	0.455166666666667	0.0406451571741058	-0.039739858262696
237	3.2844195188751e-16	5.68178336621939e-15	1.20152620396888e-13	3.06744102655914e-13	0.768116417916503	0.722326850690197	0.231550732869175	0.0476725423387428	0.000146690717584463	5.02029863961632e-10	1.0536100719372e-05	8.59041701055817e-13	2.30380194056997e-13	9.06362788920068e-13	9.45559447022943e-13	2.42597803575878e-12	78.6995138575876	89.8706367103441	92.6387177508223	92.7256481374861	0.0869303866638802	2.85501142714202	14.0261342798985	3.92149239161154	14.4142163065299	38.6693537458832	19.4116747452081	90.3346033162323	0.05825	0.21825	0.36775	0.4865	-0.0167648137008736	0.0224925736040302	-0.170737045193505	-0.0157081252627572	-0.0393547784167244	-0.0302409912258441	-0.0434327873438964	0.0606629126611947	-0.0836298998158201	0.0469865263941515	-0.296846688188804	0.0491666666666667	0.187166666666667	0.307833333333333	0.441666666666667	-0.0401013111807354	-0.196134077739372
238	4.17723123102118e-10	3.47518839827282e-08	4.7019259755441e-07	2.1279422116247e-07	0.0485603662709881	0.34162467747608	0.465981817225898	0.0256234639310303	0.000518450410480908	0.12893850856679	3.1045377472859e-08	2.70716234804114e-09	1.52527918412552e-07	7.06589769876125e-07	1.82685549047942e-06	5.7207091584288e-06	49.6969060867632	54.7774489811563	56.5384104754994	60.4288965873202	3.89048611182079	5.65144760616386	10.731990500557	4.98124992513112	12.0481055723394	2.30523825374257	30.6410598976145	69.1877842079196	0.06	0.20725	0.33875	0.494	0.0276647923446766	-0.212791551590366	0.00362314428634678	-0.0029343460918984	0.00351388848367321	0.00966993698774243	-0.199818698020311	-0.0493458200607622	-0.0672470733657435	0.012913992458347	0.405059028870997	0.0496666666666667	0.179333333333333	0.324166666666667	0.437666666666667	-0.139251599391086	-0.0683401775235296
239	1.22210767073993e-14	2.41639887043887e-12	1.92325249879414e-12	1.78746242070945e-12	0.123682416604247	0.0332174986892901	0.0978353299130589	0.283584434068135	0.00112441735077754	2.27770219299767e-07	7.91408769997828e-09	4.38485616992438e-11	1.66821167299935e-13	8.00600310030288e-13	2.96294940305074e-12	9.73626346801874e-12	71.273327634859	76.5100575681427	86.2571370269216	88.6271955261036	2.37005849918205	12.1171379579609	17.3538678912446	1.1498314583223	10.6105911582617	26.7818188724996	33.2961078468652	81.1044152326967	0.054	0.209	0.366	0.5125	0.022554927851457	0.00689666993985112	0.088318095241029	-0.0162566529435842	0.0160719592879994	0.000981076740913107	-0.0482743077698151	-0.0514225982005327	0.156325153442201	-0.0306497779350721	0.150354898727894	0.0491666666666667	0.182666666666667	0.316	0.453666666666667	0.0046307296725537	0.0534245857532982
240	8.56551885294848e-12	5.84894866854631e-11	1.82708703144408e-09	2.29396688319551e-09	0.222293607977538	0.814396039986081	0.240835716117044	0.73905500080589	0.000862644399668306	0.000893580048951577	1.6128205247887e-09	5.1607786654477e-09	7.45734877998276e-11	2.23739456597967e-10	3.86874003857759e-10	8.33563118702168e-10	57.7609637910791	69.3765827739626	70.1314889603091	71.6209918329405	1.48950287263142	2.24440905897791	13.8600280418614	0.110958962609402	11.101359907072	11.0360302010704	36.3929923593114	69.6478747497728	0.0505	0.21225	0.352	0.5125	-0.0437262426822362	-0.128046122883168	-0.063029422475625	-0.00618431470350002	0.0987906658830641	-0.027162029149947	-0.113361537451049	0.0159368347181921	-0.0171544235202389	-0.058141714436191	-0.0222079348083711	0.052	0.185166666666667	0.32	0.451	0.028430280248922	0.0243343483835246
241	3.03849980591115e-09	7.5631085480254e-09	1.7074343700558e-08	3.18790048233017e-08	0.507437458965226	0.230975445435496	0.0509798603744742	0.1163887455755	1.29126422932915e-05	6.65221321736313e-05	0.00297457884058226	6.9378783579972e-08	1.23947482340389e-05	3.6358702506193e-05	0.000120146410358568	0.000243927067729586	45.5615592058602	58.3081792098965	64.7325396899396	65.1718873939608	0.439347704021202	6.86370818406431	19.6103281881005	2.46525590121428	19.0233821945676	15.9072862071826	8.82299598634381	63.239281418262	0.054	0.21	0.3525	0.48375	0.0682255783464564	0.0275836253017758	0.00456714628440543	0.0218794022424031	0.0291708016468296	0.0342249054530617	-0.118158900956531	0.0920516329023547	-0.0553170972275002	-0.00431429332547207	-0.0256655012572703	0.047	0.175	0.314166666666667	0.4535	0.0199829896824041	-0.0631535206844759
242	1.39645641615971e-12	1.92599407398065e-10	2.13912138943647e-09	3.51695778830325e-09	0.362502246404775	0.56447919747381	0.615221428527051	0.0321716117403524	0.00139014301238951	6.25170454930564e-08	3.32825391748457e-05	2.29353338391335e-09	1.39423753865299e-10	1.07636893852421e-10	2.09587248427076e-09	1.19448909940199e-09	61.510275501023	66.6865089014464	69.7533400974426	70.5825460161868	0.829205918744265	3.89603711474047	9.07227051516384	4.5893287296567	10.2188261324281	29.2837726752477	17.2205004141688	71.6214504239484	0.05975	0.21025	0.3555	0.48875	0.00925298167238713	0.0197092220475927	-0.0582981550998201	-0.0333659243483572	0.0208419341528731	-0.0259029462991724	-0.0285049100314242	0.0539179474298157	0.0100449891856563	-0.00461787053435019	0.124843640287271	0.0498333333333333	0.184333333333333	0.303666666666667	0.4465	-0.00210299198680004	0.0442191764709256
243	5.79655748895928e-22	2.28933579448643e-18	1.0615217443076e-16	2.58806388266607e-16	0.545976972213387	0.839487890140586	0.988497324223072	0.0733444010761944	9.11398887233845e-09	5.80333857148097e-10	1.74029227708394e-08	6.12928809955342e-16	2.88416986620257e-15	6.97557613598695e-15	4.70407116633434e-15	7.97088760302007e-15	105.772975186803	106.859895788424	108.564532995304	108.929106794669	0.364573799364734	2.06921100624459	3.15613160786597	3.20654065908366	33.0216166693281	38.3864688638459	31.7646762381337	106.974067558693	0.0595	0.2245	0.36125	0.50275	0.00308924464397136	0.0133113508176947	0.011373585905104	-0.00124111550421165	0.00791371694688158	-0.00479222049708705	0.089906928972617	-0.0600351439245333	-0.0566331639554462	0.0785422713116326	0.0608289398323344	0.0511666666666667	0.177666666666667	0.301833333333333	0.445333333333333	-0.00997034127898893	0.0295746082484937
244	8.70379521304761e-11	1.80903775368771e-09	7.88872007320805e-09	1.1066166840647e-08	0.278798315504193	0.288278838351065	0.190670245014177	0.21143590932549	2.35484825353218e-06	0.000113893995835841	0.000125306223481111	1.42645902620673e-07	5.34211887619036e-07	2.41861784805045e-06	2.83288528332956e-06	8.87132260682003e-06	52.9561298153567	61.5918909132233	66.6077542691419	67.7806925937039	1.17293832456198	6.18880168048054	14.8245627783472	1.5615671330288	22.2813318410172	14.891184270653	14.7111036220012	61.4354155894698	0.0585	0.21675	0.35775	0.49375	0.00698752928957976	0.068453963965537	0.105203842147425	0.0284188821529007	0.0112065030044672	-0.00503325378063756	-0.26466653232502	0.22866292448817	0.0539365460273215	0.024679743290536	-0.22665023081589	0.0526666666666667	0.1785	0.3205	0.454666666666667	0.0292526006990347	-0.0817289883645014
245	1.03197427910055e-10	8.04271315247765e-09	1.52503704491017e-08	1.38705238795692e-08	0.13640360077731	0.10672554698224	0.200412603679399	0.000661484724817263	0.0122807027045396	0.000242102231445323	2.79086421249097e-06	6.90220573315632e-10	2.81370614920251e-08	1.27120382032319e-07	5.11379638512992e-07	1.55424211054963e-06	52.6026238882841	58.1664548019835	65.0075987407399	67.2256674029195	2.21806866217958	9.05921260093601	14.6230435146354	11.5944629992882	6.26988624563637	13.4723705876895	21.9552223909413	74.5235249443265	0.06825	0.21025	0.3595	0.49975	0.0445314402604062	0.0678145112877122	0.0554175003056303	-0.00773840325796485	0.0230835262254282	-0.0106196709059691	0.0143016551130146	0.00841252195708739	0.110324542122497	0.0282600397363046	-0.0509773843556345	0.0518333333333333	0.189833333333333	0.324	0.452	-0.136162209163791	0.00588660340586565
246	2.04161361262385e-19	2.63772233495086e-16	4.39222897213354e-15	3.76469066857558e-15	0.102354157039134	0.28089630181113	0.618835698467635	1.4307612147636e-06	5.36518489853671e-06	9.40729154802534e-08	7.10583423855452e-06	1.86684104966203e-15	2.71976466729067e-11	9.69754808758949e-11	6.5186788391429e-10	1.60348893029615e-09	93.8091751172251	96.5730605558565	100.173815055379	102.842288480839	2.66847342545952	6.26922792498226	9.03311336361367	23.2388693106705	20.7022882267665	28.4922783824659	20.1645319082581	102.109782777261	0.06725	0.21425	0.3695	0.49625	-0.0630429199671978	0.027134991423446	0.0185136023244434	0.00803202605907315	-0.045352586287037	-0.012874950923069	0.0234548803380569	-0.155066054172721	0.0018945185713101	0.0167148774051373	-0.240025007838212	0.0448333333333333	0.1775	0.317833333333333	0.4505	-0.0784954562504482	0.0299751900867423
247	7.8288457863707e-19	4.20198810614352e-16	4.46723580378834e-15	1.73114501844027e-15	0.0343357438973078	0.10692226590243	0.258870933485486	0.00319503655252013	0.01806423314861	9.28437375496964e-10	2.64280300057121e-10	8.48809471680115e-15	3.26805161793512e-17	2.13925270255752e-16	2.61633669693648e-16	1.15312578607713e-15	91.0628593360161	95.5591725713384	100.135451910821	104.61335897362	4.4779070627992	9.05418640228163	13.5504996376039	8.69260502524048	5.58990914104834	37.4697091802245	39.9222149506732	100.984365983261	0.05975	0.19975	0.36575	0.5025	0.0222699299750419	-0.00473945823093777	-0.0341182319038532	0.00743395908578524	0.0289536891890629	-0.00159128765858688	0.0864466077785077	-0.0768785746700233	-0.0272770190017495	0.0508376297778018	-0.0441094972447521	0.0463333333333333	0.180833333333333	0.306833333333333	0.438166666666667	0.0427390730986109	-0.0269613017890208
248	1.41592876697568e-10	2.49033306453925e-08	5.14163716413829e-07	3.11555761170166e-08	0.00282845834584045	0.0849263704582462	0.27523580432901	0.117526929712232	0.122775805662087	2.58397447056626e-07	4.42516774939975e-06	1.09789231640417e-08	1.15202859599083e-10	3.69506641404128e-10	2.33665681102793e-09	5.09450697138536e-09	51.945795638283	55.5518684017879	56.3137837391259	65.2287319411626	8.91494820203661	9.67686353937461	13.2829363028795	2.44997246486582	2.38154833655608	26.5380552564384	21.0712550662956	67.800123681196	0.057	0.2025	0.36525	0.49375	-0.0903194324037936	-0.0513526248709417	-0.0584051999092138	0.000270845872976986	0.0391711032377549	0.0319502327867086	0.0188041826527796	0.123553805503307	-0.104124584049081	0.015792353278947	-0.358023742710761	0.0498333333333333	0.19	0.3155	0.447	0.0173026645860165	-0.0671502217532155
249	2.64389490639686e-11	5.68134803204432e-10	4.46856952399533e-09	2.24465321652361e-09	0.0546582494890001	0.189859498521956	0.132219489420141	0.000124769495151472	0.000723474288570507	0.000316290042734637	8.88751849933192e-05	1.50519324051398e-09	1.3378765772131e-06	3.88531526427414e-06	1.06434221880592e-05	2.11474392395903e-05	55.4271041163156	64.2328128132212	67.981238606415	71.6737198288392	3.69248122242425	7.440907015618	16.2466157125236	14.7191960836089	11.4279509279204	12.9713726779228	15.3594521662708	70.5957543871396	0.067	0.21125	0.35575	0.49025	-0.27580607090616	-0.0245546413939502	0.0410872454445816	-0.00535213138778547	-0.0271839744566532	0.0501461377344035	0.000613581038844976	-0.0745925110836885	-0.000541682063414861	0.0183978875234669	0.282959936206319	0.0488333333333333	0.183833333333333	0.321	0.450333333333333	-0.220252227292262	-0.000566792124374954
250	9.58598394678783e-18	1.15017293263184e-14	6.31333672115171e-13	5.5470392683985e-13	0.112224970373363	0.69586447991376	0.90959263341295	0.12921322412198	6.72169455945969e-06	3.03398584221627e-07	1.04019568928576e-09	2.20187061879489e-14	3.43520212884851e-14	1.37061529883501e-13	3.99857607298554e-13	1.04420155576161e-12	85.9394622316177	88.3246043221952	88.8287294008333	91.3513356011608	2.52260620032757	3.0267312789656	5.41187336954317	2.3019315728493	20.2708492315724	26.2279547239577	37.248038432399	98.7998271494324	0.055	0.221	0.35925	0.5045	0.0255432339316802	-0.114325531853014	0.0367924167863526	0.00427903784062368	0.00689129237461931	0.00145149026463327	0.0229702861016746	0.0479630379463791	0.0659165510250199	-0.0353547768792806	0.369517624941557	0.0481666666666667	0.184166666666667	0.31	0.442333333333333	-0.0417885850747377	-0.0177494958298253
251	4.03351181617076e-12	4.04307982821774e-10	2.77982536827138e-09	5.70626155055767e-09	0.597733287449143	0.493805972399739	0.522855741252845	0.0181256232527517	8.48917986278627e-05	1.5992317431724e-06	5.94989061376864e-05	2.385860185914e-08	9.74566950191182e-09	3.75778027318493e-08	1.91209914425013e-08	5.16280328430671e-08	59.3186408176553	65.0057280343826	69.1241207314597	69.4025489284613	0.278428197001631	4.3968208940787	10.0839081108061	5.58396672366234	15.4461032025119	23.0248222920018	16.1185336632097	65.8887354174415	0.06575	0.213	0.35575	0.481	-0.000341020017168265	0.026179366651133	-0.0988543592235922	0.0399099319410285	0.0207776998340198	0.00885055196271973	-0.103434628837474	-0.276439990643868	0.016037838847886	-0.0309809814936328	-0.0527098853309484	0.0543333333333333	0.181166666666667	0.309666666666667	0.440166666666667	-0.102613860839956	0.0668682992734139
252	6.74976192884387e-10	3.74288437855476e-08	3.95922565432329e-07	7.8552942643104e-07	0.706108752615653	0.775408068937272	0.675826094631445	0.00346092005327597	0.0371107725711791	7.65978424837057e-07	0.000541372633072475	3.52279559347558e-07	3.24435416409233e-08	1.44522639357027e-07	8.78453913228067e-08	2.78829024863774e-07	48.6981727696402	54.6047613380579	56.9697816562402	57.1119764639807	0.142194807740452	2.50721512592281	8.41380369434046	8.54700067017711	4.34532092099653	24.4415724279806	11.9674746232977	57.2623767480626	0.0645	0.2085	0.35475	0.49125	-0.0519256399051851	0.0448991913977951	-0.0295178106377465	0.00211554289873035	-0.00415558122272934	0.0248177644563838	0.0407971608742868	0.0311638859098902	-0.0507804130887921	-0.0807395995310001	0.150246859804013	0.0506666666666667	0.1915	0.307333333333333	0.456	0.0438747329864604	-0.122313662490065
253	1.01946691827491e-09	1.25454813062785e-07	1.94406062985364e-06	1.67197796490427e-06	0.135751586554203	0.639689117199444	0.771683627338452	0.097461103531938	0.0218115416564983	0.0101422888534915	8.88410533870979e-09	6.72178070543847e-09	4.5070327796503e-09	2.08976811300899e-08	8.24570135684685e-08	2.57857710780974e-07	47.8392846318675	51.7775888898177	52.9447747562008	55.1702419665817	2.22546721038088	3.39265307676396	7.33095733471418	2.74660611828313	5.26075605276128	6.60973263205415	33.0712866683789	69.0022414934686	0.05975	0.20125	0.34725	0.4925	0.00472153594756701	-0.108368876093272	0.068368789582389	-0.0448471315268945	0.0257933177529711	-0.0176623885666295	0.131531969146341	0.0695284943996177	0.0394770574272457	-0.0280595864748149	-0.0531620230370594	0.052	0.182833333333333	0.3225	0.434	-0.193586588196574	-0.0161028694545236
254	7.17977672627333e-10	1.07803218195039e-07	1.53883313318543e-07	2.90617889010929e-07	0.575017375219323	0.185500840643805	0.437246084826246	0.0573106788287309	0.000250297068026726	4.0263303281664e-05	6.8462666271348e-05	8.6809488699112e-08	2.6671848064628e-07	9.2284621536754e-07	4.15580761020496e-06	9.78580372868579e-06	48.569570989981	52.1333872222967	59.3272732883561	59.641632601837	0.314359313480963	7.50824537954031	11.072061611856	3.61354946786651	13.4099201564095	16.8589363922911	15.8528688680235	62.6796895905381	0.06075	0.218	0.35725	0.4815	0.042229841827432	0.0268020014164166	0.0237738096365629	-0.0113062129185075	-0.0163586285650569	0.0161095758776015	0.01321000716329	-0.0880697437382041	0.0305927141287121	0.0222466649745207	0.172340909486502	0.0518333333333333	0.188	0.317666666666667	0.441	0.0179491471833397	0.029235168206962
255	3.68503358385889e-15	8.50615843545508e-13	1.70505276366307e-11	3.31677711156531e-11	0.446022836829624	0.710072372983142	0.710782296807562	0.803878356867256	4.87283789255789e-06	9.28437375496964e-10	0.000134368582368257	7.47316021338766e-12	1.10863934396159e-11	6.42632461149477e-11	2.48111799385696e-10	9.63424998387519e-10	73.7372390888195	78.8307916365593	81.1846244708431	81.765363382503	0.580738911659864	2.93457174594369	8.0281242936835	0.0616682590161872	20.8866305090378	37.4697091802245	14.5794972934291	85.2781518013266	0.0555	0.21925	0.36575	0.49575	-0.157653593091965	0.0128145957098241	0.0352277762296178	-0.011724947180588	0.0140815765825973	-0.0403574235822082	-0.209594764347224	-0.0248854721109234	-0.0235608055895477	-0.0262093147647582	0.235408558222832	0.0566666666666667	0.182	0.306833333333333	0.456833333333333	0.0399833302063244	0.0198519151547895
256	3.68309297374725e-18	9.54391801114786e-17	2.96395577833108e-16	4.0107404053224e-16	0.195199604605712	0.103118910207345	0.0447984836492968	0.0613876549838525	1.13055537189787e-06	2.31052128152981e-07	1.27280569012512e-08	3.96718916411885e-15	2.18628783523953e-13	9.0152790792277e-13	4.14442453157815e-12	1.17109814285505e-11	87.8965830900415	98.7834399285639	106.258403902262	107.936334874597	1.67793097233516	9.15289494603348	20.0397517845558	3.49949204778841	23.69193132484	26.7541738335894	32.3724141085768	102.722699577108	0.0615	0.2205	0.35975	0.5095	-0.151965574270997	0.0666833814968201	0.113231982419107	-0.101801964072885	0.0129930307459521	-0.00841612589132602	0.107214655285115	0.0106601708143338	0.20497608366444	0.0368787946608925	-0.118329907345626	0.0526666666666667	0.180833333333333	0.31	0.4515	0.061255168807024	0.00934115169405464
257	1.62496502952602e-11	6.76567557784079e-09	1.3908604076862e-08	3.95546162614512e-09	0.0244166106623075	0.0386570066042338	0.240781049222894	0.020590061557081	8.10622530904313e-05	1.57301147907158e-06	0.000157414730100926	7.22907069497948e-09	2.29046652667946e-08	1.13361486422551e-07	3.40864997703882e-07	1.13473980016072e-06	56.4354505660449	58.5648806637255	65.2316487085845	70.2964424617821	5.06479375319759	11.7315617980566	13.8609918957372	5.36116100796153	15.5333544492132	23.056605477208	14.2813753487535	68.824259939742	0.0615	0.21575	0.36475	0.4915	0.0307283981804827	-0.00811947155802038	0.0486931023781655	0.0332179171858434	0.00191589015972634	0.0349126141308837	-0.0215287260322427	0.231731805247209	0.107186039354461	0.0516444702809638	0.37320165748988	0.0506666666666667	0.183666666666667	0.318333333333333	0.453	0.01678170261503	0.0203883981251764
258	4.21109481194045e-14	3.452212626569e-11	2.05954200785604e-10	4.93683612836812e-10	0.979485284892836	0.445000167816992	0.830411233140832	0.0193700593143133	0.00395149760673836	5.93835264117939e-05	5.11699323801719e-10	1.0987107289262e-10	2.25890389766031e-12	7.60892110119660e-12	8.90357843708156e-12	2.12163077648156e-11	68.7283354686006	70.5625917337238	75.3287134715574	75.329374692461	0.000661220903566573	4.76678295873717	6.60103922386043	5.46779409967394	8.30596983706891	16.1222098802828	38.6321175736866	78.9226968280371	0.0585	0.20625	0.3495	0.49775	-0.046866223832758	0.047412128500771	-0.0126471031723524	-0.0844180477021045	-0.0088800884692851	0.013029205269007	-0.256585947489096	0.195612916402569	-0.097467234174542	-0.0455934182537195	-0.20276911321944	0.0478333333333333	0.183	0.311	0.4345	0.00630954089859902	-0.0252879992317285
259	6.49508318503268e-13	3.43490526452419e-11	3.14552876937672e-10	7.40274425821565e-10	0.864009187622468	0.58134673983122	0.421371490078034	0.00692166337844395	0.000263238339835066	0.000178476404933587	1.07450889184028e-07	2.64289451144547e-11	2.22695511549977e-09	1.16056069310097e-08	3.53936572344985e-08	1.24167073032298e-07	63.0903806941496	70.5738858664263	74.3256238879985	74.3549582945489	0.0293344065503334	3.78107242812257	11.2645776003992	7.29318565101448	13.3153773878748	14.0451195589867	28.2348766657142	82.3023923211572	0.05875	0.20925	0.3505	0.507	-0.00353501061304742	-0.113739188602263	0.0246233808645845	-0.0455694201330671	0.0257725209691325	-0.00817933772518649	0.0743528794609155	0.127945509830512	-0.0177870157790341	0.00388883474593603	-0.0873312853144717	0.0465	0.179833333333333	0.3145	0.452833333333333	0.0735308804278141	-0.179450093597876
260	4.80960606127865e-07	3.45210385643705e-05	6.57497770138331e-05	2.13070718562904e-05	0.0291480298433136	0.0687289581369852	0.258954855949343	0.664456544996495	0.00176301659156792	4.60687289042396e-05	0.00541921902554138	0.000354462526872638	1.07560629956328e-05	3.79362303338838e-05	8.66480409096145e-05	0.000212183820991846	34.9265269391763	38.2362118610545	43.7167745290135	48.475623751634	4.75884922262048	10.2394118905795	13.5490968124577	0.188155127305436	9.7812370674601	16.6033848388561	7.7339459031482	40.7063577811876	0.055	0.213	0.35025	0.486	-0.0610352764000328	-0.0136924772333174	-0.0460155087616871	-0.034895086438114	0.0066855737290594	-0.00130164928091059	0.0131582478640157	-0.12182731468534	-0.00467263530135483	-0.0128180347843886	0.335342039385914	0.053	0.1875	0.311166666666667	0.457666666666667	0.00533277703209629	-0.0601419670875325
261	7.65159117599979e-16	1.59810922447899e-14	2.27077255655613e-13	5.93451238334358e-13	0.903113964239821	0.609543975317409	0.220532503053238	0.0283626307772947	0.00223053397190248	1.14311004041416e-07	5.16093172529485e-09	3.98126967297071e-13	3.03213347311157e-14	6.658557016919e-15	1.62196868738496e-13	2.68009529093889e-14	76.9646006875046	87.6026893018061	91.1796776369301	91.1944954883438	0.0148178514136816	3.59180618653772	14.2298948008392	4.80588892874766	9.34944178038313	28.1150913881029	34.1277755312731	89.8898755929591	0.05525	0.20525	0.36725	0.502	-0.0961063304274406	0.0131449064929871	0.118647058567321	-0.00169534282461504	-0.0270344201419892	0.0171661690863752	0.101347222967464	0.0737634244629372	0.0793535727644413	-0.00391423750894503	0.147178774658536	0.0455	0.180666666666667	0.316	0.4425	-0.0268124134418082	-0.0726581062060218
262	9.24480223576974e-16	2.00221406592483e-13	5.02801235514019e-12	6.79110336747269e-12	0.224763808399136	0.628134061699515	0.628682657504233	0.00229870260042896	0.00919018914761363	3.12057149491739e-08	2.57630651575425e-08	4.63136898022061e-12	8.40880102987871e-14	4.47073334771843e-13	5.72319222792239e-13	2.08839673548134e-12	76.5764497341006	82.0342191724412	84.0291915285634	85.5028852648975	1.4736937363341	3.46866609245626	8.92643553079688	9.29428166327489	6.78548821267395	30.6310650217456	31.0029944184298	86.4006951115954	0.06475	0.20675	0.36	0.50675	-0.196999924203886	0.107144514130219	-0.0857034542724542	0.017536873280692	0.0096043117244087	-0.00646821429857847	-0.0887450477626301	-0.137859966483885	-0.152123842544732	-0.0128633622392226	0.212203817197986	0.0503333333333333	0.185666666666667	0.306833333333333	0.45	-0.0012766542452293	0.0589317926345141
263	1.5221544723104e-12	2.1465335930193e-10	2.2224559295014e-09	5.07708330918264e-09	0.871518350502049	0.662019254978632	0.681149520107246	0.0272291926956829	1.61010764654188e-07	2.64897717719588e-05	0.000574034229403177	1.44913005564623e-12	1.89230867608223e-07	8.7924968012596e-07	2.1584804838502e-06	5.2049951921079e-06	61.3322848323587	66.4411313995442	69.6616225334219	69.687779179083	0.0261566456611035	3.24664777953876	8.3554943467243	4.87621960629622	27.4523780490199	17.6544289033154	11.8583486474472	89.1166826714605	0.06025	0.2175	0.34925	0.48975	0.0349016924259178	-0.0851722495091048	0.0485509525739088	-0.0225365331345418	-0.00723471135558541	0.0320129364637071	-0.087698578813452	-0.000278568852459447	0.0231525891247818	0.0451028623282945	0.186455548998208	0.05	0.175166666666667	0.309	0.454666666666667	0.0139530104069744	-0.0291241423653852
264	5.49235134034052e-12	5.57640942444588e-10	6.75363591798252e-09	1.04825260395752e-08	0.334875385739171	0.602544993818998	0.600357013084299	0.458635128024545	0.000227736121380186	1.38729233060013e-07	4.20377468159953e-05	9.1341039581792e-09	3.3658928161199e-10	1.82659932075504e-09	3.10058130906815e-09	1.14894063778068e-08	58.6802722345237	64.2752034566656	66.9837321731902	67.9136842209846	0.929952047794359	3.63848076431896	9.23341198646085	0.54922354215887	13.5871747857454	27.7404796616993	16.7770916864392	68.2514010120056	0.05575	0.2145	0.365	0.49825	0.0180648538224119	-0.18914043353053	-0.0279880713928074	-0.0548115186201329	0.0267165577705227	-0.0129819623275618	0.0448807959772753	-0.0151637488067878	0.022343355336	0.00919216980991837	-0.241710683858354	0.0523333333333333	0.1845	0.314166666666667	0.4565	0.0392958599705424	-0.0673951808071729
265	3.38456807315823e-09	7.73963033036508e-07	5.95248832840356e-06	8.37958003120826e-06	0.344203244465694	0.625446453596436	0.897206959224219	0.143846444983615	0.0221033196101067	4.41621518310178e-05	3.63961148526851e-06	1.6174249644449e-06	1.20416017778202e-08	5.64386148560381e-08	2.925703694799e-08	9.67249803124229e-08	45.3363413499465	47.4744594449876	50.0661463051074	50.9608595748214	0.894713269713975	3.48640012983378	5.62451822487492	2.13632157033771	5.23763363047874	16.6835557863305	21.4458592318715	55.2558965633315	0.05775	0.19775	0.35275	0.4945	0.044891319425088	0.023503036948902	0.0494178852837424	0.00776894633031514	0.0346393704044825	-0.0182440197182465	-0.248988026376195	-0.0224791893439331	-0.0307471545850704	0.0333302815689172	0.312405548551314	0.051	0.1795	0.3135	0.447333333333333	0.0440849915405524	-0.0201307605995495
266	1.30812948684049e-09	1.42417699387182e-07	1.57670062406078e-06	2.65837518599787e-06	0.483888424556415	0.778113385831994	0.826733340855425	0.0314263205845258	0.000181048739533023	8.54879705050578e-05	0.000291021879765131	3.36084780841714e-08	1.56716036391822e-06	2.14236610398323e-07	1.44600677889471e-05	1.65712921834257e-06	47.3196875089634	51.4797146626224	53.4788760305237	53.9689631958827	0.490087165359	2.48924853326025	6.64927568691928	4.62952185387257	14.018210066828	15.4328774703281	13.1273128089342	65.0410136718175	0.05925	0.21675	0.349	0.49175	-0.16292895450668	0.0213065108688568	-0.0647364647401184	0.000738871286040987	-0.0148875848655327	-0.00944387516557761	-0.174298475147159	-0.0592432604293411	-0.0578944125670987	0.0166224967158717	0.137754546208098	0.0493333333333333	0.186166666666667	0.311333333333333	0.454833333333333	0.00372017693682971	0.0630159151341827
267	1.99675674026013e-09	1.15055484047338e-08	2.54164151367438e-07	5.30597936761959e-07	0.851111097139565	0.978695311263705	0.388499328719907	0.403746578958095	0.000118702407503421	1.70234490621068e-06	0.00462603151640901	3.27157030841157e-06	4.45462152820978e-07	8.8462153536804e-07	5.14350678592499e-06	7.27766696229082e-06	46.4377476851223	57.3400848511228	58.0783109586628	58.1135425997272	0.0352316410644562	0.773457748604415	11.6757949146049	0.697139373201026	14.8131893067421	22.9047068121454	8.02012743467094	53.428827714227	0.0555	0.22275	0.36425	0.481	-0.110222349493924	-0.0354119570205724	0.0192493561166649	0.0149272386012208	0.0312022519080078	-0.0211435027303359	-0.0541118046368064	0.025121005669283	-0.120092134982551	-0.006959381324551	0.0420057450070341	0.0516666666666667	0.191	0.318	0.452166666666667	0.0470097982565078	-0.178337096707078
268	5.67801489277133e-10	1.16060675800862e-09	2.93249001784358e-09	3.64645585424542e-09	0.220833764529694	0.162472362492252	0.0291217000341596	0.0427161566056311	0.0601134522944823	0.0520137427938962	9.1354979444989e-10	2.31725869906276e-08	2.50652653409961e-09	4.75270296084146e-09	2.65385501675735e-08	3.61703480588541e-08	49.0581338633419	62.6057425347171	68.9955823914788	70.494527376839	1.49894498536014	7.88878484212182	21.436393513497	4.10659995513834	3.53425173451251	3.77532669076027	37.5012380204371	65.960803349967	0.061	0.20475	0.34725	0.499	-0.0192096868764023	-0.0204072389506288	-0.0144020220355945	0.0310392991833154	0.00320066707911209	-0.0448938063270426	0.0423399437943498	-0.213972576883938	0.0927793853020903	-0.00199119337700724	0.0892995400207357	0.0515	0.1895	0.3285	0.436666666666667	-0.0607231886039988	0.0601998923706598
269	2.62362647206098e-16	1.82656002278339e-14	1.98218210434861e-13	4.54734167674794e-13	0.570900572221669	0.479424837470028	0.316641126814801	1.6706791676856e-05	0.00267221958907371	1.2399555174644e-06	4.70701829363381e-08	2.18719343711787e-14	7.26613277964174e-12	3.95037786504736e-12	3.33228984123996e-11	1.28612327510862e-11	79.1601626315532	87.3092628865998	91.4915134686744	91.8126914627792	0.321177994104801	4.50342857617943	12.6525288312259	18.532087171593	9.01876448590519	23.5141949659246	29.8338486431148	98.8151783290842	0.06525	0.2165	0.36125	0.5055	-0.0443507477662454	0.0282579533163542	-0.0753066924678754	0.00749857742631711	0.0239188478637054	0.0231843724362613	0.0662832342752329	0.113040999006863	-0.0112609242275181	-0.00910495027399206	0.0696454933918005	0.0453333333333333	0.191833333333333	0.3145	0.449833333333333	0.0310255355875713	0.0775148765160349
270	2.91511080766168e-12	3.03733914861884e-11	2.34623441523459e-10	5.31235944741935e-10	0.715390346803256	0.506666271635772	0.17514000599049	0.495478358846249	2.61182139917088e-05	9.72377535098699e-07	2.38856717280218e-05	7.00033138250112e-12	1.95103012187408e-09	9.0739653982855e-09	2.24572265517977e-09	7.61745423535365e-09	59.9898743151571	70.8502327919996	75.0202756880753	75.1532280591418	0.132952371066494	4.30299526714225	15.1633537439848	0.464607777742458	17.6812967151909	23.9820555501228	17.8512945771126	85.4316421344971	0.0565	0.21725	0.35775	0.50375	0.0276877364243385	0.00103622412057635	0.063774632853821	-0.0446558539759324	-0.0131550898360369	-0.0192355805789431	-0.030497071045475	0.0613632889662543	-0.0370855457192415	-0.0106625768323916	0.18360165538335	0.0533333333333333	0.183	0.310666666666667	0.460666666666667	-0.163252878341465	0.00266096528524365
271	7.0282512797343e-13	1.37011861148464e-11	3.65213560860788e-11	8.18877552915324e-11	0.639062909800015	0.221652634934005	0.11724322929895	0.0121961138252713	4.05913429281019e-06	0.00011464219706182	2.9761058542004e-06	1.17692838765427e-11	3.13193048369547e-08	7.64883608128818e-08	5.75436826300323e-07	9.73253594217232e-07	62.9275874278173	72.6356529383411	79.4020976967076	79.6220675235018	0.219969826794113	6.98641458516067	16.6944800956844	6.28213416672452	21.2367178139139	14.8788327442817	21.8319011776002	82.0497703464689	0.05875	0.21975	0.34625	0.49375	-0.22542590087592	0.127782765036109	-0.0605975804681701	0.00634939649076677	-0.0345794610908238	0.0430096289720385	-0.183800600017264	0.162141310479079	-0.0448292736522661	0.022616047434149	0.16885285761827	0.0473333333333333	0.182166666666667	0.309333333333333	0.446166666666667	-0.0721896773878432	0.0721296808219537
272	6.1642637147228e-07	4.65060815063303e-06	8.77591524043212e-06	1.62368863206794e-05	0.701947582631418	0.302289683157093	0.191753423041102	0.0666520741315886	0.000921505969574687	0.00148656109669247	0.0017365085074792	1.9368514715739e-06	8.00089157733437e-05	0.000291058434776871	0.00043923773624377	0.00110279801784646	34.4015841290602	43.162759886116	49.0568926911583	49.203346440343	0.14645374918473	6.04058655422705	14.8017623112828	3.36360344477725	10.9789908247149	10.0951989662553	9.80909592008902	54.7900772523818	0.0615	0.2135	0.35025	0.49025	0.0386518154560408	0.0115143664323268	0.17063794869579	-0.0237824809192138	0.0122355418212665	-0.0288863306971654	0.0776374505324876	-0.0382147355630853	0.196548811143897	-0.0268700157651684	-0.0763648127643206	0.0528333333333333	0.1865	0.319666666666667	0.458333333333333	0.00729034708703896	0.0355681751696229
273	4.8367242154313e-14	1.2768783109879e-11	1.92166434701617e-10	4.43671489410036e-10	0.760077438379535	0.731954624887347	0.787417340052149	0.0364836766295224	1.74280765731449e-06	0.000352423074233472	1.02515512284627e-07	2.26932836993092e-10	3.69134742119139e-09	3.55106616796417e-09	6.39579605822045e-08	4.28668290027929e-08	68.4432270810648	72.7934710820264	75.4926107167848	75.5858671110473	0.0932563942624256	2.79239602902089	7.14264002998243	4.37435308867771	22.8595550101636	12.7689368940646	28.3258931821783	77.1920381365521	0.06475	0.223	0.3565	0.50625	0.0210674525156574	-0.014442930269372	-0.0695466412468072	-0.0125728371472101	-0.0278470928807393	0.0171626061112373	-0.0717832511106836	-0.0539579889792582	-0.0825819457000363	0.0498960505168483	0.0463791081457196	0.0546666666666667	0.183833333333333	0.322	0.452	-0.0878440614832343	-0.0153024318148485
274	3.46665468074709e-08	2.58953380779502e-06	9.47751713166911e-06	1.77296250388688e-05	0.737921275143012	0.494891744035946	0.667744623249046	0.0932566861611452	0.00349853441463304	0.000274826376315735	8.03460186380595e-05	1.6072327201645e-05	1.71775535395346e-06	6.67344329529068e-06	2.40395444026706e-05	6.28010776056484e-05	40.4660991897981	44.5793543658729	48.8562382768578	48.9682003773414	0.111962100483652	4.38884601146856	8.5021011875433	2.81723910190885	8.5273254507083	13.2346146029522	15.5501324521629	49.230558267497	0.05575	0.2015	0.35525	0.491	0.0340683649227981	-0.0911351289188402	0.0308969342933283	-0.0675045197161772	0.0176817046244881	-0.00531893433436678	0.0682108883294074	0.195106449025195	0.0451771464993068	0.0751359561205924	-0.149885932683626	0.0481666666666667	0.178166666666667	0.320166666666667	0.450833333333333	0.023198912813368	-0.0597475950181278
275	9.83119035811343e-13	3.70152088946416e-10	4.52637475654264e-09	2.23078727139562e-09	0.053171748369361	0.262041639943135	0.580074573122951	0.0807810268623177	0.000159172105020749	8.20064304573171e-09	0.000471353824600802	2.97776229981566e-11	4.07269632541476e-10	7.61558535570404e-10	7.79106890371459e-09	1.02005131892371e-08	62.2348910902219	65.2060704463802	67.9502402112994	71.6887531048633	3.73851289356389	6.4826826584831	9.45386201464135	3.04911749436815	14.2604789891975	33.2269415003593	12.2257128024321	82.0203876917761	0.05875	0.21225	0.35825	0.48175	0.000654966754520078	-0.00224273589391692	0.0475313697802699	-0.0136587819951134	-0.00979500378846722	-0.00195315593262497	0.0423796261826596	0.036890391430354	-0.128626695042592	0.0330548911051595	0.103428574349161	0.0506666666666667	0.181666666666667	0.303	0.446166666666667	0.00713156359632149	0.0277896419051987
276	1.37082035762107e-14	8.24829321389119e-14	2.85571385845306e-13	1.91615620273465e-13	0.0753962513595294	0.0804040803499017	0.0189948727044342	0.00558268945273456	2.89692852237691e-05	3.11606117157536e-06	6.7456622397038e-07	4.51728832591829e-13	9.96180794976379e-11	2.90938837702998e-10	2.3668547294707e-09	4.72986487705029e-09	71.0372075259584	83.9917857319015	90.6534887826347	93.8149374185159	3.16144863588124	9.82315168661444	22.7777298925575	7.68029973918237	17.4842819283349	21.7437329833156	24.6864544028176	91.8280797065982	0.063	0.21225	0.36425	0.49325	-0.289548599821784	0.0886933444584835	0.083798622868045	-0.0428289357298587	0.0423746560584964	-0.010665997221863	-0.375894256738226	-0.00737015770535226	0.125259318709157	-0.0265902821795014	-0.301626949923058	0.05	0.1785	0.319166666666667	0.442666666666667	0.00994164871056214	0.0452956551167907
277	2.08641147589534e-12	1.66963191354049e-09	4.4737483953659e-09	6.65306959190331e-09	0.305755302782432	0.202553945600446	0.681979162988457	0.0181334339956107	0.000634875717590645	9.14148422156569e-06	1.10196470079895e-06	7.94147423460511e-08	8.3076667349721e-10	4.00728278336992e-09	4.7238140527358e-09	1.55499432601247e-08	60.6809725516141	61.7752343166576	67.9784452151143	69.0273680297978	1.04892281468346	7.25213371314021	8.34639547818369	5.58321215276601	11.6708331824884	19.6829187828735	23.7412280623103	62.9021149483191	0.05825	0.21225	0.3505	0.5035	0.0138505984125712	-0.0693863666705647	0.0145664321778513	-0.0388966159689369	0.0320748979733108	-0.0197009367780236	-0.327197286074648	-0.0119872236062467	-0.00120787745568867	0.00149139343050608	0.442110287711601	0.0475	0.1845	0.308	0.453833333333333	0.00179768396811707	-0.0430424298057894
278	3.52783948825671e-10	1.66532218063738e-07	1.83619469715836e-06	2.53987989249523e-06	0.318052279267873	0.703760697528545	0.968761140076947	0.00518968267571588	0.000174703782012068	0.0197217980355173	1.80685087441487e-06	3.68395568695295e-06	1.43397245282038e-06	6.14952253555852e-06	1.80094655771955e-05	5.19816374862277e-05	50.048383701127	51.111904599944	53.0904816217226	54.0874207713641	0.996939149641548	2.97551617142017	4.0390370702371	7.81212557897561	14.0853004475139	5.4363537599329	22.7901961031948	53.1191783006461	0.062	0.214	0.34425	0.504	0.0150301491656171	-0.0160950645552744	-0.00793650352667487	0.0166177308447926	-0.0380694419942052	0.0161086563576722	0.039482346379446	-0.0368037981751574	-0.0861374707068287	0.000571721178296454	0.0682397974526384	0.049	0.1835	0.321833333333333	0.455333333333333	0.0252033027705888	0.0169384721860875
279	1.28126321883126e-13	4.17527532887696e-11	1.34480454449667e-11	3.2322240386299e-11	0.767101290875364	0.0392707354250854	0.165354892292	0.0978138648914267	3.7781746176887e-09	0.000569415441421533	4.45556480038698e-05	7.16603865326806e-13	1.83518018220178e-08	9.01514717249541e-08	2.93837955957442e-07	9.6949050231089e-07	66.4370538979565	70.1351064500486	81.7387383312816	81.826454199123	0.0877158678413252	11.6913477490743	15.3894003011665	2.74083139239019	34.7347980708837	11.8733941882074	16.6667280835882	90.7562547441224	0.056	0.22575	0.34825	0.49175	0.0313282383839792	-0.0770182471687315	-0.0195366558657195	-0.00467437135299681	-0.0136252258503907	0.0240007323765421	0.0774131017493681	-0.213859916604419	0.0382469702504888	-0.00417363738454647	0.114621109761394	0.0485	0.177666666666667	0.315166666666667	0.450166666666667	0.0221468204046264	-0.0841006408705519
280	1.89298786772239e-19	7.89475079210727e-17	7.2582612167345e-16	8.94973737056677e-16	0.171220257604212	0.226753389318471	0.352427514751818	0.000676272915073613	9.72176196365743e-08	2.07359231827225e-06	2.47035726063237e-08	1.94832653557716e-16	3.11249735626871e-12	1.80345289394288e-11	9.2674654911068e-12	3.73359037627504e-11	93.9635633890648	99.1954499981002	104.241973970486	106.114200783726	1.87222681324056	6.91875078562589	12.1506373946613	11.5533501393238	28.4286166353286	22.5256225516605	31.0845037442032	109.571960598185	0.06575	0.219	0.358	0.5085	-0.0971825173505376	0.0524040424662057	0.00204632461606401	-0.00831653716510786	-0.0346755762525157	0.0324290843118293	-0.116862570587497	0.0194471640136543	0.10256802188414	-0.0102349593018221	0.225578156008081	0.0496666666666667	0.175833333333333	0.312333333333333	0.451666666666667	-0.00760567119537647	-0.0867580781284746
281	8.22743309392756e-09	1.19604300114269e-06	1.36656817054096e-06	2.79048458681214e-06	0.993732549419278	0.192029415669125	0.498055512367716	0.00567219568908013	0.00477818009898596	0.000514547102974833	6.79567029161995e-05	1.20999111693267e-05	1.77872055625294e-06	7.63246658080082e-06	1.08716940117462e-05	3.22229504371749e-05	43.4798268987361	46.4350044734456	53.8428243675808	53.8428860712011	6.17036203038879e-05	7.40788159775548	10.363059172465	7.65160109844919	7.96153777586187	12.0621936069565	15.8669063389898	49.9870697499161	0.05925	0.2115	0.35125	0.49325	0.0100174981045145	-0.0149715446960292	-0.0761350002025096	-0.0139914564535756	-0.0294674203771991	0.0308769399095956	-0.0988598188736569	-0.0884596407457848	0.0548046780531705	-0.0680241254919387	0.0549271134018973	0.0466666666666667	0.1885	0.317833333333333	0.452666666666667	0.0141587639447357	3.12029427253828e-05
282	2.32019485759883e-10	7.46300877310052e-08	2.78590215430347e-07	5.03909061285982e-07	0.529311226132288	0.386103335537966	0.772162075315253	0.204672102576959	1.28815079021001e-06	4.35668608724981e-06	0.0192266390253618	8.46849969113446e-08	7.43698740747032e-06	1.93137993380827e-05	3.01794994054636e-05	4.33396941302588e-05	50.9196547855681	52.9946490008733	57.8492338038122	58.2449475010726	0.395713697260362	5.25029850019928	7.32529271550447	1.60871802039219	23.4408329500202	21.1011411257168	5.48078352608172	62.7416091856909	0.0535	0.221	0.34875	0.4775	0.0162217068810307	-0.0754703105838802	-0.0605276571289847	0.00122468770988964	0.0105851152911945	0.0506089728302243	-0.44549037828269	-0.209489149106274	0.0341113276716325	-0.0216321784703018	0.0333923538866853	0.0478333333333333	0.1815	0.304833333333333	0.453666666666667	0.0208856441221863	-0.0627209597122419
283	1.00657663711968e-11	3.72830608516159e-10	1.27395942819876e-09	1.81088297140295e-09	0.273428556984911	0.22029773663635	0.193397281784717	0.287983633775651	0.00100113540789602	2.36191830989765e-06	1.20698155609157e-06	1.25202547887522e-10	2.17092822697393e-10	2.19538462955374e-10	3.40038434046535e-10	2.69941005207982e-10	57.426963585538	65.1897074557346	70.9948513377749	72.194316721776	1.19946538400109	7.00460926604137	14.7673531362379	1.12902392238993	10.8254651313582	22.2755753226465	23.5660541005236	78.6115540231082	0.059	0.2105	0.3605	0.49175	-0.0337773884366464	0.0856243012656895	0.0829297824311682	0.0212802741805245	0.00922187667027267	0.0121388186069184	0.12087342949767	0.0937700520740381	0.080921532404424	-0.0075448398327861	0.180137526250395	0.054	0.183833333333333	0.315	0.442333333333333	-0.0598065646018556	0.013257506438451
284	4.74767812649716e-14	2.62428000584556e-11	6.01368987988046e-10	1.23639394584491e-09	0.564657545594971	0.857499004763477	0.947500991910901	0.0387352961889987	5.16891451138504e-06	1.19963201570635e-05	5.58000356739647e-07	1.79841449594689e-10	4.77962369067996e-10	2.58909767014333e-09	1.01716637925115e-08	3.68429018775511e-08	68.4814767447606	71.1784614291973	72.7859085073578	73.1176123098558	0.331703802497941	1.93915088065842	4.63613556509517	4.27243888854355	20.7736549472702	19.1638607833047	25.0521661087314	77.7477472234537	0.05975	0.217	0.36025	0.5005	0.0167707656669121	0.103992902961716	0.00318569826954761	0.0203551054085864	-0.00329131727967142	0.00663568543559368	0.0019524620297409	0.090102524683642	0.0302089117061435	0.00816241211053647	0.0589155324615339	0.0501666666666667	0.18	0.318	0.4495	0.019520813808967	0.0646951530990539
285	4.72913892542528e-15	3.91462394104365e-13	1.73915375930397e-11	3.32847366379275e-11	0.431542214321982	0.944305986573082	0.664975443641744	4.72495869539022e-05	9.21193585451414e-05	7.96344211469408e-06	3.76254797165629e-06	3.59943784913243e-11	3.85857435424418e-09	1.23101965242432e-08	3.49490772538463e-08	7.7789454019882e-08	73.224732274597	80.5510921148234	81.1383653899393	81.7570346852808	0.618669295341533	1.20594257045741	8.53230241068377	16.5553863145078	15.291721133477	19.9466245207586	21.3821659938949	81.5718297459931	0.06525	0.21	0.35475	0.49225	0.04941374488248	-0.157577967142535	-0.0270488344976226	-0.010034393348247	-0.0156957153794126	0.0409404869265457	0.00443341310627373	0.0631667328744717	0.10056556854102	-0.0141262890437515	0.186899085387003	0.0463333333333333	0.1785	0.311833333333333	0.445166666666667	0.0016518135057697	0.00162249366168072
286	2.7663872931431e-11	1.62847771961982e-09	2.07676651133975e-11	5.09382539543574e-11	0.873258123827674	0.00199185367620477	0.00792028432328689	0.0402697904724986	1.09906537041596e-05	2.10743041957582e-06	0.00276186811515335	5.09229712686218e-11	3.50275492486748e-07	1.18790155620835e-06	4.51958899909934e-06	1.04925220591831e-05	55.3332548375038	61.8322796376015	80.723733095183	80.7491801623619	0.0254470671789022	18.9169005247604	25.4159253248581	4.20648122142211	19.331015204516	22.4945282808076	8.95846526850983	78.6221142833751	0.0575	0.221	0.364	0.489	-0.055678816191007	-0.128052090463261	0.0385436584333063	0.0217402547305769	0.0237401623350734	0.00539759680573769	0.0681662406689169	0.0833793854114438	0.0119460928469181	0.107804635272706	0.260215565317081	0.0481666666666667	0.185	0.318166666666667	0.4585	-0.102217676219706	0.000252906422047238
287	9.01275310312158e-14	1.32008857767966e-12	8.09681594388196e-12	7.62350830562706e-12	0.128531319043318	0.194107509825195	0.0799781638190456	0.00842166292885084	0.011062973609555	3.25535720622225e-09	1.04229552926694e-05	5.21730990281903e-12	1.17128086695837e-12	7.11966611110369e-12	3.40484703464615e-11	1.38058535921127e-10	67.1617015998054	77.8548110739066	82.9212121388846	85.231366093125	2.31015395424038	7.37655501921836	18.0696644933196	6.94153887787797	6.45517357538847	35.0247820387776	19.4322953823503	86.1214316866052	0.05825	0.2135	0.37175	0.49675	0.0341268946652322	-0.00713230578479178	0.00219966771179943	0.0103018801684896	-0.0335478587218228	0.0244981885143584	0.114085106959485	-0.00164126668417892	-0.15686940393101	-0.0193393260200246	0.159380237080456	0.0463333333333333	0.192666666666667	0.3145	0.451833333333333	-0.0104817665856474	-0.00493239756658955
288	5.69869217827273e-09	8.6047150072574e-07	4.69985541174815e-06	9.29673606546662e-06	0.926494206295724	0.628789882047194	0.842575289086926	0.0451023651689116	0.000134801767950511	0.000141395188499204	0.0010745507973225	7.52645894070343e-06	9.62578076995146e-06	1.7347507085499e-05	0.0001164420541223	0.00015048650052658	44.2477913155162	47.2218047751521	50.6776354500325	50.6861467217168	0.00851127168425592	3.46434194656467	6.43835540620057	4.01480774966421	14.5734323192555	14.4834658257532	10.6944902080813	51.2443785565679	0.058	0.20675	0.35175	0.47475	0.005619016673611	-0.129973856938918	0.0152442343771988	-0.0271484088592063	-0.00921875891426064	-0.0164301745835601	0.157344888695654	-0.0613157476350116	-0.0511326694068769	0.00780089314443389	-0.0735009138186834	0.0488333333333333	0.176166666666667	0.315166666666667	0.4415	-0.0119526605837394	-0.0903492758131886
289	6.31443821418894e-10	1.32778914636168e-07	8.73522244648097e-07	1.67156124485396e-06	0.660138576911662	0.619376682799883	0.850182100321921	0.0874316997446988	0.0275081938027139	1.72438540238449e-05	1.7319155524641e-06	7.08769644075647e-08	3.23704548066472e-09	1.6448013271052e-08	6.5555665049082e-08	2.2284496460101e-07	48.8369779193163	51.6443525969953	54.9775304464129	55.1708857498015	0.193355303388671	3.52653315280622	6.33390783048526	2.92103624366155	4.85862858658402	18.4717827755394	22.8716050854691	63.1859923302624	0.06	0.20725	0.3605	0.50325	-0.0148678119555067	-0.098485774669404	-0.0064580204521476	-0.0195889546046135	0.0335416715036003	-0.00921467886574375	-0.035232839655608	0.0284735533332261	0.0869650465868335	0.0208277783468782	-0.0919402039642404	0.052	0.189333333333333	0.319	0.4545	0.00761801313552258	0.00222222568620003
290	3.71429312112704e-10	2.53289731300168e-08	2.20383304947112e-08	4.78602954405491e-08	0.817167017283568	0.123811763835062	0.220926942424703	0.00012368673629981	4.35993923199406e-05	0.0146999939122628	0.000430702341850553	4.30190597523864e-16	4.76710402346209e-07	1.33897779999063e-06	3.07307108456596e-06	6.16437228164278e-06	49.9412575683018	55.5125238256805	64.1102770081634	64.1637259320851	0.0534489239216782	8.65120210640453	14.2224683637833	14.7356284623547	16.7078857825181	5.95207246723658	12.3940574656626	107.777399670923	0.06875	0.21875	0.35225	0.483	0.0365055422328439	-0.0296155503620408	0.0152972059735972	0.00667532838033665	-0.0417040508468434	0.00885798374316993	0.18945928640672	0.192017967783775	-0.056046521154542	0.0126598490230709	0.0461982188534412	0.0503333333333333	0.185333333333333	0.328666666666667	0.447166666666667	0.0123234926714978	0.0924552100431798
291	1.33834488416903e-11	2.39906179460843e-09	2.0954264893159e-09	4.68593340546681e-09	0.776601884337265	0.1115843890163	0.290322221277404	0.133902040056582	0.0299469888407115	2.83646723560738e-08	1.13439828911841e-05	2.41382996974094e-09	3.14278653883981e-11	1.49183697785085e-10	3.82940792045187e-10	1.22269643328999e-09	56.8372609950384	60.9459027294579	69.8028591876209	69.8833733167776	0.0805141291566542	8.93747058731969	13.0461123217392	2.24667274545482	4.71233274694532	30.8162903299617	19.2705986715482	71.4973822215774	0.05775	0.20525	0.3645	0.50125	0.0631151005954967	-0.0261229474936764	-0.0586307482102303	0.00526377736440417	0.0353471885530778	-0.00111285351751521	-0.245728491299567	-0.0350115546871188	0.193910860502472	-0.0350471028126677	0.0232781817698326	0.0508333333333333	0.187666666666667	0.311	0.4565	0.0353584125381422	0.0530360057861747
292	7.47064876197799e-13	1.24093839787299e-10	2.68942093678808e-10	6.40570924101746e-10	0.937091926725906	0.218941572953861	0.371087260944502	0.0820861139062506	3.5961481383638e-08	2.7422877555016e-05	0.000726884417716896	1.1572742288165e-09	1.59278514446713e-07	6.65414174167518e-07	1.36337132103112e-06	3.961718928365e-06	62.8016154331344	67.6802688115567	74.696955785912	74.7031850112762	0.00622922536422266	7.02291619971948	11.9015695781418	3.0231059880598	30.3558821084898	17.5885900127414	11.4192139564748	73.2773742510812	0.0605	0.22775	0.366	0.48675	0.00473972117445206	0.0940398191334158	-0.0237154692854545	0.0200386532519907	-0.0438159236770687	-0.00224843121245111	-0.183081949684664	-0.135439565707733	-0.0207279842268263	-0.0339892030400374	-0.0208223394167043	0.0523333333333333	0.1825	0.325333333333333	0.452333333333333	0.0104993699286421	0.0134261792293356
293	1.44968941241656e-06	7.09895357536129e-05	0.000446561835438428	0.000680562082201791	0.529341114046191	0.792201002439685	0.857164723862289	0.000563293309570418	0.000689667657652435	0.556848480386448	0.00188600700061039	3.5409511316057e-05	1.62372781294315e-05	6.49626944796146e-05	8.53902786546039e-05	0.000237274323808935	32.5891056163018	36.4299572441159	38.4294184573446	38.8250747188649	0.395656261520344	2.39511747474899	6.2359691025631	11.8935278457411	11.5168875604195	0.345190324509531	9.65729914239819	47.1058397313135	0.066	0.20925	0.3395	0.4895	0.0227790174378779	-0.0070082501331092	0.0650888239517577	-0.028722150615078	0.00535567182446095	0.00182302742822828	0.0818947170592667	0.0922861280247032	-0.099231362338564	-0.0304105867821476	0.123612347421844	0.0496666666666667	0.181833333333333	0.333833333333333	0.457833333333333	0.0361384261562451	-0.0350060292155713
294	2.37306350451102e-13	3.9042125015398e-11	2.15267099357896e-10	4.37966070838966e-10	0.530797857774124	0.376844503726334	0.490418454987958	0.913115537349814	2.31757140601338e-06	4.88252337419022e-07	2.13530378456398e-05	2.32892815908817e-11	3.69166440178804e-10	6.29354834126683e-10	5.44180650277754e-09	6.20802473300816e-09	65.1669161955433	70.2860353311989	75.2240727296958	75.6169366011964	0.392863871500595	5.33090126999741	10.450020405653	0.0119049112236098	22.3119726910936	25.3096798392398	18.0646399579709	80.4557258319426	0.0535	0.21875	0.367	0.502	-0.0173542476706424	0.0846172654662729	-0.013292636671783	0.00519211156164581	-0.0142311250108609	-0.0121327567217447	-0.130114330748166	0.0660065280093753	-0.0719195321552915	0.0579737808914966	0.0516735318525691	0.053	0.180333333333333	0.318333333333333	0.458666666666667	0.025524083624748	0.0127826035602124
295	2.60876256916094e-15	2.88236088195732e-13	7.80454672679527e-12	1.55377103549049e-11	0.458633990866812	0.802228589964237	0.611801873828298	0.000757739563594376	0.00115234331342348	3.78405056889616e-08	1.62007775963014e-06	1.73931858852059e-11	8.65641305493726e-12	1.45037847860312e-11	1.35030238755167e-10	1.57696245663384e-10	74.4466938035912	81.2285788252921	83.00679116213	83.5560174843122	0.549226322182221	2.32743865902012	9.10932368072099	11.3419931198468	10.5652358450316	30.2570921091501	22.9999243172297	83.290061364826	0.0635	0.2135	0.36175	0.4935	-0.0410931014851961	0.0377265901215511	0.0283792366821851	0.0148020076517068	0.019768806538204	0.0189731779734014	-0.0304919160987228	0.12053465663183	0.00913476340493912	-0.0215480381596536	0.0576451987520039	0.0478333333333333	0.187	0.308833333333333	0.444666666666667	0.00999060120826543	0.0220203541905108
296	3.67686613116815e-09	1.9582965307434e-07	2.41194100018351e-06	4.25817869314009e-06	0.55565327002842	0.847722921692323	0.75059359850248	0.0130583909742671	0.000754022559633582	0.000117500054886805	0.000247847970907638	1.06384554842457e-05	1.39434225329582e-06	5.84697822967468e-06	1.41050170960919e-05	4.01176850928183e-05	45.1633499367817	50.7303819468798	52.3933601204626	52.7406465157619	0.347286395299307	2.01026456888212	7.57729657898017	6.16118212579204	11.3511255983649	14.8323898138533	13.4283654840674	50.3289049028425	0.0625	0.20975	0.35425	0.491	-0.103695931195773	-0.00635229695121676	0.0962691595864478	0.0106838503096642	-0.00230382296274163	0.0211480036943367	-0.0528677216407878	0.0192975256123104	0.139229640514378	-0.0305899203293466	0.173252003030182	0.0508333333333333	0.1825	0.317166666666667	0.453666666666667	0.0334204321506953	-0.0799655191638671
297	9.63053109870082e-18	1.16787413897563e-14	1.71767362535064e-14	4.59564850682406e-14	0.860527418622901	0.116559391159644	0.428404656503117	1.42090776745077e-05	0.000843059189622015	1.44295891832755e-07	1.27732128757794e-07	1.60907460523554e-13	1.91009150001723e-12	5.6270456354375e-12	4.11612931564754e-11	8.39043651994813e-11	85.9299737263937	88.2910947763594	97.0779417749	97.1088132563527	0.0308714814527775	8.81771847999335	11.1788395299591	18.8408540914988	11.143955731719	27.6643733411784	27.9002671746257	94.2187983729415	0.06125	0.21125	0.3535	0.5045	0.0478270072359375	0.015111521777364	0.0526986015584353	-0.0124123230374598	0.00405133028328057	-0.0313488264231476	0.0295677022449631	0.0615258211825636	0.0974011622932635	-0.0117716982888557	-0.0896908116685068	0.0418333333333333	0.184166666666667	0.303166666666667	0.450666666666667	0.0135664671039224	-0.0669550265230702
298	1.55505192776554e-17	1.21980972310359e-15	4.32893253648768e-14	3.84016603986213e-14	0.110298512682367	0.508898743058412	0.322166560560907	0.0406382489869742	1.37622195527509e-05	2.39666523352723e-05	2.20143497595661e-11	3.02627725058602e-14	3.40760283144358e-14	2.12271449127398e-13	9.29795018435759e-13	3.88278632928304e-12	84.9492296853641	93.235103405088	94.9720088301183	97.5219478448998	2.54993901478156	4.28684443981183	12.5727181595357	4.19103628609537	18.9018077199726	17.8448539742549	44.7828406012231	98.0694634663875	0.05875	0.2245	0.35875	0.5085	-0.128101277324765	-0.0154947625314228	0.0563026810355267	-0.0656608484735594	0.0597236570256743	-0.0256237797014849	0.162216187375863	-0.0530272852093332	-0.0101217824061585	-0.0146521351251437	0.0765258339853058	0.0493333333333333	0.188666666666667	0.318	0.440333333333333	0.0173015974017093	-0.00136272459243568
299	1.77775626081204e-11	9.34607552508141e-10	3.95627947309382e-10	2.91291034206266e-10	0.0934913527859974	0.0191561418046804	0.0408238895918878	0.136214721267709	0.000216843436803709	2.55329853556728e-06	1.42055599338109e-05	2.22501179531978e-09	2.79875501147741e-09	9.18871606242684e-09	4.30383649128848e-08	9.88532196021096e-08	56.2493390944001	63.099625563802	73.7814453810861	76.5946516028416	2.81320622175554	13.4950260390397	20.3453125084416	2.22020783886546	13.6791959176371	22.1259867189438	18.8413263692983	71.6950421936912	0.057	0.21125	0.36	0.50125	0.0269052021129274	-0.0740645488145756	0.0678451632941191	0.031049339472963	-0.00841302151413183	-0.00109582362221004	-0.360104248836675	0.000273060787815295	-0.0447421518605558	0.0962455072396384	0.595249363902702	0.0501666666666667	0.181333333333333	0.314666666666667	0.457	0.00576122843436141	-0.0814496135360933
300	3.82660489683041e-11	8.87052095966135e-09	3.07019858528846e-08	6.76011372413593e-08	0.949297309674646	0.373148157401225	0.654786490826787	0.000362817813945296	0.00070862953614769	0.00727342476723712	1.33381421727547e-06	3.37747019611756e-09	4.51552431579865e-07	1.7194773664865e-06	3.31541582695083e-06	8.73392045047792e-06	54.6607865157057	57.9405307030756	63.2999662826987	63.3040098725396	0.00404358984087594	5.36347916946397	8.64322335683391	12.7145694427008	11.466475292109	7.20417325060407	23.3738215458234	70.681028924886	0.06525	0.212	0.34325	0.49725	-0.0602208707127228	-0.0847216254692373	0.0854903829401048	-0.041488065716614	-0.0134460735082019	0.0148864606347068	-0.093984480164724	-0.102831442797089	-0.116917568281672	-0.00695813979478628	-0.105887984521817	0.0485	0.1845	0.3175	0.448	-0.143231011411522	0.0483790210531602
301	4.17225437673155e-10	8.4763999429506e-08	4.55447971150478e-07	9.41055627585219e-07	0.860535222348998	0.556266623016526	0.803126545039428	0.0344462862882292	0.000891986891028079	0.000134772685982147	1.010411847637e-05	3.92195835965883e-09	7.13966415965688e-08	1.36159187655432e-07	2.51617341620923e-07	3.2989426008737e-07	49.6993863057578	52.6967230957816	56.6184123047788	56.6492802959401	0.0308679911613581	3.95255720015848	6.94989399018232	4.47241428943607	11.0393383905612	14.5738388771933	19.4916351876946	70.3171624292703	0.05325	0.20075	0.35375	0.5	0.0190158607431406	0.0192649303099817	0.0328638820934531	-0.0354197439093809	-0.00870345756722817	0.00210503508035914	0.159150179290745	-0.0219538223549696	0.0446363928318613	0.0140463216751824	0.00527915740396949	0.044	0.174333333333333	0.317	0.455	-0.0657068408794214	0.0128290585695505
302	1.59602124457312e-15	7.10469315833749e-13	1.05431274705882e-11	7.63967227397078e-12	0.0874806944577455	0.306591768596665	0.551118821387535	0.000228626119907049	2.91796377805629e-05	5.49941020740139e-06	9.96851694983819e-07	5.11983999255567e-13	2.98965059070706e-10	2.18963395190877e-10	6.65654394564332e-09	3.53252658489848e-09	75.4556416211854	79.2302208881665	82.3062586895467	85.2263909282265	2.9201322386798	5.99617004005995	9.77074930704111	13.5798531589435	17.4705274082826	20.6549750752692	23.9341976146443	91.53743664709	0.0645	0.21775	0.355	0.497	0.0189148566158608	0.0264884087164132	0.0676103862780689	-0.0297703091970555	0.00255196338935805	-0.00386433613334305	0.0608747821055542	0.184335191142848	0.0297704889041709	0.0271445046829349	0.446003410911322	0.0473333333333333	0.183666666666667	0.311333333333333	0.447166666666667	0.0467392998916386	0.0183118438822353
303	2.59498349710815e-12	6.31942262112223e-11	2.0858424760577e-09	3.67507224153101e-09	0.415982157880213	0.937670221960448	0.508473300505774	0.00046735204906153	0.00122054503239748	1.77663304801803e-08	0.0114968810193084	2.20244933236496e-08	1.46526386494594e-08	7.08173336125793e-08	1.46498676119919e-07	4.79110640778708e-07	60.2302706521223	69.2023470843415	69.8138577870413	70.4754960843857	0.661638297344325	1.27314900004421	10.2452254322634	12.2416212085345	10.4589822854941	31.724537375685	6.38685093926688	66.0862842295845	0.063	0.206	0.362	0.48525	0.0254212747311064	0.0732504613308515	-0.0513805268972358	0.00896764133215154	-0.0546359408043144	0.0165798175856643	0.0488450766684796	0.094067120880859	-0.0925023275769055	-0.0188386664608413	-0.201206111118911	0.0468333333333333	0.18	0.307833333333333	0.4595	-0.130100054465117	0.06940232489754
304	1.90919130276011e-10	7.86537267980608e-09	9.74926149187749e-08	5.69487543111252e-08	0.0704216018393426	0.356481595620422	0.333884846373648	0.0831350843619433	0.0015735792838039	1.90667263485408e-05	9.62808400215655e-06	3.92567223647642e-07	1.45179473512742e-08	6.54797544890603e-08	2.4249719415491e-07	7.36738567021416e-07	51.3248530131968	58.2178554280981	60.4580636191677	63.7312294850126	3.27316586584493	5.51337405691447	12.4063764718157	3.00252057585931	9.99040574354331	18.2803151995868	19.5838258613621	58.8796186268772	0.05475	0.2075	0.351	0.49525	-0.0317466019508275	0.071288794516573	0.0772601176522081	-0.0320260392570854	-0.000139903620503968	-0.00335224991839192	0.109946496114045	0.0215363311047714	-0.0425781924245185	0.0409077255112159	0.259376705997212	0.047	0.182	0.31	0.450166666666667	0.0202751204159886	-0.0734395205896148
305	2.06328274442862e-09	1.03044181097677e-07	4.53645755603445e-07	8.66037361604001e-07	0.628703926869686	0.463604697315636	0.486676994090325	0.413196847022893	0.0109513223455437	3.36365618883771e-06	2.43630547655009e-05	3.18516103568199e-07	9.91232643012546e-09	4.9831204915478e-08	1.641439734138e-07	5.54119050125875e-07	46.3693744622142	52.2392473657164	56.6283660493937	56.8621884774766	0.233822428082931	4.62294111176016	10.4928140152624	0.669583524491827	6.47319913323554	21.5970681190374	17.8136392498636	59.4096070611346	0.05525	0.20625	0.356	0.4945	0.00238810389010275	-0.135702180420656	0.0511616802520567	-0.0125983622705944	-0.012157639583785	-0.00591906783619918	-0.141006103377118	0.149825688992779	-0.181492818100668	-0.0197384556572342	-0.15659013440641	0.0515	0.185666666666667	0.311333333333333	0.4515	0.0581352519333628	0.00843558655332688
306	2.04400645079738e-18	4.33438595453758e-17	5.116475796573e-16	1.41011318063648e-15	0.822259610935816	0.468790887903774	0.141897535205048	0.281862226322204	1.32678396999086e-08	1.92227766159421e-05	1.04470863702738e-09	5.23825290964022e-17	1.26518552216761e-12	4.43014652262884e-12	2.48336156008697e-11	5.89898148848873e-11	89.1008802637152	100.496784562121	105.029812931221	105.080275906999	0.0504629757779185	4.58349134487798	15.9793956432841	1.15808895916416	32.2917069548857	18.2647882186393	37.2395959699188	112.539737793135	0.0575	0.2205	0.357	0.5055	0.0183090767389234	0.0262911044051017	0.0152403197505968	-0.0662810704334838	-0.019851967582582	-0.00533901864172747	0.0588844542869951	0.0681844477139155	0.0268027306236177	0.00932149898326777	-0.0420493051451758	0.0525	0.1745	0.315833333333333	0.443333333333333	-0.181331755904497	-0.0652100812194579
307	2.10245431440986e-11	5.82470726404627e-09	8.53366424063887e-08	1.81125865225351e-07	0.82694814802875	0.859388486735119	0.934366692702815	0.00863497025385101	9.24105397919426e-06	6.53579660871863e-05	0.000304484521317222	1.63465680725486e-08	1.44603384559801e-06	5.55867911310849e-06	1.97349686533867e-05	5.14178876659878e-05	55.9018661469963	58.9096407030738	60.7870969556388	60.8348904948143	0.0477935391754727	1.9252497917405	4.93302434781799	6.89680977168064	19.6622178604412	15.9407039214839	13.0426035349919	66.8214263579054	0.06025	0.21525	0.357	0.5025	-0.113258356137986	0.0191238783510637	-0.116452250886722	-0.00773362496910107	-0.0199987588822343	0.00625017272919651	-0.349745588677314	0.0545303145278243	0.0416944684648052	-0.0206970645614348	0.155813084399924	0.0481666666666667	0.179333333333333	0.3185	0.465666666666667	0.00496115321225403	-0.000508100509476227
308	4.42612312885061e-08	7.18207212858903e-06	1.21455686100695e-06	2.48665852543858e-06	0.998683671492017	0.0342823488668762	0.222695958503011	0.421294258312894	0.00871967536644768	0.000187733964657922	1.76502453344234e-05	1.01643780139145e-05	1.64082731195019e-07	6.53379903845637e-07	5.39259522482916e-07	1.5323256103619e-06	39.953124845204	42.1052661462963	54.142407608284	54.1424103300378	2.72175384452567e-06	12.0371441837415	14.1892854848338	0.646702044479753	6.8793605669598	13.9500369609723	18.427391799718	48.6734952036302	0.05725	0.20325	0.35825	0.49825	0.0463408933383365	-0.00047919292995752	-0.0271634410129841	0.00142363418318531	-0.0199240116425549	0.0027733532889639	-0.189394576179234	0.302872198717902	-0.147049172972645	0.0469584846035257	-0.0936333468285406	0.0535	0.182166666666667	0.322166666666667	0.4545	0.0400854342094064	-0.110365441103053
309	3.61777371953676e-10	3.99068801575592e-08	1.30897189914038e-07	2.59834333727911e-07	0.657900286044161	0.361332022079058	0.536810687310088	0.00278728204816316	5.20592891276408e-05	0.000237045906029721	0.000721426076864933	1.15444684476672e-06	5.65166793536046e-06	2.11856626639624e-05	2.09614673290005e-05	5.85016416215259e-05	49.9960243358219	54.4555099899953	59.7286530430574	59.9247372694954	0.196084226437961	5.46922727950005	9.92871293367352	8.94173266832468	16.3716060429797	13.5119751988022	11.4332186007796	56.1245773210325	0.0575	0.2145	0.351	0.48225	-0.00679120756939736	0.108999379849436	-0.017288598097471	0.00870218883382511	0.0297804710763417	-0.0355637767785862	-0.141499765149633	0.0807498403589698	-0.150283857862439	-0.00712189653862446	0.022766645692145	0.0441666666666667	0.181666666666667	0.315666666666667	0.447833333333333	-0.127576352933262	0.00192052481437455
310	1.52995830225085e-07	9.13568133504699e-06	6.20626834802666e-05	8.33860648556889e-05	0.344767399327073	0.661853410078475	0.764031073147808	0.346029450209237	4.36771580181745e-07	0.00300614840633868	0.0981986257262231	0.000322033763528725	4.35908271060628e-06	1.0252177891408e-05	5.95517603163829e-05	9.81927932525354e-05	37.3441084620572	41.5174572552351	43.8725625670995	44.7651858963582	0.89262332925864	3.2477286411231	7.42107743430097	0.887964704554633	25.5246295825873	8.80373293602315	2.73455867285156	40.9801053919286	0.05375	0.21575	0.35025	0.473	-0.0083275080656774	-0.0173141448833828	-0.0756676905904435	0.0191484572140254	0.0127519008577146	-0.00705474034279901	-0.0248146549254519	-0.0690499320570542	-0.0641281240635807	0.0300578337458041	-0.369784625139784	0.0495	0.175	0.321666666666667	0.456166666666667	-0.0764926328412381	0.00230842348018009
311	3.19051393064165e-11	2.03575519807302e-10	3.11399050607464e-09	7.08746578673939e-09	0.883380722367849	0.804563659228757	0.242256965785786	0.155209222118847	4.88879706183024e-07	0.000925137772353918	2.02820219846626e-05	3.15783752337822e-08	1.13450073578263e-06	4.40330786839657e-07	4.23008491556014e-06	1.28357671020542e-06	55.0376363366377	66.5610763493605	68.8511462242604	68.872662689857	0.0215164655965054	2.31158634049643	13.8350263532193	2.02029268715614	25.3072029663508	10.9717015024344	18.162626278081	65.1953529635867	0.0565	0.2125	0.356	0.49425	-0.000522451113179975	0.0106174942253109	0.0901111044074229	0.0317695495169564	0.00904304804081214	0.0558025640514641	-0.130400477553529	0.131143764079692	0.155757676033984	0.052110821122987	0.0152392850767134	0.05	0.172166666666667	0.324	0.450833333333333	-0.0319377742938388	0.0877843762800984
312	1.8020577433244e-06	0.000127429229388348	9.41635999616879e-05	0.000169076134737357	0.810484568629837	0.164566676233632	0.471008141167499	0.378435336401821	0.00471208378834496	0.00483349277178922	0.000113484418568214	0.00049705401399407	1.84930357328791e-05	3.40015775512509e-05	2.20599639908442e-05	3.16358974748362e-05	32.1270489370509	34.9482611839485	42.7430401169695	42.8005446137249	0.0575044967554277	7.85228342977643	10.6734956766741	0.775778518406696	7.98675337021814	7.94070771090082	14.8979803298735	39.7358080589889	0.05675	0.203	0.3505	0.4945	0.0658692565437657	0.0301094672116986	0.0500969665626663	-0.040779664823632	-0.00631082614719185	-0.0379176009931894	0.0382031493791338	-0.158371939173725	0.0700788923873399	0.0639719808610281	-0.0299232138686238	0.0526666666666667	0.180333333333333	0.323333333333333	0.455166666666667	0.0309494649419412	-0.00169942840762681
313	2.46362630899959e-10	5.15495960615781e-09	1.69160220118998e-08	3.41773838009389e-08	0.621197088185315	0.325272032916019	0.221886279758156	0.0501628496909493	4.39092780679273e-05	0.000460548112810057	3.79923664572244e-05	1.62755516393932e-05	1.07807581071626e-06	4.62714360262927e-06	4.05080805403495e-06	1.22104464533536e-05	50.7949706164363	59.1906353242375	64.7552302283002	64.9994188735218	0.244188645221584	5.80878354928427	14.2044482570855	3.83600700895477	16.6944495808148	12.2689873598028	16.969139357916	49.1969919986246	0.06175	0.22175	0.35	0.5015	0.0220118380463729	-0.097758895738729	0.0173141416133224	-0.0401035376949361	-0.0580683809745847	-0.00585945083070463	0.048582994618621	-0.156858358746418	0.0362112994501435	0.00948177434927086	0.133263706343454	0.0525	0.188166666666667	0.316333333333333	0.4595	-0.207063858219159	0.0295008787411545
314	2.81805971505787e-10	6.43963447177801e-09	1.73364565347844e-08	1.74065016609003e-08	0.160317012419003	0.15689581683837	0.135612180324653	0.0147907548266476	0.00149539057507231	1.21644052618407e-05	9.57567457555702e-05	1.41037169700452e-08	6.93438026229837e-08	2.94220306817823e-07	1.00550745096845e-06	2.87980181035889e-06	50.5155280890758	58.6786188562983	64.6954288354609	66.6666621594559	1.97123332399497	7.98804330315761	16.1511340703801	5.94122265429587	10.084286468702	19.137302344272	15.2185779844076	65.1977685290114	0.0575	0.21025	0.35575	0.49375	0.0200659345324393	-0.19337702356072	-0.031367085118349	-0.0340447138132856	-0.00781171671135615	0.0172041797852535	-0.314450659555844	-0.0298932135787161	0.0873570875093321	0.0128188210902772	0.367745993419104	0.0465	0.1845	0.313666666666667	0.454	-0.10637231850839	-0.028714107421367
315	2.2873059220635e-15	3.18693953022893e-13	1.08059223486302e-11	2.66535869796825e-11	0.85473670177612	0.937374966314366	0.751603309670641	0.0339889462102082	8.31605614826042e-05	6.53801145378272e-09	4.29606042939931e-06	2.17533564856464e-11	1.39801377176418e-12	8.2501758924927e-12	1.88278508889961e-11	7.49547380832872e-11	74.7167492000226	81.0063230019805	82.2488726412048	82.2823902492819	0.0335176080770907	1.2760672473014	7.56564104925928	4.4952599225935	15.4850461268707	33.6676156923986	21.1279948227275	82.7622557464193	0.062	0.218	0.36575	0.4975	0.0924893011911764	-0.05187490570679	-0.059815164695504	-0.00919441732615627	0.00726585144527779	0.00159128765154027	0.0826455874572744	0.0689454999511575	0.0620064887092514	-0.0165632008932722	0.0484269157762568	0.052	0.185833333333333	0.309833333333333	0.450666666666667	0.00402205067759429	-0.0275996141762293
316	5.48029910637891e-06	0.000137252312856622	0.00027038007439816	0.000462223180524167	0.743535600542708	0.393594581148628	0.513701051285519	0.0124652081596287	0.0151081881260643	0.00233832612207295	0.00359365051482027	8.68164292986928e-05	0.00032147307720136	0.000789486852482992	0.00200542045986985	0.00351345366469551	29.7587435421156	34.7590709853393	39.8381161632424	39.9451595814389	0.107043418196554	5.18608859609958	10.1864160393234	6.24346903772312	5.90380777613245	9.26297706445621	8.47851642900969	44.6539796552817	0.0635	0.206	0.35525	0.487	-0.120863476604716	-0.0136708534813227	0.125112738014858	-0.00589681000728925	-0.00321008797076174	-0.00581947386802415	0.0340673042231055	-0.104304092880155	0.00304339413933123	-0.00306181930223402	-0.0517239370595658	0.0516666666666667	0.186333333333333	0.325833333333333	0.457333333333333	-0.0651530193143878	0.00474288978218423
317	1.19286666059614e-11	9.08461141298359e-11	9.18162909131036e-11	2.13234711733395e-10	0.745746171763667	0.110805580932116	0.0418312699910575	0.00101141646011666	0.00106703385096671	4.78747633087081e-06	7.48651919565354e-05	2.89548818518094e-10	2.45465203183732e-08	4.7416619340594e-08	1.83754633276064e-07	2.5313030579133e-07	57.0754912239063	68.3842184713212	77.2357332620159	77.3408735507837	0.105140288767871	8.95665507946251	20.2653823268774	10.8065493123304	10.7074778850692	20.9204842354011	15.6837353621959	76.6090157988376	0.065	0.21	0.35425	0.49	0.0652275909023707	0.00533368300039556	-0.0345287269626608	0.0505778456666948	-0.0330417806223361	0.00507828254360325	0.093949579387799	0.0407800774600341	-0.0734438041595321	0.081258190081816	0.143040532313375	0.0495	0.1835	0.310333333333333	0.449666666666667	-0.0091677160792194	-0.240509221162623
318	2.43301247963639e-14	2.37930443311106e-11	2.64838968238384e-11	5.56186686552983e-11	0.534531828394141	0.10352181459096	0.470146492952575	0.0734515995358241	2.96070929459775e-05	1.57384728393094e-06	2.20633334217616e-07	4.24329361796655e-11	6.96486791880322e-11	3.93458917570395e-10	7.88415278937089e-10	3.01953196528504e-09	69.8571891881147	71.3984109876328	80.1549242266192	80.5406932144324	0.385768987813208	9.14228222679958	10.6835040263177	3.20415148415759	17.4428813678605	23.0555841731111	26.8433404068546	81.1821627203114	0.062	0.21025	0.3525	0.5105	-0.0794542180848457	0.00984892714075212	0.0197371657595541	0.00468004855176451	0.0307759388236975	0.000282694865897424	0.0192833143797968	0.00931860675047006	-0.049495139833628	0.0412666453218771	0.166033397534588	0.0535	0.176666666666667	0.3065	0.457666666666667	0.00489878807590824	-0.0242579721767298
319	4.86085149668313e-08	7.27553126743726e-06	4.84000177726637e-05	7.69247485594158e-05	0.504409673200408	0.713296458118991	0.919463434677364	0.0378952393491637	0.00386349719466836	0.000559820804450002	0.000124394510074931	1.78385265346738e-05	3.59141239639078e-06	1.52124154706656e-05	5.1307025812284e-06	1.5684177342085e-05	39.7563425875414	42.0737231551611	44.5417270497855	44.987373491982	0.445646442196448	2.91365033682087	5.23103090444056	4.30971816360943	8.34688221036049	11.9050461866991	14.7248707009712	48.9518151685272	0.05925	0.20875	0.35325	0.48975	-0.0500017325554625	-0.0683252144080626	0.0159534173368824	-0.0575060534237926	-0.00474721843196601	-0.00724963183496968	0.0489953343110582	0.0292917696938987	0.0105348952119366	-0.0328646035755306	0.00704465716962752	0.0496666666666667	0.185333333333333	0.32	0.450666666666667	0.00317969279108405	-0.0666953997870133
320	4.39821760294863e-10	2.21201079815399e-08	6.78850043268851e-08	1.39060886400946e-07	0.700559815558183	0.339406997461833	0.370470334087324	0.597040043095831	0.00909653705548592	1.28472409991909e-07	8.8008069980232e-05	4.11201486079926e-08	7.49970703561747e-10	1.43966771629504e-09	1.67099186969e-08	2.24683534239971e-08	49.5896509399172	55.8268891784392	61.3514426719776	61.499332821797	0.147890149819432	5.67244364335784	11.9096818818798	0.279483356704077	6.80377442482495	27.8890857083879	15.3779771409554	64.5407498670022	0.05425	0.21025	0.36825	0.48575	0.0138482514266047	0.066310807328063	0.0232293656805317	0.034427358101667	0.00341563018395131	0.0270503625978504	-0.0281934038130768	0.210255766720248	0.199121118409199	-0.0132657257844199	0.196061701518939	0.0518333333333333	0.189	0.317166666666667	0.445833333333333	0.0167316738142294	-0.0571685597397661
321	3.16264891608004e-12	2.93563910089582e-10	3.11257345839841e-09	6.84124505641015e-09	0.743684123333493	0.664992934565472	0.609180996623755	0.00347166452028493	0.00422582801992559	9.48657232617195e-07	1.66919783598231e-05	2.51175181536756e-08	9.51491761586829e-10	3.68021503717561e-09	1.99778495681973e-09	5.55497507914121e-09	59.8214280621978	65.7318813726961	68.8522411747399	68.9591561344205	0.10691495968058	3.2272747617244	9.13772807222267	8.54135838775619	8.18413687143584	24.0296062973648	18.5337779608653	65.7616721431968	0.063	0.212	0.36125	0.49	0.0280972744824734	-0.13220792421673	-0.0119859061210644	-0.020693495053577	0.017295539031095	-0.0014830898844305	-0.0742096779395335	-0.105527051599776	0.0462410334658841	-0.0366380887800426	-0.0409325088373401	0.0493333333333333	0.188666666666667	0.314	0.446166666666667	0.0131166215866776	0.00520260079988272
322	5.99482769904713e-06	0.00011706241399839	0.000266800273797009	0.000404505586486218	0.500873731700121	0.396166552907123	0.463480702079819	0.117526929712232	0.0109051353878678	0.000910101806849507	0.00220058734782949	1.5914538501748e-05	6.41532141152482e-05	0.000141668650626899	0.000578190782787445	0.000907417097812716	29.5671678361032	35.1641252687841	39.8752836109634	40.3283682607798	0.453084649816446	5.16424299199571	10.7612004246766	2.44997246486582	6.48071099005574	11.0020701512349	9.37421657555024	49.256908931883	0.057	0.21025	0.35775	0.481	0.0281350049743015	0.0439318825804546	-0.0152108181651626	-0.0460864432624614	-0.0161215117112927	-0.0280566277712954	0.0441228025320662	-0.0311163794274943	0.0500192325414827	-0.0505509559852054	0.0496547960233862	0.0498333333333333	0.1895	0.325666666666667	0.449833333333333	-0.152860340056605	0.0576534467632451
323	1.38653985266535e-12	4.42148783861362e-11	5.22297730741624e-10	1.03342854615193e-09	0.512329103652884	0.616679835259681	0.361717815494782	0.103411031548777	0.000113553682193466	2.15365589142955e-05	6.61321302286053e-07	1.67571215642073e-12	1.26517654312617e-09	5.55694702527261e-09	1.70505335657664e-08	5.1271374949937e-08	61.5249920198694	70.0062454892468	73.1213410755881	73.5506482489436	0.429307173355483	3.54440275969682	12.0256562290742	2.65213335761928	14.8968293153321	18.0483466627029	24.7246729812559	88.7778407308438	0.0605	0.21825	0.3595	0.5005	-0.166919738970249	0.0903318479219517	0.0320899552573325	-0.0887262974655988	-0.0502053268186246	-0.0093185225390723	-0.0691920508509992	-0.164396602581399	0.130641465646149	0.00794667759878016	-0.1103044251291	0.0528333333333333	0.186666666666667	0.3185	0.449833333333333	-0.155026741660917	0.000164326763177039
324	9.93347052389856e-10	2.08789453602013e-07	8.64441017262091e-07	1.58486716059611e-06	0.581119139814644	0.44983999435868	0.764547636696367	0.0121961138252713	0.199189694506864	2.62587923007049e-05	2.56621197807817e-06	1	4.05362486240139e-09	2.09063805512242e-08	5.62407732381359e-08	1.95525434534429e-07	47.8933636696456	50.579384399367	55.0039567124841	55.3083855936275	0.304428881143394	4.72900119426049	7.41502192398184	6.28213416672452	1.64830567667559	17.6710864199849	22.1163021392458	-1.34459638269198	0.05875	0.20225	0.35975	0.49825	-0.0321704864908635	-0.030059838742124	0.0162092435776364	-0.0619653567341726	0.0121170497780725	0.00277622417619055	0.0330311633072361	-0.0252111294628883	0.0579426281646749	0.0207681023274769	0.0476625189736625	0.0473333333333333	0.191833333333333	0.319166666666667	0.450333333333333	-0.155675879514549	-0.0401980008724466
325	7.5342022419119e-12	5.40656066144687e-10	1.38787150259238e-08	3.06247196475995e-08	0.852852020489783	0.968329038833914	0.778920669863906	0.000409567565632456	0.000685907327861648	1.55824722972363e-05	8.54899696694698e-05	4.33384062839092e-08	6.38906311244489e-08	2.824101340323e-07	5.31517143570792e-07	1.59066970419676e-06	58.0264112715813	64.3455270439445	65.2368803798599	65.2712834681806	0.0344030883206869	0.92575642423617	7.24487219659932	12.4880313834033	11.5270510421669	18.6649003135517	15.4328332763034	64.4103020106143	0.06125	0.21225	0.3535	0.488	-0.0769277631981759	-0.0532003315583259	0.0593122167335902	-0.0270611688614774	0.0337899241258792	-0.00294504988558119	0.0156124834048558	0.185399450184267	-0.0122656908444623	0.0396738124357797	0.12014562016564	0.0451666666666667	0.184666666666667	0.312	0.448	-0.0608420538260852	0.0935962827154893
326	4.20634953870558e-21	2.7953361503706e-18	2.96611480712113e-17	7.97308840699829e-17	0.678646829370969	0.396323002222688	0.543113360358354	0.000232489185166872	6.92985074144745e-07	8.77948641658085e-07	4.65896023193675e-10	5.75796294566104e-18	5.21285812321412e-14	5.99185861522567e-14	1.07888049471162e-12	8.66381628279956e-13	101.73272445536	106.428804599316	111.420068909239	111.591721981655	0.171653072415211	5.16291738233849	9.85899752629484	13.548402794886	24.6345386805533	24.1787677307238	38.8151576386026	117.50660788432	0.06775	0.21825	0.3595	0.49975	-0.0193668462437269	0.0205988522178432	-0.0991811405290361	0.0342799516072324	0.0337019624369444	-0.0245569374573295	0.0590485213383603	0.0629716694931246	0.062757228393361	-0.046812203006956	0.124600265491547	0.0501666666666667	0.178	0.312166666666667	0.436333333333333	-0.066782946096534	-0.0634538621262989
327	1.08795069542236e-11	2.63019675897136e-09	3.04863389124916e-08	8.25181168923925e-09	0.0228076209433365	0.169664795759747	0.423852042846547	0.190578185391326	3.07638976014804e-07	8.58355443217698e-05	0.000156689248038961	3.63303983206605e-08	7.3667442952173e-07	2.86330216698546e-06	4.13749073097767e-06	1.125825572364e-05	57.2660596063433	60.7352039915058	63.3172165145807	68.5003146789822	5.1830981644016	7.76511068747641	11.2342550726389	1.71314225989772	26.2011518381642	15.4252095002739	14.2900704098265	64.8479858621507	0.0565	0.221	0.35225	0.489	0.0116599122387684	0.0163444847385148	0.0908009732417799	0.0115538254859556	0.00158988315895019	0.00555403022229725	-0.167491727036086	-0.0282964960609943	-0.0458344369292812	0.0208175526057417	0.35968039717404	0.0505	0.179333333333333	0.3145	0.4505	0.014708259194851	-0.0870262356451136
328	6.40654260516036e-13	3.12088886309245e-10	3.24987626191145e-09	1.70293370249113e-09	0.057960629931625	0.23990335591958	0.601180409053974	0.119511591212131	0.0136291669629443	1.85257332324911e-08	1.87477294222898e-06	2.38953508609707e-09	1.92421565756286e-12	1.03641286667775e-11	2.80685082166483e-11	1.03061211020544e-10	63.118702138614	65.593137162854	68.7483821407586	72.3431813532152	3.59479921245656	6.75004419036122	9.22447921460116	2.42370996376303	6.08555339387385	31.6432506414239	22.719280706262	71.5219363998099	0.05625	0.2115	0.368	0.50225	-0.138442741026693	-0.130440179131278	-0.0266025765028278	0.00687010912065031	0.0382264741808764	-0.00584557994346862	0.0353461133245276	0.106173634415925	-0.080804919541301	-0.0258565757223233	-0.428154895519259	0.0491666666666667	0.191333333333333	0.313666666666667	0.453666666666667	-0.326761095446434	-0.0489898603972678
329	1.13891191246959e-11	2.53920834955274e-09	6.78597666923252e-09	1.46998781957936e-08	0.739430348487101	0.281103963494273	0.538364935353474	0.0052184068577915	4.3896248430844e-06	0.000322689437219548	0.000157688799644338	6.56058533253608e-08	7.92831370531603e-07	3.27542851860881e-06	8.75965707897878e-06	2.49443783635981e-05	57.1713043998025	60.8158623658383	66.9721769345342	67.0828048886833	0.110627954149095	6.26694252284506	9.91150048888085	7.80215129957196	21.08670793688	12.9338730859963	14.2781010633644	63.3787028273999	0.0605	0.21675	0.35775	0.4925	-0.142112136687791	0.0542158328767095	-0.0602840415689356	0.0158645788099727	-0.0585593515082401	0.00167162954815227	-0.133218883438483	-0.0572357280394428	0.0534092996889046	-0.0500767560444449	0.0552515400232335	0.0476666666666667	0.1795	0.323	0.454	-0.0650040096968903	-0.0149196705528789
330	4.14490068864371e-13	5.7583917587885e-11	2.94859632861492e-10	6.95476661251564e-10	0.871052982513672	0.404570879255824	0.487073024271232	0.0398827360839189	2.01602905839917e-05	3.39622293348793e-05	9.93856820945204e-07	4.59841004420938e-10	1.57338426707786e-09	6.4097271505342e-09	2.37670411556776e-08	6.56074335296161e-08	64.0169844983611	69.4117173927661	74.4789145895047	74.5052627360637	0.0263481465590303	5.09354534329759	10.4882782377026	4.22286623045966	18.1740908718657	17.1820953596271	23.9399902734458	73.4241385378461	0.0615	0.22325	0.36175	0.496	0.0108822630745004	0.0191691130370971	-0.032924596072639	-0.00941783317310276	-0.05176450260472	0.000403382986340045	-0.0523547939066873	0.0333283865225668	0.0795591863912408	-0.102932364329232	-0.144038506814347	0.0518333333333333	0.188166666666667	0.321666666666667	0.446166666666667	-0.128501979989077	-0.110321972033515
331	1.01454409188629e-10	8.67792802886087e-09	8.12685011279691e-08	1.73370116073719e-07	0.846731365162718	0.707096432229337	0.685562896342742	0.649096471031029	4.3112376293773e-06	0.000142219094100531	4.52603931622686e-05	1.65013044448704e-09	5.21057956906e-07	2.11871412216687e-06	2.63484942412536e-07	7.92004886354225e-07	52.6379875849962	57.9911630404968	60.9076803272765	60.9450415944157	0.0373612671392038	2.95387855391891	8.30705400941952	0.207041150378245	21.1212366731779	14.4725217933883	16.6369600147736	72.419447466767	0.05425	0.21875	0.35225	0.50025	0.0503206047506319	-0.0318990407878637	0.105544221356463	-0.0428874982390029	0.00749441581432443	-0.00545572533817464	0.0672834946172811	-0.0552391878507287	-0.11854636983778	-0.019534191599256	-0.161709815521687	0.0521666666666667	0.181333333333333	0.315666666666667	0.458666666666667	-0.0662018878273903	0.0755993697753261
332	1.53712696722927e-10	4.56564728961066e-08	3.54490818549217e-08	6.84326936901145e-08	0.568245152529922	0.103929369498611	0.402507505431285	0.0140188324382918	0.0194505085652905	0.00203478214037604	2.75743817860312e-08	2.62935212502757e-07	4.86746651504182e-09	2.33177569332047e-08	6.11232237852354e-08	1.98353184818217e-07	51.7752022338973	54.1419381978194	62.9478960017805	63.2735235632572	0.325627561476722	9.13158536543779	11.4983213293599	6.0357702799638	5.46055134406379	9.51789171241035	30.8711270851181	59.8947565054253	0.05925	0.208	0.35225	0.49925	-0.0262705718397778	-0.0776554993625673	0.0394156469053481	-0.0104826236281512	0.00148871747175237	0.00219682430762012	0.0803985093306167	0.218256637025756	0.0493734455286428	0.129073804639732	-0.127763326249298	0.048	0.189	0.3225	0.442666666666667	-0.0814307002174925	0.0365108403910963
333	9.01709471935991e-14	2.03783012818883e-11	7.30081107664122e-11	2.55603923346386e-11	0.0318598655576946	0.059107959989044	0.172616990489293	0.0103112987589454	0.0124586412744506	2.266544513427e-05	7.8716679076339e-10	8.94946510949898e-10	4.23747583891635e-12	1.69375349372907e-11	1.57660756376606e-11	4.48458171529539e-11	67.1607097099622	71.7459594510219	77.7753312053246	82.3813527933235	4.60602158799884	10.6353933423015	15.2206430833612	6.58030906065869	6.24440236073133	17.9510911284924	37.7916824251915	71.8384067830297	0.06475	0.2005	0.35475	0.5125	-0.229710261106059	-0.0748775252775147	0.00999937770097127	0.0125461650925543	-0.00492589261194496	0.0444698093258358	0.0661046522461483	-0.0301624151204973	-0.130482001373213	0.0690071081971034	-0.170040252925741	0.0525	0.1805	0.314	0.449833333333333	-0.0678466767064633	0.0605774022507353
334	1.26069091439667e-12	9.03674478395647e-12	1.76241737411282e-11	3.73727360038051e-11	0.539992512543854	0.160933751843243	0.0487221618651132	0.00406153047827914	3.16771986731114e-06	7.014722501817e-07	0.0046683383796824	1.43497849926029e-09	2.48865323726851e-07	4.43106669092901e-07	7.67994216453985e-07	9.94750349596561e-07	61.7214711859997	73.5670098730407	81.1073227054803	81.482876344744	0.375553639263671	7.91586647170334	19.7614051587443	8.25609930196333	21.7121898529167	24.6110804953769	8.00364106400957	72.7575167432639	0.06425	0.21875	0.362	0.4895	0.00390246607807288	0.00589429000444883	-0.0540561533383315	0.0201525577355662	0.00825504168132067	0.0340964655226106	-0.119070042331109	0.0774115505583956	-0.136610617864853	0.084652641585029	-0.0588621163957507	0.0506666666666667	0.180833333333333	0.314166666666667	0.460666666666667	0.0563239507368292	0.0551246359077311
335	1.03184031191809e-12	4.06796661578189e-11	6.05911539429659e-10	1.37819774749333e-09	0.767816949918556	0.752000120682292	0.467000405102979	0.0357757595589024	4.78100052211637e-06	1.01295188172433e-05	2.4336771296228e-05	7.40906475501952e-10	1.11545507307133e-08	4.09093403744272e-08	1.05503578757175e-09	2.84795726914804e-09	62.1350418109359	70.1936553881969	72.7679945151613	72.8551562236389	0.0871617084776517	2.66150083544198	10.720114412703	4.40776141363403	20.9230771618186	19.4868393896013	17.8156930919722	74.3529029515178	0.059	0.2225	0.35975	0.494	-0.143036092061854	-0.0459480961998113	0.0537286908191588	0.00144346498589201	0.0718131352751341	-0.00543847063987631	0.0550472283080935	0.022351235354531	0.0746917723595712	0.090023157901265	0.147839737175637	0.0493333333333333	0.185	0.317166666666667	0.451	0.038299169925492	0.0154382843695391
336	1.04084662040069e-12	3.40011286538244e-11	4.27759274404388e-10	1.78112862483411e-10	0.0410287835934818	0.208014814161684	0.154481532522218	0.00114381114604684	0.0036123317680117	2.56330520805485e-08	0.000413014334308886	1.43366792320644e-10	1.86777846177672e-09	9.38114766530227e-09	1.34998885338164e-08	4.70691465114416e-08	62.1171012269187	70.5967626255151	73.5959821600991	77.7708078209398	4.17482566084072	7.1740451954247	15.6537065940211	10.5789741269691	8.46908457773861	31.0128140130728	12.4723763700531	76.1848531134015	0.0635	0.20875	0.3645	0.4955	0.0645651989675582	0.00878359815681286	-0.00680306070211245	-0.0603000003304665	-0.0670523956909889	0.00756021814730869	-0.266825802059046	0.00674323463272006	0.176904063068583	0.0407071927503337	0.425745958842063	0.0483333333333333	0.185166666666667	0.310833333333333	0.4595	0.0139548617504416	-0.00158747030318771
337	1.31765141371067e-08	1.48379866245733e-07	1.3066469220689e-07	2.76276268419735e-07	0.848328901353227	0.136191198835905	0.0999847273383901	0.0590306907343139	0.0272170121819329	1.05019214264192e-05	0.000147871930207706	9.87154469870132e-08	5.45962579082726e-08	2.62718860892339e-07	2.052475653769e-07	6.92675455106997e-07	42.4940774664356	51.3833249206946	59.7330602083748	59.7696371765123	0.0365769681375241	8.38631225581776	17.2755597100768	3.56441067582819	4.87699185259953	19.4178803541345	14.3991132081246	62.3582655048437	0.05925	0.199	0.35675	0.4935	0.00440949115528924	0.0160792201698852	0.0919746220180869	-0.0210341343095459	0.00291184600188626	-0.0187739632086621	-0.0149308004763841	0.0474299739423071	-0.0453385608445247	-0.0961789772840891	0.0896997237972587	0.0505	0.181333333333333	0.314333333333333	0.454833333333333	-0.0171822027771443	-0.0970367621207747
338	2.52046439262035e-09	1.98464827832544e-07	1.0423582092233e-06	1.77257913377349e-06	0.484338304440672	0.504267820445551	0.615657911120929	0.0153212784056874	0.000673097791299579	2.17151302402933e-05	0.00164910307987584	4.19541047005461e-07	1.82159300052685e-06	2.44986733763853e-06	4.38374562816612e-06	4.01425111172188e-06	45.9517412053247	50.6988915843976	54.5302033113039	55.019282590838	0.489079279534053	4.32039100644033	9.06754138551332	5.87914287985768	11.5621002692551	18.032626161912	9.90410724885987	58.7108761494218	0.06075	0.20825	0.3545	0.49425	-0.189817705901057	0.018216647969999	0.00730078472714262	-0.0145569506291599	0.0244244800039493	-0.0297570702294272	-0.0583842926563168	0.247113490073422	0.086163880254736	0.00586206528460746	-0.0647339781310688	0.0495	0.180833333333333	0.313666666666667	0.462166666666667	-0.0876696947364357	-0.0553889175068941
339	1.01039381914338e-10	4.88431330377614e-08	3.94354680841883e-07	8.20169389103297e-07	0.88259669441439	0.697381914364114	0.95835794366866	0.184380620517558	9.28829317147331e-05	3.35231043259792e-05	2.12031238643989e-05	2.2485306312074e-07	3.52389479377601e-08	1.01363769470314e-07	4.55999295394355e-07	9.18649236708069e-07	52.6464973909897	53.9846481311688	56.9797282029031	57.0015370695401	0.0218088666370022	3.01688893837127	4.35503967855038	1.76195686827759	15.2761285208526	17.2068181831273	18.0780543067685	60.2898560719876	0.05975	0.2075	0.36675	0.498	-0.0119480008696421	-0.0644835330444013	-0.000164990819493581	0.00494333331170017	-0.0177477582993514	-0.0185619312422412	0.0950852450566293	-0.0400206490035123	0.285427612181687	0.028949433742319	-0.0873178193691721	0.0535	0.176166666666667	0.3265	0.454666666666667	0.0130523035580298	-0.0744777777026323
340	1.39288230323824e-11	8.79997122988457e-09	2.02932067717427e-07	3.22390069198037e-07	0.389787127174599	0.922108750317318	0.994817180660715	0.0167216320023179	0.000243743290759806	3.39294787822836e-06	5.57212780524981e-05	2.53984080270515e-08	1.23818619369275e-08	5.83669611112425e-08	3.48809086386868e-08	1.15783073838878e-07	56.7545649893436	57.9589501126829	58.6393829993613	59.3789889757027	0.739605976341409	1.42003886301973	2.62442398635903	5.72535748475548	13.4596956700589	21.5804383979084	16.2427886757578	65.7341843780833	0.056	0.208	0.36425	0.49875	-0.0127065633727829	-0.0317682664204347	0.0292127381069963	-0.00348359867072968	0.00970211010315604	0.0100408273268468	-0.133519270641642	0.00672916727005737	-0.0245320308275242	0.00258201679111911	-0.173619201871011	0.0453333333333333	0.1785	0.319333333333333	0.457666666666667	-0.0937563618556096	-0.0329038144216886
341	7.54587720509946e-13	2.31788166628383e-10	1.59336114163477e-09	3.59091475619979e-09	0.787811817571676	0.511974528917728	0.735424100747629	0.0200562524728198	0.00964806026877468	3.55552124026735e-06	7.86732288441234e-08	2.55867465377999e-09	2.07978438416666e-11	1.16652432936639e-10	1.13647255889287e-10	4.41600240815973e-10	62.7809381510961	66.2672353349553	70.4594484211775	70.531891848841	0.0724434276635293	4.26465651388571	7.75095369774499	5.40699152824436	6.69874861424432	21.4906821197001	28.838460533605	71.3558984460043	0.061	0.20175	0.35675	0.495	0.0193826821448013	-0.000540743730182297	0.0585949545841023	-0.0829903724880347	0.00622030954854288	-0.0203551233304793	0.043863111646772	-0.138125577386991	0.0766026113063694	-0.0597386444021792	0.138086379643095	0.0501666666666667	0.181	0.312166666666667	0.440333333333333	0.0305073313723523	0.0581440819538901
342	9.39298431848867e-13	2.01921787470333e-10	3.58044902804566e-09	8.19534111888647e-09	0.964920983562554	0.857710641412457	0.860521870845313	0.0263430955470151	2.33023479110262e-05	0.00847215253890576	1.18144927785544e-08	3.18398287477758e-10	3.39498629348608e-09	3.10503382261085e-09	9.27234173285989e-09	6.53532739745875e-09	62.3290134322015	66.5795376163296	68.5151999429218	68.5171341129826	0.00193417006084928	1.93759649665299	6.18812068078114	4.93335694578991	17.8983464828998	6.93084766255197	32.5171566402732	76.3815331828421	0.05575	0.22475	0.347	0.50175	0.0397939966629824	-0.0049248652128725	-0.0615807788491476	-0.00305562087629694	-0.00461496069216838	-0.0221544755034657	-0.0325992049029874	0.0686666874524415	0.0148098822093956	0.0197481492220429	0.025146095143099	0.0458333333333333	0.189833333333333	0.321666666666667	0.443666666666667	0.00805221524491671	0.0296934342467743
343	3.22670979174753e-11	1.35553363243799e-09	2.08739076502675e-08	4.34365846684676e-08	0.687374871521644	0.827550483536557	0.585902000198362	0.413196847022893	2.14463763170148e-06	3.14707366121255e-06	0.00149449692219432	2.34272659115726e-09	3.58732121690158e-07	1.42620792706585e-06	5.16728850147395e-06	1.37605465817788e-05	55.0142543552211	62.2513707174221	64.2427405826602	64.4046825286787	0.161941946018487	2.15331181125657	9.39042817345762	0.669583524491827	22.4609110143774	21.7247341996936	10.0853879770948	71.5699514330499	0.05525	0.22175	0.34975	0.483	-0.0409611603863976	-0.14613154924364	-0.00696167389720809	-0.00395978858916228	-0.0196567051798906	0.0252777568687093	0.0644036933587416	-0.0485281079943166	-0.0192431400349221	-0.0289716347502637	0.111916981294413	0.0515	0.183	0.305166666666667	0.450666666666667	0.0255572202855767	-0.0455814130343857
344	3.56728805296818e-11	1.11707490397019e-09	7.46027790981918e-09	6.24594317517249e-09	0.118366840350889	0.261518175030397	0.212907996522866	0.0659528820250073	6.32572796252995e-06	0.0308976219790095	3.98754642049367e-07	4.81606680491343e-06	4.05343186750238e-07	1.53500281511517e-06	4.4902821894951e-06	1.15527638021577e-05	54.8062594096409	62.6929612979366	66.7429478825798	69.1817466179564	2.43879873537662	6.48878532001982	14.3754872083155	3.38097865778445	20.3870237222545	4.65864186745966	25.7003504285185	52.4182985661926	0.0565	0.22325	0.338	0.503	-0.0684688924516625	-0.162177093639394	0.0562845265775256	0.00197245119813996	-0.02934027306545	-0.0265508177953043	-0.0899627702830131	-0.0538014497689843	0.120289661507512	-0.0689515124472417	0.507124043413008	0.0481666666666667	0.186166666666667	0.317333333333333	0.451333333333333	-0.0335093011842272	0.0470975041893192
345	1.09547517421836e-13	1.22592647724976e-11	1.19205871966502e-12	3.07006355072404e-12	0.980765297188652	0.0128380235829315	0.0377183273620051	0.153416645515483	6.50033246881265e-07	3.115573071548e-05	3.68167211768441e-06	3.16527356108835e-14	6.2638913401228e-09	1.80922894482738e-08	2.9909994596478e-08	6.07057897806616e-08	66.7597795697657	72.8846372742628	87.3627938447607	87.3633751108428	0.000581266082008369	14.47873783658	20.6035955410771	2.03794637137253	24.7578556943117	17.3459756866414	21.423827906825	95.6860013367425	0.059	0.21475	0.35525	0.499	-0.151557227262026	-0.129290917239444	0.052742166478973	0.010552090145078	-0.050489501464894	0.0237684777943943	-0.322947544395931	0.255146355032379	-0.0413827174986522	-0.0802870862366329	0.106733245444902	0.0523333333333333	0.174666666666667	0.315166666666667	0.451833333333333	-0.0518854020769276	-0.0501583152327265
346	3.11182703786017e-09	9.08587502365443e-09	1.68683199924265e-08	2.02094398258276e-08	0.215149425615294	0.134878546895816	0.0356486908220647	0.225133078302754	0.12828003770676	3.65227688009886e-07	0.000109098976989242	2.66737664337232e-06	1.7568562570597e-09	8.85722614311078e-09	1.89961526527846e-08	6.51701911888242e-08	45.5117722977811	57.8851928742806	64.7621081613179	66.298541846023	1.53643368470512	8.41334897174238	20.7867695482419	1.47134832841675	2.31319615113534	25.8698592120163	14.9723349131273	52.1354415583225	0.0585	0.203	0.3615	0.49125	0.0241228335708513	0.0428962595878876	-0.0169853323063987	-0.110853833679517	-0.0273104264035401	-0.0286444614647204	0.112542199909043	0.0177749939290128	-0.0422297566918889	0.0557504159319939	-0.0418585523588972	0.0528333333333333	0.190666666666667	0.3125	0.451833333333333	-0.0403916975454643	-0.0611997705113536
347	1.08775871060886e-09	8.53768831648345e-08	1.15489815618263e-06	1.24543788804773e-06	0.19770742765381	0.661565201461364	0.69299199272638	0.663070083529586	0.00115288417689219	2.28651215900672e-07	0.00155044262794634	1.44657013928609e-07	1.70507348214756e-08	1.16441849020586e-08	9.17675907095175e-08	4.84809382146898e-08	47.704176540974	52.6798576101137	54.2702354989015	55.9294647004353	1.65922920153389	3.24960709032166	8.22528815946134	0.189815663417903	10.5643684320876	26.7743588215162	10.0176845271944	61.400252306626	0.0545	0.2035	0.35925	0.48925	0.00366907457226478	-0.157269247742704	0.0479917129034395	-0.0185672678154606	0.0186421160091635	-0.00149686755865252	-0.0272354153110041	-0.0648673316280202	0.0893940415138327	0.014006469265421	0.33326205568779	0.0525	0.1775	0.3095	0.457	-0.0699711732707665	-0.0358119084302326
348	2.02175412567102e-17	1.41317523792018e-14	2.34107036464546e-14	5.39109068951388e-14	0.544001325344108	0.114417967769186	0.339395795127271	0.0155885275746801	0.00203475099651796	4.93542209747282e-09	3.59274611296874e-09	7.42528899260578e-16	7.69800705990505e-16	3.9051797215019e-15	1.34703530270249e-14	4.7141986360522e-14	84.4119190089841	87.872685931361	96.3731954839022	96.7413694024435	0.368173918541288	8.86868347108248	12.3294503934594	5.84870395927555	9.51791980035887	34.2147198707407	34.8327722884678	106.538479171399	0.05925	0.2095	0.3735	0.5115	-0.0332616832693065	0.0503879218571853	0.0930635891915187	-0.0159393939806	0.0179867004164054	-0.0211743927158212	-0.0624737416444318	-0.0824011657517639	-0.118273448705951	-0.0694841185802863	-0.0334237237227599	0.0481666666666667	0.1845	0.316833333333333	0.451333333333333	-0.00601402714111186	-0.00617123872029352
349	7.259845163235e-08	7.12292476158802e-07	1.21790640657877e-07	2.61241962963181e-07	0.951303253419102	0.0316582498814056	0.0333935895598973	0.602093650460995	0.00234486985831156	0.0468718009657502	4.04475776501981e-07	1.4287355738156e-05	9.68621293972249e-07	3.07080507139564e-06	1.28760390515729e-06	3.02092447387684e-06	38.9132584818799	47.6722879540976	59.9073544368366	59.9110840135836	0.00372957674699137	12.238796059486	20.9978255317037	0.271849726724213	9.25785900773917	3.94998444862904	25.6728590141665	47.7813276371443	0.05325	0.20775	0.34075	0.49375	0.02223288696582	-0.104449593755271	-0.0111131163420381	0.00152753407482222	-0.000746440613258791	-0.0252155564150894	0.00524555715747628	0.0227651591530137	-0.155589352685609	0.0434670502052873	0.041804190694424	0.0556666666666667	0.183166666666667	0.321666666666667	0.442166666666667	-0.133680475511651	0.0378150593629551
350	2.33962759357543e-09	8.34875030052908e-07	3.827543038865e-06	7.53336064354401e-06	0.852367221883417	0.556909112357987	0.924460434013889	0.0418431897084588	0.00875672259819292	2.96365450780934e-05	1.56323332550914e-05	2.02094763774955e-07	3.82370188551873e-08	4.7458358415724e-08	4.34304472476868e-07	3.89461517777219e-07	46.1071139042397	47.2938385321177	51.2073275599032	51.241960352243	0.0346327923398349	3.94812182012538	5.13484644800337	4.14153581218125	6.87178332356598	17.4409913219279	18.6588091812027	60.5589540911236	0.0605	0.2015	0.35725	0.4935	0.00640270284812468	0.0163718198856762	0.0781015436440194	-0.0206416343469481	0.01773228250521	0.0231954109937034	0.155850364522892	-0.112492114372703	0.114242488881445	0.01361974988164	0.0603410354915334	0.051	0.1805	0.317	0.4495	0.0150067092365384	0.0239328146402142
351	4.71200297846139e-14	1.10010022910321e-12	1.70264701933833e-11	1.84354722749423e-11	0.160993030469103	0.42907781639424	0.198803278251832	0.000454639271991234	0.00140232861624597	2.48855859125431e-06	2.16299283437357e-06	3.07504908519631e-11	4.87101126650428e-10	4.27563705497266e-10	3.9851277967332e-09	2.48364482970106e-09	68.4970024672511	78.2597964030574	81.1879226296151	83.1527964447596	1.96487381514453	4.89300004170218	14.6557939775084	12.2930864091259	10.2027305268693	22.1752920131639	22.4445417216375	79.8051551829134	0.0615	0.20725	0.3585	0.49475	-0.0388897259676062	0.0431479895596763	-0.145499528064918	-0.0713075306425524	-0.0149749911689409	-0.0316784745128824	-0.0381306276629224	-0.0591606626230377	0.0130850548646125	-0.0207452455672512	-0.209503558922052	0.0455	0.1815	0.313166666666667	0.4465	-0.233104140752737	0.066691012414637
352	7.67915153985959e-15	1.21174464518133e-16	2.47858833891349e-15	4.19223405810775e-15	0.28824951889853	0.502669386059365	0.00138668983590633	0.00503578495560785	1.71991293597186e-06	0.000279204856252588	1.08814854109055e-07	1.80858617234915e-13	1.28308038843706e-09	4.91624110724949e-09	8.11464348926594e-09	2.26202985655173e-08	72.2285376614163	98.2647255917254	101.468956317622	102.59673559622	1.12777927859861	4.3320100044948	30.3681979348039	7.8665425038339	22.8849720868038	13.2049891746065	28.2104612582352	93.9485582899256	0.0585	0.21225	0.3535	0.49675	0.0126511800840624	0.0745774982552528	0.150820670194161	0.0362324070128497	0.021671312149047	-0.0418762243358806	0.00201883020716938	0.130727529600767	0.0408854406894037	0.0244363212656548	0.0243738541193771	0.0458333333333333	0.173833333333333	0.3185	0.442666666666667	-0.16325461450182	-0.337793260960544
353	3.27067147419006e-12	6.49882078545305e-10	2.59829895438423e-09	4.98214730555251e-09	0.50355914563154	0.325473966140858	0.532022231859616	0.348330020895901	0.000169975833613842	1.45929262718445e-06	2.87351141891784e-06	1.32800950989266e-08	2.91201752705723e-10	8.71868936774337e-10	3.62205066632228e-09	7.47485219488918e-09	59.7520103169372	63.9270369786973	69.2864135882555	69.7338410595185	0.447427471262927	5.80680408082117	9.98183074258122	0.879531532768851	14.1369083988284	23.2008967717375	21.8992170318033	67.3326346094389	0.0565	0.216	0.358	0.4955	0.017959891533853	0.0281859272399775	0.026461066317542	-0.0171740024517119	-0.0119243042634884	0.0296826961103885	-0.114580936229393	0.0723280090829461	-0.16683893910018	0.0768221168414736	0.17202008805152	0.0521666666666667	0.185333333333333	0.311666666666667	0.447833333333333	0.04311585919307	-0.0569190939502446
354	7.09079144708809e-10	4.66303827110464e-08	6.40188657554836e-07	4.61720418640946e-07	0.100010902073914	0.496826388668854	0.541949058142406	0.0134418240961258	0.00341374948238483	0.00642346561406804	1.92835427465919e-07	3.16338984864349e-06	6.53137700337825e-08	2.59057975006607e-07	8.90220270051915e-07	2.41177012160666e-06	48.5955404509004	54.0927391019359	55.762030617494	58.4674002107568	2.70536959326273	4.37466110882087	9.87185975985631	6.11001167332779	8.57198407497708	7.42749619223832	27.1036307757131	53.5164403440346	0.056	0.2075	0.3445	0.50925	0.00856288086281961	-0.0151369947966565	-0.00939743544861892	0.00931921727398144	0.0523491107536817	0.00481119055983177	0.0134595437184627	-0.0950470041021894	0.119626695904061	-0.10378758307026	0.203291400919475	0.045	0.183833333333333	0.318333333333333	0.456166666666667	-0.0329576660970862	0.0111371027095534
355	2.02186029966434e-16	6.41477563002586e-15	1.02733667636255e-14	2.70184100515262e-14	0.772394617738735	0.120541224149835	0.0679561527441699	0.824526012076284	5.35131097490201e-05	0.000382270267731697	7.1208809411019e-13	3.3817407484378e-12	3.07327993473263e-14	8.79978625673184e-14	1.91104675058701e-13	3.84006882744679e-13	79.6943625540152	89.6048121391359	98.2463201307182	98.3299822564586	0.0836621257403749	8.7251701173227	18.6356197024434	0.0491630893457113	16.3194063978081	12.6169220393404	51.5106761212228	87.1371375375048	0.052	0.21125	0.358	0.50875	0.0247313639350451	-0.0733704919204601	-0.11170149654893	-0.00168635035268477	0.0171191894353027	-0.0171990575966404	-0.000197140680515906	-0.0579837051790698	0.123249445609335	-0.0751579303791733	-0.162801726560918	0.051	0.178666666666667	0.323666666666667	0.435666666666667	-0.0854558737231672	0.048119710952702
356	5.1152266958778e-12	2.47637499679405e-10	2.11527483784662e-10	4.01814994379183e-10	0.455012463482223	0.0839994134318579	0.107985345674878	0.344090896502697	0.00140027479596838	4.57199378195844e-09	0.000431115154906757	1.94786086325334e-09	1.24326627000215e-10	6.73866756322157e-10	1.10130289436996e-09	4.05411619919666e-09	58.8273846192387	66.1174238224339	75.2655401386946	75.8236756173937	0.558135478699114	9.70625179495983	16.996290998155	0.895130021436671	10.2054334117347	34.3635787964722	12.3922686088335	72.0176259780647	0.0555	0.2055	0.36025	0.4835	0.0305134028899637	-0.124739239839566	-0.0124569498978783	-0.088204757306105	-0.0287774770230521	0.00977618410084189	0.0865695972547465	-0.115753268423296	-0.111574982063253	-0.0384648970667597	-0.226951688223258	0.0511666666666667	0.179833333333333	0.304	0.447666666666667	0.0269668222670803	0.0171858555891664
357	6.55367420476106e-11	6.48538573401861e-09	1.03693582552162e-07	1.88330317313935e-07	0.511449127823222	0.838763731324301	0.783348159226951	0.265759905208593	0.00760158204178308	2.78506063242927e-05	2.00244326045836e-07	1.83606074980373e-07	2.9274075719995e-10	1.27687574837471e-09	3.32064823968087e-09	1.01669278416048e-08	53.5449097623059	58.662317808783	60.3055729705811	60.7366741144797	0.431101143898559	2.07435630569671	7.19176435217378	1.23850223401769	7.12501401809641	17.5591589388532	27.0307513180087	60.8006487689421	0.0575	0.2045	0.35275	0.49275	-0.0857925989098011	-0.0386103564071068	-0.117640188595849	-0.0538853279591237	0.0335732816311367	-0.0104567817130814	0.114639269489738	-0.0655734988238442	-0.0394281119290732	0.0448122187634095	0.0727193877934748	0.0523333333333333	0.183	0.3125	0.439833333333333	0.0254815631097462	-0.00129061751687949
358	1.85551699811765e-08	5.07916615781123e-07	9.50266017251864e-06	1.40354491519741e-05	0.388769338345104	0.952707985583781	0.729760165566644	0.131020513381918	5.72773814605982e-06	0.00628387896320543	0.000572726322778678	3.43320732962398e-05	2.13827044769192e-05	6.29493275258732e-05	0.000168737254043016	0.000364793142355204	41.7769554995175	48.4764474602271	48.8493220239616	49.59210972664	0.74278770267847	1.11566226641298	7.81515422712255	2.2803711857332	20.5770932370306	7.46703983357838	11.8625966668205	47.1895409830913	0.05975	0.2195	0.3495	0.48825	-0.0659655001203132	-0.042266735194837	0.12516440149382	0.0230044636038056	0.0073809570568328	0.0201649242308607	0.0271199368070838	-0.0175589110218853	-0.0943645921329784	0.00273226650686329	-0.23712365827099	0.0526666666666667	0.1825	0.323166666666667	0.453166666666667	-0.115659444444372	-0.0795131649078468
359	8.12966164025549e-18	6.70793526761539e-16	6.33564756506516e-15	8.21149458491397e-15	0.19010665657723	0.258821554976922	0.192625150014665	0.0463192361342833	3.67248487915864e-06	1.04272434071952e-05	7.05076622549385e-11	4.82908133660504e-14	1.21898024800601e-13	4.75860053580456e-13	1.45757799125477e-12	3.9030952852049e-12	86.2766823786369	94.5397860255616	99.3433780415799	101.060168899879	1.71679085829965	6.52038287431787	14.7834865212426	3.96994678789633	21.4286185396013	19.431509788632	42.5048364400864	96.994792596453	0.0565	0.22225	0.3645	0.50825	0.00439407217944483	0.067008282665006	0.109194947079247	0.0140924944283285	-0.0593902590525481	0.0264606332784161	0.0611004104704567	0.0375926757042226	-0.081417728547126	0.0345069457482169	-0.252041497746275	0.0475	0.184333333333333	0.321833333333333	0.441833333333333	0.0493182382421251	0.0635142666518354
360	1.40678420178216e-07	1.47726754660732e-05	9.67221276249872e-05	8.99519619237303e-05	0.169658080560148	0.518472949603833	0.7962353264848	0.654758948267262	0.0173910892426869	2.11024856751959e-05	0.000249386155659279	6.89423741404831e-06	3.6554848793731e-07	1.1731817052733e-06	2.46262561402016e-06	5.67339051295666e-06	37.5209457652818	40.3380126546544	42.6700668881385	44.5560288116976	1.88596192355908	4.21801615704317	7.03508304641582	0.199952798669983	5.65647020718461	18.0871130035684	13.4167593432303	49.6849762420122	0.05625	0.2035	0.35525	0.495	0.00675003519382498	-0.0366727629420049	0.0143014419815905	-0.00751676007133705	0.0147663571323017	-0.00908580082290587	0.000711110647853696	0.0461012846758092	0.0689846281307526	-0.0274163705511435	0.0307248539336361	0.0541666666666667	0.184333333333333	0.314333333333333	0.457666666666667	-0.0819368023467614	-0.0700718264807628
361	1.07918852361913e-08	4.80416087328394e-07	3.78487542960573e-06	7.30564226471596e-06	0.768393513742978	0.743924949085744	0.676094953575259	0.0459102340387678	0.00318871509625106	0.000213354017707166	7.48651919565354e-05	2.7779903870971e-06	6.80286035219899e-07	7.50848843502127e-07	5.74792273687459e-07	5.20405339339218e-07	42.9120611036633	48.6085868180817	51.2362061921449	51.3229228357595	0.0867166436146363	2.71433601767785	8.41086173209624	3.9848850182143	8.69621491709586	13.7096620710781	15.6837353621959	53.8545548909708	0.05525	0.2075	0.35725	0.49	-0.0187115663746712	-0.0753830186252695	-0.0211469829715382	-0.0590681001786919	-0.0287681690104353	-0.00744078059925603	0.00407104868171769	0.0445142473256877	0.139193195966436	0.0443968435458265	0.300678778596861	0.0463333333333333	0.183666666666667	0.3215	0.449666666666667	-0.0990885888918651	0.0191951851498603
362	8.63499907525771e-06	0.000468341884163442	0.00418479751596475	0.00289474169508739	0.104582677299743	0.713906977128017	0.891784158067054	0.0469065768309377	0.0148206842145843	0.000441936072730394	0.00973475904997261	0.00229676378546215	0.000167909379168444	0.000291459742447073	0.00172160403702166	0.0021428278964205	28.7872829743428	31.5910302476987	31.8664870257417	34.5007181845212	2.63423115877958	2.90968793682259	5.71343521017843	3.94873642165112	5.93765983527373	12.3459843000637	6.68280000834056	35.2079386333771	0.06225	0.209	0.3525	0.4835	-0.000789930383801498	0.0510472671580271	-0.0281710951357544	-0.0294890934434048	0.0041463207537613	0.0140948048871139	0.0766819612383749	-0.185159956135581	0.022745340408182	-0.000416468256412173	0.0737681871649636	0.0528333333333333	0.189166666666667	0.318666666666667	0.457166666666667	0.000121372779403127	-0.0298651122482053
363	1.53486276156751e-12	8.05109466129562e-11	8.12904363075733e-11	7.93925691628663e-11	0.140435939424886	0.0506114371610458	0.0731611059531236	0.204672102576959	0.0165261646429216	1.52525833412634e-05	3.58526284258194e-09	2.65442704567131e-09	6.67700828864169e-12	3.94122206750755e-11	1.47020972602941e-10	5.81208225381257e-10	61.3151140679329	68.6565856364396	77.5224481127734	79.6956240490181	2.17317593624466	11.0390384125785	18.3805099810852	1.60871802039219	5.74600851443938	18.7057003702212	34.8368317563927	69.2350601043664	0.0535	0.204	0.35475	0.49825	-0.0608419687024908	-0.249172562408028	0.0500540063801839	-0.00164489117303832	0.0352394841937119	-0.0127516746924124	-0.155763361106084	0.091084893141461	0.0800555923033024	0.0545040087865741	-0.379574827260201	0.0478333333333333	0.184666666666667	0.313166666666667	0.438166666666667	0.0128372537695652	-0.0876565192699907
364	2.07355248175826e-14	2.55299679292127e-13	7.53785771604548e-12	1.72773121740301e-11	0.640481378536149	0.874910972690853	0.285569531927663	0.00997853292822867	0.000335726273785102	0.000365681274539482	2.54670344698811e-10	2.6090313602802e-12	8.48769066914077e-12	4.70766570605679e-11	9.43727124218802e-11	3.59223531437042e-10	70.1860553979495	81.4969726911222	83.0877111662267	83.3058243174819	0.218113151255238	1.80885162635968	13.1197689195324	6.63872491468646	12.8597453610219	12.6998685806775	39.994565965615	87.7438827699973	0.06075	0.21525	0.3535	0.50575	0.029876772331149	0.0770250624020538	-0.0723967689784813	0.0244938935648017	0.0459186586994521	0.0484497673367732	-0.0390946638150977	-0.021182047521825	-0.0510832472425011	0.0277870493826331	0.13874196080319	0.0488333333333333	0.186	0.319166666666667	0.441333333333333	0.0272604694880617	-0.133851256285301
365	1.33691048849604e-11	1.5029341687655e-09	4.07836995910991e-10	5.68986873227332e-10	0.258096619883148	0.0236368729106282	0.0781932109741071	0.0237256566137967	4.57955457065632e-05	2.15365589142955e-05	2.35416017127307e-05	3.67614052897753e-09	2.61410512855062e-08	1.02839664339775e-07	4.58486035189853e-07	1.21446162431554e-06	56.8394811473627	62.0156037945781	73.7092680972055	74.9882059346201	1.27893783741456	12.972602140042	18.1487247872574	5.11457648477972	16.6146651033687	18.0483466627029	17.8789062607957	70.4747884729277	0.0585	0.21475	0.3595	0.4815	0.00950181631210439	0.0659088741512428	0.068649570484336	0.0148900333345447	0.000885927211089766	0.0142202094972959	-0.295584031149409	0.00597964073510724	-0.0383732729902208	0.0181961864310443	-0.235991094482464	0.0481666666666667	0.181666666666667	0.3185	0.4385	-0.123838796766023	-0.0439649120558312
366	4.72482227793327e-13	3.94829665769249e-10	3.40541924649594e-09	7.5107042538619e-09	0.758083435901567	0.597663619831483	0.931946421804588	9.71083311416449e-05	0.0323218479313127	1.39460080808188e-08	0.000383176457572465	7.61285812642044e-09	4.66185425221461e-10	9.02604860971714e-10	2.58866597939791e-10	3.66313505115193e-10	63.7468826789336	65.0595820490998	68.6358652679774	68.7307283745977	0.0948631066203234	3.67114632549783	4.98384569566406	15.1921096644519	4.58134431973849	32.1948478192662	12.612496187021	68.6976605863696	0.06225	0.2	0.369	0.487	0.00602499259926518	0.00712511091517693	0.00576921569803514	0.027327414366333	-0.0143740867196419	0.0174170481772109	0.00314902325396001	0.0517448301890553	-0.0513954142165421	-0.033460024519353	-0.0572850421280913	0.0445	0.182833333333333	0.314166666666667	0.450833333333333	-0.057699597019862	0.0224750759866401
367	1.97711510965283e-11	2.78794123858987e-09	2.4152282240394e-09	4.38987540976089e-09	0.446079566052986	0.0927226764872739	0.232257313118037	0.0143352988768926	1.56363086283891e-05	1.75027156399283e-05	0.000668650005380289	4.00524610367578e-08	5.36185286351662e-07	2.41235696238627e-06	6.89766209128036e-06	2.0912203307542e-05	56.0291925587517	60.6017310483003	69.4619183295363	70.0425123805981	0.58059405106178	9.44078133229777	14.0133198218464	5.99637557603637	18.6583243804489	18.4433869446457	11.5744280166709	62.6485761395206	0.057	0.2175	0.35875	0.491	-0.0925602571304081	-0.144206919472754	0.0262986341607785	-0.0708332814607841	-0.0331648347150021	-0.00508821374494013	0.0514595409337243	0.132281741772052	-0.0924714891847017	0.00959843590062403	0.107734712161681	0.046	0.182333333333333	0.317333333333333	0.456333333333333	-0.0461715993945725	0.0181180708872175
368	3.58882332738365e-13	9.22639163587372e-11	1.49927520279558e-09	2.5430485956026e-09	0.381585350377149	0.696672683836538	0.79447337437337	0.000784283427896756	0.00109088713486973	0.000633593598012046	2.23462440199484e-08	1.9346483562684e-13	1.0309084219642e-09	3.10712088055904e-10	2.11993537404528e-08	4.88533001013052e-09	64.3140735787747	68.3492847945381	70.6051856889608	71.3707738806843	0.765588191723509	3.02148908614618	7.05670030190959	11.2780630577063	10.6665785638652	11.6745941698628	31.2791875088606	93.7927220900566	0.0625	0.20275	0.35975	0.5065	0.00658795573573123	0.0128936380343486	-0.0839104674265995	0.0178039008711307	0.00306954895934009	0.0213201427426724	0.0711284740477389	-0.175636171110332	0.00575145373840781	-0.0382733250938604	-0.197176150591957	0.047	0.176666666666667	0.326666666666667	0.4495	0.0481474371527024	0.046770763159093
369	1.87402129430259e-17	1.41821522140069e-15	3.57968814339543e-14	5.92649594205337e-14	0.290385931988143	0.605719398816237	0.366954931805491	0.0601277301426569	0.000264985041304138	2.38487458260048e-07	1.68324893609551e-10	3.0949570745282e-13	4.29925632313516e-15	2.84159368593847e-14	1.22912468530804e-13	5.43393850755838e-13	84.567269289837	92.9060432468541	95.4055004493566	96.5233316511585	1.11783120180189	3.61728840430442	11.9560623613215	3.533857912862	13.3029770213852	26.6929713259451	40.8035748228267	92.7049548197795	0.05975	0.214	0.359	0.50875	-0.0810765764392116	0.0796336266405808	0.0205159549216122	-0.0042437796274745	-0.0332730602315728	-0.0267808096054467	-0.0209134222363338	0.0187181206111776	0.0711259368364286	-0.036153870582802	0.126189231874665	0.051	0.184333333333333	0.309333333333333	0.443666666666667	-0.0249406524233415	-0.0703187834573657
370	1.14238636263147e-13	9.53254440293563e-11	1.87763551617599e-09	2.28572985357065e-09	0.211130933915544	0.645572686491851	0.933263640925233	0.0756532413940672	0.0135053583107417	1.09393417647702e-08	4.15472696752591e-07	2.09823534871008e-10	4.74639645226739e-13	2.92105228219784e-12	5.26781303203721e-12	2.20209472711323e-11	66.6734032689419	68.2756397857229	70.066065900457	71.6297203904614	1.56365449000441	3.35408060473856	4.95631712151953	3.15589400852878	6.10167798225848	32.666735972738	25.6210940207038	77.3794158035365	0.058	0.202	0.36125	0.50225	-0.0611156758736261	0.00803537360171459	-0.0216440229769144	0.0118412295678709	0.00295562367765776	0.015638686655162	-0.0296836302611638	-0.122729045735374	-0.0337751456769744	0.0317954236970189	-0.00225327663748569	0.0498333333333333	0.182166666666667	0.306333333333333	0.450666666666667	-0.0269552649177525	0.0260587252309102
371	5.58555513323522e-11	1.444078804397e-09	8.98535252636805e-10	1.98389872553368e-09	0.70401080142949	0.0791125437106793	0.0793639572428986	0.159596516082445	0.000140963781380768	1.92737032241915e-07	0.00131543723603337	3.15096975163142e-09	3.02061513934776e-08	5.71241742218125e-08	2.19321269731045e-07	2.95476697009291e-07	53.8764977511601	62.1068600311264	71.8288570241275	71.9731900883053	0.144333064177772	9.86633005717886	18.0966923371452	1.97804497583502	14.4892218957175	27.1046174354469	10.3207373583155	68.822746024196	0.05325	0.204	0.36475	0.49425	0.00914078120379963	-0.0603806207776449	0.0531429092747467	-0.0625973090124635	-0.0230964782921149	0.0391514563557392	-0.308654560550863	-0.0835083221853174	-0.0429752203888381	0.0476712466571563	-0.167117021882443	0.047	0.173666666666667	0.3145	0.4615	-0.0607292967392227	-0.120502543831513
372	1.61557643575718e-09	3.28655284283311e-07	1.10959085040045e-06	2.2085962367616e-06	0.779628318676413	0.423009792108722	0.751185317950023	0.000838901031521409	3.5904320776509e-05	0.00493937678839721	0.000922995083197253	2.19597649350472e-07	2.14501825935867e-06	3.16195175070868e-06	2.06589654920722e-05	1.7468941732907e-05	46.8795728256155	49.5081233082819	54.3717505275054	54.4500404879218	0.0782899604164413	4.94191717963986	7.57046766230633	11.1531279548267	17.0764745911056	7.90150191852626	10.9759985461387	60.3495217827747	0.0605	0.22675	0.3455	0.48825	-0.0341293138403196	0.0340353378384021	0.0391101520922061	-0.0203233520953254	-0.00641962116232171	-0.00261079909782549	-0.00773450638325244	0.12201885501581	-0.000479599969078032	0.0724912617396831	0.215017839891169	0.0453333333333333	0.1925	0.3185	0.4545	0.0302252532383359	0.0289503974887721
373	4.8565023696193e-13	2.64405715360099e-10	7.22219393821538e-09	4.86918075258627e-09	0.0849082102759744	0.575491366558489	0.86663523222265	0.0605076523230941	8.35655185321623e-05	4.67174728153507e-05	6.71454254634689e-08	5.06901736026387e-10	4.47261201347675e-10	8.32668811034361e-10	8.37302058412079e-09	1.08501472965167e-08	63.6901799455809	65.9689813538571	66.8214460686868	69.7897999983034	2.96835392961657	3.82081864444626	6.09962005272246	3.52341501997626	15.4758643133991	16.5768641856594	29.1453869492216	75.2658985565459	0.0565	0.207	0.36	0.5015	-0.209105642056808	0.0113463782585884	0.103505629733921	0.0376047955481494	0.0187792611956066	-0.0126947255124437	-0.120734383591523	0.0379958095211484	-0.0508738971985706	0.0483715350764218	-0.219742448158055	0.048	0.1755	0.320666666666667	0.4465	-0.0305431689955724	0.0237719521596869
374	1.2906004092087e-11	1.66476548201215e-10	4.6669445407849e-09	3.60943042832601e-09	0.104013332424312	0.622912833366137	0.255512958838765	0.00591962183892342	4.23582757886372e-06	0.000133591973856736	0.000272204132130658	9.90517505105995e-10	1.13374979614454e-06	2.68266051981715e-06	1.10944297702832e-05	1.90460129596839e-05	56.912468099079	67.0162341384421	67.8764694270576	70.5193723253033	2.64290289824567	3.50313818686118	13.6069042262243	7.57460903586252	21.1550538092433	14.590419932465	13.2525857429227	71.5962157210413	0.05825	0.2245	0.35925	0.48975	-0.0441124436122214	0.00197427349744755	-0.018506089232356	0.0215384005818905	0.0091758861923423	-0.0195672381288122	0.00798351202982226	0.028811803882494	-0.0904104353866748	-0.0337585387734646	0.352559959226465	0.0458333333333333	0.186666666666667	0.322333333333333	0.452666666666667	0.038747023155496	-0.300569206819123
375	3.3761691007414e-12	2.15613150291785e-11	5.02417517553993e-10	7.16537549707348e-10	0.26939830670823	0.728627541655571	0.194372627543318	0.0961671630979399	1.15708368869241e-06	0.000298822920557119	1.20230323972112e-05	3.47172984791446e-08	2.73573583615305e-07	1.14261640903975e-06	4.28018620704447e-06	1.20241611718702e-05	59.6863912276385	71.6193890431168	73.2136291317947	74.4334372778758	1.21980814608105	2.81404823475896	14.7470460502373	2.76798478352521	23.6472962039297	13.0777579142596	19.1596152119855	64.9605736557002	0.058	0.2305	0.3535	0.49325	0.0813511570108736	-0.0367269994064092	-0.169820774986263	-0.0151173471366093	-0.0236830635783246	0.00494662925151061	-0.132625660039636	-0.155987697915519	0.0363367401185654	0.0583095292314041	0.117432436680784	0.0503333333333333	0.190166666666667	0.318666666666667	0.448666666666667	-0.164206070017173	0.0377466289419513
376	1.53919216892705e-09	5.90789450547185e-10	9.1701061799747e-09	6.49607576305864e-09	0.0917907826847613	0.423016411873651	0.0235708769593487	0.0806093803197262	9.24105397919426e-06	0.00289782319617774	4.95993154653165e-05	2.11505327808501e-06	1.15280830933295e-05	1.94894039396847e-05	4.55520776011914e-05	5.35017078401804e-05	46.9805692328446	64.143894702298	66.2430744322482	69.0857582613025	2.84268382905429	4.94186355900456	22.105189028458	3.05257225129981	19.6622178604412	8.87071060205744	16.463363652274	54.5621893515688	0.05625	0.21525	0.33775	0.4925	-0.0295565027171191	0.0403167974384907	-0.0524565579962702	-0.0302713511429623	0.0273654731330761	0.0461366468093132	0.0437958122348823	0.14044123000934	0.0908846779888471	-0.0449624915375972	-0.250220189731771	0.0483333333333333	0.179333333333333	0.309333333333333	0.451166666666667	0.0167733387740672	-0.308867439605302
377	5.30794758196082e-14	1.15256523682119e-11	8.26139179639276e-11	1.95917729377162e-10	0.808353547657729	0.477145152532703	0.595013349774437	0.550952597113183	1.64921535239019e-06	2.68523798761771e-08	0.00030140386511716	1.56483085914874e-10	5.17679773721515e-10	1.02632713876234e-09	5.37560362689543e-09	7.69283947819018e-09	68.2518510758528	73.0227599044156	77.4844302339989	77.5432610314965	0.0588307974976487	4.52050112708093	9.29140995564376	0.355613390828694	22.9656563231438	30.9226195321007	13.0616495953855	75.9781117246234	0.059	0.2125	0.358	0.494	0.00994012328455952	-0.124143683824875	-0.013582287082517	0.0141152447555639	0.00953264961356547	-0.0345114650270752	-0.0499768502924635	0.129013690612598	0.112831034693808	0.0469755940912821	-0.113511990807856	0.0561666666666667	0.174	0.304666666666667	0.457166666666667	-0.0620445284732054	-0.0649909281226646
378	1.07073231207721e-15	6.01526495242653e-13	9.84798566644288e-12	3.64751004485931e-13	0.00169005279500501	0.0260982923256668	0.139315944071511	0.00607133099125067	3.97987097695495e-09	4.17551073144644e-06	0.000248253278983683	1.31849729626616e-11	1.47452965411057e-09	6.78513714261694e-09	1.56031589986886e-08	4.14393181069874e-08	76.2750300957268	79.5993322718277	82.4652067978022	92.3241813652057	9.85897456740349	12.724849093378	16.0491512694789	7.52900857186614	34.6335521701149	21.182540266389	13.4253002640926	83.9428538998773	0.06175	0.2275	0.364	0.492	0.00946836689231842	-0.0212221860511084	-0.00431201015886101	0.00822804028796066	-0.0083088522943261	0.0198040915503994	0.027758410889446	-0.0421145895816662	0.04524244690634	0.0397703969896899	-0.294883532543017	0.049	0.179333333333333	0.3195	0.454666666666667	0.013590994462925	-0.0205800237338154
379	2.17247057352811e-10	6.77231715430207e-08	5.85863054637161e-07	6.59645740473206e-07	0.209770973943239	0.502027045132335	0.837861523868492	0.0408608746174014	0.00549964110098957	2.93895750692002e-05	3.95013613895624e-06	4.74998961784238e-10	7.14925901150541e-09	2.83344319612845e-08	1.3349956535198e-07	3.56117602187591e-07	51.0563879767433	53.2217017281	55.9853805233215	57.5583867455207	1.57300622219918	4.33668501742068	6.50199876877741	4.18177542006424	7.70735057412639	17.4568990352709	21.2888931614743	75.4220447760032	0.05475	0.2005	0.3595	0.4955	0.0233592470075068	-0.00927916536480355	-0.0324037353495275	0.00327399360391843	-0.0135871865871661	-0.0204044770468359	0.155819892235399	0.0878717341663879	-0.098120764903723	-0.0348898041058952	0.238673886906984	0.0456666666666667	0.178333333333333	0.319166666666667	0.4485	-0.0995305941063113	0.0243952095507879
380	7.39006684940309e-10	1.30098796429156e-08	6.86964189775491e-08	1.1265353269372e-07	0.400980007184409	0.419372910921664	0.260814677168426	0.122335630204871	1.45051725474647e-05	0.00261223564118248	1.7311022297661e-05	4.47128215214866e-07	1.96764341756632e-06	8.38128393174227e-06	5.94936918963714e-06	1.78601884138953e-05	48.5094550312642	57.0560857218588	61.3221625096776	62.0275479390184	0.705385429340822	4.97146221715957	13.5180929077542	2.3871608431291	18.8015167514168	9.06026886174368	18.4643738207305	58.5490490872341	0.06275	0.2155	0.34675	0.48975	-0.020156135979623	-0.000394734573770443	-0.129565725032121	0.00728944335734633	-0.0027586084248773	-0.00777785378800445	0.0108382895353547	0.050693943863124	-0.102138609978737	0.0457777244460207	-0.266503936794747	0.0553333333333333	0.180333333333333	0.317833333333333	0.446	-0.0980570336179258	0.0197701533699121
381	2.38436381807426e-15	3.25257073710915e-12	2.52443461186091e-12	2.50759922714953e-12	0.137197894947514	0.0349465130448158	0.280128061190719	0.000303746351138123	8.05513023978452e-10	2.70217550492337e-05	0.00694027327922491	2.02939704377997e-11	2.30122221750791e-11	8.83468500397678e-11	1.03342165837728e-10	2.62149160938623e-10	74.6314077686766	75.8481272531935	85.6274590164976	87.8365679764975	2.20910895999987	11.9884407233039	13.2051602078209	13.0471494912299	37.7467379882801	17.6166125659784	7.28836182024861	82.9261752483206	0.06625	0.22275	0.359	0.484	0.0338448005382535	0.0227490299779193	0.0127241369002789	0.000229368884848387	-0.012160903173032	0.00671405580409526	0.058799577477518	0.0886612815528447	-0.0382829098510435	0.0355301767410124	-0.0855481324852462	0.0491666666666667	0.173	0.3185	0.4565	0.00805981675549568	0.0101530137239154
382	2.49472105789241e-14	1.65386681509989e-12	4.43967469957542e-11	2.20356882689229e-11	0.0516294383190371	0.371498642754727	0.298179628512047	0.000108498854732511	7.58383113450423e-05	3.87306263137268e-05	5.48171280072444e-06	3.45037748738839e-10	9.39837158145968e-09	4.27649032065695e-08	1.48559088563834e-07	4.5657178409368e-07	69.8056610325148	77.3537179722989	78.9440749159257	82.7318109018015	3.78773598587577	5.3780929295026	12.9261498692867	14.9827432328016	15.6593102525421	16.9326031632663	20.6611464945527	76.18898560057	0.06075	0.2095	0.3515	0.5015	0.0108776117910962	-0.110232809508671	-0.00710564291679881	0.0284058978635783	-0.0743762523162965	-0.0171780794366858	0.0114485292959482	-0.306117808077539	0.0237775279270767	0.0122507486608148	-0.320715102921256	0.0433333333333333	0.177666666666667	0.312	0.455166666666667	-0.220673010862809	0.0161009841238767
383	1.30646700507466e-12	4.55600102989224e-10	5.8846863343235e-09	3.63134038149078e-09	0.0741834042001488	0.329231075939155	0.635107099337786	0.855474997515794	4.17883717312902e-05	7.14691960900648e-07	6.56193059700095e-06	5.18450137339584e-12	3.11347230537752e-10	1.32012979368142e-09	8.54793472578354e-10	2.56016758678628e-09	61.6478250770597	64.7344938478782	67.3166990562968	70.5046398338964	3.18794077759958	5.77014598601818	8.85681475683668	0.0331739865814598	16.7883818105201	24.5751027387269	20.3168745313815	86.1362233022602	0.0535	0.21475	0.363	0.49525	-0.0208069929979638	0.0463608891389229	0.0834744232549801	0.000329797575820409	-0.0150710429682965	-0.000143248792901362	0.0109325134142423	0.0530759542701183	0.105584129922627	-0.0339463391064885	0.333356645641385	0.0526666666666667	0.1815	0.315166666666667	0.449333333333333	-0.215407257024596	0.00650329701112176
384	6.68683007727442e-19	8.16728839904063e-16	3.54805005394456e-14	8.68697916368541e-14	0.641884070644632	0.909401474125566	0.961790315202709	0.00282597777020071	4.93064130196071e-05	9.61864834726191e-09	1.00913955340869e-08	4.60212504026231e-16	8.09853271638605e-15	1.16145849879585e-14	9.57283391426087e-14	9.92971365891841e-14	91.3851234176982	94.1104883488006	95.4257433821986	95.6420299257734	0.216286543574824	1.53154157697281	4.25690650807519	8.9165505310466	16.4745925925799	32.916839454052	32.8235672602659	105.268375820964	0.062	0.21975	0.3665	0.51275	0.0180840294444397	0.0134206983973915	-0.0248657957436059	-0.0221963771102415	-0.00600632773892237	0.00323209740235537	0.046932593637629	0.14158210390452	0.0502910223244787	-0.000203592105426014	0.0490299118308392	0.0481666666666667	0.1865	0.311166666666667	0.454333333333333	0.0217019252244237	0.0255003986168429
385	2.89878839849404e-12	1.70185717154811e-10	3.92877718944796e-09	3.31108166797986e-09	0.118445753773667	0.584027579819667	0.466336819966795	0.0190033189870071	0.0402530059842172	0.000930577688163478	5.40004018579364e-10	1.18782669068344e-09	3.55752744992398e-11	1.01676296350068e-10	4.84657274735164e-10	9.80151867515424e-10	60.0014786257234	66.9663991130801	68.2915753104826	70.7293287309003	2.43775342041772	3.76292961782019	10.7278501051769	5.50121008764654	4.20718831733393	10.9608370950264	38.5270368043002	73.2144314623756	0.06	0.20375	0.3495	0.498	-0.284273513326868	-0.0820188514335905	-0.0127109926808284	-0.0591275120334516	0.0345367809148894	-0.0189578692378417	0.00715349706024165	-0.0538823196293875	0.0494650225114827	0.0475384854424461	0.336803190821635	0.0491666666666667	0.187166666666667	0.317666666666667	0.434833333333333	-0.166881726034047	0.0461517453025161
386	7.93840059923952e-15	4.9286485061671e-12	1.40484789686861e-11	2.28196077133209e-11	0.314313536810815	0.171876977143553	0.487011931656495	0.00534196947607106	1.64462736738042e-05	2.03586876195136e-07	1.23624921002113e-05	8.02479477181239e-11	2.54395755889467e-10	1.26542655704889e-09	3.35479534289557e-10	1.21668106202795e-09	72.160292521934	74.9212713321031	81.6368075076316	82.6492703648182	1.01246285718662	7.72799903271516	10.4889778428842	7.75987373817861	18.5620446280645	26.9987518957369	19.1064725061515	79.6701522002371	0.064	0.2215	0.35825	0.4895	0.0316015533125213	0.0504618342507008	-0.0982498986964346	0.00103858977404956	-0.00852459208292643	0.0103157453353226	0.247854647529891	0.17438367786738	-0.0671431174893339	-0.0192817969880796	-0.00133657921863837	0.0508333333333333	0.186166666666667	0.308333333333333	0.445	-0.0842013781111493	-0.0323371268351119
387	9.01738516165232e-20	2.3843221526423e-16	3.93856154249608e-15	1.79912732791405e-15	0.0427596873409372	0.171590213640376	0.617499525396158	0.00130093969158054	4.66523445707105e-09	1.26017136501433e-07	1.34288909059846e-06	5.1841365203797e-16	8.9417388301587e-12	4.57580692818855e-11	1.39149242334627e-10	4.87882088438061e-10	95.478055115178	96.7928580680455	100.420766565083	104.525644130539	4.10487756545626	7.73278606249369	9.04758901536115	10.3411920525523	34.3242868804427	27.9264225242332	23.360778510727	107.354195890544	0.06275	0.226	0.365	0.49975	0.0271306232549915	-0.00671340808147317	-0.0114540278182418	-0.0332055868463263	0.0248252225474516	-0.0132166705685139	0.0546581729265773	0.0207394617294512	-0.0529464921477303	0.0295744774060873	-0.165227152049888	0.0478333333333333	0.178166666666667	0.314	0.4505	0.0418313050516664	0.0146529143472492
388	1.13054454964227e-14	4.18228222662944e-12	4.0173383387399e-11	6.77712716613633e-11	0.344656075618937	0.442803480210031	0.655249695166802	0.66166473786423	0.000439436042294995	8.42518894525441e-09	2.26033749115534e-07	2.38294721163745e-10	3.4489509429538e-13	1.75733240623699e-12	9.23918828874793e-13	3.36902321707622e-12	71.4334484708597	75.2876166311398	79.1785999662607	80.071635333501	0.893035367240373	4.78401870236121	8.63818686264131	0.191507682399788	12.3565752994091	33.1744135099798	26.7966079114794	77.0752132471202	0.054	0.21325	0.37175	0.49	-0.00134772114120553	-0.190516153609482	0.0922314991812816	0.00540766287117226	0.00466617562949329	0.00708089677474426	-0.142539234712937	-0.0328843257822802	-0.0812114653406133	0.039058912835405	0.137588801039796	0.052	0.184666666666667	0.316	0.437333333333333	0.0133204591317981	0.00191157028048012
389	6.30567930386146e-12	4.36229360275802e-10	7.37455152073914e-09	1.5308552513e-08	0.645178787944831	0.828056095549736	0.659834319497907	0.00463931676505209	9.51778835003671e-07	0.000679302253757988	0.000168815321124853	1.25402723400852e-08	1.74246100040355e-07	6.94476309242574e-07	2.49642982383663e-06	6.78298815489948e-06	58.3946474270197	64.8331759080174	66.7709222686826	66.9829550335198	0.212032764837204	2.14977912550239	8.58830760650017	8.01493388320705	24.023280897225	11.5450403667546	14.1497969791853	67.4735318780916	0.059	0.21575	0.35325	0.494	-0.292967666845989	-0.112369285917453	0.0621029535077224	0.0163920337033857	-0.0312549342896263	0.00696244127935266	-0.288000517435162	-0.0321526301362679	-0.138580293801562	-0.00319606988215672	0.21374321310463	0.0461666666666667	0.176166666666667	0.3205	0.455666666666667	0.0184119109364574	-0.0876082236389296
390	3.54587137013296e-10	1.49943677485514e-07	3.0658103631589e-06	6.06833671420403e-06	0.855010356763426	0.993746841806766	0.999146359528414	0.108410914221188	0.0121889006387204	4.00027700757629e-06	8.31365303399851e-06	4.81537845205122e-08	2.38576444560345e-09	9.71331946833083e-09	2.74790217437763e-08	7.68228488058407e-08	50.0377796053654	51.3586791266644	51.7781806464627	51.8115706751996	0.0333900287369033	0.452891548535263	1.77379106983426	2.57723456296026	6.28318262403263	21.264714551744	19.8643447397808	64.1485300013539	0.0595	0.2075	0.34875	0.49775	-0.149553645500781	0.00644065131125289	-0.00393639525028607	0.0158028490013275	-0.00517474274614301	-0.00341661687549404	0.0990172996207124	0.108727669213283	0.10570038094968	0.0324969218749039	0.0158296324605228	0.052	0.187166666666667	0.304666666666667	0.452333333333333	-0.0239214944026625	0.0320188146625764
391	4.88428153838687e-11	4.20561271850692e-09	1.23258081428395e-07	1.30980874649639e-07	0.183146416921452	0.850367990577828	0.757713218794057	0.235398509425505	0.000130799866043661	1.31860072424382e-05	8.99261634240906e-06	1.947498034894e-09	7.28385876801698e-09	3.0928284654026e-08	6.75331720332046e-08	1.99122468258744e-07	54.1547560456966	59.658435334597	59.8776815275633	61.6495871667357	1.77190563917247	1.99115183213871	7.49483112103917	1.4079409424894	14.6302246866017	18.9834084186114	19.7142950952293	72.0180774967764	0.05225	0.21	0.35575	0.49875	0.00670549237378351	-0.0719743112120274	0.0645399446288656	-0.0295489886892061	0.028618967764126	0.00742047423438965	0.0188740225349556	-0.020129250407309	0.0283774439940288	-0.0202140344373592	-0.135249552351997	0.047	0.179166666666667	0.313833333333333	0.4535	-0.18850830786109	0.0180733196216004
392	2.57845726757388e-14	1.23094869435797e-13	2.87392215865857e-12	3.27113308545104e-12	0.169437803923285	0.53420884143327	0.0945308609624924	1.59456742016333e-05	0.0450717501087404	3.86813982803134e-06	4.82132203864038e-07	8.47484537674851e-12	2.21055029919173e-10	1.13261773644535e-09	3.12643238620909e-09	1.08063990431088e-08	69.7377396472366	83.1086107982774	85.3270451278586	87.214955459378	1.88791033151938	4.10634466110059	17.4772158121414	18.6209716915555	4.01595278035529	21.3291044526977	25.3340110929475	84.9826320835108	0.06925	0.19975	0.3645	0.49475	0.00754295151166883	0.00587361425589853	-0.080598725986485	-0.090101811912576	0.0339236886428021	0.00631842489826674	-0.165199280203246	-0.146352584656832	0.167267499212059	-0.0221141426213578	0.268447943231831	0.0486666666666667	0.183666666666667	0.319833333333333	0.4435	-0.25416013879121	-0.100544734410515
393	5.12352390943795e-16	2.98120939790778e-13	1.0070617466399e-11	2.15361440312662e-11	0.541465307540466	0.897356689512695	0.931240658117833	0.0768303272811013	8.25028788853932e-08	2.91740091165463e-06	1.97280937169364e-06	5.69561660328002e-12	4.01546251303251e-10	1.23570475108577e-09	5.57519586680057e-09	1.19033530973956e-08	77.7874768026377	81.1539793647171	82.4131166181905	82.7859473463759	0.372830728185363	1.63196798165882	4.99847054373822	3.13070884544049	28.7464061379396	21.8701291094585	22.6213420247277	85.9157132788292	0.05725	0.2245	0.36025	0.49125	0.00332662002128304	0.00343101609224185	-0.00441139637490383	-0.00774215324506354	-0.0297888338701702	-0.0295119731682039	0.0089394932469692	-0.149134575339262	0.0137831429779924	0.00424597353117327	0.0350497240850274	0.0491666666666667	0.180666666666667	0.315166666666667	0.442833333333333	0.0484400666549106	0.0446866286744204
394	2.23011445900465e-07	6.6505634197236e-06	7.08769520365308e-06	1.03217978890587e-05	0.372297561610259	0.149941571357941	0.240873667074116	0.0655256145691488	0.0338254005450831	0.000426728917722232	8.53000717129566e-05	6.53167427577722e-08	2.1606550524201e-06	9.02602111374367e-06	2.31116894035235e-05	6.54223545682284e-05	36.549687084349	42.2927472782612	49.61306460778	50.4090460934822	0.795981485702214	8.11629881522094	13.8593590091332	3.39169353892157	4.50350764004907	12.4113646355509	15.4370358562701	63.3897118873621	0.061	0.2095	0.349	0.487	0.0149537958444589	-0.201466449936418	-0.0574706233559543	-0.032353459113031	0.00673152771987268	-0.0262589366235533	0.0845388827791125	-0.161479761766186	-0.0217256089625609	-0.045089786611372	-0.190054344235291	0.0523333333333333	0.192166666666667	0.315166666666667	0.447	-0.0222303801825605	0.00946151225199544
395	1.81542872937972e-12	1.28764190121362e-09	1.06263742906221e-09	2.42167875603609e-09	0.804708094442631	0.104341115952758	0.484207338996264	0.00393544926098085	9.16859986691567e-06	0.00185911088577329	1.40203611005738e-06	6.89350962824541e-11	1.56708325785391e-07	7.36046151342399e-07	1.41043848298011e-06	4.51042265691996e-06	60.9683696237189	62.3686847293575	71.4283652735176	71.4895020901531	0.0611368166355533	9.12081736079563	10.5211324664342	8.31336133769628	19.6772589937518	9.68368801897122	23.2778747354732	80.0311976979588	0.06	0.22525	0.34825	0.5005	-0.149094898501892	0.0346600801582982	0.0156545274491031	0.000400202389636129	-0.0242832102853566	0.0126395857393696	-0.18859226789856	-0.210162821042219	0.00629763812189333	0.0168484519177544	-0.10170425991803	0.0468333333333333	0.188666666666667	0.318333333333333	0.451333333333333	-0.0191513358652262	0.0550695846332108
396	1.39749702750539e-09	1.67832756857542e-07	5.31477560361126e-07	8.64884275014871e-07	0.425494640605594	0.329040261118129	0.559044945139654	0.813018390253177	0.000426793300927679	1.25333329531033e-05	0.0001499422644315	3.03547403870662e-06	8.86424913639659e-08	4.22303348579509e-07	8.83911494327672e-07	2.85933342326282e-06	47.1819240312034	51.0936013551036	56.2305120282981	56.8656013466243	0.635089318326209	5.77199999152072	9.68367731542094	0.055948294873815	12.4110829057227	19.080279011956	14.3729324417145	53.6239308274828	0.05375	0.21525	0.35775	0.48375	0.00428986591398918	-0.167928859365324	-0.00967575764514458	-0.035782135374986	-0.0660458260880194	-0.0191358219190766	0.0166369577517671	-0.0494616359959293	0.149864099209652	0.0663646213169717	-0.056867053095628	0.0526666666666667	0.1865	0.315666666666667	0.445166666666667	0.00802832234171895	-0.0275746985733648
397	1.3015285924273e-10	9.90070621324121e-09	3.36887013480651e-08	3.99357235410026e-08	0.214526742859417	0.226180104211627	0.327782064686417	0.0665370824240393	2.35371683456567e-05	7.09234263991222e-06	0.00106965772122937	1.12381529326081e-07	2.84791045164019e-07	6.6034426060815e-07	3.92363198042253e-06	6.26239946866269e-06	52.120764530242	57.6869966063023	63.0726758105011	64.613287745422	1.54061193492089	6.92629113911971	12.49252321518	3.36644762152355	17.8792646792444	20.1681671566184	10.7029339133933	62.0336050102712	0.06025	0.21175	0.36325	0.4895	-0.0790231099712566	0.0225211905863149	-0.0251717952781938	0.0172971166332211	-0.015934556340775	0.01584954418325	-0.0199798811174673	0.0807500589876305	-0.00394271987050127	0.0540312743190143	0.269453123335509	0.0516666666666667	0.177666666666667	0.319833333333333	0.456166666666667	-0.00139754751450891	0.051467055075127
398	3.36425246320837e-14	6.47223162884706e-12	2.17960936548913e-11	4.95057502298641e-11	0.649840381623562	0.260231022173618	0.392368482643923	0.104200580485834	0.000206462055573728	6.41030251177528e-10	5.55613303084723e-05	3.09990032186523e-12	3.44716064476378e-12	1.40107435969308e-11	9.26839858949699e-11	2.55672492660255e-10	69.1903924095823	74.3129800878378	80.6107126088464	80.8168140322014	0.206101423354994	6.50383394436358	11.6264216226191	2.64004518164938	13.7713394542661	38.1923566686346	16.2482349897109	87.3407499467422	0.0555	0.211	0.3785	0.4815	0.0237276785339949	0.0143020722203634	0.0443675145332619	0.0296254008042041	0.0379649057660897	1.15147984218144e-05	0.178103559630414	-0.17156744831938	-0.0540462766536438	0.00839928892282945	-0.104213553398312	0.0481666666666667	0.181	0.3185	0.4405	-0.216203957959656	0.020065245239861
399	5.31182433505746e-09	1.0567424888274e-07	2.12757317375078e-06	4.28647139784312e-06	0.924388231634848	0.990457445883294	0.683602415338407	0.9557608592435	0.0108915347653872	4.77733826404302e-06	4.04859024483445e-05	5.73509064481961e-06	1.3070994887182e-08	5.41776290072071e-08	2.51596588557954e-07	7.03563686441235e-07	44.3947387562876	52.1801585900175	52.7143148072792	52.7233222569994	0.00900744972022949	0.543163666981854	8.32858350071183	0.00307736241938983	6.4829292198192	20.9245450978178	16.8484724337923	51.9600311611846	0.05125	0.208	0.35925	0.497	0.082277491294551	0.0103138443359709	0.078699285257319	0.0114562316578348	-0.0302589097001743	-0.00304811008985665	0.00815482585184179	0.00445445369355896	0.08367497284181	0.00228470229729635	0.0565718752925306	0.0515	0.187333333333333	0.315166666666667	0.455166666666667	-0.0325971510897968	0.0123578524577309
400	2.7100957514107e-10	2.06200003086076e-09	2.72560445110938e-08	5.92791196140489e-08	0.841128230574198	0.800540656878381	0.291068645175048	0.00108111848293151	0.00733627146841685	1.47085984881273e-05	0.000119367763529406	0.000135361977627003	1.13740626584371e-07	4.8055603072913e-07	1.54738578902819e-06	4.42302844233912e-06	50.5967481564003	61.2924937490243	63.5911883953595	63.6313688172595	0.0401804219000041	2.33887506823521	13.0346206608592	10.6832176546341	7.18873420958516	18.7749554503334	14.8026481285233	43.4221374584015	0.06225	0.20425	0.355	0.486	0.0209056392309904	0.0909413495608779	0.0155168877151354	0.0113272271070427	-0.0127491227042785	0.0313478876548804	-0.0384368380927622	0.077343393927498	0.015989443982309	-0.0117894656329758	-0.156481317832621	0.0471666666666667	0.182666666666667	0.313333333333333	0.446833333333333	0.022948930453312	-0.176759203249158
401	2.83749129156828e-09	2.27697742850636e-07	3.65751955793188e-06	6.45690304909671e-06	0.569254036642487	0.937654766386533	0.877084983369928	0.0191877114720861	0.00568381838051748	0.0601511516023383	8.07213886155162e-08	1.37449306495126e-06	2.6920113519702e-07	5.54121504103904e-07	7.44908032855343e-07	1.13812151741954e-06	45.7044458825403	50.3749840597447	51.3243537161616	51.6482859626994	0.323932246537879	1.2733019029547	5.94384008015913	5.48432643627712	7.64790840330352	3.53321210107788	28.7886836196649	55.6756126181807	0.05925	0.20825	0.34275	0.502	-0.189567788892877	0.00493579026964846	0.042583805475558	0.0045490201574441	-0.0219195558526216	-0.0250522739895794	-0.00125012576954617	0.0214468339075144	0.103006266340365	0.0343390457504002	-0.0406393139138233	0.0485	0.185833333333333	0.324666666666667	0.447333333333333	-0.0938941879612478	-0.121505442189973
402	6.34988397312486e-09	1.11199545475569e-06	1.552277971033e-06	2.97581604527934e-06	0.691961689311857	0.215756794651147	0.561750878018825	0.0137015904672923	0.000678689818906376	3.86947436758653e-05	0.0023894162339033	6.80592168944723e-07	7.5744112739503e-06	9.39537407505094e-06	6.15288608615173e-05	5.75556216397222e-05	44.0215852951442	46.6093102457016	53.5186295590174	53.6755994894993	0.156969930481864	7.06628924379766	9.65401419435511	6.07619079445794	11.5467173126399	16.9343627331891	9.22339836538231	57.4785541510369	0.06425	0.207	0.35425	0.48125	0.0235463262312129	-0.0224326273793928	-0.0782566609477317	0.0106325950160225	-0.0388362795062876	-0.00429943967613594	-0.170278397500388	0.183947722583377	0.0961484059672783	-0.0131059218014049	-0.109057414427709	0.0525	0.179666666666667	0.314666666666667	0.450333333333333	0.00156806880293308	-0.0819184065863242
403	3.25134025066501e-08	2.0548594833312e-06	1.61145972983825e-05	3.09861478185764e-05	0.963130253921365	0.801777704863976	0.809807454384594	0.581599242665959	0.289622355849279	1.07307636207548e-07	0.00082736322832208	3.00978602838956e-06	6.99610082457825e-09	3.56572560064048e-08	4.16208936120475e-09	1.53994306307343e-08	40.6006726191408	45.1364476423623	47.4648062305641	47.4669430580616	0.00213682749745203	2.33049541569926	6.86627043892076	0.303656354692066	1.12137601184077	28.2374589399769	11.1788211640269	53.6460548572856	0.05725	0.20075	0.36425	0.49475	-0.282179823402676	-0.1368329197083	0.109785651834932	-0.0427008875288303	-0.0107771682923682	0.0165038275120182	0.041116603161138	-0.194912036984545	0.0339934750288535	-0.053155092060346	-0.0750963355722439	0.0546666666666667	0.192166666666667	0.313	0.460666666666667	-0.111544859963629	-0.016210176643578
404	8.94279057862183e-11	4.85705109205884e-10	4.68528888668571e-09	1.0583826851351e-08	0.879257048102535	0.653695210995616	0.182947076822646	0.183927913297447	0.000318607660772805	2.27101990915265e-06	8.0734260460005e-05	2.50171859059373e-09	1.35992414106142e-08	6.60221682450377e-08	1.59547492994369e-07	5.25039322126098e-07	52.899905570237	64.5891257614567	67.8670055050607	67.8900824893935	0.0230769843328744	3.30095672793686	14.9901769191565	1.76559709396315	12.9577041080502	22.350938939413	15.5410191844912	71.4105603606067	0.058	0.21325	0.35575	0.4935	0.0302901063045309	0.0432619271603295	-0.0567023408212965	-0.0113851967932198	0.0487094906533081	0.00520220058534376	-0.0841128570247108	0.0364475015906842	0.173208887093675	0.0463861586305781	0.0138887551765105	0.0518333333333333	0.184	0.310333333333333	0.453333333333333	-0.126242162460966	-0.0985650596766521
405	1.36939249175111e-15	6.38613027358579e-13	2.1775078142053e-12	5.12500653128834e-12	0.660020454541331	0.24419985536548	0.495399112370424	0.000718637919370421	5.38737683058529e-06	0.00038291015099974	2.58393076199549e-08	7.93849615324854e-15	9.89003414010323e-10	3.15387733251586e-09	6.87801867770075e-09	1.50381716113973e-08	75.7700364621778	79.4666853918388	85.9697868683725	86.1632856158976	0.193498747525155	6.69660022405878	10.3932491537198	11.4404136304593	20.69438436975	12.6137957381379	30.9972590619691	101.137522869795	0.063	0.218	0.345	0.50775	-0.199079055461188	0.0245919452717504	-0.116865498365088	0.0230419039900537	0.00522324655430718	0.0298816759499207	-0.0529416599574221	-0.219682015534248	0.0138627615993313	-0.0949627124312675	0.106271269448489	0.0473333333333333	0.181	0.311	0.451	-0.0273189143116953	0.0545594419093751
406	2.70274979755292e-16	5.16531859951135e-15	8.43531754468237e-15	2.12933375307653e-14	0.668986024643299	0.117425332989393	0.0484874130203786	0.00360477657520981	0.00070646005356893	2.07217315892369e-06	2.5753251362907e-09	6.64853634406484e-17	6.75036253106812e-13	3.61365160890452e-12	2.66822243110281e-13	1.03557250380004e-12	79.0992363069017	90.0793615487128	98.6939214859813	98.876711975674	0.182790489692707	8.7973504269612	19.7774756687722	8.47289308079871	11.4721736143529	22.5269377323093	35.4811367867733	112.001837486923	0.06425	0.21025	0.363	0.5025	-0.0191470366413533	-0.110319523568037	0.045812665085328	-0.00420279144986126	-0.0866126945847996	0.0226532602171588	-0.0584133142994492	-0.176878924188673	-0.1311310147779	-0.020400715135529	-0.385238628864957	0.0505	0.182833333333333	0.317166666666667	0.441833333333333	-0.0974497075416181	-0.0322661011632462
407	3.52982187963554e-14	3.95995173326337e-12	8.70906817702397e-11	9.16484799679395e-11	0.157912458802898	0.557384400322033	0.506918794017567	0.0052050047068478	3.69840081902186e-08	1.20829185768957e-05	0.00052296181035325	3.66847195777131e-11	1.63715713040429e-08	4.87049134807471e-08	3.00679759170784e-08	6.63949021906278e-08	69.0915298198015	75.4094406154036	77.3601791070978	79.3542828382997	1.9941037312019	3.94484222289611	10.2627530184982	7.80679812440121	30.3014984309084	19.1501313850567	12.0319555521728	79.3916339476132	0.06125	0.221	0.358	0.4885	-0.0396027522332663	-0.053700146134989	0.0184928635442735	0.0203137455504819	0.00700161362860035	0.00201546837788584	-0.288872245590089	-0.0424418386479266	-0.0353284642722487	0.00790183004849432	0.00209963556101115	0.0483333333333333	0.176333333333333	0.315833333333333	0.453166666666667	0.00780527984851241	0.042392266858445
408	5.39363816628392e-13	1.11711688367374e-10	3.67395111763865e-10	8.45913742836058e-10	0.782304400875599	0.29510179379806	0.480844554549846	0.00482099834129979	0.00877031212715817	3.38647711736373e-07	2.44697439713354e-06	5.60063021385655e-10	9.67222095601223e-11	1.43659654856256e-10	1.89936500312964e-09	2.05087917264602e-09	63.4737772021908	67.9176376039104	73.9572116415511	74.0335628692555	0.0763512277044356	6.11592526534514	10.5597856670647	7.94539164992511	6.86901208996642	26.0157253725902	22.2076455884035	75.0262112703208	0.06025	0.20775	0.36475	0.4955	0.00487158881499679	-0.05578885866855	-0.0118355973274059	0.0376986951519514	-0.00427231092238349	-0.0386288453627357	0.0378318139511426	-0.155628370360945	0.00164948448452282	0.0259673880606342	-0.274605299992121	0.0473333333333333	0.1865	0.3155	0.4475	0.0347670060714837	-0.0401838092662721
409	4.02444416670781e-14	2.85570469954944e-11	6.62769819761323e-10	1.49692949281653e-10	0.0176433009505278	0.206401923956567	0.588332512310289	0.524049972487636	0.00172809609530489	3.46131467056544e-05	1.04326575448262e-10	3.82596503428824e-11	1.14875016039765e-13	5.55991372588385e-13	8.24245087522033e-13	2.7233774139176e-12	68.8216439494645	70.9887161568986	72.5544158096818	78.1856404844802	5.63122467479843	7.19692432758166	9.36399653501576	0.405915457070478	9.81802714791229	17.1460334711192	41.7386414665834	81.4273481830264	0.058	0.21025	0.3545	0.5105	-0.0159301131678457	0.05180640904731	0.145855469221025	0.00896879761462416	0.0429118963742938	-0.0191866865382735	-0.154726639808184	-0.0348473841342571	-0.0982529643476064	0.0205205958609054	0.209066680505282	0.055	0.184833333333333	0.314666666666667	0.444666666666667	0.0446453199187584	0.0272417791504851
410	1.26740903789089e-09	7.0154996032596e-08	5.93837401144479e-07	1.14493025251215e-06	0.659188159563027	0.698965922017968	0.644011626510722	0.0383852969236083	0.0243319743316119	3.08722746729927e-06	4.93332850539854e-05	2.05911612263756e-10	7.60884169802881e-09	3.86979318633171e-08	8.74819792045275e-09	3.18484460792895e-08	47.38560594304	53.1392394785798	55.951343296605	56.1458545578207	0.194511261215666	3.00661507924087	8.76024861478072	4.28786684258193	5.07081263569671	21.7615679753417	16.4735596143182	77.424390244638	0.0585	0.2035	0.356	0.49	0.0395997418545434	0.00462103850132774	0.0531262470944231	-0.0234109830587886	0.0268343966259988	-0.00682198556492176	-0.120304796070417	0.157366706871007	-0.0727569654080593	0.0306749523639956	-0.00242534858856888	0.049	0.185333333333333	0.311166666666667	0.448666666666667	0.0146505548154673	-0.103647611703004
411	1.43564232177757e-14	4.38362377030859e-14	8.40520783814172e-13	6.93315862975667e-13	0.102646541987138	0.363602609805521	0.0468600704704144	0.109908079016476	8.53564149382931e-06	7.06248337117704e-06	8.82540593467711e-08	1.62566360383746e-11	6.42606335849002e-11	3.22177143446135e-10	1.44814667414193e-09	4.88020224670434e-09	70.9421981657069	85.3843477530827	88.1691249312644	90.8330594603613	2.66393452909688	5.44871170727856	19.8908612946543	2.55554253376522	19.8139728973292	20.1762373416987	28.6159102134243	83.4493985519007	0.06	0.21825	0.355	0.5015	-0.00725536397939873	0.102069745351687	-0.0445332242245578	0.0427794441227493	0.0234339656919555	-0.00722167930313687	0.0574706986849006	-0.137915264736756	0.0106358161056941	-0.0529352674968023	0.0339713448537235	0.0525	0.182	0.311833333333333	0.447	-0.0057596677247218	-0.12450169222198
412	1.01050209296967e-12	4.84734643731522e-10	4.95645674915334e-09	8.24754334019733e-09	0.380112856751	0.562749255686091	0.850938150467573	0.0661897508950279	0.000277942231105149	7.89562608271799e-07	2.75093097943367e-06	9.81532979620366e-10	2.68537355839214e-10	6.35364345122482e-10	5.87413215883277e-09	9.72017636837944e-09	62.1781797601725	64.5936702641775	67.7312451084945	68.5015819859982	0.770336877503723	3.90791172182071	6.3234022258257	3.37507042309153	13.2134839543269	24.3831505075614	21.9828819552713	73.6749744669292	0.05775	0.21425	0.3635	0.49425	-0.0907596247181654	-0.0234438130655807	0.0327683733729577	0.0210454828906948	0.0355949323933415	0.0072896163118422	0.0141313359636449	-0.0397593589498408	-0.100160402950224	0.0549220011908284	0.0770394024898447	0.0493333333333333	0.184666666666667	0.315833333333333	0.4465	-0.0852785406176491	-0.0266000041130043
413	9.94194541663516e-12	9.36332038358657e-10	3.46369219509842e-09	7.75043309732425e-09	0.808411453783966	0.35158545832837	0.426561754076162	0.00175456272475432	0.000437534897541302	8.39617515160676e-05	9.44917765196055e-06	4.00973003031937e-13	5.92905878176116e-08	2.84795032454362e-07	3.86424604945433e-07	1.274099602647e-06	57.4525804923614	63.0954238650884	68.5950213570031	68.6538159034244	0.058794546421268	5.55839203833602	11.201235411063	9.7900753549311	12.3646699861547	15.4669235341426	19.619662000192	92.1046080165821	0.061	0.21625	0.3595	0.505	-0.0524060312361063	0.00820878694123375	-0.0504792449306641	-0.0320490013173666	0.00741171630080313	0.00956073620045317	-0.263211380098242	-0.00409227366814903	-0.0260725905445102	-0.016938672760159	0.0258553244995806	0.0466666666666667	0.1875	0.3215	0.459833333333333	0.0197812179397148	-0.0668752769342402
414	8.16234459289457e-12	1.39165503987017e-09	1.63776238376281e-09	1.61192018768459e-09	0.148991440447005	0.0675549964274723	0.200787825769573	0.0671840447316507	0.00364605887753314	4.99335208601883e-07	6.77709563357131e-06	3.00489098564169e-10	9.84354621085875e-11	2.3869596023905e-10	1.70802027767379e-09	2.99789220063332e-09	57.8607262291625	62.191315735341	70.39361694322	72.4761633956005	2.08254645238048	10.2848476602594	14.6154371664379	3.35051368771383	8.45218126112195	25.2663868840718	20.2551451457457	76.520203512179	0.057	0.215	0.36575	0.48075	-0.122808123754346	-0.00468928762646257	-0.0146987748205635	-0.0239788446027004	0.0124385946696018	0.00218127820172157	0.172263472435508	-0.127997823603751	-0.0103506184248006	-0.126530612191212	0.0486720772790288	0.0486666666666667	0.191166666666667	0.317166666666667	0.435	0.00500340089213752	0.0470871829056873
415	1.46508584415502e-07	6.33049110504101e-06	1.64700080496441e-05	2.28841121216921e-05	0.34917054892727	0.318983846142063	0.456046841889125	0.0636212860301265	0.0945410300270244	0.009887516857269	7.23474389751686e-07	0.000260456428833809	2.02508513252596e-07	9.40565834618206e-07	3.08647928218111e-06	9.61168600265038e-06	37.4353968882351	42.4129291074787	47.4073645853205	48.2838338405418	0.876469255221309	5.87090473306307	10.8484369523067	3.44037408646273	2.79530069054817	6.65505050393404	24.5515681807683	41.58308021767	0.06375	0.19825	0.34275	0.48925	-0.109859495222114	0.0214772556365009	0.0248865021409697	0.0176614487208058	-0.0231336869382531	-0.0130625793946611	0.115870732457432	-0.00392358711848034	-0.0459959751313128	0.0427000638219682	0.128513566211783	0.0548333333333333	0.184833333333333	0.318	0.438833333333333	0.0454353581036562	-0.0537386999765102
416	1.36611061718153e-10	3.62841166419149e-09	1.3117934732892e-08	1.62253076878412e-08	0.226007497290748	0.232630316874669	0.190906777831504	0.000452570932142547	0.00129019054549487	4.54873740141274e-06	0.00203285642685853	4.2974071353594e-07	3.9661672248904e-07	4.90068528056092e-07	5.85685378985831e-06	5.29393345906062e-06	52.020187670103	59.997398265943	65.3739499740841	66.8397628120438	1.46581283795967	6.84236454610073	14.8195751419407	12.3015968266682	10.3565076108916	21.0184839422654	9.51962929067849	58.649850903657	0.06725	0.2085	0.35625	0.48325	0.0512521001508984	0.0183034159019841	0.0791768457734393	0.00165307114666923	-0.0348130134116619	0.0330934215048165	0.0568497635773946	0.0682603992171221	0.035069364785138	-0.0630926038419905	0.282323957094025	0.0505	0.1825	0.312166666666667	0.451833333333333	0.00687605998696169	0.0211761545673402
417	2.98089326286787e-14	3.25303551725807e-13	1.32181833586512e-12	2.10024109337613e-12	0.288503233509943	0.199961816474928	0.0645642544099953	0.0557488152859373	0.000125549356842059	1.53505160185372e-05	2.13285763685284e-08	3.90036830777836e-12	2.08173826636241e-11	2.21461592089184e-11	4.2856430381082e-10	3.31704716264589e-10	69.4393396113592	80.96089667052	87.124138225794	88.2507311934023	1.1265929676083	7.2898345228823	18.8113915820431	3.65954620197863	14.707449282676	18.6934964558386	31.3696799605768	86.8031210319652	0.05775	0.2115	0.3525	0.4945	0.0447059253261959	-0.177184423826643	-0.0632889771473841	-0.000721534712322436	-0.034290478486002	0.0122833391387812	-0.119145896332741	0.0696479812402335	0.0810714762028239	-0.0426998715474317	-0.101290602564351	0.049	0.1805	0.311	0.4375	-0.0766543810566752	0.0570984431511194
418	2.12296724735186e-11	9.45420111950482e-11	8.60435773586845e-10	1.31247669953228e-10	0.0103889983651174	0.0696327620781121	0.0200033003998752	0.140963428878016	0.000568341436535622	8.27424355902304e-07	3.66222433513746e-05	1.85265081312756e-09	3.98225628000486e-09	1.72300718141749e-08	3.01774145237834e-08	9.21181484967783e-08	55.8817525347404	68.2942585184574	71.9322335873949	78.4991811404179	6.56694755302306	10.2049226219606	22.6174286056776	2.16741045301023	11.8769103777067	24.2929246457061	17.0388780734083	72.1390708555186	0.0555	0.2125	0.35875	0.50075	0.00472346906048081	-0.121080393720788	-0.118440487851424	-0.0588126348339375	-0.050835620157919	0.0215470506592556	0.0243915036904991	0.0701897283222775	-0.102149648631282	-0.00165560586308432	-0.373774576182184	0.0488333333333333	0.1845	0.311333333333333	0.458666666666667	0.0416083624941395	-0.0572400700561031
419	3.85627847226267e-17	2.56793634647864e-14	2.41989259797907e-14	3.13256959644052e-14	0.193290876600961	0.0434997775753652	0.187095930847528	0.000403552326521816	5.58318558454629e-05	5.48646361458552e-06	1.34680952221151e-08	2.55982049004405e-13	9.00544720904656e-12	4.14678618210377e-11	2.4170876512439e-10	7.47635334016595e-10	83.0896033328027	86.5606966886771	96.2977836564824	97.9901382191965	1.69235456271417	11.4294415305194	14.9005348863939	12.5156733337917	16.2390326210807	20.6594878348369	32.262598934436	93.1446893296646	0.063	0.21525	0.371	0.4985	0.0189854283688548	-0.122925369822538	-0.0526939543436754	-0.04203005328684	-0.0214345734618977	0.0164330620360493	0.120649935114636	-0.293871226454451	0.0422685019084766	0.0015715581611216	0.0549477216057058	0.0466666666666667	0.1825	0.326833333333333	0.440666666666667	-0.0215222647698528	0.00790292301373102
420	5.33684947349676e-11	1.56875580288475e-09	8.16565674059713e-09	1.81495936628293e-08	0.84257031978772	0.460593597391036	0.320779729000192	0.0494388376213575	1.77214606392838e-06	0.026635284001937	1.95362446566318e-06	1.95663760199234e-07	2.85799427471799e-06	5.04692764690038e-06	4.75726790738704e-07	7.84462161100379e-07	53.970973138581	61.9176662253594	66.5241928808391	66.5636375490358	0.0394446681966656	4.64597132367635	12.5926644104547	3.86038991796067	22.8274695354648	4.91429806276938	22.6401177925636	60.6404466293346	0.0625	0.221	0.33975	0.5025	-0.0588260350135839	0.0488257093674164	-0.140300124285226	-0.0410842633708585	0.0381816646130592	0.0208525282500172	-0.0898273419244531	0.0597398550189921	0.00728709080562061	-0.0100367879762318	-0.168325701639556	0.0531666666666667	0.182	0.3185	0.454	-0.0526770341290252	0.00183389482636324
421	8.97071146771953e-16	7.62687894672805e-14	1.27197785921596e-13	3.28809389184717e-13	0.812236628174913	0.135515253721177	0.143883314040752	0.169607080624169	9.42476260179486e-06	1.83793455698745e-05	1.48375393756187e-09	8.99860664517671e-13	4.16579934883044e-12	2.89041856665577e-12	9.32867259733567e-11	4.6750183284713e-11	76.6382141694194	84.1644620945735	92.5082414328936	92.5646674582385	0.0564260253449902	8.40020536366501	15.9264532888192	1.88641277385068	19.6246052519036	18.3502646228717	36.5555697838299	90.2265844853259	0.0605	0.2145	0.36225	0.50375	-0.036762515422381	0.0475426505502336	-0.0320531281049763	-0.0379906643412393	0.0135946962076663	-0.0149791249806695	0.000903271621806496	-0.109280736256534	-0.03886714184508	0.044588391304487	0.0635393679687004	0.054	0.178666666666667	0.320833333333333	0.442166666666667	-0.0671659189586584	-0.105322195389231
422	1.40866829660011e-10	1.84189730890569e-08	1.64085013883836e-07	1.10828700047443e-07	0.088545548107841	0.324427466580549	0.520342525296668	0.0169918916769021	0.146611822666056	2.38032597160335e-07	4.18886228403839e-05	1.63994453024958e-07	6.05549648346431e-10	2.68687878428082e-09	2.62787539095909e-09	7.86885593721323e-09	51.956473265338	56.2513916777389	59.167845518743	62.0684644498833	2.90061893114034	5.81707277214446	10.1119911845453	5.69721110573573	2.10715337182955	26.6966601480653	16.7838349550711	61.0849042819775	0.06075	0.20175	0.3635	0.49625	0.0359670182120482	-0.173560334267036	0.0523750583388629	-0.0318481103282793	-0.0336244671397141	-0.00628833826708741	-0.0416588331089613	0.134672313850941	-0.111822703958746	-0.000889650515817914	-0.300080797041524	0.0496666666666667	0.19	0.313666666666667	0.4545	-0.0639373319716713	-0.0799444991557073
423	6.41080614394524e-14	5.01956258155326e-12	1.80845150682793e-10	3.5921197108683e-10	0.499361035876477	0.943721369777586	0.692629885984362	0.00115618458731096	0.0150024870571432	7.26592444343792e-08	3.28150114076286e-06	1.94579897046372e-10	3.09664715619355e-11	1.75051740368961e-10	4.5183307318455e-10	1.73222669258719e-09	67.8631961684587	74.8804809875364	75.6361826333377	76.0924767475735	0.456294114235789	1.2119957600371	8.22928057911486	10.5590842846832	5.91617579607373	28.9924952169422	21.6444969017775	75.4630938405359	0.065	0.20325	0.3665	0.50075	0.0393656242521253	0.0650296196389858	-0.0552634514638202	-0.0267210805318984	-0.0395710864669726	-0.0137730680719061	0.0536577526273648	0.0595704778509085	0.0215919580438497	0.00484102027832073	0.0817622954878841	0.0496666666666667	0.183666666666667	0.3145	0.453333333333333	-0.0681997255629827	-0.061044657209888
424	8.95090261151867e-12	1.81273409527968e-10	1.63986088393857e-10	3.66141754046974e-10	0.67206538445263	0.100492162335898	0.073240002015885	0.000711430008163155	0.0410653152224542	5.13314316991468e-07	4.51144547141642e-05	1.0899967220555e-10	1.48365182439442e-09	7.7857927805869e-09	6.00645914040956e-09	2.18488930339026e-08	57.6698943369192	66.8236332441375	75.8674672194247	76.046662886678	0.179195667253225	9.2230296425405	18.3767685497587	11.4591456275284	4.17331757161082	25.2131340817996	16.6430859373741	78.9416563510313	0.06225	0.198	0.36	0.49825	0.0635855899839319	-0.085216028284316	-0.0166211239936837	0.0471205208912309	-0.0421018777902998	-0.015994442677389	0.0177915060648032	-0.151041646766998	0.0610606396618988	-0.0666102788807378	0.0653535988152743	0.0466666666666667	0.181666666666667	0.311666666666667	0.456666666666667	0.0529511192689186	-0.00306851350116486
425	1.7984029959728e-12	7.67779776246712e-10	4.71738678353175e-09	1.07057868206144e-08	0.914864017559001	0.505093867445332	0.809183148266781	0.0460023887191112	0.00467444294396807	1.37287879751338e-07	5.24718691539802e-06	8.86291214077863e-09	2.7727520173815e-11	1.08207102747667e-10	3.32875203376875e-10	8.71545555845353e-10	60.9878329369967	63.5475684416597	67.8505342393037	67.8619630069807	0.0114287676769891	4.31439456532098	6.87413006998395	3.9815069913011	8.00127477421665	27.7606845654518	20.7448731860986	68.3252747287354	0.06175	0.20825	0.3645	0.49925	-0.0473720143705485	-0.0447756327168555	-0.0674272087251045	0.0101515283611377	0.0362595860188159	-0.00260482463775852	-0.250829217188963	0.052669022313138	-0.0449226740052314	0.0375359624600526	-0.092387348958991	0.0523333333333333	0.185333333333333	0.313666666666667	0.452833333333333	-0.14082435421984	0.00700045250237566
426	3.25254137427499e-10	3.18522898783013e-08	6.42238265550086e-07	1.11154500375457e-06	0.493941806843649	0.940803183701152	0.873061192451743	0.145882033879939	0.00883529401602945	1.28596412859398e-07	0.000277224258244209	3.32065250142565e-07	2.83367225889461e-09	1.26025338828445e-08	5.27962891964121e-08	1.5836777281196e-07	50.2173643754795	54.9800863113342	55.7539756023762	56.2219038754774	0.467928273101279	1.24181756414328	6.00453949999792	2.11479031149884	6.8558211853906	27.887219041344	13.2183317495455	59.3040823472515	0.054	0.20825	0.357	0.50375	-0.0218285124130727	-0.0533255162795357	-0.0258249181954024	0.031011635774874	-0.0539146796468047	-0.0213455634794531	0.0796762228993307	-0.0176015790265179	-0.0269440478558932	0.0305024866872639	-0.0263537454161423	0.0475	0.187	0.306333333333333	0.466666666666667	0.0419046083843317	-0.0264031801388174
427	6.71444704952304e-10	3.03174972024503e-09	3.95581352521708e-10	9.38406141202747e-10	0.967676713406331	0.0201164376097482	0.00889115395208753	0.0619359943672159	0.000248775681280642	0.000156375421274344	3.86650301824194e-05	2.71689213427142e-08	4.17798280776083e-07	1.82525249607954e-06	3.11768275293254e-06	9.34961482440198e-06	48.7090951070859	60.4095398785867	73.7817250599037	73.7833671182671	0.00164205836335896	13.3738272396804	25.0742720111812	3.484769283069	13.4213569278545	14.2938442612503	16.9358210298942	65.5675670793559	0.05825	0.20725	0.36075	0.49175	0.00384679131718378	0.0399180737513644	-0.0487001244948749	-0.0704107095281405	-0.004073959467237	-0.00224819544054118	0.137877228969493	-0.212009595082512	0.0804152403152759	0.0507879338613716	-0.187408673964921	0.0496666666666667	0.177833333333333	0.324166666666667	0.449833333333333	-0.169723812648139	-0.0269341986107842
428	3.16774757524495e-15	2.7711287197122e-12	8.87026444285743e-11	1.97708954570883e-10	0.651090134931037	0.933225512634022	0.982873729417624	0.703995298337917	0.00236305648978466	1.15345581295143e-08	1.84268693756234e-08	2.81135398880081e-11	1.52532016765294e-14	9.2065794911329e-14	4.46867832230017e-13	1.80538286330779e-12	74.0479448351616	76.2050261296026	77.3169899835193	77.5215184848639	0.204528501344612	1.31649235526129	3.4735736497023	0.144348933060428	9.24371043169776	32.5637601610961	31.6536420870252	82.1563460018573	0.05475	0.21175	0.35925	0.5055	0.00362909735080287	0.0165693696051296	0.0488984009124448	-0.0305102895099631	-0.000378749992642886	-0.0129453051786109	-0.110777197215763	0.0962029335731368	0.0172499979905353	-0.0140999690022356	-0.075319855667476	0.053	0.187	0.3045	0.448166666666667	0.009801915607093	0.0414763134660758
429	2.10540724193159e-13	3.80445203231332e-11	9.19841613235538e-12	2.18207750448238e-11	0.71762643395076	0.0295733345428138	0.0981760311187665	0.0102687459612628	0.000108163638956336	4.14323608415201e-10	0.0132390958285685	2.46982416172845e-05	3.95395920978148e-10	2.2312382819484e-10	7.67730933148124e-09	3.30736598731456e-09	65.4135935976956	70.3442254355759	82.6241718819947	82.7549501799804	0.130778297985671	12.4107247444044	17.3413565822848	6.58767041112151	14.98858235433	39.044174475428	6.13687665427824	46.3366272205157	0.057	0.2095	0.367	0.48825	-0.3091337154432	0.0646109654821766	0.0486726107868741	0.0404569590359422	-0.019927948674646	0.00831801447041665	-0.21502652724897	0.566915840320075	-0.0177146789452832	0.0414523040191144	0.101148301968193	0.0455	0.178333333333333	0.306833333333333	0.463	-0.0962321216396325	0.106938622208961
430	3.59838128954618e-15	5.07535894784388e-12	3.68152231512033e-12	8.55728575406946e-12	0.649070515192567	0.0723395740906045	0.428823162215604	0.000846059084444585	0.0609247779874686	3.75353839075997e-10	1.79752864166701e-05	9.69328386663501e-12	3.91567630192776e-13	1.76293446296158e-12	2.61015816176145e-12	8.48803082246536e-12	73.7861205633162	74.8558099242582	84.752807033241	84.9598810182797	0.207073985038733	10.1040710940215	11.1737604549635	11.1373667990865	3.5120295686811	39.2370281566091	18.3926196938755	84.666840402698	0.06525	0.2035	0.3675	0.49	0.00426470026649922	-0.0512594019143971	0.0233641324710319	-0.0138496294253849	-0.0121848902779808	-0.0212412715992772	0.209639987761532	0.0449685882339802	0.200263951128799	-0.026142298764929	0.111141248672951	0.0495	0.188333333333333	0.307166666666667	0.446333333333333	-0.088226901389276	0.00375007422332159
431	1.04886233126e-06	0.000132800391477397	0.000723711520931091	0.00117956730694422	0.694949984585127	0.796563313828196	0.971831644821621	0.016367749617186	0.00238193906654646	0.0090207492379596	0.00061934966580509	0.000604951051856584	0.000183653459925469	0.00060646397070492	0.0014358909628283	0.00325137326062675	33.2757034692986	34.8431097244174	37.0550818373958	37.2088607008409	0.153778863445041	2.36575097642344	3.93315723154228	5.76293061537763	9.22913686596075	6.81871420140124	11.7169022809085	37.5675851598007	0.061	0.214	0.349	0.481	0.0040683472554592	0.0619863902652945	-0.020143610532739	-0.0460064143630264	-0.00178887096045777	0.0172853453019921	0.00706318543154548	-0.238245827420011	0.0276720552023159	-0.0466515790776276	-0.0568107305166411	0.0498333333333333	0.189166666666667	0.323833333333333	0.446166666666667	0.0141739205405735	0.0404429546002063
432	2.07066292290597e-11	2.16054539741703e-10	2.73964574761679e-09	3.091984194243e-09	0.187554149637367	0.483982381598803	0.184224112547841	0.838638719595752	0.000118024727528613	0.000474343438942454	1.20143734525473e-07	3.87709490889783e-09	3.49015278224888e-09	1.31500798168904e-08	3.66084273727536e-08	9.33744333043925e-08	55.9334292262938	66.4264012182393	69.1591167816805	70.8958431735809	1.73672639190045	4.46944195534161	14.9624139472871	0.0414672239262472	14.8239870484085	12.2139167760433	28.018781246763	70.3451849572307	0.05175	0.21375	0.353	0.49925	0.00464625783044027	-0.0146578328981882	-0.0807470083977918	0.00395145110213484	-0.0793208830872536	-0.0197560458742583	0.0763204201585261	0.00266774481142206	0.0433216168298705	0.000957122898994879	0.00134468107222506	0.0508333333333333	0.1825	0.319333333333333	0.445333333333333	0.0254134225700302	-0.0862033637658353
433	2.32178642237187e-11	1.28431992659204e-09	6.99482863827555e-09	1.18370317004747e-08	0.397301079142209	0.387211575648669	0.369759721216908	0.00118667532543073	0.00238193906654646	7.8050261635372e-05	3.27781553264583e-06	1.24950035495366e-09	3.30783597922863e-08	2.14829179846593e-08	1.3909574785547e-07	6.50710317691469e-08	55.6962896202604	62.374581809403	66.898846052587	67.6153257086407	0.716479656053707	5.24074389923771	11.9190360883804	10.5109764505305	9.22913686596075	15.6049436338399	21.646652463427	71.0412102767	0.0625	0.214	0.3595	0.50025	-0.271013913745188	0.0320214202609135	0.0395198021618576	-0.00237911316033626	0.0369016481904396	0.00923004256511481	-0.137450695372553	-0.11845224296254	0.0504841636055543	0.118412896746128	-0.247776079570695	0.0475	0.189166666666667	0.321333333333333	0.452833333333333	0.0133435590846874	0.00217212823773235
434	3.77998223116041e-12	7.15433971850725e-10	1.50280540021368e-08	2.72093800126342e-08	0.470606450316282	0.868749386995826	0.86585366439337	0.0214300925292102	5.49228623363602e-05	8.35457970281727e-06	1.54547880902128e-05	8.11355970104137e-12	7.06077802797561e-09	1.31991248513248e-08	6.52253544014479e-08	8.70662479791937e-08	59.4528496704879	63.7083353339403	65.0433350835665	65.5638867531015	0.520551669535052	1.8555514191612	6.11103708261362	5.29147249899597	16.2701334185003	19.8549572362408	18.6805882148492	85.0850056615257	0.06325	0.21475	0.3605	0.489	0.0536969988900161	-0.0132288381326903	0.095010833019651	-0.0344487269105328	0.0477258800431294	-0.0172138432503231	0.082387211916728	0.11118936494138	-0.0769970730725513	-0.00765069245381875	0.15130080949736	0.0523333333333333	0.182	0.3175	0.445	-0.0550897907652393	-0.0069737136451642
435	2.39934398304625e-17	4.54492045398906e-14	1.1941836800108e-12	2.68763962434168e-12	0.574138290110283	0.795980200776556	0.979899710831521	0.0833641105350959	2.18608574794474e-05	2.78606940707048e-11	3.26267160858573e-05	3.23412413504732e-14	8.44078274802023e-14	5.36305346930588e-13	2.28894473919063e-12	9.727164265805e-12	84.0613284077408	85.3048053279781	87.3586810352645	87.6744882956991	0.315807260434667	2.36968296772102	3.61315988795832	2.99806337961127	18.0198930312308	44.3217262314793	17.258311569607	97.9168157483893	0.05725	0.206	0.36175	0.496	-0.0672844344744231	-0.0222208888175323	-0.022741827342198	-0.0640016015260227	0.017568222132297	-0.0191159328834141	-0.0308148691553867	-0.124802087126206	0.0832994936381647	0.0198957140732975	-0.400383609911461	0.0493333333333333	0.172166666666667	0.298	0.453666666666667	-0.195451528155014	0.0182535725792421
436	1.43071579822635e-10	2.43010838965992e-08	7.54219547573379e-08	1.60299024777366e-07	0.822490509874269	0.354283870291508	0.601777594959081	0.0463192361342833	8.62405120926354e-05	0.00023466990035676	1.79518802194781e-05	1.63508465665191e-07	2.58062063350389e-07	1.17035132541015e-06	2.27991057545872e-07	7.52472592704337e-07	51.9242170916987	55.6086943699629	61.091888498413	61.1422182280148	0.050329729601799	5.53352385805192	9.21800113631616	3.96994678789633	15.4163146458923	13.5308806729427	18.3951024461894	61.0923682302448	0.0565	0.2135	0.35325	0.4895	-0.0466700302135335	-0.135718815625884	-0.0599210330421162	0.00421018331441865	-0.00964776797311941	0.0060116385044296	-0.218053661172766	-0.0897985878577025	0.00858966292583024	-0.116702220647516	0.481234730323802	0.0475	0.181666666666667	0.317833333333333	0.445833333333333	0.0138459760912254	-0.138920161778813
437	1.75499834173076e-09	2.9004678374027e-07	4.07344285740523e-06	5.59664040187529e-06	0.322846019676102	0.817850942337271	0.914832703699225	0.442527857090456	0.000320340726020755	4.37860267330775e-06	0.000373718886226194	2.77970021096578e-06	9.052003947819e-08	2.24692532215598e-07	1.24362138474582e-06	2.16223484235244e-06	46.706944733196	49.8035977113977	51.046843161057	52.0242250976953	0.977381936638267	2.22062738629756	5.31728036449931	0.589718853055274	12.9475483984934	21.0915255245018	12.6592160506843	53.8529549663792	0.0545	0.215	0.3565	0.49075	-0.0825806244513486	0.0376643688896669	-0.0465753551625396	0.0152026493090227	0.00903050137958288	0.0154098815137702	0.117978289689205	0.0331202289923157	0.0330273028017697	-0.0277924361600541	0.00378577824824847	0.051	0.185666666666667	0.312333333333333	0.4545	0.0248211845846915	0.0590525285067587
438	6.44171172434203e-12	6.63863793159384e-10	1.11156510305111e-08	1.74920537943038e-08	0.348673505413069	0.734475575327552	0.685833266135677	0.0184844245755031	9.42095631024126e-06	0.000533588793592462	3.60262318650443e-06	3.89695673395651e-13	1.06921505284095e-07	3.12695183192915e-07	1.45624795295789e-06	2.9362860066049e-06	58.350497657113	63.8786025164591	65.7763021220017	66.6545810331154	0.878278911113739	2.77597851665632	8.30408337600238	5.54964604116049	19.6253770601252	11.9944619620092	21.4654458292425	92.1707767066378	0.0595	0.21825	0.345	0.491	0.0110465366968135	0.00571347898714541	0.116741546376655	-0.000615004024444608	-0.0201637024663601	-0.0200419982207662	0.0337109418175469	0.0768208160203074	0.00462008799184108	0.0449540036392547	0.042387709545481	0.0486666666666667	0.182166666666667	0.311833333333333	0.443833333333333	-0.13522813208852	0.044524313058021
439	9.4318415912028e-11	2.65297170938541e-09	3.50406679843709e-08	4.79993374656955e-08	0.277309917655081	0.632323216763993	0.413038620868294	0.489817489461695	0.000323512202270848	0.00171015214260739	6.25158327704901e-08	8.97382788128805e-08	9.72173700559645e-09	1.2976727929241e-08	8.76707814524288e-08	8.0949104774814e-08	52.7893879993208	60.7154490833418	62.9762889394769	64.1565153010815	1.18022636160458	3.44106621773972	11.3671273017608	0.476927169122973	12.9291062826596	9.83722586877229	29.2838102641435	60.6628827000627	0.055	0.20775	0.35275	0.49475	0.0475884550769826	0.0308813640491429	-0.108824341822381	-0.0209302666429134	-0.0295225113429659	-0.0087241850147205	-0.184672740801845	0.0135429908891023	-0.0570161706170218	0.0501742752902044	0.123902441950818	0.0518333333333333	0.178833333333333	0.3225	0.439666666666667	-0.0650390278600548	-0.0627897339840202
440	1.8265169979414e-10	2.31927188813487e-10	4.25786399209386e-09	6.75418618739218e-09	0.344726094872993	0.742353141258621	0.0920155559169375	0.012847184105247	2.58836645836781e-05	0.000244791195454515	0.000226241114749561	3.02309980646375e-08	3.74690536983956e-06	1.48391617077881e-05	4.40477478406398e-05	7.13323952572901e-05	51.4168377724709	66.2658774355441	68.0977034739044	68.9904796606861	0.892776186781703	2.72460222514201	17.5736418882152	6.19003231019133	17.6984557555024	13.4516469658811	13.5995386866689	65.3033177222839	0.057	0.21175	0.35725	0.49425	0.0262485121281636	-0.017839195698539	-0.0948536834552056	-0.0019527757119352	-0.0707776749113114	0.0189794852659297	-0.0856824720210409	0.0896389359407511	-0.0685856182526561	0.00883452123653299	-0.0932821457487772	0.0458333333333333	0.177833333333333	0.321833333333333	0.456666666666667	-0.222975087345654	0.00803934745279038
441	3.00219912047542e-11	1.29200598706791e-08	6.13227810733e-08	8.56414723751531e-08	0.291712399139586	0.34268548418979	0.752972328914306	0.290136442981226	0.0257302953421288	8.62771808127356e-09	4.84810552044096e-05	1.04952339772852e-08	2.43628586187696e-11	1.37158861907834e-10	2.32491606824804e-10	8.94025717604559e-10	55.1637266600374	57.0721030936766	61.6018425052607	62.7135439128833	1.1117014076226	5.64144081920676	7.54981725284597	1.11898811651281	4.97405238681313	33.1282248791194	16.506598671298	67.9107110589599	0.0555	0.2085	0.36425	0.483	0.0154494053608038	0.0364004399962935	0.0677345861669199	0.00229230889785929	0.00736967689320152	0.00964947722692472	-0.0519750706111204	0.0652533904449872	-0.106609013408974	0.00652740132052051	-0.117439877068175	0.0506666666666667	0.190333333333333	0.308833333333333	0.441666666666667	0.04119638678255	0.0291028190199018
442	9.22795623642712e-11	1.12287937223116e-08	1.89860711781331e-07	3.97525147961524e-07	0.836349296818963	0.918606206356182	0.872494861421916	0.229271083427734	0.000198224847246178	3.60779246139065e-05	5.19713190262732e-06	1.50311465005827e-06	2.13413657069744e-08	1.05752863137845e-07	1.48677224389691e-07	5.05523503940802e-07	52.8347507506187	57.3963330728002	58.8050902329996	58.8477594908181	0.0426692578184884	1.45142641801795	6.01300874019944	1.44537774225319	13.8478362997448	17.0673144012781	20.763228938722	55.4450271639579	0.056	0.2155	0.3635	0.49525	0.0211974997961616	0.0250715142443403	-0.00843022710188467	0.0267161627429261	0.00481388216289653	-0.00984154663081206	-0.121695302647855	-0.181878330578397	0.0376090809592655	0.0199933405417069	-0.213939274274066	0.0505	0.185166666666667	0.3235	0.448833333333333	-0.019704537016217	-0.0716193110160603
443	1.83329916045248e-09	3.20856979306713e-08	4.79147301908263e-07	4.88997315545361e-07	0.176083867945828	0.644930539387018	0.386182631065562	0.0026003328862899	1.14797160596712e-05	0.0143775775078766	0.000272434515850057	2.05470969351813e-06	2.21351361162208e-06	6.96635567398541e-06	1.86585990493827e-05	4.91384940373313e-05	46.615904444101	54.9631096028752	56.4910263077545	58.3213961488582	1.83036984110367	3.35828654598299	11.7054917047572	9.06861963474421	19.2478903643459	5.99118048255332	13.2509998667647	54.6371628779721	0.0625	0.212	0.34775	0.49025	0.0101387511529285	0.129169259592127	0.0426683964957885	-0.0131986997723496	0.044574619169949	-0.029236968299184	-0.186254377920431	0.104335595739109	0.00751969525128508	0.00590983116324449	0.121837760725684	0.0485	0.176666666666667	0.324166666666667	0.453166666666667	0.0650869133940627	0.00339341949619446
444	1.79860209057848e-15	8.65292712086113e-14	1.24383289153575e-12	5.31498710253601e-14	0.00204411316204652	0.0244521045623864	0.02797888260768	0.000128036141240135	7.23080258265715e-05	2.8852193364633e-05	1.06856471854774e-07	2.70953528000595e-11	2.63758376391737e-10	1.44525222908455e-09	1.23875476947189e-09	4.69239595846294e-09	75.2103047948767	83.8861898415998	87.2646059397593	96.7741017827575	9.50949584299815	12.8879119411577	21.5637969878808	14.6704763188291	15.7494744020587	17.4919818735652	28.2456142467381	82.2435401028571	0.066	0.21775	0.3525	0.49225	0.0218759016887141	-0.032882721640359	0.0674852855537154	-0.0456868878846376	-0.0250668318666706	0.0166602449405712	0.0176788040169718	0.0403799276317875	0.0412704886182317	0.0130885909914553	-0.242256613565971	0.048	0.185333333333333	0.312333333333333	0.438166666666667	0.0623287243955423	0.00024235509750669
445	8.09370707872179e-12	2.55189721850257e-09	2.17117061405901e-08	4.51388669220204e-08	0.686883216565624	0.622668030764904	0.843116232494506	0.046376385673097	1.5405233345765e-05	2.88041978048263e-05	3.51775687078705e-05	9.46946737585856e-10	6.89161762244945e-08	3.28053411782442e-07	5.9177031367004e-07	1.92413733702115e-06	57.8781991278229	60.8044431520029	64.1467194216602	64.3091996549992	0.162480233339011	3.50475650299632	6.43100052717637	3.96787055651112	18.6867118442915	17.495147133397	17.1153111174008	73.7615139474163	0.05975	0.212	0.358	0.498	-0.0131745955210845	-0.08836705320078	-0.00858909668298025	-0.0151000270666769	0.0415696883853697	-0.0352583270797579	0.02875801148873	-0.067624173349692	0.0980845261311314	0.0743945182677371	-0.140994997476847	0.0505	0.177166666666667	0.317666666666667	0.455833333333333	-0.12446709152027	-0.096120840290796
446	2.22272264420488e-11	2.09578800032904e-09	4.12031229181386e-08	8.47187305653098e-08	0.687760529099942	0.914758282227197	0.802797362597296	0.00482099834129979	0.00027423484922279	7.40998537888604e-05	1.54756556837903e-05	4.7121282186738e-09	6.71893991341682e-08	3.12127570880393e-07	1.12107024762496e-06	3.49463013766546e-06	55.786626717716	61.2552996350205	62.5790935940458	62.7406140298772	0.161520435831335	1.48531439485669	6.95398731216119	7.94539164992511	13.2386533980625	15.7031706346952	18.6780154419921	69.869776959602	0.06025	0.21375	0.35225	0.4895	-0.0293913427417854	0.03913003627676	-0.0760316474447346	-0.0470606617640255	0.0308780210678226	0.00458009805684683	-0.11426872580537	0.0236612737495433	-0.0621382152587657	-0.047541963185841	0.0230155299139544	0.0473333333333333	0.184166666666667	0.314166666666667	0.4455	-0.0822817162711685	0.0707217881343672
447	1.48151462137389e-14	4.05813986647632e-14	1.26207724290316e-12	3.23827998845844e-12	0.930526377566626	0.89085678363094	0.128247255255365	0.0503482981002724	1.30427466723185e-06	1.00278708848928e-05	7.85011183724368e-07	2.42510665985734e-12	6.12647115541677e-10	3.23427094416621e-09	2.2259240678346e-09	8.14721699023915e-09	70.8775187412612	85.5541550655616	87.2309735810632	87.2385743851191	0.00760080405598274	1.68441931955749	16.361055643858	3.82982137753606	23.4169027543649	19.5061044207378	24.3942876616129	87.9147420816208	0.0585	0.21325	0.35375	0.5015	0.000560289967333816	0.0411509949265826	0.0055674144184638	0.0439962543213671	0.0146195061968319	-0.0220152504890465	0.0529984513576336	0.0582708194801813	0.00115784793597725	-0.0330217421626263	-0.0204526788393056	0.0495	0.174333333333333	0.311333333333333	0.451166666666667	-0.0729304308036796	0.0270657266031631
448	7.43777292284548e-15	1.21500781198501e-13	2.43793382092779e-12	1.00873795561967e-12	0.0391921506248263	0.234112673250987	0.0896472835904013	0.0820861139062506	1.25591169173391e-08	4.17183369177918e-08	0.0094945520909074	6.1694216053827e-12	1.36706376398782e-08	6.18395973751466e-08	1.63559462275875e-07	4.9619648253816e-07	72.2941807526804	83.1373791390215	85.7082138171609	89.9607330629588	4.25251924579788	6.82335392393725	17.6665523102783	3.0231059880598	32.3983794058749	30.0678837835367	6.72735062282845	85.7282320149808	0.0605	0.21675	0.3595	0.48225	-0.103969291922384	0.0193630539884135	0.0662088634446099	0.00236515470081476	0.0175743489241123	0.000711196993704752	-0.205728996877685	0.0480071427559527	0.105176887387139	-0.057805771570732	-0.287441771200259	0.0523333333333333	0.171	0.306833333333333	0.455833333333333	0.0626357152467735	-0.0347155811536035
449	1.63880708665749e-11	4.65513550109202e-10	4.09154806201146e-09	4.55262434687711e-09	0.184623338029982	0.384037372574488	0.259746939038729	0.140336134588922	0.000307939519392957	0.000180511956208953	1.67333343902446e-07	6.49430243894908e-09	1.77280816492676e-09	1.56135557393453e-09	3.01163255152753e-08	1.85117568160998e-08	56.4178846776558	64.6855950180616	68.1937480417982	69.9537574828937	1.76000944109546	5.26816246483213	13.5358728052379	2.17426954373332	13.021472892955	14.0237934850484	27.3778922738238	69.0864257764017	0.05675	0.2135	0.3515	0.49225	-0.236553773381824	0.00822386424865142	0.0803354770506354	-0.0305853658234086	0.0221819920539779	-0.0232675028803161	0.0106165678072829	-0.228376808384493	-0.0524250729043131	-0.0152776349223759	0.0175118366978703	0.05	0.184166666666667	0.3155	0.439	-0.0588271201719456	0.00657423908700869
450	5.95454761895387e-15	2.44624632715155e-12	7.55199781759734e-11	8.04904218332461e-11	0.160741169278926	0.672218254669162	0.806188441368696	0.573390117395229	0.00211697184758754	4.12000156684406e-05	2.00136180176159e-11	1.00918697956989e-12	4.85479321811891e-14	1.6656370979524e-13	7.07232383033088e-13	1.64947759101131e-12	72.7512806512023	76.482724879279	77.6957412209013	79.6629808082362	1.96723958733492	3.18025592895719	6.91170015703392	0.31704303110746	9.4452452962305	16.8152895425355	44.9694136715425	89.9596969392412	0.05475	0.2115	0.362	0.50175	0.0560631397045476	0.0767432375211888	-0.0171386659020428	0.0106547118541546	-0.0741627730095418	-0.00488300453714988	0.0345648465260533	-0.0760799915281987	-0.0289546486306232	0.00953026735317365	0.200685210502804	0.0521666666666667	0.1865	0.322333333333333	0.4335	0.0495835249912711	-0.0187380476300519
451	4.67194896386545e-08	2.33241982430993e-07	1.20262032449127e-07	1.89460159635664e-07	0.37623548598768	0.0645801159844502	0.0346142935721959	0.0768303272811013	0.00146084515564052	0.00207731305157302	3.92513422523817e-05	5.09763877321309e-06	4.92066114806988e-06	1.50246649306544e-05	6.35604536704977e-05	0.000133380907796037	39.8396010528013	50.3182374846438	59.9386432059255	60.7216094611649	0.782966255239444	10.4033719765212	20.8820084083636	3.13070884544049	10.1273597096424	9.47993519753618	16.9072517406366	52.269334414737	0.05725	0.20575	0.359	0.4835	0.0213387409895354	-0.0876995667063633	-0.00651729402251094	-0.0184700932229026	0.000198917788241842	-0.0263665362642143	0.0141297851749903	0.0938457452128271	0.101003638124871	-0.0108266433147905	-0.0600528616951842	0.0491666666666667	0.180166666666667	0.329166666666667	0.441666666666667	-0.19094121905788	0.0600996051722399
452	3.25230436633013e-08	1.28815569572719e-06	6.69719952894559e-06	1.00923451367921e-05	0.399991719748496	0.519419006889388	0.542244730476699	0.239700075749689	0.0601134522944823	0.000327937281639602	1.9218485677247e-06	5.54604758355578e-06	4.52016448717646e-08	2.13752381663284e-07	2.20003277945113e-07	7.21484437772266e-07	40.6000504396143	46.2573907254118	49.7602919782366	50.4686431714945	0.70835119325784	4.21125244608265	9.8685927318802	1.3823569790793	3.53425173451251	12.9036768331516	22.6716267037136	52.0480739803595	0.05675	0.20475	0.356	0.496	0.00288346647747847	0.0218058649100041	-0.0585475195743241	0.0122058593493587	-0.0349954210101349	0.00932986302273812	-0.0422723034996985	0.226179756187229	0.0294056352874998	-0.0285550795874453	0.302188248058659	0.0513333333333333	0.1895	0.321333333333333	0.4475	0.0305682370224694	0.00492199696436772
453	5.5115181719892e-09	4.52962082134156e-07	8.07920746729898e-07	1.42208343682769e-06	0.52043272732906	0.232837630536	0.420903966290525	0.000563293309570418	0.00339649116006025	0.000286235010060117	0.000889767182131338	5.39614519010411e-10	1.09852780679908e-05	1.08198222211954e-05	0.000108439298281054	8.00783202121348e-05	44.3176011691176	48.7482044372227	55.1748684943232	55.5879041631197	0.41303566879651	6.83969972589693	11.2703029940021	11.8935278457411	8.58121255582591	13.1583880800736	11.0439575843793	75.1156180868148	0.066	0.20175	0.35925	0.4835	0.0319790193734154	-0.0299661783666426	0.0466136627272893	-0.0410920638574497	0.00915319450683827	0.0191460104317378	0.0453463880057126	-0.345214837769511	0.0744235956978854	-0.0335261596159901	-0.245276023538575	0.0496666666666667	0.178333333333333	0.324166666666667	0.449666666666667	0.00758667696178477	-0.00623111384432797
454	6.52180839779795e-10	2.36705933682785e-08	3.0652625584263e-07	5.36370535079491e-07	0.490449509539591	0.789047732119708	0.592723575788674	0.0888960847589598	6.2950461193188e-05	0.000421864419054021	2.65925903427858e-05	2.50720197351361e-08	7.7480855173527e-07	2.55761925010633e-06	4.64731233722919e-06	1.09292650998345e-05	48.7697036856189	55.6697046045228	57.6104415283189	58.0859814834766	0.475539955157728	2.41627687895379	9.31627779785777	2.89425097819458	16.0117536272082	12.4327758273903	17.6470608410073	65.7661532627857	0.058	0.204	0.3545	0.48575	-0.281620179346177	0.0184087105174918	-0.0594179325466589	0.0279505260256199	0.015794588803811	-0.0142187879755663	-0.183327680726165	0.0793751154843555	-0.0873143312109196	0.0255178867597859	-0.193482829737858	0.0501666666666667	0.172166666666667	0.3205	0.443	0.000713786168853818	0.0123673635693154
455	1.19735704713424e-13	3.7955621783884e-12	8.21363260996382e-11	1.56690029660848e-10	0.446868605959523	0.765512074968653	0.402367806393931	0.159596516082445	1.96324743849256e-05	2.40581355621349e-08	0.000105123712133838	3.94045781460345e-11	1.02841926968726e-10	5.70608594147731e-11	1.51007973013248e-09	6.53327489308429e-10	66.5765870831747	75.5039834362397	77.4980790435948	78.0766612041189	0.578582160524093	2.57267776787921	11.5000741209442	1.97804497583502	18.2246183190309	31.1358934644904	15.0423818496602	79.2239204703924	0.05325	0.2185	0.35975	0.4895	0.00875430113420261	0.0687397712748719	-0.0504802556785918	-0.0140627122463849	0.0228093364114946	-0.0488134552655893	0.0317808389196374	0.203576524439678	-0.16606525326865	0.000677987241861637	-0.0664446945595613	0.047	0.183666666666667	0.306166666666667	0.45	0.0313201882397554	0.0340246317371841
[truncated: 546 more rows]
[truncated: 440 more columns]
