# Supplementary material for: Powerful testing via hierarchical linkage disequilibrium in haplotype association studies
Source: Biom J. 2019 Jan 28;61(3):747–68. doi: 10.1002/bimj.201800053 (PMC6637384; doi:10.1002/bimj.201800053)
Supplement: Supplementary file 1 — Supporting Information [file BIMJ-61-747-s001.zip › reproducibility/simulation/intermediate_results/8.txt]

1	3.45715847019231e-09	5.76244020406543e-20	1.01626201663977e-21	0.000680061110589096	7.42041012014395e-15	1.9929325841665e-05	5.00614008045816e-07	0.520576387225445	6.65976233761274e-12	42.3046556791196	103.060675404759	114.603640015739	11.5429646109806	72.2989843366195	18.1960354320581	25.2614536331657	0.412751220628707	66.7583855254063	0.227	0.36575	0.20325	-0.319472099188943	-0.777839910057457	0.0671915125197914	0.622203494814401	0.191666666666667	0.415833333333333	0.198	-0.341293369860203	-0.828707666324686	0.331412942986268	-0.321029366638164	0.00936906557212871	0.0107724877347806	0.00900056797440756	0.0353922568206163	0.0328125236183977	0.0241256636772613	0.0730627658445682	0.00880363730469822	0.0110235541221447	0.00891278401283402	0.0289836301927876	0.0263982254590785	0.0216495420800308	0.106760964965952	2142.50368182313	2626.61981301229	2019.50002129769
2	1.34072483367358e-09	1.96871279775677e-14	6.37989334340286e-15	0.0221941532785579	1.49255194338978e-07	3.23592909432613e-05	2.12130460920156e-07	0.37579496582123	3.26598040693211e-11	44.2419663041219	76.4077306379186	81.6382304963845	5.23049985846592	37.3962641922626	17.2739495638707	26.9192954817663	0.784412706039802	63.3222824875739	0.2335	0.3635	0.20525	-0.331376862751409	-0.791346700377331	0.106334525157981	0.606504882949838	0.198666666666667	0.415166666666667	0.198	-0.290723790500933	-0.766976307219578	0.297631241392027	-0.0403411614299297	0.00946222182264348	0.01075833378702	0.00903338362740562	0.034764504713961	0.0312649369743492	0.0240025327027238	0.0800145332656539	0.00892406468916487	0.0110209974126557	0.00891278401283402	0.0289259291762675	0.0297982999367469	0.0217797309641449	0.0961440295724948	2173.8838708846	2621.62168990744	2030.37957381223
3	6.77681096310612e-11	2.66568716430994e-19	1.2894897133417e-20	0.00215223222317157	4.81258516591606e-12	1.70746534181802e-05	9.72281818114405e-06	0.00807724727758392	2.49799816797428e-12	50.3356004071393	99.8741503179554	109.289102097595	9.41495177963952	58.9535016904556	18.4905755962936	19.5651197861262	7.01626661030059	68.8706753434843	0.2335	0.3825	0.21475	-0.205035498841811	-0.735772349439422	0.0837672046808459	0.52736160468861	0.1975	0.426833333333333	0.193	-0.290249091971233	-0.794499612832507	0.328047795949457	-0.280166795115624	0.00946222182264348	0.0108699564385736	0.00918468278978509	0.0349575948223271	0.0338542619120804	0.0241245379562269	0.0844576116961124	0.00890429774092991	0.0110627533507845	0.00882691663201904	0.0284386708050987	0.0286286666599034	0.0224059089229689	0.0936039999697502	2173.8838708846	2661.0989772304	2080.72975137275
4	1.02454123610117e-09	5.86802680357898e-20	3.05707877501631e-20	0.0347405419196299	7.88933312440628e-13	2.43693844690241e-05	2.77001946121817e-07	0.358437118524713	8.26922384532192e-14	44.791726172698	103.022923538701	107.48080581562	4.4578822769181	62.6890796429216	17.8131449669891	26.4037516016506	0.843361598374031	76.1769669532188	0.236	0.37475	0.19825	-0.245258799520165	-0.829026582515403	0.0621685921132523	0.599143645002155	0.2005	0.426166666666667	0.190833333333333	-0.295843204856266	-0.76040929147861	0.331861832134422	-0.136388176963016	0.00949721530498675	0.0108265796151454	0.00891701886073375	0.0348414197961997	0.0289353179599408	0.0249308438045817	0.087380867172619	0.00895488525805845	0.0110605373824258	0.00878900502991203	0.028160964156382	0.0306195071834175	0.0225200055938877	0.0897465783932993	2185.70072829149	2645.74159362739	1991.86726823573
5	4.00693802171651e-10	1.09661113814417e-20	2.7402575902929e-20	0.272916706742317	1.78737096579364e-12	1.31790107105129e-05	9.0753023341367e-06	0.0316360222922092	5.38616725782456e-17	46.7095332202953	106.508048087198	107.710076168158	1.20202808095928	61.0005429478624	18.9844210942174	19.6968038666782	4.61811303944705	91.7578358104278	0.23275	0.37875	0.208	-0.242816437479104	-0.814094664663861	0.071352676962552	0.46185504250529	0.196333333333333	0.423166666666667	0.1905	-0.285845836779187	-0.7103648954689	0.332656917119621	-0.0788379226852739	0.00945163400913944	0.0108493351310757	0.00907795156421872	0.034903082915666	0.0295250064715378	0.0244080125641256	0.0898863317313418	0.00888441017456154	0.011050311042297	0.00878313421981935	0.0287680619168752	0.033705198564334	0.0224337174436554	0.0844040097444177	2170.31162263519	2653.79549547489	2045.17894434895
6	1.93218977319646e-08	1.17096471368723e-14	1.36487873733461e-15	0.0064786513504211	2.30938335166283e-09	0.00685546294239868	0.000544098880868247	0.000221420860537824	1.06009700633049e-12	38.7800894113607	77.502250223697	84.9143542201782	7.41210399648116	46.1342648088175	7.31045335102317	11.9581149863443	13.6399709545876	70.7131072054058	0.22925	0.388	0.2165	-0.317023148611703	-0.788461187162036	0.115081039095124	0.612647071589195	0.2065	0.422666666666667	0.186333333333333	-0.310652259678008	-0.727123534659434	0.332268479028979	-0.0887092775269785	0.00940167083327366	0.0108989629642846	0.0092117481050871	0.0337707712954566	0.0308768420771523	0.0243138258841152	0.0798587372658471	0.00905372077821958	0.0110485661144046	0.00870887670011466	0.0276906203853978	0.032337247647808	0.022728687269563	0.0900109266825499	2153.47407517593	2671.38020124305	2089.7691941744
7	4.42366912676143e-12	2.13711291571649e-16	1.69641592316969e-16	0.0643695138149151	9.71799063268709e-07	8.26764253668981e-09	8.6418935460455e-06	0.231819433751483	4.51685797431141e-13	55.8948602369201	85.9112754305606	89.3323394218023	3.42106399124168	33.4374791848822	33.2111190232154	19.7903266181929	1.42966306846211	72.5435339629058	0.2435	0.3775	0.2	-0.268390649802144	-0.804932325719406	0.146602212636707	0.531542933417677	0.195	0.422	0.190333333333333	-0.291134236883248	-0.757498669127765	0.340995235083717	-0.1098630034611	0.00959947654692627	0.0108423084639026	0.00894650881685169	0.0337290455782469	0.0300726232941717	0.0251300444764364	0.106453576949709	0.00886153278963018	0.0110462215035166	0.00878019496877049	0.0288963883790055	0.0312877788384228	0.0223590588827954	0.0844832703799526	2220.32334836232	2651.30792264427	2001.60969415275
8	1.10947145758407e-11	2.55521624134682e-19	1.27042255203779e-19	0.0332793649314284	2.87957253706748e-10	1.18127491106765e-07	3.67095135860657e-06	0.0751734790258633	7.55894764300832e-16	54.0229754613392	99.9622569574203	104.493606449745	4.53134949232481	50.4706309884059	28.0515331249317	21.4294193561091	3.16628016209688	86.1677237567798	0.245	0.378	0.213	-0.365621500867156	-0.789212837541239	0.0961313883385409	0.496995049104655	0.200166666666667	0.424333333333333	0.198333333333333	-0.313200262901071	-0.743900640735416	0.313922710857945	-0.141450586881448	0.0096194473273386	0.0108451283258522	0.00915737018550398	0.0323706301944819	0.0300086518878741	0.0240730626148096	0.0709406057625702	0.00894930338778804	0.0110543374729678	0.00891842925078524	0.0281133159257862	0.0309262654676601	0.0220083482252188	0.0980040984900566	2227.10046686266	2652.30614141665	2071.61766472613
9	5.25800677826997e-08	3.97784667741986e-13	1.38564994344613e-13	0.0251250601071946	9.50073223272388e-08	8.0130968108004e-05	1.35643401231101e-06	0.919586887637556	4.32430344107578e-10	36.7261531779804	70.0582896619162	75.073535600859	5.01524593894283	38.3473824228786	15.5551994561083	23.3414743383182	0.010191732648309	57.7070133326772	0.2255	0.37175	0.2055	-0.230585232808606	-0.805783187046853	0.118936976443191	0.594406998136404	0.192833333333333	0.42	0.206333333333333	-0.298247471092714	-0.715159049620771	0.310633866481079	0.0506797985124708	0.00934711502441474	0.010808995602875	0.00903746163789525	0.036224934626825	0.0308218575611219	0.02439374220126	0.104252410390834	0.00882401558645379	0.0110390638400741	0.00905101678801298	0.0291253415089206	0.0323647418097067	0.0213279159082596	0.140971688130554	2135.12602232545	2639.52198117481	2031.73260659874
10	1.10815949804723e-08	3.14686498695653e-15	8.08618484037345e-16	0.0164151252304024	2.34179624132073e-09	0.00245014627510222	3.99141129398236e-06	0.0180415072294285	3.30923845934786e-11	39.9195857369559	80.2669140281214	86.024766280796	5.75785225267464	46.1051805438401	9.17745395582642	21.2689675077199	5.59211424630121	63.2937878505757	0.227	0.37	0.20875	-0.29752385482203	-0.836445470299607	0.131261390568496	0.59549556803627	0.201666666666667	0.416	0.1895	-0.316591193969967	-0.716525416770332	0.343391371526765	-0.0893010255253346	0.00936906557212871	0.0107985324999315	0.0090899963017805	0.035399335348978	0.0281692486214755	0.0240920280556849	0.10091850651333	0.00897434568931835	0.0110241900556545	0.00876546015026153	0.0283649084721135	0.0330051735819242	0.0221971144013744	0.0860490495542046	2142.50368182313	2635.82272273225	2049.1831912174
11	5.76667338202052e-11	1.24801412172505e-22	4.8661235537912e-23	0.0231328262707944	1.9793634637723e-14	0.000311944990648069	7.36084661599631e-10	0.463185152660839	1.28014493954359e-17	50.6646957227786	115.787871607077	120.946374734798	5.15850312772091	70.2816790120196	12.9972727437398	37.9225771943893	0.538186789293832	94.7906255509613	0.23	0.365	0.19675	-0.228712271568702	-0.801120245532939	0.0475213804368557	0.630886953915945	0.199833333333333	0.4265	0.190833333333333	-0.311657867770133	-0.790221680228437	0.339087522196879	-0.131794697113016	0.00941245436369145	0.0107677979520591	0.00889152677408032	0.0362768846003681	0.0315451524417436	0.0244993360641924	0.0827331601908548	0.0089437118190191	0.011061647934531	0.00878900502991203	0.0280502450120696	0.0288906245683141	0.0224917001351581	0.0923571194398862	2157.1053659882	2624.96348251067	1983.45529506436
12	5.3333716048047e-08	1.35716361669506e-18	1.60999535388585e-18	0.101997934445102	8.81173195359038e-13	0.0022896736833025	1.82057068442407e-05	0.0151081881260643	4.33755001312935e-14	36.696934262276	96.4837784192205	99.157800941779	2.67402252255852	62.4608666795029	9.30149154021092	18.3683503504217	5.90380777613245	77.5546920474217	0.227	0.37175	0.206	-0.28601978447903	-0.786166659652091	0.0708531816912817	0.509457361882797	0.2015	0.4145	0.186333333333333	-0.299588171511425	-0.693710057479855	0.336998855969789	-0.068239759981548	0.00936906557212871	0.010808995602875	0.00904560177410701	0.035427235984764	0.0320273891849844	0.0242207684778141	0.0806476594897267	0.00897157285874555	0.0110184199315916	0.00870887670011466	0.0286259698132928	0.0344630892924057	0.0224135530486203	0.0836035399424732	2142.50368182313	2639.52198117481	2034.43407992503
13	6.43919608955035e-07	1.43525539079965e-18	3.62243206315312e-18	0.297851621113199	1.68041727186811e-13	2.88061685953368e-05	0.000190803473307478	0.474210955146836	5.66128744775766e-12	31.5726716278587	96.367148841513	97.4509371840541	1.08378834254108	65.8782655561954	17.4950170573902	13.9195505560801	0.51214689623157	67.1086219699887	0.2415	0.37675	0.19475	-0.271853096342415	-0.798013591315649	0.0669660445532488	0.430204388641287	0.206	0.414	0.189	-0.306258583266318	-0.74314218966614	0.346910600526825	-0.180529779530197	0.00957260112749785	0.0108380556593532	0.00885722552337841	0.0339164146424156	0.031117446736371	0.0253300783659738	0.0827851555547702	0.00904560177410701	0.0110164731806813	0.00875658831506082	0.0282033785449935	0.0312893435881485	0.0221448812003297	0.0838648796435413	2211.2111533965	2649.80261485375	1972.15068767901
14	1.10947254975838e-06	6.3261765492026e-10	2.14339816169904e-10	0.0267618083017386	8.63796456527922e-06	0.00408740838142448	1.04110220321412e-05	0.214825712922032	3.29422623949037e-07	30.4504845763004	54.3309206451231	59.2370331033235	4.90611245820037	28.7865485270231	8.24457030646045	19.4344832960396	1.53860402477949	43.0280891425282	0.226	0.3725	0.2075	-0.251646930333594	-0.760092527821819	0.124466132011945	0.486690445734931	0.202	0.4165	0.197333333333333	-0.267042981907373	-0.715683719454711	0.299437930795719	-0.080651134248741	0.00935445096606093	0.0108134333201849	0.00906989561699867	0.035885987641858	0.0336552752376151	0.0242872809187129	0.0967140242983767	0.00897988413954099	0.0110260900745081	0.00890146406360674	0.0287850991828607	0.0323077506954718	0.0218659961600224	0.0869850117359429	2137.59095595261	2641.09131535242	2042.50186076977
15	7.0365420147686e-06	1.23497652583559e-14	3.79047973323182e-16	0.00137409294872575	1.7879462130819e-12	0.00020531879265804	0.00197631851235764	0.200443177464532	1.48050679622507e-12	26.630529587721	77.3901623113597	87.6304078585599	10.2402455472002	60.999878270839	13.781770953965	9.57140149732004	1.6391423811383	69.9955284065025	0.2325	0.376	0.1995	-0.305068385913698	-0.795189952878946	0.118389101734588	0.71235651589301	0.201333333333333	0.406833333333333	0.189166666666667	-0.304099559065908	-0.816205811117677	0.359824349602232	-0.308317135615278	0.00944809548290697	0.010833775211932	0.00893811053354986	0.0343862540972793	0.0315489090342118	0.0250579789205039	0.0801789803799989	0.00896879762155995	0.0109872811142818	0.00875954817822174	0.0289901994669025	0.0272165107540003	0.0218148403744951	0.0800932362728787	2169.1180747067	2648.28772482006	1998.83397847474
16	8.34299358988402e-11	1.175606659461e-21	1.35820992301377e-21	0.0910209557827466	4.00870781504548e-13	4.84194882991364e-06	0.000286341753480294	0.00189492729437601	1.05980418285571e-14	49.9116298030131	111.141296846334	113.997520502657	2.85622365632298	64.0858906996436	20.8988116555192	13.1576894320442	9.64863124426665	80.5582699687145	0.23975	0.385	0.2095	-0.222682917285528	-0.780997770876991	0.0725120044111377	0.490431058358223	0.201166666666667	0.421333333333333	0.184333333333333	-0.355032799980347	-0.761769819438397	0.340640813664217	-0.0882783790332895	0.00954885118899204	0.0108833231763869	0.00910199418529118	0.0340427243128634	0.0311541648657387	0.0245992587667681	0.0867914558483041	0.00896601997552678	0.011043856263025	0.00867265156802624	0.0277348977996309	0.0310534456898951	0.0227866747013445	0.103345866383272	2203.16634736803	2665.83560232133	2053.17381601723
17	1.50251200374932e-07	6.94693465825302e-24	1.52538585111379e-25	0.000827037508848578	2.18319947473602e-20	2.64565182245943e-06	0.000810506604016706	0.364839760418937	5.04853186145796e-12	34.5688153244191	121.762582894742	132.942134639561	11.179551744819	98.373319315142	22.0577800089686	11.2170172204751	0.821165023538924	67.3555396948734	0.23425	0.383	0.20525	-0.264355991668999	-0.797215504341961	0.0306990284363842	0.649064323647474	0.195	0.4165	0.197833333333333	-0.300247773667294	-0.745095549511297	0.343078854351913	-0.237430534516824	0.00947276809690329	0.010872654105767	0.00903338362740562	0.0342491454820446	0.030815094817209	0.0246671770239188	0.0710994307705336	0.00886153278963018	0.0110260900745081	0.0089099577131995	0.0290893542112383	0.0313386345499924	0.0216236406197358	0.0855076942784793	2177.44354772192	2662.0547615053	2030.37957381223
18	2.65623826851227e-09	1.94669842405274e-20	8.45456027707077e-20	0.858162612850024	8.62882177770208e-13	5.81669440863516e-05	2.22609744167714e-05	0.0276559753164804	8.92641249285598e-15	42.8438356516854	105.316058714583	105.347997254939	0.0319385403563501	62.504161603254	16.1614156331798	17.9853659297605	4.84938599095949	80.9236388769371	0.2385	0.37825	0.20775	-0.23791001116669	-0.737641953161999	0.100013615428383	0.339366106014193	0.2045	0.420666666666667	0.189833333333333	-0.321913067014394	-0.763893176924548	0.380177278715422	-0.0908589674028268	0.0095317523127217	0.0108465336580955	0.00907392620745889	0.0344525975124672	0.0339663857513252	0.0244834032816842	0.0882503688474702	0.009021117740205	0.0110414703796724	0.00877136180067631	0.0278418905682872	0.0301832742940141	0.0221093162339485	0.0746037516758269	2197.37892894219	2652.80365570726	2043.84116202271
19	5.08647792053644e-09	1.52247766467225e-18	2.25097856973928e-19	0.00793202297815582	1.22631775824948e-12	0.00139235999481057	5.65396346907417e-06	0.00819369562790711	6.53163942731285e-11	41.5143621149837	96.2441538270214	103.292911857818	7.04875803079631	61.778549742834	10.2158871822721	20.601911462556	6.99064206243929	61.8199167454812	0.22825	0.37775	0.21575	-0.362108985967703	-0.791859196713353	0.0986998083598332	0.554016022982874	0.2015	0.423166666666667	0.194	-0.321747483733774	-0.739905040765869	0.349163859798826	-0.197406648815479	0.0093872268942634	0.0108437199281861	0.00920017882408802	0.0338901405627461	0.0307842624240401	0.0238687901661216	0.0739158326560876	0.00897157285874555	0.011050311042297	0.00884426992777118	0.0279719640936223	0.0313972181647073	0.0220881935767876	0.0885618676422165	2148.61254078674	2651.80756382106	2085.90401490895
20	1.96054291609699e-07	3.80990398680745e-19	1.31854787728457e-21	0.00011164038382404	1.70990817104398e-16	0.00115950496353198	0.0195439223595177	0.000512629247673819	3.07295959850862e-12	34.021549399542	99.130574529474	114.059461648198	14.9288871187237	80.0379122486556	10.5537835484938	5.45218015815408	12.0691552094286	68.4248586497473	0.228	0.386	0.2115	-0.252893785005173	-0.802998897898074	0.0836361259405224	0.721003882386102	0.200833333333333	0.409333333333333	0.183333333333333	-0.262030575150467	-0.674084784337131	0.348973069239704	-0.162007923529241	0.00938360410572646	0.0108885848777663	0.00913376087895326	0.0347637101946875	0.0303717473792696	0.0245277370781082	0.077912893902066	0.00896045744795521	0.0109977385359095	0.00865439543765518	0.0293108142607817	0.035775036519093	0.0223934964710947	0.0751091296013834	2147.39361184559	2667.70067394547	2063.74915741376
21	5.00186357691886e-13	1.40929872936936e-22	1.05020860892976e-22	0.0510711837338209	4.67380557482726e-12	1.31544963986566e-06	1.75831096854899e-07	0.0209260773691778	8.21414230429086e-17	60.3281722801003	115.536242494916	119.342179813695	3.80593731877889	59.0140075335948	23.4004909012237	27.2821060510341	5.33293831121955	90.8660361762142	0.2335	0.36625	0.2095	-0.275010473747401	-0.764899383855751	0.0924208454727931	0.491970132322539	0.193166666666667	0.418333333333333	0.190666666666667	-0.271953610101734	-0.773738806449326	0.352304555859675	-0.245028608772545	0.00946222182264348	0.0107755986150541	0.00910199418529118	0.0353144896699423	0.0326070134956494	0.0237748831247416	0.0834179593710942	0.00882981515070251	0.011032957031014	0.00878607090600953	0.0294347469606816	0.0304519036203358	0.0221427283188978	0.079317899056388	2173.8838708846	2627.71864435806	2053.17381601723
22	1.74348850693845e-09	1.04893105743677e-20	4.19828214132872e-20	0.64242984911428	6.43045848400155e-13	1.28239079111925e-05	4.90334743505497e-06	0.115405505902251	7.16169735709052e-14	43.7049188327801	106.600354299822	106.815932646125	0.215578346302209	63.1110138133445	19.0365406089513	20.8746748623798	2.47859223731393	76.4841425115128	0.24325	0.375	0.21675	-0.270977486037251	-0.777143649854451	0.0625168010654109	0.412671192325736	0.206166666666667	0.420666666666667	0.203666666666667	-0.35238126945465	-0.749931884538815	0.329054846781228	0.0316569902983382	0.00959613263928836	0.0108280248919889	0.00921559451913823	0.0338847913837957	0.0305885072883784	0.0235659055242486	0.075071558111466	0.00904831045401003	0.0110414703796724	0.00900743274746628	0.0273864336949106	0.0296971205261459	0.0214416049863104	0.140890900095837	2219.18908403239	2646.25295263193	2091.05463798616
23	1.11451401559443e-12	3.32265728249889e-14	6.59838620110679e-16	0.000839623785307209	1.3973178245711e-05	5.45620167097511e-06	8.20936497674948e-08	0.0283072448540762	3.66234172881082e-13	58.6992914162984	75.3043067474791	86.4558371297389	11.1515303822598	27.7565457134406	20.6700779872244	28.756036276116	4.80925717180799	72.9929854240576	0.231	0.374	0.2125	-0.244740730600382	-0.796285333493028	0.178719689435719	0.524813670991024	0.193166666666667	0.427666666666667	0.1945	-0.322125180273789	-0.716095553901171	0.308303763261994	-0.0856558309683765	0.00942676678219966	0.0108222252924313	0.00914952085444549	0.0353718817806843	0.0305411373211805	0.0240295101988503	0.124348721638142	0.00882981515070251	0.0110654944321507	0.00885291262980809	0.0284670737163741	0.0333314577229991	0.0224268591302007	0.103232569016522	2161.92732920705	2644.20111376176	2069.00080811442
24	2.14016741586241e-10	4.37432178836806e-13	1.34935867155813e-13	0.0216561694627518	1.86200408642032e-05	8.30182895899896e-07	6.76895600342313e-05	0.036984914591413	8.65451204110732e-11	47.9897839197001	69.8570923876032	75.130292230242	5.27319984263886	27.1405083105419	24.286513645955	15.8743604290612	4.35110625535344	61.2090547989854	0.24	0.37375	0.2135	-0.311583342199685	-0.760920292479307	0.145515941722209	0.414678505646837	0.1985	0.4135	0.196333333333333	-0.260887461802633	-0.670704800384463	0.284996367388948	-0.102831323122587	0.00955225747200135	0.0108207676833314	0.00916519914883026	0.0337725575662856	0.0320363175512308	0.0239283518664779	0.0898551662221056	0.00892124819376007	0.0110145147313617	0.00888441017456154	0.0293074357504592	0.0348452977957746	0.0218866195522427	0.0883137425676406	2204.31971234789	2643.68548523505	2074.22855584974
25	8.71724838893033e-14	1.89530824408843e-21	6.53750991580455e-21	0.454196348838685	1.65179750871563e-09	1.54311207347667e-10	1.85009155389963e-06	0.383318700881615	7.90129411009842e-20	63.8777696956604	110.150946591966	110.7111051881	0.560158596133988	46.8333354924398	40.9734514523225	22.7447472131971	0.760031385289039	105.48996054689	0.248	0.366	0.2075	-0.308664373504813	-0.776528976950769	0.108738315265882	0.424509015248529	0.194	0.4135	0.200333333333333	-0.330998190519054	-0.798444358252491	0.338991881777949	-0.114542623529589	0.00965891543205871	0.0107740447381663	0.00906989561699867	0.0336112900950548	0.0310235784157857	0.0239560114354162	0.0827205578152519	0.00884426992777118	0.0110145147313617	0.00895209553410096	0.0290077549067397	0.0280887256281618	0.0213717989812225	0.0926100074635042	2240.50893729177	2627.16976737614	2042.50186076977
26	3.74662542500088e-09	1.4686523285999e-19	4.90845749164491e-21	0.00140742870507637	3.39659290857556e-14	9.51428384230945e-06	8.24308605886266e-05	0.0566425965867042	1.9133268695622e-15	42.1401142210598	101.114783392164	111.310819354803	10.1960359626391	69.1707051337435	19.6065425526904	15.5017051749001	3.6330595813306	84.1974168754694	0.22625	0.37225	0.212	-0.249002914861626	-0.796730255698108	0.083280074041003	0.56571030579085	0.189666666666667	0.4115	0.196333333333333	-0.295294322917829	-0.771738556267588	0.345126117531434	-0.336999242912978	0.0093581117688313	0.0108119571752287	0.00914165110318952	0.0359088968711333	0.0308901854685867	0.0238438417879264	0.087984698156839	0.00876841226436862	0.0110065638245372	0.00888441017456154	0.0298945322676866	0.0303951491877608	0.0215463794919187	0.0859965185360726	2138.82127841731	2640.56927389693	2066.37797577465
27	1.037933786249e-11	5.0605255228656e-18	1.45744628246475e-17	0.37761270923583	3.64924563827279e-08	3.26164529337202e-08	6.95296622026608e-05	0.050433674580614	7.20397587178171e-14	54.1587001475564	93.7385983799177	94.5170578297548	0.778459449837101	40.3583576821984	30.545279365133	15.8236050382529	3.82698173485369	76.4715701597713	0.24	0.3825	0.2095	-0.240182699426495	-0.820991124662987	0.109118663891332	0.410795464394444	0.193666666666667	0.422333333333333	0.1935	-0.319411194143754	-0.746490788598389	0.317112571842721	-0.0266066779309938	0.00955225747200135	0.0108699564385736	0.00910199418529118	0.0340124738418731	0.0284470568125054	0.0245689554185416	0.104251580182266	0.00883849557031159	0.0110473963868374	0.00883560461736927	0.0287159426466495	0.0317498505102805	0.022265502109192	0.0997516599216885	2204.31971234789	2661.0989772304	2053.17381601723
28	1.88875444993435e-07	2.40850519601431e-23	8.07574370623772e-24	0.0190579755873073	9.86670214208134e-19	0.00126971700463121	0.000101950032801927	0.0178071848277289	1.4205233958942e-15	34.0982882251192	119.19206975316	124.688257690861	5.4961879377006	90.5899694657419	10.3860392484785	15.1002454363406	5.61501931713065	84.8295580015559	0.229	0.3685	0.21	-0.321562843452123	-0.802458079297024	0.0480016987073464	0.536139302127825	0.202	0.407166666666667	0.190666666666667	-0.30087716036552	-0.705727007638429	0.349759832731399	-0.217613689922529	0.00939806691989983	0.0107894430366224	0.00910996683571757	0.0349888210066796	0.0304532107368867	0.0236794042525312	0.0709039555209834	0.00897988413954099	0.0109886924514251	0.00878607090600953	0.028947854274636	0.0334086513017479	0.0217739507766566	0.0806105578952018	2152.26081660356	2632.61010602391	2055.8266824689
29	5.37554994324175e-10	1.43976562211529e-17	4.57275403727733e-20	0.000102959230007763	2.24745508288531e-12	7.44085143165775e-05	3.82750536718793e-07	0.086982456256884	2.08179863179763e-14	46.1094602391822	91.5551684059828	106.636819525404	15.0816511194207	60.5273592862213	15.6953082092241	25.7794069356896	2.92935093461892	79.1201911116248	0.235	0.3615	0.21175	-0.290767904958761	-0.768916020096745	0.0902541713856121	0.639425858813866	0.201666666666667	0.412	0.197666666666667	-0.360110607442238	-0.807672624830138	0.320311978792139	-0.228428411694445	0.00948327297050531	0.0107455389955159	0.00913770855350533	0.0353027090152546	0.0320627782962935	0.0233873966343009	0.075633765332647	0.00897434568931835	0.0110085691303252	0.00890712895667865	0.0280863834281203	0.0271304350546414	0.0215936270994303	0.11292400045795	2180.99068112384	2617.10544461965	2065.06431549224
30	9.27211459954071e-16	1.67536712588351e-24	6.12735652996933e-24	0.453401577301917	1.27263893950279e-10	2.38459162767646e-10	0.000412110807576185	0.000765131913860611	8.99318479366492e-23	73.0957078085776	124.700953472558	125.263087770978	0.562134298419551	52.1673799624004	40.1230455789719	12.476467350034	11.3239642792432	119.665701314389	0.2445	0.3715	0.212	-0.306398425963142	-0.811898798371766	0.0993836749085441	0.459643387256199	0.191333333333333	0.406666666666667	0.184666666666667	-0.363831254544153	-0.773582994761472	0.341367893976677	-0.0672977315755666	0.00961280802050158	0.0108075101729339	0.00914165110318952	0.0335871054785457	0.028622913900655	0.0238542157064633	0.0837639303095419	0.00879779205351848	0.01098657348052	0.00867871560178652	0.0292087192802689	0.0311373068790769	0.0222413442155458	0.103205985428117	2224.84684347369	2638.99672932186	2066.37797577465
31	6.67067508228489e-08	2.12742998105497e-18	8.72206125468075e-18	0.817731922397155	3.94956734376586e-12	0.000127734470013619	1.68974961869995e-05	0.179881600374511	6.4870569651576e-12	36.2375006021175	95.5465086002005	95.5996218473774	0.0531132471769524	59.3621212452599	14.6749227846431	18.5104536763774	1.79860198193273	66.8150486804178	0.23475	0.37175	0.19625	-0.24371765051719	-0.848072908318221	0.0632183548521632	0.517966338337175	0.2025	0.414666666666667	0.1855	-0.297367444183063	-0.764861242384011	0.330761011224714	-0.0217335764050335	0.00947977593753739	0.010808995602875	0.00888298499724223	0.0351794732450774	0.0276294947961123	0.024945440477186	0.0937594963802387	0.00898817382087803	0.0110190662499879	0.00869382921002975	0.0285532796325205	0.0306591063752001	0.0225148063751174	0.0840616587293908	2179.80969531964	2639.52198117481	1980.63866504934
32	2.04108379428869e-15	2.25471697837345e-22	1.84045527376065e-22	0.0574831005134983	1.78154982780053e-09	3.11277107159712e-10	1.1774720539476e-07	0.141321101723614	1.75518870384264e-19	71.4960595489611	114.56313296868	118.1716863689	3.60855340021953	46.6756268199388	39.6025467309883	28.0577732420388	2.16351484440747	103.815216918431	0.2425	0.3665	0.206	-0.288325428711618	-0.824822431357904	0.12069666157665	0.500144197011053	0.189833333333333	0.419333333333333	0.194	-0.277652749146259	-0.701320311334276	0.329789164802637	-0.0963139247627046	0.00958607434827758	0.0107771493667963	0.00904560177410701	0.0343089485625844	0.0282654103893122	0.0241190828437947	0.0983389309640037	0.00877136180067631	0.0110366366307179	0.00884426992777118	0.0296384567417049	0.0344463595351445	0.0220603454558525	0.0836248214005825	2215.77813859026	2628.26644426873	2034.43407992503
33	2.42736056412684e-08	7.57670196620872e-16	1.39016431791447e-16	0.0108115583915027	1.80515413951927e-10	0.00021489397662619	7.40712933317573e-06	0.0975039892696203	8.48376698169556e-12	38.3122362990325	83.2574879518579	89.7535188887996	6.49603093694168	51.4412825897671	13.6961552452321	20.0851054409686	2.74590286010789	66.2361740208795	0.22625	0.3775	0.21625	-0.268225241151925	-0.764938208123621	0.0751457770453023	0.618276496636491	0.1955	0.422333333333333	0.2025	-0.267235217407369	-0.701111777264625	0.300445404244458	0.0224664765140632	0.0093581117688313	0.0108423084639026	0.0092078966887512	0.0353268788757961	0.0326042604087093	0.0237593083661242	0.0760667594400845	0.00887013047295831	0.0110473963868374	0.00898817382087803	0.0290559472934926	0.0331386369219506	0.0217111408803043	0.142258699999328	2138.82127841731	2651.30792264427	2088.48227654692
34	4.83264354828631e-11	2.01937522246075e-18	8.04867559080783e-18	0.735896382127975	4.49414553154898e-09	1.51158736700263e-09	0.000576036297832838	0.332263261347145	3.3195925215098e-12	51.0249205253494	95.6552148699411	95.7689811280652	0.113766258124087	44.7440606027158	36.5193431982243	11.8518649149446	0.940056695908424	68.2586575049651	0.2445	0.38125	0.20425	-0.262459741273759	-0.829799983680403	0.117738084015613	0.395626613870439	0.193666666666667	0.415666666666667	0.196333333333333	-0.279526171284831	-0.76332220000824	0.339004108846921	-0.124800689080416	0.00961280802050158	0.0108631589724827	0.00901701846848671	0.0334639576158437	0.0278990318327685	0.0249285348380613	0.104596210963883	0.00883849557031159	0.0110229168913152	0.00888441017456154	0.0294579007939943	0.0305523824983528	0.021720802175067	0.079866184225388	2224.84684347369	2658.6909889879	2024.95210286859
35	4.39636415618931e-07	2.3597979175504e-13	4.06441773187704e-13	0.205011937796243	3.55946509938323e-08	0.00447998763482057	4.46743646982281e-05	0.0306676281744754	5.19802337930178e-11	32.3591155022805	71.1634555416604	72.7697608692833	1.60630532762298	40.4106453670029	8.07824237074783	16.6616805423109	4.67147219213439	62.3152780133484	0.23425	0.3795	0.205	-0.280065164639339	-0.807375974638258	0.121479633861974	0.446274737280336	0.210166666666667	0.420333333333333	0.1875	-0.332127307365915	-0.729324476586331	0.33909411271943	-0.0586700677543938	0.00947276809690329	0.0108535143795544	0.00902930031243097	0.0342997780592956	0.0301306278239716	0.0247950803111636	0.0987313590857658	0.00911261978599604	0.0110402696927455	0.00872983275842069	0.0272951653662369	0.0318121732860093	0.0225205527807356	0.090943897175658	2177.44354772192	2655.27528720393	2029.02500843428
36	8.26573709414609e-10	1.11077432369789e-13	1.32715725920941e-13	0.120625987281328	5.04518738342835e-06	5.67377647579168e-07	0.000536509388115579	0.0349655796314125	6.00263946097369e-11	45.2304896522037	72.7565953616213	75.1657695170798	2.40917415545846	29.9352798648761	25.0200320617223	11.9842896701866	4.44685522270811	62.0031475152087	0.24225	0.374	0.2025	-0.285322694722637	-0.750271586949894	0.110559225209186	0.526718992796262	0.2	0.4085	0.1855	-0.286008470534827	-0.788862183355415	0.28761052805972	-0.0341778673781471	0.00958271271308238	0.0108222252924313	0.00898817382087803	0.0338748897681829	0.0334241577505048	0.0247110431391931	0.0828007298313366	0.00894650881685169	0.0109942854318086	0.00869382921002975	0.029201973377338	0.0293986412570017	0.0224864148250741	0.101082257676636	2214.63843612376	2644.20111376176	2015.3947552636
37	6.46137158077056e-14	2.9709918722391e-25	6.23035189504117e-25	0.186287441863613	1.98749155133118e-13	3.15879595758977e-07	4.3657280589473e-06	0.00186800061154169	4.55688720410515e-19	64.4858864050984	128.271535208543	130.018272378584	1.74673717004043	65.5323859734854	26.1501070564682	21.0971682155068	9.67492337061231	101.811557685733	0.23875	0.37525	0.21775	-0.291213043009058	-0.865355603484681	0.0903371889967546	0.648906587105133	0.195833333333333	0.421166666666667	0.192166666666667	-0.240199944950314	-0.69441386682335	0.327245549865196	0.0505832299949552	0.0095351810989249	0.0108294670888606	0.00923093027743647	0.0340362207237884	0.0245288339915747	0.0235920003251258	0.0856649610336438	0.00887584980716461	0.0110432617279758	0.00881238608543133	0.0293198867157095	0.0343877767887649	0.0222698076395557	0.17455694147712	2198.53916171054	2646.76324496974	2096.18169962965
38	2.20890858754185e-07	2.685610043207e-18	5.45958327288776e-19	0.0115985594499945	7.09076829311485e-14	0.00170276385100077	0.000176452183537585	0.0153780135330211	7.5772260759496e-16	33.7761494046208	95.0605536535368	101.431777249658	6.37122359612113	67.6556278450371	9.8451901939934	14.0665712767041	5.87263541834	86.1626031872066	0.22775	0.38	0.21425	-0.266273357241431	-0.805308428549462	0.092860053173655	0.657024713800716	0.2015	0.4175	0.194333333333333	-0.316502432708085	-0.748877506367694	0.362488629982384	-0.120284087519668	0.00937997658474504	0.0108562852516288	0.00917690451831494	0.03503678156676	0.0300224938165644	0.0240669770996099	0.0831163162072333	0.00897157285874555	0.0110298551147296	0.00885003423707746	0.0283050297081672	0.0308837655264389	0.0217921550570198	0.0801747960645845	2146.17326257879	2656.25650625643	2078.13372951506
39	4.56814909842656e-07	7.61637931066749e-18	1.14044516705322e-17	0.142647556728914	7.6444722087658e-13	0.000426526929705396	0.000135262804371725	0.0936527323324672	2.14579441074435e-10	32.2801505242824	92.8851346438678	95.0342985018069	2.14916385793913	62.7541479775246	12.4122487787663	14.5669989264952	2.81043920452248	59.2346000797733	0.23175	0.38	0.20325	-0.23068077173388	-0.814236333277799	0.0735243197835957	0.527462031226771	0.202166666666667	0.418166666666667	0.189666666666667	-0.25086157276968	-0.747894301466214	0.344545904544842	-0.178199531646406	0.00943745206614319	0.0108562852516288	0.00900056797440756	0.0350409107873482	0.0299456494659261	0.0248373642712718	0.093006719943023	0.00898264976363689	0.0110323392366394	0.00876841226436862	0.0288240741166701	0.031285496337848	0.0222539658800965	0.0739535778630454	2165.52902070158	2656.25650625643	2019.50002129769
40	9.64205740494886e-11	6.77967664951484e-24	2.80951348249282e-24	0.0243016787469088	6.59527981520513e-16	1.44083531623489e-05	2.48750902843812e-05	0.00363277309035243	2.68225264687691e-17	49.6164994668761	121.812952268057	126.885924645016	5.07297237695821	77.2694251781395	18.8142901353349	17.7740658777966	8.45882076087219	93.2300379588397	0.234	0.37375	0.2035	-0.308224440475901	-0.800503756430988	0.0407532315234629	0.608615197865439	0.197666666666667	0.415833333333333	0.180166666666667	-0.29843545426483	-0.770683265345805	0.334910666432691	-0.186833612810771	0.00946925727904297	0.0108207676833314	0.00900468862363404	0.0343547006783208	0.0307464338000612	0.02438311897343	0.0702689331396871	0.00890712895667865	0.0110235541221447	0.0085959446587756	0.0289039769083286	0.0311849638480314	0.0229448483866857	0.0914369166144498	2176.25838386857	2643.68548523505	2020.86535384464
41	1.15581707004389e-06	3.23943594854699e-15	2.93555368050318e-15	0.0791447710850069	8.84675798905764e-11	1.72364554023053e-05	0.00112293368648966	0.356040579208376	9.7427925999688e-12	30.3660283927238	80.2059662464235	83.2883434168471	3.08237717042357	52.9223150241232	18.4726006476922	10.6130325978738	0.851810786860369	65.9375248009913	0.2395	0.37175	0.2015	-0.278358542192408	-0.803150678182301	0.079724988648723	0.561177156916745	0.203166666666667	0.404166666666667	0.194	-0.326131031258745	-0.725149066840785	0.312244283872687	-0.00246077657686932	0.00954544041500224	0.010808995602875	0.00897157285874555	0.0343492628942581	0.0303439649693549	0.02459452114128	0.0833921926645738	0.00899919323331466	0.0109758015753393	0.00884426992777118	0.0287355120637889	0.0320260329454236	0.0216137735012321	0.0942951984575003	2202.0116107959	2639.52198117481	2009.89938784055
42	2.60133605018288e-15	4.15717482380739e-26	2.76632087486871e-26	0.0414159336585419	2.03658367630213e-13	1.33125281198807e-07	9.4770668318907e-08	0.00323431249814506	2.38291129542209e-18	71.0042545873803	132.327435097381	136.486349785744	4.15891468836344	65.4820951983638	27.820251964069	28.4779708141559	8.67033770484704	98.3326914875551	0.25	0.36725	0.212	-0.267524275797325	-0.825463046265788	0.0737519517183305	0.563283131110414	0.205	0.4205	0.188	-0.300078744259043	-0.705921570452322	0.331483734209357	-0.0646523227160057	0.00968487988821878	0.01078178288462	0.00914165110318952	0.0338408632293655	0.0273464729502739	0.0235792817429221	0.0824850568733588	0.00902930031243097	0.0110408706818215	0.00873877469051273	0.0280224592844292	0.033385949781186	0.0225304766345409	0.0857194796110132	2249.34057847523	2629.90338466898	2066.37797577465
43	3.54874118047588e-13	3.10437572129528e-19	2.9575570272786e-20	0.00469538118316654	1.91549404484923e-09	4.48847951166112e-07	4.37313240972904e-07	0.017387590066567	3.72097961367963e-15	61.0257426639582	99.5569807921638	107.550163199099	7.99318240693538	46.524420535141	25.4720086866	25.522238304311	5.65682311435012	82.7845650752419	0.24425	0.37675	0.20575	-0.288198151998144	-0.771181246314494	0.128544204726545	0.563869483227165	0.2015	0.427333333333333	0.1865	-0.309004658786996	-0.764960915769642	0.355516425066434	-0.200639353593603	0.0096094817664591	0.0108380556593532	0.0090415343510773	0.0334894289013494	0.0317505899791474	0.0246216119906958	0.0869797842845344	0.00897157285874555	0.0110644018488084	0.00871187829412842	0.0278940725551296	0.0306467212853332	0.0227460147175829	0.0873545744182367	2223.71800214401	2649.80261485375	2033.08410817663
44	1.51259400654442e-09	1.01814009332725e-19	8.99895610647483e-20	0.0676093065444882	1.60587094303786e-12	3.19342872447621e-05	3.79743582272455e-07	0.329514135911712	4.73241553665486e-13	43.9953834951593	101.876965354881	105.217094398024	3.34012904314295	61.2217109028643	17.2990713868949	25.7946297904309	0.950806337643371	72.4435951310202	0.236	0.368	0.20125	-0.217039425384945	-0.794718042700572	0.0663606050325436	0.403506027803372	0.201	0.418666666666667	0.193333333333333	-0.334538793148853	-0.755523925990327	0.328249329485604	-0.215655740452503	0.00949721530498675	0.010786388324483	0.00896740909978916	0.0356038527737356	0.0311856340045671	0.0243829988909823	0.0924176890485583	0.00896323991840659	0.0110341887379633	0.00883271114499185	0.0281015605999011	0.0306424459358425	0.022092564108453	0.0992922795522456	2185.70072829149	2631.53064254063	2008.52166512299
45	1.39060629945136e-08	2.23237837480279e-16	3.16466186144502e-16	0.138669354488523	7.21901003251356e-10	0.000116023800670763	0.000248966945075263	0.010108727452427	1.79298329314528e-11	39.4543343412224	85.819894052067	88.0125573898404	2.19266333777341	48.5582230486179	14.8562365991766	13.4199152662186	6.61563525112797	64.6198502168663	0.23425	0.383	0.207	-0.233728036593905	-0.804080971816933	0.0878418409768391	0.53790510150983	0.201833333333333	0.419666666666667	0.186166666666667	-0.273949912882558	-0.720560808185789	0.32278444603926	-0.0409865184088926	0.00947276809690329	0.010872654105767	0.00906181870703335	0.0345722045468169	0.0302060107907095	0.0247348210250416	0.0931270401239017	0.00897711611550837	0.0110378528199653	0.00870587247507225	0.0285742505967604	0.0330968923219586	0.022683733708942	0.0831214510616098	2177.44354772192	2662.0547615053	2039.81869607908
46	1.76353040994083e-08	1.19552327908228e-13	9.05415351160866e-15	0.00398163232662576	1.72808865012275e-08	0.000258484990517759	0.00015723477520605	0.00870853376137824	4.52732885969742e-10	38.96734845428	72.6012260964999	80.8933987273995	8.29217263089959	41.9260502731195	13.3495474775427	14.283528378226	6.88164579763361	57.6068725553111	0.23375	0.3725	0.21575	-0.282193306582716	-0.766993487802485	0.121013206490666	0.434685310777739	0.203	0.410166666666667	0.194166666666667	-0.323434086599237	-0.725159542130265	0.320397511531374	-0.24959984374976	0.00946574185600063	0.0108134333201849	0.00920017882408802	0.0347820939512348	0.0319523244727622	0.023676293662417	0.0894443670424611	0.00899644196246449	0.0110011589780596	0.00884715333721515	0.0284733811154881	0.0320248820442044	0.0217744943913771	0.0936835744882835	2175.07182526818	2641.09131535242	2085.90401490895
47	4.91780871878793e-05	2.97300103287692e-09	4.45894931919945e-10	0.00992570038048826	4.53509930692133e-07	0.00486522842956496	0.000515523870066355	0.212690870177686	1.1532222232447e-07	22.5893095175779	50.9919085728325	57.640091406196	6.64818283336353	35.0507818886181	7.928865813421	12.0586581104872	1.55301517946282	45.3812871154753	0.23125	0.3895	0.205	-0.281123096350472	-0.789072928272991	0.123071708759455	0.515129446620237	0.2075	0.424333333333333	0.194833333333333	-0.280698933987246	-0.723793933277321	0.307541550371366	-0.152587682489529	0.0094303332041965	0.0109066196493729	0.00902930031243097	0.0339206931260968	0.0315995489790218	0.0252644791837244	0.0935305749098231	0.00906989561699867	0.0110543374729678	0.00885866190364771	0.0278018163857886	0.0316595525573993	0.0222866196077806	0.0895647243025082	2163.12929896922	2674.09562092336	2029.02500843428
48	7.0010921617886e-11	3.47428754431909e-21	9.5971442152711e-22	0.015760410242867	3.35329123840701e-13	5.96567281053165e-10	0.053495582783721	0.0660281380651843	1.56221462184456e-14	50.2692111341967	108.893856368079	114.723266159395	5.82940979131672	64.4540550251986	38.3326303147478	3.72836973384256	3.37909908897018	79.7319796349024	0.24725	0.38275	0.20475	-0.236545044107105	-0.743223114848521	0.092038449742906	0.434832289398911	0.195	0.402	0.189833333333333	-0.35578817657796	-0.725362758380483	0.342271355894123	-0.214966324500202	0.00964910728439128	0.0108713067938359	0.0090252116857715	0.0333908128214752	0.0332565621704237	0.0249064759155617	0.0850242872963158	0.00886153278963018	0.0109662267469049	0.00877136180067631	0.0292171254484914	0.0331108635262389	0.0216967635246108	0.0952420561973268	2237.17497817475	2661.57739846295	2027.66890907842
49	5.21605698682395e-07	3.47967346270406e-17	7.51779431401534e-18	0.0127594664818413	4.37419702471073e-13	0.0108289109296106	1.90261351394798e-05	0.0259308511272258	8.77722311127356e-13	32.0068664775026	89.7106375996445	95.9127954150463	6.20215781540173	63.9059289375436	6.49317982077082	18.2843749429412	4.96062382477248	71.1184410524459	0.2255	0.36825	0.20675	-0.355733086832502	-0.78551105609328	0.0640415610207174	0.667890171683056	0.204166666666667	0.410833333333333	0.188666666666667	-0.250912433841105	-0.701459591128418	0.302792366100301	0.0105897980210273	0.00934711502441474	0.0107879172377788	0.0090577723735025	0.0348459913897975	0.0321238634201466	0.0239717237200632	0.0674227162021088	0.00901565085973591	0.0110038718356525	0.00875066082134274	0.0290361993356985	0.0336141216511307	0.0222732426346324	0.157658285909338	2135.12602232545	2632.07091158869	2038.47482993004
50	2.6640911252304e-10	7.32050267788433e-19	2.78023410989495e-18	0.625802224571899	2.88705469174672e-10	6.09810421353306e-06	2.26391923311604e-06	0.10353061570144	1.69132569216932e-15	47.5428382977771	97.7702772453995	98.0080736398377	0.237796394438192	50.4652353420606	20.4571585548456	22.3569529506913	2.65029601590868	84.4592301399965	0.234	0.36575	0.21225	-0.281410801417682	-0.828878244025199	0.0863155329040676	0.582499912252416	0.196166666666667	0.412833333333333	0.198833333333333	-0.306428676300989	-0.739327615452332	0.320486028555311	0.251835709088842	0.00946925727904297	0.0107724877347806	0.00914558853463365	0.0352232729921365	0.0280515272130224	0.0235342106286254	0.0866438779441176	0.00888155920008926	0.0110118852572832	0.00892687873931632	0.0291114374598016	0.0314656097278242	0.0215411703801556	0.152392818089852	2176.25838386857	2626.61981301229	2067.6901395526
51	3.13447331320343e-08	3.6381643840635e-16	2.00168287704356e-17	0.00262481684040435	1.94805426170641e-11	3.2762596048601e-05	2.71417400708845e-05	0.21992833773756	1.88871120708659e-11	37.7878132549886	84.7961940893802	93.847678080725	9.05148399134487	56.0598648257364	17.2504151194225	17.6081867907287	1.50483876250837	64.5073863150909	0.231	0.371	0.2045	-0.203622972158787	-0.767124773434712	0.10402328866205	0.628226239944299	0.196333333333333	0.412833333333333	0.1945	-0.341995530993944	-0.75993739785938	0.333074682969927	-0.0900093660720099	0.00942676678219966	0.0108045300191386	0.009021117740205	0.0360137231580356	0.03308499116943	0.0244009113569467	0.0922995995470069	0.00888441017456154	0.0110118852572832	0.00885291262980809	0.028711014328686	0.0306790426009225	0.0217823262665503	0.0979405354852729	2161.92732920705	2637.94301316081	2026.31127435448
52	1.20126914216932e-12	9.21988096035935e-24	6.6039717355612e-24	0.0474422811928942	1.20686759801691e-13	2.41074122671387e-08	1.22867825341998e-06	0.12875257556516	6.37923590730941e-17	58.5468552825259	121.177510272544	125.107143822977	3.92963355043321	66.5602885404514	31.131921636259	23.5317737780333	2.30748073830364	91.4003180015156	0.241	0.37025	0.20725	-0.282745217175548	-0.814785323155971	0.0805718674656436	0.530505972271072	0.194166666666667	0.418666666666667	0.194833333333333	-0.309066211514168	-0.735678084711571	0.346663764028213	-0.156483016698973	0.00956583779008996	0.0108000365344091	0.00906585978585751	0.0342617013003698	0.0289907159464015	0.024089808727597	0.0837107085286741	0.00884715333721515	0.0110341887379633	0.00885866190364771	0.0289636061068676	0.0321795741344687	0.0218879212843598	0.0862463956527638	2208.91947587042	2636.35440334528	2041.16103923985
53	6.98838499593285e-09	5.07833141723878e-16	1.70284666682569e-15	0.555261335587207	7.83950999792197e-09	0.000106704937947911	0.00093910221347623	0.00237749454246966	7.6906773282603e-13	40.8639595336608	84.0968443828206	84.4448199850813	0.347975602260703	43.5808604514204	15.0142053500349	10.9439407006266	9.23255657217487	71.4020799294592	0.2235	0.38275	0.21575	-0.327829167157098	-0.828893933079985	0.112048623486325	0.423627134837682	0.1915	0.415833333333333	0.190833333333333	-0.319787607093629	-0.771968791537448	0.333215049086719	0.0437150183948426	0.0093175792801468	0.0108713067938359	0.00920017882408802	0.0344979372864287	0.0284955634873493	0.0241238247325801	0.0871127196944832	0.00880071595386707	0.0110235541221447	0.00878900502991203	0.0292376161340776	0.0306854474991106	0.0221483619851218	0.196882128609807	2125.20893988398	2661.57739846295	2085.90401490895
54	3.32103018027365e-13	5.87537647942617e-26	8.14975809413614e-26	0.104892829502761	5.06615213658747e-15	7.47176770714459e-07	2.94770045357609e-08	0.0656265906982397	2.39826671344593e-17	61.1605156149599	131.614278040382	134.24380697724	2.62952893685724	73.0832913622799	24.4894542433012	30.741646719478	3.38915457319672	93.4662372812114	0.24	0.3665	0.213	-0.263866686673156	-0.82884528220316	0.0754864125365538	0.53372459777488	0.198333333333333	0.421833333333333	0.197833333333333	-0.3326465494858	-0.749381334990239	0.35887444515527	-0.115492272802729	0.00955225747200135	0.0107771493667963	0.00915737018550398	0.0348230430618742	0.0276292180246974	0.0234792178359318	0.086461107538818	0.00891842925078524	0.0110456321279347	0.0089099577131995	0.0281934673054902	0.0308234715205795	0.0217163507536221	0.0864698876310825	2204.31971234789	2628.26644426873	2071.61766472613
55	2.74618672346097e-09	4.78574193766677e-18	6.83241257757303e-18	0.132828163449828	7.23901483914008e-11	4.86196552624496e-05	7.97791887864258e-05	0.0139805911485987	2.13043902160219e-11	42.7757091418316	93.8551201674127	96.1142560076187	2.259135840206	53.3385468657871	16.5011858827784	15.5635176206306	6.04059253112973	64.2469269488988	0.23375	0.3725	0.2135	-0.250617605340711	-0.819660112501052	0.0874917693018995	0.60351891096976	0.199666666666667	0.411833333333333	0.193333333333333	-0.282502819340121	-0.723683581883394	0.324328228762747	0.0199453058978132	0.00946574185600063	0.0108134333201849	0.00916519914883026	0.0351469785903256	0.0286569131674451	0.0237597525075045	0.0890633091897222	0.00894091239201264	0.0110079019980032	0.00883271114499185	0.0290902352994055	0.0324620046639223	0.0218731835662947	0.171032050590382	2175.07182526818	2641.09131535242	2074.22855584974
56	5.65247240158397e-13	3.74706107774423e-21	1.0763217177176e-23	8.91777959125032e-05	4.15804694296607e-13	0.00020531879265804	3.96562223361282e-06	5.68573722444649e-05	9.03931370467881e-15	60.0796093915997	108.737032725439	124.090062716379	15.3530299909398	64.0104533247795	13.781770953965	21.2813928391843	16.2045505663427	80.8968898141883	0.2325	0.38225	0.22	-0.209529980229685	-0.799612658120146	0.0875984747039304	0.543143973522507	0.201333333333333	0.4285	0.187	-0.289084570015451	-0.747667753960275	0.332536305802479	-0.365043049171157	0.00944809548290697	0.0108686030388458	0.00926514551751511	0.0350271328717861	0.0296592761505432	0.0237481320499273	0.0939222253307418	0.00896879762155995	0.0110682034478854	0.00872086731715267	0.0280362126330794	0.0316044511440748	0.0228861381649961	0.0895006529873413	2169.1180747067	2660.61949754472	2107.63184572552
57	2.80907765061595e-08	5.99131843464908e-18	1.30059933203569e-17	0.241635866016556	1.39964920584029e-11	1.14856869638227e-05	3.38068233438614e-05	0.301935644657193	3.25375966708763e-11	38.0126651883402	93.3861707773831	94.7571956991596	1.37102492177655	56.7445305108195	19.2468976266828	17.1908078228698	1.06562546381429	63.3304006510704	0.23425	0.37575	0.20375	-0.253005252753555	-0.795722315251588	0.0801243933965923	0.453662617240165	0.1975	0.417166666666667	0.195333333333333	-0.316262481560285	-0.762369475762445	0.338302166962109	-0.132576708334893	0.00947276809690329	0.0108323422476067	0.0090088039175027	0.0348534845358085	0.0310372331179347	0.0246145969562266	0.0891394188105526	0.00890429774092991	0.0110286052840647	0.00886726707186453	0.028669785523497	0.0303746817129637	0.0218462384804632	0.0900739547932202	2177.44354772192	2647.7806307808	2022.22914401686
58	5.80751711539974e-06	3.87461933730519e-16	8.64830641965922e-16	0.269736565063132	5.04987845086863e-12	0.00601791864100658	0.00574300901377539	0.0041410343768794	1.05689255744273e-09	27.0282845749389	84.6641721503038	85.8822583411384	1.21808619083458	58.8539737661995	7.5449292100293	7.62922138445174	8.22091375078344	55.7536588628086	0.2265	0.38225	0.207	-0.315650250710264	-0.797382377533192	0.0791743726869552	0.458447259669669	0.2035	0.409833333333333	0.183833333333333	-0.340536922361284	-0.705949988605235	0.334832524283039	-0.0767677549793597	0.00936176780037692	0.0108686030388458	0.00906181870703335	0.0344068463163541	0.0312207423051877	0.0246753581317597	0.07862130029433	0.00900468862363404	0.0109997947186771	0.00866353552935397	0.028262125244357	0.0339230355405874	0.0224490668438417	0.093476849887022	2140.05017280763	2660.61949754472	2039.81869607908
59	3.36552288922624e-12	2.2427135000289e-25	5.89776144479823e-28	7.78105368992106e-05	3.48224656907031e-18	1.13122857098849e-06	3.36735578591042e-05	0.00262404362893269	3.41229955802398e-16	56.4512015232103	128.851724955137	144.462485282376	15.6107603272394	88.011283759166	23.6907857022561	17.1983111522204	9.05202265520165	87.8530134400747	0.24375	0.38	0.2155	-0.22268039315322	-0.771567539235447	0.0513463163148721	0.681760671191775	0.2025	0.4215	0.190833333333333	-0.287278210437479	-0.728296266424432	0.341780244674356	-0.18778294545678	0.00960281603426276	0.0108562852516288	0.00919631236314536	0.0340121946203006	0.030983470814184	0.0238509157937909	0.0712794471370864	0.00898817382087803	0.0110444495078961	0.00878900502991203	0.0283028750130657	0.0322034218681032	0.0223005787285135	0.0828693362488196	2221.45625552876	2656.25650625643	2084.61266842264
60	1.36022317991102e-08	1.08765815599496e-15	1.96766940464779e-15	0.200424658256723	4.72736470913326e-09	4.00594633672736e-05	0.000329672910962286	0.0210467303107488	2.95555012210729e-09	39.4996091979338	82.4986796641388	84.1379569351993	1.63927727106056	44.6383477372656	16.8685696514876	12.8937971018677	5.32291868907305	53.4981486515765	0.23025	0.38175	0.21	-0.23775119425394	-0.777675016590916	0.11809456695618	0.400352780837673	0.196	0.417666666666667	0.191166666666667	-0.273188002651662	-0.71532050052286	0.34575585716263	-0.136901314588312	0.00941603948854426	0.0108658871014405	0.00910996683571757	0.0349926575616827	0.0320112181296644	0.0245123069764014	0.101298780887464	0.00887870574508773	0.0110304780873056	0.00879486560110966	0.0292000182735356	0.0334200263103506	0.0221206188831976	0.0782135115816342	2158.31297155744	2659.6573617588	2055.8266824689
61	2.18267003336804e-13	4.44356179008363e-23	1.64247610648984e-24	0.00150089866235298	1.59229052809211e-13	1.06361025443997e-06	3.19692145516895e-09	0.170806432088812	3.54169357680079e-19	62.0133870856589	117.925145902693	128.002657835059	10.0775119323662	65.9892707494	23.809413437546	35.0600535422727	1.87585123512326	102.341050730142	0.2435	0.3675	0.20125	-0.192613987172243	-0.816322784594524	0.0631711177114898	0.583498694291444	0.202166666666667	0.426666666666667	0.190166666666667	-0.300545498704991	-0.770237221993074	0.325877614623981	-0.252723709383586	0.00959947654692627	0.0107833211492334	0.00896740909978916	0.0351730425185427	0.0291727575682084	0.0243456580324271	0.0935768735495357	0.00898264976363689	0.0110622012845428	0.00877725315028625	0.0279508190816156	0.0299728976128129	0.0226192806432211	0.0950939104504876	2220.32334836232	2630.44687938656	2008.52166512299
62	2.4077126985102e-12	9.7676286161528e-26	2.55775025618186e-25	0.253799582896996	2.26614731480055e-15	1.42474338680556e-06	4.1513881817094e-09	0.393253538551227	4.52331685622431e-19	57.1326105052285	130.566177383385	131.868444174725	1.30226679133921	74.7358336694961	23.2469753966107	34.5514189319474	0.72885820704505	101.827093935028	0.2405	0.365	0.206	-0.313631758202492	-0.803205310753771	0.0635311515162913	0.49312372408438	0.199833333333333	0.423666666666667	0.199	-0.281458150475612	-0.740134384178469	0.351887337709751	-0.134263256700881	0.00955905658427602	0.0107677979520591	0.00904560177410701	0.03426961546617	0.0299204549550223	0.0238696371541778	0.0745064626238264	0.0089437118190191	0.0110520443789187	0.00892969034652616	0.0284760403069691	0.0310986928115552	0.0217390400857239	0.0766789420715784	2206.62233144063	2624.96348251067	2034.43407992503
63	4.81648163340542e-08	4.67942957656199e-16	2.63855336035648e-16	0.0421519204611793	1.76222087512948e-10	9.31160774639142e-05	0.000163606142575379	0.0348255648863712	2.11307360594962e-10	36.9062143744595	84.26841633812	88.397510008821	4.12909367070097	51.4912956343614	15.2713932443003	14.2087709722273	4.45370731805633	59.2680595046193	0.22925	0.3785	0.2125	-0.288348660158626	-0.774201607850931	0.0951687243447912	0.460748707042008	0.196666666666667	0.416166666666667	0.195166666666667	-0.305594839863207	-0.704710277128826	0.327170202077384	-0.139498539789277	0.00940167083327366	0.0108479359261073	0.00914952085444549	0.0347328377366859	0.0321033893513534	0.0241304391839766	0.0833802815249664	0.00889010469146213	0.0110248246920691	0.00886440117822793	0.0289037530031892	0.0335219574937676	0.0218801870871661	0.0886951096651631	2153.47407517593	2653.3001069684	2069.00080811442
64	1.13596956634311e-13	1.95413849944104e-22	3.41214557041754e-22	0.154859799050044	6.55934029231492e-11	4.14996272396462e-08	0.000139468228073739	0.000989878349459663	1.15192715554138e-16	63.3400339457767	114.859435090239	116.883150762558	2.02371567231967	53.5431168167815	30.0780769797766	14.5093146220024	10.8464033077216	90.1510931919052	0.2335	0.3745	0.21	-0.29097894254685	-0.806259703599899	0.109284303066034	0.495827825219756	0.188	0.4125	0.183333333333333	-0.30796127328668	-0.729218598586451	0.353200583359348	-0.119312350527645	0.00946222182264348	0.0108251312570965	0.00910996683571757	0.034566535857474	0.0298770116310223	0.0241620750363417	0.0906677263233217	0.00873877469051273	0.0110105627124876	0.00865439543765518	0.0298653259169288	0.0341837333421995	0.0224797139613734	0.0857484087140892	2173.8838708846	2645.22916767132	2055.8266824689
65	2.42385389682724e-09	1.57938956970405e-18	1.05356633579753e-18	0.0488025813413355	1.22606858726761e-11	0.000146721576631975	0.00056829815078648	0.00133478574753014	3.20453830473638e-14	43.0311113100397	96.1676399016433	100.049770746082	3.88213084443851	57.0186594360421	14.4138201842434	11.8770522317209	10.2937910566288	78.2005660965054	0.24025	0.37875	0.21525	-0.208729589899624	-0.772799982836538	0.0932826216015482	0.404145453724265	0.208	0.413166666666667	0.189	-0.328978284634362	-0.749859948119097	0.340324955325798	-0.213648469665561	0.00955565926883284	0.0108493351310757	0.00919244087468706	0.0345460261737114	0.0311722476271724	0.0239379620411746	0.0945479536822328	0.00907795156421872	0.0110132025962853	0.00875658831506082	0.0278492307603816	0.0307638420989279	0.0221517616935793	0.0911965136560487	2205.47170671353	2653.79549547489	2083.31984316894
66	8.23387135200937e-08	9.72337513175001e-12	2.39708552746427e-12	0.0170687776931384	1.11063821995393e-06	0.00107253566273156	6.57317318866331e-05	0.0199633649654141	2.89769377138309e-11	35.8050411676231	63.2701071484626	68.9593952399373	5.68928809147474	33.1543540723142	10.6979628924037	15.9299100545977	5.41509517397935	63.5813335331704	0.23325	0.3745	0.2055	-0.247297560835723	-0.786160682500597	0.146195323640959	0.536131601331385	0.205666666666667	0.414333333333333	0.186666666666667	-0.368267598725243	-0.765587019779598	0.321601802951663	-0.0200185054124628	0.00945869717382437	0.0108251312570965	0.00903746163789525	0.0350948644804002	0.0316072542438239	0.0245613138502306	0.106955771941438	0.00904017736816421	0.0110177723140612	0.00871487725983207	0.0275492870089717	0.0302641272154264	0.0224612978506958	0.112318900716885	2172.69451967913	2645.22916767132	2031.73260659874
67	1.40287822374806e-12	1.98479411618306e-23	5.21163325607385e-24	0.0142426941153708	8.15086791832113e-14	2.54391258093519e-08	1.64216820959802e-06	0.115745717426539	1.34346303627882e-18	58.2313329405588	119.592234262316	125.600044192695	6.00780993037915	67.3687112521366	31.0275539314898	22.973888291599	2.47396357669095	99.5385346615303	0.242	0.3785	0.2065	-0.27671606132436	-0.804898834525601	0.103941234128876	0.504056573269864	0.195166666666667	0.4265	0.193666666666667	-0.323231852486571	-0.704544837102051	0.368261360503515	-0.181526191153805	0.00957934663434675	0.0108479359261073	0.00905372077821958	0.0337046534405007	0.0296674892218379	0.0245989619564935	0.0900116204977667	0.00886440117822793	0.011061647934531	0.00883849557031159	0.0283370103458096	0.0338090201979713	0.0221103875540202	0.0835975149110646	2213.4973717412	2653.3001069684	2037.12943943169
68	1.4633493283975e-07	5.05517969239851e-15	1.48117317126649e-14	0.4481682973943	3.57448676543219e-09	4.28720566647641e-07	0.000612301596680114	0.862636366245046	1.66999922629841e-08	34.6231223680588	79.2701699162208	79.8454501263186	0.575280210097844	45.2223277582598	25.5605273122364	11.7382016568044	0.0299356301675289	49.6789656355635	0.2395	0.38125	0.20075	-0.323725921117897	-0.776413064020328	0.120470056586319	0.389004569389201	0.197	0.4155	0.202166666666667	-0.340286523755865	-0.83678728385	0.342744782623609	-0.240656282134823	0.00954544041500224	0.0108631589724827	0.00895906530702773	0.0331917163300978	0.0321836478650295	0.0252093228293031	0.0852742805673926	0.00889578931482569	0.0110222783629409	0.00898264976363689	0.0285385711459221	0.025171116891852	0.0212965357331019	0.0972534270701553	2202.0116107959	2658.6909889879	2005.76155256455
69	1.98474840547138e-14	2.01610059612164e-23	7.59027244258081e-23	0.497839077065195	7.97582539895011e-11	3.01713502903019e-07	5.8560505851318e-08	0.0134540819858904	2.19879063020668e-17	66.8820054500175	119.559869595738	120.019409502078	0.459539906340069	53.1374040520604	26.2387102767898	29.4104667967003	6.10840067427489	93.6494974423	0.23775	0.369	0.2105	-0.276178528657969	-0.80517945339739	0.109734608339829	0.518432482365089	0.194833333333333	0.423166666666667	0.190333333333333	-0.320776077098566	-0.770786809212952	0.368502209149038	-0.0432922594408315	0.00952143884341145	0.0107924852962344	0.0091179187988055	0.034717552422418	0.029627574108862	0.0238745104047566	0.0922553626699844	0.00885866190364771	0.011050311042297	0.00878019496877049	0.0285566133105537	0.0305194812398961	0.0222346948878484	0.0786535460106759	2193.88996756026	2633.68527227071	2058.47352118845
70	9.8589735615501e-11	9.22188673793988e-19	7.79440679198923e-19	0.065423129301768	2.11480631502178e-10	2.07341652048436e-07	2.49061786696112e-05	0.100427897311586	1.2549176088809e-14	49.5711242650214	97.2891475814031	100.68342230676	3.39427472535681	51.1122980417385	26.9634281406652	17.7716895939757	2.69873505526994	80.1984802974141	0.238	0.36525	0.204	-0.292518314429039	-0.824933327223101	0.0964493735294705	0.540115132786095	0.1945	0.407166666666667	0.190666666666667	-0.343385016694664	-0.761787691346365	0.329118087397324	-0.114591447052777	0.00952488118985431	0.0107693643430881	0.0090129138633493	0.0347479353152255	0.0286849898741884	0.0241490956269277	0.0896038015134353	0.00885291262980809	0.0109886924514251	0.00878607090600953	0.0291452486614398	0.031052662460713	0.0218791864396245	0.100340447806295	2195.05433286041	2625.51667089216	2023.59139322315
71	1.2857969114875e-09	2.73920517508552e-14	4.09474632141236e-14	0.160861062785489	1.01267764191519e-06	6.11637013221549e-06	9.06930004670739e-05	0.0284762787894373	2.71057451196212e-09	44.3274788618801	75.7115012666181	77.6776141486625	1.9661128820444	33.3501352867825	20.4514343179326	15.3211997464314	4.79899891569767	53.6882619659849	0.23275	0.381	0.208	-0.264186108749722	-0.752123270226661	0.130110642485261	0.434638609047358	0.195	0.420166666666667	0.190166666666667	-0.308372628016771	-0.730342640200776	0.330411486703989	-0.0514986308929697	0.00945163400913944	0.0108617903333024	0.00907795156421872	0.0345208898503805	0.0335592348186829	0.0246467226321652	0.0941249180228645	0.00886153278963018	0.0110396674122335	0.00877725315028625	0.0288197986717836	0.0328136114905902	0.0223639943639236	0.09060940728526	2170.31162263519	2658.2062130684	2045.17894434895
72	7.17290882567581e-10	1.95235496460114e-18	3.09755424739925e-18	0.151713538341736	1.21694254643026e-10	0.00473649948164677	7.33867212875481e-09	0.107224880023011	4.53647910499066e-14	45.5202258686986	95.7255993002618	97.7805362136423	2.05493691338052	52.2603103449437	7.97739711616123	33.4429125373445	2.59465360566537	77.4589967525158	0.23375	0.36675	0.20425	-0.235967400946159	-0.816737447619073	0.0818883373938522	0.374733508851853	0.209833333333333	0.4245	0.191166666666667	-0.360089844277722	-0.767338231501473	0.325869006162793	-0.159372826639661	0.00946574185600063	0.0107786969947416	0.00901701846848671	0.0357063640766074	0.029549315148226	0.0241532759555826	0.0974347847259046	0.00910731158684865	0.0110549075297012	0.00879486560110966	0.0268332120455793	0.0294674676449371	0.022468156607516	0.109509108706139	2175.07182526818	2628.81316741811	2024.95210286859
73	1.82234898296686e-07	3.74215488476533e-14	4.41192753468515e-15	0.00663573159508165	8.36798568972517e-10	0.00039862255803304	0.00051805529285566	0.0166382401187562	4.7333335911161e-08	34.171911109981	75.0535244705825	82.4225382696386	7.36901379905612	48.2506271596576	12.5386389064643	12.0495267739934	5.73413718677148	47.3670626504703	0.2205	0.3905	0.2185	-0.239294554393466	-0.730182232763921	0.106444011484521	0.543015480020267	0.191333333333333	0.425333333333333	0.198666666666667	-0.328259745787264	-0.785155507748311	0.324101011847462	-0.142203507778817	0.00927269466946996	0.0109116638146344	0.00924237987711479	0.0353421865432101	0.0349135449725024	0.0242708299499967	0.0849252620564442	0.00879779205351848	0.0110577385226393	0.00892406468916487	0.0286819722009538	0.0292549080590391	0.021970205639504	0.104814112369774	2110.16026630206	2675.8848704434	2100.01158075725
74	8.86501538247271e-11	6.40365724433334e-22	1.70941439638148e-22	0.0149253418478528	4.61917743713258e-14	9.84451304489314e-09	0.000112676664558264	0.318783059169781	1.67113420965776e-15	49.7878598688258	112.400557449684	118.325816741461	5.92525929177646	68.5379568726348	32.871717233762	14.9114559393875	0.993932802519339	84.4847231919288	0.238	0.383	0.21175	-0.259492817899347	-0.821431185825273	0.0853413756750833	0.589045895160365	0.190166666666667	0.421666666666667	0.2035	-0.322417274808585	-0.758809623431236	0.347169302917581	-0.172361207441413	0.00952488118985431	0.010872654105767	0.00913770855350533	0.0339597933796456	0.0283794598229023	0.0243716447409098	0.0867371618394497	0.00877725315028625	0.0110450414627969	0.00900468862363404	0.0290338386385916	0.0305250988915038	0.0213920863705239	0.0901126274382284	2195.05433286041	2662.0547615053	2065.06431549224
75	2.5339826008715e-07	4.73177264682188e-21	1.5808612396017e-21	0.0198234876304773	1.59027066239554e-16	0.000135715331947841	2.54379937013119e-05	0.313181316215781	1.78082566694556e-14	33.493622000904	108.252854670682	113.680226816941	5.42737214625959	80.1866048160373	14.5607057015131	17.7314947580562	1.01721169902157	79.4529509294609	0.2355	0.3635	0.2	-0.287407317827755	-0.78768732155587	0.0534232598655442	0.561152612597285	0.203333333333333	0.405333333333333	0.191833333333333	-0.318508145689258	-0.782102210830553	0.349862854549702	-0.259256305017467	0.00949025328712184	0.01075833378702	0.00894650881685169	0.0351615300033062	0.031800127188327	0.0242026964056376	0.0759105665759852	0.00900194211964325	0.0109808652123372	0.00880655610854915	0.0287437238764184	0.02904130290552	0.0216278992259057	0.0854584320419218	2183.34848187379	2621.62168990744	2001.60969415275
76	2.67876701631002e-11	4.27648760650825e-19	9.94282846349779e-21	0.000939349963952951	9.23152212413382e-12	1.3677287582284e-07	2.12454431644015e-05	0.0556146692688054	1.29183539139078e-14	52.2274343399185	98.8899952743159	109.833447232661	10.9434519583447	57.606012892742	27.7679554831666	18.0742579343714	3.66356037845981	80.136738463665	0.241	0.377	0.204	-0.248818064942159	-0.766073910298204	0.0931772406350733	0.55168563529736	0.196666666666667	0.4195	0.1885	-0.341429940330089	-0.72576421470751	0.328313148872141	-0.169496665724015	0.00956583779008996	0.0108394763306888	0.0090129138633493	0.0341945788124285	0.032443557658749	0.0246933322195395	0.085028615826553	0.00889010469146213	0.0110372453715905	0.00874769318552234	0.0283568059710751	0.0330633421372434	0.0224744112075708	0.100921357051955	2208.91947587042	2650.30544843861	2023.59139322315
77	3.70569460099012e-12	6.12672886949665e-25	1.76568190688694e-25	0.0154852770418489	1.01585035537601e-15	1.0588882326131e-07	1.25483180840982e-06	0.10374963864816	3.7308259884822e-19	56.2552671557423	126.777888447818	132.638288153859	5.86039970604179	76.383020998117	28.2632225814941	23.4912497367968	2.64693687107865	102.231764679342	0.24625	0.37225	0.20575	-0.279990866407137	-0.822378144115582	0.0941445142730837	0.558984147956644	0.201166666666667	0.420666666666667	0.1925	-0.328403416806923	-0.690118890487912	0.369337437086884	-0.12325664735625	0.00963596879910623	0.0108119571752287	0.0090415343510773	0.0336989667969612	0.0282282549380954	0.0243379779128976	0.0875350969110925	0.00896601997552678	0.0110414703796724	0.00881820590470016	0.0280541054666894	0.03406491581844	0.0219877252960168	0.080764833707469	2232.71088973233	2640.56927389693	2033.08410817663
78	1.30809848174966e-08	5.08633218894925e-18	4.41804505528318e-19	0.00430946675443343	9.5403328418503e-13	4.38301217775116e-06	9.27580307841032e-05	0.178483607660133	3.66151155436697e-14	39.5796875477172	93.7279816929367	101.876571184737	8.14858949180052	62.2968836370201	21.0895967523411	15.278670227437	1.81020527099463	77.9162073685472	0.23175	0.37925	0.21075	-0.251915216289875	-0.831079620604038	0.0865532218328227	0.685875156194461	0.1935	0.418333333333333	0.199666666666667	-0.349376186468651	-0.715290427056545	0.31692372006887	0.0520429941092734	0.00943745206614319	0.0108521243566191	0.00912188703951002	0.0348661757112846	0.0281362073668573	0.0242722194428689	0.0858208921615818	0.00883560461736927	0.011032957031014	0.00894091239201264	0.0286023456722749	0.0328752027719599	0.0216910802500088	0.126468455927808	2165.52902070158	2654.78308531961	2059.79468343497
79	2.58634679345889e-08	2.88677036825091e-18	4.63282957639141e-20	0.000625143696873681	4.87419705939641e-14	7.26154767868414e-07	0.000113005036577831	0.7425995219788	3.42881125628365e-11	38.1821157263767	94.9098811449003	106.609456295097	11.6995751501963	68.42734056872	24.5444425143905	14.9059660773382	0.107855005639067	63.2169150272424	0.232	0.37825	0.1985	-0.282075855354627	-0.809997040755511	0.0844086337168472	0.68500719497106	0.190833333333333	0.416833333333333	0.195833333333333	-0.312762679380467	-0.759161066342767	0.341828072498496	-0.209971842687025	0.00944100451663601	0.0108465336580955	0.00892124819376007	0.0345662929879552	0.0306156378987055	0.0251604315188231	0.0804983086241641	0.00878900502991203	0.0110273502712474	0.00887584980716461	0.0293224143645441	0.0310777547477198	0.0217809101008505	0.0905802768837113	2166.72677479256	2652.80365570726	1993.26375003647
80	0.0501110055548943	1.52434377720576e-15	3.44083826778394e-15	0.281264896655099	1.86023979626579e-15	0.0731649657395403	0.0249056670401156	0.861078396697115	1.29881329333138e-07	7.80977960642122	81.7899322881385	82.9509001894221	1.16096790128358	75.1411205830009	3.21054820372228	5.03043327729392	0.0306255509476614	45.1154499804558	0.21875	0.3785	0.19625	-0.332714262943996	-0.802000362825465	0.0530442623372987	0.568656089675817	0.203833333333333	0.400833333333333	0.194833333333333	-0.334989642904819	-0.727221047484643	0.340410937553	-0.0154669868306238	0.00924618649673292	0.0108479359261073	0.00888298499724223	0.0351637357542551	0.0323760446436324	0.0252411599356969	0.0742548533684918	0.00901017449331464	0.0109609788632189	0.00885866190364771	0.028751170065878	0.0317905016850641	0.021313556938821	0.0845396545629091	2101.28527806238	2653.3001069684	1980.63866504934
81	1.28465485898181e-11	5.13587910282961e-18	7.1812963213756e-20	0.000536992116308672	1.40225813909577e-10	2.94273145925536e-09	1.92806432988946e-05	0.451346131005406	3.45425628944156e-14	53.7244160116388	93.7077484289184	105.690362164678	11.9826137357595	51.9659461530391	35.2213928088786	18.2590626534711	0.567269143921294	78.0405086897517	0.23775	0.37875	0.21225	-0.244849204709837	-0.791926583211056	0.0975302457587942	0.570318487821338	0.188333333333333	0.4215	0.206	-0.334448126955675	-0.7336676346638	0.302133477705715	-0.147170265382488	0.00952143884341145	0.0108493351310757	0.00914558853463365	0.0344160335229744	0.0303787052419457	0.0241659611174651	0.0887241780739787	0.00874472295354241	0.0110444495078961	0.00904560177410701	0.0290793083821704	0.0318526684009326	0.0214391595829802	0.107945648570933	2193.88996756026	2653.79549547489	2067.6901395526
82	1.17080471970669e-08	5.84452719591114e-13	1.15469946234556e-12	0.256744594011983	3.48728453368642e-06	4.3245352661362e-05	3.16931813031881e-05	0.0863695152758568	4.90850082528464e-10	39.8069097698608	69.2432963932588	70.5295225197333	1.2862261264745	30.7226127498725	16.7233544412502	17.3134728892965	2.94077067691069	57.430400130548	0.23575	0.37675	0.20425	-0.211859462765966	-0.781941158706874	0.110361170181742	0.505356601895062	0.201333333333333	0.418333333333333	0.190333333333333	-0.259927671110092	-0.734708783969029	0.302997492013563	0.0480702997441867	0.00949373658087971	0.0108380556593532	0.00901701846848671	0.0350717455074797	0.0318048113615367	0.0247037260857721	0.102103815806839	0.00896879762155995	0.011032957031014	0.00878019496877049	0.0288104915176358	0.0320097470849663	0.0224188568134082	0.171223640415349	2184.52529886448	2649.80261485375	2024.95210286859
83	9.76785376020864e-09	2.24980010567046e-13	1.16369875406006e-13	0.0408467558783764	4.09088575722517e-07	1.7227898422519e-06	0.000119015551864871	0.232953601049532	1.47011525521231e-09	40.1781183925996	71.2644377654578	75.4467989270197	4.18236116156186	35.2686805344201	22.8817596446879	14.8082207985826	1.42273596544874	55.0307820388928	0.23125	0.381	0.2105	-0.259414814039313	-0.804839190023592	0.107824873172255	0.496137222854597	0.1915	0.4195	0.200666666666667	-0.325734371913037	-0.744098652306859	0.291776011980758	-0.0401251278416789	0.0094303332041965	0.0108617903333024	0.0091179187988055	0.0347144597649394	0.0300925242353155	0.0244218528594599	0.0958665756030251	0.00880071595386707	0.0110372453715905	0.00895767256192372	0.0289863874289399	0.0314579370057432	0.0217724793636454	0.111319550453573	2163.12929896922	2658.2062130684	2058.47352118845
84	1.34124004842006e-07	9.90673530680841e-13	3.50788969784001e-13	0.0259299353197281	9.79574745716312e-08	9.05501824876941e-05	2.95905675031929e-05	0.23928503048641	4.19304276527003e-09	34.8022755452184	68.1246216846193	73.0853065833435	4.96068489872414	38.283031038125	15.3241770270106	17.443942690792	1.38480112792786	52.729027735175	0.22525	0.36825	0.21325	-0.309798956130625	-0.750173422610448	0.127825254561512	0.455449964129365	0.192833333333333	0.409833333333333	0.2035	-0.352565922658154	-0.757898892177828	0.326954100158224	-0.137208645808129	0.00934343987428304	0.0107879172377788	0.0091612872098669	0.0355250829372878	0.0338197266105585	0.0236779277174541	0.0864908899219809	0.00882401558645379	0.0109997947186771	0.00900468862363404	0.0290501964333122	0.03035082673045	0.0210938594546043	0.101721846523065	2133.89140891877	2632.07091158869	2072.92385533602
85	1.1095303736905e-10	9.80918283503867e-16	7.47889668384279e-17	0.00385958851016931	1.89387252325682e-08	2.56271926066633e-06	4.75219860580521e-07	0.25344533536219	7.14215258806462e-11	49.330157706514	82.7155112204928	91.0642325451336	8.34872132464079	41.7340748386196	22.1189167094326	25.3618670309315	1.30421171958005	61.6260123987468	0.248	0.365	0.2055	-0.301246664639008	-0.813593114664649	0.126386783401861	0.503049067189119	0.207833333333333	0.415166666666667	0.196166666666667	-0.256355068261736	-0.705652937551478	0.305594881727716	-0.201265176155544	0.00965891543205871	0.0107677979520591	0.00903746163789525	0.0337677991332425	0.0287615714693037	0.024100456753087	0.0944833941088914	0.00907526857422366	0.0110209974126557	0.00888155920008926	0.0284480451507426	0.0324015707315251	0.0218745730118839	0.082616836474826	2240.50893729177	2624.96348251067	2031.73260659874
86	2.76223806169825e-09	1.23883585946411e-16	1.63365476717359e-16	0.124590322351128	1.80503628102487e-09	0.00465569059033232	0.000322079577023434	0.000103682668324837	8.66821253562316e-12	42.7637867063604	87.0534512285594	89.4120967785639	2.35864555000444	46.6483100722035	8.00855372517253	12.937414310969	15.0684343974335	66.1897602788605	0.22825	0.37775	0.2225	-0.280913262399425	-0.812927150150306	0.106179794071272	0.496533904620448	0.2045	0.413666666666667	0.1905	-0.304541846241951	-0.691969649712942	0.319595335576354	-0.0257820420698492	0.0093872268942634	0.0108437199281861	0.00930269558098814	0.0349669940380631	0.0288688080716889	0.0234103645256143	0.0906259746735403	0.009021117740205	0.0110151688480092	0.00878313421981935	0.0283631557700944	0.0338660558287969	0.0221640522149728	0.0874187077232833	2148.61254078674	2651.80756382106	2120.21586249291
87	3.58348366305803e-06	7.8501491640358e-17	1.83048345077375e-17	0.0140825298568313	1.57752129910086e-13	0.000203997300897391	0.00625651584697915	0.0488762087908545	7.08024685373681e-12	28.0278458790854	88.0085509396449	94.0363189029231	6.02776796327817	66.0084730238377	13.7939018341549	7.47489659743042	3.87959972223507	66.626336311967	0.229	0.385	0.2115	-0.291093654520625	-0.793534081068174	0.0985799013674545	0.537137898168465	0.198	0.412333333333333	0.195333333333333	-0.35082740574048	-0.711256359150876	0.353906559361753	-0.149322468430178	0.00939806691989983	0.0108833231763869	0.00913376087895326	0.0343008860744888	0.0309457377258857	0.0245148500620118	0.0845820719284134	0.00891278401283402	0.0110098994873313	0.00886726707186453	0.0284897654544866	0.0330604913227252	0.0215965892763387	0.089461571350085	2152.26081660356	2665.83560232133	2063.74915741376
88	0.000246565609810722	1.05820424406857e-13	2.97283499135404e-13	0.446001250732323	4.72638356061488e-11	0.00433376815540673	0.0266269822758298	0.0600363608601442	1.34016797721783e-09	19.216925575638	72.8590370401216	73.4398310803444	0.580794040222827	54.2229055047064	8.13839272288351	4.9148365627716	3.53637984513443	55.2335896091431	0.2215	0.388	0.2075	-0.223320492766427	-0.771553694026646	0.0983544230496251	0.378441262618703	0.197833333333333	0.410166666666667	0.192166666666667	-0.289347780437956	-0.750106570347285	0.351553943595608	-0.174436573404844	0.00928773416948405	0.0108989629642846	0.00906989561699867	0.0355759588770651	0.0332916320370733	0.0249586597698785	0.0991766338419246	0.0089099577131995	0.0110011589780596	0.00881238608543133	0.0292741147685105	0.0313067051531264	0.0217591691130261	0.078732820174936	2115.19966281727	2671.38020124305	2042.50186076977
89	2.04392621250008e-09	3.79180014730145e-20	9.01770451885614e-21	0.0134631717877231	1.15090762316148e-13	0.000112016979000445	2.19705098794248e-05	0.0134478458580983	2.56819759798516e-17	43.3798044281793	103.930691797199	110.03789881424	6.10720701704122	66.6580943860608	14.9225336804393	18.0103680918637	6.10922007166482	93.3217531914367	0.2345	0.36775	0.215	-0.208568507520614	-0.801660159623121	0.0675632738681657	0.502234346051868	0.202	0.41	0.194666666666667	-0.352011287747814	-0.766898309654271	0.322334579215044	-0.190868292582073	0.00947627431470004	0.0107848562954105	0.00918856435235825	0.035853029449703	0.0297503154652525	0.0233678257682772	0.0910771207101103	0.00897988413954099	0.011000477501119	0.00885578851785171	0.0282504694095973	0.0298078034147452	0.0217244647623058	0.104527272258483	2178.62731786189	2630.98929857505	2082.025537902
90	5.02396731249916e-08	9.84875470473114e-17	3.42490538746923e-16	0.576808544306692	2.20492065181929e-10	7.2367996416761e-05	0.000306408150087449	0.0305814587508457	1.29483795992228e-11	36.8196312779219	87.5337817698964	87.8452043471625	0.311422577266057	51.0255730692406	15.7479060805472	13.0308090439867	4.67630505147281	65.3232877955017	0.234	0.36975	0.20725	-0.323856979253801	-0.814418279590592	0.100439956775841	0.554086771255852	0.200666666666667	0.405666666666667	0.189666666666667	-0.340735174876938	-0.776668193636472	0.343546101226181	0.0163874355899192	0.00946925727904297	0.0107970253601774	0.00906585978585751	0.0344108226787418	0.0294741203337555	0.0241258787836412	0.0832783113405337	0.00895767256192372	0.0109823001493037	0.00876841226436862	0.0287104394652097	0.0297511691122094	0.0218275374840322	0.203266171754859	2176.25838386857	2635.28996961809	2041.16103923985
91	2.2436034733531e-06	9.77713068054677e-16	2.31896244607834e-16	0.0147303705509432	3.39537845634313e-12	6.04676114830947e-05	0.0020952046865216	0.166019356293382	3.82439221419916e-13	28.9961509033164	82.7223812401353	88.6708147388563	5.94843349872099	59.6746638355398	16.0879487067541	9.46420280963503	1.91852498515073	72.9002090174709	0.22925	0.38275	0.20325	-0.310496567733886	-0.774654730434626	0.101279278164653	0.588186607347021	0.195833333333333	0.4135	0.192	-0.285823724017802	-0.707443396895463	0.345822916222841	-0.116104402784126	0.00940167083327366	0.0108713067938359	0.00900056797440756	0.0341839394474193	0.0328466206679821	0.0250450891020556	0.0802878915840719	0.00887584980716461	0.0110145147313617	0.00880947236795149	0.0293134868951436	0.0337580947982198	0.0219164059855407	0.0792954789851549	2153.47407517593	2661.57739846295	2019.50002129769
92	3.15352859503592e-10	3.43226771912983e-23	1.88323455540107e-23	0.0345883248779368	1.39892682274642e-15	1.48825613204314e-07	6.15358790737626e-07	0.141223391326336	4.11312661970038e-14	47.1985410173002	118.459390836484	122.924774317638	4.46538348115428	75.7262333003382	27.6045844492619	24.8635220703363	2.16457796049508	77.668057568946	0.23925	0.36875	0.19675	-0.246229845244857	-0.78756291596763	0.0640013491579019	0.481862776972413	0.195166666666667	0.4185	0.208833333333333	-0.314373635898143	-0.68512751187865	0.342602365282338	-0.118295203385295	0.00954202514521608	0.0107909657223351	0.00889152677408032	0.0349363814594005	0.0318158228355549	0.0247605832477892	0.0852616701650457	0.00886440117822793	0.011033573531383	0.00909133171032961	0.0288279445646655	0.0333606177375114	0.0209599267580501	0.0822884371837798	2200.85550165115	2633.14822615019	1983.45529506436
93	2.71528186743301e-07	9.61682369088793e-19	6.48442957358857e-19	0.0492017228240095	6.87645704800556e-14	0.000159899238224388	6.3592303299475e-05	0.182360041779698	7.94318404531878e-13	33.3513937455864	97.2017580941247	101.070215519823	3.86845742569858	67.7188217742369	14.2519007616993	15.9925480076945	1.7782851453012	71.3327496942207	0.2355	0.37475	0.20725	-0.288971317498468	-0.851457915345934	0.0951756017856429	0.602261495491889	0.203666666666667	0.414666666666667	0.196333333333333	-0.342837648500955	-0.749911420355727	0.358985255756855	-0.125897822967544	0.00949025328712184	0.0108265796151454	0.00906585978585751	0.0343902367219743	0.0265318097831568	0.0243450027528649	0.0906284975258167	0.00900743274746628	0.0110190662499879	0.00888441017456154	0.0279842447883799	0.0304845505248784	0.0215771110961997	0.0864245763101209	2183.34848187379	2645.74159362739	2041.16103923985
94	2.84026391163184e-10	1.00170991409e-17	2.33117637543414e-17	0.27070921379627	2.33193034255893e-09	0.00569601711363787	6.21616476607318e-10	0.292262660878644	2.03104156773472e-11	47.4121263721427	92.3129671141396	93.5261168850957	1.21314977095608	46.113990512953	7.64404096574617	38.2523664231048	1.10916899977747	64.3502684616512	0.227	0.35825	0.1985	-0.259125300281233	-0.794719082457299	0.0697708388078212	0.567993063956354	0.203833333333333	0.419833333333333	0.19	-0.277426425364126	-0.76762229600685	0.31508952636369	-0.00221083592602169	0.00936906557212871	0.0107243169590011	0.00892124819376007	0.0367070077203793	0.032072646806294	0.0241369298279923	0.086123555703887	0.00901017449331464	0.0110384589760555	0.00877430876178423	0.0283634339157547	0.0300075850790105	0.0224414104198976	0.08388734696432	2142.50368182313	2609.61862703412	1993.26375003647
95	4.30635768497565e-10	3.34564868563844e-23	1.52657750313298e-22	0.823779017501803	8.58439905599821e-15	1.47367025735731e-05	5.79659653523163e-05	0.0113508733039803	1.53193428673036e-16	46.5623748892176	118.512266950282	118.561856508801	0.0495895585190738	71.9994816195831	18.7713149402352	16.1679716821309	6.4095413273335	89.5481020288514	0.2375	0.37175	0.211	-0.275114033091155	-0.83040131082648	0.0721255394773045	0.481403278998016	0.201	0.411833333333333	0.190333333333333	-0.287268000021595	-0.795249002477101	0.361317103342688	-0.194745995861403	0.00951799196708753	0.010808995602875	0.00912585012863378	0.0345692383590025	0.0278051311253039	0.02385667562417	0.0845274915264347	0.00896323991840659	0.0110079019980032	0.00878019496877049	0.0289270006813457	0.028525738927152	0.0218916632242512	0.0732203132723776	2192.72422275881	2639.52198117481	2061.11434268517
96	1.62814412346955e-09	2.25425790019913e-19	2.89595588446438e-20	0.00662779262461264	4.71906384863834e-13	1.06776724384612e-06	3.61925861150893e-05	0.225135857815749	7.64552065450249e-11	43.8448734501144	100.223105150253	107.594271657857	7.37116650760436	63.7493982077431	23.8019051324154	17.061288561008	1.47133069191659	61.4781882989001	0.2385	0.37525	0.2015	-0.223446999327248	-0.8179270029698	0.0805267964126107	0.576185286427879	0.1975	0.4165	0.191666666666667	-0.294908955143428	-0.753432413167717	0.338335953111366	-0.230080187399199	0.0095317523127217	0.0108294670888606	0.00897157285874555	0.0348014704399103	0.0293588653560234	0.0247658640447185	0.0945892386922164	0.00890429774092991	0.0110260900745081	0.00880363730469822	0.0289193347823832	0.0311917487556767	0.0220843829609003	0.0869229019485827	2197.37892894219	2646.76324496974	2009.89938784055
97	9.46352302828698e-12	5.77604770587911e-24	4.65444562479381e-24	0.0546955262458253	1.10061819756884e-14	1.18773458253537e-08	3.30863874594838e-06	0.378890476603775	1.80778671627331e-16	54.3467905490543	122.144051462616	125.835395470538	3.69134400792245	71.4886049214838	32.5068449732971	21.6286996216204	0.774298748388901	89.1978030574175	0.237	0.37975	0.2025	-0.280553893211108	-0.71348474845838	0.0804195956382478	0.466553867894461	0.1895	0.426333333333333	0.195333333333333	-0.277964700684859	-0.734362727313945	0.364910054649406	-0.183715087562092	0.00951108460509014	0.0108549013441669	0.00898817382087803	0.0340272125790512	0.0358953197711541	0.0249051178861677	0.0753339236312385	0.00876546015026153	0.0110610933005564	0.00886726707186453	0.0292998958218854	0.0326275498053247	0.0220076641079693	0.0770529776399463	2190.38859065228	2655.76642742577	2015.3947552636
98	4.54504762333095e-06	1.55998896744681e-11	2.01006223920131e-11	0.146315104369628	1.9462395100833e-07	0.00541190241623621	0.00126513220229665	0.0146313624733087	3.8586972971792e-06	27.5358869232659	62.262470951202	64.3727241752422	2.11025322404021	36.8368372519762	7.73638542355729	10.3927185347638	5.96032275369726	37.4472781953216	0.2235	0.37225	0.208	-0.239752184956369	-0.768773522477848	0.107772343675465	0.51626161893297	0.200333333333333	0.404333333333333	0.188166666666667	-0.316872065970348	-0.721461347451973	0.310055102029549	0.0700982618638538	0.0093175792801468	0.0108119571752287	0.00907795156421872	0.0362895262209747	0.0332662231661482	0.0242038777645011	0.0949259197803375	0.00895209553410096	0.0109765288929476	0.00874175012275663	0.0290730760076013	0.0329935292308652	0.0220482886310331	0.144701124406464	2125.20893988398	2640.56927389693	2045.17894434895
99	2.30271933372004e-13	1.5866735509977e-24	2.57192792050495e-24	0.133056427504631	2.37508839822808e-13	1.16103736659468e-06	0.000175744784880387	0.000109572345084207	1.18447497780435e-18	61.9046017677028	124.81328249658	127.069759772217	2.25647727563774	65.1651580045145	23.6407319702084	14.074126437863	14.9641655476116	99.8034575085483	0.2355	0.37425	0.2185	-0.265334886097238	-0.815377530841551	0.0766243082044047	0.563319267714141	0.194833333333333	0.411666666666667	0.186833333333333	-0.308017300533482	-0.729874895373117	0.340441112871733	-0.0579889627674347	0.00949025328712184	0.0108236798166052	0.00924237987711479	0.0346995798732367	0.0284965032721546	0.0234549384677964	0.0831177610318256	0.00885866190364771	0.0110072335628197	0.00871787359993804	0.0292753866639491	0.033165597498654	0.0222586963736756	0.0857231010976746	2183.34848187379	2644.7156744782	2100.01158075725
100	6.21938399530556e-06	1.52926777082683e-13	5.19970516050523e-13	0.688363226464891	3.35387852440873e-09	0.000796567500879424	0.00392246642875061	0.040144928035994	1.43156649846528e-09	26.8863363859346	72.0808359571383	72.2416989430712	0.160862985932908	45.3553625571367	11.2492137660829	8.31936340714492	4.21174884395441	55.089018614237	0.22925	0.384	0.21425	-0.312741433630532	-0.816773947204379	0.105911766162722	0.393064108827367	0.201166666666667	0.412833333333333	0.197333333333333	-0.285570155271701	-0.756478520712217	0.323951268932083	-0.149850248293247	0.00940167083327366	0.0108780129427571	0.00917690451831494	0.0340761853300854	0.0291084001261585	0.0242796075716619	0.0857625951713716	0.00896601997552678	0.0110118852572832	0.00890146406360674	0.0288768118795611	0.030243938711439	0.0216285472055699	0.0852278015764323	2153.47407517593	2663.95363700721	2078.13372951506
101	9.74585418297788e-10	1.83516125598161e-18	1.23668567372196e-18	0.0495079433487471	3.54569317908843e-11	1.42965765727841e-06	1.76885916007284e-05	0.192046013905104	1.84182097259822e-11	44.8938850353225	95.8546851348437	99.7127315138787	3.85804637903493	54.8188464785562	23.2403532521839	18.4232562925372	1.70185154057617	64.561745660634	0.233	0.37725	0.21075	-0.274731141196404	-0.816728459859501	0.0990107329785656	0.510858712362537	0.192833333333333	0.420166666666667	0.2	-0.298527004048644	-0.766650044177436	0.341774972331659	-0.215604361051992	0.00945516790438171	0.0108408939318038	0.00912188703951002	0.0346249293553592	0.0291145130416426	0.0242103123362485	0.0915192912780798	0.00882401558645379	0.0110396674122335	0.00894650881685169	0.0291139679429907	0.030131301348238	0.0216069677971207	0.0867558688160611	2171.50377061057	2650.80721760934	2059.79468343497
102	8.60154838920289e-07	5.78659637979121e-18	4.80352667911024e-19	0.00409307421710071	1.59542645295082e-14	0.01769203117405	4.46395913826656e-07	0.490063772459011	8.97339453823976e-12	30.9756206572565	93.458746157783	101.70080216202	8.24205600423738	70.7251815047639	5.62638989892184	25.4825772750046	0.476386250560608	66.1150861098416	0.219	0.37075	0.206	-0.301047243324745	-0.800509895482816	0.0472607247872816	0.599257743427855	0.199333333333333	0.421166666666667	0.200333333333333	-0.344871210442368	-0.737078484340995	0.320176301058996	-0.114467403155202	0.00924998816975299	0.0108030352927206	0.00904560177410701	0.0360930473919013	0.0316443154708388	0.024077481189966	0.0747311895151527	0.00893530624134344	0.0110432617279758	0.00895209553410096	0.0280090376018287	0.0311877815176506	0.0217285311609812	0.10249942643438	2102.55751251011	2637.41454826197	2034.43407992503
103	4.39474923130995e-13	9.13290134951926e-23	3.58482031228386e-22	0.556491918555795	1.83040133586062e-11	3.58216253737256e-06	3.06153596018403e-08	0.0168122370985937	9.44748372498094e-17	60.5911854532606	116.434266993696	116.780081735997	0.345814742300718	56.1888962827361	21.4763673235484	30.6681231907696	5.71586939685039	90.5703180654919	0.24775	0.3625	0.21225	-0.315203023597082	-0.781306837213135	0.0780411385265646	0.300597041293132	0.208166666666667	0.417666666666667	0.192666666666667	-0.334824003618	-0.696642905249372	0.327082454706559	-0.132918754800165	0.00965565039457576	0.0107519615577191	0.00914558853463365	0.0337774551634167	0.0303759730785738	0.0233561520417189	0.0707422037717571	0.00908063223121811	0.0110304780873056	0.00882111201151368	0.0275555092047796	0.0331177237871859	0.0221112883831142	0.0924775332016077	2239.39895930729	2619.37222176811	2067.6901395526
104	2.41474811269188e-08	2.0685671467722e-17	7.27629234543491e-17	0.569003957658143	9.38666263490957e-11	0.00230081859552527	0.0028360654147252	0.000246334823282816	4.48452267372554e-13	38.3229206062024	90.7979235792809	91.1222755088165	0.324351929535624	52.7993549026141	9.29259612967508	8.9100432961859	13.4398537590332	72.5589348426832	0.22925	0.383	0.2205	-0.239761959752995	-0.742845793034501	0.0959109644609018	0.457171977427552	0.203666666666667	0.412833333333333	0.190333333333333	-0.300273158853514	-0.81082375388958	0.34084407160825	-0.136003401772979	0.00940167083327366	0.010872654105767	0.00927269466946996	0.0349834987690557	0.0333144748247939	0.0237659684013839	0.0850100977358459	0.00900743274746628	0.0110118852572832	0.00878019496877049	0.0285184577878915	0.0273243863153065	0.0220402648869516	0.0809871192487497	2153.47407517593	2662.0547615053	2110.16026630206
105	4.10608818541535e-06	1.53638274635562e-22	2.2187558145546e-24	0.000526444093023051	1.1787272971812e-20	0.000822853813663239	0.000323994054818217	0.14089938919829	2.94441030636988e-15	27.7461295847206	115.357478809241	127.377064282304	12.0195854730628	99.6309346975831	11.1889616127992	12.9263202758193	2.16810911596076	83.281943569651	0.22725	0.37875	0.20175	-0.329025402098985	-0.80915009071485	0.0625310428238918	0.599710386720074	0.199333333333333	0.414666666666667	0.189833333333333	-0.278151381476461	-0.775371604100213	0.376031970448858	-0.443630645952782	0.0093727073234624	0.0108493351310757	0.00897573120282201	0.0343840537282662	0.0307515972796825	0.0248548363563458	0.074001443806087	0.00893530624134344	0.0110190662499879	0.00877136180067631	0.029012821471261	0.0299206431456556	0.0219335615666694	0.0750944648021697	2143.72829867041	2653.79549547489	2011.27555677596
106	1.69526103938921e-09	3.28025920730679e-24	1.07971170900673e-24	0.0183546189525752	1.43560529310176e-17	5.56340325958455e-05	2.18734594038273e-06	0.0961672417159353	2.06400498738087e-17	43.7622766586574	123.313128396658	128.875110768997	5.56198237233912	85.1128341103395	16.2457574825185	22.4230372481779	2.7679834750852	93.7829843512046	0.24	0.37025	0.20725	-0.288195870173806	-0.824071478868408	0.0882333396458824	0.596469422125165	0.205833333333333	0.4175	0.193666666666667	-0.297929904343374	-0.724061250612931	0.389837438294738	-0.194132136703026	0.00955225747200135	0.0108000365344091	0.00906585978585751	0.0342867178537277	0.0283854995661047	0.0241142063304963	0.084424826401111	0.00904289074619587	0.0110298551147296	0.00883849557031159	0.028122674175454	0.0318865744386203	0.0216647481524205	0.0701049482750921	2204.31971234789	2636.35440334528	2041.16103923985
107	2.08685032289949e-08	4.69580358398612e-18	2.10429767724251e-18	0.0301683098386386	2.94016373807329e-12	8.65462774662681e-05	3.22907219179068e-05	0.060518466775212	2.50044686157665e-12	38.6222019248744	93.8947150111562	98.594390681501	4.69967567034473	59.9721887566266	15.4096265080461	17.2779801396064	3.52311878596811	68.8685672268602	0.23275	0.3745	0.2085	-0.300166043554656	-0.809389330147819	0.0913751566817738	0.527616607154304	0.199833333333333	0.416	0.193166666666667	-0.308311552457757	-0.72367581443742	0.341081156011614	-0.163811173844732	0.00945163400913944	0.0108251312570965	0.00908598660445238	0.0345225245820844	0.0298224113540767	0.0242294387041249	0.0841654766383288	0.0089437118190191	0.0110241900556545	0.00882981515070251	0.0286068754520903	0.0324628653495242	0.021944754496087	0.0860057567469449	2170.31162263519	2645.22916767132	2047.84995760484
108	1.56448011895027e-09	2.83223480892353e-16	4.38437725087254e-16	0.157200135934918	8.56520240278088e-09	2.10903135678391e-06	0.000246944075211303	0.0381864276509046	2.67658348998962e-12	43.9264267913386	85.3211263532212	87.3220813501612	2.00095499693998	43.3956545588226	22.4930695941712	13.4352196037689	4.29669883294264	68.722091327262	0.24675	0.38725	0.217	-0.283120340182465	-0.766536532885179	0.0956388148798313	0.446689927349168	0.206333333333333	0.424	0.199833333333333	-0.285595218138909	-0.761498619417861	0.313674840073346	-0.119620716312079	0.00964254676442132	0.0108950938630717	0.00921943593716556	0.0326739663399481	0.0309599134940809	0.0242100562112499	0.0789502352961563	0.00905101678801298	0.0110531934997661	0.0089437118190191	0.0278712688099303	0.0293646101661497	0.0218933051178586	0.0893864453534476	2234.94562408767	2670.00828157498	2092.33860921223
109	4.83389965953335e-11	1.48807328927987e-22	2.57870312980277e-22	0.152792471290365	1.27733065654792e-13	5.32006809395037e-07	1.02722821129647e-05	0.059867097989526	5.4462648885626e-16	51.0243907506811	115.423629386838	117.467777727878	2.04414834103954	66.4433869771965	25.1441541001514	19.4601071337693	3.54106256499836	86.8625462892648	0.24075	0.371	0.20425	-0.263864885513776	-0.816972560608506	0.0815223538972028	0.497068386346429	0.1985	0.415	0.189	-0.322225108063529	-0.729018194385447	0.353330685330881	-0.11360144014927	0.00956244942310728	0.0108045300191386	0.00901701846848671	0.0344517957235546	0.0290732362297299	0.0243538490676027	0.0888370218358499	0.00892124819376007	0.0110203549902921	0.00875658831506082	0.0286292959055549	0.0326801739141379	0.0221431777488587	0.0855949868273357	2207.77158750258	2637.94301316081	2024.95210286859
110	0.000499347132907032	6.62105686253182e-14	2.30721217409296e-15	0.00160800866742038	1.53320832128785e-13	0.0076802308584861	0.00135410226197519	0.589176417326855	3.13204053015928e-08	17.7327495839199	73.8493775760362	83.7999330973835	9.95055552134727	66.0671835134635	7.10656109446973	10.2672808747029	0.291632285305241	48.2848259392207	0.222	0.38625	0.20325	-0.20695600622655	-0.839313370068087	0.0721057640213958	0.62868803819775	0.199833333333333	0.418333333333333	0.198833333333333	-0.288243971359364	-0.731556806532557	0.318384057444036	-0.217564014818428	0.00929522461268689	0.0108898927282052	0.00900056797440756	0.0358090932612359	0.0286696961010688	0.0251381320212597	0.0989786233937162	0.0089437118190191	0.011032957031014	0.00892687873931632	0.0286845045969431	0.0315593929644305	0.0217417484401218	0.0885235808807069	2117.71065758281	2668.16430412914	2019.50002129769
111	1.1132964078791e-05	2.95993128998626e-15	1.07867947663183e-14	0.723628493509957	3.50695074708892e-11	7.6768240838785e-05	0.0201243307921034	0.124685415685442	8.64315426779979e-09	25.6790670762202	80.3956460013433	80.5206885674197	0.125042566076445	54.8416214911995	15.6362620396849	5.40107688316675	2.35745551231776	51.1348494461773	0.23	0.38875	0.20875	-0.284209388358736	-0.843773556076244	0.0928575143887296	0.511446675524766	0.197	0.412	0.196166666666667	-0.336734514844059	-0.706723483097082	0.318004464415212	0.166584544577019	0.00941245436369145	0.0109028048834767	0.0090899963017805	0.0340485476260739	0.0273932259961159	0.0248870941077108	0.0911815806518495	0.00889578931482569	0.0110085691303252	0.00888155920008926	0.028753763561357	0.033299466987637	0.0217085430205011	0.127619099772105	2157.1053659882	2672.74264546694	2049.1831912174
112	6.71672381330164e-10	2.45879200761606e-17	3.68721070582382e-17	0.145240867706924	1.59694050708222e-09	7.95951620658786e-07	2.9573818182267e-06	0.591232240304308	9.38646204349832e-11	45.6544707641442	90.4367022180231	92.5582376996026	2.12153548157949	46.9037669354584	24.3676249773489	21.8440112463177	0.288424003525506	61.0327339200648	0.24025	0.37625	0.20625	-0.220092923883498	-0.808279451631511	0.0924886866142254	0.581595685674941	0.198666666666667	0.423	0.201833333333333	-0.323703268995236	-0.750603286749631	0.315929040938808	0.156354217325454	0.00955565926883284	0.0108352051011872	0.00904966391411743	0.0346053191853086	0.0295688588337806	0.024483891816304	0.0951527317726577	0.00892406468916487	0.0110497306878556	0.00897711611550837	0.0282010218097304	0.0304023346094483	0.021710056015927	0.145300751639578	2205.47170671353	2648.79375332461	2035.78252321943
113	3.3458210509609e-13	2.55289998156236e-25	3.35343374983383e-26	0.00616127351657719	2.05009472012507e-15	9.22177922428504e-07	2.48417476251614e-07	0.0150968901377774	8.86984990523238e-23	61.1454020032979	128.584461667895	136.086981284461	7.50251961656613	74.9415792811633	24.0841171031207	26.6141516579573	5.90512548666629	119.694502658908	0.2375	0.362	0.21275	-0.281757938817167	-0.816935609610161	0.0790868637013888	0.529721506519896	0.196333333333333	0.413333333333333	0.192833333333333	-0.311981003790644	-0.744664142143754	0.356200293496235	-0.288238595901766	0.00951799196708753	0.0107487565738527	0.00915344806921293	0.0351478728722735	0.0286621475485851	0.023301437397138	0.0838148264816305	0.00888441017456154	0.0110138593141978	0.00882401558645379	0.0290128125849132	0.0316781961379099	0.0217934790072783	0.0846367390503306	2192.72422275881	2618.24099810893	2070.30998274504
114	3.87518929451063e-06	5.8398698933719e-12	6.78480960820808e-12	0.124275644254899	7.47317220732225e-08	8.65462774662681e-05	0.000478896211270996	0.539779271985531	1.27824816791516e-07	27.8659091143636	64.3556753755765	66.7182661423649	2.36259076678834	38.8523570280013	15.4096265080461	12.1960964074551	0.375949008932366	45.1511473831924	0.23275	0.38125	0.202	-0.256219226270984	-0.79262411931276	0.103910677393329	0.50673358190333	0.199833333333333	0.416166666666667	0.197	-0.310597130019392	-0.809485446479996	0.314593691325349	-0.144999201520352	0.00945163400913944	0.0108631589724827	0.00897988413954099	0.0345921544880002	0.0314986927711153	0.0250777898185513	0.0944843516968364	0.0089437118190191	0.0110248246920691	0.00889578931482569	0.0285752362713074	0.0271918308140075	0.0218111981207269	0.0992762220279431	2170.31162263519	2658.6909889879	2012.65017336858
115	1.17030491707819e-08	8.16067374876496e-17	4.44365307850415e-18	0.00256554348089071	1.11629629896527e-11	0.00708696144001207	1.26729230697982e-06	0.0164167258113886	9.19570111573355e-15	39.8077846780216	87.9273542986193	97.0206058895201	9.09325159090076	57.2128212114985	7.25079537959209	23.4722396184261	5.75768094463456	80.860383671187	0.225	0.35825	0.208	-0.271141675651201	-0.791669248615266	0.0822895065978839	0.459899344689018	0.2025	0.406333333333333	0.1885	-0.327518202647059	-0.751116183737979	0.325337957922734	-0.349872843429207	0.00933975993041464	0.0107243169590011	0.00907795156421872	0.0367575508699141	0.0316439031512085	0.0234793139934553	0.0879246185480934	0.00898817382087803	0.0109851542813504	0.00874769318552234	0.028666584180262	0.0311820224716447	0.022025578674763	0.094924536263431	2132.65536294919	2609.61862703412	2045.17894434895
116	1.99266713353973e-12	2.88578631091126e-28	1.9044458329591e-28	0.0394591664886327	1.86803156932591e-18	8.36545471073329e-05	2.11384322579117e-07	0.0015834127562457	7.74490176463934e-25	57.5175083967042	142.561489880623	146.802479225924	4.24098934530048	89.2849708292197	15.4738517230053	26.926105660712	9.9789346043799	129.565912507701	0.23	0.36675	0.222	-0.291651446570554	-0.789478870031543	0.0486000621283856	0.532640394392979	0.197166666666667	0.4185	0.195833333333333	-0.349610895288008	-0.697847007778883	0.354576262111788	-0.073340625587848	0.00941245436369145	0.0107786969947416	0.00929522461268689	0.0354066820508448	0.0303472507786413	0.0227688525973868	0.0716248923151659	0.00889862792235755	0.011033573531383	0.00887584980716461	0.0282713896502738	0.0337486405744661	0.0217672024183832	0.0887886283394111	2157.1053659882	2628.81316741811	2117.71065758281
117	1.05134949623002e-07	2.6283924997187e-14	2.8688773581951e-14	0.104336892021289	9.70752537148866e-09	1.55279590963269e-06	0.00766194181143257	0.112176966242464	4.67692966384564e-11	35.3028438356996	75.7985680428028	78.4365364190962	2.63796837629343	43.1336925833966	23.0814749197471	7.1108348540165	2.5232809964109	62.5442980254385	0.23125	0.386	0.20475	-0.274605478398849	-0.778240469007851	0.0991638510288616	0.533972042123445	0.191333333333333	0.412666666666667	0.191833333333333	-0.30554803255844	-0.727560454563627	0.313640893277453	-0.014927743080576	0.0094303332041965	0.0108885848777663	0.0090252116857715	0.0342180709128167	0.032334709849894	0.025078130433058	0.0863362452013839	0.00879779205351848	0.0110112246357267	0.00880655610854915	0.0295691801186373	0.0331442846047717	0.0220596529014489	0.0940700273655013	2163.12929896922	2667.70067394547	2027.66890907842
118	2.00336496253478e-14	7.0747527633986e-28	3.45854612157941e-29	0.00193010715256214	3.20504319370741e-17	1.09346310141744e-08	1.12669166932681e-05	0.00399560066676688	2.89097114086592e-22	66.8630580507379	140.716654780321	150.331500135675	9.61484535535419	83.4684420849371	32.6675731514551	19.2836136770075	8.28581321352976	117.229174137305	0.23875	0.37725	0.2165	-0.253345079043248	-0.77751766345113	0.072876231821224	0.64126615765688	0.191	0.421166666666667	0.192833333333333	-0.305924260837107	-0.705852495431695	0.362418913204958	-0.116229564169607	0.0095351810989249	0.0108408939318038	0.0092117481050871	0.0343338552685932	0.0308945732914973	0.0237229974618996	0.0754646049406102	0.00879193659409218	0.0110432617279758	0.00882401558645379	0.0291552519106274	0.0342167709066479	0.0220239087612251	0.0808341713027543	2198.53916171054	2650.80721760934	2089.7691941744
119	9.19955174021749e-08	2.75690722598768e-14	1.62243126967067e-15	0.00293155905096331	5.92269545388545e-10	0.00242697616301417	1.06410967750725e-05	0.0412451980978585	4.05479018879324e-11	35.5771910896656	75.6979191964056	84.5475019167061	8.84958272030053	48.9703108270405	9.19484517962519	19.3927372657654	4.16591218589565	62.8536566751001	0.215	0.375	0.2145	-0.311617398266052	-0.837365747371376	0.121678447614665	0.581400231526164	0.190166666666667	0.419	0.197666666666667	-0.318103960955321	-0.725108597966637	0.328086599239245	-0.203265231219628	0.00918856435235825	0.0108280248919889	0.00918079618057468	0.036066954336158	0.0285013064900834	0.0238793800320296	0.0961139610166074	0.00877725315028625	0.0110354152706229	0.00890712895667865	0.0292156143808522	0.0328531721472667	0.0217987907254482	0.0944429414311779	2082.025537902	2646.25295263193	2079.43248232893
120	1.84415296392926e-08	2.91113249908149e-17	3.3763667331255e-18	0.00611734849291142	5.37909773481853e-12	5.42905891817603e-06	5.96944190332688e-05	0.257970221957031	2.11494971242732e-12	38.8757016508607	90.0836589595783	97.5990652702021	7.5154063106238	58.7233636193414	20.6796268519156	16.1123205882832	1.27961720346684	69.2287620927463	0.2335	0.371	0.20575	-0.266980246080238	-0.786649234813225	0.0766282855659478	0.493834539231471	0.1955	0.411	0.1965	-0.288548576621965	-0.744020129912599	0.318877279891316	-0.278689341864552	0.00946222182264348	0.0108045300191386	0.0090415343510773	0.0350863423250471	0.0315364962911383	0.0242240689477085	0.0840335964577109	0.00887013047295831	0.0110045467887148	0.00888725867089181	0.029448672538461	0.0314678858020745	0.0216465849070439	0.089565742310726	2173.8838708846	2637.94301316081	2033.08410817663
121	6.01329932518398e-05	5.8294333832257e-15	2.23336042191441e-14	0.99601193439318	1.36226786430703e-11	0.0015980158652863	0.00140429928477085	0.265183157479007	1.06742775233798e-09	22.1698293604422	78.9703837622365	78.9704087454375	2.49832010013051e-05	56.8005793849952	9.96203195776434	10.2001408371234	1.24149483275869	55.7319445735059	0.23	0.388	0.209	-0.246417036813075	-0.739978169302092	0.0735536597368618	0.454485062843396	0.2035	0.42	0.199833333333333	-0.342851930221169	-0.766404917190376	0.329911949866813	0.209518765986041	0.00941245436369145	0.0108989629642846	0.009094000793117	0.0345107366655894	0.0343975743718983	0.0247844963268887	0.0809145973753392	0.00900468862363404	0.0110390638400741	0.0089437118190191	0.0277388429547907	0.0293074954562225	0.0216744109085152	0.152353650474466	2157.1053659882	2671.38020124305	2050.51491126911
122	1.80430489246553e-13	1.28157719104801e-20	1.02205789866627e-20	0.0580794034426882	1.27350477432338e-09	4.9966899484815e-06	1.790918871687e-06	0.000894845385315137	7.62975158158421e-17	62.4001607746031	106.184368608701	109.775765500061	3.59139689135918	47.3756047254574	20.8385554013203	22.8072173056353	11.0334069780602	91.0220259996581	0.242	0.37475	0.21725	-0.263968682980798	-0.752723964979062	0.109217343432489	0.486604386235395	0.203333333333333	0.4225	0.19	-0.241432180835645	-0.728222889185486	0.339267601716731	-0.152693367825422	0.00957934663434675	0.0108265796151454	0.00922327236541149	0.0340898522083646	0.0320616566771487	0.023648240056227	0.0837947943563048	0.00900194211964325	0.0110479818949877	0.00877430876178423	0.0285748341229749	0.032211632837905	0.0224107420485353	0.0735276239497729	2213.4973717412	2645.74159362739	2093.62110907951
123	2.75656655522472e-08	1.11720350006508e-18	5.03197035850666e-19	0.0299209902660939	5.19346024072077e-13	0.000610280560637662	2.96347233451346e-06	0.118333971953179	1.30461301364697e-13	38.0513738366426	96.8893468582828	101.603172825962	4.71382596767944	63.5517989893196	11.7443549508444	21.8400636865681	2.43923434909811	75.2024060193727	0.23075	0.36825	0.20675	-0.261533693530525	-0.774669321969985	0.106147498306955	0.511393484749606	0.202	0.414833333333333	0.194	-0.327734795232804	-0.740549782771408	0.376046284358769	-0.17916828031978	0.00942319569246703	0.0107879172377788	0.0090577723735025	0.0356007753023249	0.0324339711632989	0.0241087738230582	0.0910109734810097	0.00897988413954099	0.0110197112694787	0.00884426992777118	0.028278662908136	0.0313211424859929	0.0216427205747859	0.0793063854407463	2160.72395209606	2632.07091158869	2038.47482993004
124	2.80857003142814e-08	1.79764598595433e-21	2.49673436408067e-23	0.000510596461474872	2.11026612549947e-17	5.77503206177501e-08	0.00381680651451705	0.708332083344052	2.37516470343814e-14	38.0130359103423	110.260663553119	122.337226309719	12.0765627565997	84.3241903993767	29.4374662193968	8.36897588099418	0.139948633028325	78.8391878373267	0.242	0.38375	0.20675	-0.197771888947417	-0.800137364655477	0.0699306547761951	0.583526708627917	0.196333333333333	0.412666666666667	0.203666666666667	-0.317041158356184	-0.716574325783666	0.340979812289089	-0.239707153301776	0.00957934663434675	0.0108766777928697	0.0090577723735025	0.0341508494903067	0.0299708783754789	0.0247390510827707	0.090160823230307	0.00888441017456154	0.0110112246357267	0.00900743274746628	0.0289936616857497	0.0322088924436793	0.0211102906891912	0.0856037685736915	2213.4973717412	2663.48050411013	2038.47482993004
125	9.30575686092897e-11	7.44349343940021e-24	1.33045158103994e-25	0.000657319754530728	3.0992285196665e-17	4.29978173988018e-06	2.40621543141926e-05	0.0123274325188885	4.68094765735639e-18	49.688904804505	121.619890053204	133.226099794323	11.6062097411195	83.5371949898181	21.1263355717874	17.8372864879766	6.26315717823491	96.9110254825314	0.23125	0.36975	0.204	-0.23979536809618	-0.77213396647954	0.080276385132597	0.53334241608704	0.193	0.411833333333333	0.183833333333333	-0.345781153985212	-0.727554342460255	0.374185098329811	-0.307323404700819	0.0094303332041965	0.0107970253601774	0.0090129138633493	0.0356962729864263	0.0327903375198282	0.0243091051992586	0.0869421638749874	0.00882691663201904	0.0110079019980032	0.00866353552935397	0.0290139480971262	0.0337504966512462	0.0222911483029218	0.0879857373473805	2163.12929896922	2635.28996961809	2023.59139322315
126	2.95121262359365e-11	1.99064957896783e-18	5.75505425521236e-19	0.0175961233576943	5.07712861135615e-10	5.70739354574811e-05	2.04924086122356e-08	0.142050400076674	7.15688503378372e-14	52.030066655163	95.6850922831218	101.321010838219	5.63591855509731	49.2909441830561	16.1973488481908	31.4473311684487	2.15560587878463	76.485578244544	0.23325	0.36425	0.20325	-0.214328872271407	-0.815430750867458	0.10034582136456	0.599337703400535	0.1995	0.420166666666667	0.191333333333333	-0.258377212445266	-0.724929031228263	0.332992031789632	-0.105333075431917	0.00945869717382437	0.0107630799818336	0.00900056797440756	0.0361657358767387	0.029756109731627	0.0241709800055558	0.102496982515388	0.00893811053354986	0.0110396674122335	0.00879779205351848	0.0288894559235864	0.0325932831400639	0.0222651286226508	0.0775834330291696	2172.69451967913	2623.29744431325	2019.50002129769
127	5.97054365708472e-11	6.13449586227469e-22	1.7043824357815e-24	8.53399384086394e-05	6.3976740421491e-16	6.1890767449675e-06	1.78843594369344e-05	0.00838813711109164	8.67040635872948e-15	50.5938637106592	112.489549631697	127.925702428838	15.4361527971414	77.3318387181789	20.4288180944841	18.402282801957	6.9486742921672	80.9855660167305	0.23575	0.3655	0.211	-0.280454584824894	-0.803997771712272	0.0775308273291006	0.660574426516705	0.197833333333333	0.408166666666667	0.1895	-0.333324316401057	-0.742136948536551	0.343165537971741	-0.251655113713094	0.00949373658087971	0.0107709276035409	0.00912585012863378	0.0350879084816868	0.0298045222620028	0.0235827315810579	0.0774478480497425	0.0089099577131995	0.0109928950379371	0.00876546015026153	0.0289135205132416	0.0319842338816315	0.0219273831477461	0.0920319403925237	2184.52529886448	2626.06878095504	2061.11434268517
128	3.873805500599e-08	1.5679377097016e-16	6.81656201576769e-17	0.0301601291498854	5.50418566470071e-11	3.99026976411078e-07	0.0373388386831302	0.07171154690034	5.35717808869969e-13	37.3532660258825	86.5600611924201	91.2602029816808	4.70014178926067	53.9069369557983	25.6990328592474	4.3348895377585	3.24340294751346	72.177722290896	0.2355	0.3905	0.2005	-0.211654778098278	-0.793512468260092	0.110100145641262	0.588102637565459	0.193166666666667	0.411333333333333	0.186	-0.31618036863905	-0.740213684525	0.34547178673646	-0.0988237662515526	0.00949025328712184	0.0109116638146344	0.00895488525805845	0.0341733529896237	0.0313651279024413	0.0256526961550751	0.100393095780873	0.00882981515070251	0.011005892782918	0.00870286561627649	0.0293569939261312	0.0328260543236554	0.0222819139837199	0.0878266519417981	2183.34848187379	2675.8848704434	2004.37915982548
129	2.68346303755802e-06	4.66212109789679e-15	2.92247871186714e-15	0.0495268623227001	3.80640291264213e-11	3.13728396521008e-05	0.101341803662992	0.0364846141455254	9.45860387747527e-08	28.6260662834029	79.4404213935777	83.2978267878207	3.85740539424296	54.6717605044178	17.3327784990779	2.68429916133755	4.37430929631228	45.8241156826708	0.2325	0.39625	0.21475	-0.297167961629557	-0.834763850038114	0.103391981829331	0.612581490974058	0.197666666666667	0.412666666666667	0.1975	-0.31960497344973	-0.735324991672236	0.326150243651547	-0.0647667641792992	0.00944809548290697	0.0109397352643392	0.00918468278978509	0.0332046242338858	0.0275325382634967	0.0248080785696209	0.0852611710239726	0.00890712895667865	0.0110112246357267	0.00890429774092991	0.0288484130856459	0.0316611099242066	0.0216008002007848	0.0914050085783003	2169.1180747067	2685.84738050526	2080.72975137275
130	4.89942892790886e-13	1.86652983725304e-20	4.63712804897006e-21	0.0140936646459573	2.16915527212606e-10	1.21440619330938e-05	4.02626985931748e-09	0.0554313481013071	2.36678660787275e-15	60.3702309899818	105.403420123177	111.429793046103	6.02637292292638	51.0595620561216	19.1404970410695	34.6109888346982	3.66906270582149	83.7457932387627	0.2345	0.36625	0.21225	-0.310116379678556	-0.743854552395326	0.115330363778624	0.529520350537731	0.197833333333333	0.425	0.1965	-0.234850620678595	-0.777060070591261	0.334745235047488	-0.245096777632243	0.00947627431470004	0.0107755986150541	0.00914558853463365	0.0347778825161703	0.0335355569194651	0.0236356036193487	0.0794270483499132	0.0089099577131995	0.0110566099828182	0.00888725867089181	0.028979852519629	0.0293965628974125	0.0220549619694336	0.0754473191049882	2178.62731786189	2627.71864435806	2067.6901395526
131	3.61785456865284e-14	5.89130839759651e-22	2.26829512145297e-21	0.552974428380334	1.34482162838549e-09	2.72792793543809e-07	1.60001126734607e-09	0.173274281037329	4.58417021823905e-16	65.6633700257444	112.573375942862	112.925391420744	0.35201547788165	47.2620213949995	26.4333281698364	36.4085338708937	1.85438475821502	87.2276749412942	0.24275	0.36525	0.20425	-0.278168778624017	-0.818480023752636	0.109124656130481	0.453253210382531	0.199333333333333	0.4255	0.193166666666667	-0.268995753312285	-0.710003017278901	0.342199975877525	-0.0102122109151654	0.00958943154460546	0.0107693643430881	0.00901701846848671	0.0344911961663487	0.0288373824978094	0.0241661219305733	0.0965485505368007	0.00893530624134344	0.011058300864464	0.00882981515070251	0.0285373898956196	0.0332004743694125	0.0222690579698063	0.0741828742348963	2216.91648009573	2625.51667089216	2024.95210286859
132	9.15271051915449e-13	2.33412986714527e-25	1.92578741344521e-25	0.0547824722814418	4.43165860032871e-15	1.43334920618565e-10	2.59593444118733e-05	0.399826521441467	4.09875979300675e-19	59.0997779659592	128.769299785083	132.45799449076	3.68869470567734	73.3582165248008	41.1176661334048	17.6929021964152	0.70884797589315	102.034172929605	0.245	0.3745	0.2005	-0.256137201768689	-0.730272380509885	0.0770491462287026	0.506230714947717	0.191166666666667	0.4165	0.193666666666667	-0.369938189708861	-0.801921330472867	0.356966482694188	-0.143835526232613	0.0096194473273386	0.0108251312570965	0.00895488525805845	0.0339247821041535	0.0345302572180592	0.024796124670849	0.0775938891392863	0.00879486560110966	0.0110260900745081	0.00883849557031159	0.0286559701596223	0.028588621462248	0.0218377645399742	0.102209380695385	2227.10046686266	2645.22916767132	2004.37915982548
133	1.36658605934776e-06	3.49773796822854e-14	1.11785841259776e-13	0.561731282542764	3.11079848867777e-09	8.41245958870905e-06	0.00178044127390082	0.55231553775621	3.33133783115198e-09	30.020252064176	75.1959991209733	75.5327145838601	0.336715462886787	45.512462519684	19.8417596261079	9.76315473560135	0.353185275293072	53.2350585467902	0.2295	0.3905	0.2005	-0.241222212147185	-0.771820997210384	0.114191615070104	0.402532816476758	0.1925	0.421833333333333	0.195666666666667	-0.293965702087508	-0.721237935706813	0.347356406568592	-0.0440946236205799	0.00940527004143295	0.0109116638146344	0.00895488525805845	0.0344480901194403	0.0332500819908064	0.0256592439398197	0.100109205079039	0.00881820590470016	0.0110456321279347	0.00887299138392238	0.0291032676904745	0.033020317675276	0.0219342806776383	0.0799963164027948	2154.68591887615	2675.8848704434	2004.37915982548
134	1.65305676603962e-12	5.6863995102106e-26	9.6373578178136e-26	0.13676173928942	1.22537805523854e-15	0.000148168689099455	1.13404675534337e-07	0.00205160307438976	9.8064074856583e-20	57.8975729669037	131.68168063966	133.895702255642	2.21402161598235	75.9981292887387	14.395337913822	28.1304974227132	9.50278463576615	105.03683043677	0.2325	0.36025	0.2135	-0.232909783851488	-0.823732534645046	0.0738508872914605	0.42704484587587	0.200666666666667	0.413	0.188333333333333	-0.304188282593623	-0.647192129482879	0.342700383345739	-0.0830803222701945	0.00944809548290697	0.0107374398744547	0.00916519914883026	0.0363249432775472	0.0284419310212469	0.0231487686199464	0.0945562851234567	0.00895767256192372	0.0110125445773915	0.00874472295354241	0.0287287993201706	0.0364869493407928	0.022182142928151	0.0808096913868535	2169.1180747067	2614.2476008399	2074.22855584974
135	1.54132913370915e-15	6.8315793758734e-21	1.16229292229037e-20	0.155652747298432	1.46111819571907e-07	6.98020073328206e-11	1.32663839239345e-07	0.262655005627257	1.84537848556679e-17	72.0654513070403	107.490601102319	109.506561546579	2.01596044425969	37.4411102395388	42.5245104977839	27.8269698695185	1.25470889674762	94.0192206407608	0.2465	0.36525	0.20125	-0.2974762122087	-0.798422996844774	0.121285879781164	0.463281495789499	0.191666666666667	0.417833333333333	0.192166666666667	-0.257052097291037	-0.764711931463477	0.32215888073082	-0.163299290338755	0.00963925996466187	0.0107693643430881	0.00896740909978916	0.0339275741176309	0.0302196642519225	0.024425711817906	0.0930053906783896	0.00880363730469822	0.0110310997650034	0.00881238608543133	0.0297373027499643	0.0309914017597752	0.0221776960757667	0.0834924024029838	2233.82892990198	2625.51667089216	2008.52166512299
136	2.48710195833298e-10	1.11051509207671e-21	2.59040374325387e-21	0.238685171599817	2.61780453282217e-13	0.00140188975006406	1.55551295208037e-06	0.0019725446816433	1.45965185438973e-15	47.6831583651801	111.259389135681	112.64773186986	1.38834273417888	64.9645735046797	10.203307750171	23.0781135529323	9.57491050453064	84.7718939199467	0.2305	0.373	0.2115	-0.337040450982043	-0.820535050049146	0.0762436663156207	0.569194577345846	0.203666666666667	0.421	0.186333333333333	-0.290523398660495	-0.73211521289292	0.345003691824503	-0.0534509617515702	0.00941961992968983	0.01081637633399	0.00913376087895326	0.0343413786329749	0.0289493000464722	0.0238930030522323	0.0751736317375348	0.00900743274746628	0.0110426659025399	0.00870887670011466	0.028198940672626	0.032314092889397	0.0225981736444388	0.0797508084379874	2159.51916656935	2642.13218991261	2063.74915741376
137	9.27931295280599e-09	9.81565596032457e-21	1.59573706098038e-20	0.146850803430135	4.5708282298401e-14	1.1639584192448e-05	7.28114502963746e-06	0.394986737575953	3.91823604512151e-16	40.2832284814576	106.73818195198	108.842843803162	2.10466185118275	68.5596153217048	19.2214875301288	20.1179151841498	0.723535213855939	87.560194506696	0.2475	0.37125	0.208	-0.273536864001058	-0.825172488801344	0.0900759170190375	0.498186818247862	0.21	0.416	0.201	-0.271222673312231	-0.711740003900165	0.353981142283105	-0.131995796588879	0.00965238101349169	0.0108060216454485	0.00907795156421872	0.0337282057948419	0.0277917107422411	0.0241107884354663	0.0887108273090735	0.00910996683571757	0.0110241900556545	0.00896323991840659	0.0280967068173931	0.0315133737285201	0.0213312459043753	0.0704032500664593	2238.28763990457	2638.47040674886	2045.17894434895
138	3.81334392633922e-07	5.96042399425372e-16	1.02008118145163e-16	0.00993105871306339	8.58628347853934e-12	2.25152100515302e-05	0.000430816972185452	0.259295044754346	3.45849920791659e-11	32.6521643768574	83.7608966770204	90.4081179301575	6.6472212531371	57.7559535533001	17.9637497601216	12.3935605607094	1.27251688374236	63.1982431232686	0.2335	0.379	0.20725	-0.225963868453338	-0.798527636436519	0.0637324396353618	0.607668877749767	0.198	0.414166666666667	0.198	-0.288643646162555	-0.685405710710689	0.293082489011172	0.00276620867883844	0.00946222182264348	0.0108507312741857	0.00906585978585751	0.0349904165241448	0.0306201463677358	0.0244505710851233	0.0843424256273692	0.00891278401283402	0.0110171233971676	0.00891278401283402	0.0290571289966269	0.0340600725701863	0.0217626125109254	0.126338625906829	2173.8838708846	2654.28982150083	2041.16103923985
139	1.68543310859276e-09	9.42806545974416e-18	9.85087946028069e-19	0.0053666088499226	1.63956125057971e-11	1.30552366421552e-05	1.89584600657231e-06	0.252108396957152	1.84126335610562e-11	43.774164975177	92.4395343106589	100.191096862902	7.75156255224283	56.4169318877248	19.0024259275197	22.6978020518363	1.31158215684263	64.5624003709152	0.23525	0.37225	0.204	-0.243485448556327	-0.791629851586819	0.098086731533038	0.478659920302093	0.198666666666667	0.419833333333333	0.194666666666667	-0.302604229477227	-0.728507679740938	0.34036272966268	-0.252172413684913	0.00948676541867957	0.0108119571752287	0.0090129138633493	0.0351005901106524	0.0312225411062302	0.0244820157538772	0.0952851485742101	0.00892406468916487	0.0110384589760555	0.00885578851785171	0.0285713233642042	0.03217976389955	0.0219745588591808	0.0865679844987036	2182.17027630065	2640.56927389693	2023.59139322315
140	7.59818681068088e-11	1.90049261689333e-26	2.23074331791739e-26	0.083667278597193	6.20201355163263e-18	0.0342132537514412	4.14064980850219e-07	0.000304714862138636	5.27891627198851e-22	50.1023239946444	133.940621082984	136.932804653399	2.99218357041536	86.8304806587548	4.48401514318539	25.6276432814502	13.0411872756249	115.971936722585	0.216	0.37175	0.2225	-0.302586355843483	-0.828321086864465	0.0861015868876918	0.530621489428754	0.1985	0.422333333333333	0.192666666666667	-0.292256404657294	-0.725456873904648	0.398008700120245	-0.216337297825986	0.00920404026385094	0.010808995602875	0.00930269558098814	0.0363097155974679	0.0285894584784695	0.0230936497005206	0.0850725229150807	0.00892124819376007	0.0110473963868374	0.00882111201151368	0.0285592143453958	0.032532476200784	0.0218385450726481	0.0701302001714932	2087.19388387055	2639.52198117481	2120.21586249291
141	1.62617823925651e-05	3.79249393868767e-18	4.64644242150268e-18	0.107808313369857	8.44036569016642e-15	3.23592909432613e-05	0.00613790421242515	0.583803666290728	1.53143639572784e-11	24.8923470357622	94.3405516492203	96.9266101961402	2.58605854691996	72.034263160378	17.2739495638707	7.5093639724455	0.300125640340411	64.9606799587956	0.2335	0.38675	0.19575	-0.249773341250334	-0.797630306734922	0.0545129406213001	0.474302924946386	0.198666666666667	0.414166666666667	0.191333333333333	-0.319405078651939	-0.701843717068562	0.333875702256809	-0.131483611439678	0.00946222182264348	0.0108924993468446	0.00887442090635843	0.0342303369944321	0.0316236384282807	0.0257060694062038	0.0839611665807893	0.00892406468916487	0.0110171233971676	0.00879779205351848	0.0286866831548508	0.0338386450056762	0.0220505759464453	0.0894463501978393	2173.8838708846	2669.0884010055	1977.81569531936
142	2.10039076865252e-07	3.27889320747741e-17	5.77345395983893e-18	0.0100039473758649	8.28006780997339e-13	6.09188847035087e-07	0.00617928564511658	0.408088367831803	4.99276075050947e-12	33.8797967884602	89.834916912223	96.4691104779195	6.63419356569648	62.5893136894592	24.8829483582685	7.49726231472596	0.68436302741793	67.3794800691721	0.2305	0.3815	0.20325	-0.277874863829647	-0.813237064426218	0.0891750026846958	0.615129747134488	0.189166666666667	0.408833333333333	0.1965	-0.308245579152505	-0.713032641949272	0.329982043613982	-0.109850710389558	0.00941961992968983	0.0108645245614787	0.00900056797440756	0.0345428048210404	0.0301042830981567	0.0249558481806762	0.085806489385754	0.00875954817822174	0.0109956705948459	0.00888725867089181	0.0299461956137906	0.0336815390714652	0.0215200981125766	0.08860005790668	2159.51916656935	2659.17470512923	2019.50002129769
143	5.18328255100475e-14	7.92064484012106e-21	2.2752045482877e-22	0.00116465322092513	9.40307394197145e-11	0.00124296370139352	7.84689274087109e-07	4.75173697156863e-06	3.3242596592545e-17	64.9334038841007	107.183537743218	117.729132768716	10.5455950254982	52.7957288846155	10.4253638084247	24.3950778116177	20.9348384667228	92.77703238422	0.22975	0.3715	0.215	-0.273590610221157	-0.797558936580997	0.0971496353493375	0.638117923175214	0.202666666666667	0.420833333333333	0.178	-0.312140884188548	-0.750512197641476	0.333936796788188	-0.170194670929875	0.00940886454977741	0.0108075101729339	0.00918856435235825	0.0353310934429703	0.0303543747100106	0.0236328241543897	0.0830162010926335	0.00899093225844141	0.0110420687865086	0.00855538411169536	0.0280844789989046	0.0321661580347487	0.0233029350975595	0.0951115650448598	2155.8963487869	2638.99672932186	2082.025537902
144	9.85438624605322e-05	1.41651038883992e-15	5.42935585177357e-17	0.00174801405577703	1.69326070666595e-14	0.00171161551776245	0.00141343439497224	0.386321443394464	2.72718702677651e-10	21.138181099981	81.9440121538209	91.74096367538	9.79695152155909	70.602782575399	9.83565253745473	10.1881840922924	0.75048903552306	58.7123197116543	0.22425	0.3895	0.211	-0.230062234076409	-0.783376053622558	0.0529106930319143	0.665533544965234	0.198166666666667	0.4215	0.203833333333333	-0.307610175433623	-0.694666043636668	0.310263237141192	-0.00618854523865972	0.00932869127962198	0.0109066196493729	0.00912585012863378	0.0351333181548336	0.0320133146257365	0.0246439417738051	0.0771411730225419	0.00891560785791875	0.0110444495078961	0.00901017449331464	0.0284814099253431	0.0330845680346899	0.0215483653314134	0.0907919250344478	2128.93861835805	2674.09562092336	2061.11434268517
145	4.74267161134473e-08	1.56820346545906e-14	4.36605929459518e-15	0.0183988790294781	3.11918936176105e-09	0.000150621346551705	0.00147388268090941	0.00603460704354475	9.47770405740344e-10	36.9379160760582	76.8869884908127	82.4447544244176	5.55776593360497	45.5068383483595	14.3644242137343	10.1109837667245	7.53993945612274	55.9921809306487	0.23475	0.386	0.206	-0.28541901735913	-0.824234169431299	0.110559560756619	0.587024091003955	0.202833333333333	0.417833333333333	0.183833333333333	-0.286126928509219	-0.745216418621417	0.325692262983905	-0.164303825602279	0.00947977593753739	0.0108885848777663	0.00904560177410701	0.03377482771439	0.0287987963897622	0.0250029565527547	0.0915076695892175	0.00899368830490439	0.0110310997650034	0.00866353552935397	0.0284707855056446	0.0319036366329165	0.0227808164265859	0.0887954818337835	2179.80969531964	2667.70067394547	2034.43407992503
146	4.32840537713178e-08	1.23712339584776e-18	2.13038169232211e-19	0.00947143335188047	1.38074569132167e-13	0.000223871051610667	1.31992411553966e-06	0.457496459091219	5.42699881557706e-11	37.1255315466842	96.6768244527048	103.408523620106	6.73169916740153	66.2829920734221	13.6193091349778	23.3939587404584	0.552012727403053	62.2218006250531	0.23775	0.37725	0.20475	-0.230694914860391	-0.727815953858329	0.0530043676795571	0.494536424461091	0.2065	0.425666666666667	0.198666666666667	-0.266197582854043	-0.707490005256696	0.323708733102902	-0.154954120689414	0.00952143884341145	0.0108408939318038	0.0090252116857715	0.0346625053603904	0.0348423936038299	0.0245138222042708	0.0763356525276268	0.00905372077821958	0.0110588619211596	0.00892406468916487	0.027942434791461	0.0322053161329617	0.0219838942250321	0.0804300186966064	2193.88996756026	2650.80721760934	2027.66890907842
147	3.52238335162252e-09	1.29039603521814e-18	1.79825971371571e-18	0.126399489599251	1.45888284456088e-11	4.2038441385343e-07	4.72075972708525e-05	0.51569812830356	9.47867205897238e-14	42.2664095254222	96.5889411967437	98.9251173444209	2.33617614767718	56.6587078189987	25.5984156902632	16.5570722957818	0.422488112570136	75.885288530102	0.2415	0.3875	0.2055	-0.230608377737698	-0.83374890214987	0.0843641796294788	0.566689590993539	0.198833333333333	0.428333333333333	0.200166666666667	-0.313114386064549	-0.727813048971001	0.324189168387692	0.0372608809677764	0.00957260112749785	0.0108963865854837	0.00903746163789525	0.033647206314212	0.0276957988632419	0.0250573732276014	0.0954190624130058	0.00892687873931632	0.0110676642088547	0.00894930338778804	0.0280316039603596	0.0317237022169098	0.0219707912473641	0.146148863481873	2211.2111533965	2670.46664137251	2031.73260659874
148	3.76452281684649e-07	1.99563295091284e-15	2.32513526411368e-15	0.109636554291442	2.12245225028828e-10	0.00083070827434168	7.98974857361212e-07	0.540033495232016	5.81292868081347e-13	32.6787018185205	81.2240472030608	83.7834995885205	2.55945238545974	51.10479777	11.1713350852606	24.3603219068427	0.375477685973237	72.0026245031309	0.2295	0.37725	0.197	-0.266560299027899	-0.800939879020515	0.101333779397527	0.520424286677633	0.2015	0.426666666666667	0.202	-0.24781736529653	-0.70516590450586	0.340903646299845	-0.0879430186865806	0.00940527004143295	0.0108408939318038	0.00889578931482569	0.0350497021749789	0.0315734468764957	0.0252799751918371	0.0950291771445411	0.00897157285874555	0.0110622012845428	0.00897988413954099	0.0284670354583683	0.0324547004779391	0.0216982500976744	0.0710299027632333	2154.68591887615	2650.80721760934	1984.86123648602
149	6.29335386290054e-06	3.29681062553408e-13	3.94692685565114e-13	0.123151662798546	2.49756988452811e-09	0.00263198851978618	0.000459797486750347	0.0702228364186528	2.09867084197876e-10	26.8618395802187	70.4558512728181	72.8326248373778	2.3767735645597	45.9707852571592	9.04649544677704	12.2720314118706	3.27780386732229	59.2829514179642	0.22925	0.3795	0.20675	-0.281604365907649	-0.836484362076225	0.0938389157361578	0.508041900418487	0.204	0.4145	0.192	-0.292386792760807	-0.753193304563616	0.315054646713804	-0.151859354507311	0.00940167083327366	0.0108535143795544	0.0090577723735025	0.0347479702486873	0.0281621092537271	0.0246029508083368	0.0929234782049807	0.0090129138633493	0.0110184199315916	0.00880947236795149	0.0284818521018351	0.0306423055995716	0.0221058860123753	0.0911477241242274	2153.47407517593	2655.27528720393	2038.47482993004
150	7.25109570613006e-09	2.70282229794484e-20	7.78138735560782e-21	0.0168463734022895	2.81361202002448e-14	0.00121375311927661	5.04948786518635e-05	0.00341374948238483	2.70899684381417e-14	40.7883868768549	104.634250040297	110.346558383855	5.71230834355811	69.5581715070002	10.4692906919845	16.4294396984114	8.57198407497708	78.5588088743688	0.23225	0.387	0.2075	-0.179468942713683	-0.802875640600182	0.0742750872603126	0.713332559520446	0.205	0.427666666666667	0.183833333333333	-0.302320719084085	-0.734663301036858	0.353707275771485	-0.00474089120944717	0.0094445523204791	0.0108937981172183	0.00906989561699867	0.0350007760401845	0.0303889937636571	0.0248522294570063	0.086725563607808	0.00902930031243097	0.0110654944321507	0.00866353552935397	0.027649375532887	0.0322972992517141	0.0229725049681333	0.0795086668824504	2167.92312577629	2669.54886820286	2042.50186076977
151	1.17016267682473e-10	4.36692870461297e-17	2.17626576966134e-17	0.035196983933057	5.17421214852359e-09	7.5644431185428e-08	0.00336567860598392	0.0150836746420651	3.3270990473661e-15	49.2216277082989	89.2356331756455	93.6712265054448	4.4355933297993	44.4495987971459	28.9145023605324	8.59780799329747	5.90666812991003	83.0223276530505	0.2405	0.3855	0.215	-0.263851899385894	-0.796937576462639	0.127674070607228	0.510143750433962	0.195333333333333	0.414833333333333	0.195	-0.267775300961281	-0.66745451182125	0.319365866673729	-0.0583605228486041	0.00955905658427602	0.0108859600891943	0.00918856435235825	0.0335294699973787	0.0296612789701452	0.0243255388435505	0.0958653405733197	0.00886726707186453	0.0110197112694787	0.00886153278963018	0.0294603527512901	0.0354300214225491	0.0218830731892261	0.0805999616792741	2206.62233144063	2666.77024882036	2082.025537902
152	3.55774309963374e-08	7.97075043724414e-20	1.33868150393528e-19	0.157538521548406	1.04555280790336e-13	1.58970464702893e-05	0.000105239848920416	0.124746136477626	1.34164404614105e-15	37.5279216330819	102.386082834753	104.38377877848	1.99769594372628	66.8558571453977	18.6267945163418	15.0402978942002	2.35669615418556	84.9507876922525	0.23275	0.37775	0.2125	-0.331781440282039	-0.767467085248067	0.0679004981487869	0.556147199354066	0.196666666666667	0.4165	0.199833333333333	-0.300072699304741	-0.80067986571663	0.328213935330958	-0.120936827753384	0.00945163400913944	0.0108437199281861	0.00914952085444549	0.0339048547087913	0.0322595361297121	0.0240172421635652	0.0695994929483184	0.00889010469146213	0.0110260900745081	0.0089437118190191	0.0289420325594553	0.0277828040139631	0.0215622035526105	0.0879573463999359	2170.31162263519	2651.80756382106	2069.00080811442
153	2.56664761997925e-08	2.67936164752672e-16	1.22283196859609e-16	0.0322087597743968	1.49928878097195e-10	2.40256782831007e-07	0.0106201984076446	0.138729517786627	2.57670015834293e-13	38.1977978926807	85.4374223191189	90.0247731737181	4.58735085459921	51.8269752810374	26.6786892536584	6.52778739439236	2.19199509742975	73.7460789006094	0.23525	0.38975	0.21	-0.222921046052614	-0.777339771934278	0.0948286568118935	0.416892078511956	0.192166666666667	0.415333333333333	0.197833333333333	-0.312977746478255	-0.693119142050128	0.314130887932584	-0.152853951875905	0.00948676541867957	0.0109078852088691	0.00910996683571757	0.0341404729793797	0.0316648429367678	0.0248436658230012	0.0947218635084258	0.00881238608543133	0.0110216385367964	0.0089099577131995	0.0292752517455665	0.034262192966033	0.0217260827053121	0.0937334461879027	2182.17027630065	2674.54450971782	2055.8266824689
154	2.32730734473744e-12	3.6417690867842e-20	9.75421724514533e-21	0.0154981087900983	9.98137741148730e-11	1.3086375251253e-08	0.000366702488781875	0.0135394480490581	1.92732073519092e-16	57.2017095150586	104.0146004571	109.873542276699	5.85894181959884	52.67183276164	32.3184662033764	12.6946537896074	6.09722308506025	89.0623199153549	0.243	0.373	0.20875	-0.260801678789438	-0.827510017537725	0.0946344171363792	0.493997750332403	0.195166666666667	0.4085	0.188666666666667	-0.301766112700967	-0.769157115057267	0.32346489676565	-0.30301373145153	0.00959278430672647	0.01081637633399	0.0090899963017805	0.0341505725891078	0.0278397129636308	0.0241496843989285	0.0938721729702761	0.00886440117822793	0.0109942854318086	0.00875066082134274	0.0294764430457646	0.0307320045997814	0.0220980158169175	0.0940207480519765	2218.05346159294	2642.13218991261	2049.1831912174
155	1.11778390437079e-09	4.02283677710741e-16	1.42121778395663e-15	0.622003798012364	3.90749600014368e-08	0.000485792703191697	5.7051315786336e-07	0.0301056111620436	1.1077627065114e-11	44.6137048058954	84.5854596522986	84.8285209175592	0.243061265260621	40.2148161116638	12.1694253566093	25.0094059924177	4.70325148170559	65.6603083760898	0.23775	0.3735	0.20575	-0.276453501270657	-0.770036226594975	0.0942765354605078	0.32139728957319	0.208166666666667	0.4235	0.188166666666667	-0.321299178424986	-0.761706798132962	0.325527427487348	0.0574847723824283	0.00952143884341145	0.0108193069880585	0.0090415343510773	0.0344147608369547	0.0322873604318653	0.0243971014329798	0.0846653237669098	0.00908063223121811	0.0110514678876263	0.00874175012275663	0.0274115044076855	0.0301649449430308	0.0226565574820083	0.166331939418589	2193.88996756026	2643.16878861035	2033.08410817663
156	9.4801494249424e-13	1.05184656169119e-27	2.58138295412048e-27	0.220085282867277	5.46338635694639e-17	2.38368213677009e-06	8.17075797278735e-07	0.00736273817585475	1.33207811159392e-17	59.028306915221	139.900519688541	141.404334759041	1.50381507050042	82.3760278438203	22.2579628741441	24.317167785166	7.18227275261779	94.7067603637954	0.23675	0.3675	0.219	-0.227067305773902	-0.792666405011214	0.0542755733306541	0.491760239273698	0.197166666666667	0.416666666666667	0.196833333333333	-0.348777558386135	-0.750911247739438	0.354067327949964	-0.06301414627283	0.00950762410952936	0.0107833211492334	0.00924998816975299	0.0354628780593783	0.0298955831603581	0.0230288244150579	0.0818459849289331	0.00889862792235755	0.0110267208209789	0.00889294823864947	0.0283708425777887	0.0309202246597265	0.0216381227623611	0.0904246860157453	2189.21870134131	2630.44687938656	2102.55751251011
157	4.88665184816977e-08	8.4823287898683e-21	2.15977087282185e-20	0.279906512116168	1.18754110659014e-14	0.000411222642794154	0.00239265294140529	0.00182957817401146	5.70681242968222e-13	36.8765226463656	107.041300326324	108.208844061686	1.16754373536241	71.3323214153206	12.480497603161	9.22091993870163	9.71311321786743	72.0421383864515	0.22675	0.3815	0.2185	-0.216823758172258	-0.77797973396522	0.052852319014306	0.569065895415299	0.197333333333333	0.411833333333333	0.192833333333333	-0.329382545269016	-0.750339364045622	0.332862505393345	0.0908371830711314	0.00936541906628548	0.0108645245614787	0.00924237987711479	0.0355644332637794	0.0315784969260409	0.0237160420401731	0.0809193459032106	0.00890146406360674	0.0110079019980032	0.00882401558645379	0.028814429679176	0.0312782481868581	0.0218670630414195	0.167638440850723	2141.27764023876	2659.17470512923	2100.01158075725
158	2.21018093354293e-06	3.86481419070691e-16	2.08779661218092e-16	0.0398658899620899	3.09532978020721e-12	0.00104404402396635	4.85228030324129e-05	0.271134022458202	1.17611178505534e-06	29.0271708577202	84.6694848538609	88.8930680090343	4.2235831551734	59.8658971513141	10.747781481512	16.5049666454561	1.21100071964065	40.1541262567833	0.23	0.37625	0.20075	-0.266209730198663	-0.82675224346762	0.077608658875097	0.559617895211086	0.2025	0.416833333333333	0.191833333333333	-0.322739516293622	-0.755437582489623	0.335553448401753	-0.158168783976099	0.00941245436369145	0.0108352051011872	0.00895906530702773	0.0350731073780524	0.0293159637829464	0.0248633739837202	0.0897486147843133	0.00898817382087803	0.0110273502712474	0.00880655610854915	0.0281893204842205	0.0306527275905542	0.0220986710660448	0.0926418314196689	2157.1053659882	2648.79375332461	2005.76155256455
159	4.94487643069945e-09	1.47642819468055e-20	1.22363230303359e-20	0.0610563965491183	6.5254012718555e-14	0.00122913779757218	0.000134827604756284	0.00132060128750398	8.47388228842489e-12	41.572158064504	105.890420555763	109.398874805098	3.50845424933505	67.8267167405938	10.4460235010993	14.5730712018685	10.3135064302332	66.2386897346761	0.23675	0.3795	0.213	-0.212566751349085	-0.791783457864436	0.0863803859656705	0.492409248461034	0.209333333333333	0.417666666666667	0.186833333333333	-0.294685862383661	-0.744302465325001	0.367343881954914	-0.202146303556833	0.00950762410952936	0.0108535143795544	0.00915737018550398	0.0347828405501088	0.0303995592339141	0.0241182661722057	0.0942438625758186	0.00909933202856822	0.0110304780873056	0.00871787359993804	0.0278560766936379	0.0311499350826957	0.0223102281277683	0.0763064519431745	2189.21870134131	2655.27528720393	2071.61766472613
160	5.64472630284396e-07	2.46344393157917e-15	5.96863040351761e-15	0.317693107289137	3.7239522049138e-10	7.72841251010818e-06	0.0027912869978865	0.229354758891902	1.4646755844191e-10	31.844101077877	80.7815362670008	81.7799563354347	0.998420068433916	49.9358552575577	20.0039062482774	8.93910993717327	1.44485841258938	60.06564549048	0.2325	0.38575	0.20175	-0.230650956213836	-0.776152767841289	0.0679854266170509	0.567199881972659	0.195166666666667	0.415666666666667	0.192	-0.301498877880998	-0.74201744586729	0.307744708878243	0.168124007653894	0.00944809548290697	0.0108872739984607	0.00897573120282201	0.0345847741184477	0.0326314730509865	0.025218795690691	0.0845511217171077	0.00886440117822793	0.0110229168913152	0.00880947236795149	0.0291047485876048	0.0319990994376248	0.0221804452576017	0.154039933154432	2169.1180747067	2667.23598892722	2011.27555677596
161	5.22130044134599e-10	1.60557613252435e-17	1.24086552899786e-18	0.00379745067395377	6.57962984691742e-11	1.78327222857747e-05	2.85731846245255e-06	0.0924048092824766	2.32943152401436e-14	46.1689252937213	91.3274188154974	99.7056344564189	8.37821564092155	53.5367091626977	18.4077924460962	21.9100616821124	2.83197236617343	78.8806333089691	0.2465	0.36475	0.20775	-0.2798333490974	-0.819371425521722	0.11913957515231	0.515717727870237	0.209833333333333	0.411333333333333	0.194	-0.246901103611985	-0.754339135875096	0.343274932828882	-0.329659798100807	0.00963925996466187	0.0107662284290876	0.00907392620745889	0.0341715532449012	0.0282842328177857	0.0239053833932819	0.0968446703244536	0.00910731158684865	0.011005892782918	0.00884426992777118	0.0285594215243483	0.0299556076571158	0.0217136360735891	0.0735255262961206	2233.82892990198	2624.40921549683	2043.84116202271
162	4.06941953511858e-16	1.28159189937567e-26	4.56755303836045e-27	0.01935468509158	2.06161628629808e-13	1.87460177659519e-09	3.04413751877102e-07	0.0108915347653872	4.60741596738937e-21	74.764719098901	134.75245305006	140.22163481202	5.4691817619605	65.4569157131191	36.0998614013715	26.2215039676994	6.4829292198192	111.443241643165	0.248	0.36775	0.208	-0.221519326771249	-0.796450907442555	0.0723022351437339	0.469504244788921	0.197166666666667	0.418833333333333	0.187333333333333	-0.263354711224895	-0.715726580489744	0.337151817194242	-0.228494098664154	0.00965891543205871	0.0107848562954105	0.00907795156421872	0.0344664820828661	0.0297270949625033	0.0238873991798842	0.0889961031524358	0.00889862792235755	0.0110348026509713	0.00872684689370284	0.0291232045057921	0.0336563012759025	0.0224906891283985	0.0812036884241561	2240.50893729177	2630.98929857505	2045.17894434895
163	1.93923641225196e-14	1.21794554422021e-21	1.01839533206898e-21	0.0602199320123265	1.10565343629876e-09	7.920089923692e-07	1.12417897937044e-08	0.0142588142242108	1.11364706971662e-18	66.9290846989607	111.067941118417	114.599258247501	3.53131712908362	47.6701735485403	24.3771908737581	32.6137281312713	6.00581401307318	99.9331375641834	0.23275	0.3595	0.20825	-0.241117791846579	-0.804001894619954	0.0853505065383233	0.476180200914619	0.191666666666667	0.416333333333333	0.188333333333333	-0.317017833830374	-0.699883787015414	0.305590419386816	-0.0298013276501675	0.00945163400913944	0.010732542510252	0.0090819716942373	0.0362607321259382	0.0302185556247389	0.0235302762303172	0.0941683037547663	0.00880363730469822	0.0110254580316125	0.00874472295354241	0.0292264282339176	0.0348931196559955	0.0224833393410945	0.100465804828759	2170.31162263519	2612.51988030603	2046.51520909526
164	2.70041674020576e-12	3.19220766078646e-16	1.3662483189036e-17	0.0019638632658334	1.25934139902039e-07	1.17955611082987e-08	1.77580960380071e-05	0.0677632136651253	1.48967284485926e-13	56.8991954086596	85.0703343114801	94.6533429308984	9.58300861941825	37.7541475222388	32.5202733384431	18.4157833911868	3.33638791892554	74.9187178296708	0.2455	0.3825	0.21425	-0.313117605733973	-0.76708797003297	0.128870804772891	0.560878771760878	0.197333333333333	0.4255	0.199166666666667	-0.335045505541347	-0.762505552762049	0.312492696911538	-0.108889967317475	0.00962606906285226	0.0108699564385736	0.00917690451831494	0.0327310031949748	0.0312268735596851	0.024246178109533	0.0805714751889345	0.00890146406360674	0.011058300864464	0.00893249951310122	0.0280749784063581	0.030068047970647	0.0219982091110021	0.108088814398521	2229.34868411274	2661.0989772304	2078.13372951506
165	5.02684375815554e-09	5.85170166313117e-16	5.77207777285855e-18	0.000371550051306891	3.35877515144319e-11	0.000813823521477259	1.46381442579301e-07	0.184190059637561	8.93631338034644e-14	41.5385039677421	83.7995147231995	96.4696127520801	12.6700980288806	54.931108784338	11.2094382350715	27.6366154185835	1.76348790608063	76.0111992183363	0.2285	0.3695	0.20125	-0.274546109513402	-0.809722713754831	0.0936907825865965	0.598132728314432	0.2005	0.422	0.1905	-0.288905687661306	-0.742538316590869	0.324922156612817	-0.274936154510978	0.0093908449558329	0.0107955151138464	0.00896740909978916	0.0355767210354508	0.0306605935653286	0.0245513156845537	0.0895059119575839	0.00895488525805845	0.0110462215035166	0.00878313421981935	0.0284340412738308	0.0316452658637893	0.02243300396997	0.0900549167869156	2149.83005049831	2634.75614370336	2008.52166512299
166	1.29148055852705e-05	6.37181222588449e-17	1.40595151583679e-16	0.257075682071861	3.51196558668389e-13	0.0119190456852003	0.00012359406790971	0.108895516188255	2.01530206517658e-11	25.3709167803609	88.4451963573447	89.7296333320846	1.28443697473995	64.3587165517238	6.32287160409396	14.7370415554487	2.57017744737823	64.3670937806499	0.22625	0.3765	0.20675	-0.280952665729644	-0.764826574714846	0.0865631654695127	0.569053141938666	0.205166666666667	0.414833333333333	0.193666666666667	-0.328319693756885	-0.752514595796515	0.364679608110552	-0.0205063465470714	0.0093581117688313	0.0108366319165896	0.0090577723735025	0.0352422581208357	0.0334061075576221	0.0244413597086027	0.0806911906825484	0.00903202311215638	0.0110197112694787	0.00883849557031159	0.0280070315694753	0.0304458303906786	0.0217358336756516	0.0768426209440735	2138.82127841731	2649.29871657568	2038.47482993004
167	6.47474007394795e-06	3.30141717676533e-13	3.70627380578335e-13	0.112800592433612	2.27619461272596e-09	0.000213471832042816	0.00213547874152943	0.12875257556516	3.13309193017479e-10	26.8029644337366	70.4528956245776	72.9674349545967	2.51453933001903	46.16447052086	13.7086252687714	9.42928206335273	2.30748073830364	58.4098930193579	0.23575	0.38725	0.20725	-0.307176683255424	-0.759504871705471	0.0983717436924713	0.453648879220206	0.2045	0.418	0.194833333333333	-0.364386997409759	-0.728110893783303	0.325365834985894	-0.028530986932795	0.00949373658087971	0.0108950938630717	0.00906585978585751	0.0333524166782821	0.0329533078115464	0.0249422938347484	0.0791979137278946	0.009021117740205	0.0110317201480418	0.00885866190364771	0.0275141186701396	0.0316892376277495	0.0219766726297054	0.103857417383752	2184.52529886448	2670.00828157498	2041.16103923985
168	8.08738092075435e-12	2.64986145041379e-15	7.97526788312944e-17	0.00133016988242556	2.55629107167544e-07	0.000179345062455105	2.70079774168836e-08	0.0169314613501471	7.50466990018454e-16	54.6667355932223	80.6282320549435	90.9284154575216	10.3001834025781	36.2616798642994	14.0359889902447	30.9114061954624	5.70346438074921	86.1830024625914	0.22875	0.367	0.2105	-0.231699390523283	-0.698869541025155	0.114423621782847	0.514598089365967	0.1975	0.4225	0.191	-0.270948770814908	-0.748156832859822	0.298907831627054	-0.167602547482858	0.0093944582958964	0.0107802415002356	0.0091179187988055	0.0362250448922045	0.0366041723403206	0.0237944278474755	0.0844700545094409	0.00890429774092991	0.0110479818949877	0.00879193659409218	0.0288352111442537	0.0315455262055874	0.0225387023965802	0.0949904987970506	2151.04614207369	2629.35881411539	2058.47352118845
169	4.14150083073847e-06	2.15020269438886e-20	7.60214039905474e-20	0.496962942036662	4.98777899868311e-16	0.000218461371812636	0.00048099889792596	0.301935644657193	1.02120815330204e-11	27.7283557534174	105.109500324354	105.570916333396	0.461416009042296	77.8425605799785	13.6652369429466	12.1879237529101	1.06562546381429	65.8359673608956	0.2285	0.3765	0.20375	-0.241565144112674	-0.833534264325408	0.0731145074975821	0.459960463320815	0.197666666666667	0.411333333333333	0.195333333333333	-0.329699582742475	-0.706464225669478	0.357902554289273	-0.0520402358104452	0.0093908449558329	0.0108366319165896	0.0090088039175027	0.0354770969141018	0.0286619734081308	0.0246277654852424	0.0955835282867352	0.00890712895667865	0.011005892782918	0.00886726707186453	0.0288070718172389	0.033328088599805	0.0215404590952464	0.0816168854680366	2149.83005049831	2649.29871657568	2022.22914401686
170	4.96077668759871e-14	2.95559458498499e-23	3.12638490854876e-23	0.07829825251139	1.33265791085909e-11	0.000169395867518872	3.34727562811336e-09	0.00207009033527708	4.61100430516058e-19	65.0224869572412	118.768688128082	121.868564238001	3.09987610991811	56.8460772807593	14.1433383503718	34.9705637144307	9.48632520958017	101.786751594558	0.225	0.364	0.22325	-0.197192258343748	-0.761094498656172	0.0826641722382496	0.476539526669132	0.193833333333333	0.423	0.197666666666667	-0.317002522079345	-0.717254952403801	0.332196332527991	-0.0179885387476754	0.00933975993041464	0.0107615010548007	0.00931386562048209	0.037195922182781	0.0323753576617528	0.0226848211656523	0.0912374885843044	0.00884138400629022	0.0110497306878556	0.00890712895667865	0.028692634537133	0.0329232988939852	0.0219168015817092	0.0899399483046993	2132.65536294919	2622.73993951218	2123.9628342012
171	4.3981562889767e-13	3.87351509677862e-22	3.3840542041716e-23	0.00404993695083919	1.69192560198806e-12	5.76665742017998e-10	2.85987864010269e-06	0.374905128647707	1.20759768594617e-16	60.5896103637497	113.442216903546	121.703505563964	8.26128866041836	61.1138952002148	38.398843018831	21.9083429976763	0.787341768153055	90.0512853299892	0.24075	0.37275	0.20425	-0.253394247752533	-0.806804033063339	0.098472570716417	0.537430777539742	0.189	0.4195	0.197	-0.360965028868232	-0.72695333230245	0.335433677026398	-0.149209865550475	0.00956244942310728	0.0108149063726842	0.00901701846848671	0.0344505831899409	0.0297915344888992	0.0244874441875189	0.0931694436756989	0.00875658831506082	0.0110372453715905	0.00889578931482569	0.0288118120944147	0.0329234167781482	0.0218250128718724	0.103285809019295	2207.77158750258	2641.61228726053	2024.95210286859
172	5.7177708061187e-11	2.41309431180074e-23	3.22046998897549e-24	0.00647279156351896	1.27303801139981e-15	5.98820902168448e-09	8.88755271078095e-05	0.265183157479007	3.1630805881309e-15	50.6820583102017	119.188132709904	126.601864731245	7.41373202134127	75.9198064210432	33.8384975665722	15.3594448933127	1.24149483275869	83.1297440181928	0.24325	0.378	0.209	-0.312105038016846	-0.798387159163297	0.0634492366067498	0.565939181198893	0.194333333333333	0.417166666666667	0.199833333333333	-0.340073528705082	-0.716748211964386	0.331738408644632	-0.139831311575927	0.00959613263928836	0.0108451283258522	0.009094000793117	0.0332137079788296	0.0298330353343103	0.0242706899965196	0.0721064938284769	0.00885003423707746	0.0110286052840647	0.0089437118190191	0.0286919753136778	0.0327111488021802	0.0215676441220936	0.0954598035908464	2219.18908403239	2652.30614141665	2050.51491126911
173	3.87976836437799e-08	6.88583063743616e-19	3.90827452771212e-19	0.0395674161723399	2.85737392789532e-13	3.38868751630412e-06	8.99135555332321e-05	0.376152467174159	7.90756552783694e-14	37.3501095272186	97.8978115026403	102.134149861657	4.23633835901637	64.784040334438	21.5828481532262	15.3375063167259	0.783238666017496	76.2725091843812	0.22775	0.37475	0.1995	-0.305783246943575	-0.851440732883847	0.0680441735784282	0.59970109077674	0.189333333333333	0.413833333333333	0.192333333333333	-0.317186463346776	-0.707075697165462	0.312584334993143	-0.0750105167802896	0.00937997658474504	0.0108265796151454	0.00893811053354986	0.0349035773056022	0.0275465979150634	0.0248547330389491	0.0825889500293887	0.00876250545574964	0.011015821664372	0.00881529726350922	0.0295696445848307	0.0343632847057201	0.022069573921919	0.0979813946025579	2146.17326257879	2645.74159362739	1998.83397847474
174	8.89449513807721e-11	7.42187694625092e-20	8.63061663210537e-21	0.00585211100361246	2.45049442932412e-12	4.15671327269185e-05	6.15358790737626e-07	0.0267109929383668	8.12963521960741e-14	49.7810892565612	102.534455579844	110.129741618759	7.59528603891522	60.3486523621978	16.7984549566227	24.8635220703363	4.90939516034086	76.2133396038005	0.23	0.36875	0.212	-0.254236491527622	-0.779533179870508	0.0790228411294686	0.607836713840444	0.195833333333333	0.4185	0.193833333333333	-0.349249879719472	-0.767301693534272	0.330174154340724	-0.0803117830784553	0.00941245436369145	0.0107909657223351	0.00914165110318952	0.0357239116985813	0.0317496521911173	0.0236673215771734	0.0812346537874487	0.00887584980716461	0.011033573531383	0.00884138400629022	0.0283908938131234	0.0303488321805684	0.0220411368719231	0.104309953249074	2157.1053659882	2633.14822615019	2066.37797577465
175	0.0036095146490494	7.71336835528583e-10	3.74684945214668e-10	0.0424856617610866	5.09081404113362e-09	0.00166535798415883	0.134890739655919	0.458740943437618	2.73090251117933e-07	13.5362032135163	53.904011542676	58.0197624001376	4.11575085746153	44.4835591866213	9.88605746221219	2.235296579649	0.54896490162173	43.4496180674441	0.23425	0.38675	0.20625	-0.332183991891396	-0.793023435024992	0.130323828715662	0.498732769964505	0.207666666666667	0.401666666666667	0.200166666666667	-0.270691314800975	-0.747396674338816	0.322301973885221	-0.22217762704424	0.00947276809690329	0.0108924993468446	0.00904966391411743	0.0332060054662782	0.0310186672578235	0.0250468081522226	0.0868475597720499	0.00907258325917202	0.0109647339444701	0.00894930338778804	0.0290436973327638	0.02999103353071	0.0210609558968094	0.0795043701028993	2177.44354772192	2669.0884010055	2035.78252321943
176	2.02157014681379e-09	9.3515254237153e-18	1.59344732939091e-18	0.00951784801985509	2.23281532227577e-11	3.42068396679144e-05	0.0035035471752821	0.00104827648605718	6.18681344003662e-15	43.4022965247786	92.456557859914	99.1795375674774	6.72297970756335	55.7772410426987	17.1684627141112	8.52471964294273	10.7402945358353	81.7035956326902	0.2295	0.37575	0.22475	-0.278124518843333	-0.786740986627262	0.0965804307022755	0.50805491250776	0.195	0.404833333333333	0.1975	-0.307512284305585	-0.757643050512025	0.32792959954007	-0.256448755678785	0.00940527004143295	0.0108323422476067	0.00933607518714101	0.0350143867242629	0.0303577512224686	0.0231473150221524	0.0836733198238186	0.00886153278963018	0.0109787029624244	0.00890429774092991	0.0296248614366184	0.0306705451539835	0.0213242619265534	0.0901213601119732	2154.68591887615	2647.7806307808	2131.41788328763
177	6.3550833574675e-06	1.46144286059452e-17	2.53545284505147e-17	0.176732224469429	1.238359378206e-13	0.00648652549205665	0.00195982891793047	0.016445516439674	4.7992016705531e-13	26.8416152868158	91.5239461275414	93.3488368279213	1.82489070037991	66.5072215411055	7.40991868909987	9.58678426073857	5.75460245963041	72.413551391377	0.22525	0.38025	0.2175	-0.206070193793472	-0.836702508503117	0.0875080859003588	0.470664462500342	0.2025	0.411166666666667	0.197666666666667	-0.289399655076929	-0.758487756261409	0.354206749127477	-0.206349280443379	0.00934343987428304	0.0108576661031091	0.00922710381009996	0.0359080089667658	0.0276603059115659	0.0238322313137574	0.108107410300337	0.00898817382087803	0.0110052204377234	0.00890712895667865	0.0288104479399742	0.0299997038876286	0.0213942905163404	0.0767648777844839	2133.89140891877	2656.74552396649	2094.90213881176
178	2.779334014016e-09	1.7632019106747e-18	1.67493970987255e-18	0.0765577553012283	1.71527982380435e-11	2.50111207914065e-07	3.96795936643483e-05	0.653706975808975	1.34745437550189e-14	42.7511642363825	95.9380936077214	99.0745973675803	3.1365037598589	56.3234331311978	26.601023593792	16.8866541000771	0.201258446804786	80.0469694407531	0.24325	0.36875	0.2025	-0.241919671375286	-0.781762685375559	0.0905768673516749	0.461942153836534	0.199666666666667	0.409666666666667	0.198833333333333	-0.327600732699209	-0.764923075610578	0.338329804324301	-0.169869050549352	0.00959613263928836	0.0107909657223351	0.00898817382087803	0.0346162169762873	0.0314288923972709	0.0244097740060713	0.0908345682455752	0.00894091239201264	0.0109991106304908	0.00892687873931632	0.0287402066881549	0.0297687668278987	0.0213472051164196	0.0904207476838484	2219.18908403239	2633.14822615019	2015.3947552636
179	1.10865019747174e-08	4.42278708114409e-21	5.30470568264894e-21	0.0969273651370935	1.24831448652216e-14	0.000305776021672211	7.30982354395505e-05	0.00615922617988785	2.50636340351673e-15	39.9186786595455	108.392993732319	111.148380648119	2.75538691580005	71.2297019885737	13.0346766054754	15.7289134206785	7.50311817679358	83.6240984354909	0.2325	0.37475	0.20925	-0.253982537303635	-0.737940289021706	0.0426895160345634	0.469239401775344	0.202166666666667	0.414333333333333	0.187	-0.335438268188184	-0.713437871342586	0.328898210238214	-0.0536746545009911	0.00944809548290697	0.0108265796151454	0.00909800008533614	0.0350751385508175	0.034290252397096	0.0240132469103643	0.0730372817198232	0.00898264976363689	0.0110177723140612	0.00872086731715267	0.0282068801905514	0.0333549021253619	0.0224000137237449	0.0950715480544606	2169.1180747067	2645.74159362739	2051.84511909265
180	0.00704187886933939	4.11753870518075e-10	2.62006184430841e-10	0.0597306545047536	1.76282423370273e-09	0.00713605706243821	0.127310655639051	0.266279514830065	0.000113625981784782	12.1019744223959	55.2547919140998	58.7996395006994	3.54484758659964	46.6976650783035	7.2383993320891	2.3249946803262	1.23581302317871	29.5745680444591	0.2255	0.39225	0.20525	-0.222752614523492	-0.783943348563479	0.0981292285738292	0.456591933182712	0.203	0.4075	0.196166666666667	-0.321020648516902	-0.778179805861259	0.318882270509115	-0.210913563477401	0.00934711502441474	0.010920375270476	0.00903338362740562	0.0349004050673759	0.0323536384962215	0.025336303437727	0.0993910886816824	0.00899644196246449	0.0109900985497432	0.00888155920008926	0.0286344429970511	0.028957629960161	0.0215487212456115	0.0966766238850412	2135.12602232545	2678.97562680749	2030.37957381223
181	6.55836421186118e-06	7.63714651953829e-13	7.11270498588555e-14	0.0051600353472547	4.12629435954021e-10	0.0453250613434581	3.97181120126453e-06	0.333509878740808	2.79603984644861e-09	26.7763732521998	68.6763247580384	76.4988043574194	7.82247959938104	49.7224311052196	4.00650326622599	21.278403576649	0.935221145202377	53.620059757418	0.22275	0.3695	0.2	-0.26797155927967	-0.831648046564825	0.0800969214873827	0.673439393257078	0.206	0.4155	0.192166666666667	-0.291207128225345	-0.768447381752329	0.310026247998456	-0.138719366804077	0.00930642377671229	0.0107955151138464	0.00894650881685169	0.0362258250431885	0.0294860303394546	0.0246039501075068	0.08748977332765	0.00904560177410701	0.0110222783629409	0.00881238608543133	0.0282732610342138	0.0296130543155276	0.022152219694533	0.09295158937027	2121.46629665895	2634.75614370336	2001.60969415275
182	2.80841882378215e-08	9.35798978266188e-17	5.20589617405581e-17	0.0406879270058913	5.74918325672801e-11	1.02488807005894e-05	0.000898862394980411	0.049121130595597	6.7613657496877e-10	38.0131463525177	87.6407860883992	91.8297512399367	4.18896515153756	53.8166048874191	19.4644633594326	11.0251039228951	3.87120881943338	56.7307811313199	0.23925	0.37425	0.20925	-0.246139305335449	-0.810238705984067	0.0854473525029023	0.555814521733444	0.202	0.407333333333333	0.193166666666667	-0.266740337956881	-0.713816799107929	0.314321622917564	-0.0982444542548898	0.00954202514521608	0.0108236798166052	0.00909800008533614	0.0345650890678994	0.0292731198139793	0.0241451065064057	0.0895069411777837	0.00897988413954099	0.0109893961553114	0.00882981515070251	0.0292709498173904	0.0327744492109177	0.0217739930081343	0.0819022454027001	2200.85550165115	2644.7156744782	2051.84511909265
183	2.37574881303819e-17	2.31586240615842e-22	1.07384874849808e-23	0.00195945231675667	7.8566642690177e-09	2.84132219736735e-12	5.68100906543321e-07	0.0679381675354625	2.21036635555407e-19	80.5185648703773	114.507715995998	124.09485311	9.58713711400196	43.576288239623	48.7952146207299	25.0175757626585	3.33214621430852	103.331139367585	0.25425	0.36925	0.2115	-0.312954167878785	-0.781492914641362	0.141705634224489	0.518083265679104	0.195	0.419166666666667	0.1965	-0.292454778728107	-0.734688972744903	0.335585269866115	-0.217994303018067	0.00973914237482431	0.0107940017596345	0.00913376087895326	0.0328265536235017	0.0299991355274234	0.0238708153554032	0.0875386130920862	0.00886153278963018	0.0110360265971335	0.00888725867089181	0.0290291511773974	0.0320128512593106	0.0218476723961599	0.0863147026232772	2267.82504141923	2634.22124468787	2063.74915741376
184	2.12333214152157e-09	2.21442500973613e-18	7.00771997300301e-18	0.439364242718027	9.57087868557394e-11	0.0125169446064759	3.85116534787163e-08	0.0379748140712807	1.70250822404573e-15	43.3018555794406	95.4629249115969	96.0608671276204	0.597942216023512	52.7590115481798	6.23613358011426	30.2229935879059	4.30614991188668	84.4452419114624	0.2185	0.3725	0.20825	-0.293525089478536	-0.802207782502907	0.0740537598797804	0.441716985570194	0.197833333333333	0.4275	0.191333333333333	-0.260987149601183	-0.735831322384899	0.327491340655615	-0.114060253376453	0.00924237987711479	0.0108134333201849	0.0090819716942373	0.0361236151784411	0.0313801159100284	0.0241002278700181	0.0832074751273083	0.0089099577131995	0.0110649487818866	0.00879779205351848	0.0286357119107778	0.0321610782075395	0.022554397486322	0.0819207172635323	2100.01158075725	2641.09131535242	2046.51520909526
185	1.75475794009274e-07	3.79717572467634e-16	1.21159494886925e-18	0.000104736897424671	2.01291190569443e-13	1.06513266311695e-06	0.000305796706253883	0.544291448495967	1.3000935659353e-12	34.2496518507469	84.7065042020477	99.7558437937842	15.0493395917365	65.5061919430373	23.806660271177	13.0345499231407	0.367643727027826	70.274756823841	0.24225	0.37975	0.19375	-0.190168163064438	-0.770979820773446	0.120021975170577	0.581012476885232	0.201	0.415833333333333	0.198666666666667	-0.290111045195985	-0.657732584289283	0.349452706417961	-0.186719287160985	0.00958271271308238	0.0108549013441669	0.00883994010276711	0.0344643775527751	0.03294445170858	0.0257089552436526	0.10374248835019	0.00896323991840659	0.0110235541221447	0.00892406468916487	0.0286932968384003	0.034956803238303	0.0215091791949441	0.0764388679371842	2214.63843612376	2655.76642742577	1966.46017339293
186	1.82446497039566e-13	1.53188286580412e-24	9.86356323186202e-25	0.040969021687371	1.13566289776262e-13	0.027397841833023	2.46822071063359e-07	1.83526554441954e-06	2.78411541240507e-17	62.3775873110208	124.885854590582	129.063150369962	4.17729577938007	66.6855630589416	4.86556399852452	26.6265999114403	22.7602091981207	93.1513617307297	0.22775	0.3615	0.21825	-0.249982005998951	-0.823973132123557	0.0563560962912529	0.487359830533631	0.209166666666667	0.412833333333333	0.1795	-0.326391513752477	-0.74251971340295	0.327944714806252	-0.215519284171899	0.00937997658474504	0.0107455389955159	0.00923856830478408	0.0365083343498601	0.0284046799389156	0.0228097624586139	0.0845632947465112	0.00909666756518599	0.0110118852572832	0.00858351404476502	0.0277976235691301	0.0319327422212011	0.0229263650191147	0.0965631425603429	2146.17326257879	2617.10544461965	2098.73641938947
187	0.00436152130606654	1.35886674173815e-15	1.81796831705936e-15	0.131500909441681	1.28205712814834e-14	0.00380117829496074	0.0175853666839919	0.983696353282838	7.80458894138026e-10	13.1310911854234	82.0312554542907	84.3059514351844	2.27469598089374	71.174860249761	8.37643249398388	5.63699059632381	0.000417589759308612	56.4170760488457	0.2255	0.38825	0.1995	-0.297539304643116	-0.755480027252419	0.0843480785607387	0.557506447923168	0.201333333333333	0.412	0.199333333333333	-0.342973980342822	-0.796511782186098	0.364385469373031	-0.15243123290731	0.00934711502441474	0.0109002466228163	0.00893811053354986	0.0343442979104739	0.0347019153653455	0.0255693923593173	0.0787826807512998	0.00896879762155995	0.0110085691303252	0.00893530624134344	0.0283101552694595	0.0277366356872463	0.0212513395539231	0.0839707550743568	2135.12602232545	2671.83540181398	1998.83397847474
188	5.25779484822135e-07	2.12391352976708e-15	1.89843858749427e-15	0.0772966928228482	1.23867193562116e-10	0.0047066820365066	0.000330004427825351	0.00507692825220744	3.40318452283714e-12	31.9904427139409	81.0931566477957	84.2140016003032	3.12084495250747	52.2235588863623	7.98883002751063	12.8919159739016	7.85183031857378	68.2051109179258	0.22475	0.3765	0.21725	-0.293878574798937	-0.800319278560336	0.0402912438137501	0.463699328174035	0.201166666666667	0.412333333333333	0.194166666666667	-0.286713317280771	-0.718384632522535	0.265304666823322	-0.140021958187914	0.00933607518714101	0.0108366319165896	0.00922327236541149	0.0352276954226744	0.0303556251901342	0.0235169402816044	0.0712139433664524	0.00896601997552678	0.0110098994873313	0.00884715333721515	0.0288917947510805	0.0325267575193905	0.0220668210519672	0.104863270324731	2131.41788328763	2649.29871657568	2093.62110907951
189	2.27681336129042e-08	1.57133119674368e-17	3.02515402554214e-17	0.205391215647535	4.07078648056762e-11	0.000123367186311871	6.04596468666592e-06	0.169011150226984	6.56389386109266e-11	38.4435474219499	91.3724672268363	92.9760853997941	1.60361817295779	54.5325379778442	14.7405057625983	20.4735933941374	1.89169247938662	61.8092284882459	0.2415	0.381	0.203	-0.228361186328271	-0.790935850231769	0.106695455202938	0.457456220647452	0.208833333333333	0.426333333333333	0.191833333333333	-0.333579643447573	-0.696297716616534	0.351809803499479	0.0199826949926017	0.00957260112749785	0.0108617903333024	0.00899644196246449	0.0340931185105176	0.0309124148615392	0.0249932756499499	0.100006520696959	0.00909133171032961	0.0110610933005564	0.00880655610854915	0.0271019100617648	0.0331540120744573	0.0223386942465055	0.138942968019186	2211.2111533965	2658.2062130684	2018.13314496341
190	7.74471727382327e-16	1.19689548536227e-26	4.83408185859183e-28	0.00158166419864954	1.14144167787951e-14	3.64872109776052e-11	3.91849780767486e-05	0.0128572484054383	2.30944861241524e-24	73.4605571446373	134.893313957131	144.874283039913	9.98096908278239	71.413725895276	43.793729824356	16.910463866403	6.18864653228593	127.293718974615	0.24625	0.37625	0.2115	-0.230990069544273	-0.755188785611747	0.0884850788596384	0.583532618206342	0.190666666666667	0.417333333333333	0.191166666666667	-0.308796691403237	-0.753072781036921	0.356603161329648	-0.220950504943833	0.00963596879910623	0.0108352051011872	0.00913376087895326	0.0339571175151462	0.0320821846471121	0.0240817510147608	0.0808722364353249	0.00878607090600953	0.0110292308470559	0.00879486560110966	0.0293536728975172	0.0318467543033193	0.0220470601008423	0.0860079100945128	2232.71088973233	2648.79375332461	2063.74915741376
191	1.79801058886512e-09	7.7234878474562e-20	8.28423570603697e-22	0.000390102429898468	1.15543229149686e-14	7.16275008498581e-07	8.66899339501215e-05	0.157573179721761	1.51165201653645e-15	43.6419533226144	102.451617550338	115.030631820373	12.5790142700353	71.3886784977585	24.5708392462111	15.40649245247	1.99736259396559	84.6976045027102	0.24025	0.36975	0.20825	-0.279533920162793	-0.825113816424524	0.0647617673834681	0.652951889614712	0.1985	0.408833333333333	0.196666666666667	-0.314048382468695	-0.756639404752586	0.316214561372134	-0.243533081572571	0.00955565926883284	0.0107970253601774	0.0090819716942373	0.0344001362079114	0.028220468223593	0.0239357049515812	0.0774008195573152	0.00892124819376007	0.0109956705948459	0.00889010469146213	0.0290310243587047	0.03050593678704	0.0215718855125522	0.0958001057979	2205.47170671353	2635.28996961809	2046.51520909526
192	1.15385927486021e-11	2.18150185899155e-25	1.08451773018321e-25	0.0294397237493464	2.00900582709154e-16	7.15003854946734e-08	2.20199123882068e-06	0.186717057129323	8.4858601358773e-22	53.9430906923226	128.908815259798	133.650529428618	4.74171416882018	79.7074387362954	29.0236408486799	22.4102203894872	1.74333307933193	114.980392137626	0.23825	0.375	0.20425	-0.328437631852638	-0.825331580059639	0.10306041471397	0.632889277277974	0.193166666666667	0.422333333333333	0.1935	-0.315602441248026	-0.705693909182648	0.390166537843127	-0.0932904300113876	0.0095283190113257	0.0108280248919889	0.00901701846848671	0.0336314725149657	0.0286208214221599	0.0246049531939196	0.0812322462033557	0.00882981515070251	0.0110473963868374	0.00883560461736927	0.0288002018453544	0.0339547689941564	0.0218350391622486	0.0737956016723183	2196.2173196562	2646.25295263193	2024.95210286859
193	9.64544992886429e-07	2.593361521527e-14	1.52608272759326e-14	0.0467331619117217	5.72082902665283e-10	0.000255834414858789	2.26565653583288e-05	0.604038393646273	5.55426972946707e-12	30.7393287479572	75.8268563014353	79.7818259145133	3.95496961307799	49.0424971665561	13.3688776060917	17.9518369806774	0.268947916110847	67.1497625749857	0.22675	0.3855	0.20425	-0.284988624078446	-0.77868392391708	0.0976934338137911	0.477143459203184	0.196333333333333	0.428	0.2	-0.284002410694617	-0.745324395678848	0.3327612394687	-0.188280771338207	0.00936541906628548	0.0108859600891943	0.00901701846848671	0.0345528397941894	0.0326907352476009	0.0250901251329971	0.0867897694448817	0.00888441017456154	0.0110665818849954	0.00894650881685169	0.0285399342379484	0.0310312307223593	0.0219257641878517	0.0860110340481025	2141.27764023876	2666.77024882036	2024.95210286859
194	9.33431637646002e-11	4.44294065381156e-22	1.03889819050618e-21	0.236798242685616	2.73411366056443e-13	1.42345770583797e-05	9.43863845071443e-07	0.049965874378101	6.06506949270914e-15	49.6826551705162	113.158053491577	114.557607593961	1.39955410238326	64.8749524234445	18.8374341528561	24.039360035913	3.84260364126749	81.7458661479933	0.23225	0.373	0.21125	-0.246788277413506	-0.806369543707223	0.0751505383596646	0.448603871561743	0.196	0.422	0.195166666666667	-0.274576226935057	-0.686295853325315	0.339586383397352	-0.0786051087125781	0.0094445523204791	0.01081637633399	0.00912980807288542	0.0352979634484829	0.0298608230237072	0.0239075768898197	0.0891040448651564	0.00887870574508773	0.0110462215035166	0.00886440117822793	0.0289619747893317	0.034474152206311	0.0220185064046673	0.0781334035863631	2167.92312577629	2642.13218991261	2062.43250024418
195	1.27129663047905e-06	3.46424053751701e-14	1.19911082410967e-14	0.0242166812251548	3.39881554611846e-10	0.00226425749882703	0.00251860537182657	0.00563512179239013	5.47770253488971e-10	30.1694662873342	75.2162960614805	80.2953427718749	5.07904671039432	50.1258764845406	9.32194310493833	9.12702798500686	7.66343178301577	57.1908020519236	0.2225	0.38725	0.21575	-0.318158010282846	-0.802105837197441	0.0979633992833693	0.519994967907644	0.197166666666667	0.4175	0.193	-0.325777927112944	-0.759095512227672	0.326954380181479	-0.208819636479937	0.00930269558098814	0.0108950938630717	0.00920017882408802	0.0344343710702848	0.0305078180435975	0.0243053105349701	0.0817141519438558	0.00889862792235755	0.0110298551147296	0.00882691663201904	0.0285821941017583	0.0307842929240628	0.0220821202139492	0.0985606520894311	2120.21586249291	2670.00828157498	2085.90401490895
196	2.44889274915839e-08	2.15094302913137e-18	2.24116127214212e-18	0.0865077092706671	2.67482368964438e-12	2.37926093336169e-06	0.000461082016375536	0.137641988353169	1.64140876344102e-16	38.2941233553793	95.5235855095016	98.4617738422239	2.93818833272235	60.1676504868447	22.2615276541292	12.266825238974	2.20412484313056	89.4020788266718	0.238	0.38	0.2085	-0.29510336209495	-0.768233350905587	0.0929841967001969	0.516967524914701	0.198333333333333	0.415	0.196333333333333	-0.33380648433333	-0.678988175154161	0.342659373486958	0.0138693224815899	0.00952488118985431	0.0108562852516288	0.00908598660445238	0.0337518017014286	0.032153196815068	0.0244920135725266	0.0793914540962892	0.00891842925078524	0.0110203549902921	0.00888441017456154	0.0285192172851014	0.0344831269652385	0.0216786975710004	0.132452941769441	2195.05433286041	2656.25650625643	2047.84995760484
197	1.64139726047411e-12	5.61060835436081e-21	2.77876779549022e-21	0.0319412240266782	3.96147863085253e-11	2.05052763137413e-06	7.01918581641149e-07	0.0141676918800451	4.65782243348992e-17	57.9119700116353	107.899292466238	112.500941224636	4.60164875839837	54.5889712130011	22.5471101029816	24.6098547436868	6.01712703417979	92.064736524887	0.242	0.377	0.21	-0.235495085683115	-0.798310850341676	0.084690962173982	0.543574078156344	0.201833333333333	0.426666666666667	0.19	-0.320681173919445	-0.804422967782851	0.335995922283111	-0.18855878457292	0.00957934663434675	0.0108394763306888	0.00910996683571757	0.0342418682082579	0.0298447180784311	0.0242167063827529	0.0887406369971356	0.00897711611550837	0.0110622012845428	0.00877430876178423	0.0277845068372374	0.0279013754694781	0.0225764367326277	0.098516124499928	2213.4973717412	2650.30544843861	2055.8266824689
198	2.24984215178482e-07	8.82779056535729e-16	8.75020132798586e-16	0.087452496868908	1.30260264985692e-10	3.45095762319971e-07	0.00479908967928099	0.669977136064807	1.06188614864934e-09	33.738368230137	82.9367672313165	85.8574196787376	2.92065244742116	52.1190514486007	25.979311469895	7.9536347489302	0.181628870330314	55.7433397196392	0.2255	0.397	0.205	-0.257176489691325	-0.772866324189526	0.102050792467691	0.512576797428732	0.183666666666667	0.425333333333333	0.2015	-0.345025140870282	-0.747804116359923	0.339361936739969	-0.0444968073630871	0.00934711502441474	0.0109432800242361	0.00902930031243097	0.0342415041781278	0.0331031551950514	0.0255918246268356	0.0903419289590826	0.00866049150843617	0.0110577385226393	0.00897157285874555	0.0292022507488415	0.0318863716672222	0.0216948178663692	0.100189119168266	2135.12602232545	2687.10602369132	2029.02500843428
199	6.50561871306686e-07	2.33185731258994e-14	8.69923063171892e-14	0.894085121524351	5.00967076816061e-09	4.18163780779256e-06	0.000317079073436759	0.799826608370564	1.34286038652623e-09	31.5515151841828	76.0509283009378	76.0686537321817	0.017725431243889	44.5171385479989	21.179730029955	12.9667079216215	0.0642985111608141	55.2291921542021	0.23575	0.3805	0.20225	-0.289311604510137	-0.811243249397033	0.106101820756766	0.34983625627599	0.197166666666667	0.4165	0.204333333333333	-0.303846655042732	-0.743499266819625	0.326234307391206	-0.0786803295632418	0.00949373658087971	0.0108590438997735	0.00898403167640126	0.0339903250420562	0.0299678461126694	0.0250272231826551	0.0918622715368876	0.00889862792235755	0.0110260900745081	0.00901838548463559	0.0288601205142384	0.0307049896856569	0.0212683715669619	0.0872413134325356	2184.52529886448	2657.23348082583	2014.02323905392
200	1.41496245391846e-05	1.14582651626418e-18	3.50180237957189e-18	0.407652832526667	7.27049293773117e-15	0.162188924166519	2.34973060029784e-05	0.06809591873532	7.50137713389248e-12	25.1813212704728	96.8366192981193	97.5222549609971	0.685635662877758	72.3409336905243	1.95369789353572	17.8824904265311	3.3283315847857	66.5017035744687	0.22275	0.3805	0.20875	-0.197693601193745	-0.801075674557753	0.0566107437618229	0.506412114743308	0.211	0.422833333333333	0.193833333333333	-0.333094465641377	-0.710683510991441	0.341532147040432	0.116631119432111	0.00930642377671229	0.0108590438997735	0.0090899963017805	0.0362256055949872	0.0311006152847249	0.0243856125036278	0.0931574635962058	0.00912585012863378	0.0110491490452926	0.00884138400629022	0.0271007771517484	0.0321031638982431	0.0221317526773382	0.13688306224612	2121.46629665895	2657.23348082583	2049.1831912174
201	2.13042525484926e-11	1.12918699950949e-13	4.72457590235852e-15	0.00199391495445129	5.95080137690068e-06	8.8421385185692e-07	5.01844240732556e-06	0.0471930115945645	1.69482077580797e-12	52.6940783567625	72.7218563961433	82.2769854384242	9.5551290422809	29.5829070816617	24.1650732339785	20.8302354673178	3.93849389112074	69.7049456704638	0.23775	0.37325	0.21025	-0.264703689439122	-0.804947781061088	0.134883740066794	0.670290181469335	0.1965	0.418833333333333	0.194	-0.281076272536367	-0.75952347801338	0.291930358932494	-0.0548132828274844	0.00952143884341145	0.0108178432053625	0.0091139453997912	0.0345658414847397	0.029662098945085	0.0241322930799125	0.092410195017822	0.00888725867089181	0.0110348026509713	0.00884426992777118	0.0290209462966249	0.0307308136482725	0.0222171621592058	0.0982678656917775	2193.88996756026	2642.65102359926	2057.15085463707
202	1.14203757461592e-14	2.35901637529212e-22	4.66413191328093e-24	0.0007497859853915	8.29427336402465e-12	1.74215901792385e-07	4.45694165652805e-07	0.00215233182441792	3.3782686616718e-17	68.0035187115791	114.469478179599	125.831068446816	11.3615902672173	57.827549735237	27.2999501558006	25.4856126104423	9.41486692328544	92.743005453721	0.23325	0.3745	0.2235	-0.29308076216031	-0.769830359910023	0.104072785619064	0.61868868867529	0.189833333333333	0.425	0.198	-0.363741520219689	-0.689608544533671	0.329537867031766	0.0117728610907621	0.00945869717382437	0.0108251312570965	0.0093175792801468	0.0345639874142353	0.031217335722556	0.0231926083647064	0.0767023965965012	0.00877136180067631	0.0110566099828182	0.00891278401283402	0.0284348662416939	0.0346431783781493	0.0219771575128636	0.118942110142292	2172.69451967913	2645.22916767132	2125.20893988398
203	5.47989204277315e-09	1.14573729392717e-19	5.79155074842593e-20	0.0336962426995614	2.86358849978509e-13	2.32417808665884e-07	0.000639060576532361	0.224488775403083	3.14577653447002e-16	41.3618480009973	101.631358404338	106.141409063879	4.51005065954087	64.7795610628818	26.7427858570336	11.6586104220441	1.4754436059975	88.0252317308183	0.23925	0.38975	0.20525	-0.222508212144019	-0.740372392494872	0.0738812091848257	0.541998212857446	0.195833333333333	0.424	0.195333333333333	-0.309513871438147	-0.725517676298326	0.340821320883268	-0.0636115642585727	0.00954202514521608	0.0109078852088691	0.00903338362740562	0.0337797067065499	0.0339760879346387	0.0251584456134867	0.081101772446177	0.00887584980716461	0.0110531934997661	0.00886726707186453	0.0285414599669091	0.0325256765777901	0.0220694538538304	0.0866567008352934	2200.85550165115	2674.54450971782	2030.37957381223
204	4.13349667017221e-12	9.41165023225496e-19	7.19315495173442e-21	0.000270496814346031	4.17899014891343e-11	0.000120648996757902	1.5911269164912e-10	0.392377080295029	3.72674499914795e-15	56.0329352185581	97.246700560514	110.511081183438	13.2643806229244	54.4781459648802	14.7825152298828	40.913567418871	0.73156283856224	82.7812747388328	0.231	0.35925	0.205	-0.201680288111066	-0.772997271629518	0.0636023071490306	0.582796685205153	0.198833333333333	0.423	0.198	-0.29456317491066	-0.762907542372707	0.289554246284081	-0.199296137227058	0.00942676678219966	0.0107309037316271	0.00902930031243097	0.03688798052206	0.0326690655790697	0.0236692645784183	0.0863928258588365	0.00892687873931632	0.0110497306878556	0.00891278401283402	0.028474602852278	0.0300182293325994	0.0220923524533845	0.104465549760268	2161.92732920705	2611.94180244144	2029.02500843428
205	1.08516064967454e-09	1.56944535138558e-20	6.68734895032614e-21	0.0268542409726805	1.59216311479574e-13	1.08069455180994e-06	3.60526959851512e-05	0.111582798651316	1.5795905452388e-13	44.6742438865622	105.763521697183	110.66367953072	4.90015783353738	65.9894356441582	23.7787419261331	17.0686428325225	2.53165965348853	74.7933520511332	0.2465	0.37475	0.2005	-0.307167626803788	-0.787550581518533	0.0627217451120815	0.58803000992846	0.205	0.416	0.187666666666667	-0.29251860845671	-0.69674630662324	0.323291030060833	-0.0361243470790499	0.00963925996466187	0.0108265796151454	0.00895488525805845	0.0331992671464101	0.0309980862653494	0.0247562168013418	0.0724621116338023	0.00902930031243097	0.0110241900556545	0.00873281601101189	0.0283196385813066	0.0338659469149473	0.0224375488864468	0.084906996240512	2233.82892990198	2645.74159362739	2004.37915982548
206	1.2848511356235e-15	1.04402454782728e-26	6.88144536279269e-27	0.0404918436195299	1.00489487590782e-13	7.43172853297689e-11	7.45031195019778e-09	0.729545948217219	3.17933575992707e-20	72.4344269350986	135.174825700517	139.371981292963	4.19715559244651	66.9375543578644	42.4019137642972	33.4135489109249	0.119528945901038	107.398628279927	0.24075	0.37475	0.2035	-0.260148575356925	-0.719347969505229	0.0608207644294926	0.543878187235713	0.1865	0.432666666666667	0.200666666666667	-0.29154778922939	-0.74615069657535	0.333899669797911	-0.0481816027401482	0.00956244942310728	0.0108265796151454	0.00900468862363404	0.0342440218725751	0.0351792717922391	0.0245173521114324	0.0723504224244334	0.00871187829412842	0.0110812683554408	0.00895767256192372	0.0291271516101253	0.0317902656911207	0.0220366040176515	0.0875034351091591	2207.77158750258	2645.74159362739	2020.86535384464
207	2.09467842871614e-09	2.17129471457253e-20	2.52110108599896e-20	0.0945281984020286	3.19293701510126e-13	0.00076306529678892	1.68543473076096e-06	0.0179322896034961	1.60658182917149e-13	43.329642472163	105.089220116883	107.884738382818	2.79551826593524	64.5550959106549	11.3289866654177	22.9238964561482	5.60275184292914	74.7571077239365	0.23075	0.365	0.20825	-0.266829244789018	-0.750271362616555	0.0679769038181643	0.584398157537956	0.2025	0.412666666666667	0.189	-0.307905038079545	-0.777909609298258	0.340886502675203	-0.0751319335064225	0.00942319569246703	0.0107677979520591	0.0090819716942373	0.0357632019540971	0.0338046201074244	0.0237226041677216	0.0756662775814435	0.00898817382087803	0.0110112246357267	0.00875658831506082	0.0285505542458218	0.0295887239833282	0.0221313924585443	0.0833669765132815	2160.72395209606	2624.96348251067	2046.51520909526
208	0.000105108590296961	1.78071010235079e-18	1.12352987934573e-20	0.000219060840444258	2.64436040131812e-18	0.000336821679576866	0.00540714941978653	0.50853807460926	6.58211564749555e-11	21.0033317218404	95.9174908182613	109.577582187783	13.660091369522	88.5742504659429	12.8536496289325	7.73797198074499	0.437074057314021	61.8032134016565	0.22825	0.37975	0.20475	-0.348158891743694	-0.775325614600693	0.092493003443013	0.675358999739914	0.198333333333333	0.4075	0.199333333333333	-0.272048871680208	-0.650087331991519	0.359335329474635	-0.121110664947898	0.0093872268942634	0.0108549013441669	0.0090252116857715	0.0339647893801534	0.0327515284614003	0.0247645069312006	0.0706298621052592	0.00891842925078524	0.0109900985497432	0.00893530624134344	0.0295395883562153	0.0354776837148126	0.0211305030705331	0.0701328643777798	2148.61254078674	2655.76642742577	2027.66890907842
209	1.25325497050841e-13	1.41844957031457e-22	8.13856656400767e-24	0.00248815853254811	1.38206678648034e-12	1.08555444532929e-08	5.97937264412932e-07	0.0849372060668259	1.03048620590078e-17	63.1404582494943	115.522842164952	124.672122894837	9.1492807298855	61.531664645343	32.6816823470963	24.918887734686	2.96780163293988	95.2480705010848	0.244	0.36625	0.21475	-0.264249983443964	-0.756669534406662	0.0999128050183626	0.415273221317305	0.195833333333333	0.416	0.2005	-0.290088896515236	-0.694380738995198	0.342407396129479	-0.280297867419828	0.00960615110590786	0.0107755986150541	0.00918468278978509	0.0344727420668556	0.0318945369849505	0.0234191948414551	0.0838757371733558	0.00887584980716461	0.0110241900556545	0.00895488525805845	0.0291413581773661	0.0336095355667827	0.0214276240137623	0.0806699036876811	2222.58780647548	2627.71864435806	2080.72975137275
210	4.89968943416079e-10	1.01963987280222e-18	2.23128599133519e-18	0.238190753939885	1.26962771605594e-10	0.000449526558165068	2.53982935467955e-06	0.00804372888629183	4.81928594122336e-15	46.2987687938366	97.0797983050361	98.4710682467194	1.39126994168328	52.1722994528827	12.3141949142482	22.1361405787411	7.02371242717163	82.234787479701	0.22725	0.373	0.21025	-0.303940646664931	-0.869203513493369	0.114368157547025	0.450043940008868	0.198	0.42	0.188666666666667	-0.280489436991001	-0.736785784622359	0.340512263067254	-0.202659583568885	0.0093727073234624	0.01081637633399	0.0091139453997912	0.0350910219035138	0.0252904598370301	0.0240855702963897	0.101698930992112	0.00891278401283402	0.0110390638400741	0.00875066082134274	0.0288327343597442	0.0323364482633126	0.0224142120146276	0.0835381373381926	2143.72829867041	2642.13218991261	2057.15085463707
211	1.85845529800021e-06	3.72936320046169e-14	9.69490376620508e-14	0.378263945367755	1.98339292096204e-09	0.000491030766670769	0.0021954158508317	0.0358081050981532	5.35754146123549e-12	29.3853272558044	75.0607474023054	75.837083804443	0.776336402137531	46.4517565486385	12.149422115981	9.3785295519956	4.40621992174965	67.2274965141385	0.22775	0.38075	0.21275	-0.212965567311286	-0.824583497415218	0.0834604757523374	0.364560389189686	0.198666666666667	0.411333333333333	0.1955	-0.284134043037524	-0.729665907816279	0.300522842169145	-0.122904687816361	0.00937997658474504	0.0108604186427848	0.00915344806921293	0.035556284909907	0.0287446223582922	0.0241872944511023	0.103668822049079	0.00892406468916487	0.011005892782918	0.00887013047295831	0.0291895040572051	0.0320458097293152	0.0218076041228993	0.0924119831235283	2146.17326257879	2657.72037710364	2070.30998274504
212	2.67636833314902e-09	2.71831968887543e-23	5.51306262684205e-23	0.186588393726695	4.95098839290234e-16	3.69895025404693e-07	0.00164764017630243	0.0465572789420852	6.86795681263542e-18	42.8283911860199	118.941787541073	120.686139139354	1.74435159828136	77.8577479533342	25.845348402594	9.90574051923431	3.96131647424409	96.1033214699195	0.2435	0.3855	0.2115	-0.315529272495965	-0.742735700943557	0.0863052605904309	0.379040926202298	0.2005	0.417	0.195166666666667	-0.354136750374786	-0.706103957714192	0.380399901984293	-0.176941446781214	0.00959947654692627	0.0108859600891943	0.00913376087895326	0.0326880755251987	0.0329801320325076	0.0245106520123358	0.071833797319288	0.00895488525805845	0.0110279784255355	0.00886440117822793	0.0280095105119295	0.0331061443027403	0.0216057532383627	0.0828525928891956	2220.32334836232	2666.77024882036	2063.74915741376
213	8.94651789408035e-18	3.30447176904729e-30	9.03822465288464e-32	0.00097938256905523	1.64449132686893e-16	4.08247399066694e-07	4.8542837053481e-10	0.0013195514730666	5.15578299563998e-24	82.4955133299663	151.747247657702	162.613391219922	10.8661435622198	80.1178778899557	25.6549478519464	38.7349915798695	10.3149741052512	125.622471179545	0.236	0.36825	0.22	-0.208912356192516	-0.754425408220357	0.079038958253209	0.52414383742936	0.193666666666667	0.4305	0.1935	-0.298312954281945	-0.710933063684904	0.370838013243286	-0.227338268110823	0.00949721530498675	0.0107879172377788	0.00926514551751511	0.0356693863511698	0.0321849885872795	0.0230841857894066	0.0842644295812726	0.00883849557031159	0.0110745743980999	0.00883560461736927	0.0285179938996316	0.0336410509493534	0.0222428556645038	0.0800870218761775	2185.70072829149	2632.07091158869	2107.63184572552
214	7.43898318443307e-12	1.22099196951787e-20	1.64264608376826e-20	0.114047321560585	5.40335774090439e-11	0.000677541678051587	4.23684065637875e-11	0.585632715351033	7.07918226529554e-18	54.8368768896617	106.284939890626	108.78216176046	2.4972218698349	53.9452848707988	11.5498652313108	43.5012712493444	0.29721649190833	96.0394854568103	0.22	0.35875	0.19825	-0.214426452578487	-0.776453782844671	0.0895009589764984	0.507357306333703	0.192	0.4245	0.193833333333333	-0.294497068482545	-0.776083094170431	0.353071041767601	-0.146876488023987	0.00926514551751511	0.0107276166798509	0.00891701886073375	0.0379296537896626	0.0339062182769257	0.0242599041477252	0.0995944813478484	0.00880947236795149	0.0110549075297012	0.00884138400629022	0.0290072375858963	0.0301425511275476	0.022123383109701	0.0823492106628558	2107.63184572552	2610.78238819363	1991.86726823573
215	4.93475912834311e-10	1.73606175618837e-18	5.78093754217421e-18	0.481288216342393	3.30803902290838e-10	0.000139432847824804	2.64635949532339e-07	0.0686093928231263	1.97016203944626e-12	46.2842028423329	95.9704383350181	96.4663812473154	0.495942912297323	50.1821784049826	14.5097925774044	26.491969406623	3.31598024216692	69.381274150099	0.23175	0.37075	0.20975	-0.304584595945172	-0.773711619563812	0.0851258453611864	0.38822859120648	0.199833333333333	0.422166666666667	0.194833333333333	-0.282854630375556	-0.768845911945981	0.330863961624056	-0.165884470190396	0.00943745206614319	0.0108030352927206	0.00910598309981449	0.0348065020961515	0.0321705797783857	0.0239433837968998	0.0787720630513058	0.0089437118190191	0.0110468095897489	0.00885866190364771	0.0285393727781873	0.0298536104095565	0.0220945589748619	0.0856478137607796	2165.52902070158	2637.41454826197	2054.50100336856
216	5.69809999226185e-08	3.73179205750811e-18	7.69137124877278e-18	0.222143880808053	4.06301888529287e-12	0.000211823021510722	0.00012192053348583	0.0283072448540762	1.1480778240807e-13	36.5611155254737	94.3742192017962	95.8646870753946	1.49046787359839	59.3035715499209	13.723188009466	14.762746364102	4.80925717180799	75.4756908203429	0.2305	0.3745	0.2125	-0.258590587123309	-0.77033508820701	0.0840279403040109	0.456881674781505	0.1995	0.412833333333333	0.1945	-0.322082718958898	-0.707923868362042	0.341830540375242	-0.0420658822851606	0.00941961992968983	0.0108251312570965	0.00914952085444549	0.0352307997643725	0.0322498640594892	0.0239146986832944	0.0846925781642587	0.00893811053354986	0.0110118852572832	0.00885291262980809	0.0286533983323887	0.0331665917692203	0.0217373361768727	0.0850903637920858	2159.51916656935	2645.22916767132	2069.00080811442
217	5.6184757860341e-10	2.74792711758055e-17	1.38533056562652e-17	0.0355240673207339	7.05896234345513e-10	8.30182895899896e-07	7.17537276342557e-05	0.097410415013579	3.01877634486923e-12	46.0191813450874	90.2042835023021	94.6240898722463	4.41980636994413	48.6049085271588	24.286513645955	15.7640323847645	2.74743776489777	68.4631524980682	0.24	0.377	0.20925	-0.195952462393794	-0.761042449172831	0.106340115199106	0.459218554028968	0.1985	0.416666666666667	0.195666666666667	-0.292691802914904	-0.738221052624302	0.334154977335562	-0.151332050841838	0.00955225747200135	0.0108394763306888	0.00909800008533614	0.0348071368106062	0.0323772536280087	0.0243268467354954	0.0988801764510957	0.00892124819376007	0.0110267208209789	0.00887299138392238	0.0288441088147928	0.0315960655158565	0.0218270961260685	0.084899917025192	2204.31971234789	2650.30544843861	2051.84511909265
218	3.30489444451299e-12	1.3984389014951e-20	6.0044563638327e-21	0.0270758811579511	4.33759524499149e-11	2.20496616713874e-09	0.000159911073837435	0.072957472025199	1.02461649810822e-14	56.4881921362357	106.003134252096	110.889100128996	4.88596587689972	54.40090799276	35.783596296289	14.251761458263	3.21519557814463	80.6301489612747	0.23725	0.375	0.19975	-0.29187615776384	-0.778438129463661	0.0948692781369174	0.580536135044707	0.1875	0.412666666666667	0.185333333333333	-0.243926866234837	-0.717030157603525	0.326315682446304	-0.122802145216154	0.00951454055595936	0.0108280248919889	0.00894231240930515	0.0341796789319219	0.0323029842784585	0.0249344360935823	0.0818131089078929	0.00872983275842069	0.0110112246357267	0.00869081178885028	0.0305383752568978	0.0347047269314324	0.0224790316646768	0.0798746620645684	2191.55709745673	2646.25295263193	2000.22261829733
219	1.33388897401947e-09	8.90409907386827e-24	1.6042645466528e-23	0.156345594343208	2.82798607989184e-16	3.29129130023722e-05	1.05999851900613e-05	0.0406919783187297	4.94104367096514e-16	44.2524157967564	121.249549093838	123.258769955901	2.00922086206265	79.0063541591444	17.2417179424374	19.4001298597468	4.18879636468591	87.0688382285287	0.237	0.37025	0.21025	-0.236469578765719	-0.809348332259858	0.0540425303356294	0.47974151666918	0.202	0.414166666666667	0.1935	-0.292774812470459	-0.752682103052111	0.353095338110041	-0.206252260543404	0.00951108460509014	0.0108000365344091	0.0091139453997912	0.0351485985198652	0.0294086849884807	0.0237711987155569	0.0840875425009273	0.00897988413954099	0.0110171233971676	0.00883560461736927	0.0286665848105097	0.0307047912862683	0.0217921822319142	0.0795006872065306	2190.38859065228	2636.35440334528	2057.15085463707
220	1.05179336084874e-08	1.07575154789721e-21	2.62115776108607e-21	0.254629033619915	6.42033015163259e-15	2.68991785932529e-05	4.03252840154086e-07	0.798736096432792	3.71643242635307e-17	40.0265444448596	111.32532525526	112.623051147981	1.29772589272034	72.5965067031211	17.6252592325854	25.6787026132588	0.0650164180751744	92.5415689857883	0.2305	0.37725	0.19925	-0.238118873783698	-0.80403601838802	0.0691728528022369	0.290523980954099	0.1955	0.428	0.201333333333333	-0.336714598957252	-0.754400297411613	0.363227694814454	0.00795161030972353	0.00941961992968983	0.0108408939318038	0.00893390318187026	0.0352696021468401	0.0310916207926564	0.0250014217105174	0.0895737518422512	0.00887013047295831	0.0110665818849954	0.00896879762155995	0.0280941140714923	0.0304963222830328	0.0216592894079593	0.183659314918679	2159.51916656935	2650.80721760934	1997.44377321418
221	2.3489179287992e-11	2.16802508142758e-22	1.16280426960262e-22	0.0341856090345085	1.1641292330598e-13	1.21056258124735e-06	1.83574095492116e-07	0.20563701149207	2.54725991898828e-15	52.4951662759559	114.644333270822	119.129730103923	4.48539683310082	66.6345638279672	23.5603537830921	27.1987840180263	1.60187985302946	83.5897214988688	0.2365	0.36975	0.2055	-0.288120693582061	-0.835391443184086	0.0541780932917102	0.591149326688298	0.195833333333333	0.421833333333333	0.195166666666667	-0.303948995294637	-0.760146199299192	0.320575795858399	-0.14602291296076	0.00950415906431284	0.0107970253601774	0.00903746163789525	0.0346389979519582	0.0278761761705636	0.0240961436096269	0.0780829438186262	0.00887584980716461	0.0110456321279347	0.00886440117822793	0.028705740556474	0.0306529329075914	0.0221113333770817	0.0954835186602539	2188.04742851726	2635.28996961809	2031.73260659874
222	1.54432152354128e-11	1.13480941419785e-18	1.51942840898925e-18	0.119577071831521	2.54669013990355e-09	3.81071413272415e-07	1.02283833768089e-06	0.130191127105161	3.95987095816304e-15	53.3494713901819	96.856756876201	99.2796085909213	2.42285171472031	45.9301372007394	25.7878927364054	23.8846550418202	2.29022406501463	82.6523176153331	0.2345	0.381	0.213	-0.28366360095261	-0.764743787629434	0.120192430242094	0.441665515867047	0.192166666666667	0.43	0.2005	-0.340450436798754	-0.74477599301647	0.352505380771787	-0.0783816347849821	0.00947627431470004	0.0108617903333024	0.00915737018550398	0.0341378152009288	0.0322532672953092	0.0242580877590427	0.0883766625874091	0.00881238608543133	0.0110729989457611	0.00895488525805845	0.0282485476124282	0.031376651113711	0.0218492277133189	0.0932219463111402	2178.62731786189	2658.2062130684	2071.61766472613
223	3.52903269120779e-09	1.78116923564897e-23	7.16476383442359e-24	0.023632820375758	4.72167799940765e-17	1.84756207686891e-05	0.000407001416718879	0.0111206499511493	4.23406122292898e-17	42.262550338397	119.816079644035	124.937459296561	5.12137965252623	82.6749089581645	18.3403106897331	12.4997732332231	6.44593498552604	92.2661993325839	0.24025	0.38	0.2095	-0.227782403704598	-0.806286463542357	0.0684440834547958	0.576571768764413	0.204	0.415333333333333	0.188833333333333	-0.313487679670032	-0.723107624932233	0.365975717487043	-0.151134619601056	0.00955565926883284	0.0108562852516288	0.00910199418529118	0.034278236699841	0.0294615381858156	0.024346584018333	0.085945091634076	0.0090129138633493	0.0110216385367964	0.00875362586364405	0.0282322083172626	0.0325267130879297	0.0220916551230162	0.0793780390734452	2205.47170671353	2656.25650625643	2053.17381601723
224	2.39458663409758e-08	1.76464927300569e-16	5.48851090305717e-16	0.465062084368471	7.40214069238915e-10	9.45209896724483e-05	7.23006638734422e-05	0.0381798303159873	3.05213354438258e-14	38.3401161729635	86.3124875504436	86.8461716692836	0.533684118840029	48.5060554963202	15.2431090947812	15.7496670184173	4.29699265307136	78.3044890587961	0.22675	0.37325	0.2115	-0.237897961200849	-0.754986468615637	0.0702176926976916	0.500627294068311	0.194333333333333	0.412833333333333	0.1945	-0.291580917014697	-0.744246304835157	0.308265178379757	0.11362205039369	0.00936541906628548	0.0108178432053625	0.00913376087895326	0.0359143393642526	0.0335614329935965	0.0238846097348541	0.0825814739013235	0.00885003423707746	0.0110118852572832	0.00885291262980809	0.0294282653089798	0.0317289429017554	0.0218985220532472	0.164183173607659	2141.27764023876	2642.65102359926	2063.74915741376
225	5.75056957953408e-07	2.82454524833665e-16	1.99309281105927e-17	0.00349353561695212	1.07474440020943e-12	0.00369480205755296	0.000410019822488547	0.00901111259216515	3.03880778281458e-10	31.805812900544	85.3268246501393	93.8567524331011	8.52992778296175	62.0509395325571	8.42803109383203	12.485969700585	6.82062304202736	58.4765042625704	0.232	0.36575	0.2075	-0.307621471878522	-0.755914405853682	0.103391002175899	0.536671496782006	0.2075	0.400833333333333	0.186333333333333	-0.298648075840844	-0.78017372487759	0.353612985167979	-0.330533233018361	0.00944100451663601	0.0107724877347806	0.00906989561699867	0.0350771939775444	0.0334351459726068	0.023930434886928	0.0800325031582811	0.00906989561699867	0.0109609788632189	0.00870887670011466	0.0288289381526892	0.0292918072046409	0.0218519911006998	0.0803439580986283	2166.72677479256	2626.61981301229	2042.50186076977
226	7.55063959980965e-09	8.34476321599048e-20	4.41039188599061e-20	0.0354806773926718	1.57855534475259e-13	1.13773858609594e-05	2.18833022624879e-06	0.532428941550025	2.86430845121595e-13	40.7054861722827	102.290717087617	106.71260894158	4.42189185396273	66.007122769297	19.2649851075566	22.4221731540201	0.389753613138964	73.5194798273038	0.23675	0.359	0.20125	-0.314637307095857	-0.858332574484835	0.0678428974639772	0.639906789507421	0.199833333333333	0.406	0.196166666666667	-0.33852915180864	-0.770412449177707	0.326323568007313	-0.119006722098167	0.00950762410952936	0.0107292617886444	0.00896740909978916	0.0349968361466483	0.0262844517094494	0.0239551716928511	0.0801904761202528	0.0089437118190191	0.0109837298382917	0.00888155920008926	0.0287906555489584	0.0296554127767565	0.0214634128359097	0.097361506217426	2189.21870134131	2611.36263851478	2008.52166512299
227	6.89260999202829e-09	2.59549672958378e-19	1.11029292639408e-18	0.921208373026799	4.5992393002763e-12	0.000112748040695724	2.18707035158828e-07	0.682651434472509	1.96130624498293e-13	40.8922185890769	99.9296978201819	99.9394813461186	0.00978352593665477	59.0472627570416	14.9102612744937	26.8602875453853	0.167156439132668	74.3302494883811	0.2285	0.37725	0.201	-0.228556852691792	-0.782271365403852	0.0752794167810009	0.377687877737572	0.196333333333333	0.429166666666667	0.197666666666667	-0.272089169799448	-0.763816921198521	0.351568471705399	-0.119247534317139	0.0093908449558329	0.0108408939318038	0.00896323991840659	0.0355649547760253	0.0325972057241853	0.0248846864845661	0.0926345622473656	0.00888441017456154	0.0110703475890469	0.00890712895667865	0.0285875097659817	0.0301939435882281	0.0220225813615412	0.0754614976030429	2149.83005049831	2650.80721760934	2007.14238718004
228	0.00112111490570961	3.96406396327703e-16	3.93886041747832e-17	0.00521738953476884	1.01011263127753e-15	0.0850582326384899	0.00482332608555309	0.0727843664047948	6.47545974964499e-11	16.0241769905333	84.6163194052569	92.4188230065556	7.80250360129867	76.3946460160223	2.9654985813504	7.94451808349004	3.21908360190719	61.8386594736079	0.22875	0.39075	0.2085	-0.244842334441783	-0.800819244603985	0.0710762637394367	0.607769286683606	0.214166666666667	0.419	0.193833333333333	-0.294225189650152	-0.751075259405139	0.359194430625232	-0.238097054066888	0.0093944582958964	0.010912917329125	0.00908598660445238	0.0344653009537821	0.0307009225661872	0.0249489246689641	0.0838347948721874	0.00917560617355082	0.0110354152706229	0.00884138400629022	0.0274064842035584	0.0298165001372613	0.0218981201191133	0.0771038029768291	2151.04614207369	2676.32955627471	2047.84995760484
229	1.69653331781138e-06	1.28938992177518e-15	1.76789766288766e-15	0.135899922711894	3.59260163771043e-11	5.21706972377872e-06	0.00655589869008491	0.443479387669112	4.40292675828172e-10	29.5736378576403	82.1414586666651	84.3652391836004	2.22378051693522	54.7916013259601	20.7558963350584	7.39078180485376	0.587263174909822	57.6676878307459	0.23375	0.384	0.21	-0.264702172287299	-0.791191378712193	0.114873323598118	0.457207932486634	0.195666666666667	0.411166666666667	0.203666666666667	-0.335004282599333	-0.77415824995934	0.356554747335904	-0.189217608613333	0.00946574185600063	0.0108780129427571	0.00910996683571757	0.0342263820396867	0.0308792805365685	0.0246109848773088	0.0949480123849287	0.00887299138392238	0.0110052204377234	0.00900743274746628	0.0289330559494435	0.0291810387455294	0.0209784447914134	0.0863153592009417	2175.07182526818	2663.95363700721	2055.8266824689
230	2.50213026525882e-10	1.15158937261546e-22	1.05222453500801e-22	0.0658385162648023	1.00898468688854e-14	0.00262079332181602	5.37816928123071e-07	0.00268414412660256	8.85508196755326e-18	47.6708620199206	115.954340224824	119.338179631501	3.383839406677	71.6673176115801	9.05428877092345	25.1232076566303	9.01062638869371	95.5677162336894	0.227	0.361	0.213	-0.31051607400939	-0.756978545965587	0.0650779486164889	0.450433267478236	0.201833333333333	0.410833333333333	0.1885	-0.344750554393723	-0.772203747941492	0.354699912384581	-0.237782412426429	0.00936906557212871	0.0107423088113915	0.00915737018550398	0.0358403066417139	0.0332949891588153	0.0231840067395663	0.0729213162180964	0.00897711611550837	0.0110038718356525	0.00874769318552234	0.0283058030920757	0.0300231647645795	0.022028666451703	0.092302084487771	2142.50368182313	2615.96555870689	2071.61766472613
231	1.37878056895581e-09	3.8517833909117e-26	1.77764697977959e-26	0.0265614049096309	2.72541073122335e-19	0.22736251973857	3.25092874550481e-06	0.000100159675581641	6.45471202048923e-16	44.1847489472566	132.484713670499	137.403810120617	4.91909645011765	93.2190611733604	1.4572855040642	21.6624514202304	15.1336929892623	86.5025015026564	0.223	0.36175	0.21125	-0.383301432824379	-0.835482959924644	0.072911806680802	0.650013139327476	0.212833333333333	0.408	0.179833333333333	-0.320555702862376	-0.743069746527358	0.392582891721856	-0.198440332846093	0.00931014712127096	0.0107471493596991	0.00912980807288542	0.0350735223907517	0.0283331113678237	0.0233733596094168	0.0703613468635782	0.00915475600748355	0.0109921978788186	0.00858973483584056	0.0278011766354718	0.0315753519533423	0.0223423347937692	0.0729523189370053	2122.71528684347	2617.67376275485	2062.43250024418
232	7.77631888976529e-11	1.01391449096175e-24	3.12876854363498e-25	0.0168513921890877	8.82012874862642e-17	4.16584036567091e-07	0.000538860032690218	0.0119539083748632	3.12655981552348e-15	50.0550691156204	125.737978966579	131.449764384684	5.71178541810514	81.394695269064	25.6159393149519	11.9761430062936	6.3176925469761	83.1544180430067	0.23525	0.38025	0.20825	-0.192318194552792	-0.806084937986294	0.076033316919829	0.616003053890326	0.193	0.414833333333333	0.187833333333333	-0.335939320582399	-0.811507732391544	0.37224185329053	-0.266340654219569	0.00948676541867957	0.0108576661031091	0.0090819716942373	0.0350633038088878	0.0299027673884439	0.0244758155252716	0.0931797520704455	0.00882691663201904	0.0110197112694787	0.00873579665415253	0.0289746370557428	0.0282561212316042	0.0221087414880186	0.0876133700836006	2182.17027630065	2656.74552396649	2046.51520909526
233	5.67482634540737e-15	2.13073486934441e-21	2.17248686792021e-23	0.000361963396295177	7.72104547141117e-11	7.78179666482639e-07	1.71518792864316e-09	0.0181295054081722	4.89271308167373e-16	69.4223094874396	109.908107943658	122.62708659772	12.7189786540621	53.2047771102807	24.4111262312017	36.2730563511668	5.58359163908062	87.0896655833026	0.236	0.36325	0.2115	-0.305922917660741	-0.809672168756778	0.0941006607184621	0.62233511096632	0.194666666666667	0.423333333333333	0.192166666666667	-0.336643569462383	-0.768327676717208	0.318701917631626	-0.200687087792249	0.00949721530498675	0.0107567454435005	0.00913376087895326	0.0348950689217454	0.0293600741008485	0.0234974166370173	0.0805646945276144	0.00885578851785171	0.0110508901088197	0.00881238608543133	0.0283949289438811	0.0305246068548726	0.0223899847149423	0.108707512824123	2185.70072829149	2621.06094446781	2063.74915741376
234	3.56350041964133e-12	4.73030821073693e-22	8.9912805749963e-22	0.1759713124709	5.92161931882363e-12	1.39652460319934e-06	1.77077490985302e-06	0.0190586754551956	5.60916095326127e-16	56.3348885411615	113.028193862359	114.859517258621	1.83132339626172	58.5246287174596	23.2854503135713	22.8289571680707	5.49612372652882	86.8000913977016	0.24	0.36575	0.211	-0.242435565577588	-0.832130407588203	0.086506966322271	0.472028244956817	0.199333333333333	0.413333333333333	0.191833333333333	-0.30816326255203	-0.738465615980382	0.336555551893871	-0.119260851039357	0.00955225747200135	0.0107724877347806	0.00912585012863378	0.0351142455432777	0.0275252915488811	0.0236245460208262	0.0969517809290804	0.00893530624134344	0.0110138593141978	0.00880655610854915	0.0287877685175658	0.0318472318712033	0.0219717826023372	0.0870939719138924	2204.31971234789	2626.61981301229	2061.11434268517
235	2.48957892649481e-09	5.21361265131272e-17	1.83712630526732e-19	0.000116130053272607	2.02464518972072e-12	0.0026166614729599	1.56367724519485e-07	0.0580407988486188	5.21068879959435e-13	42.9763845331399	88.8649291760594	103.719439243323	14.8545100672636	60.7430547101831	9.05717362014002	27.5089684580653	3.59250192607942	72.2371742842203	0.235	0.37125	0.20625	-0.220586285675588	-0.762722203487856	0.0939221562899834	0.490256217730331	0.2095	0.423666666666667	0.190833333333333	-0.256387156469644	-0.687339948092339	0.334759958815249	-0.307661975424764	0.00948327297050531	0.0108060216454485	0.00904966391411743	0.0354353865903348	0.0329008831171801	0.0242527311635231	0.092063542107636	0.00910199418529118	0.0110520443789187	0.00878900502991203	0.027875695316615	0.0336082149952375	0.0224155489214508	0.0769008506494766	2180.99068112384	2638.47040674886	2035.78252321943
236	2.14859126705757e-05	3.84560496202478e-23	5.89632130363133e-23	0.127567730828726	6.23121463647696e-20	0.074173078059131	0.000594190324476934	0.0112652364221047	4.08725138459921e-12	24.3133666545764	118.224154568059	120.546010620979	2.32185605292034	96.232643966403	3.188168323024	11.7940905272153	6.42298955790466	67.8106510413644	0.2175	0.37575	0.224	-0.302533747921528	-0.825544721663466	0.0434993730493652	0.57992518228791	0.202666666666667	0.41	0.202833333333333	-0.33207586474692	-0.699974315706802	0.352403752571673	-0.0424777800409612	0.00922710381009996	0.0108323422476067	0.00932499210395749	0.0358845702772289	0.028590347390151	0.0230340652746629	0.0725200093333422	0.00899093225844141	0.011000477501119	0.00899368830490439	0.0284171281091679	0.0325251476677835	0.0210171249785582	0.0804373227992106	2094.90213881176	2647.7806307808	2127.69683081772
237	2.00249524396109e-06	1.61517540979193e-13	5.90430896550023e-13	0.95031414369736	1.17271409931338e-08	3.21010411665234e-05	0.00822752901450032	0.120964141361788	6.38537255101275e-11	29.2310949787607	71.9652875486863	71.9691703698263	0.00388282113999594	42.7380753910656	17.2891747900667	6.98326680969694	2.40479277734084	61.8690556031981	0.2275	0.38525	0.207	-0.269771308584072	-0.814194207706865	0.133626844664672	0.414514858608542	0.193	0.411666666666667	0.194333333333333	-0.337123965050218	-0.733393197468433	0.348402780509527	0.117807497889045	0.00937634432582647	0.0108846431488698	0.00906181870703335	0.0346738705197876	0.0299538288694947	0.0249228829290993	0.108526897116862	0.00882691663201904	0.0110072335628197	0.00885003423707746	0.0291222770351324	0.0324512152052005	0.0216741739230676	0.16414434964689	2144.95149188756	2666.30345337019	2039.81869607908
238	2.60686680898473e-09	2.50747851035901e-24	8.66339612261568e-25	0.0194030527005957	7.46692498567079e-18	5.90852956423443e-06	0.000283932563525308	0.0220202857741358	1.68923661440647e-16	42.8822157344403	123.868088711555	129.332908699558	5.464819988003	86.4506929651179	20.5176053997584	13.1735221343752	5.24418144860829	89.3413123141724	0.2305	0.3835	0.20675	-0.179834748276903	-0.784917647481936	0.0349853823478406	0.621100061409022	0.192833333333333	0.419833333333333	0.188166666666667	-0.326810968608145	-0.715218869517896	0.335896622182554	-0.0151526503062368	0.00941961992968983	0.0108753396041573	0.0090577723735025	0.0354082523695357	0.0317882362183575	0.0245975320106467	0.0823629960002809	0.00882401558645379	0.0110384589760555	0.00874175012275663	0.0288376682965546	0.0340060598251812	0.0224707398154474	0.0929526511905197	2159.51916656935	2663.00631406768	2038.47482993004
239	2.10458412545265e-05	2.56742798259117e-14	1.70245411845108e-14	0.0543865207887408	2.96088184329102e-11	0.00208692658464798	0.0197471050670546	0.0172789441540081	7.47729639389617e-11	24.3563938381922	75.8480450678981	79.5488409264581	3.70079585856001	55.1924470882659	9.47146486763995	5.43411407836174	5.66781714487297	61.5264824306674	0.2295	0.39	0.20525	-0.206728058810643	-0.782401510910031	0.0974623155904835	0.448258567319177	0.203666666666667	0.413333333333333	0.186	-0.312996087199148	-0.784435628140194	0.347822395529115	-0.27476032926157	0.00940527004143295	0.0109091477555479	0.00903338362740562	0.0348173211573128	0.0321523928694518	0.0252269197752775	0.101694817933398	0.00900743274746628	0.0110138593141978	0.00870286561627649	0.028365691832086	0.0293500102615556	0.0223384729911405	0.0886065192556606	2154.68591887615	2674.99234740724	2030.37957381223
240	1.41914341677685e-10	1.14789148960946e-21	4.13071618935107e-21	0.487983086544595	7.32004746602098e-13	1.15392961465623e-06	1.8789924195104e-06	0.172639923180241	2.79426534602903e-17	48.8280879766244	111.190759726276	111.671730142341	0.480970416065247	62.843642165717	23.6525490174972	22.7149606916119	1.85986897505791	93.143680282787	0.24425	0.37975	0.2075	-0.274956946094524	-0.753357111922165	0.0734413758927365	0.394583681265064	0.203	0.4275	0.196333333333333	-0.285580555353732	-0.665465691963308	0.34165216620321	-0.0150511971291459	0.0096094817664591	0.0108549013441669	0.00906989561699867	0.0334469189443535	0.0326637897844727	0.024500245439978	0.0764481849866993	0.00899644196246449	0.0110649487818866	0.00888441017456154	0.0279763024331677	0.0346543202801426	0.0221159459304768	0.0766856857102753	2223.71800214401	2655.76642742577	2042.50186076977
241	1.52211050533497e-08	3.19140618154888e-22	1.12915007961703e-21	0.462418345099926	1.88461327988215e-15	9.61758289250954e-07	0.000158308822245501	0.422428930373491	1.15793870822947e-10	39.2691358409575	113.843494167202	114.383528869381	0.540034702178673	75.1143930284234	24.0031978876596	14.2707148045556	0.643547992498497	60.5765563782322	0.2385	0.3735	0.20625	-0.275922453220316	-0.806872628407272	0.0674525358520198	0.468831843607782	0.197333333333333	0.411166666666667	0.199666666666667	-0.276944146366207	-0.763099172579818	0.353587655738981	-0.18365610980283	0.0095317523127217	0.0108193069880585	0.00904966391411743	0.0343526572487603	0.0297822997849632	0.0242736513662341	0.0813815724271693	0.00890146406360674	0.0110052204377234	0.00894091239201264	0.029387218867747	0.0299944492431067	0.0212614908317319	0.0739871327240617	2197.37892894219	2643.16878861035	2035.78252321943
242	8.5980434874053e-11	1.47336481730716e-24	3.42556415183716e-24	0.219581379446464	9.03671000083727e-16	1.61508197925583e-06	2.38063430864116e-07	0.401174376111282	1.1143810625601e-17	49.8502201415831	124.966286389281	126.473391325402	1.50710493612132	76.6231711838191	23.0058617551822	26.6964098704557	0.704803393540715	95.083047258206	0.2385	0.36925	0.202	-0.233518911785882	-0.776865008571301	0.0503264935749767	0.494986781149935	0.198166666666667	0.420833333333333	0.195166666666667	-0.314507847680151	-0.758663404633931	0.352711566936643	-0.105731400495705	0.0095317523127217	0.0107940017596345	0.00897988413954099	0.0351085437378643	0.0321208150928009	0.024318264553006	0.081189632725335	0.00891560785791875	0.0110420687865086	0.00886440117822793	0.0284455204707869	0.0305441373547767	0.0219045416728146	0.0841254603026015	2197.37892894219	2634.22124468787	2012.65017336858
243	9.04367733118326e-08	9.17953888286298e-18	2.14155833903896e-17	0.271366191027927	7.29610825452377e-12	5.34070599539138e-05	0.00790029203874071	0.00828378005504912	1.94010799576511e-10	35.612304075843	92.4953234212589	93.705151409642	1.20982798838304	58.092847333799	16.323165629643	7.05593824436983	6.97107319532915	59.4539850386337	0.2295	0.3805	0.21225	-0.281410162536826	-0.851164931281201	0.115894910240475	0.476647487109325	0.195833333333333	0.407	0.190666666666667	-0.372687457570545	-0.758950852326329	0.357312181510151	-0.125888502664629	0.00940527004143295	0.0108590438997735	0.00914558853463365	0.0346609348145867	0.0265847445115793	0.0242836147150079	0.103266800144342	0.00887584980716461	0.0109879874378326	0.00878607090600953	0.0286802050712375	0.0311043039458794	0.0217268189677075	0.0963475737030687	2154.68591887615	2657.23348082583	2067.6901395526
244	5.64239480470905e-11	7.19049261778911e-16	6.68383399679283e-16	0.0801777927773737	3.30487707063043e-07	1.87319296681798e-05	1.9962758775969e-05	0.00322611705861965	3.66750360450989e-13	50.709112923003	83.3672690260646	86.4285630693412	3.06129404327658	35.7194501463382	18.3140626990989	18.1928431151046	8.67496130074869	72.9899675156383	0.2335	0.3695	0.21375	-0.281385701046952	-0.774599834529555	0.102170479335349	0.476138410804483	0.197666666666667	0.412	0.189666666666667	-0.316457026152066	-0.786616988923844	0.303597936126215	-0.117747268456544	0.00946222182264348	0.0107955151138464	0.00916910600890301	0.0350163199476267	0.0316632912966616	0.0236436928849596	0.0854940307002783	0.00890712895667865	0.0110085691303252	0.00876841226436862	0.0289159289744791	0.0293778561852032	0.022237921543482	0.106557284887999	2173.8838708846	2634.75614370336	2075.53176753905
245	2.03654756915614e-08	1.87162265385991e-14	2.16742756534969e-14	0.112412611821183	3.64283855375112e-08	0.000643214764920559	2.03075557253818e-05	0.0267862855993557	5.19062180143331e-11	38.6722340094202	76.5143088307959	79.0342803936364	2.51997156284051	40.3620463842162	11.6465569310567	18.1602302969495	4.90453352214172	62.3183677279273	0.23325	0.3715	0.20975	-0.218154849863452	-0.841582384224431	0.116272125388277	0.477237429949498	0.2045	0.414	0.191666666666667	-0.352337514737412	-0.804399594653158	0.318900609841721	-0.0936899620111542	0.00945869717382437	0.0108075101729339	0.00910598309981449	0.0356110190288981	0.0272969613893179	0.0240580083064866	0.121361471010239	0.009021117740205	0.0110164731806813	0.00880363730469822	0.0278424649934979	0.0275835311912694	0.0220943925854808	0.111455384738646	2172.69451967913	2638.99672932186	2054.50100336856
246	2.04049989515693e-08	2.48659386865503e-15	1.19348998624403e-15	0.0351642716061926	1.90964302375941e-09	9.40613215813912e-07	0.00190573851014253	0.143549683314194	1.44911380755195e-11	38.6682585123344	80.7618799003758	85.1990605529936	4.43718065261783	46.5308020406592	24.0460028262569	9.6381811997162	2.13948918333153	65.0800837564143	0.24175	0.37425	0.209	-0.240107159897177	-0.772406290068121	0.107291693069337	0.430750916484383	0.200333333333333	0.405166666666667	0.197	-0.295711363816577	-0.780416001613055	0.327268541276295	-0.278265891837527	0.0095759761073848	0.0108236798166052	0.009094000793117	0.034400872686462	0.0315862834333432	0.0242204595160763	0.0937135003228562	0.00895209553410096	0.0109801457752193	0.00889578931482569	0.0292512700996597	0.0289627731693886	0.0213730166189993	0.0875898555899038	2212.35494448531	2644.7156744782	2050.51491126911
247	3.84776768152582e-06	1.4190946735965e-11	2.49212320982877e-11	0.229597125991405	2.85682302018703e-07	0.00115950496353198	4.68706059235705e-05	0.368275778693113	7.23929590317825e-08	27.8806047714024	62.4643226311455	63.9076780849427	1.44335545379727	36.0270733135403	10.5537835484938	16.570658126946	0.809474100591615	46.420745665297	0.228	0.38125	0.203	-0.298236264293538	-0.762324579215413	0.134204128346208	0.452911882906786	0.200833333333333	0.422	0.195666666666667	-0.345148868095757	-0.686145368762365	0.338326703738576	0.0969833749501564	0.00938360410572646	0.0108631589724827	0.00899644196246449	0.0345501611729597	0.0337522922149932	0.0250508940504421	0.0928355045812996	0.00896045744795521	0.0110462215035166	0.00887299138392238	0.0278394028820652	0.0339820085376499	0.0219899623446012	0.124514129150584	2147.39361184559	2658.6909889879	2018.13314496341
248	6.96796505279761e-10	5.74097854265244e-19	3.439527556424e-20	0.00276385536158177	1.30236443077639e-12	0.00653653173104767	6.59427899983092e-10	0.49470906678325	1.63105583826692e-14	45.5794484799771	98.2766166730944	107.233767909798	8.95715123670379	61.654319429821	7.39610338014427	38.1371439464183	0.466268054109605	79.6401155167377	0.228	0.35575	0.20375	-0.303408648054264	-0.768610676514562	0.0839234321625977	0.602294808521559	0.205166666666667	0.417166666666667	0.198166666666667	-0.293127379645064	-0.721251133609848	0.340547830043549	-0.126832277220573	0.00938360410572646	0.010707627907137	0.0090088039175027	0.0362070948831297	0.0332872829484121	0.0236804716129762	0.0777974637305907	0.00903202311215638	0.0110286052840647	0.00891560785791875	0.0282408877777474	0.0316907364324496	0.0216368438160799	0.0801278051090242	2147.39361184559	2603.73452347511	2022.22914401686
249	2.19585584083463e-08	2.13081118462879e-17	4.73254972867926e-19	0.000913027285929837	6.11652111370562e-13	1.69560369456235e-05	0.000205515274223566	0.0560336978374706	1.51172707648148e-12	38.517793516643	90.7359598647236	101.732081774484	10.9961219097604	63.214288257841	18.5038619952975	13.7799740348673	3.65105527250307	69.9506798146756	0.2305	0.3835	0.20775	-0.259020498905741	-0.754622322632135	0.0708789551297837	0.596277702700253	0.194666666666667	0.420666666666667	0.192166666666667	-0.285621015056685	-0.714862091394647	0.320340859635889	-0.158828786573303	0.00941961992968983	0.0108753396041573	0.00907392620745889	0.0346243914747692	0.033608525368784	0.0246539554998788	0.076886558408931	0.00885578851785171	0.0110414703796724	0.00881238608543133	0.0290477082771156	0.0334726244871801	0.0222869303247791	0.0892830387217563	2159.51916656935	2663.00631406768	2043.84116202271
250	5.29453019092038e-07	8.52023416290333e-16	2.58447184639554e-16	0.0197918509551211	1.60174392479828e-11	5.26751741296827e-05	0.000717617311538122	0.117641859172561	4.79135059258267e-11	31.9760947493633	83.0111905162412	88.4413518199217	5.43016130368051	56.4652570705584	16.3493158546244	11.4430544315692	2.4484382998653	62.4919024366673	0.235	0.3715	0.20575	-0.312723156400891	-0.819020207400362	0.0778268538293093	0.571504662117949	0.201	0.405166666666667	0.193	-0.336922427100461	-0.768007715841174	0.316229216563139	-0.17373519479612	0.00948327297050531	0.0108075101729339	0.0090415343510773	0.0343521202701879	0.0291873219407957	0.0242519609646569	0.0793117559454673	0.00896323991840659	0.0109801457752193	0.00882691663201904	0.0287504524650077	0.0299594757540059	0.0217020741369507	0.102043659960819	2180.99068112384	2638.99672932186	2033.08410817663
251	1.10853505767501e-11	2.24709482864832e-18	4.16903295968086e-18	0.189360489238155	9.72340476877228e-09	2.50978102948247e-07	1.58202535120179e-05	0.0176051828971809	2.51746215366954e-13	54.0246948946369	95.4323808483023	97.1549670102613	1.72258616195904	43.1302721156244	26.5943387509542	18.6360264601353	5.63501617977272	73.7958781126006	0.235	0.3685	0.20675	-0.304240263742457	-0.77360456731384	0.0847318521380041	0.515002043711368	0.192	0.4115	0.1875	-0.369268960261955	-0.726860886688364	0.303701179042613	0.170646731104144	0.00948327297050531	0.0107894430366224	0.0090577723735025	0.0346585103538849	0.0321839106493697	0.0240582162994504	0.0784666141699374	0.00880947236795149	0.0110065638245372	0.00872983275842069	0.0288373502711865	0.0335272053127804	0.0223798167357526	0.1220193005947	2180.99068112384	2632.61010602391	2038.47482993004
252	1.48065492290669e-08	3.73774952648252e-11	6.83616510260376e-11	0.24989621807652	0.000167185241102939	4.05131705400821e-06	2.9315557607139e-05	0.394986737575953	3.44979795766944e-09	39.325734577862	60.3971539221166	61.7210377201991	1.32388379808253	22.3953031423371	21.240412705336	17.4616927844363	0.723535213855939	53.1582294990867	0.231	0.3715	0.208	-0.303735433609134	-0.797081316545967	0.129872816278158	0.508357771110325	0.192666666666667	0.413166666666667	0.201	-0.317448405025501	-0.789119867374104	0.289277160864748	0.0902966008704186	0.00942676678219966	0.0108075101729339	0.00907795156421872	0.0348379629666777	0.0308364427253954	0.0242135728813374	0.094060614488249	0.00882111201151368	0.0110132025962853	0.00896323991840659	0.0292938020112284	0.0287250458583241	0.0215353633573768	0.162179330820479	2161.92732920705	2638.99672932186	2045.17894434895
253	1.7601542364508e-08	2.8261754634042e-15	4.54058066352439e-17	0.00065045361675038	7.93786322290342e-11	1.6194283266796e-06	0.000315850671239936	0.223616635321709	2.101667112783e-14	38.9712770016195	80.4928423326346	92.1185822021216	11.625739869487	53.1473052005022	23.0006951228806	12.9739753346803	1.48100955194604	79.0999470311387	0.2335	0.3695	0.20425	-0.229241950416462	-0.795567843696574	0.0837074458906148	0.543679382038325	0.1935	0.405333333333333	0.194333333333333	-0.320002625759384	-0.773958098319577	0.300538878449695	-0.30665120569324	0.00946222182264348	0.0107955151138464	0.00901701846848671	0.0356106906252433	0.0310605780864944	0.0242897896709766	0.092467284377691	0.00883560461736927	0.0109808652123372	0.00885003423707746	0.0295987718819464	0.030105654624494	0.0216786923412685	0.105425592167614	2173.8838708846	2634.75614370336	2024.95210286859
254	3.72469163830381e-07	4.35478335900357e-09	2.29799133049829e-09	0.0487145312610899	0.000269838994478688	0.00233039702745775	0.00119714828879326	0.00392108944442048	2.55085286360215e-10	32.7006083842207	50.1657403733407	54.0509034517818	3.88516307844111	21.3502950675611	9.26919816006557	10.4947404685972	8.32000118341603	58.8579662824435	0.232	0.3785	0.2115	-0.27970352238849	-0.79110842543385	0.132732809683345	0.5011714537017	0.206333333333333	0.410833333333333	0.188	-0.29610683756869	-0.755087739744597	0.280757166416938	-0.0476668027876872	0.00944100451663601	0.0108479359261073	0.00913376087895326	0.0345778095055368	0.0308919433711467	0.0242731668882186	0.0968499078387059	0.00905101678801298	0.0110038718356525	0.00873877469051273	0.0284356366619906	0.0306943809726233	0.0224094386295121	0.104928046544367	2166.72677479256	2653.3001069684	2063.74915741376
255	7.81107670999941e-08	9.71134473512188e-16	5.30296099388674e-18	0.000191607341922691	2.03268413206964e-12	9.57150967810704e-06	0.000346226995523645	0.157690073878004	3.21667772207772e-13	35.9133322252019	82.7365524621637	96.6482006067017	13.911648144538	60.7348683814998	19.5950852830265	12.8021188854291	1.99623889532268	73.2709728852863	0.23175	0.37925	0.2045	-0.280352445399727	-0.752068542632244	0.0901461582955303	0.638469575197774	0.194833333333333	0.415	0.193	-0.303305461738665	-0.751785479376553	0.325402141019833	-0.206131111088314	0.00943745206614319	0.0108521243566191	0.009021117740205	0.0345442967566182	0.0339488361339067	0.0247537582074636	0.0761780284457359	0.00885866190364771	0.0110203549902921	0.00882691663201904	0.0291508163025751	0.0313957580064067	0.0220022786017851	0.0928565993061763	2165.52902070158	2654.78308531961	2026.31127435448
256	8.62097107258411e-05	1.61719374026292e-13	8.98825363639015e-14	0.0445348342722436	3.97645144966359e-11	0.00347579490335472	0.000346495838114974	0.537066976374954	4.52312500611902e-09	21.4176655290867	71.9626472138843	75.9988153367231	4.03616812283872	54.5811498076364	8.5391941068774	12.8006667613063	0.381002924410495	52.5622455975913	0.224	0.385	0.1985	-0.3216710687489	-0.780722520930088	0.0866463501697874	0.616788704682327	0.199666666666667	0.420833333333333	0.1935	-0.24625451603425	-0.754104527226923	0.320368407983243	-0.115748503175877	0.00932499210395749	0.0108833231763869	0.00892124819376007	0.0343887765185637	0.0332709318513505	0.0254967789523397	0.0774456001207399	0.00894091239201264	0.0110420687865086	0.00883560461736927	0.0289429652268649	0.0308166184621787	0.0221963182486315	0.0784213986772652	2127.69683081772	2665.83560232133	1993.26375003647
257	1.62835870975464e-10	1.51389477969946e-21	4.86426889500432e-22	0.0187373913579876	7.30169751347409e-14	7.72924902169256e-08	4.06966547996471e-06	0.680055110393566	1.8668855608712e-16	48.5475102272394	110.616918013984	116.142777899142	5.52585988515784	67.5952676719025	28.8727551893044	21.2317514229035	0.170063802745062	89.1297359917677	0.24675	0.372	0.1965	-0.267352766455052	-0.829853417848279	0.0883465344271794	0.521416145891632	0.201166666666667	0.418	0.193166666666667	-0.326100240609035	-0.764121650918814	0.359570104953304	-0.275026236172046	0.00964254676442132	0.0108104779365488	0.00888725867089181	0.033813193750538	0.0283304632496663	0.0250293597395045	0.0924342246816501	0.00896601997552678	0.0110317201480418	0.00882981515070251	0.0282094270360856	0.0301554676095524	0.0219091107495149	0.0871006310705298	2234.94562408767	2640.04616260199	1982.04777175872
258	1.08067836000499e-09	5.11786390649456e-23	2.61016865051189e-25	0.000164941758111344	5.32193170642698e-18	8.69567509232518e-08	5.38879206826182e-06	0.16233573272221	1.2647907508369e-16	44.6827034444577	117.63282483066	131.826296704821	14.1934718741613	87.1435932603636	28.6445863844401	20.6938814290352	1.95233241167625	89.9534233009027	0.241	0.38125	0.1905	-0.240851087686552	-0.798524386505325	0.0519397817446769	0.704630694772322	0.196	0.426833333333333	0.201833333333333	-0.284807397296304	-0.696657959886018	0.343048846503201	-0.134869882358044	0.00956583779008996	0.0108631589724827	0.00878313421981935	0.0339975308207704	0.0314815910050005	0.0258512377613045	0.0762574480846512	0.00887870574508773	0.0110627533507845	0.00897711611550837	0.0286209219361848	0.0333657702010208	0.0217034767886372	0.0799097830706118	2208.91947587042	2658.6909889879	1947.7886323136
259	7.89708901528848e-06	1.02347053823787e-16	1.8713872718707e-17	0.0105689922764807	7.29086412731471e-14	0.00295737560259438	0.000720851773821507	0.0490310638476925	2.92904687681561e-10	26.3913674755022	87.4533078832028	93.9896925729772	6.53638468977442	67.598325097475	8.83358062880325	11.434698328736	3.87428931647628	58.5566951651573	0.22825	0.37775	0.21475	-0.295408959523193	-0.78068781985054	0.0720535146665386	0.523164355834533	0.203333333333333	0.4115	0.1985	-0.326732455202451	-0.706810714213162	0.330874040984	-0.155441040959388	0.0093872268942634	0.0108437199281861	0.00918468278978509	0.0347900803217522	0.0315874900202881	0.0238684406337477	0.0766276946780624	0.00900194211964325	0.0110065638245372	0.00892124819376007	0.0283429720694392	0.0325232267261544	0.0214690989867113	0.0889521916393413	2148.61254078674	2651.80756382106	2080.72975137275
260	1.55583188639291e-14	5.06037798099372e-26	5.23902577504606e-26	0.0719084284755689	6.6591826985694e-14	5.43249270051796e-06	2.28884344071524e-06	8.88820380821311e-05	3.47239920935188e-23	67.3761196212945	131.922139730879	135.161050539915	3.23891080903559	67.7849309186204	20.6784161976066	22.3359257760185	15.3593064829038	121.649792280413	0.24025	0.363	0.21875	-0.269006712410539	-0.833496968075024	0.0509143214731841	0.555614240505454	0.201833333333333	0.41	0.186666666666667	-0.240690520155258	-0.743412582386362	0.309937627603006	-0.182386476105977	0.00955565926883284	0.0107551539583743	0.00924618649673292	0.0349789066343829	0.0268907853253907	0.0228223179473896	0.0777146712298603	0.00897711611550837	0.011000477501119	0.00871487725983207	0.0293745126121262	0.031828584881985	0.0223610872875865	0.0819590120954123	2205.47170671353	2620.49911817811	2101.28527806238
261	2.91557100862075e-10	1.7509431575032e-19	4.29250823799155e-19	0.275696473233708	3.98167196168672e-11	9.87888665473313e-09	0.00029299308743975	0.347199913454175	9.95909493777512e-14	47.3587064117601	100.748953569542	101.937136075023	1.18818250548065	54.5784296632628	32.8649412761079	13.1146656966685	0.883664681552546	75.7796234033676	0.24125	0.37275	0.2035	-0.307752461623635	-0.796313508855961	0.101025568134414	0.459833452269404	0.193166666666667	0.408833333333333	0.195833333333333	-0.293024136404427	-0.704789789366076	0.334899119283016	-0.0694656893343172	0.00956922168997437	0.0108149063726842	0.00900468862363404	0.0337741993874797	0.0305323750423967	0.0245517396716155	0.0845090877200315	0.00882981515070251	0.0109956705948459	0.00887584980716461	0.0297326624928669	0.0337816941365061	0.0215425066194657	0.0817853968053221	2210.06599751292	2641.61228726053	2020.86535384464
262	1.08738567631358e-08	1.18291196809825e-18	1.04809458381309e-19	0.00436099445629478	2.65060269920438e-13	6.49617902289594e-05	5.26509926495967e-05	0.0326565969890084	1.25029349765688e-14	39.9583596074735	96.7702266438355	104.897264232837	8.1270375890017	64.9389046253636	15.9522129544894	16.3501860799006	4.56369229489428	80.2063412083463	0.23475	0.373	0.206	-0.254811329306871	-0.78805669220118	0.0631947266213388	0.505883594150306	0.201166666666667	0.413333333333333	0.188666666666667	-0.304474664015722	-0.758463835068897	0.325420135270079	-0.307570979307168	0.00947977593753739	0.01081637633399	0.00904560177410701	0.0349720447536686	0.0313325379477428	0.0242524556704233	0.082071455226803	0.00896601997552678	0.0110138593141978	0.00875066082134274	0.0286655509418194	0.0308625354554723	0.0222585060980639	0.0928360518757969	2179.80969531964	2642.13218991261	2034.43407992503
263	1.32424715427224e-09	4.9608734630784e-21	2.17644490145193e-20	0.845439700430257	4.33291705054555e-13	0.000953103586656568	8.98603645747794e-09	0.370354533340987	5.6996564110311e-16	44.2672458690577	108.154730432118	108.192732144758	0.0380017126408347	63.9254862757007	10.9165223857126	33.0491058545904	0.802474599446214	86.7661731977673	0.22725	0.36075	0.19925	-0.295550432410118	-0.812293394597991	0.0696476346689237	0.484584506199573	0.199666666666667	0.418	0.192	-0.331022947155175	-0.756528709552126	0.354187675746259	0.000280773114514812	0.0093727073234624	0.0107406889886066	0.00893390318187026	0.036036349485845	0.0307211763086568	0.0241993857859954	0.0837387562082535	0.00894091239201264	0.0110317201480418	0.00880947236795149	0.0282852929294872	0.0308082631394297	0.0220240718595015	0.191840099065471	2143.72829867041	2615.39399027785	1997.44377321418
264	2.7447468787521e-13	7.02960814061228e-26	5.08606082168944e-27	0.00308877949328689	3.70762818886345e-16	7.12557238096222e-08	3.6543117663582e-06	0.0147042950046016	6.38572513392261e-19	61.5478039624795	131.244472701583	139.998742926742	8.75427022515942	78.4509389642626	29.0302810454632	21.4381303285281	5.95155674777925	101.102455993097	0.24275	0.3775	0.21525	-0.227945790717895	-0.732074445904268	0.0615212317656754	0.59857885446742	0.197333333333333	0.423833333333333	0.195166666666667	-0.286599669519726	-0.77496804126273	0.344895451801894	-0.197773779806102	0.00958943154460546	0.0108423084639026	0.00919244087468706	0.0342166022781766	0.0333006526325142	0.023786201788746	0.0725480112415318	0.00890146406360674	0.0110526195828983	0.00886440117822793	0.0286386755597972	0.0296669235453975	0.0220526878775484	0.0833386659808808	2216.91648009573	2651.30792264427	2083.31984316894
265	4.64050305870372e-12	2.20066480465746e-18	7.15923124734695e-18	0.462488925531269	3.90097982452551e-08	9.26047577432861e-09	1.23066699579816e-07	0.82955573223968	9.63268657266789e-14	55.7974690376577	95.4759247445763	96.0157891527379	0.53986440816152	40.2183201150801	32.9906161880554	27.9722657127404	0.0463417724258761	75.8508430847725	0.22975	0.37375	0.19675	-0.309985037632603	-0.762173455243046	0.103191836914928	0.419767088103124	0.1825	0.426666666666667	0.1985	-0.334335145208049	-0.769964798756127	0.327818161964876	-0.00575015205858481	0.00940886454977741	0.0108207676833314	0.00889152677408032	0.0347260689493425	0.0341895057055818	0.0251368403802246	0.0846697014337699	0.00863910829287653	0.0110622012845428	0.00892124819376007	0.0293672567455083	0.0309483664126175	0.0220095248700349	0.104295208170802	2155.8963487869	2643.68548523505	1983.45529506436
266	5.00888488362959e-12	9.08408838562081e-27	7.7978169752592e-28	0.00370563864830316	3.11053353983195e-18	7.7937595280907e-07	7.90348085364396e-06	0.0104312015836471	2.59154768957977e-19	55.6419927838651	135.461460938226	143.884166997421	8.42270605919475	88.2421742135557	24.4081669026782	19.961075473153	6.55973300917503	102.997070871954	0.23975	0.37175	0.22025	-0.245457236374879	-0.810623345723254	0.0514744200065995	0.600789872266482	0.198166666666667	0.416333333333333	0.199	-0.309117415722188	-0.653426817495499	0.327028301704135	-0.0583525222586606	0.00954885118899204	0.010808995602875	0.00926892254863564	0.0346948149009286	0.0284300589685033	0.023130964277405	0.077113792522939	0.00891560785791875	0.0110254580316125	0.00892969034652616	0.0287270286228569	0.03538308831849	0.0216194415215103	0.0842473417681432	2203.16634736803	2639.52198117481	2108.8967838586
267	1.76003033737154e-07	4.62000096331957e-19	3.41192313391774e-20	0.00350961742369862	5.25734043157179e-15	0.0010982247142653	4.55223113941612e-06	0.227351677857696	1.07237959639461e-14	34.2434811170388	98.7290873676975	107.250656553624	8.52156918592664	73.0071754365854	10.6541791806394	21.0170129193612	1.45735349090501	80.5331583635694	0.23075	0.3755	0.204	-0.252711070697654	-0.808806919208324	0.0678838399368488	0.660144542898326	0.203333333333333	0.421333333333333	0.194166666666667	-0.25293726921715	-0.738287373512344	0.345849565677437	-0.192306347211007	0.00942319569246703	0.0108309062069908	0.0090129138633493	0.035205271040688	0.0303493000726444	0.024541992148301	0.0814619223581527	0.00900194211964325	0.011043856263025	0.00884715333721515	0.0285413279983086	0.0313144918491454	0.0220317393095418	0.0740385556700076	2160.72395209606	2647.27247092491	2023.59139322315
268	1.45562161790716e-08	2.95756528003368e-19	5.05991179493423e-19	0.164354836000551	9.8504411761516e-13	8.99120087381491e-05	0.000669828865361009	0.00566613865402688	9.15275700987905e-14	39.3606837840998	99.6578423940227	101.591536693901	1.93369429987797	62.2308529098009	15.3375388180484	11.5711525693059	7.65352856498794	75.9600596780674	0.2265	0.381	0.22025	-0.275746135587974	-0.799549366639445	0.0703043031155562	0.514053520802049	0.194	0.415	0.197333333333333	-0.331346435759718	-0.743128130447258	0.328666099673529	-0.0556541093178183	0.00936176780037692	0.0108617903333024	0.00926892254863564	0.0349804702414637	0.0300623159538174	0.0236267927780689	0.0800701930817227	0.00884426992777118	0.0110203549902921	0.00890146406360674	0.0289277029774228	0.0315749756183042	0.0216806369745046	0.0955195086923127	2140.05017280763	2658.2062130684	2108.8967838586
269	2.54429251685677e-11	3.76585112958054e-18	1.28336370815908e-17	0.511955715753923	1.34378273471742e-08	8.36736585012202e-05	1.1125107203553e-05	0.000984515030911847	2.10983063683848e-13	52.3323769458439	94.3552619723851	94.7853297029651	0.430067730580049	42.4529527571212	15.4734199695577	19.3077978863712	10.856463942966	74.1740220967473	0.23775	0.37575	0.2165	-0.236027283877936	-0.72801749546712	0.117648025870115	0.317520520930154	0.2045	0.419666666666667	0.1895	-0.353315532135732	-0.784978739520815	0.340758496696863	-0.0766053858196584	0.00952143884341145	0.0108323422476067	0.0092117481050871	0.0347086981845189	0.0337936159807918	0.0237625357324594	0.0903922782669538	0.009021117740205	0.0110378528199653	0.00876546015026153	0.0275589138069804	0.028966785464705	0.0223396758774705	0.101042032559652	2193.88996756026	2647.7806307808	2089.7691941744
270	1.39992482435076e-07	8.71260774489881e-17	1.69716668694844e-17	0.0113768569597437	3.72773441531542e-12	1.48007362885924e-05	0.000164589324182963	0.318886637957557	3.55916107834999e-11	34.7142290678166	87.7903707779624	94.1958522719797	6.40548149401729	59.481623204163	18.7630462011966	14.1974967540082	0.993507423198025	63.1361018636455	0.2405	0.3695	0.20075	-0.254484311345972	-0.798057812199279	0.0973587644313888	0.611575330583707	0.203833333333333	0.407	0.192666666666667	-0.318947461122064	-0.736894698876223	0.345020874861138	-0.113323626191115	0.00955905658427602	0.0107955151138464	0.00895906530702773	0.0346797697004927	0.0306863876829041	0.0246010661621553	0.088670235659816	0.00901017449331464	0.0109879874378326	0.00882111201151368	0.0286109344711847	0.031476956291228	0.0216509016911079	0.0838394883502735	2206.62233144063	2634.75614370336	2005.76155256455
271	1.21815735508075e-06	4.06451560051774e-14	1.40482221096118e-13	0.684646122559985	4.40368634734799e-09	0.000105861206232468	0.00142115554777667	0.097410415013579	9.12040133669154e-09	30.2576031776334	74.8792051651544	75.0441478048961	0.164942639741639	44.7865446272626	15.0291874455561	10.178138899857	2.74743776489777	51.0162041639831	0.22775	0.38425	0.20925	-0.260106981209837	-0.758682516485875	0.0938776890669786	0.422401068844651	0.1955	0.416166666666667	0.195666666666667	-0.287110266386439	-0.747291694165695	0.324512706472866	-0.0297870669011144	0.00937997658474504	0.0108793450549384	0.00909800008533614	0.0348241276599142	0.0334510248780261	0.0246380713743896	0.0867939946542889	0.00887013047295831	0.0110248246920691	0.00887299138392238	0.0291917881789163	0.0313595470332802	0.0218579570411481	0.0840426786806647	2146.17326257879	2664.4257130184	2051.84511909265
272	5.07674654102669e-12	2.90049303619798e-19	1.83563787569446e-20	0.00292915802466469	8.79334440597688e-11	8.07755307241922e-09	7.62353531592021e-07	0.637742452493913	5.92566691936793e-14	55.614602621572	99.6984089674806	108.549487205033	8.85107823755243	52.9348845834611	33.2563505801536	24.4507115018732	0.221706847481983	76.8887340204961	0.25075	0.37275	0.2005	-0.293858325768206	-0.811039417852269	0.119379919486623	0.578008345592838	0.201666666666667	0.422166666666667	0.196666666666667	-0.332449591504883	-0.714246005363118	0.340034608922228	-0.12040734174772	0.00969454541767832	0.0108149063726842	0.00895488525805845	0.0331227691642997	0.0291457534392612	0.0248282884393247	0.0901475846331872	0.00897434568931835	0.0110468095897489	0.00889010469146213	0.0278967017524712	0.0324669108001515	0.0219160775595933	0.0906819812634561	2252.63041933425	2641.61228726053	2004.37915982548
273	1.6497048288589e-09	2.94897515268313e-14	1.8690504262567e-14	0.0514362400149485	3.61166052046754e-07	8.42843945690479e-05	2.30023047461687e-06	0.0569571818019048	1.64491720610902e-11	43.8179748420589	75.555910083116	79.3499214536423	3.79401137052628	35.5319466115834	15.4596745727922	22.326395495922	3.62384243853194	64.8061776539577	0.22875	0.36725	0.20975	-0.300653149260356	-0.822848341703958	0.109022378386021	0.524867491060271	0.196	0.414333333333333	0.194166666666667	-0.320684569234133	-0.767896826247648	0.303837138238699	-0.100841014882888	0.0093944582958964	0.01078178288462	0.00910598309981449	0.0353761795359673	0.0290237035831635	0.0238479356238528	0.0925419723072716	0.00887870574508773	0.0110177723140612	0.00884715333721515	0.0288992257179567	0.0302727774650337	0.0219943657038431	0.106016938966485	2151.04614207369	2629.90338466898	2054.50100336856
274	1.39662569507291e-08	1.64922154827507e-19	3.28546396788216e-20	0.011055882997858	6.34533763015857e-14	7.03636052774963e-05	1.54199719469926e-06	0.31687279872859	1.21667950021743e-12	39.4454819988459	100.873499768	107.329812526579	6.45631275857886	67.8843305277333	15.8010458000881	23.094893033136	1.00181057186637	70.417212463533	0.233	0.37625	0.204	-0.292762374398756	-0.789630860571641	0.0687276295411733	0.57608471277606	0.199666666666667	0.424333333333333	0.195833333333333	-0.325270889780769	-0.714419794668124	0.339166934534627	-0.0921075470155134	0.00945516790438171	0.0108352051011872	0.0090129138633493	0.0344762457422872	0.0315169174971694	0.0245813550062868	0.0773728497209266	0.00894091239201264	0.0110543374729678	0.00887584980716461	0.0280342192703737	0.0327076458869737	0.0220547666015965	0.0901416140559853	2171.50377061057	2648.79375332461	2023.59139322315
275	1.32615317916898e-06	9.21620307658994e-12	3.25199695905959e-13	0.00168603592211577	9.56190144139611e-09	0.0364559857851544	2.70104393125798e-06	0.129153635041265	6.54777158222818e-10	30.0822566869756	63.3842275392235	73.2475800127795	9.86335247355601	43.1653233258039	4.37564708890386	22.0180075124299	2.30264816576164	56.800940245168	0.223	0.3795	0.2115	-0.273288208333867	-0.724373761023006	0.104664972780165	0.444162561160437	0.2055	0.4265	0.199	-0.323033470864011	-0.714715368793895	0.313637850794517	-0.2036588456641	0.00931014712127096	0.0108535143795544	0.00913376087895326	0.035450706821374	0.0356447814138656	0.0242717301510233	0.0833232898005553	0.00903746163789525	0.011061647934531	0.00892969034652616	0.0274666445813355	0.0319122406243844	0.022039773302956	0.0963312221836539	2122.71528684347	2655.27528720393	2063.74915741376
276	9.10746610706476e-10	1.13061852266611e-21	3.84604457701122e-21	0.438994061329077	1.08016375121478e-13	7.2967745328744e-06	2.33920960738978e-07	0.790285518255561	2.98004210414343e-16	45.0323304326666	111.222193912858	111.82110430958	0.598910396722204	66.7887738769132	20.1138140037565	26.7303288273542	0.0707240146530239	88.1398346599413	0.23225	0.3715	0.2	-0.25533885278038	-0.768586791018411	0.0910908901974779	0.470792054609635	0.194833333333333	0.423166666666667	0.197833333333333	-0.304602656634039	-0.749203299440365	0.379296561587837	-0.095574482842182	0.0094445523204791	0.0108075101729339	0.00894650881685169	0.0353048225053305	0.0332882140575685	0.0247361221460066	0.0892036921131532	0.00885866190364771	0.011050311042297	0.0089099577131995	0.0287206643071298	0.0311275049625711	0.0216340969083273	0.0724450296072005	2167.92312577629	2638.99672932186	2001.60969415275
277	1.558581107029e-12	1.68584723905762e-20	2.08995505720279e-20	0.102721567190534	3.18590532730786e-10	1.61908352965687e-06	6.02925345619901e-09	0.187438901887074	6.9833516117962e-16	58.0172710107727	105.614911696393	108.277683836939	2.66277214054571	50.2604128261664	23.0011044851253	33.8252083377447	1.73763393798981	86.3356356037504	0.23475	0.36675	0.201	-0.297272155955304	-0.772182028134067	0.072936423073102	0.539538298904507	0.194666666666667	0.424833333333333	0.190333333333333	-0.310763984924968	-0.707612181698896	0.316435248274627	0.0866104500971207	0.00947977593753739	0.0107786969947416	0.00896323991840659	0.0348871951152634	0.0327815161862863	0.0243676878752188	0.0775174649868459	0.00885578851785171	0.0110560437844282	0.00878019496877049	0.0285903427644468	0.0340172811453136	0.0225897201580026	0.138408518618089	2179.80969531964	2628.81316741811	2007.14238718004
278	3.25776086628899e-08	1.49232394956908e-13	9.62828583148346e-14	0.0537873526422754	1.04688751306693e-07	2.81254755197301e-05	0.000516069101446653	0.0301311161444606	2.75680969155997e-08	37.7086616686211	72.1325332244742	75.8518196614023	3.71928643692809	38.1431579927812	17.540484568799	12.0566875358436	4.70179595393529	48.5680641990744	0.23625	0.378	0.2135	-0.260936467117267	-0.806697569106051	0.0926005502826261	0.600458787170815	0.201	0.412666666666667	0.195666666666667	-0.35500584909585	-0.745728723459946	0.280677229690863	0.191190346768005	0.00950068946446257	0.0108451283258522	0.00916519914883026	0.034430531765942	0.0294018181594368	0.0240280542049666	0.0859167211143166	0.00896323991840659	0.0110112246357267	0.00887299138392238	0.0281689627322686	0.0309829957569883	0.0219196676723377	0.115816514167041	2186.87477117112	2652.30614141665	2074.22855584974
279	1.33507032388377e-07	8.87173024827038e-21	9.88907000187585e-21	0.088761903353768	1.96078005333435e-15	0.00402927228620634	0.000314309842860474	0.00330734489301675	6.69203705326328e-14	34.8117546916765	106.948111931117	109.844797267797	2.89668533668009	75.0330425761204	8.27057593119207	12.9831315072624	8.62965343079122	76.629011515446	0.2335	0.379	0.221	-0.307872390554591	-0.781992417674748	0.0873724856818757	0.461198735899743	0.209166666666667	0.415	0.196666666666667	-0.264633986108898	-0.720444349701933	0.365500801211901	-0.226556919923954	0.00946222182264348	0.0108507312741857	0.00928022420422267	0.0340659732462345	0.0306473864266263	0.0235289433711907	0.0768141238763098	0.00909666756518599	0.0110203549902921	0.00889010469146213	0.0282740769118199	0.0315304937702329	0.0215271783588421	0.0696106395533045	2173.8838708846	2654.28982150083	2112.6828688536
280	6.15274327985106e-16	1.80957903398658e-21	6.52804555115956e-21	0.494280537252101	1.99260587770861e-07	1.0232537461586e-07	1.15912536155353e-09	0.0259575619808846	3.09239114316811e-16	73.926946618958	110.246942339101	110.714137123963	0.467194784861931	36.7871905050051	28.3294868948542	37.0369368505817	4.95884349957487	88.0614750680726	0.242	0.3675	0.2195	-0.260694171496618	-0.797627107926693	0.0924406510727588	0.430700399495967	0.197166666666667	0.428333333333333	0.201	-0.291504914760379	-0.730858162612755	0.297980881909143	0.107561033517928	0.00957934663434675	0.0107833211492334	0.0092575767003672	0.0346090031412373	0.0291933692870387	0.0231242931916037	0.0874573608341888	0.00889862792235755	0.0110676642088547	0.00896323991840659	0.0283814027442038	0.0316394647657193	0.0220382732829401	0.139819399224119	2213.4973717412	2630.44687938656	2105.09759763915
281	1.1570827554276e-10	5.34759079233407e-20	1.27357503494155e-21	0.000953384108728455	2.71761233495086e-13	0.00307938746281508	1.0513091864785e-08	0.0283072448540762	3.97901469905928e-15	49.2445571995777	103.216012882178	114.131990103815	10.9159772216371	64.8874329042374	8.7598241081505	32.7439887648161	4.80925717180799	82.6420670667095	0.23075	0.368	0.2125	-0.246311764760081	-0.729788320808393	0.0748345819682443	0.523801232302714	0.205833333333333	0.425166666666667	0.1945	-0.322009896425723	-0.733576916684714	0.336653669888035	-0.19136093313425	0.00942319569246703	0.010786388324483	0.00914952085444549	0.0357940068943017	0.0346013743036878	0.0235823397013442	0.0779129918961586	0.00904289074619587	0.0110571748954896	0.00885291262980809	0.0275134790374074	0.0313267651977119	0.0221925246678994	0.0914282737367765	2160.72395209606	2631.53064254063	2069.00080811442
282	1.51728691597993e-05	3.81749851075299e-16	3.57445196693012e-19	2.68830744657743e-05	6.54415022049111e-16	2.42789268875875e-05	0.00239265294140529	0.722317851848543	3.06885963332984e-13	25.0363173622754	84.6953125258588	102.321710701399	17.6263981755401	77.2853933391234	17.8202210290674	9.22091993870163	0.126282683528188	73.3717409933697	0.233	0.3815	0.20125	-0.277185621654509	-0.792074518518006	0.0740985326667646	0.604079656033259	0.197666666666667	0.411833333333333	0.204166666666667	-0.275237808490329	-0.756331948540801	0.328258594282295	-0.403668478931175	0.00945516790438171	0.0108645245614787	0.00896740909978916	0.0343180545056851	0.0315802539918325	0.0250687059717572	0.0801767308086971	0.00890712895667865	0.0110079019980032	0.00901565085973591	0.0293380806135735	0.029986895535292	0.0211112922373557	0.0822065959151998	2171.50377061057	2659.17470512923	2008.52166512299
283	6.47646949642874e-07	1.11927104655811e-12	2.49060076212941e-12	0.314588627141949	1.55029538349359e-07	0.00506918793974999	2.52777893489023e-05	0.0666743832604879	2.84730146237595e-09	31.560772905621	67.8657439970557	68.8770564248189	1.01131242776319	37.3162835191979	7.85458882987223	17.7435135232881	3.36305226343211	53.5801418676826	0.22975	0.37575	0.209	-0.223903217352186	-0.770930577511125	0.101314357906378	0.459967050330251	0.206166666666667	0.417833333333333	0.194	-0.27447885602289	-0.749972623951249	0.316759004495906	-0.0430706617961996	0.00940886454977741	0.0108323422476067	0.009094000793117	0.0355952111409889	0.0325577955651631	0.0242760645995963	0.0964084081221604	0.00904831045401003	0.0110310997650034	0.00884426992777118	0.0282938085266442	0.030476724312164	0.0220718588848548	0.0825012496851421	2155.8963487869	2647.7806307808	2050.51491126911
284	1.61443465769993e-07	1.16023055077563e-13	3.13155323821713e-13	0.415195052886552	7.28025477072788e-08	6.99012508704567e-05	0.000251410166702651	0.129153635041265	6.96191512097793e-09	34.4210683054407	72.6645479253857	73.3284234769235	0.663875551537785	38.9073551714828	15.8135196517669	13.4015969165503	2.30264816576164	51.6120875329883	0.23125	0.374	0.2115	-0.236889066013674	-0.826222460550783	0.14464290049795	0.425906143748473	0.198	0.4105	0.199	-0.313059558550374	-0.771585820384102	0.35357629625958	-0.0989054550506981	0.0094303332041965	0.0108222252924313	0.00913376087895326	0.0354332207452496	0.0284799421745388	0.0240852800902178	0.127272886051271	0.00891278401283402	0.0110025180164065	0.00892969034652616	0.0289995470859118	0.0295069833886813	0.0212844285982511	0.0789062302021808	2163.12929896922	2644.20111376176	2063.74915741376
285	1.58066064141392e-09	2.31904449225305e-15	4.64803840174934e-15	0.236182404269554	9.23832290878496e-08	2.05411050262009e-05	2.85569100467431e-05	0.0311518822926613	2.0613473248666e-11	43.905389591695	80.9084717123405	82.3117083417601	1.40323662941955	38.4063187500651	18.1384543943004	17.5115399830083	4.6445732187658	64.3182351355562	0.2335	0.37275	0.2065	-0.26754911829578	-0.787424206497861	0.106365198092723	0.438977347908914	0.197833333333333	0.4145	0.189	-0.276449268906037	-0.741453458022267	0.319243619201051	-0.105968181324934	0.00946222182264348	0.0108149063726842	0.00905372077821958	0.0349615249659395	0.0314244331140448	0.024336401344244	0.0931806587309847	0.0089099577131995	0.0110184199315916	0.00875658831506082	0.0291709661060575	0.0320670268511078	0.0223051703747774	0.0864181801017012	2173.8838708846	2641.61228726053	2037.12943943169
286	2.66144904682944e-13	5.80271744072242e-25	5.02362341608839e-25	0.0586304107111783	3.95912481041493e-14	5.32252875910881e-07	8.85803716443505e-09	0.14464390590996	1.40086588900576e-19	61.610425630286	126.890038922764	130.465748057846	3.57570913508243	68.8553224275602	25.1432623483761	33.0770001875353	2.12784584794827	104.288489905547	0.242	0.36625	0.19925	-0.218698554628763	-0.797798534209176	0.0516764238282897	0.527321994354133	0.199666666666667	0.423666666666667	0.1875	-0.259171366758651	-0.701726535811952	0.333729571470134	-0.104954308786659	0.00957934663434675	0.0107755986150541	0.00893390318187026	0.0351443347348289	0.0307239698850936	0.0243872930205854	0.0857165880791807	0.00894091239201264	0.0110520443789187	0.00872983275842069	0.0286868799302269	0.0341222051320739	0.0226684774423523	0.0787860241182985	2213.4973717412	2627.71864435806	1997.44377321418
287	6.20051839581959e-08	1.05113491906807e-19	3.87097864727586e-19	0.55771923565527	1.7739041696159e-13	4.87505340094295e-07	0.0011279609916546	0.587423275354714	2.90401493798583e-13	36.3875996800634	101.810625052414	102.154293681357	0.343668628942396	65.7666940012932	25.3126331743824	10.6047730927676	0.294386339164703	73.4899947802835	0.23875	0.38425	0.20075	-0.204255389557227	-0.791360445401274	0.0676471058570851	0.432030617592197	0.1965	0.416833333333333	0.196333333333333	-0.289843815640383	-0.745109148527331	0.343504146830729	-0.0929232911843665	0.0095351810989249	0.0108793450549384	0.00895906530702773	0.0343559081237183	0.0312600065536476	0.0252227114693056	0.0936763384435279	0.00888725867089181	0.0110273502712474	0.00888441017456154	0.0290407033911703	0.0313370526111503	0.0217369388312847	0.0797705213581839	2198.53916171054	2664.4257130184	2005.76155256455
288	5.67856091359152e-10	1.81130316548368e-16	1.62434080666575e-17	0.00459948928560913	8.20766956792495e-10	0.000401731443884174	2.52888042328021e-06	0.0069454171134499	1.63471760131135e-11	45.9974535379588	86.2578228708371	94.2883720028985	8.03054913206142	48.2909184649398	12.5241228770956	22.1444344119845	7.28703082908942	64.8196224007275	0.22575	0.37675	0.215	-0.285716304854684	-0.76305066020574	0.110066557067181	0.50342857593674	0.196333333333333	0.423833333333333	0.192833333333333	-0.327026374990801	-0.669832511263648	0.326468519998427	-0.0936474296066139	0.00935078538646203	0.0108380556593532	0.00918856435235825	0.0352157229305042	0.0328601856343885	0.0239011964529722	0.0854186767919938	0.00888441017456154	0.0110526195828983	0.00882401558645379	0.0283271142064676	0.0354379233351663	0.0223198340182223	0.0925523746999698	2136.35920429556	2649.80261485375	2082.025537902
289	2.41343238782747e-08	1.07912038471253e-17	1.01572741775148e-18	0.00475801635401476	1.21208750616695e-12	8.30182895899896e-07	0.000199241797201711	0.54790296440943	3.89013211437727e-09	38.3240383966186	92.1574951776347	100.126687521297	7.96919234366214	61.8026491246783	24.286513645955	13.8382206192837	0.361087357357974	52.8940147197482	0.24	0.3895	0.20375	-0.248501563569726	-0.790403630594457	0.121709585148095	0.592245670612072	0.1985	0.426833333333333	0.198833333333333	-0.311509713886159	-0.721301075985816	0.372619076648942	-0.153624445987835	0.00955225747200135	0.0109066196493729	0.0090088039175027	0.0334773309518836	0.0309902869905814	0.0253615281892584	0.0941248228468489	0.00892124819376007	0.0110627533507845	0.00892687873931632	0.0281493738741447	0.032198589110254	0.0217317335171938	0.0783648149285062	2204.31971234789	2674.09562092336	2022.22914401686
290	1.32314958631735e-06	1.93419938476645e-13	6.08810576521861e-13	0.57203914395036	1.8208485621521e-08	0.00310837605903167	2.22328189453587e-05	0.161362260105754	1.17225528199485e-12	30.0869377672207	71.5841371976858	71.9034197169021	0.319282519216358	41.8164819496815	8.7427370349651	17.9877750642645	1.96141319799608	70.4971115079116	0.22725	0.3735	0.21325	-0.260700173375215	-0.809124505536805	0.0887061625341039	0.424603737748833	0.2025	0.415833333333333	0.201666666666667	-0.281542359514396	-0.722482545133311	0.302541321257776	0.00417409311064616	0.0093727073234624	0.0108193069880585	0.0091612872098669	0.0355892046163757	0.0298646320020486	0.0238274317116999	0.0919298058968511	0.00898817382087803	0.0110235541221447	0.00897434568931835	0.0286441308363374	0.0315545513619796	0.0215307090406288	0.148085474753396	2143.72829867041	2643.16878861035	2072.92385533602
291	1.43594217721157e-14	5.90297984845326e-23	1.76976388227348e-22	0.338549241223656	2.56076885917389e-10	5.93240810061388e-08	6.9005338522621e-10	0.302385171903921	1.42369391705476e-16	67.538841662401	117.33750077066	118.253418082564	0.915917311904195	50.7145764201632	29.3853610683691	38.0485679952471	1.06364562876115	89.7031072083805	0.238	0.36425	0.199	-0.307877484350675	-0.820516057123401	0.0811333363750167	0.607116878847849	0.192666666666667	0.425833333333333	0.190666666666667	-0.254449560387034	-0.754993554297105	0.321009174777064	0.0185071585504656	0.00952488118985431	0.0107630799818336	0.00892969034652616	0.0346193749380203	0.0293949448520949	0.0244330794930086	0.0814120196602146	0.00882111201151368	0.0110594216929218	0.00878607090600953	0.0292430742390189	0.0316042447189019	0.0225778514252737	0.215624452274446	2195.05433286041	2623.29744431325	1996.05200104083
292	4.27852302056111e-09	6.29340550402456e-16	8.65886867781457e-16	0.135107539748498	6.38137828870231e-09	0.000298088171893312	9.02608103914929e-07	0.101443592608431	1.42897230770164e-10	41.8684295158382	83.6468555657557	85.8796700680759	2.23281450232025	44.0112405522377	13.0823693194125	24.1254222389489	2.68270013417896	60.1193170881796	0.22975	0.37275	0.20225	-0.287700398745129	-0.833212501172147	0.12305826644153	0.400735421567703	0.1995	0.421833333333333	0.189	-0.26328984445365	-0.690584051604712	0.328911763640752	-0.156544485084823	0.00940886454977741	0.0108149063726842	0.00898403167640126	0.0350749090071282	0.0287160423293715	0.0246984062289886	0.10598583400778	0.00893811053354986	0.0110456321279347	0.00875658831506082	0.0287603104913969	0.0345368954025878	0.022517105721161	0.0810520546036613	2155.8963487869	2641.61228726053	2014.02323905392
293	4.87937689085361e-07	1.92172220704234e-12	4.56153295249123e-13	0.0159901753677928	3.6151196854951e-08	1.31994557425108e-05	0.000591539916111283	0.330073138392697	9.65898890729274e-08	32.1443562245549	66.7184817492744	72.5224359049389	5.80395415566454	40.378079680384	18.9814634019749	11.802413319203	0.948610878696854	45.7773038242141	0.226	0.3805	0.2075	-0.334228589432851	-0.770775833956136	0.138452459750392	0.360587504836385	0.19	0.414833333333333	0.1995	-0.291612308747333	-0.718598586060086	0.329008017110985	-0.322781148983057	0.00935445096606093	0.0108590438997735	0.00906989561699867	0.0343188522854123	0.0329837165316659	0.0246719382056312	0.0891389030984442	0.00877430876178423	0.0110197112694787	0.00893811053354986	0.0297235569422611	0.033044217831683	0.0215238521323901	0.0867394255023111	2137.59095595261	2657.23348082583	2042.50186076977
294	1.87638078894807e-06	9.87117484920657e-17	6.58216180409545e-17	0.051095944136816	1.11844730701324e-12	4.14639154126762e-05	0.000505851220789524	0.459615990264826	4.73958992907228e-13	29.3654956942846	87.5290214855995	91.3341470662417	3.8051255806422	61.9686513719571	16.8031729565791	12.0939710839575	0.546829670527586	72.440347513832	0.245	0.3745	0.19275	-0.261597982844671	-0.767049906000709	0.0689701796610375	0.498389640633498	0.21	0.409166666666667	0.186833333333333	-0.303651369203867	-0.770614970759012	0.337192702987752	-0.220039401334603	0.0096194473273386	0.0108251312570965	0.00882256411531162	0.0338659662810673	0.0330845274722352	0.0253892213765514	0.0812232210334414	0.00910996683571757	0.0109970505290258	0.00871787359993804	0.0281417801672227	0.0296271610321586	0.0221885880136227	0.0862936074407006	2227.10046686266	2645.22916767132	1960.74405261231
295	7.57214705012664e-07	4.62230079535847e-16	1.2223679585609e-15	0.355378145843107	5.49650988852883e-11	0.0082070906225256	0.000321118425244904	0.0083268359709076	1.0961710715666e-11	31.2385057306747	84.2941772280974	85.1483372483926	0.85416002029524	53.909831517718	6.98771840322297	12.9430090998358	6.96179700395805	65.6830226995019	0.2315	0.37725	0.2105	-0.238544945676412	-0.794793661990407	0.101754821301753	0.368770504182136	0.209166666666667	0.413166666666667	0.189	-0.255588074586438	-0.713308504867791	0.352345630531024	-0.174521320755945	0.00943389496375137	0.0108408939318038	0.0091179187988055	0.035169114447598	0.0307600116752615	0.0242352029299133	0.098917335315076	0.00909666756518599	0.0110132025962853	0.00875658831506082	0.0284462884752833	0.0325679335441424	0.022085650537269	0.0713069382972675	2164.32986244683	2650.80721760934	2058.47352118845
296	5.59363441526504e-06	1.10809804696728e-12	9.70889954618718e-13	0.0825059237517271	7.07373215993657e-09	0.00737770299189059	1.92806432988946e-05	0.341208426068332	1.53928475570307e-08	27.1060122475246	67.8870263829231	70.901859956648	3.0148335737249	43.7958477091233	7.1786298103325	18.2590626534711	0.905885697771737	49.859359534979	0.2325	0.37875	0.2085	-0.233454751824222	-0.752452138183882	0.112179262786344	0.461934313597941	0.209833333333333	0.4215	0.200666666666667	-0.30275507055482	-0.786273359562614	0.336707138205928	-0.169422197525446	0.00944809548290697	0.0108493351310757	0.00908598660445238	0.0350256066600057	0.0335159688141762	0.0244761754458769	0.0937765744185458	0.00910731158684865	0.0110444495078961	0.00895767256192372	0.0275516864744356	0.027645800761876	0.0216340176453637	0.0853869349549932	2169.1180747067	2653.79549547489	2047.84995760484
297	2.55680098602252e-11	1.26979616372762e-20	1.47804763491864e-20	0.0942788443021503	1.44331912566012e-11	2.94818591740677e-07	1.06175223692328e-06	0.223790300892308	7.10183906557117e-16	52.3223844148233	106.203547654804	109.003300406483	2.79975275167817	56.6809159916593	26.2833555629768	23.8127788880884	1.47989915635117	86.2999683173508	0.23725	0.385	0.209	-0.211766609762893	-0.722703285186637	0.0994673292978005	0.339709966090542	0.194333333333333	0.434	0.199	-0.324172071950543	-0.702609943497658	0.354851802502335	-0.134453037404016	0.00951454055595936	0.0108833231763869	0.009094000793117	0.0343744063693524	0.0347738495701677	0.0247045741264001	0.0901585292572837	0.00885003423707746	0.0110852804078589	0.00892969034652616	0.0280349696795563	0.0334893115071123	0.0220769122037261	0.0872870205398874	2191.55709745673	2665.83560232133	2050.51491126911
298	9.29677657565379e-08	1.14694991405034e-10	9.47420141719387e-12	0.00467827461558189	3.97762995476157e-06	1.39751143683119e-06	0.00257255231484736	0.207746956619216	9.15650044312862e-10	35.5555893477867	57.9980776574375	65.9978687821422	7.99979112470464	30.4422794343554	23.2840917072408	9.08826196098016	1.58705807675506	56.0676257773787	0.23	0.37925	0.208	-0.260551859175429	-0.785745552477231	0.120945610651109	0.566584823951961	0.19	0.409333333333333	0.197666666666667	-0.303535897454479	-0.676044559384907	0.259137440491506	0.0443743545187338	0.00941245436369145	0.0108521243566191	0.00907795156421872	0.0349365972623805	0.0316687190049355	0.024552797402547	0.0941218700060023	0.00877430876178423	0.0109977385359095	0.00890712895667865	0.029891755843473	0.0353034721063152	0.0217296442156788	0.107573964763069	2157.1053659882	2654.78308531961	2045.17894434895
299	4.56571754651561e-11	4.18441516848911e-22	6.74521786257565e-22	0.140022554077862	3.57985244570262e-13	0.0632752668174669	6.87642680722505e-08	0.00041794782445358	5.26032879297355e-17	51.1407397577204	113.282263313922	115.459974594523	2.17771128060122	64.3192348368029	3.44938611875841	29.0992311588834	12.4501966023672	91.8077776392707	0.2205	0.36375	0.216	-0.258175945419883	-0.816289811805561	0.0813524174039143	0.53794588427213	0.205	0.4175	0.187166666666667	-0.339858637357735	-0.739354713713043	0.357951652546361	-0.0590358477025954	0.00927269466946996	0.0107599189903242	0.00920404026385094	0.0369853320748579	0.0296233843373216	0.0231619606050479	0.0908115152263123	0.00902930031243097	0.0110298551147296	0.00872385841417621	0.0277682379347992	0.0317398189660836	0.0223374603295814	0.0867992161145544	2110.16026630206	2622.18135481611	2087.19388387055
300	1.96119837450243e-06	3.28052010850223e-16	3.39415747373587e-16	0.0913072071603936	5.73696787707571e-12	0.000856364504509127	0.00138381832921351	0.0262158954491107	4.06345686213122e-14	29.2741519349584	85.0131283077717	87.8643028607767	2.85117455300497	58.5901509258183	11.1149106415032	10.2272366209418	4.94172270483978	77.6939815896801	0.231	0.39125	0.20775	-0.283563930131127	-0.802047376438803	0.0669571430483983	0.453644223648021	0.203	0.423333333333333	0.189666666666667	-0.282412490851133	-0.748928777130894	0.323435961187182	-0.250392537577297	0.00942676678219966	0.0109154153331858	0.00907392620745889	0.0338054170986227	0.0305145991862177	0.0250190827116678	0.0794614669477671	0.00899644196246449	0.0110508901088197	0.00876841226436862	0.0282125216962529	0.031159833445911	0.0225497290818528	0.0893293522973654	2161.92732920705	2677.21577777026	2043.84116202271
301	2.30754265538125e-10	9.60648901870502e-15	6.81789979927429e-15	0.0585537318403039	8.74569550427879e-07	0.00130283796597541	1.15483665781727e-05	0.000778519635829504	2.19263316284565e-14	47.8361043929399	77.9191039151192	81.4969867725595	3.57788285744027	33.6608823796196	10.3385006724566	19.2365075182424	11.2917571536473	79.009636655875	0.23225	0.38025	0.21775	-0.227185912554736	-0.757766391957327	0.145962379564831	0.458411746298287	0.205166666666667	0.424166666666667	0.190166666666667	-0.297119685950311	-0.700997484921548	0.340979904844642	-0.0466495168272664	0.0094445523204791	0.0108576661031091	0.00923093027743647	0.0350120252262188	0.0324518391618292	0.0239083586112208	0.1043067290754	0.00903202311215638	0.0110537661297226	0.00877725315028625	0.0278550448807663	0.0334046212127962	0.022447603542154	0.0815658185863264	2167.92312577629	2656.74552396649	2096.18169962965
302	2.1803393767687e-14	2.06104901287038e-21	5.11412701092505e-22	0.0138191982826157	4.94239879950877e-10	1.67954837734849e-10	6.73901892265758e-06	0.0713583625158857	1.35519014483202e-16	66.6912544721963	109.977075231061	116.038170108517	6.06109487745562	49.3469156363208	40.8078758121846	20.2659245180294	3.25149458763372	89.8074131843838	0.23675	0.36325	0.212	-0.290681132756201	-0.745951793174109	0.105496601735311	0.57695281048551	0.183833333333333	0.408	0.197166666666667	-0.371151930592817	-0.719512184413544	0.323192406637559	0.0887631433903198	0.00950762410952936	0.0107567454435005	0.00914165110318952	0.0350211294376005	0.033266395387505	0.0234941080088496	0.0781129264505578	0.00866353552935397	0.0109921978788186	0.00889862792235755	0.029744402810931	0.0337979193106337	0.0214771668110122	0.130591415197163	2189.21870134131	2621.06094446781	2066.37797577465
303	1.17253422014562e-05	6.67714531766963e-15	9.07449522329556e-15	0.137661262761387	2.78797871084631e-11	0.000353469954254947	0.00789768824323044	0.0785948768365904	1.30906558399575e-08	25.5714790738421	78.6847136477663	80.8886225799652	2.20390893219883	55.3171435061231	12.7633886712083	7.05652875118358	3.09372130707561	50.2177232508565	0.232	0.38775	0.213	-0.305223265436999	-0.817855343072008	0.0970734791669138	0.554710732000288	0.202	0.414333333333333	0.1985	-0.273163839130684	-0.733992523493585	0.32907064571101	-0.101980269503142	0.00944100451663601	0.0108976762855304	0.00915737018550398	0.0336810780170458	0.0289387203587624	0.0245289752235707	0.0833153718915312	0.00897988413954099	0.0110177723140612	0.00892124819376007	0.028842480699931	0.031279789723298	0.0215750105130204	0.078921105918081	2166.72677479256	2670.92394784544	2071.61766472613
304	7.86900814726634e-12	3.57791275546781e-19	6.63194099332132e-19	0.184432143401886	2.13256345103286e-09	2.60210628428882e-05	7.40200795645999e-08	0.0316118821322622	5.7662296958564e-14	54.7224649733689	99.2613921479715	101.022935377317	1.76154322934599	46.3004704039486	17.6883851870225	28.9565505039282	4.61942235940478	76.9469696764097	0.23375	0.373	0.21575	-0.220094898970961	-0.791799274300974	0.0833515569271517	0.443612782914026	0.1985	0.426833333333333	0.198	-0.305607909370809	-0.737104032138923	0.312707319544914	-0.0255229309107791	0.00946574185600063	0.01081637633399	0.00920017882408802	0.0354383760350688	0.0303983321442862	0.0236104257599295	0.0933307657956067	0.00892124819376007	0.0110627533507845	0.00891278401283402	0.0282067810039481	0.0314532806635947	0.0221262282008069	0.0953683765326105	2175.07182526818	2642.13218991261	2085.90401490895
305	2.74215284032237e-09	1.29902447430343e-20	4.80364587041287e-22	0.00155465974258991	4.36309323812926e-15	2.38897484003906e-05	2.69968795142113e-06	0.177405452894829	1.62472783335114e-12	42.7787163305766	106.15628636114	116.168968193102	10.0126818319623	73.3902518625255	17.8509698244416	22.0189713218097	1.81922585575012	69.7957385765342	0.23975	0.371	0.20125	-0.257988102578313	-0.777201167268848	0.0737561564997721	0.671825492405901	0.204	0.417833333333333	0.190333333333333	-0.327373709744818	-0.785380580330069	0.353231515834514	-0.187689488889149	0.00954885118899204	0.0108045300191386	0.00896740909978916	0.034608419064686	0.0320727074254685	0.0245566539338775	0.0762491924389424	0.0090129138633493	0.0110310997650034	0.00878019496877049	0.0279662166871079	0.0289137009872413	0.0221442949220667	0.0889237486916649	2203.16634736803	2637.94301316081	2008.52166512299
306	2.33208169840033e-15	1.17329937157105e-23	4.05079633520401e-23	0.42031131773578	3.4366611753955e-10	4.03842060857756e-06	4.08912311760425e-13	0.614702649538548	5.05348988385616e-18	71.2258137167009	120.679214926276	121.328659531297	0.649444605020108	50.1028458145956	21.2465239972062	52.5998890885585	0.25338351973005	96.7497124529335	0.2415	0.3565	0.19875	-0.288562006698191	-0.755193880477704	0.0949668319275337	0.503425148025384	0.2025	0.428833333333333	0.194666666666667	-0.314822762889382	-0.771690101337851	0.352452398547449	0.0106418896604157	0.00957260112749785	0.0107126679976472	0.00892547201975266	0.0350722389546651	0.0335245526458959	0.0241348069673722	0.0819254850717233	0.00898817382087803	0.0110692780810853	0.00885578851785171	0.0276816197127446	0.0294934835955638	0.0222178538819855	0.206932667045431	2211.2111533965	2605.51119230511	1994.65866047588
307	2.55535320177342e-08	1.59613075066934e-14	1.00444417767228e-15	0.00315590230553103	1.28428937259002e-09	4.27182998133045e-07	0.000466181641029678	0.569073283735798	6.91304176994165e-12	38.2068434870962	76.8498001150947	85.5648705196363	8.71507040454162	47.3580270325401	25.5674598013175	12.2462999638283	0.324235550344383	66.677883794266	0.237	0.382	0.2045	-0.213021443487944	-0.716300749580064	0.135558207804647	0.403413590440738	0.194666666666667	0.417	0.199833333333333	-0.291659417563414	-0.695807882233227	0.349095419862159	-0.240576768038192	0.00951108460509014	0.0108672465935149	0.009021117740205	0.034586403917875	0.0355532137556238	0.0249694344574986	0.0987477850867391	0.00885578851785171	0.0110279784255355	0.0089437118190191	0.02917918075839	0.0337107572067466	0.0214709361451302	0.0799651253626023	2190.38859065228	2660.13895914229	2026.31127435448
308	1.14818109506204e-13	3.30852753745181e-26	7.84609657334136e-26	0.216931483471055	1.39291646112102e-14	2.90520703882579e-06	2.65544162866234e-09	0.0648909211750133	9.63212932613007e-18	63.3183163551003	132.798087546136	134.322642557658	1.52455501152144	71.0043262025574	21.8781663631053	35.4214658079873	3.40774865533785	95.3904014326601	0.246	0.3685	0.2055	-0.214038833278039	-0.757674222378237	0.0772386268022738	0.540886899566948	0.206166666666667	0.428	0.1905	-0.335144155948475	-0.753863760448398	0.371370528707929	-0.00192338475577468	0.00963267326327944	0.0107894430366224	0.00903746163789525	0.0346686490672289	0.0324561894482541	0.0241260817949386	0.0842521855731601	0.00904831045401003	0.0110665818849954	0.00878313421981935	0.0272207132852495	0.0305603111503608	0.022370222344488	0.0799606969532319	2231.59150265911	2632.61010602391	2031.73260659874
309	2.66416958801955e-10	1.32977510174053e-23	6.19050815693335e-23	0.876624551601539	5.53421290019245e-15	1.19158183557926e-08	0.000356831965953559	0.302843853248157	7.14937004689928e-16	47.5427781802791	120.420388996856	120.444491433394	0.0241024365386693	72.9017132531153	32.5005601041448	12.7456822011427	1.06162938849957	86.2858271845678	0.24025	0.379	0.20475	-0.269664978762109	-0.811957783584359	0.081792321446367	0.365409606501686	0.1925	0.414666666666667	0.196333333333333	-0.325593673085519	-0.783934953668546	0.37203581253669	-0.181269318034969	0.00955565926883284	0.0108507312741857	0.0090252116857715	0.0339061930872673	0.0294251582263558	0.0246989404571893	0.0862811131354822	0.00881820590470016	0.0110190662499879	0.00888441017456154	0.0291431495545832	0.0294183047155856	0.0214996796792333	0.0810386875705257	2205.47170671353	2654.28982150083	2027.66890907842
310	2.79002942226395e-10	2.85128740311594e-16	2.77965096649863e-18	0.000365373837627775	2.75847378120032e-10	3.9993212182242e-08	0.000170874744875219	0.218006657102778	5.69606222890323e-14	47.4485535494969	85.3070738687384	98.0085152409956	12.7014413722572	50.5599616914988	30.1497820934383	14.1269859109598	1.51744429853534	76.9731100266456	0.2485	0.375	0.20675	-0.283693468964969	-0.805365743172527	0.113905915471581	0.565675645170267	0.201833333333333	0.4125	0.196666666666667	-0.309346599824109	-0.76488507865406	0.320601936738432	-0.307912088673594	0.00966543249382284	0.0108280248919889	0.0090577723735025	0.0332863306199607	0.0291995411900901	0.024438439410787	0.08864486313691	0.00897711611550837	0.0110105627124876	0.00889010469146213	0.0286015350256505	0.0297733484255418	0.0216790450157288	0.09352647512721	2242.72487263084	2646.25295263193	2038.47482993004
311	4.02339222478656e-09	3.42888112229057e-16	3.88277629482546e-16	0.102962258352232	3.00430288753887e-09	0.000530356180254019	4.53359948524012e-05	0.00455100471050274	1.42084253600824e-12	41.9942615566833	84.9204015848154	87.5794508841427	2.65904929932731	45.5851893274594	12.0057867419873	16.6337943569379	8.04974550503175	70.0839253776851	0.2295	0.372	0.2125	-0.241590443974842	-0.748803461630344	0.110153941379612	0.425410208903964	0.2005	0.412666666666667	0.189333333333333	-0.290929939082371	-0.754128097842317	0.343545540914335	-0.185051069914826	0.00940527004143295	0.0108104779365488	0.00914952085444549	0.0356898104910457	0.0336235289447576	0.0238662704821692	0.0920842395329184	0.00895488525805845	0.0110112246357267	0.00876250545574964	0.0288922468630254	0.0311051118061615	0.0220927677100715	0.0825720030075586	2154.68591887615	2640.04616260199	2069.00080811442
312	9.07011072915374e-07	9.37485976854029e-18	1.13718193243993e-18	0.00638678531884964	3.64943772281524e-14	0.0013543501132113	0.00926905770965359	0.00319751790246787	9.46265376858029e-09	30.8662069636848	92.4513532779165	99.8891550671178	7.43780178920133	69.022948103433	10.2669432142284	6.77023600023495	8.69119002405023	50.934865732199	0.23825	0.3845	0.21325	-0.27952511174442	-0.783494575184784	0.0952754681511042	0.648717702889702	0.211	0.4105	0.189166666666667	-0.303433093487407	-0.757803597807994	0.363314991625315	-0.182663241456454	0.0095283190113257	0.0108806741305292	0.0091612872098669	0.0336224434077932	0.0308076457832777	0.0243548485655411	0.0774142955821696	0.00912585012863378	0.0110025180164065	0.00875954817822174	0.02799503860159	0.0300804226399502	0.021918917114402	0.0762339508941578	2196.2173196562	2664.89673240252	2072.92385533602
313	1.82077918949579e-05	1.43337208363453e-19	1.01901163956074e-20	0.00333105877347056	1.4274291601962e-17	5.45490956927495e-05	0.0107793683742956	0.325560778333766	4.01834132792449e-15	24.6574892607023	101.165375588302	109.782014836383	8.6166392480809	85.1245255756803	16.2830721256178	6.50133238354829	0.966475405773963	82.621163143436	0.23775	0.37925	0.2025	-0.25138563881753	-0.792293710672267	0.0751940878800278	0.649150457608125	0.203666666666667	0.404666666666667	0.1945	-0.35086495519101	-0.650781958727168	0.349419168174511	-0.00572945354681325	0.00952143884341145	0.0108521243566191	0.00898817382087803	0.0343139663333743	0.0311238355297641	0.0248645535293499	0.0805200615271183	0.00900743274746628	0.0109779795862297	0.00885291262980809	0.0283889487219353	0.0354086516822962	0.0214202683782171	0.0830580497134491	2193.88996756026	2654.78308531961	2015.3947552636
314	1.68836969646729e-06	1.19103379821121e-15	2.93559239412721e-15	0.322136137260604	6.06780214398176e-11	0.000203217124610248	8.70149896483685e-05	0.474860044936048	1.02759108738695e-12	29.5836010616986	82.3080615280996	83.2883154002375	0.980253872137837	53.7047143385389	13.8011008308949	15.399420180267	0.51064437297282	70.7799847578278	0.22725	0.37025	0.203	-0.280945470506632	-0.853681849555665	0.0926114095703441	0.567541278649691	0.196333333333333	0.409333333333333	0.197166666666667	-0.332219441675872	-0.776116269819322	0.335975451055168	-0.0500799522456581	0.0093727073234624	0.0108000365344091	0.00899644196246449	0.0355681637134749	0.0271372857144505	0.0244486524951506	0.0963791621152409	0.00888441017456154	0.0109977385359095	0.00889862792235755	0.0289987071148891	0.0295185561146523	0.0214618811220365	0.0908978014699566	2143.72829867041	2636.35440334528	2018.13314496341
315	1.47437968773358e-09	7.07460300987161e-17	2.07285541393744e-16	0.408893303547557	4.25038969975376e-09	2.08187066906754e-08	9.58455453990634e-05	0.840255311837747	2.0132461914814e-11	44.047698685943	88.226251572225	88.9082678095219	0.682016237296921	44.8605691235789	31.4166581301361	15.2168275015865	0.0406292214593122	64.3693011536215	0.2405	0.38425	0.206	-0.234423646039403	-0.813301919878052	0.11702920905475	0.392849680283021	0.1935	0.423333333333333	0.207666666666667	-0.302121131173536	-0.701383985341126	0.325018351225151	0.00615399100930336	0.00955905658427602	0.0108793450549384	0.00904560177410701	0.0339102838691238	0.0292189331491606	0.0249317023049807	0.108449938188479	0.00883560461736927	0.0110508901088197	0.00907258325917202	0.028856054426705	0.0328587389912465	0.0212877314154681	0.140547415417541	2206.62233144063	2664.4257130184	2034.43407992503
316	6.41127654627591e-13	1.12941966511891e-24	2.40965908288234e-26	0.000793013798197101	7.70924000807209e-16	3.41070548675772e-06	1.81155155008768e-08	0.0510765856886623	2.46019135424759e-18	59.8235432826405	125.515228652002	136.772741855522	11.2575132035199	76.9491985728819	21.5704268935351	31.6867367920258	3.80576018711508	98.2655122378497	0.23825	0.37625	0.211	-0.294402063581179	-0.786159200600905	0.0901241016771347	0.603102274072103	0.199166666666667	0.432666666666667	0.195	-0.274719531949022	-0.733948757550428	0.371786796081569	-0.254347990504274	0.0095283190113257	0.0108352051011872	0.00912585012863378	0.0339782888133042	0.0308128558787899	0.0241228733335146	0.0779429281894339	0.00893249951310122	0.0110812683554408	0.00886153278963018	0.028141579842711	0.031821732117878	0.0222039817089101	0.0753701830905018	2196.2173196562	2648.79375332461	2061.11434268517
317	2.84538684794138e-11	3.93374784380363e-20	1.89711828921037e-20	0.0314876919443412	1.67228912881559e-11	3.85802822992822e-07	4.91443929427319e-05	0.0183447812798203	1.37880159078009e-13	52.1044780488592	103.854303851585	108.48047859806	4.62617474647413	56.3760005492004	25.7640767094308	16.4808327691335	5.56292098511403	75.084131422234	0.242	0.38825	0.2125	-0.278915261420599	-0.824979853943208	0.0922861632449811	0.510477579561236	0.199166666666667	0.429	0.193166666666667	-0.348494271498266	-0.757390651511431	0.33514617297037	-0.16883809556428	0.00957934663434675	0.0109002466228163	0.00914952085444549	0.0330639164522098	0.0278240044614346	0.024579711684496	0.0866080931972578	0.00893249951310122	0.0110698134756279	0.00882981515070251	0.027608772833312	0.0307016424350596	0.0224320268062113	0.104377444500969	2213.4973717412	2671.83540181398	2069.00080811442
318	8.33377900540887e-07	5.93535176579207e-16	7.19713118362274e-16	0.113703820370793	2.90650557424388e-11	0.00290910533873838	1.2381772331071e-06	0.798838283418463	2.829822666195e-11	31.0408506235835	83.7697395182404	86.2717118250803	2.50197230683989	55.2308612014967	8.86361721308458	23.5169562511837	0.0649489660227118	63.6326404245336	0.22725	0.375	0.20175	-0.269521497221118	-0.83640979531412	0.0800508928455586	0.573095401950874	0.202333333333333	0.4235	0.199666666666667	-0.307566035481088	-0.70298006563758	0.319489442077731	0.0504875892851856	0.0093727073234624	0.0108280248919889	0.00897573120282201	0.0353834313612606	0.0286642022444026	0.024732799458868	0.0912925728085295	0.00898541299001211	0.0110514678876263	0.00894091239201264	0.0280257199626786	0.0326892214850426	0.0218593519799104	0.134342796195703	2143.72829867041	2646.25295263193	2011.27555677596
319	2.94564468711154e-11	8.38187306351404e-27	1.13361449115179e-26	0.0997379077378512	8.02577793528725e-18	6.43989205762217e-07	7.66432436570499e-07	0.192897199225061	9.17717895427339e-19	52.0339148065541	135.627185336976	138.336914749576	2.7097294125997	86.3029999430219	24.775861236194	24.4404308316225	1.69535015983274	100.340057439994	0.244	0.37325	0.2075	-0.242379971436699	-0.787676571991433	0.067673044725467	0.536560256410916	0.201833333333333	0.422666666666667	0.196833333333333	-0.331836167714612	-0.748281526934822	0.382549241319685	-0.125031961005364	0.00960615110590786	0.0108178432053625	0.00906989561699867	0.0342410757454153	0.0305960294445273	0.0241691666128984	0.0822398978785331	0.00897711611550837	0.0110485661144046	0.00889294823864947	0.0278648804296474	0.0306789410670321	0.0216649701204393	0.0779871736832685	2222.58780647548	2642.65102359926	2042.50186076977
320	2.16980013683208e-06	3.70873010229445e-14	6.29315128542145e-14	0.193890634250015	1.09257218113482e-09	2.12935143083485e-05	0.0176035125306927	0.0952311956493514	4.62721622759458e-10	29.065279326358	75.0724503490201	76.7602548728391	1.68780452381907	47.6949755464811	18.0699547820604	5.63518252056565	2.78364523103482	57.5592351857789	0.2375	0.3805	0.2025	-0.286249240525247	-0.807666290824144	0.0832918341208964	0.558160314379413	0.201666666666667	0.404166666666667	0.189	-0.343614733528189	-0.741994942576491	0.307369263910449	0.0811969173275253	0.00951799196708753	0.0108590438997735	0.00898817382087803	0.0338682531040912	0.0300845707323162	0.0249499062703826	0.0833337060300121	0.00897434568931835	0.0109758015753393	0.00875658831506082	0.0286676948587631	0.0317101488591907	0.0219926692869234	0.140468625378498	2192.72422275881	2657.23348082583	2015.3947552636
321	0.000363557258397663	2.63550677245312e-10	4.96444327679928e-10	0.274894219764212	6.95079748964481e-08	0.00175500051462618	0.00546803657151802	0.456237154144859	1.39689623592665e-05	18.4009272095645	56.2134959912219	57.4056563466584	1.1921603554365	39.0047291370938	9.78961659908055	7.71775449866254	0.555110200102717	34.4856993611948	0.2275	0.39	0.20325	-0.278663867785835	-0.778328205652772	0.132914902047066	0.568317459609908	0.201333333333333	0.417833333333333	0.197166666666667	-0.346204368531799	-0.777477840366791	0.346607766779131	0.0723743809334891	0.00937634432582647	0.0109091477555479	0.00900056797440756	0.0342653770646089	0.0327417743756459	0.0254373461680257	0.0937032412526782	0.00896879762155995	0.0110310997650034	0.00889862792235755	0.0279876396757141	0.0290475926529228	0.0216962645572536	0.184285839197244	2144.95149188756	2674.99234740724	2019.50002129769
322	3.75897746854393e-10	1.08582833624377e-18	1.49886292553332e-18	0.124517302544998	1.10094518972499e-10	0.101797732032449	4.15751238189222e-10	0.0974635309049878	1.0729580376252e-13	46.8399704143776	96.9487177626834	99.308277797918	2.35956003523461	52.4683073835404	2.67715050908919	39.0374590982028	2.74656630420213	75.6203478034912	0.22	0.35925	0.206	-0.34207872704032	-0.801416755174864	0.0927667943752255	0.566082859571479	0.206333333333333	0.4215	0.1925	-0.302426961341208	-0.790196838777982	0.347478788263705	-0.145107644986582	0.00926514551751511	0.0107309037316271	0.00904560177410701	0.0361923897100497	0.0315029862268375	0.023708917489738	0.0807902572496605	0.00905101678801298	0.0110444495078961	0.00881820590470016	0.0278400712637246	0.0282769300935677	0.0221476025872803	0.0826275985717093	2107.63184572552	2611.94180244144	2034.43407992503
323	2.95822711224345e-10	1.78080399621013e-16	1.98840555262915e-17	0.00594030237880355	1.9079389478034e-09	3.61396153385751e-08	8.34213419987272e-06	0.894965431102556	5.25829441539837e-14	47.3290561469839	86.2933972558822	93.8617204341572	7.56832317827502	46.5326642871732	30.3462974036138	19.8578070140484	0.017430295698432	77.1438336092465	0.2375	0.3825	0.20325	-0.30649240403496	-0.78248297801463	0.115586421088563	0.540118327930037	0.1915	0.427166666666667	0.202166666666667	-0.29504186494924	-0.7029710014525	0.322163571114977	-0.117640374406832	0.00951799196708753	0.0108699564385736	0.00900056797440756	0.0335018754658954	0.0317265501845916	0.025061701764734	0.0851617921325369	0.00880071595386707	0.0110638536327258	0.00898264976363689	0.0289115956528797	0.0334494262795035	0.021802549928614	0.0890913644906222	2192.72422275881	2661.0989772304	2019.50002129769
324	8.31706359771407e-10	5.84823500292366e-20	9.13329752303245e-20	0.142008333046048	2.94588942080977e-12	5.20093703013959e-07	2.30023047461687e-06	0.813623934793071	1.61054331011967e-14	45.2178408804612	103.029948015908	105.1860088541	2.15606083819148	59.9681679736386	25.1878296443247	22.326395495922	0.0555797236647777	79.6670769317318	0.239	0.36725	0.19875	-0.282227866779905	-0.836844316392333	0.0696525156175635	0.482790375532294	0.196833333333333	0.414333333333333	0.196833333333333	-0.301091671293053	-0.763420163002473	0.324835367697917	-0.210815265530359	0.00953860537480444	0.01078178288462	0.00892547201975266	0.0346483227029531	0.0280975990790996	0.0245531214758781	0.0857575914234331	0.00889294823864947	0.0110177723140612	0.00889294823864947	0.0290286128267503	0.0302436230737406	0.0217109821096302	0.0915177367825426	2199.69801895105	2629.90338466898	1994.65866047588
325	3.57749200622302e-12	2.40092885258123e-26	1.09036062706944e-25	0.671002683853888	6.45839394684452e-16	0.00013403540257088	1.3698675655728e-09	0.0587557102697504	2.97957232030476e-18	56.3269144149235	133.45894061662	133.639372110083	0.180431493463402	77.3124576951595	14.5841755079546	36.7112481176428	3.57216358845653	97.8622951331435	0.23025	0.359	0.20775	-0.271101834342268	-0.764798664453979	0.0538318768264921	0.437165466496822	0.198333333333333	0.419333333333333	0.192333333333333	-0.396817884596231	-0.785913500442382	0.358303160463117	0.0485594756567073	0.00941603948854426	0.0107292617886444	0.00907392620745889	0.0361813489866714	0.0330086814465484	0.0234130268980352	0.076541832154854	0.00891842925078524	0.0110366366307179	0.00881529726350922	0.0275681833948094	0.029153718043132	0.0220217315317388	0.169150617836042	2158.31297155744	2611.36263851478	2043.84116202271
326	4.89360272166566e-06	9.68242829108008e-12	6.57278332342493e-13	0.00363041020216779	5.41067360330837e-09	0.00189379324572986	9.77744156140442e-06	0.943091518868167	4.21281159041232e-09	27.3829016652162	63.2790977044569	71.7391018917915	8.46000418733456	44.3562002265753	9.64973090796411	19.5544169341829	0.00509578746823536	52.7186767218826	0.23375	0.36175	0.20075	-0.308162129776177	-0.808205047546315	0.118074592404951	0.529519638939098	0.2075	0.405666666666667	0.200166666666667	-0.344626626824535	-0.75120642605063	0.323344820793885	-0.214682873305876	0.00946574185600063	0.0107471493596991	0.00895906530702773	0.0351760304270634	0.0304416105080692	0.0242952700483262	0.0931295018305556	0.00906989561699867	0.0109823001493037	0.00894930338778804	0.0280916924266337	0.0298030920129164	0.0211919698098118	0.0963101005244202	2175.07182526818	2617.67376275485	2005.76155256455
327	8.47123493137417e-05	1.06576776165038e-11	1.9561690186103e-12	0.011925060539008	9.70275073815589e-10	0.0762899187725587	0.0038689686863208	0.00859898902450348	1.90692244950906e-07	21.4542756685187	63.0746250959346	69.3966020486987	6.32197695276409	47.94232638018	3.14221964990065	8.34431094084539	6.9042749629607	44.2555287215305	0.2285	0.3805	0.2085	-0.327174273796536	-0.842561406500766	0.105800355709206	0.597531464945455	0.2135	0.409333333333333	0.187166666666667	-0.256232844551122	-0.741390493743777	0.305019808391471	-0.217064157350012	0.0093908449558329	0.0108590438997735	0.00908598660445238	0.0341804976574271	0.0276028069336564	0.0245447056575355	0.0860578039699229	0.00916519914883026	0.0109977385359095	0.00872385841417621	0.0282808046513598	0.0309477053552366	0.0223213346574647	0.0845684005195219	2149.83005049831	2657.23348082583	2047.84995760484
328	3.99215218871805e-12	6.6139360737881e-25	7.50315364095483e-26	0.00523769724258002	3.96809383343583e-16	2.31673446736631e-05	5.42884786788637e-06	0.000904687373272792	6.9472671803894e-19	56.1037417117841	126.619944759921	134.415428963541	7.79548420361971	78.3116872517567	17.9094046769587	20.6797012873321	11.013130240508	100.92529538599	0.23875	0.37325	0.21775	-0.281805583718366	-0.822089614755641	0.0767541709080796	0.600681308794796	0.203	0.418666666666667	0.1905	-0.297963217321312	-0.663803497997483	0.342337144035873	-0.0979476691879411	0.0095351810989249	0.0108178432053625	0.00923093027743647	0.0342779488906927	0.0278696061056381	0.0234614828576413	0.0798843609967042	0.00899644196246449	0.0110341887379633	0.00878313421981935	0.0283022776659872	0.0353033763639281	0.0222227799251007	0.0804804264159564	2198.53916171054	2642.65102359926	2096.18169962965
329	2.6419490621512e-11	2.01674247016383e-16	5.14423271741667e-17	0.0158252936590052	5.23817018785402e-08	2.70687484327634e-06	1.9432038967947e-05	0.00689152116728364	4.32776304899091e-13	52.2556339543589	86.0327399333037	91.8549227497424	5.82218281643873	39.5992887953835	22.0138685152433	18.2441642272352	7.30102692276523	72.6352038743676	0.231	0.37975	0.223	-0.321714313482179	-0.703971656888916	0.130613744655039	0.481852575575568	0.192	0.4225	0.2005	-0.338431284044315	-0.740215633894151	0.330688255702607	-0.0667662705833409	0.00942676678219966	0.0108549013441669	0.00931014712127096	0.0340700274088717	0.0350222978238209	0.0235020115927171	0.0754473398316036	0.00880947236795149	0.0110479818949877	0.00895488525805845	0.0286525125269199	0.0316389373489039	0.021711138985648	0.0986545612498884	2161.92732920705	2655.76642742577	2122.71528684347
330	2.57543652906213e-06	7.94332600484897e-19	1.77437145343454e-19	0.0128310779484183	1.91516006418112e-15	0.0170751746591589	0.000150613630108379	0.019914377596424	8.03220537104908e-14	28.7110199584858	97.6001471316631	103.792399460865	6.19225232920144	75.0813795023787	5.68863055142538	14.3645206760102	5.4193846244616	76.2390982353578	0.22825	0.376	0.21	-0.245530145843643	-0.817469790849777	0.0575425594244309	0.632553674198841	0.208166666666667	0.413833333333333	0.191	-0.293824243184441	-0.790411420893602	0.346489824116128	-0.25252808617576	0.0093872268942634	0.010833775211932	0.00910996683571757	0.035492421779243	0.0294353595149789	0.0240792164755368	0.081956652871106	0.00908063223121811	0.011015821664372	0.00879193659409218	0.0281521832396988	0.0282480997272331	0.0219961217757997	0.0819267914122975	2148.61254078674	2648.28772482006	2055.8266824689
331	4.25044843754994e-08	9.86403427076681e-19	9.92622693627663e-19	0.0819291497988902	6.74576691103232e-13	3.67774354295714e-05	0.00162576130146436	0.0159031353049576	2.65934063427637e-13	37.1628351069958	97.1488631545144	100.175073877894	3.02621072337934	63.012238770898	17.030848323433	9.93034419850665	5.81355268689185	73.6784823062253	0.23925	0.3825	0.20775	-0.246010391660798	-0.76358959284323	0.0665375891132015	0.570295948633987	0.204333333333333	0.414	0.188166666666667	-0.294661039428855	-0.800598722027923	0.331927015590432	-0.161372032775658	0.00954202514521608	0.0108699564385736	0.00907392620745889	0.0340206581113733	0.0324051852620423	0.0245918422982254	0.0780709263809482	0.00901838548463559	0.0110164731806813	0.00874175012275663	0.0284571204678862	0.028109678449313	0.0222861477299889	0.0862419007408717	2200.85550165115	2661.0989772304	2043.84116202271
332	1.58704040552354e-10	7.76071841304873e-20	1.4026000496741e-19	0.174450537961779	2.3334111956259e-11	5.98057449590571e-08	0.390867540804717	0.00176301659156792	8.92652147008646e-19	48.5999512779817	102.441616992204	104.285893521017	1.84427652881277	55.6859422430352	29.3696903412001	0.736241454520496	9.7812370674601	100.398285979804	0.245	0.39625	0.213	-0.219734522335228	-0.794004264888788	0.0824174727352619	0.585166020622766	0.199166666666667	0.404833333333333	0.1875	-0.321997253664328	-0.714367872742037	0.312994393847815	0.139271386027581	0.0096194473273386	0.0109397352643392	0.00915737018550398	0.0328830272863233	0.0297035381299671	0.0249014560631369	0.0862735413243446	0.00893249951310122	0.0109787029624244	0.00872983275842069	0.0290936618291421	0.033528236032613	0.0221023730782899	0.139243304654808	2227.10046686266	2685.84738050526	2071.61766472613
333	9.86832029061467e-08	1.36378566969359e-22	5.52428795577343e-25	0.00012847162443117	1.23532468914996e-19	0.00157869376955229	0.000343194969131906	0.0041186264612609	1.67096150428989e-17	35.4329913851398	115.604209850673	130.268285956692	14.6640761060189	94.8352945715524	9.98443045876047	12.818575232568	8.23076063282315	94.2286791027383	0.23125	0.37775	0.2105	-0.293102077733763	-0.82026262144365	0.0533198514871562	0.701731855891518	0.204666666666667	0.4135	0.187166666666667	-0.310713905058768	-0.738929645540186	0.356257519717762	-0.260999315513735	0.0094303332041965	0.0108437199281861	0.0091179187988055	0.0345365249053399	0.0289921976300108	0.0241108994380702	0.0710773105484747	0.0090238476285963	0.0110145147313617	0.00872385841417621	0.0282960983282369	0.0317904546793232	0.0222093027516651	0.0835264248388152	2163.12929896922	2651.80756382106	2058.47352118845
334	7.61337179705402e-12	3.59135532931992e-20	4.2673091827583e-20	0.0979767015700629	1.38474824732778e-10	1.22224060238342e-07	9.73005863341413e-06	0.0490837576536274	9.30574091063791e-15	54.7897020961827	104.043572900424	106.781746302884	2.73817340246023	51.9920442067014	27.9855607647769	19.5636976330188	3.87248633839044	80.8350662584086	0.23075	0.36925	0.212	-0.240049049380372	-0.826256774423076	0.0652068146192639	0.447035563812674	0.187	0.413333333333333	0.195833333333333	-0.327237966369361	-0.790651211675957	0.300783652348057	-0.216114629203698	0.00942319569246703	0.0107940017596345	0.00914165110318952	0.0357770164434673	0.0284745417659325	0.0236418583389404	0.0901239593035237	0.00872086731715267	0.0110138593141978	0.00887584980716461	0.0297032089177726	0.0294872020279153	0.0218536806947916	0.114620891658305	2160.72395209606	2634.22124468787	2066.37797577465
335	8.77677282874442e-08	6.57999635508163e-16	4.42117856363557e-16	0.0527776696752038	1.64800113632162e-10	3.94471323108814e-05	0.00356272323236294	0.0147233843867227	1.34662403786219e-11	35.6738555558186	83.5534285005779	87.3043733482773	3.75094484769943	51.6305177924587	16.8978069230743	8.49424123233075	5.94926972151552	65.2385700493306	0.22975	0.37975	0.21075	-0.332364163709723	-0.834775043575418	0.114504068018398	0.607034247267145	0.1955	0.408833333333333	0.190833333333333	-0.316039245010737	-0.723031865641286	0.33224627350468	-0.0592145210427007	0.00940886454977741	0.0108549013441669	0.00912188703951002	0.0340437420311522	0.0279808071451914	0.0243580384553238	0.0856047676225972	0.00887013047295831	0.0109956705948459	0.00878900502991203	0.0292771302533197	0.0330955898225284	0.0219096596649574	0.0888562041112666	2155.8963487869	2655.76642742577	2059.79468343497
336	1.18962616209683e-07	6.92861442570848e-15	2.19292010435005e-14	0.525832373885655	6.53817930123697e-09	0.000553402837457592	0.00759807989050751	0.00149592788722073	4.23285902631903e-10	35.0488739344437	78.6069188145993	79.0093577416628	0.402438927063486	43.9604838072191	11.926525793675	7.12584024080024	10.0836245034952	57.7536581192456	0.235	0.3835	0.21375	-0.278752553854412	-0.785991080610496	0.117827088337084	0.431028979190322	0.205833333333333	0.410166666666667	0.187833333333333	-0.277471449947704	-0.737057366396226	0.342612119592259	-0.0988689758939847	0.00948327297050531	0.0108753396041573	0.00916910600890301	0.033987568548739	0.0308378995673063	0.0243133653261318	0.0916030345767981	0.00904289074619587	0.0110011589780596	0.00873579665415253	0.0286893215199751	0.0317316980174473	0.0221210735212178	0.0759598302063297	2180.99068112384	2663.00631406768	2075.53176753905
337	2.43812582328707e-12	2.87353960677797e-20	9.11608435742835e-21	0.0189274539049659	8.90750737089985e-11	1.28229324894276e-07	2.87880166448288e-05	0.00844956414146588	1.25852652376281e-18	57.1070734554596	104.506978622318	110.015184404263	5.50820578194543	52.9081109488034	27.8927502148435	17.496215459727	6.93562269218273	99.6759088059533	0.242	0.37375	0.2115	-0.264763132320334	-0.765533470399662	0.0657007233548979	0.570357972498668	0.1975	0.4155	0.19	-0.339925617046757	-0.777941089999409	0.300656852386154	-0.018977028028271	0.00957934663434675	0.0108207676833314	0.00913376087895326	0.0341468693282493	0.0317824150248242	0.0238924433827496	0.0748632824988682	0.00890429774092991	0.0110222783629409	0.00877430876178423	0.0284991193720358	0.0298971642547367	0.0223515507080426	0.116373958541912	2213.4973717412	2643.68548523505	2063.74915741376
338	2.38599158206257e-09	8.92472221475157e-21	1.25622629197782e-22	0.000522733011071329	1.28212658028152e-15	2.05046068397933e-05	1.28673773206084e-05	0.06809591873532	1.38688387929175e-12	43.0633148531197	106.935747381183	118.968518603506	12.0327712223225	75.9052037503861	18.141840999675	19.0300831477343	3.3283315847857	70.1359067083681	0.23775	0.3625	0.20875	-0.277702576854818	-0.803551659713562	0.0700984378915213	0.666433820546841	0.201833333333333	0.405833333333333	0.193833333333333	-0.312274057591419	-0.748645652656474	0.338664737660294	-0.203469712484465	0.00952143884341145	0.0107519615577191	0.0090899963017805	0.0351400597412667	0.0298701805908772	0.0235767895123522	0.076092141025448	0.00897711611550837	0.0109830156496668	0.00884138400629022	0.028913165215479	0.0309115721031184	0.0215613249893684	0.0863288409699694	2193.88996756026	2619.37222176811	2049.1831912174
339	2.12157656002305e-13	8.84423059978358e-26	8.73707789096739e-26	0.068094685429677	8.46504535951764e-15	0.000367905840091211	4.32590639317225e-10	0.0105655940309808	5.78389720178081e-18	62.071067042838	130.770967218559	134.099328589618	3.32836137105915	72.0282615467804	12.6885276891917	38.9599462465449	6.5369567516409	96.4653028457707	0.227	0.3645	0.2145	-0.241630069932355	-0.820313210374614	0.042665694336519	0.443080928685545	0.197333333333333	0.426833333333333	0.1935	-0.271813784025722	-0.72939092164753	0.32527591544499	-0.248766019393227	0.00936906557212871	0.0107646557728036	0.00918079618057468	0.0364659504289419	0.0289851663101892	0.0231462502179791	0.0819543884953051	0.00890146406360674	0.0110627533507845	0.00883560461736927	0.0286201976213009	0.0323538455881311	0.0223842954334463	0.0864131954248678	2142.50368182313	2623.85386953611	2079.43248232893
340	7.38812401987584e-12	1.26632992788113e-20	9.45564334295442e-21	0.0534625841541734	3.11424971843889e-11	0.000969161165758243	4.08011176118063e-09	0.0157022041028424	2.4385789116885e-17	54.8508433775787	106.209224412974	109.938624752242	3.72940033926716	55.0877813746629	10.8855744639386	34.5851301665771	5.83591916127443	93.4310572643584	0.23925	0.36075	0.20675	-0.325090319587053	-0.843315402130843	0.0939365652561468	0.614645074201937	0.211166666666667	0.419333333333333	0.187166666666667	-0.265958167770631	-0.704798825287946	0.325255875641288	-0.0355174635499682	0.00954202514521608	0.0107406889886066	0.0090577723735025	0.0345098934472362	0.0270013337030131	0.0237269298073353	0.0831691015535876	0.00912848932937406	0.0110366366307179	0.00872385841417621	0.0278778281593749	0.0329880688907238	0.022583809505909	0.077825932029717	2200.85550165115	2615.39399027785	2038.47482993004
341	4.17907669831532e-10	7.02801910038055e-16	2.55151799505233e-15	0.679268696122519	1.83360222346837e-07	0.000126008690554319	2.53265958892217e-08	0.329976465487242	4.20129636731089e-13	46.6236409513549	83.415223738335	83.5861739561988	0.170950217863719	36.9625330048439	14.7005648141094	31.0361587844818	0.94899020379853	72.6987712772985	0.2295	0.35925	0.20175	-0.269229546241559	-0.794826702131456	0.0871931872635802	0.310672423923347	0.1975	0.414666666666667	0.193833333333333	-0.269411402973223	-0.773611180940483	0.303711788667693	-0.183358979780094	0.00940527004143295	0.0107309037316271	0.00897573120282201	0.0362606767261348	0.0316052290521821	0.0240068874820732	0.090034097969026	0.00890429774092991	0.0110190662499879	0.00884138400629022	0.0292576810670649	0.0298421955995996	0.022030539098534	0.0918016018405261	2154.68591887615	2611.94180244144	2011.27555677596
342	0.000779579837737937	9.33667349714897e-07	1.40764375630025e-06	0.247811453099092	0.000129365190783971	0.191546483290476	0.0023771144430751	0.0503871080190491	1.50753995756822e-05	16.792802771095	38.4106772037558	39.7462769608392	1.3355997570834	22.9534741897442	1.70568265628935	9.23284932932802	3.82852991971595	34.3090986720863	0.2235	0.38	0.21225	-0.228780366584791	-0.752303296354918	0.120407404546348	0.491588642091461	0.2125	0.410333333333333	0.196166666666667	-0.296583357492152	-0.748108819448365	0.283909230243511	0.14452943615992	0.0093175792801468	0.0108562852516288	0.00914558853463365	0.0358678682131098	0.0339210661643462	0.0242681664952829	0.0968756869478326	0.00914952085444549	0.0110018391497414	0.00888155920008926	0.0279478704018674	0.0299072489359008	0.0217892608373122	0.138478270903135	2125.20893988398	2656.25650625643	2067.6901395526
343	1.71019839193439e-11	3.32432241785231e-18	3.13875233434015e-18	0.0765223850711244	4.7895026743355e-09	8.19469892255313e-06	2.78271251209051e-08	0.163316403185632	2.00411844618162e-14	53.1416579840443	94.6154604726253	97.7527178340024	3.13725736137712	44.6110598499581	19.8918954101391	30.8534203018226	1.94324709256398	79.2012352539918	0.23825	0.36575	0.20775	-0.311439637547951	-0.782813590501057	0.0987781936653773	0.572448929706578	0.200666666666667	0.421166666666667	0.196333333333333	-0.305834597254498	-0.729265447529678	0.322457920655759	0.0587087749988066	0.0095283190113257	0.0107724877347806	0.00907392620745889	0.0344509037974297	0.0312841005645081	0.0238990195783324	0.0795876109385835	0.00895767256192372	0.0110432617279758	0.00888441017456154	0.0282998445420657	0.0318221503289654	0.0219958813732523	0.152637857317777	2196.2173196562	2626.61981301229	2043.84116202271
344	4.38883956682457e-08	7.90567699757473e-13	5.78520832370389e-13	0.0648098667790961	4.83405544953278e-07	9.01721830884903e-05	0.000783674170530788	0.0147259688730762	1.08969027003105e-09	37.0970716818047	68.6030656183211	72.012876674562	3.40981105624087	34.9158049927573	15.3320799198591	11.2795057668209	5.94896031869212	55.6867528390988	0.23425	0.38225	0.2085	-0.223835643753126	-0.805490566871069	0.11879489856743	0.41978582776845	0.201333333333333	0.415833333333333	0.188666666666667	-0.255477328737055	-0.688472160003196	0.296824564676386	-0.107748226030856	0.00947276809690329	0.0108686030388458	0.00908598660445238	0.0347215953046096	0.029992999121134	0.0246498226923102	0.110494594758539	0.00896879762155995	0.0110235541221447	0.00875066082134274	0.0289800437774242	0.0345002607140569	0.0224785564602907	0.0864918559158511	2177.44354772192	2660.61949754472	2047.84995760484
345	5.70951906482944e-06	6.54238652424326e-15	1.51083775013144e-14	0.299684857054144	9.66045279632137e-11	0.00153567655100304	0.00101205414237438	0.0519913312222495	2.26892773629491e-10	27.0635375955753	78.7276157542146	79.8032117410767	1.07559598686203	52.7396741455013	10.0353105462691	10.8053824711824	3.77604769912614	59.113089614383	0.22225	0.38	0.21025	-0.26883631515374	-0.764579143240515	0.0871089616257303	0.558981729830016	0.196	0.412833333333333	0.194333333333333	-0.303812134012586	-0.689326386049612	0.331042128244049	0.190145358119484	0.00929896252826362	0.0108562852516288	0.0091139453997912	0.0355440456045427	0.0334417848565943	0.0243460531275829	0.0826157079251866	0.00887870574508773	0.0110118852572832	0.00885003423707746	0.0291530076137418	0.0344095431831281	0.0218042445337102	0.138757492748883	2118.9639831877	2656.25650625643	2057.15085463707
346	1.13601531790192e-16	8.50075791177945e-29	1.92497434394324e-29	0.0109828547325673	2.95150646732509e-15	1.65375455977065e-11	3.09878601481573e-07	0.0758727303147001	1.84983274284212e-22	77.3497974707279	145.074878811145	151.542968155882	6.46808934473665	74.1931706851537	45.3430304720878	26.1871445674042	3.15116596833286	118.161080758452	0.248	0.36925	0.208	-0.325671561648146	-0.825526508383052	0.0891501921714617	0.638060909898544	0.191333333333333	0.420333333333333	0.1935	-0.293337548075783	-0.761391540761108	0.359585793882727	-0.198817535647554	0.00965891543205871	0.0107940017596345	0.00907795156421872	0.0331891091617851	0.0277362669630599	0.0240145319762354	0.0762636602125356	0.00879779205351848	0.0110402696927455	0.00883560461736927	0.0292938319788686	0.0311032947616086	0.0219650063428071	0.0810147029272853	2240.50893729177	2634.22124468787	2045.17894434895
347	1.02288496229128e-07	3.61675216749192e-15	9.00846504181452e-15	0.334906148643867	3.06282218707276e-09	2.19180244984282e-05	0.00126551543570028	0.0489094844528827	4.94405702271799e-11	35.3592519727026	79.9743316817985	80.9041653552995	0.92983367350098	45.5449133825969	18.0149212529668	10.3921592905936	3.87845711116461	62.423886301504	0.23125	0.378	0.20875	-0.273552912197679	-0.777310859087202	0.0892819446113619	0.416499817044215	0.195833333333333	0.410166666666667	0.192666666666667	-0.298667978599397	-0.739362623865484	0.316572974620007	-0.0964723430958168	0.0094303332041965	0.0108451283258522	0.0090899963017805	0.0347528867970433	0.0320620749587457	0.0243694683218917	0.0853851664602318	0.00887584980716461	0.0110011589780596	0.00882111201151368	0.0293602972214853	0.0320271814015546	0.0218986273858263	0.0914499717210805	2163.12929896922	2652.30614141665	2049.1831912174
348	1.30433018680695e-05	6.92896275050939e-14	2.44512222560356e-14	0.0249998109159536	6.93709607965294e-11	0.00987880150947276	4.43480377968305e-05	0.280008993274965	6.78308087832691e-09	25.3503630043779	73.7534065100117	78.777305794858	5.02389928484627	53.4269427904801	6.65662185207475	16.6755877437026	1.16704622841462	51.6694715037985	0.2275	0.37375	0.2055	-0.300220594672596	-0.764696506779503	0.121950901753298	0.591314902319423	0.205833333333333	0.4145	0.196666666666667	-0.329974712783501	-0.752961649518393	0.367489742163264	-0.111833522118073	0.00937634432582647	0.0108207676833314	0.00903746163789525	0.0350651905978059	0.0334236095598135	0.0244916525959596	0.0849366794997756	0.00904289074619587	0.0110184199315916	0.00889010469146213	0.0279507580222897	0.0301207720603485	0.0214985945009908	0.0792096147550027	2144.95149188756	2643.68548523505	2031.73260659874
349	5.35830788769689e-11	8.79265475079378e-24	2.65546773289995e-27	7.46541382703184e-06	1.01541452145862e-18	1.59496375149636e-07	0.000350563075956737	0.0154965082345167	1.43986470499754e-17	50.8144311011602	121.275583836839	141.345699486519	20.0701156496798	90.531268385359	27.4706540255902	12.7788355819339	5.85912359974282	94.5426561523012	0.23375	0.376	0.21025	-0.288874307928429	-0.806697091800146	0.0700953766681195	0.725786280432315	0.190166666666667	0.411666666666667	0.1905	-0.310206823049458	-0.705543870408325	0.344213573139045	-0.225476898964374	0.00946574185600063	0.010833775211932	0.0091139453997912	0.0344704025885178	0.0298107939630664	0.0241056729210884	0.071113218204193	0.00877725315028625	0.0110072335628197	0.00878313421981935	0.0296810357615651	0.0345383768094414	0.0219699164689988	0.0872780955692466	2175.07182526818	2648.28772482006	2057.15085463707
350	1.0789345462315e-09	1.41223037322537e-19	6.21628755284324e-21	0.00192443273452472	1.4867820192967e-13	9.1682568683497e-06	3.48450915903867e-05	0.0306676281744754	7.46978763437519e-12	44.686004070958	101.196292675784	110.816545169881	9.62025249409635	66.1305410989225	19.677330482089	17.1333478440574	4.67147219213439	66.5108072600279	0.23875	0.375	0.205	-0.338200215636828	-0.790591007710989	0.110244196445249	0.594235755985507	0.201333333333333	0.416333333333333	0.1875	-0.266309656798831	-0.677703651811556	0.349714431722122	-0.165251076658306	0.0095351810989249	0.0108280248919889	0.00902930031243097	0.0334586583658345	0.0309639134936137	0.024564048726398	0.0786371721747383	0.00896879762155995	0.0110254580316125	0.00872983275842069	0.0288584677239623	0.0351266190708455	0.0223205341974174	0.0755320718468778	2198.53916171054	2646.25295263193	2029.02500843428
351	1.0136930730213e-11	4.98545315322751e-21	1.0283854330066e-20	0.203319100343325	2.4844121187493e-11	4.80213270568877e-06	0.000453774280640106	0.000216823890538466	2.48653093981306e-14	54.2068208130004	108.144473116205	109.762843956501	1.61837084029685	55.5560231435011	20.9146287691328	12.2966407509593	13.6793651967528	78.7415044520713	0.24225	0.38275	0.21725	-0.320535547546445	-0.733994279176421	0.0771652912031489	0.463943724613187	0.2035	0.417833333333333	0.187	-0.310038413339118	-0.772257114149844	0.324863619533352	-0.0942827487744252	0.00958271271308238	0.0108713067938359	0.00922327236541149	0.0329019413270024	0.0330689563569618	0.0239390986241775	0.0683670243811216	0.00900468862363404	0.0110310997650034	0.00872086731715267	0.0281840266943731	0.0300157875721981	0.0225447773554812	0.0940391411803614	2214.63843612376	2661.57739846295	2093.62110907951
352	9.46104327367164e-10	4.25028054521666e-22	1.91110983581813e-21	0.854282190321389	5.11236034378662e-14	1.03523769605473e-05	0.00119366124634599	0.00236589129739122	8.62764666439959e-17	44.9544964787565	113.249904647419	113.283634706677	0.0337300592582324	68.3291382279203	19.4452723525937	10.5001303318622	9.2415150060915	90.7622184624833	0.23675	0.37225	0.21	-0.228418621390868	-0.808919734729535	0.0574838513502851	0.434320358336329	0.199666666666667	0.4045	0.185333333333333	-0.333457330168397	-0.680221856628457	0.317432887098781	0.140726451880833	0.00950762410952936	0.0108119571752287	0.00910996683571757	0.0351193918125808	0.0294735982648072	0.0238990006697976	0.0867544365037706	0.00894091239201264	0.0109772548964908	0.00869081178885028	0.0289394135523655	0.0353879441253386	0.0222319934918665	0.124430855353333	2189.21870134131	2640.56927389693	2055.8266824689
353	1.81154082453302e-10	2.4445461907924e-20	1.54356802008492e-20	0.0436637381818982	2.1882919762261e-12	2.36398913898002e-07	0.000521817473443606	0.0197352122614099	2.64801636019886e-16	48.329983950578	104.842942021394	108.912459781539	4.06951776014466	60.5824758309609	26.7099674627225	12.0360387270357	5.43516622618154	88.3899310631812	0.23725	0.38	0.20225	-0.273467324446002	-0.786387637789078	0.0709373299688623	0.539601625949362	0.194	0.414666666666667	0.1835	-0.26658989765712	-0.68163839453328	0.320363437512555	-0.0815104382914066	0.00951454055595936	0.0108562852516288	0.00898403167640126	0.0340688804145573	0.0315722618671616	0.0249066369676127	0.08043944501402	0.00884426992777118	0.0110190662499879	0.00865744481214508	0.0296026732821259	0.0360678942900146	0.022719442209128	0.0840517004568191	2191.55709745673	2656.25650625643	2014.02323905392
354	5.86637872765937e-11	3.93442228721352e-25	2.43549361628005e-25	0.0386034922032718	9.0567233937569e-17	0.000172501173429554	1.70117378463438e-09	0.463511312416937	6.41787595907753e-17	50.6297471330763	127.691967656458	131.970199238734	4.27823158227693	81.3404521056582	14.1091657251054	36.2890454992103	0.537402260204544	91.3875575456824	0.24025	0.36275	0.2045	-0.182451510552703	-0.755750471216044	0.0523218358266991	0.568078329585681	0.208333333333333	0.422833333333333	0.1985	-0.316988402945565	-0.705781382885945	0.352647585006137	-0.00231194795162908	0.00955565926883284	0.0107535593302466	0.009021117740205	0.0359147061698765	0.0330757825891287	0.0238229193690014	0.0826846702532888	0.0090833105772785	0.0110491490452926	0.00892124819376007	0.0274722468871468	0.0321473951876665	0.0217407013782334	0.0784817289825594	2205.47170671353	2619.93621071844	2026.31127435448
355	1.9181650432775e-14	1.51418575654724e-21	5.42775593767795e-22	0.0213579360470567	5.94464856389385e-10	2.50484031850544e-07	1.10865781006098e-05	0.000585685727302632	5.11682337435382e-17	66.9512569878425	110.61651949212	115.913866076364	5.29734658424422	48.9626090885213	26.5981458141341	19.3144221329239	11.8209308256355	91.8662083556379	0.2445	0.371	0.217	-0.264130987970345	-0.75968308434161	0.126328941307342	0.416853324979122	0.200833333333333	0.414833333333333	0.188833333333333	-0.269822927241301	-0.753886458889432	0.358976868223912	-0.297612666435764	0.00961280802050158	0.0108045300191386	0.00921943593716556	0.0341126018470757	0.0315091611928034	0.0235297503832165	0.0908162026935057	0.00896045744795521	0.0110197112694787	0.00875362586364405	0.0289489247557644	0.0311349114721047	0.0221166927894378	0.0765348858062912	2224.84684347369	2637.94301316081	2092.33860921223
356	5.25374296890442e-09	2.07080139067658e-21	2.21745903016264e-21	0.0829823357056348	1.08148590150415e-14	1.81776722261961e-06	0.00558336743942666	0.013192282166469	7.52039321638396e-18	41.4481270180404	109.967284393206	112.972785067461	3.00550067425502	71.5246580494204	22.7786201466424	7.68008059537897	6.14314037948134	95.9120669583966	0.2415	0.3815	0.209	-0.267353079428697	-0.747374727890433	0.0658848708746792	0.430628317508533	0.201166666666667	0.409166666666667	0.188833333333333	-0.352051405819015	-0.798166289423379	0.347199892070871	-0.267046209948127	0.00957260112749785	0.0108645245614787	0.009094000793117	0.0336591530400345	0.0330820163351877	0.0244475530692542	0.0754456365843477	0.00896601997552678	0.0109970505290258	0.00875362586364405	0.0283618170024451	0.0284468647377437	0.0219887217996348	0.0982161140110721	2211.2111533965	2659.17470512923	2050.51491126911
357	5.07533990355649e-14	6.66186584586862e-21	4.64020501006424e-22	0.00318482907035876	1.96486354708125e-10	1.83326182254506e-06	5.60017641890361e-10	0.101960977686131	5.93950039028859e-14	64.9761324356223	107.542820296861	116.24125795508	8.69843765821861	51.2651255194578	22.762308476571	38.4560132146398	2.67459943381436	76.8837551994279	0.2315	0.36425	0.20975	-0.255844778498807	-0.721980447585986	0.0982289399259757	0.354867304124396	0.191833333333333	0.426166666666667	0.196333333333333	-0.315010167643615	-0.699082535146168	0.332826877307969	-0.282312685031239	0.00943389496375137	0.0107630799818336	0.00910598309981449	0.035873786958688	0.0352142521195262	0.0236818489083929	0.083989497692343	0.00880655610854915	0.0110605373824258	0.00888441017456154	0.0287336370330719	0.0341439604772126	0.0221178941887014	0.0909615844918572	2164.32986244683	2623.29744431325	2054.50100336856
358	3.3407541046077e-06	1.70688704505158e-12	1.1015829752538e-12	0.0557178979490996	1.34073251090869e-08	3.03414164447505e-05	0.223818127993717	0.0270206883002791	2.13341306929844e-11	28.1729542059038	66.9701955229684	70.6306659840848	3.66047046111635	42.457711778181	17.3963117469248	1.47972132938048	4.88948863399673	64.2439095064346	0.23875	0.394	0.20075	-0.23191678869915	-0.791360445401274	0.0875802673043345	0.430087052733468	0.2035	0.406166666666667	0.183	-0.33458203316461	-0.776230303905825	0.297586790783848	-0.218467970891322	0.0095351810989249	0.0109289396036592	0.00895906530702773	0.0334637648269132	0.0312600065536476	0.0257590201381472	0.0940168615705198	0.00900468862363404	0.0109844427154345	0.00864828864274453	0.028512172128603	0.0301209982766936	0.022552856147756	0.113272420768693	2198.53916171054	2682.01499664299	2005.76155256455
359	4.49249873242273e-11	1.54546363644425e-21	1.87135932600345e-21	0.0970444664749153	1.02246515071142e-12	0.0034474978532443	2.31434948709109e-05	4.27027793965828e-05	1.46305817585475e-14	51.1736933590219	110.57412153322	113.327577450418	2.75345591719815	62.1538840913963	8.55407419155563	17.9113649556184	16.7473093045846	79.8716607922225	0.2235	0.3695	0.2195	-0.373364857366988	-0.7961640693128	0.113044682763591	0.503974372423701	0.199166666666667	0.411666666666667	0.186	-0.300729966726043	-0.793048726487582	0.37098959977674	-0.298851451310367	0.0093175792801468	0.0107955151138464	0.0092575767003672	0.0346831064437019	0.0305603651564557	0.0232635637203893	0.0773822168428111	0.00893249951310122	0.0110072335628197	0.00870286561627649	0.0289635783684466	0.029155147401789	0.0221439761802777	0.0788836059174328	2125.20893988398	2634.75614370336	2105.09759763915
360	4.32450683167745e-09	7.0354637067769e-23	1.61714322163597e-22	0.225771522499002	9.16137518846793e-16	0.000858947996353983	9.18932845024696e-05	0.00209166423567306	7.26317245071655e-16	41.8465496515928	116.974299067435	118.441603203035	1.46730413559999	76.5950535514421	11.1093238705034	15.2963626581313	9.46730514265437	86.252347265578	0.22225	0.373	0.2145	-0.224970121725921	-0.821699953225577	0.059423104227973	0.569745586269584	0.194666666666667	0.412	0.189333333333333	-0.241494188711492	-0.751284244632091	0.354768384117061	-0.166427783292403	0.00929896252826362	0.01081637633399	0.00918079618057468	0.036527479858212	0.0292097228092009	0.0236191322626664	0.0893279695715399	0.00885578851785171	0.0110085691303252	0.00876250545574964	0.0299116473666767	0.0317608160584139	0.0220075403567142	0.0684403639340749	2118.9639831877	2642.13218991261	2079.43248232893
361	1.38064331720987e-09	2.46905271699985e-15	1.05601924208626e-17	0.000146263421282534	2.21672255997167e-10	3.00827107295755e-07	0.00326741414605489	0.0304318211524363	1.18607187869961e-11	44.1819889330727	80.7767570250944	95.1964669636945	14.4197099386001	51.0144780306218	26.2443921634876	8.65178323754844	4.68473138700938	65.5128014355113	0.2365	0.38475	0.2145	-0.269172750842349	-0.778235045915967	0.122914242346077	0.730184406660914	0.193666666666667	0.414166666666667	0.196666666666667	-0.299764520314157	-0.689313699628755	0.317222484069296	-0.0115571423230566	0.00950415906431284	0.0108820001706422	0.00918079618057468	0.0338779535857259	0.0311629161177916	0.0243223951138016	0.0770067390951823	0.00883849557031159	0.0110171233971676	0.00889010469146213	0.0293362187822776	0.0344108587939094	0.0217525849189477	0.0878272621428531	2188.04742851726	2665.36669541769	2079.43248232893
362	1.74682859184215e-14	1.42359458066302e-19	5.09898844960189e-19	0.529290453703005	6.0699058118741e-07	0.000805447375971136	4.46858232499629e-07	4.15112797294928e-06	8.94010302688147e-18	67.1411424435282	101.17961691942	101.57537053858	0.395753619159223	34.4342280950514	11.2286378762874	25.4805801785951	21.1937647805025	95.5475733620441	0.228	0.36	0.224	-0.265955830664937	-0.769948785560611	0.0897057081281149	0.419706344170703	0.2	0.410166666666667	0.186166666666667	-0.28078188871298	-0.72247654233905	0.294227648321812	0.0649686559592935	0.00938360410572646	0.010735810580222	0.00932499210395749	0.0363964277600336	0.0315579121998503	0.0224789690643994	0.0840941189271951	0.00894650881685169	0.0110011589780596	0.00870587247507225	0.0291648809918289	0.0331591371682651	0.022470890851018	0.150402808720688	2147.39361184559	2613.67277917481	2127.69683081772
363	1.67422825294542e-09	1.12045733232915e-15	1.40740640406879e-15	0.120336438024996	2.61023757518341e-08	9.21725690824954e-05	7.12674029327159e-08	0.416327033636014	1.32735006592087e-11	43.7878036629627	82.4363075985602	84.8492441963608	2.41293659780058	41.0614405333981	15.2906303347208	29.029963551433	0.660660004248712	65.2697148431907	0.2335	0.363	0.206	-0.292110876396154	-0.734943023189237	0.0969513032783958	0.463507762488728	0.200666666666667	0.416666666666667	0.199333333333333	-0.35016950271906	-0.704146235131026	0.314869606374738	0.103638174134016	0.00946222182264348	0.0107551539583743	0.00904560177410701	0.0353240289055584	0.0346711820905727	0.0238960550041287	0.0798255134712762	0.00895767256192372	0.0110267208209789	0.00893530624134344	0.0280564178219247	0.0328110076146278	0.0216654486963675	0.118683358839459	2173.8838708846	2620.49911817811	2034.43407992503
364	5.82076404401264e-09	2.17844056795731e-19	2.10941625135613e-19	0.0766295525912667	1.00425168784944e-12	3.49499508787461e-05	0.00031172377641588	0.0101507956343365	3.58707591615084e-13	41.2382995637599	100.29431255364	103.429287744217	3.13497519057637	62.1909881804568	17.1276406691195	12.9986010748362	6.60823968056866	73.0374786302325	0.22875	0.3675	0.21375	-0.336821828835167	-0.805706149995151	0.103160346424558	0.605448374423754	0.194333333333333	0.403333333333333	0.192666666666667	-0.34295439084853	-0.728475651670944	0.356293840913583	-0.0311510969821119	0.0093944582958964	0.0107833211492334	0.00916910600890301	0.0348654763028133	0.0299621137998207	0.023555361406531	0.0792536626474045	0.00885003423707746	0.0109721452671599	0.00882111201151368	0.0293632026846423	0.0327446431872096	0.0214671077687378	0.0843162374813269	2151.04614207369	2630.44687938656	2075.53176753905
365	4.44831307400737e-08	2.44702835534612e-15	2.63810478541048e-16	0.00582944317924617	1.90591110410967e-10	8.8457879961556e-05	3.74207585639585e-06	0.438468169127489	5.57156002378672e-10	37.0694437498023	80.7955866700431	88.3978699474028	7.60228327735967	51.3284261976005	15.3683446280484	21.3926263177582	0.600287981655129	57.15369319129	0.232	0.37575	0.204	-0.27443287364835	-0.804554132090914	0.120513394530977	0.541879393453704	0.199166666666667	0.422	0.197666666666667	-0.335701691859639	-0.75444967867647	0.352314468404495	-0.207436692803987	0.00944100451663601	0.0108323422476067	0.0090129138633493	0.0348214909594564	0.030564192464413	0.0246967432640607	0.0971803217880083	0.00893249951310122	0.0110462215035166	0.00890712895667865	0.0280816427585843	0.0304904996067311	0.0217718645986365	0.0911225863823409	2166.72677479256	2647.7806307808	2023.59139322315
366	4.08765287651298e-12	8.14531104027953e-19	2.47053694367406e-19	0.0184842574078449	1.49460971353148e-09	0.000306499921798277	1.33523410199118e-06	0.000468987195662004	1.81517902619542e-13	56.0556319924799	97.5478254595655	103.097487330226	5.5496618706602	47.0418553377458	13.0302482244697	23.3717749268162	12.2351044027018	74.495932715137	0.236	0.37025	0.208	-0.278994574473163	-0.816657744181552	0.116331536511475	0.579953925801987	0.2055	0.4185	0.179833333333333	-0.298475717074399	-0.783542148332138	0.35293395531275	-0.234797954449389	0.00949721530498675	0.0108000365344091	0.00907795156421872	0.0347617346312155	0.0291244001760063	0.024131090100622	0.0942838634137877	0.00903746163789525	0.011033573531383	0.00858973483584056	0.028095259971211	0.0297904599144642	0.0229626400908538	0.0849218286461248	2185.70072829149	2636.35440334528	2045.17894434895
367	9.57904036654234e-09	1.12300905682392e-19	6.62948508464282e-20	0.0407831310052145	1.88643538748909e-13	0.000635957797998497	5.30354724866498e-07	0.132203774511265	1.10853879679442e-14	40.2181056996196	101.673039533343	105.858042928579	4.18500339523598	65.6399372289598	11.6676649568217	25.1501520294241	2.26643417374544	80.4625579571731	0.2345	0.367	0.20475	-0.267960311709093	-0.812559258553603	0.0702672804631006	0.577444875166981	0.205666666666667	0.417	0.1925	-0.341209625609536	-0.730587851014511	0.339150213881389	-0.0466119594734437	0.00947627431470004	0.0107802415002356	0.0090252116857715	0.0352529735762242	0.0297635833930547	0.0240850426259716	0.0837528914725165	0.00904017736816421	0.0110279784255355	0.00881820590470016	0.0277233322974588	0.0316694585115111	0.0220374246727447	0.092071751595467	2178.62731786189	2629.35881411539	2027.66890907842
368	5.74620786657217e-11	1.9108167375808e-18	2.09277972180281e-19	0.00559766055784207	9.5021677891154e-11	8.11539535549942e-06	1.63846849169051e-07	0.138729517786627	3.17622400443944e-12	50.6719439198787	95.7704447913275	103.445911766401	7.6754669750735	52.7739678465223	19.9104866856087	27.4186103235643	2.19199509742975	68.3537068073436	0.24075	0.36775	0.21	-0.313824882455516	-0.797263534433061	0.0961992524652209	0.675330856221372	0.203	0.42	0.197833333333333	-0.304080757310827	-0.784214666301586	0.326042688676343	-0.0991946222266955	0.00956244942310728	0.0107848562954105	0.00910996683571757	0.0340649275939988	0.0299970144391093	0.023818709212949	0.0747744457011673	0.00899644196246449	0.0110390638400741	0.0089099577131995	0.028176748948073	0.0284713031125423	0.0218321486502324	0.0899709746375791	2207.77158750258	2630.98929857505	2055.8266824689
369	2.16007525333887e-15	5.52048395546361e-23	3.81354594160112e-23	0.0460890581205607	3.48584140464831e-10	1.52031476658223e-06	1.47603924457366e-06	9.40907464624408e-05	4.39099587272419e-19	71.381170320441	117.476126797614	121.454463331298	3.97833653368434	50.073293010857	23.1221218497849	23.178953941735	15.2517257028539	101.889474383915	0.237	0.376	0.21775	-0.290209375415615	-0.849834377207744	0.122361669521311	0.502071988692742	0.196666666666667	0.424166666666667	0.185833333333333	-0.290746620849009	-0.71726427879502	0.338072586454355	-0.165564744807215	0.00951108460509014	0.010833775211932	0.00923093027743647	0.0341572389428238	0.0258959566906903	0.0236926315613687	0.100620256191305	0.00889010469146213	0.0110537661297226	0.00869985612099653	0.0286415954014867	0.0337670940114748	0.022787970255471	0.0869836972659301	2190.38859065228	2648.28772482006	2096.18169962965
370	7.35855600742446e-10	1.1839306574228e-23	5.57981164865167e-23	0.982505647355321	1.81380176002696e-15	0.0719226163972696	1.51685487442959e-07	0.00106067546532777	2.42186567762784e-17	45.468020853019	120.66056658054	120.661047403541	0.000480823000543751	75.1930265505216	3.2385876004937	27.567768321016	10.718536271268	93.4455717127982	0.2195	0.36875	0.21825	-0.227834262002689	-0.806911991297546	0.0110368185553372	0.501578185704462	0.2045	0.421166666666667	0.191333333333333	-0.334330172486642	-0.778504055738112	0.309266318196302	0.195489759674377	0.0092575767003672	0.0107909657223351	0.00923856830478408	0.0370870943512924	0.030205312793221	0.0229339608809569	0.0753864111260529	0.009021117740205	0.0110432617279758	0.00879779205351848	0.027690321428734	0.0292090678926712	0.0224188189474975	0.152189630755218	2105.09759763915	2633.14822615019	2098.73641938947
371	4.73196248001767e-06	2.56866915693919e-18	5.11665584887779e-18	0.210188582707037	3.23486464690892e-14	5.42085946338323e-05	0.00192853068374185	0.366169025125357	1.69323812313139e-10	27.4524483347413	95.1534171959793	96.7235441166777	1.57012692069839	69.2710957819363	16.2949371152536	9.6163459502659	0.816624192106246	59.7501901425413	0.23	0.37675	0.20675	-0.304683653974461	-0.863310322279334	0.0842567121050752	0.500888971981277	0.196333333333333	0.407666666666667	0.199333333333333	-0.279509948572617	-0.731715477695062	0.333748794972421	-0.206125497318809	0.00941245436369145	0.0108380556593532	0.0090577723735025	0.0345744283267398	0.0258797383231262	0.0244465170205136	0.087093929690962	0.00888441017456154	0.0109907996349713	0.00893530624134344	0.0296399766324092	0.0318086490409118	0.0212679439964991	0.0809917793191268	2157.1053659882	2649.80261485375	2038.47482993004
372	2.75366504127709e-07	1.66094541223299e-17	2.83606953670511e-18	0.00958931021377477	3.05861853374696e-13	0.0267408143712149	2.17739661390623e-05	0.00919597358569576	2.06565750286273e-12	33.3225008886002	91.2565740356804	97.9662136566185	6.70963962093811	64.6437127680183	4.90746789218065	18.0274749857708	6.78436502642944	69.2794818217979	0.2225	0.371	0.2175	-0.254974141980013	-0.752029926581876	0.0698630907670261	0.549963356967244	0.204	0.413333333333333	0.196	-0.302268034715989	-0.741547348384185	0.33326639196752	-0.154088251814642	0.00930269558098814	0.0108045300191386	0.00922710381009996	0.0363026610571173	0.0335749896050617	0.0233524455997181	0.0782841227064598	0.0090129138633493	0.0110138593141978	0.00887870574508773	0.028444930441971	0.030933136969994	0.0216932609135002	0.0855182774449526	2120.21586249291	2637.94301316081	2094.90213881176
373	1.96819611420761e-08	4.69829281655423e-18	5.64307277653968e-18	0.105283568218697	8.50760130969776e-12	3.66961357894541e-06	0.000670766523524551	0.0818502137763623	1.58041526404809e-13	38.7422326406813	93.8936089822164	96.5172355647373	2.62362658252096	57.775002924056	21.4301182293802	11.5685514529432	3.02777449715359	74.7922354797131	0.22975	0.38725	0.20925	-0.314373281163723	-0.807592124040858	0.0952906676538737	0.48357185663758	0.191333333333333	0.421333333333333	0.195	-0.292949239892858	-0.78558293825882	0.34569109256984	-0.277577958213584	0.00940886454977741	0.0108950938630717	0.00909800008533614	0.0338050814459483	0.03009916500112	0.0247830483906845	0.0824722313951051	0.00879779205351848	0.011043856263025	0.00886153278963018	0.0292458518304178	0.0295177963565633	0.0219734765914231	0.0872597928818692	2155.8963487869	2670.00828157498	2051.84511909265
374	4.65429439449672e-11	9.29727238563351e-22	7.5999075909424e-23	0.00377495517408564	3.84561357756845e-14	0.000187577402233169	3.73000368848029e-05	0.000286984403431882	1.15883862091346e-18	51.1015726787737	111.627749392937	120.016763932319	8.38901453938161	68.9151912535453	13.9516053712196	17.0040568230816	13.153488754504	99.8494785785301	0.23375	0.3745	0.217	-0.283170879363739	-0.802857851973499	0.0809207448501014	0.6139871289817	0.202333333333333	0.415666666666667	0.187333333333333	-0.28657280544979	-0.701016513917774	0.340743765131166	-0.138978473548311	0.00946574185600063	0.0108251312570965	0.00921943593716556	0.0346375863766065	0.029574423203562	0.0235842922808466	0.0787282235981513	0.00898541299001211	0.0110229168913152	0.00872684689370284	0.028620253800588	0.0339289721014852	0.0223597382479676	0.0812550776025983	2175.07182526818	2645.22916767132	2092.33860921223
375	6.88433320075706e-11	5.28655233491068e-26	3.38096170811607e-26	0.039528249667144	1.04312689129768e-17	3.45500273434483e-06	1.35836775775485e-05	0.0144358261718699	4.53337436262582e-19	50.3035032023799	131.831996785579	136.070016404541	4.23801961896243	85.7665132021611	21.5456788937609	18.9267193416345	5.9840487263682	101.822427300863	0.2295	0.377	0.20475	-0.297852207279549	-0.81380552375687	0.049465115367846	0.568981411265822	0.191	0.4205	0.185	-0.277833914595671	-0.731157913236355	0.356397272831484	-0.209045436698697	0.00940527004143295	0.0108394763306888	0.0090252116857715	0.0346908677811321	0.0300148530236646	0.0244871422915622	0.075235826822963	0.00879193659409218	0.0110408706818215	0.00868476900132083	0.0294661818502383	0.0336254926192553	0.0226137047620938	0.0809742760883774	2154.68591887615	2650.30544843861	2027.66890907842
376	4.1977803783047e-09	1.90209187518876e-17	2.0616496464949e-19	0.000406059694397774	1.35667678346344e-12	0.00788324267452341	8.5398963020868e-08	0.0541548977626878	4.68799566208938e-12	41.9074227723977	90.9732751763222	103.477376162919	12.5041009865963	61.5699533905208	7.05980843791986	28.6795921708926	3.70791813095639	67.5152075034035	0.2195	0.36625	0.21525	-0.231889902690195	-0.735447355200632	0.0763479028093296	0.585431895657529	0.1975	0.419666666666667	0.199333333333333	-0.314303326741296	-0.707886217276883	0.319972490888317	-0.111892414641995	0.0092575767003672	0.0107755986150541	0.00919244087468706	0.0372230569393011	0.0349847332947583	0.0233120191251566	0.0798856232946262	0.00890429774092991	0.0110378528199653	0.00893530624134344	0.0285640752224868	0.0329108873854065	0.0217461201968237	0.0922814317155461	2105.09759763915	2627.71864435806	2083.31984316894
377	1.56261571320364e-07	5.75747209260803e-16	5.21204415457899e-17	0.00469406823796337	1.05022836258093e-11	0.00161594383730733	7.93297850981636e-06	0.102454717001582	4.32506550193663e-14	34.4881586303381	83.8335691672182	91.8272579299155	7.99368876269727	57.3390992995774	9.94149355893569	19.9539526931512	2.66691076421375	77.5608430310795	0.2345	0.3765	0.214	-0.272272234091025	-0.845547456593591	0.0894040726251721	0.547278002230531	0.207833333333333	0.421166666666667	0.2005	-0.30310550310454	-0.748020266430469	0.319305323891269	-0.265170532736158	0.00947627431470004	0.0108366319165896	0.00917300779657458	0.0345635179645619	0.0266239764035516	0.0239141518850171	0.0914613049076358	0.00907526857422366	0.0110432617279758	0.00895488525805845	0.0277269364420458	0.0299187110376299	0.0217212678138935	0.0908814098696135	2178.62731786189	2649.29871657568	2076.83349167242
378	3.74905431602837e-10	1.40917455430148e-19	3.89529765706366e-19	0.332191118987657	2.81688318298519e-11	1.05494225309376e-07	0.000110725180878355	0.171440204895616	8.13689456876373e-14	46.8453676950376	101.200799639417	102.141136911559	0.940337272142642	55.2957692165219	28.2704494234149	14.9444176237957	1.87030453430452	76.211432719482	0.238	0.37525	0.206	-0.288979778753744	-0.841920358414631	0.0714750531378763	0.529431548363164	0.1935	0.413833333333333	0.194833333333333	-0.30690084103784	-0.796646509480668	0.318486393787306	-0.139406662809014	0.00952488118985431	0.0108294670888606	0.00904560177410701	0.034130258333524	0.027238246243139	0.0243907548669699	0.0832924420581604	0.00883560461736927	0.011015821664372	0.00885866190364771	0.0292953322736251	0.0286580547805473	0.021864008410518	0.0968921290408711	2195.05433286041	2646.76324496974	2034.43407992503
379	1.36409508788124e-06	7.13427138535258e-17	1.54635995654959e-17	0.0128948702550178	3.49596629486585e-13	0.00550116473262209	4.68861806974173e-05	0.0785948768365904	3.6155055380074e-11	30.024018770062	88.20867506582	94.3921512096858	6.18347614386585	64.3681324396239	7.70685054989735	16.5700280672245	3.09372130707561	63.1020796506639	0.22675	0.37175	0.213	-0.246685021092126	-0.824015220090893	0.0957824436188894	0.562883744862108	0.2035	0.412333333333333	0.1985	-0.28893583320762	-0.740046629885169	0.352783893176804	-0.218554110075602	0.00936541906628548	0.010808995602875	0.00915737018550398	0.0359205964299942	0.0288363129135848	0.0237839969988385	0.0968326959627113	0.00900468862363404	0.0110098994873313	0.00892124819376007	0.0286684119443759	0.0308433226484166	0.0213842733748039	0.077263516552578	2141.27764023876	2639.52198117481	2071.61766472613
380	1.5504474562223e-08	5.94461628190662e-17	4.79890569299879e-17	0.064751348830104	9.51860181949071e-11	1.24326912061482e-05	0.000542711976510726	0.0380151375019242	1.33724845675934e-13	39.2313268358339	88.5904059480599	92.0017076846998	3.41130173663987	52.7703808488659	19.0956657779461	11.9628705156538	4.30434473811329	75.1495711831628	0.238	0.376	0.21375	-0.24570713462203	-0.759194496158948	0.0984410194601756	0.593224119606178	0.201166666666667	0.4105	0.196666666666667	-0.303699647055864	-0.734614028384782	0.33584492262243	-0.0061159933592573	0.00952488118985431	0.010833775211932	0.00916910600890301	0.0345672815488019	0.0322628737563723	0.0239318514813306	0.0822282961096199	0.00896601997552678	0.0110025180164065	0.00889010469146213	0.028818802640358	0.0314730493350247	0.021536865541753	0.0804023216822821	2195.05433286041	2648.28772482006	2075.53176753905
381	1.24974084592069e-10	1.34988561860944e-18	3.12238430626471e-18	0.260003463719789	6.821005274222e-10	0.000253499978498144	4.11736236288986e-07	0.0133427067774806	1.14937274043106e-13	49.0874152822216	96.4949876457395	97.7637261785785	1.26873853283905	48.6763108963569	13.3860701050944	25.6385266999459	6.12309397999707	75.4732809213192	0.228	0.37125	0.219	-0.276381938646015	-0.814746702513593	0.0813125276038244	0.493244900883388	0.1975	0.421833333333333	0.1985	-0.307822569232894	-0.757665072460549	0.317462945248769	-0.0456495308190607	0.00938360410572646	0.0108060216454485	0.00924998816975299	0.0354831878116098	0.0290007357196763	0.0232967130514158	0.0854964883948702	0.00890429774092991	0.0110456321279347	0.00892124819376007	0.0285206971005238	0.0303801261054807	0.0218917023984187	0.0944838518898126	2147.39361184559	2638.47040674886	2102.55751251011
382	1.34758919198038e-11	2.08108997087033e-20	5.09328120885183e-21	0.0138582766577503	9.22947902646014e-12	8.11467310159687e-09	8.14095303245772e-06	0.344419284616331	8.69918366647684e-15	53.6270111884442	105.177374046885	111.233482134543	6.05610808765778	57.6064709460989	33.2474347293555	19.9044753101025	0.89391239113138	80.9785144442472	0.24425	0.38425	0.20625	-0.272793822716107	-0.791584739902348	0.0905404498103964	0.496512068244567	0.195666666666667	0.429	0.1985	-0.311024616867945	-0.682456008371193	0.325071386161576	-0.111759989359814	0.0096094817664591	0.0108793450549384	0.00904966391411743	0.0331852904787778	0.0304243642002311	0.0248586791396454	0.0844387509798652	0.00887299138392238	0.0110698134756279	0.00892124819376007	0.0282929812191561	0.0343703692585362	0.0221058937484263	0.0902845933092087	2223.71800214401	2664.4257130184	2035.78252321943
383	9.27416055642901e-08	2.06294860623041e-14	7.60102406557895e-14	0.826973525609434	2.96180508777035e-08	4.27195258385339e-06	0.00113060709886135	0.156899609089133	1.55626959295811e-07	35.5605940503883	76.3091909211653	76.3569702184031	0.0477792972378666	40.7963761680148	21.138779048526	10.6004406740067	2.003856118763	44.7107556396996	0.235	0.38475	0.2035	-0.275566500022556	-0.796124166760809	0.0914785993090254	0.40316868768862	0.1965	0.417333333333333	0.192	-0.286625776760172	-0.743771332502047	0.308744221050824	-0.0224254974212093	0.00948327297050531	0.0108820001706422	0.00900468862363404	0.033943240016531	0.0309770821091643	0.0250984480322486	0.0878783518740046	0.00888725867089181	0.0110292308470559	0.00880947236795149	0.0290459256729004	0.0317864036495979	0.0222353554557182	0.0911690923463449	2180.99068112384	2665.36669541769	2020.86535384464
384	1.08353686797256e-07	1.55845310432383e-15	2.0324799176403e-15	0.127253277666012	6.34086162158884e-10	0.0017232081260573	9.19628097035941e-07	0.265831700941864	2.63262926935774e-09	35.2408667739583	81.7434547269149	84.0691508968011	2.32569616988621	48.8282841228429	9.82323682861534	24.0894488325321	1.238130269674	53.7523572881926	0.2265	0.36675	0.20475	-0.274690690897526	-0.784371992494078	0.0687063832515138	0.443638875032799	0.200333333333333	0.415666666666667	0.195666666666667	-0.325502312824038	-0.736402294779944	0.306140140984479	-0.0839138645496422	0.00936176780037692	0.0107786969947416	0.0090252116857715	0.0359605947026885	0.0322904349883699	0.0240670274814664	0.0826783242914808	0.00895209553410096	0.0110229168913152	0.00887299138392238	0.0284027961293564	0.0315351264463575	0.0219251247626835	0.101952227793693	2140.05017280763	2628.81316741811	2027.66890907842
385	9.39900124184214e-07	1.02469036979153e-20	1.54995844248363e-21	0.00782720756661073	4.17130699223602e-17	6.76484067173291e-06	0.00206026886597914	0.440584625548308	2.45356975156505e-12	30.7927269636566	106.648903713321	113.721492644778	7.07258893145627	82.9287656811211	20.2586078301993	9.49505073372165	0.594759248324408	68.909286729223	0.23825	0.373	0.2065	-0.299505940491257	-0.832297265775993	0.0944240106772507	0.580963410430434	0.200333333333333	0.403666666666667	0.200166666666667	-0.338426649410613	-0.734013003010769	0.373082899943576	-0.247241531206739	0.0095283190113257	0.01081637633399	0.00905372077821958	0.0341268243024466	0.0279346848998387	0.024317362599755	0.0862252718117668	0.00895209553410096	0.0109736117355092	0.00894930338778804	0.0288676803352298	0.0312775169046859	0.0208714621821078	0.0797869892262834	2196.2173196562	2642.13218991261	2037.12943943169
386	1.58526861500319e-05	4.79291463240594e-10	3.90045142220217e-10	0.0830620682063752	1.20191515559234e-06	0.00341684325266386	5.01389134430737e-05	0.536673014153167	4.01514372917323e-08	24.9452757407598	54.9281695059763	57.9321138753148	3.00394436933857	32.986838134555	8.57033476841025	16.4428506664735	0.381740884118699	47.7330114570012	0.227	0.37125	0.198	-0.311755306539959	-0.760813248083602	0.124445422659733	0.585513864072319	0.2025	0.411666666666667	0.193	-0.324235242603042	-0.773983167289097	0.318949566150014	0.0259237232752591	0.00936906557212871	0.0108060216454485	0.00891278401283402	0.0351286299485455	0.0343821463598129	0.0249670918038253	0.0856217674293705	0.00898817382087803	0.0110072335628197	0.00882691663201904	0.0284317648194538	0.0294942687269687	0.0219164173318522	0.176994554099857	2142.50368182313	2638.47040674886	1990.4692135827
387	1.51044314689977e-10	2.38409995593451e-22	4.134400051887e-22	0.153745009527286	6.67065681892174e-14	1.55279590963269e-06	7.9673931808895e-06	0.0746453763905786	3.15610455601446e-16	48.700881064462	114.447572126155	116.482267251136	2.03469512498123	67.7813861866744	23.0814749197471	19.9456761344172	3.17779546986822	88.0182909932902	0.23125	0.377	0.212	-0.274493289206157	-0.80622017991719	0.080076201886346	0.473453466469578	0.191333333333333	0.421666666666667	0.197333333333333	-0.307955266382972	-0.72632409698397	0.353054647176179	-0.139169110389758	0.0094303332041965	0.0108394763306888	0.00914165110318952	0.0348082550919041	0.0298837149236787	0.0240563975400396	0.0850613287931893	0.00879779205351848	0.0110450414627969	0.00890146406360674	0.0290784370758316	0.032711534023935	0.0217793718702679	0.0840713927227588	2163.12929896922	2650.30544843861	2066.37797577465
388	1.53123264409896e-07	5.26395581502352e-15	5.0228480700077e-15	0.0852538440466536	1.13425724932402e-09	0.00053596895739432	0.0076365535168981	0.00179462513369418	8.81328719608048e-10	34.5298791655805	79.1850415643057	82.1468252784471	2.96178371414135	47.6169461128666	11.9861677431163	7.11678487584504	9.74856745632496	56.1512120956942	0.22825	0.385	0.2175	-0.240395063219095	-0.788511311367286	0.0954119354080363	0.447131227525189	0.199333333333333	0.411666666666667	0.191833333333333	-0.301316073507033	-0.755910306107067	0.323667977889145	-0.190219561426176	0.0093872268942634	0.0108833231763869	0.00922710381009996	0.0349390796770331	0.0308698829739748	0.0240695586508846	0.0927467202428491	0.00893530624134344	0.0110072335628197	0.00880655610854915	0.0289429751257784	0.0308848547021549	0.0219778908565066	0.0914352864024506	2148.61254078674	2665.83560232133	2094.90213881176
389	1.0024678404305e-10	1.16678036216394e-21	1.1248883595172e-21	0.0721018864890456	2.76163676768499e-13	1.40672060878574e-08	0.000111107330730852	0.254827852239758	2.67138340704436e-14	49.5371287165181	111.156921410718	114.391431019882	3.23450960916307	64.8543023033635	32.1780358889991	14.9379170911361	1.29664014904665	78.5886209959551	0.23675	0.37575	0.20225	-0.252462215268885	-0.832914985897627	0.103003143220497	0.574141280348886	0.1895	0.414333333333333	0.193	-0.367440502957398	-0.722026727247462	0.352709355773648	-0.00527095516485915	0.00950762410952936	0.0108323422476067	0.00898403167640126	0.0346266813584981	0.0282881125788588	0.0247950692164203	0.0995684276442416	0.00876546015026153	0.0110177723140612	0.00882691663201904	0.0289439518100507	0.0335034352454871	0.0218355017505216	0.095811638740111	2189.21870134131	2647.7806307808	2014.02323905392
390	3.69821659069823e-10	8.82207266321469e-24	1.12039986898425e-24	0.0060696431246943	6.80903248065504e-17	5.80006716064059e-06	6.29506903539455e-07	0.163470910533702	6.89180016721265e-14	46.8732445510177	121.268679556597	128.798189041096	7.5295094844987	81.9249444900779	20.5530708781098	24.8197036608508	1.94182135584924	76.5661911023259	0.238	0.367	0.204	-0.313064401892426	-0.824933327223101	0.0397550839012364	0.537865834184046	0.199833333333333	0.416666666666667	0.192666666666667	-0.381493544750241	-0.722958312291994	0.322304272178355	-0.221061915100342	0.00952488118985431	0.0107802415002356	0.0090129138633493	0.0343700026851036	0.0286849898741884	0.0240070747495968	0.0708915689796715	0.0089437118190191	0.0110267208209789	0.00882111201151368	0.0277595353150048	0.0325450455129099	0.0220997986608518	0.109782499893401	2195.05433286041	2629.35881411539	2023.59139322315
391	7.89036142764039e-09	1.22895709244232e-15	2.5157327789971e-16	0.0123761744368459	9.9826893213592e-10	1.52031476658223e-06	6.89332544376078e-05	0.328303595686695	8.36010918502975e-12	40.6153518204592	82.2422511937402	88.4984174260971	6.25616623235692	47.883065605638	23.1221218497849	15.8399061958207	0.95557769246625	66.2678582826606	0.237	0.37625	0.21125	-0.257046721160572	-0.800268350038344	0.115865042948252	0.530921134015182	0.196666666666667	0.416	0.203166666666667	-0.317551042835978	-0.716358313560341	0.325754779777627	-0.100074529638248	0.00951108460509014	0.0108352051011872	0.00912980807288542	0.034520230028958	0.0299539737625812	0.0241630735823421	0.0957406415069236	0.00889010469146213	0.0110241900556545	0.00899919323331466	0.028788671392669	0.0322328967941654	0.0213313860311245	0.0901360279689045	2190.38859065228	2648.79375332461	2062.43250024418
392	2.85134602577908e-06	1.70176821001549e-13	3.56707978760932e-15	0.000901601615033729	4.3947917825465e-11	0.00773350006041197	5.06517212448405e-06	0.444696202052195	5.31068797725418e-09	28.5005865451603	71.8548674644335	82.8743309734346	11.0194635090011	54.3737444282742	7.09417225530342	20.8124838934127	0.584134691833242	52.2087795484704	0.2225	0.37425	0.2115	-0.27044519252854	-0.824695931007368	0.0951762581022793	0.613920277965397	0.200333333333333	0.419833333333333	0.205166666666667	-0.332197948098445	-0.764830351624851	0.319514867462006	-0.215036201554891	0.00930269558098814	0.0108236798166052	0.00913376087895326	0.0358915332950964	0.0291833292292475	0.0240066033580273	0.0908305460619339	0.00895209553410096	0.0110384589760555	0.00903202311215638	0.0281256735371266	0.0292287857041822	0.0213589586437574	0.100239123999953	2120.21586249291	2644.7156744782	2063.74915741376
393	1.92419190420585e-07	4.72547816407359e-19	1.37918863570245e-20	0.00121578314369401	1.9087840937694e-15	1.09984984030205e-05	0.00111996684326714	0.156803408147607	6.88991230995294e-12	34.06004986466	98.682073024218	109.148276548956	10.4662035247384	75.0882266842964	19.3296527733401	10.61792448091	2.00478612465304	66.68511209841	0.23575	0.38275	0.20725	-0.260248667988123	-0.790228703687077	0.0932195616099188	0.642116531871489	0.198833333333333	0.415333333333333	0.195666666666667	-0.28355985391369	-0.695840461402695	0.360438248262572	-0.159988788641097	0.00949373658087971	0.0108713067938359	0.00906585978585751	0.0341724681711498	0.0310178799236009	0.024717228679769	0.082547179814402	0.00892687873931632	0.0110216385367964	0.00887299138392238	0.0289711633386653	0.0337073741746305	0.0216375320608279	0.0746829305145533	2184.52529886448	2661.57739846295	2041.16103923985
394	4.43218736857257e-06	1.85586896643878e-15	1.2849592184711e-15	0.0555399292158288	9.93299747221101e-12	0.000656641133438372	0.000868948321765807	0.0818640111766665	9.91456040955652e-11	27.587941454658	81.3765841334753	85.0423854854016	3.66580135192635	57.4544440307436	11.6081308211069	11.0878572445836	3.02750104437291	60.9138360917076	0.23425	0.3735	0.2125	-0.351369127874136	-0.784042788766049	0.0930010562150318	0.541832459782679	0.2055	0.406666666666667	0.198166666666667	-0.292015148111067	-0.684864180764561	0.319616091973017	-0.0335988693545411	0.00947276809690329	0.0108193069880585	0.00914952085444549	0.0337691821276605	0.031112789467111	0.0238933884243876	0.0735223361372027	0.00903746163789525	0.01098657348052	0.00891560785791875	0.0287607412635366	0.0333887776225126	0.0213787078772421	0.0813296574715377	2177.44354772192	2643.16878861035	2069.00080811442
395	3.15156981513693e-08	1.60882887151362e-19	2.39557953249324e-19	0.134734795473889	2.13426936936464e-13	0.00038104762113039	6.29298552423996e-07	0.40469386961318	5.16585826485791e-12	37.7766533482209	100.925098573418	103.162183270819	2.23708469740086	65.3855299225979	12.6229102751986	24.8203417572604	0.694334761223217	67.3060258082582	0.2285	0.37075	0.206	-0.274041203366	-0.808798793824032	0.103186263621229	0.560189083079293	0.198833333333333	0.4205	0.199166666666667	-0.388037466151374	-0.730657457321208	0.370406267820793	0.0746587144488566	0.0093908449558329	0.0108030352927206	0.00904560177410701	0.035497296108195	0.0303514069305428	0.0242733424878976	0.0926205094509935	0.00892687873931632	0.0110408706818215	0.00893249951310122	0.0275816888336494	0.0316625864168913	0.0215100377655554	0.144308623593786	2149.83005049831	2637.41454826197	2034.43407992503
396	1.07944312602885e-08	4.1860120140369e-21	3.38658777653614e-21	0.0584774051103496	8.11984846377344e-15	0.000831424385889053	8.00813206442604e-06	0.0198237252064644	9.77454287133632e-15	39.9733800479589	108.5071704691	112.087220072499	3.58004960339895	72.11384002454	11.1697364160282	19.9359248979235	5.42735121846454	80.7304536941421	0.22775	0.369	0.20725	-0.315788320425296	-0.82522647890843	0.0747470482584927	0.557786564967544	0.199833333333333	0.4135	0.188333333333333	-0.289999163242017	-0.769720394938811	0.357227487945151	-0.257194979880835	0.00937997658474504	0.0107924852962344	0.00906585978585751	0.0351527800696929	0.0290954166703399	0.0240106977117658	0.0801066983820497	0.0089437118190191	0.0110145147313617	0.00874472295354241	0.0289165624977251	0.0303440939600635	0.0221177868423334	0.0801877559421476	2146.17326257879	2633.68527227071	2041.16103923985
397	3.28272200864432e-11	5.78765452221261e-20	6.48127892176871e-20	0.0911548287762086	5.0335352347257e-11	3.74216696160659e-09	0.000810711690284162	0.0866709543451553	2.09663270610531e-16	51.8131271492166	103.051597724734	105.905457892117	2.85386016738266	54.0923307429002	34.753440970786	11.216547700551	2.93514362137466	88.8841300148088	0.2365	0.37725	0.20475	-0.274256260795825	-0.793490693007402	0.0843725766370697	0.539885526835023	0.1875	0.410666666666667	0.190833333333333	-0.348487576894392	-0.729851640928178	0.321277453253146	0.0105969781666916	0.00950415906431284	0.0108408939318038	0.0090252116857715	0.0343074362000133	0.0309490220039405	0.0246227677625535	0.0840732904266659	0.00872983275842069	0.0110031955782966	0.00878900502991203	0.0295457590695539	0.0334730531832666	0.0220263968271925	0.144844159239667	2188.04742851726	2650.80721760934	2027.66890907842
398	1.90455572393971e-10	1.54075413312218e-18	9.4063526193667e-19	0.0436792389289648	1.33992384285787e-10	1.70496099371139e-07	2.95906482072938e-05	0.174224315191181	6.32708378313766e-13	48.2278082504199	96.2192753061172	100.28819352718	4.06891822106263	52.0603852767599	27.3416839824713	17.4439375062393	1.84621448185317	71.8208302755297	0.23975	0.37725	0.2095	-0.339376760642368	-0.815856482158577	0.131958635200694	0.627967525944497	0.195833333333333	0.419	0.198333333333333	-0.31955483060253	-0.781171814721753	0.363608762991217	-0.137042015232435	0.00954885118899204	0.0108408939318038	0.00910199418529118	0.033215660443339	0.028827262001369	0.0243648136050487	0.0839720577978206	0.00887584980716461	0.0110354152706229	0.00891842925078524	0.0286896402921013	0.0291635012991746	0.0215579904444009	0.081216365780169	2203.16634736803	2650.80721760934	2053.17381601723
399	1.17646315409979e-06	2.75923624908584e-12	3.62816435314636e-12	0.145653623028131	1.26916762119103e-07	3.56915082492117e-05	0.000380205605326664	0.360300622427942	3.07623435496558e-08	30.3294865460994	65.9500762566022	68.0672656481984	2.11718939159618	37.737779102099	17.0877645532801	12.6270455513841	0.836845145360712	48.3247406291258	0.23525	0.37375	0.20025	-0.323274813081245	-0.771816011209195	0.0869706925540384	0.442109091555	0.2005	0.409166666666667	0.192833333333333	-0.311276254121181	-0.732747048668422	0.287597953761768	-0.0635390006793223	0.00948676541867957	0.0108207676833314	0.00895069976388056	0.0340464260523942	0.0328326162027178	0.0248117364652955	0.0777616331236547	0.00895488525805845	0.0109970505290258	0.00882401558645379	0.0288677116987562	0.0319617879475164	0.0219706852867179	0.104218873943619	2182.17027630065	2643.68548523505	2002.99520750785
400	2.53011157692775e-08	1.92830772906806e-14	3.73400490903299e-15	0.0119000075603556	4.93166731028694e-09	0.000306722359637742	1.94371713593204e-06	0.171633556918957	3.31974502966278e-13	38.2272044515557	76.4514322908944	82.7771386910172	6.32570640012273	44.5499342394614	13.0288896027396	22.649886384912	1.86861702938404	73.2034098619066	0.226	0.37475	0.20225	-0.279747656203552	-0.775753463311846	0.0866457038553846	0.627480821530018	0.196	0.422333333333333	0.191166666666667	-0.325500614296608	-0.768699085026933	0.30877709751492	-0.00500803683499578	0.00935445096606093	0.0108265796151454	0.00898403167640126	0.035398951388529	0.0331142426430684	0.0247026639592013	0.0807394932401895	0.00887870574508773	0.0110473963868374	0.00879486560110966	0.0284462561622092	0.0304765574803081	0.0224753166842711	0.107405163661702	2137.59095595261	2645.74159362739	2014.02323905392
401	6.37475321438808e-10	5.58604097995441e-24	2.15837750452877e-23	0.51322446152129	7.97581559967333e-16	6.70587742322837e-07	1.41915478002493e-05	0.192070695607038	4.04562362175731e-21	45.7612204536563	122.21317519006	122.640662516416	0.427487326356641	76.8794420627601	24.6978547844974	18.8432087487854	1.70166254760079	111.715274419091	0.23625	0.37775	0.2065	-0.30526087772698	-0.738665704383416	0.0563835906325566	0.366982056554632	0.194666666666667	0.421166666666667	0.195833333333333	-0.262097734192865	-0.68959441295994	0.347192593138673	-0.130813092591809	0.00950068946446257	0.0108437199281861	0.00905372077821958	0.0339294876463716	0.0341955362978386	0.0244193002882141	0.0688287930084837	0.00885578851785171	0.0110432617279758	0.00887584980716461	0.0292378865374229	0.0343806792112884	0.021900506418158	0.0751176512470057	2186.87477117112	2651.80756382106	2037.12943943169
402	8.26009322590408e-16	1.72887568423232e-26	7.15312584376424e-26	0.538153919133235	1.63495886722124e-12	2.04478635634137e-08	2.2879917630764e-08	0.00793626892367005	4.94567399227599e-24	73.3299747763776	134.135637660656	134.514609659695	0.378971999038185	61.1846348833169	31.4515564506928	31.2333692299162	7.04779946889175	125.709073153856	0.238	0.37225	0.20525	-0.325576837785505	-0.779937056827819	0.072535968814151	0.521274837092307	0.191166666666667	0.428166666666667	0.183833333333333	-0.307687036302056	-0.724939640580816	0.34521561575733	0.120122416766816	0.00952488118985431	0.0108119571752287	0.00903338362740562	0.0338660330067922	0.0316890958093793	0.0243070893377727	0.0732850683187509	0.00879486560110966	0.011067123687954	0.00866353552935397	0.0287674948806038	0.03406697387099	0.0230426693600551	0.169748716665714	2195.05433286041	2640.56927389693	2030.37957381223
403	9.92060026634167e-11	1.84378575522577e-22	2.4468575276926e-22	0.107031524125644	5.94384143931485e-14	0.00289688006777033	1.25706866599527e-06	0.000858069542096637	5.24934973833964e-14	49.5584148782946	114.979809059441	117.577322486941	2.59751342749951	68.0189076086463	8.87130484233967	23.4878232152168	11.1112216095717	77.1474680066444	0.225	0.3685	0.21875	-0.222082148111001	-0.786682227088544	0.0643621934425327	0.480264228594456	0.200166666666667	0.416833333333333	0.191333333333333	-0.290867765841093	-0.730200827639448	0.344272536675666	-0.138670608612402	0.00933975993041464	0.0107894430366224	0.00924618649673292	0.0366004253764215	0.0311318406925437	0.0231310533636763	0.0870779488435592	0.00894930338778804	0.0110273502712474	0.00879779205351848	0.028707208010844	0.0322588997967754	0.0220878975629164	0.0814832119759043	2132.65536294919	2632.61010602391	2101.28527806238
404	4.31735034881326e-11	1.18921316390975e-17	2.0010185432209e-18	0.00939727589256433	1.23148008889763e-09	3.67279174394734e-05	0.000106656775064532	0.000714720911408642	2.44664621925561e-15	51.2547520109583	91.9545781916167	98.7002998229364	6.74572163131961	47.445547811978	17.0334067140739	15.0150573616575	11.4505695200678	83.6753151864022	0.23325	0.37975	0.219	-0.280277036643796	-0.80912887301047	0.122095119883445	0.540431406693582	0.198666666666667	0.4185	0.191166666666667	-0.326453821456106	-0.824470647621201	0.347816709864817	-0.337472463914415	0.00945869717382437	0.0108549013441669	0.00924998816975299	0.0343731948139354	0.0290399038393504	0.0237711634248086	0.0932250997617392	0.00892406468916487	0.011033573531383	0.00879486560110966	0.028394881054739	0.0266854992030712	0.0221379280304463	0.0952987754404684	2172.69451967913	2655.76642742577	2102.55751251011
405	2.0950260252698e-08	4.30071451412702e-26	1.21062799860709e-25	0.280505901647203	1.2519991900336e-19	0.00028061131745689	0.00212664686151076	0.00129351949196168	4.11614528333832e-17	38.6141841690187	132.257460390443	133.42209757214	1.16463718169689	94.8079134031213	13.1955721581016	9.43688247945101	10.3517507112465	92.3258491138302	0.22725	0.38625	0.21375	-0.233856980910947	-0.789000451920388	0.0452736349506577	0.464036721645118	0.197	0.417	0.1875	-0.326427245626211	-0.720252867186865	0.374886952460638	-0.138803840487701	0.0093727073234624	0.0108898927282052	0.00916910600890301	0.0350195163664342	0.0311987313370122	0.0242560642810924	0.0807423777595536	0.00889578931482569	0.0110279784255355	0.00872983275842069	0.0286149084472699	0.033419056919007	0.0221900233492423	0.0812642235968243	2143.72829867041	2668.16430412914	2075.53176753905
406	1.92448083137892e-09	4.62477497603992e-13	1.50287960760977e-13	0.0231040747134538	2.54055237786808e-06	6.78747080840635e-05	1.90524489959289e-05	0.0177261207998129	2.11438116008246e-11	43.5029495616764	69.7391756769357	74.8998387751562	5.16066309822054	31.3968892134799	15.8691911019523	18.2817421630862	5.62301585604655	64.2632920407808	0.23325	0.37725	0.20275	-0.258466919091994	-0.735692568272913	0.134740392978431	0.406699236957204	0.199833333333333	0.42	0.183666666666667	-0.322848505044683	-0.745700294623379	0.324123693188994	-0.172781505961375	0.00945869717382437	0.0108408939318038	0.008992310580423	0.0347863450667692	0.0349471461924404	0.0248864112450279	0.0955846308499415	0.0089437118190191	0.0110390638400741	0.00866049150843617	0.0282578958720244	0.0321468212380949	0.0228797945313465	0.100186599013364	2172.69451967913	2650.80721760934	2016.76472342544
407	1.04387944717192e-06	4.67351879359973e-16	5.84187975346257e-16	0.11805990518314	1.87621039689296e-11	0.00144918187530386	0.000218178378123554	0.0473621419648009	4.29355695910733e-10	30.5762405997011	84.2710670562374	86.7139389030999	2.44287184686254	56.1376983033988	10.1421354202485	13.6676709809035	3.93247675020211	57.7225861523773	0.2285	0.37725	0.2135	-0.295246935876746	-0.789895458183716	0.104974937861717	0.478434443822229	0.201833333333333	0.414166666666667	0.197166666666667	-0.292189764718116	-0.715208269089403	0.35069690282054	-0.130849791999163	0.0093908449558329	0.0108408939318038	0.00916519914883026	0.0348012865383549	0.0310686420728073	0.0240221442698284	0.0866052788272553	0.00897711611550837	0.0110171233971676	0.00889862792235755	0.028686648641096	0.0323604036697567	0.0215491230631357	0.0773252683999648	2149.83005049831	2650.80721760934	2074.22855584974
408	2.17680076670066e-13	1.75312897965468e-27	3.70577100719055e-27	0.178994884865684	3.38746722475504e-16	0.000105787796571185	2.06746612345061e-09	0.0100280935082299	7.00426102716454e-20	62.0188578906382	138.849066255039	140.655015800141	1.80594954510161	78.6361579095028	15.030496654872	35.9090459493636	6.62989927186391	105.742713405799	0.2355	0.372	0.2195	-0.280862521888473	-0.821038332806486	0.0605487205677484	0.594330125508515	0.202833333333333	0.432	0.198166666666667	-0.300039723692761	-0.755349859935116	0.363303227179216	-0.0680542765694754	0.00949025328712184	0.0108104779365488	0.0092575767003672	0.0346688986247279	0.0280316894325947	0.0232280496446453	0.0765641095729148	0.00899368830490439	0.0110792316830791	0.00891560785791875	0.0276398140919254	0.0301052323395946	0.0220132750909119	0.0761232575399219	2183.34848187379	2640.04616260199	2105.09759763915
409	1.07376744531803e-07	1.0985753436285e-13	8.68111968996016e-15	0.00418209754033097	2.81176766030055e-09	8.55102931898462e-05	0.00180783201070001	0.0159650116280348	2.19281016107085e-11	35.2594814194963	72.7799291188567	80.9829381026939	8.20300898383721	45.7234566831976	15.4323840585257	9.73508961064181	5.80672359704658	64.1845085663167	0.22625	0.381	0.215	-0.237251638117329	-0.78414619502627	0.0870502415164863	0.607265177840633	0.193666666666667	0.412166666666667	0.195166666666667	-0.290076139306055	-0.761869201366635	0.295429085281744	-0.131058309284103	0.0093581117688313	0.0108617903333024	0.00918856435235825	0.035436208544475	0.0314938389711119	0.0240448414164927	0.0857536066371713	0.00883849557031159	0.0110092349600224	0.00886440117822793	0.029539659702694	0.0307356487634718	0.0218811944956758	0.0997580982147057	2138.82127841731	2658.2062130684	2082.025537902
410	1.79551620035577e-13	2.82755886714729e-28	1.7670490740802e-29	0.00253312443771454	1.84544194733255e-18	4.95216453088065e-06	5.27793418117207e-11	0.535108446779398	1.91057089735651e-20	62.4100805860435	142.603416939404	151.719929307124	9.11651236772013	89.3098487210809	20.8556995447998	43.0713560493768	0.384681345271019	108.465676903825	0.22975	0.3615	0.20475	-0.24748055877424	-0.808678100066864	0.0629794260342134	0.565930333827649	0.191833333333333	0.427	0.199666666666667	-0.344836067330047	-0.725875596731114	0.370685873351522	-0.211950994968649	0.00940886454977741	0.0107455389955159	0.0090252116857715	0.0363388176544865	0.0303697451276715	0.02379232814098	0.0859950895020583	0.00880655610854915	0.0110633041334483	0.00894091239201264	0.0283757360926704	0.0324838738755837	0.0216925259333913	0.0881935900984796	2155.8963487869	2617.10544461965	2027.66890907842
411	4.81342121436744e-13	8.83437708461088e-24	9.35944778492617e-25	0.0049259321437942	4.13472997043182e-14	9.80699340954378e-07	1.07557312302446e-07	0.0320605901701399	5.30448165658186e-18	60.4062293809766	121.265798574597	129.172230940618	7.90643236602045	68.7660015596412	23.9656484843636	28.2329605179384	4.59525409562048	96.6475965780109	0.234	0.3665	0.20675	-0.274138286345652	-0.824311290887607	0.0990732781329863	0.514507901222343	0.193166666666667	0.4195	0.189333333333333	-0.261637638846964	-0.65821137369567	0.346432908519439	-0.203998382294961	0.00946925727904297	0.0107771493667963	0.0090577723735025	0.0352606315665638	0.0287866698601032	0.0240087058640063	0.0946267307288941	0.00882981515070251	0.0110372453715905	0.00876250545574964	0.0294675082492327	0.0366479655708155	0.0223142852816838	0.0771154530052276	2176.25838386857	2628.26644426873	2038.47482993004
412	1.54171083313744e-11	8.48442476877972e-24	2.27007745662597e-24	0.0144678018546539	3.27975057354408e-15	1.13610375051923e-07	0.000511714129267481	0.00721946211145027	2.13369808189735e-17	53.3529175694421	121.349345033639	127.329491354642	5.98014632100239	73.9765737851994	28.1269900863845	12.072486258141	7.21753899333999	93.7129106933241	0.2395	0.3765	0.20725	-0.262515499697429	-0.788463074047508	0.0771592439415677	0.531155081812171	0.195	0.411166666666667	0.1855	-0.314019680387917	-0.751186173774249	0.360676132790381	-0.255086859820827	0.00954544041500224	0.0108366319165896	0.00906585978585751	0.0342155881253668	0.0308724629304082	0.0243752929850446	0.0825836822060177	0.00886153278963018	0.0110052204377234	0.00869382921002975	0.0292226253982559	0.0320843105993828	0.0222267267327191	0.0853114013683775	2202.0116107959	2649.29871657568	2041.16103923985
413	1.85891253861202e-05	6.42503388761874e-12	5.74734166315525e-13	0.00501358490457808	1.25113285549781e-09	0.00113284171375753	0.000721013099029799	0.199183690186238	2.95525767617247e-07	24.6144136540825	64.1524290368616	72.0269608852395	7.87453184837796	47.4125472311571	10.5967899652314	11.4342825439198	1.6483497327099	43.2722139287325	0.2305	0.38975	0.2065	-0.270899880598021	-0.789910345451343	0.0814708981871818	0.572003796652257	0.203166666666667	0.423666666666667	0.196	-0.306804848023332	-0.732144494336547	0.297704817609905	-0.109387658520845	0.00941961992968983	0.0109078852088691	0.00905372077821958	0.0340880827529829	0.0314769166220534	0.0250814357376314	0.0825685283751324	0.00899919323331466	0.0110520443789187	0.00887870574508773	0.0279548381808045	0.0314916359447454	0.0222235741926067	0.100781354352288	2159.51916656935	2674.54450971782	2037.12943943169
414	1.20114039727242e-07	3.04663437771731e-20	3.78280739193893e-20	0.103618589514044	8.56014046291049e-15	6.58809940905924e-05	0.000180367981910317	0.0958719953630776	4.69051487403811e-15	35.0290739800766	104.385426765919	107.03437259746	2.64894583154091	72.0052986173832	15.9256167967742	14.025293896022	2.77290549477038	82.2923680870143	0.23525	0.37825	0.2035	-0.249858110322153	-0.785894843921565	0.071339622033629	0.544123637919651	0.201666666666667	0.415666666666667	0.19	-0.292177166067002	-0.734682554235302	0.360503083994867	-0.12787811667116	0.00948676541867957	0.0108465336580955	0.00900468862363404	0.0346270338714204	0.031644636904122	0.0247258079843115	0.0839105820747615	0.00897434568931835	0.0110229168913152	0.00877430876178423	0.0286242739758037	0.0320127399977097	0.0220512588467929	0.0761096882091918	2182.17027630065	2652.80365570726	2020.86535384464
415	7.52908030985484e-12	7.23106763448132e-20	7.02771271982788e-20	0.0760627003435462	2.31609027638405e-10	0.000292253202683268	7.14133410902219e-06	0.000125549356842059	4.14748835595314e-16	54.8123678715201	102.58861736094	105.735703012659	3.14708565171895	50.9233351411385	13.1194026543071	20.1549996345493	14.707449282676	87.4397479958537	0.23225	0.37775	0.2115	-0.24203072518104	-0.78115298365224	0.0710916463859619	0.472636490814049	0.201833333333333	0.422666666666667	0.1805	-0.304481734111639	-0.73009361511445	0.317086216032522	-0.103791553062036	0.0094445523204791	0.0108437199281861	0.00913376087895326	0.0350262594390985	0.0315206948834067	0.0241005010202835	0.0848719329195761	0.00897711611550837	0.0110485661144046	0.00860214353732361	0.0281389815016217	0.0331366688580911	0.0232609346392916	0.097077107040296	2167.92312577629	2651.80756382106	2063.74915741376
416	1.98419056374639e-07	4.8952666280684e-18	4.43345194482213e-19	0.00452191676067949	6.38229722704853e-14	0.0169844787640586	7.89043463767741e-05	0.00368921783001591	1.13073245741412e-11	33.9968842034796	93.8078944763402	101.869256908918	8.06136243257788	67.8723727054385	5.69797695164743	15.5843651787436	8.43078135408541	65.6159901759485	0.22275	0.37575	0.21375	-0.259242419263322	-0.831976168063558	0.0744463522854004	0.696727526114171	0.202833333333333	0.415166666666667	0.19	-0.31519950311783	-0.736210417342977	0.337053386248742	-0.0897262817092735	0.00930642377671229	0.0108323422476067	0.00916910600890301	0.0358968329664541	0.0284482656759624	0.0238538330071954	0.0823455347634947	0.00899368830490439	0.0110209974126557	0.00877430876178423	0.0283217071191026	0.03183252063831	0.0221656806359123	0.0880100895644323	2121.46629665895	2647.7806307808	2075.53176753905
417	2.22897832408657e-18	2.36464081817618e-25	2.67722045705582e-25	0.081682966463475	1.96999577282953e-09	1.26404827947184e-07	1.09564976475986e-10	0.00212403972253479	2.56505067785944e-21	85.3077043259036	128.742506405622	131.773599563967	3.03109315834445	46.4658952380632	27.9204787707404	41.6428567752646	9.43913221514595	112.668299390689	0.24525	0.35675	0.219	-0.265651345376952	-0.78123219456167	0.0860501970366259	0.405714054604878	0.2005	0.421	0.193666666666667	-0.304981718328327	-0.738196171714287	0.316298800530302	-0.141398286516995	0.00962276038924146	0.010714341664734	0.00924998816975299	0.0349926477592979	0.0300391920104945	0.0226558240734873	0.082622943344242	0.00895488525805845	0.0110426659025399	0.00883849557031159	0.0283308061781527	0.0315992116766717	0.0222100566102831	0.0948161248753379	2228.22525078954	2606.10123526774	2102.55751251011
418	4.77729816938708e-10	1.01141635374203e-21	3.13371172950963e-21	0.37218232395804	1.6635111563263e-13	3.64603866877644e-06	0.000715899120029117	0.00586666081531749	2.32317564010552e-17	46.3504320937573	111.453169482658	112.249534741881	0.796365259222512	65.8991026481235	21.4424761926875	11.4475087982119	7.59080927080322	93.5333723041056	0.23475	0.38825	0.21425	-0.289560095928648	-0.830985595874078	0.084441222879176	0.485210662620447	0.196	0.422166666666667	0.191666666666667	-0.222496851396955	-0.702766084569534	0.331847468905412	-0.125858973167705	0.00947977593753739	0.0109002466228163	0.00917690451831494	0.0335855013717582	0.0277113889379716	0.0244328023781072	0.0839652882265864	0.00887870574508773	0.0110468095897489	0.00880363730469822	0.0293938028202989	0.0340075487682553	0.0223173809510072	0.0723335399221861	2179.80969531964	2671.83540181398	2078.13372951506
419	4.35996117574741e-06	5.05552910646362e-15	7.07340473454161e-16	0.00797781046914202	5.47578352140505e-12	0.000279765996922053	0.0157290672589346	0.0256948851363918	3.50523822766399e-11	27.6219528508882	79.2700245295855	86.308473178884	7.03844864929852	58.6865203279958	13.2012263141969	5.8329118884958	4.97643462903034	63.1691686251593	0.23375	0.38075	0.2035	-0.247192216277644	-0.779264687026388	0.0854443256336484	0.586389562344392	0.203166666666667	0.404833333333333	0.1855	-0.319134160613246	-0.756761117196848	0.332760275579052	-0.180614528192094	0.00946574185600063	0.0108604186427848	0.00900468862363404	0.0346289607567309	0.0321874203950677	0.0248901413409202	0.0852967623115686	0.00899919323331466	0.0109787029624244	0.00869382921002975	0.0287770318413668	0.0310745923849013	0.0221590059761684	0.0914941909308965	2175.07182526818	2657.72037710364	2020.86535384464
420	4.76458861987245e-09	3.96845861478035e-18	6.65087065677687e-19	0.00926493495764237	3.93690562293073e-12	5.14939443809895e-06	9.71413772125436e-07	0.902162389796098	6.39950579714996e-15	41.6481846662355	94.2459142738953	101.016944265997	6.77102999210183	59.3687595997617	20.7809008752538	23.9839647723657	0.015111828190129	81.6317017458827	0.23875	0.37175	0.1975	-0.270460443688907	-0.819748896006672	0.0852642561035773	0.569849981071875	0.200333333333333	0.420666666666667	0.1985	-0.297940126811224	-0.756902251968327	0.336228822635138	-0.218942371941201	0.0095351810989249	0.010808995602875	0.00890429774092991	0.0345087719492767	0.0295181220972734	0.0249272131376287	0.0892436998409611	0.00895209553410096	0.0110414703796724	0.00892124819376007	0.0284299551785611	0.0301925086814811	0.0217568211762274	0.0868934634857187	2198.53916171054	2639.52198117481	1987.66837973563
421	3.29332960313818e-09	4.25004754144492e-16	1.49866404333338e-17	0.00157565005202756	1.34389336340031e-10	0.000169395867518872	1.99682089574316e-05	0.01407492632321	6.00976342149325e-15	42.4039932824599	84.4702509412018	94.4582350270648	9.98798408586299	52.054241744605	14.1433383503718	18.1923232180943	6.0287212367657	81.7653494822297	0.225	0.3785	0.21175	-0.263169974075689	-0.795359416050818	0.101462044437265	0.679523338203919	0.193833333333333	0.421166666666667	0.191666666666667	-0.30177218635002	-0.717376206930775	0.32549053596798	-0.0547128833502609	0.00933975993041464	0.0108479359261073	0.00913770855350533	0.0354403491594899	0.0310946315228702	0.0242001053859825	0.0834647151439864	0.00884138400629022	0.0110432617279758	0.00880363730469822	0.0289398289114965	0.0334664830171173	0.0223151453744449	0.0903321101533753	2132.65536294919	2653.3001069684	2065.06431549224
422	8.86181672372324e-09	5.02964447804158e-16	2.2687625012394e-16	0.0319703161353068	8.0180262225466e-10	4.34017257481825e-06	0.00153807404411051	0.0241090928702657	7.96858375148909e-11	40.37753000472	84.1170493665195	88.7171373118617	4.60008794534224	48.3396073071417	21.1084183243293	10.0324370569651	5.08676729359286	61.388343485855	0.23675	0.37675	0.2075	-0.274060490384022	-0.745531341787614	0.106897209363408	0.530763214351724	0.198166666666667	0.408333333333333	0.189166666666667	-0.316177906267674	-0.764377097828077	0.334377645047961	-0.137510679803724	0.00950762410952936	0.0108380556593532	0.00906989561699867	0.0343196256453886	0.0336776837682397	0.0244479443936616	0.082534285048635	0.00891560785791875	0.010993590888851	0.00875954817822174	0.0290635823020144	0.030722069610056	0.0220024916763099	0.090653264578605	2189.21870134131	2649.80261485375	2042.50186076977
423	1.27550436181556e-08	3.88044120677378e-19	1.45406938184817e-18	0.596876688934432	3.28860321613809e-12	0.000289316212786665	0.000124469404642065	0.00791808627026754	4.06540589516627e-10	39.6313974856021	99.0923741589795	99.3721065222999	0.279732363320363	59.7407090366978	13.1383261232513	14.7237359528754	7.05190806490828	57.841738595727	0.2335	0.38275	0.2155	-0.253122743758093	-0.766474285718496	0.0941036858815571	0.402483277140822	0.203	0.421166666666667	0.193666666666667	-0.32551160408591	-0.75411119212222	0.363675473821662	-0.0896834140264275	0.00946222182264348	0.0108713067938359	0.00919631236314536	0.0344567192278053	0.032021955454475	0.0241067608314279	0.0867696975368813	0.00899644196246449	0.0110432617279758	0.00883849557031159	0.0279056104092582	0.0305311438462067	0.0219568366157736	0.0818035646107815	2173.8838708846	2661.57739846295	2084.61266842264
424	1.99176841250939e-07	7.00653096839459e-15	1.30795462932627e-15	0.011275553805119	2.21541185651962e-10	0.000513364812582546	3.00445125716863e-05	0.134047365379609	8.2686607959378e-12	33.9890423399556	78.5833858649567	85.0047496549741	6.42136379001749	51.0157073150185	12.066482087248	17.4150030558958	2.2449947275145	66.2915918358733	0.22975	0.37925	0.211	-0.225325724830045	-0.767952415874196	0.133446617877466	0.542925263545998	0.200666666666667	0.421	0.198666666666667	-0.34502090311032	-0.774243259874329	0.362482166097462	-0.162114662770842	0.00940886454977741	0.0108521243566191	0.00912585012863378	0.0353393082756163	0.0325770438838571	0.0243451518408928	0.101140653334262	0.00895767256192372	0.0110426659025399	0.00892406468916487	0.027903017073417	0.0291705674977372	0.0216092277206204	0.0892172472523657	2155.8963487869	2654.78308531961	2061.11434268517
425	1.94976984193717e-14	3.4439194923338e-27	1.4923929866525e-27	0.0241942236322523	1.47211429375541e-15	5.0139042781822e-08	9.67079021476438e-08	0.0301311161444606	3.5604985824806e-18	66.9180910451396	137.458984986501	142.539640319781	5.08065533328045	75.6215492746414	29.71140213531	28.4387940239285	4.70179595393529	97.4872515875518	0.2415	0.3725	0.2135	-0.321901243270621	-0.815758131640971	0.109883967055797	0.563404025937673	0.195666666666667	0.425833333333333	0.195666666666667	-0.321903886399858	-0.773631074221819	0.399174417377418	-0.261039722055913	0.00957260112749785	0.0108134333201849	0.00916519914883026	0.033589626826412	0.0284371646083391	0.0238159853833802	0.0830129853504242	0.00887299138392238	0.0110594216929218	0.00887299138392238	0.0283397514386832	0.0298396936593246	0.0217358227690326	0.0766309750642983	2211.2111533965	2641.09131535242	2074.22855584974
426	1.53175918019904e-06	6.51395795067446e-20	9.49314028538413e-21	0.00760355391880683	1.62233195836611e-16	1.7222426023256e-06	0.00174355125337513	0.456904225931661	8.63644973343883e-14	29.7846512557735	102.805790405175	109.930339391976	7.12454898680153	80.1456881362028	22.8823702950103	9.80165248022604	0.553467747775358	76.0841298342803	0.235	0.37925	0.205	-0.259454654799748	-0.818350305466319	0.0707558259452218	0.565532096890202	0.195	0.4105	0.211166666666667	-0.342058672523831	-0.732875588827641	0.342622873487084	-0.19626828125326	0.00948327297050531	0.0108521243566191	0.00902930031243097	0.0344795969610531	0.0292932505983409	0.0246571867855872	0.0855010778862673	0.00886153278963018	0.0110025180164065	0.00912848932937406	0.0289459147728445	0.0308918303295021	0.0205460210215833	0.0892753797404421	2180.99068112384	2654.78308531961	2029.02500843428
427	1.63530081680411e-10	3.14874015630168e-23	8.05111494931238e-24	0.0138522788079903	1.13478095153473e-15	0.000340094161445035	3.79176855868507e-08	0.0738501930532326	4.99868239202561e-14	48.5388299758852	118.63774481343	124.694617345987	6.05687253255746	76.1557873701022	12.8355572368218	30.2531401862179	3.19530058153214	77.2519152542055	0.227	0.36775	0.2105	-0.215393008834994	-0.754094159155734	0.0589017521547388	0.57602624534054	0.197166666666667	0.422666666666667	0.195833333333333	-0.332021273260431	-0.771227759654364	0.348444662716842	-0.123161359808091	0.00936906557212871	0.0107848562954105	0.0091179187988055	0.036523782028416	0.033680613280009	0.0236538379201503	0.0807111120762272	0.00889862792235755	0.0110485661144046	0.00887584980716461	0.028259649403491	0.0298470152859059	0.0219450878742257	0.0922055127649733	2142.50368182313	2630.98929857505	2058.47352118845
428	4.66948862744695e-06	3.93490094470806e-11	7.62699063251537e-11	0.274093245926854	7.4396144921159e-07	0.00101990362558733	0.000404919613787693	0.0977800355501072	7.65295817212481e-07	27.4799650577843	60.2873093013623	61.483455728383	1.19614642702072	34.0034906705987	10.7910799596903	12.5093538794754	2.74138419556039	41.127270921609	0.2325	0.38475	0.2065	-0.298516410565234	-0.755260277648871	0.0987740834935779	0.440253480972672	0.204833333333333	0.420166666666667	0.193	-0.331894706347902	-0.738633744897788	0.301518715431793	0.0565086198080139	0.00944809548290697	0.0108820001706422	0.00905372077821958	0.0339051825847606	0.033522251561266	0.0248821976688874	0.0811053991186029	0.00902657515195721	0.0110396674122335	0.00882691663201904	0.0277365710592596	0.0312736724462474	0.022296600217148	0.132023034901729	2169.1180747067	2665.36669541769	2037.12943943169
429	9.88814014516978e-13	2.47987813524354e-27	4.93545137209143e-27	0.165204874604435	1.00931101150742e-16	1.04529473244135e-09	1.92047222149824e-05	0.189562423218184	2.34795437400739e-18	58.9426293158613	138.135129093018	140.061054877784	1.92592578476615	81.1184255619228	37.2385022293765	18.2665781388332	1.72101516623479	98.3637974642688	0.251	0.37825	0.2035	-0.265327462384214	-0.858062707366299	0.0812184636693654	0.574731856498413	0.199166666666667	0.421	0.192833333333333	-0.300316590870254	-0.683208421999073	0.356632148772856	-0.0239998003315538	0.00969775867206597	0.0108465336580955	0.00900468862363404	0.0330669498074572	0.0253644756583824	0.0247574607543882	0.0901678177679837	0.00893249951310122	0.0110426659025399	0.00882401558645379	0.0284914159771831	0.0345446928530699	0.0220530739624346	0.0766318897705715	2253.72437042265	2652.80365570726	2020.86535384464
430	1.58102918961937e-05	1.51531364305329e-15	6.81417089124243e-17	0.00210169015960185	1.36269415960941e-13	0.00270477450998914	0.00191061389350505	0.054022858425754	3.74750709498916e-14	24.9508383710199	81.8024107357196	91.2609443895344	9.45853365381481	66.3101060185145	8.9966331483156	9.63348833334931	3.71199272239028	77.8666811411478	0.221	0.38725	0.212	-0.295990773215771	-0.829235992442983	0.0800834267283221	0.717808853230904	0.196166666666667	0.418333333333333	0.196166666666667	-0.256684851693796	-0.75312017004982	0.326646032171786	-0.184535573188528	0.00928022420422267	0.0108950938630717	0.00914165110318952	0.0348595572004562	0.0289046878411571	0.0245409507995351	0.0765997864454594	0.00888155920008926	0.011032957031014	0.00888155920008926	0.0292988980368232	0.0309375210833068	0.0218877620637691	0.0807789635845984	2112.6828688536	2670.00828157498	2066.37797577465
431	2.25238748727593e-08	1.93821391995951e-20	6.78934604605723e-20	0.487093875183031	8.25565286003123e-14	0.00268762158965019	0.000148321294207877	0.00183607303153328	9.79335485349594e-16	38.4656669375181	105.325132661979	105.808072111155	0.482939449175319	67.3424051736365	9.00826004872215	14.3933994721192	9.70660091761238	85.6185637607365	0.2285	0.37875	0.21325	-0.243174593764968	-0.794780585898209	0.097988102705935	0.450473742101532	0.203333333333333	0.416666666666667	0.187833333333333	-0.339017956699675	-0.68580395207799	0.371790116903233	0.0272159924547837	0.0093908449558329	0.0108493351310757	0.0091612872098669	0.0353060805837754	0.030762839879894	0.0240938853903003	0.0953570065982254	0.00900194211964325	0.0110267208209789	0.00873579665415253	0.0279556832796219	0.0345247162862287	0.0221740348164278	0.150718672632325	2149.83005049831	2653.79549547489	2072.92385533602
432	9.65927430387522e-10	5.28262485895547e-23	1.48274349766128e-22	0.304270460105955	3.73327096695678e-15	4.103971699951e-06	8.64335615970062e-07	0.438488502384572	2.20909196282998e-16	44.9121210950107	117.567260744952	118.622644280236	1.05538353528391	73.7105231852256	21.2156619624093	24.2088640017901	0.600234671228463	88.7735492281214	0.23525	0.36875	0.21125	-0.262231865173477	-0.73339073104589	0.049510193582442	0.461987688881335	0.196666666666667	0.417833333333333	0.204833333333333	-0.346916499033759	-0.743474696489745	0.336122974028973	0.0349911714210173	0.00948676541867957	0.0107909657223351	0.00912980807288542	0.0351296597377911	0.0341502270007057	0.0236083299901437	0.0722394340470193	0.00889010469146213	0.0110310997650034	0.00902657515195721	0.0283776991290956	0.0307077719986788	0.0212318732138646	0.149653546523687	2182.17027630065	2633.14822615019	2062.43250024418
433	1.13855182707592e-10	4.47818596989836e-20	3.70936540961777e-21	0.00393854429568031	8.16061382655731e-13	6.67319121573734e-06	4.93636273118384e-08	0.456658583041477	6.27166275104024e-13	49.2774898003845	103.584862057804	111.896795509383	8.31193345157953	62.6193057089986	20.2847051140652	29.7416170571141	0.5540721254456	71.8397027962619	0.2365	0.37375	0.20375	-0.261807305210354	-0.78209926465921	0.0752254844494973	0.556576819437969	0.198666666666667	0.428333333333333	0.197666666666667	-0.33408467657887	-0.770816696458123	0.336290474040227	-0.193301943389183	0.00950415906431284	0.0108207676833314	0.0090088039175027	0.0346802197716183	0.0317818420201338	0.02450232743456	0.0821242936547705	0.00892406468916487	0.0110676642088547	0.00890712895667865	0.0278346114191596	0.0296043204920323	0.0220809525932993	0.0997115933325763	2188.04742851726	2643.68548523505	2022.22914401686
434	1.05176507551454e-09	3.25851724129752e-18	1.284425314675e-17	0.722181186965461	3.53280786403415e-10	0.00141492902263781	5.37803325008837e-09	0.343074967380003	1.91444024833083e-15	44.7381294150255	94.6571735567195	94.7835859480983	0.126412391378835	50.0454565330729	10.1862352574917	34.0475952577308	0.898906949218144	84.1961818160821	0.231	0.3625	0.20475	-0.262573900164772	-0.74101661546633	0.0787450658216512	0.371056411542025	0.204166666666667	0.420666666666667	0.197	-0.347977148011944	-0.734812207767611	0.329714532038837	0.0876764204426735	0.00942676678219966	0.0107519615577191	0.0090252116857715	0.0359653679490176	0.034638297291861	0.023903548518111	0.081671091556315	0.00901565085973591	0.0110414703796724	0.00889578931482569	0.0275967200689385	0.0311854545132547	0.0218950611814726	0.137807853545823	2161.92732920705	2619.37222176811	2027.66890907842
435	1.48283922441478e-11	2.86383181007744e-23	1.80222545415097e-24	0.00273598449664274	2.6983147052883e-15	3.20585531069988e-06	4.85789890082763e-07	0.0686093928231263	1.85873360458514e-15	53.4322182415781	118.833926363201	127.809594952421	8.97566858922073	74.3773767108432	21.6892335063949	25.3194326010416	3.31598024216692	84.2588738890561	0.23925	0.3745	0.20975	-0.282908366788888	-0.835598933306729	0.0986953567750411	0.559596046385101	0.2	0.424833333333333	0.194833333333333	-0.250671932072073	-0.721989856944679	0.363453651996447	-0.302191161510037	0.00954202514521608	0.0108251312570965	0.00910598309981449	0.034138058235531	0.0273938791760098	0.0241558900705636	0.0906980620225596	0.00894650881685169	0.0110560437844282	0.00885866190364771	0.0286687430238692	0.0323854364002429	0.0220007677269288	0.0725013103489431	2200.85550165115	2645.22916767132	2054.50100336856
436	5.60268649510542e-07	4.91272813397808e-17	1.70786147869323e-17	0.0226739130772322	9.41996662755679e-13	0.00269873384688523	0.000215116562287281	0.0189701935679353	2.0835982521237e-11	31.8595079364968	88.9892842862828	94.182600304659	5.19331601837621	62.3230923681622	9.00071917752393	13.6942110393447	5.50426110325134	64.2950134363118	0.22675	0.38575	0.20825	-0.268306008141952	-0.809405043160057	0.091211966652132	0.678256786381672	0.201666666666667	0.422833333333333	0.189166666666667	-0.270937790553728	-0.746601746047928	0.355817013032499	-0.117143043070203	0.00936541906628548	0.0108872739984607	0.0090819716942373	0.0347292702962929	0.0302575433928937	0.0247787695611159	0.0827201340052968	0.00897434568931835	0.0110491490452926	0.00875954817822174	0.0284539415626063	0.031442323527483	0.022387625456463	0.0736248604824992	2141.27764023876	2667.23598892722	2046.51520909526
437	7.20375302755774e-13	6.21335050377838e-22	1.25393119856914e-21	0.192105455800376	3.98276126285506e-11	0.000214470554372407	1.5814203194329e-07	0.000617427272024517	4.66838843114298e-18	59.5866141586412	112.463080261805	114.164476691381	1.70139642957656	54.5778625327403	13.6998592942291	27.4871464456246	11.7226874122935	96.9166846886768	0.231	0.3685	0.2095	-0.277512089502101	-0.824367930611945	0.08162905188515	0.55256296515383	0.2	0.420833333333333	0.181833333333333	-0.273247735814139	-0.752513952348597	0.33848283998712	-0.109073815783647	0.00942676678219966	0.0107894430366224	0.00910199418529118	0.0353681619615659	0.0287785373948731	0.0238453418528673	0.087201048134783	0.00894650881685169	0.0110420687865086	0.00862683007887115	0.0286802990891997	0.0319152987649778	0.0229740445447262	0.0812532803970788	2161.92732920705	2632.61010602391	2053.17381601723
438	3.43785736741676e-09	6.33588319107227e-22	1.63920290756074e-22	0.0143813004218509	1.16762699889423e-15	0.000117448559974895	4.0166225684494e-05	0.0102899555366271	3.08226685997976e-17	42.3161116284609	112.422608249079	118.413332022617	5.99072377353878	76.0972203941565	14.833216552337	16.863518047523	6.58399739468223	92.9366010956162	0.23	0.37025	0.21475	-0.286605869571539	-0.777294732204975	0.0609236777105613	0.561994690493904	0.197833333333333	0.411166666666667	0.193666666666667	-0.29514710841998	-0.712887830114123	0.340869422888721	-0.140571933591431	0.00941245436369145	0.0108000365344091	0.00918468278978509	0.0352328229618509	0.0316730794826691	0.0234775517373609	0.0743584897505888	0.0089099577131995	0.0110052204377234	0.00883849557031159	0.0291640760032003	0.0331456193771202	0.0217440512148741	0.0820320101578415	2157.1053659882	2636.35440334528	2080.72975137275
439	5.13216111938659e-12	1.49548968468789e-28	2.43110790074815e-29	0.00750911955969508	9.06253640607812e-20	0.000106718442027682	1.23951995777426e-07	0.0075395611186561	1.82498110417162e-21	55.5925063496979	143.91340371866	151.06036292862	7.14695920996019	95.4678565789218	15.0139665294737	27.9583955369999	7.13970380536557	113.380041351728	0.23425	0.3635	0.21425	-0.257191956820817	-0.760889994975256	0.057716332821737	0.594718930454446	0.201666666666667	0.416166666666667	0.192333333333333	-0.24936651365972	-0.78945277839509	0.375139235822359	-0.322207366010843	0.00947276809690329	0.01075833378702	0.00917690451831494	0.0356455227951288	0.032400340848215	0.0231830518197269	0.073869180337997	0.00897434568931835	0.0110248246920691	0.00881529726350922	0.0289856455182349	0.0286804628627331	0.0218107479982938	0.0672374421366645	2177.44354772192	2621.62168990744	2078.13372951506
440	1.35583098702862e-07	1.92994268140313e-19	2.60704959723636e-20	0.00701898468930235	5.18797725829651e-15	0.000541570185503978	3.57367625201963e-05	0.0625916435085124	4.85121015544849e-13	34.7800301820607	100.546391651696	107.814495947961	7.26810429626494	73.0344657659007	11.9667947974303	17.0853581053852	3.46734644900607	72.3904429387841	0.227	0.38325	0.219	-0.293076457102729	-0.864211904271619	0.0504824722180042	0.573114410375335	0.198166666666667	0.424666666666667	0.2035	-0.259284099425531	-0.747890192941529	0.298212705469237	-0.337824559256668	0.00936906557212871	0.0108739983754981	0.00924998816975299	0.0345781286097499	0.0252102872652234	0.023755866331793	0.0760211470587632	0.00891560785791875	0.0110554763001218	0.00900468862363404	0.0287664090011894	0.0304552608323056	0.0217351908623959	0.0893394982473407	2142.50368182313	2662.5310666197	2102.55751251011
441	1.02442696918819e-06	1.07439770704143e-16	3.27174499246073e-18	0.0013204604841029	9.51372136476067e-14	0.0159851863580107	0.00481366925061872	0.000549892185273212	3.82381601717674e-13	30.615054666363	87.3516395833649	97.6653427927813	10.3137032094164	67.0502881264183	5.80450287308304	7.94814495332685	11.9383818783444	72.900531898236	0.22725	0.383	0.21275	-0.23882063201666	-0.782823110272434	0.0839270763143978	0.672505014111989	0.207	0.411166666666667	0.184666666666667	-0.357709288641327	-0.738417488191706	0.33940012939987	-0.0754370375760493	0.0093727073234624	0.010872654105767	0.00915344806921293	0.0351864228800462	0.0316825419178922	0.0242943095183766	0.080756514023446	0.00906181870703335	0.0110052204377234	0.00867871560178652	0.0277148697388703	0.0318506112097659	0.0224089080707318	0.0976514926996989	2143.72829867041	2662.0547615053	2070.30998274504
442	9.10340730593558e-11	5.65094304869408e-18	1.75411270313882e-18	0.0193549771061387	5.1937570711734e-10	6.39571280903201e-05	4.57907040173218e-05	0.00108250051365499	1.54794139436081e-13	49.7337413821369	93.5082632855192	98.9774186799186	5.46915539439942	49.2436772977817	15.9817181983126	16.6148656357036	10.680854406779	74.8366467674533	0.22525	0.38825	0.22275	-0.268176477941711	-0.770812391273346	0.115708735843964	0.54064030843806	0.192166666666667	0.429166666666667	0.195666666666667	-0.337148351557631	-0.734062332800134	0.346433094314752	-0.072149559457396	0.00934343987428304	0.0109002466228163	0.00930642377671229	0.0347110164027161	0.0318079726124095	0.0238793586895927	0.0871727864398759	0.00881238608543133	0.0110703475890469	0.00887299138392238	0.0283244207957376	0.0323716005975444	0.0221939117162531	0.0948077457707412	2133.89140891877	2671.83540181398	2121.46629665895
443	7.81044838375479e-08	1.14538884683923e-12	1.19111545011132e-12	0.103809698423627	5.74854173998854e-07	6.6980399633283e-06	0.0102689581028949	0.0299288777581962	1.44568649577345e-11	35.913497476824	67.816810622855	70.4628277162556	2.64601709340059	34.5493302394316	20.2775940246083	6.58763363451726	4.7133728089957	65.085200432595	0.23525	0.3865	0.21025	-0.276863328911394	-0.797825115335976	0.12395209705168	0.510846292296748	0.1975	0.412166666666667	0.1925	-0.310005302521445	-0.758877778288212	0.315126868562514	-0.0776247017200273	0.00948676541867957	0.0108911975508686	0.0091139453997912	0.0337943202101334	0.030313514925051	0.0247207579092593	0.0944329991931547	0.00890429774092991	0.0110092349600224	0.00881820590470016	0.0289899324648171	0.0308114885415229	0.0219872960310225	0.0957775342117124	2182.17027630065	2668.6268797316	2057.15085463707
444	0.0018455978604283	2.12756913130013e-10	3.5883264830116e-10	0.22998566301975	9.64291526897048e-09	0.00547339907519698	0.04814485003831	0.210841695043479	9.98841487349956e-08	14.96638952168	56.6731070667811	58.1140571202195	1.44095005343843	43.1476675985396	7.71598489883945	3.90492243139124	1.56563744623782	45.7024066533743	0.23075	0.38825	0.20725	-0.240959679602154	-0.853628082463171	0.130428159113717	0.443377041963156	0.207333333333333	0.408	0.197	-0.259187145043943	-0.734781686340721	0.329765191383241	-0.153721890521831	0.00942319569246703	0.0109002466228163	0.00906585978585751	0.0344802358718414	0.0266354732014883	0.0250388342385979	0.125696380908132	0.00906720564563423	0.0109921978788186	0.00889578931482569	0.0288408460378228	0.0309302060809259	0.0214580395207027	0.075307208827173	2160.72395209606	2671.83540181398	2041.16103923985
445	3.19456615540812e-09	3.03441378134411e-18	1.1258444846413e-18	0.0238652025878882	9.98355887994273e-12	2.21382336194927e-05	7.46786241437613e-05	0.0242439960681451	6.19004418145296e-12	42.4662922418211	94.8058259518803	99.9102280838415	5.10440213196125	57.4439358420204	17.9958908009994	15.6884546472629	5.0770922507254	66.9161103480562	0.22875	0.37775	0.208	-0.270914646069968	-0.789829790613489	0.0998860713691386	0.539021492265015	0.1935	0.417333333333333	0.189666666666667	-0.34162418722881	-0.759298443356159	0.353023237299034	-0.167086413964717	0.0093944582958964	0.0108437199281861	0.00907795156421872	0.0350374450469858	0.0314894151209552	0.0244408520336272	0.0888733472515275	0.00883560461736927	0.0110292308470559	0.00876841226436862	0.0287401844188305	0.0313704159950448	0.0221767888878378	0.0943795013594693	2151.04614207369	2651.80756382106	2045.17894434895
446	1.75291745872852e-10	4.85057065609035e-19	5.55619875641449e-19	0.0962109492348772	8.53078181271146e-11	3.17633006053129e-07	0.000239870023016484	0.0359130395171512	7.70613824433483e-16	48.3971102795258	98.6276561553823	101.394912386182	2.76725623079983	52.9978021066563	26.1394182710847	13.48975100809	4.40122907298064	86.1268358595462	0.2425	0.37175	0.20775	-0.240135748800769	-0.756839374961133	0.116986612518482	0.470020877989808	0.199333333333333	0.408333333333333	0.190666666666667	-0.305852937282786	-0.706177980487189	0.358818501811695	-0.0907075196127329	0.00958607434827758	0.010808995602875	0.00907392620745889	0.0345004885537083	0.0325677460306198	0.0242198098803233	0.0928849261029204	0.00893530624134344	0.010993590888851	0.00878607090600953	0.0290693420696218	0.0336265112926074	0.0217634468779223	0.077434316325768	2215.77813859026	2639.52198117481	2043.84116202271
447	1.76839130993352e-13	7.63584888738005e-21	1.63764809033366e-21	0.0117586723110905	2.06140379202467e-10	1.3952232397836e-09	3.75941924557055e-06	0.12165874984614	4.79726620791763e-17	62.4410053932443	107.259557892721	113.606456007357	6.34689811463613	51.1654506141131	36.675494733021	21.383760928682	2.39583531955759	92.0024294400804	0.24425	0.37625	0.208	-0.279092667380128	-0.76870044764621	0.103977556461784	0.626440464517611	0.193333333333333	0.4225	0.195333333333333	-0.320547258202418	-0.770507839546241	0.335146365693978	-0.0608329062306059	0.0096094817664591	0.0108352051011872	0.00907795156421872	0.033625103089763	0.0317184106986802	0.02438044117544	0.0788424114593932	0.00883271114499185	0.0110479818949877	0.00886726707186453	0.0287254828729246	0.0302430859883556	0.0220480568310501	0.0936262339375313	2223.71800214401	2648.79375332461	2045.17894434895
448	0.00227264332219249	1.77556566028709e-08	1.01413505056184e-08	0.0554750831776082	2.56026934670223e-07	0.00919619653799587	0.0212491383780396	0.246628041877402	0.000475300908454681	14.5234921639785	47.1141421054999	50.7818903657571	3.66774826025721	36.2583982017786	6.78432174941918	5.30624249663015	1.34230411176577	26.1408304185211	0.2265	0.37625	0.198	-0.281268976537902	-0.777020332302675	0.109330079984067	0.4637358363179	0.204666666666667	0.399166666666667	0.188666666666667	-0.285966169023168	-0.784204816240928	0.306038328065698	-0.252367632608571	0.00936176780037692	0.0108352051011872	0.00891278401283402	0.0352309766971499	0.0333667399418423	0.0251706337172468	0.0928009909452843	0.0090238476285963	0.0109533696914805	0.00875066082134274	0.029288541930495	0.0290689111008108	0.0218464164502006	0.0924348444713573	2140.05017280763	2648.79375332461	1990.4692135827
449	2.37445705121742e-14	6.28994224794072e-23	1.030186458787e-22	0.140157864074785	9.09805524708136e-11	1.03416287608642e-07	3.85970763453121e-10	0.466782128936443	6.02999685211026e-19	66.5181537614553	117.206106237536	119.382331348199	2.17622511066293	52.8641775867436	28.3089582768207	39.1825689375983	0.529583234767415	101.222928768255	0.24575	0.364	0.2085	-0.217482714442593	-0.741421504841458	0.0724430266720494	0.357864318250815	0.200666666666667	0.4265	0.2025	-0.298933764993497	-0.721098916005803	0.321195771556711	-0.112731857039702	0.00962937335269449	0.0107615010548007	0.00908598660445238	0.0349685784127673	0.0331422508779414	0.0236745370324697	0.0831901193577782	0.00895767256192372	0.011061647934531	0.00898817382087803	0.0281012222872481	0.031707909499306	0.0217613350453918	0.0890199440532477	2230.47076776056	2622.73993951218	2047.84995760484
450	2.47463641906189e-10	4.23818286245083e-31	1.25815781756913e-31	0.0145661252099235	9.07656616864725e-24	4.29254135705559e-05	5.30520756875126e-05	0.00231798552227924	6.29408459724897e-20	47.693414282061	155.962884441578	161.931086479461	5.96820203788229	114.2376721974	16.7374430887648	16.3358038819533	9.27897936271256	105.966918736892	0.237	0.374	0.21075	-0.238471226232717	-0.739741996002396	0.0316649856751932	0.633699772484331	0.2025	0.414333333333333	0.186	-0.340505824416933	-0.71680475681701	0.388012547445027	-0.0650040196153309	0.00951108460509014	0.0108222252924313	0.00912188703951002	0.0348712947255872	0.033702851254917	0.0238176306130419	0.0680075372665967	0.00898817382087803	0.0110177723140612	0.00870286561627649	0.0281236386426718	0.0332483096109343	0.0221230705175373	0.0765243660748528	2190.38859065228	2644.20111376176	2059.79468343497
451	2.07203240490596e-11	7.96591079993549e-23	3.19421085595752e-22	0.581566770929614	3.66591217862813e-13	4.48286553268842e-05	1.23727280412065e-08	0.143180538956066	4.89618350440229e-17	52.7506969586393	116.717234091455	117.020942655596	0.303708564140834	64.2702456969564	16.6551405996761	32.4274355703383	2.14343970562004	91.9593177529169	0.2385	0.36925	0.2085	-0.216514764836152	-0.738586577666948	0.0780283336450392	0.306117173097466	0.204	0.426166666666667	0.1965	-0.317521815588021	-0.762991146469934	0.361474161343578	-0.159325185981053	0.0095317523127217	0.0107940017596345	0.00908598660445238	0.0352843531869175	0.0338474335737017	0.0239417271690798	0.0858123486483383	0.0090129138633493	0.0110605373824258	0.00888725867089181	0.0276597789065468	0.0297261346596997	0.0219412380895917	0.0832202392315335	2197.37892894219	2634.22124468787	2047.84995760484
452	8.77635785181952e-08	6.16784959141134e-24	4.16673449296181e-24	0.0439793004472216	1.08709796071432e-18	0.00136835171650042	7.16303563059114e-07	0.398375944923781	2.35894103341642e-14	35.6739527026002	122.0084188615	126.065775187577	4.05735632607684	90.3918224849767	10.2479689984011	24.5707624293282	0.713222942584252	78.8537985686347	0.233	0.379	0.212	-0.227132984601241	-0.787433683495593	0.052429048359571	0.536254169503361	0.206	0.428666666666667	0.205	-0.312990270042116	-0.731639349050045	0.371040314970806	-0.140537121719949	0.00945516790438171	0.0108507312741857	0.00914165110318952	0.0350259945081146	0.0310223656581336	0.0240584942566578	0.0817291232297142	0.00904560177410701	0.0110687414052333	0.00902930031243097	0.0274192799741551	0.0305387028822114	0.0213871564255455	0.076553083897142	2171.50377061057	2654.28982150083	2066.37797577465
453	9.3077272174781e-13	2.85817469425859e-22	8.46867624952104e-22	0.339399418902297	2.08513821266211e-11	2.56457852466434e-09	2.36751015507337e-05	0.0908711782972299	1.25161079346569e-16	59.0656288726386	114.071928601734	114.984627180216	0.912698578482377	55.9189983075776	35.4892819570214	17.8681450291715	2.85887241166165	89.9755776169703	0.24375	0.3815	0.2085	-0.292930498705292	-0.803238199982144	0.100477412202493	0.396988059964924	0.193666666666667	0.423833333333333	0.194666666666667	-0.287308679451303	-0.748009474451916	0.350642164082866	-0.196453215243331	0.00960281603426276	0.0108645245614787	0.00908598660445238	0.0331780230276238	0.0295146407883839	0.0245801051404705	0.0855146654166039	0.00883849557031159	0.0110526195828983	0.00885578851785171	0.0289589451876751	0.0315638253577598	0.0220552205203329	0.0823908200607684	2221.45625552876	2659.17470512923	2047.84995760484
454	5.00519335984082e-06	7.79325006978884e-16	2.70661092193174e-16	0.0233101591800445	1.78146210136251e-12	2.54597650518258e-05	0.0366072922001866	0.115011372324492	5.96625803349928e-09	27.3362135351999	83.1983542061062	88.3435963554439	5.14524214933772	61.0073828202439	17.7298673125097	4.36858901463711	2.48397338509858	51.9523210097897	0.2345	0.39075	0.2125	-0.304266310766388	-0.824413409691076	0.0731136921908448	0.640318330814678	0.199166666666667	0.411666666666667	0.1995	-0.347485969229609	-0.790274053427275	0.318419814605804	-0.100883572498705	0.00947627431470004	0.010912917329125	0.00914952085444549	0.0332816284560863	0.0283334740973986	0.0246529919855066	0.0753031160839371	0.00893249951310122	0.0110072335628197	0.00893811053354986	0.0284607596252129	0.0282675534956114	0.0214646746277421	0.106722506323046	2178.62731786189	2676.32955627471	2069.00080811442
[truncated: 547 more rows]
[truncated: 143 more columns]
