# Supplementary material for: Powerful testing via hierarchical linkage disequilibrium in haplotype association studies
Source: Biom J. 2019 Jan 28;61(3):747–68. doi: 10.1002/bimj.201800053 (PMC6637384; doi:10.1002/bimj.201800053)
Supplement: Supplementary file 1 — Supporting Information [file BIMJ-61-747-s001.zip › reproducibility/simulation/intermediate_results/22.txt]

1	1.34736180450696e-05	7.13815888697713e-06	3.48351025214575e-05	6.25726488091465e-05	0.715757744426536	0.633354410527777	0.0883113785703675	0.000568209655470809	0.000249119451542847	0.000889633484369477	0.00442174608837455	5.15383524128371e-06	4.6649907122666e-05	0.000154739547872513	0.000300727914039993	0.000783384783967279	27.8345970344672	42.1202274196839	45.4219135231833	45.5545072924433	0.132593769259984	3.43427987275936	17.7199102579762	11.8773422783452	13.418766539733	11.044236180036	8.10195826243762	52.2405766247913	0.06675	0.21025	0.3515	0.4865	0.468836284988838	0.485992497547918	0.496744137343353	0.435246112342624	0.384056581384094	0.361486399196076	0.238558676106707	0.262041972642108	0.240679302376115	-0.006638143896729	0.229874583773193	0.0503333333333333	0.180666666666667	0.3195	0.4575	0.405913460044859	0.450166133492751
2	4.29916143129452e-10	3.74683274592059e-12	1.15187471528475e-09	2.01001472240449e-09	0.400843862954118	1	0.022117983429787	6.49039925077662e-07	0.000216823890538466	1.52385673875239e-05	3.84958301270122e-06	2.28826694156809e-10	3.13508946928098e-07	1.22706993485735e-07	4.90754245973112e-06	1.41975308329833e-06	49.6370462544583	75.5327937807597	71.2356929752641	71.9414863311613	0.705793355897185	-3.59130744959839	22.304440076703	24.7608033000124	13.6793651967528	18.7074534080784	21.3383234420562	77.1721668288932	0.0755	0.21725	0.363	0.50125	0.517734722363249	0.480178449014832	0.581730910963846	0.414682019128516	0.446252777555862	0.442129226453106	0.27145924304361	0.301455875180216	0.30751392301099	0.0306563579178207	0.244591128504675	0.051	0.187	0.321166666666667	0.454166666666667	0.368915258710741	0.436732686522608
3	1.43703836265942e-09	1.40540613310189e-09	5.84488282773765e-08	1.57128475188893e-09	0.00100519388077884	0.0654274094803178	0.00792489888323068	2.71969765251551e-08	0.000476007256450246	2.68395749817824e-05	0.000693842777571735	4.58805118529668e-07	2.25494963504256e-08	1.00912803367367e-08	2.79253568259732e-07	7.93463646869597e-08	47.1237541236187	62.1688600699854	61.7199886107192	72.5379633070406	10.8179746963215	10.3691032370552	25.4142091834219	30.897872456163	12.2073843593771	17.629478049008	11.5056683517614	58.4835064936734	0.07125	0.2055	0.3585	0.49675	0.505354992228047	0.556966268798219	0.525879693297479	0.419689157570928	0.443998685949264	0.442947787234441	0.380770541838969	0.33303336051408	0.280936396948559	0.0401059024956977	0.417228901819121	0.045	0.1775	0.318	0.462166666666667	0.360576555068144	0.429768249514827
4	7.74023001836004e-21	7.90314748015358e-19	3.47306018515953e-18	8.6981068298021e-18	0.539809155360719	0.190777478183015	0.137761108932716	2.55942849599575e-14	2.08358328796061e-09	1.06146528794399e-07	4.77107955710622e-09	2.10263264260918e-18	8.57103062007036e-17	4.17774142598715e-16	4.48186967948238e-16	1.78805729560439e-15	100.488926246282	109.153714891843	116.204717293804	116.580610878678	0.375893584874575	7.42689598683501	16.0916846323962	58.0468970370566	35.8939158707472	28.2585174010983	34.2806254593215	119.764301439077	0.07925	0.2295	0.3615	0.49575	0.508676897351864	0.476295456979401	0.461972947418792	0.421631010834792	0.425363696340488	0.439066402085627	0.322012631784445	0.311197633288685	0.153303486988873	0.0360214041565071	0.288868397431787	0.0426666666666667	0.180333333333333	0.310333333333333	0.436166666666667	0.428121515686996	0.371302440510603
5	5.12561944302588e-12	1.23973991651949e-14	4.10954126309905e-11	7.93974762175223e-11	0.450217011965971	1	0.0347185695267977	0.000354369665464988	4.21818392601114e-08	1.4539153229937e-06	1.26273739496615e-07	2.71108088421599e-10	8.92930023450285e-09	3.90578738927818e-08	1.76486240473668e-08	1.99216382411494e-08	58.8231872732213	88.1600613517803	79.1253716863794	79.6954771475575	0.570105461178173	-8.46458420422277	20.8722898743363	12.7586336347258	30.0464575725218	23.2079961681284	27.9224864600001	76.7665516458496	0.07025	0.22425	0.36025	0.48925	0.495399049076034	0.532750700857051	0.477445944531073	0.430154192363209	0.412848763531121	0.394019220152327	0.249095574799348	0.284345153974776	0.208092959039071	0.0187151886268921	0.349347107059225	0.0528333333333333	0.1795	0.313833333333333	0.4355	0.346401766543855	0.351772510661271
6	8.81200193013527e-09	5.44934061857921e-11	2.07082154284036e-10	4.95976988164075e-10	0.960528800007329	0.327978636460409	0.000767812159608419	3.22708527090865e-07	0.00105512268458057	0.00245414671727809	1.39526507986212e-05	5.29557473549356e-08	4.82806864342038e-07	1.73844067066354e-06	3.74609573883428e-06	5.87247752988414e-06	43.3362205856829	69.5359111261205	75.3157919787409	75.31824123962	0.00244926087907515	5.78233011349948	31.9820206539371	26.1088080925574	10.7282485495434	9.17446817248856	18.8755924207398	63.9121443783042	0.074	0.2095	0.35	0.49275	0.508505313322637	0.547821151724461	0.58041427579101	0.434532700750811	0.461261929575604	0.41984131181673	0.359398138535728	0.424178478376723	0.326492088757165	0.0490165725632135	0.287485611527329	0.0491666666666667	0.183	0.320833333333333	0.4485	0.444017805174188	0.356144723784129
7	3.41216136964838e-15	2.80905109258325e-15	6.92438948344978e-14	9.64640841960244e-14	0.220519364634458	0.551151494315309	0.0285001264197646	1.80784395332631e-05	2.09695742111517e-11	4.45050084124386e-08	1.09611587727146e-07	1.28978171002522e-13	7.04621671009806e-12	3.90802861149274e-11	7.95930695472732e-11	2.43242307912468e-10	73.8952754531419	91.4124226354979	93.8993890229613	95.4003772826036	1.50098825964233	3.98795464710565	21.5051018294616	18.3817165451383	44.8780464612064	29.9424996978796	28.1963409691962	94.7298585677885	0.0695	0.2195	0.358	0.49875	0.525295954865963	0.484523720902985	0.547909184514952	0.464230532756731	0.402410609752335	0.425999316483074	0.295046080912449	0.369174659685219	0.193719797423446	0.089748174795353	0.218288542236322	0.049	0.165833333333333	0.3055	0.444666666666667	0.388366711002487	0.446594344513986
8	5.88925096235105e-17	1.14100293933093e-16	1.12011053040664e-14	2.74501807636675e-14	0.621587337137137	1	0.138504253286018	3.0365154658255e-08	1.15693301853774e-05	6.13560435373833e-09	3.08803524509388e-11	2.98683155071395e-14	1.35379877180478e-13	8.50930670760705e-13	3.15720962364834e-12	1.22951238117382e-11	82.2222596695428	98.3954427137651	98.0499226602115	98.293565526008	0.243642865796573	-0.101877187757054	16.0713058564652	30.6840457054714	19.2330451116595	33.7911915035129	44.1202890073728	98.0996099978506	0.0765	0.225	0.3695	0.509	0.536178290754062	0.559439657807799	0.40764673195167	0.425486745819188	0.445574454100578	0.43227189420092	0.307132235692831	0.228407724552053	0.205287904550777	0.0830082310928941	0.223211823953132	0.0493333333333333	0.188833333333333	0.313333333333333	0.441333333333333	0.437746227949707	0.414516945777824
9	3.11789471810662e-10	7.27134198720892e-15	2.35671585979381e-14	4.40388078224724e-14	0.356875155689201	0.163161100033028	2.23874172342569e-06	1.77926944564993e-05	3.34605510960218e-05	2.72143147840641e-07	9.01117782254179e-06	4.87340416520047e-12	5.1892027867438e-08	2.46658330508209e-09	1.9550704450327e-07	3.42668135637745e-08	50.3052863781922	89.3301517789805	96.3580275942368	97.2068871800584	0.848859585821629	7.87673540107789	46.9016008018662	18.4120744222137	17.2103664037804	26.4379337629634	19.710354622368	86.2812994825207	0.0705	0.215	0.3655	0.49975	0.561828994077592	0.463474599667484	0.574667430082022	0.468542565035192	0.43981228838301	0.448984437340365	0.337650789459991	0.287742828761514	0.379112475754276	0.15397665427297	0.356124589083981	0.0498333333333333	0.181333333333333	0.315833333333333	0.4545	0.330014992876865	0.423158322444119
10	2.84037132986595e-11	2.92413666445166e-14	1.6848079702412e-12	6.93535503642422e-13	0.0388134790294211	0.472264469677354	0.000200705777744572	8.50746336927844e-08	1.4661206002716e-08	3.31535916377066e-05	0.00571260724287502	2.94214836002881e-13	2.36621272914873e-11	4.16868074726313e-12	1.51868951788422e-10	2.68009941436672e-11	55.2785608941558	86.2751044754405	86.5633105792149	90.8323231436589	4.26901256444398	4.55721866821841	35.5537622495031	28.6869607647341	32.0976830558502	17.2278753281553	7.63879483235178	92.8222737677827	0.07775	0.23325	0.357	0.4885	0.54290163177346	0.55494600997032	0.566245721177437	0.446604871234142	0.434230813937472	0.43594050031214	0.290618552840029	0.36555157850127	0.382039691663802	0.0763958069313323	0.425125546116698	0.0511666666666667	0.186333333333333	0.317	0.460333333333333	0.379475284913977	0.3561691116472
11	1.73817105095053e-10	1.24278322131481e-11	3.28490875169854e-11	7.84824353989566e-11	0.787667728130353	0.230569530450689	0.00301318736121261	2.04865613108635e-07	4.48674218692528e-05	1.75621079561497e-06	8.23871173955292e-05	2.87877456770449e-10	4.33587386447457e-08	1.14056121221572e-07	7.49707032007092e-07	1.32298443003435e-06	51.5198456831567	72.8540648064809	79.6504836282256	79.723027891625	0.0725442633993225	6.86896308514406	28.2031822084682	26.9866491465264	16.6535009530598	22.8448301943245	15.5027085391484	76.622876793273	0.07425	0.2155	0.3585	0.48675	0.493535158782371	0.569624874080464	0.567029851419065	0.424913576103509	0.432664060131682	0.39402713890891	0.459420312670914	0.440976555760714	0.204555309738433	0.0343588945106282	0.334997097114135	0.049	0.182333333333333	0.3125	0.446666666666667	0.438421980983989	0.401357925022667
12	2.19940879157796e-11	4.90505380223037e-13	4.67550219153349e-11	1.12285703098529e-10	0.825997285185996	1	0.0173200326567316	3.96311874416322e-06	6.07848757856017e-08	2.86584042995606e-07	0.000117591651103414	1.16475933198196e-09	2.37574460218976e-09	6.10485664729713e-09	1.82916810007209e-08	2.57088987192392e-08	55.8084711476258	80.0515289795439	78.822602730339	78.8709314983644	0.0483287680253852	-1.18059748117957	23.0624603507385	21.2826033510773	29.338220855685	26.338067210103	14.8309201594348	73.2618024300805	0.069	0.22225	0.36575	0.49575	0.538789719030343	0.571572327037016	0.61199502881829	0.411182452843683	0.448982772057284	0.419833189992685	0.324585688267947	0.450666183431337	0.324200937357201	0.00297510674160235	0.226272515167073	0.0471666666666667	0.178166666666667	0.316166666666667	0.4565	0.441050164226457	0.426418482591752
13	1.2030807676689e-10	1.64705595876188e-11	2.77510149373008e-10	6.06196351845536e-10	0.644249392029568	0.759445369029269	0.0204305976966112	9.31415630900403e-06	0.000312040973334564	5.51190631863683e-09	4.75466381377147e-05	1.54363755885413e-08	6.48998414272366e-09	2.19801873386229e-08	1.16931797352857e-07	3.05019559924616e-07	52.2840990499535	72.2232417976338	74.6226443055202	74.835871813797	0.213227508276759	2.61263001616317	22.5517727638435	19.6471616815261	12.9966966893244	33.9997532105535	16.5435018852677	66.9624872508897	0.07025	0.214	0.36325	0.48925	0.51552981876788	0.536109049833346	0.554059539286844	0.400078535087081	0.446478039823779	0.43135585574627	0.386208869756181	0.415193215137511	0.236215179145137	0.0441605744442046	0.285023895545636	0.049	0.184666666666667	0.307166666666667	0.447833333333333	0.399269123499645	0.415780523953055
14	7.65961930401387e-07	1.05076195125595e-06	3.9048828499994e-05	3.33778708269005e-05	0.142669676871905	0.991329400496099	0.272672687716085	0.00689395767918434	0.00146404107359161	0.000239634989615274	2.66628157494465e-06	9.95043187216371e-06	2.59173916406581e-06	5.56623390041973e-06	3.64517997327452e-05	4.67023386949383e-05	33.9417727870605	46.7447253820428	45.1169230823798	47.2658488949382	2.14892581255845	0.521123512895429	13.3240761078778	7.30039178214156	10.123331785444	13.4915905013731	22.0428706949569	50.5061740547772	0.06525	0.20925	0.352	0.4975	0.496071764619638	0.503334070180772	0.41290234501707	0.415525949031937	0.455532615271831	0.404967564430355	0.277632383179517	0.237205199370225	0.0231763291071395	0.0366202506658002	0.175823460713885	0.0523333333333333	0.1835	0.316666666666667	0.449666666666667	0.414933296890218	0.347526578562959
15	1.68663896053737e-07	3.19417352902073e-07	4.67753675025702e-06	6.70383124587684e-06	0.353866546056196	0.852742484280163	0.211087845946725	3.71034033363605e-05	3.81852835852461e-06	0.000110668734342803	0.0339856945104337	1.5270854165553e-06	2.61970217776124e-07	5.00497472750978e-07	3.76112940031617e-06	5.4028600808974e-06	37.1386419322662	49.5755617329996	50.689933605383	51.5494768386634	0.859543233280419	1.97391510566376	14.4108349063972	17.0140928323244	21.3538515513428	14.9453797171645	4.49542350356387	55.4042167236603	0.06925	0.21	0.34925	0.47575	0.511020567592582	0.500714220580385	0.497308074052681	0.434699607786878	0.445910300211444	0.411518184024849	0.282076111491626	0.287589592487188	0.210666307075015	0.085342947879737	0.300434371010254	0.0495	0.173	0.312166666666667	0.454166666666667	0.405583593095923	0.446873618603549
16	5.88464039636344e-05	7.77972232664165e-06	7.12386641360557e-06	2.42633942612852e-07	0.00119509263736455	0.00272027722951052	0.000209887296300421	0.0139575921197546	0.00742911953253167	0.00267403748979327	5.31466203868775e-05	5.63303288586301e-07	9.45965203116008e-05	4.81012109213219e-05	0.000841750337230807	0.000294661769707009	24.6612907597155	41.9101734431533	49.599833999855	60.0977499293003	10.4979159294453	18.187576486147	35.4364591695849	6.04349926307987	7.16617058559677	9.01752145047067	16.3324295852271	57.9611497127469	0.06275	0.21325	0.34225	0.492	0.534129003669175	0.497259129808335	0.560802885559434	0.429635749474555	0.443844434314011	0.423396169621564	0.346753365924278	0.438777788373855	0.363102092412071	0.113605746247114	0.672403851714478	0.0511666666666667	0.191333333333333	0.3135	0.450833333333333	0.403852318346103	0.397410661727048
17	2.2871840260008e-08	6.34101033705847e-10	9.51501048822394e-10	1.14976251318315e-09	0.20576954108831	0.0973151547547448	0.00077562929677596	8.51595332355994e-05	0.000362884798182067	1.72438540238449e-05	6.96293637952517e-06	7.31914943796578e-11	1.09513837038767e-06	4.83500659980835e-06	1.0640706257966e-05	2.75218067638032e-05	41.3385074873804	63.9829663966229	71.6921587553006	73.2931023484052	1.6009435931046	9.31013595178229	31.9545948610248	15.4401521407162	12.7142242142181	18.4717827755394	20.2033919218156	79.8888785448965	0.0725	0.2105	0.3605	0.48875	0.497699675504199	0.482353412597376	0.521110302101418	0.479996787790039	0.444786699184346	0.447947046783924	0.327465277918313	0.292005003615807	0.219213981990381	0.159859515364537	0.373783996485845	0.0531666666666667	0.181666666666667	0.319	0.443	0.417732462041196	0.415383094572844
18	2.24538944134982e-08	3.49699736167103e-07	2.3140493942315e-07	3.53082321055645e-07	0.360469847324839	0.0814919195674156	0.0870396529330053	9.0825664128918e-06	0.000452306327570212	1.09732430468884e-05	0.000137399283550258	3.0028363947234e-07	3.52294425998661e-06	1.31722133162842e-05	1.60519061617425e-05	4.74066072174084e-05	41.3771759808442	49.361260916703	58.3122842886442	59.1485399733065	0.836255684662319	9.78727905660344	17.7713639924623	19.6952748911754	12.3026884026658	19.3340424991347	14.5374714299323	59.5588403582453	0.07225	0.21125	0.36525	0.4895	0.46039525039933	0.509388750764054	0.457739686239529	0.476101076920356	0.422772240136354	0.412744552794518	0.27058535854551	0.214643175448879	0.231900760499525	0.0401729684931603	0.180030921716745	0.0506666666666667	0.182833333333333	0.322666666666667	0.450666666666667	0.400206129958941	0.392936425232773
19	1.51511742817668e-09	7.37101582642792e-10	8.67979214071815e-09	1.57451713508337e-08	0.463485423791664	0.657929787593169	0.0467270614949917	7.6249837400711e-09	0.00075816526558531	1.96345714895603e-05	0.0120027386979778	5.13486792285211e-08	1.63691352740411e-08	7.94948251382359e-08	7.02588984895401e-08	2.42428370334987e-07	47.0134405343997	63.6404130460651	66.3762620271809	66.9137265265017	0.537464499320777	3.27331348043663	19.900285992102	33.3684792465019	11.3409500831676	18.2244148765985	6.31046453393719	63.9888027844818	0.07675	0.21325	0.3585	0.48125	0.478313465541825	0.548090792543108	0.591854424758148	0.440807509892854	0.439535322043281	0.419265891248002	0.383241127378749	0.371446460617235	0.331639945740657	0.0171106034213001	0.21879879790544	0.0485	0.185833333333333	0.317333333333333	0.455666666666667	0.451296244697794	0.335539166745917
20	4.26867636427672e-07	1.39636609288492e-08	3.8452075364243e-07	5.59521604046251e-07	0.333490444983162	0.955349130615411	0.0188613299335917	0.00015479407849413	5.06973095539069e-06	0.00166989946693389	0.000575278024384539	1.76171852745093e-05	1.73905000166571e-06	5.30367229722852e-06	1.64487687291478e-05	2.13726257099336e-05	35.1787648755417	56.8924743555981	57.0430206497549	57.9783169921211	0.9352963423662	1.08584263652301	22.7995521165794	14.3129771266013	20.8107609034178	9.88104639737503	11.8543179156059	48.9852220487267	0.0725	0.2265	0.34975	0.49125	0.554204551755044	0.538635371289784	0.47130189870448	0.468704162134687	0.403381263714627	0.445014798292475	0.354208732954743	0.228842072503855	0.232012060595761	0.120779168054283	0.180760530067157	0.0538333333333333	0.188833333333333	0.3195	0.456166666666667	0.408412298792793	0.385810824189786
21	1.14861751991145e-11	6.38146181059929e-12	2.95119783854775e-11	4.70051341036444e-11	0.308231768792681	0.252531325446821	0.0136664676343665	9.253092420936e-05	1.62974524781979e-05	9.43337072478562e-10	2.01645281711346e-06	7.33813644569981e-11	1.01539600703943e-10	5.69357679173572e-10	2.40996836919153e-09	8.96331151210681e-09	57.1537391663587	74.3445268985161	79.9014447606169	80.9396821255577	1.03823736494087	6.59515522704169	23.785942959199	15.2833006330566	18.5793725137046	37.4386574715227	22.579302753209	79.8827233317969	0.0695	0.22525	0.37025	0.49875	0.600702062907977	0.54304379789799	0.526351760271808	0.448379058369239	0.437585723515798	0.430188270485602	0.3766537302807	0.408942469439676	0.298525598433603	0.0309307365201323	0.289606071406219	0.0506666666666667	0.189666666666667	0.311166666666667	0.450333333333333	0.423563818284952	0.450841551738644
22	7.6887884700739e-11	3.26967539143316e-11	2.66418647847373e-11	4.56331858592112e-11	0.351265016545904	0.0665273319025631	0.00347798454109083	3.13081547265836e-09	0.000601745522044702	4.45023904750331e-05	0.000101887579493384	2.22796270227008e-10	6.84507843122473e-09	2.62682612191603e-08	1.00247353942426e-08	2.59157428686392e-08	53.2134649421423	70.6846549708571	80.141003397679	81.0098853535455	0.868881955866527	10.3252303826885	27.7964204114032	35.1007415623508	11.7705699014859	16.6689968575083	15.1014022087656	77.2360206293269	0.07275	0.21325	0.3505	0.49075	0.515152016717443	0.497365699167021	0.500658856786658	0.433219213283087	0.433685802353051	0.41874227481525	0.382888549049923	0.227531213904355	0.231648705729676	-0.000766221370899636	0.24599711875738	0.0446666666666667	0.185333333333333	0.311333333333333	0.451166666666667	0.418313551490685	0.376907718881782
23	4.08005095522715e-12	5.28173579135277e-15	1.0004217501746e-15	2.72045819951964e-15	0.798758814758539	0.0187137423666222	6.4690726502269e-06	0.000566209412224325	2.50830568838559e-08	4.4736749010607e-06	3.17767008996543e-08	2.34511804598324e-16	4.31712888531931e-09	4.86796237141931e-09	8.92613011385123e-08	1.90012467962323e-08	59.2949229489968	90.0305498292728	103.518390375481	103.583391794316	0.0650014188358909	13.5528419650436	44.2884688453196	11.8839103428127	31.0549134297835	21.0503655721059	30.5958849020735	109.152339780979	0.0715	0.22575	0.35525	0.4995	0.54840525857679	0.549892438440919	0.545923353919986	0.417725092580397	0.437990548911346	0.402431580818049	0.347074497626397	0.412712978032273	0.381769560371717	0.131302633597214	0.379319636260156	0.0545	0.180166666666667	0.311166666666667	0.443166666666667	0.365873996798388	0.378466296010256
24	2.35318295441901e-15	9.17857135180812e-16	3.82736079336962e-14	8.55406166920657e-14	0.514622815675002	0.873216039242926	0.0331732018472549	1.26411382335975e-06	4.2305472887584e-07	9.63004296430846e-11	1.13546788227715e-08	7.57657716146714e-14	1.30484374323351e-12	4.42535143897007e-12	1.39307601219389e-11	1.25431801087655e-11	74.6584401316213	93.8558219512197	95.2529334423016	95.6775895854807	0.424656143179163	1.82176763426105	21.0191494538594	23.4770709409959	25.5861975476782	41.8951657930265	32.5943081857786	95.9573682059249	0.071	0.22625	0.37025	0.504	0.567695413672144	0.513567298046891	0.503086543023873	0.433240018298846	0.434146885161514	0.418714609709155	0.244225884990474	0.342472817981708	0.315033068487982	0.0403374312820895	0.293604144000872	0.0478333333333333	0.184666666666667	0.307833333333333	0.445833333333333	0.410258126565586	0.375794611155783
25	1.683698927974e-10	1.78497312838552e-11	2.98363211825549e-11	4.45447518217034e-11	0.275078371331152	0.108107446017702	0.00191052699848214	2.31182198065217e-07	0.0020292958884464	6.27475224063337e-06	4.70901691543751e-06	1.63003267646007e-08	2.69052002738614e-07	8.3451388671387e-07	1.03927176304077e-06	1.97871569884533e-06	51.5859968282966	72.0430089253205	79.8758451652029	81.0670911454436	1.19124598024064	9.02408222012309	29.4810943171469	26.7530863190023	9.52284637752018	20.4025075584559	20.9521392430706	66.8284027984278	0.06925	0.21475	0.358	0.48825	0.485073085034656	0.510786834064737	0.513262845122061	0.40523037374561	0.460853826448387	0.38321493143965	0.323434840504657	0.342895401876559	0.304220133436994	0.143282862916385	0.37235052471616	0.045	0.1895	0.3145	0.441666666666667	0.346539653319142	0.411075720723063
26	5.27510324599315e-09	4.13504884136112e-10	2.52568012317688e-09	2.91524131002375e-09	0.19433754969827	0.298104427753085	0.00522503608924633	2.97043851008621e-05	1.1740112031927e-06	1.68825745409991e-06	0.0140978786192166	1.87641594213168e-09	1.35215490159043e-07	7.05937798881978e-08	6.62768985011365e-07	3.63092459552434e-07	44.4092378720015	64.9546611151745	69.3545150239806	71.0389397258987	1.68442470191803	6.08427861072414	26.6297018538971	17.4366449629551	23.6193480990551	22.9206798431769	6.02584526415012	72.1081865485685	0.06775	0.219	0.35875	0.481	0.588944198567412	0.505117456132908	0.516509510493692	0.444593625085327	0.430319472199915	0.42666165779521	0.26694268753581	0.351734642138691	0.318489332705396	0.163062238364872	0.294543451510129	0.048	0.1795	0.312666666666667	0.456	0.45832394965573	0.31296665369861
27	2.00489188506868e-10	5.74164375206869e-11	1.72645824859965e-09	2.31531496477881e-09	0.248582363902485	0.82368524537036	0.040451733433271	1.37628928349183e-07	5.45209565686085e-05	0.000159791117096866	5.0377034555906e-06	3.77653056232731e-11	2.61186322171181e-08	1.27910990319216e-07	1.01755761592834e-07	3.27976157776816e-07	51.2232166335452	69.4182756121663	70.2672605344633	71.5985139068871	1.33125337242382	2.18023829472077	20.3752972733419	27.7558846088141	16.2840498254391	14.2531738124962	20.8228986112299	81.4581382829288	0.07525	0.2215	0.3595	0.4985	0.394012756650098	0.522786232233619	0.45678134806825	0.423758572548228	0.493604201137375	0.407899286975397	0.267298332737818	0.145128862721653	0.119011676335932	0.0464392366875467	0.19504532944976	0.0495	0.188333333333333	0.323	0.452	0.381910248862845	0.418101623252684
28	1.41341537058168e-09	3.54411877873399e-08	1.93594420640158e-07	1.78545719079753e-07	0.145921573475846	0.292903561366216	0.249300744542289	2.44044809278688e-07	2.08673473256709e-05	8.61093898205112e-05	0.000122215529907287	1.17279031372617e-06	4.0307809741767e-08	8.03260690343406e-08	4.80329318182262e-07	8.43313901818837e-07	47.1583111233776	54.7317514253009	58.7566325706794	60.8710080137826	2.1143754431032	6.13925658848166	13.7126968904049	26.6484633216814	18.1084487055432	15.4191900525548	14.7581896525171	56.084049231943	0.0765	0.21625	0.3555	0.48175	0.537148086270634	0.487872958571726	0.438791169115541	0.40626526072741	0.391020514905672	0.424654400540355	0.26893896946159	0.18734726471381	0.235627080770482	0.0800896830183653	0.22161869217072	0.051	0.181666666666667	0.317666666666667	0.442666666666667	0.440916914537443	0.425259574021343
29	2.60068667278832e-14	6.26075394627378e-14	3.85961026630982e-12	7.5706460951035e-13	0.0144252430046414	0.303396824145796	0.034331890172455	5.49293443489283e-05	5.73666288644462e-08	3.14414691562736e-11	2.65927000627167e-06	5.32128448183285e-12	8.46820382294704e-12	4.73961409717e-11	1.05630028223718e-10	4.18857106304927e-10	69.7200787048132	84.5994343289785	84.6432006257965	90.6285429126146	5.9853422868182	6.02910858363612	20.9084642078014	16.2699098121302	29.4503854516497	44.0850404273951	22.0479249981199	86.0751594244178	0.0715	0.22125	0.36875	0.4965	0.479153222879103	0.479331765652364	0.451412959886192	0.4701564840213	0.403053783963478	0.399462620763894	0.207316226813327	0.194847035494882	0.164927179185615	0.0285262920170225	0.275181959806057	0.0518333333333333	0.177166666666667	0.304833333333333	0.448666666666667	0.406033338539612	0.398694225670386
30	4.85140423727211e-14	1.05450230195038e-12	4.81906429159168e-11	1.01371969544532e-10	0.546982235818576	0.979481106211367	0.470674643470482	0.000588443598365874	3.73733335018482e-08	2.16823903032161e-07	1.17887457665099e-10	2.51007514101732e-12	1.90791731582474e-11	1.10157102869383e-10	4.76656715687387e-10	1.84327788683651e-09	68.4369889217196	78.35380818876	78.7516061412825	79.1143573588415	0.36275121755898	0.760549170081504	10.6773684371219	11.8121841740922	30.2811869620255	26.8770001491521	41.4997258651219	87.8342614497622	0.06575	0.22425	0.36125	0.50225	0.514743463315905	0.523775001381816	0.602781473793449	0.445001440698882	0.415432931531537	0.432741112086494	0.34074229580448	0.342871122851282	0.311460691076816	-0.00844498757511129	0.197720633785412	0.0495	0.179333333333333	0.311333333333333	0.436666666666667	0.458433910790038	0.423068876829054
31	5.29432780107936e-12	6.76200446478922e-17	2.62808067203364e-14	6.51573707404359e-14	0.658637522462417	1	9.32049714917379e-05	5.03201496088036e-09	2.58381093045251e-05	8.86199200571408e-07	0.000262361658082943	2.5666958763204e-13	7.48981479814948e-10	3.18146416580061e-10	1.08343318035768e-08	2.49839027533534e-09	58.7562145773627	99.5317145586814	96.1098037409611	96.304986605217	0.195182864255912	-3.22672795346443	37.5487720278543	34.1770016040637	17.7018065784359	24.1607539544384	13.3216325135018	93.1384783632207	0.0715	0.213	0.36	0.487	0.52016524670845	0.541086294192334	0.488828568070545	0.414971154805368	0.382264885313304	0.393550686588866	0.243261972652123	0.391514549101023	0.21081688983961	-0.01740085747455	0.333687868530316	0.044	0.179	0.312666666666667	0.449833333333333	0.33562250869301	0.338686718792467
32	3.8812492670942e-09	3.24587968071886e-09	2.75807090943227e-09	4.87141521814384e-09	0.421663274101793	0.0895135058370131	0.00995531149686248	3.29558368914172e-06	0.000991728060832639	1.39727230117243e-05	9.40728053364562e-06	7.96441230782133e-08	5.94775150902291e-07	2.55840093329123e-06	2.41845840478798e-06	4.71908356195541e-06	45.0503602004319	60.2530244999361	69.1430057982943	69.7886806960742	0.645674897779827	9.53565619613801	24.7383204956423	21.6362829083246	10.8429463559423	18.872850185182	19.6281527062529	62.8949123237659	0.07575	0.21175	0.35425	0.48675	0.497552344435663	0.499136168822585	0.537033147014114	0.438725573347318	0.385821378651574	0.42387558755477	0.394833886553354	0.338951314461296	0.15837713827059	0.00959972548155021	0.225470717818852	0.0526666666666667	0.185	0.3125	0.441666666666667	0.436980451131215	0.332569977290821
33	1.18342652144566e-12	3.14413275181776e-13	9.37215150001628e-12	3.54527453242629e-12	0.0349826675094923	0.307158107701681	0.00859505718548602	1.8015473531531e-08	5.41063393087318e-08	4.00759050505854e-07	0.000891219893236343	1.32346102938165e-12	7.86402953707454e-11	1.73463263290736e-10	9.42963870267583e-10	1.94301897320192e-09	61.8520573535206	81.0362471980989	82.5805858042222	87.0266067390185	4.44602093479625	5.9903595409196	25.1745493854978	31.6974915928431	29.563789777736	25.6906740259783	11.0409331907122	89.328158378673	0.071	0.22025	0.3615	0.4845	0.548432616444983	0.558832580158591	0.508213527592717	0.4275598135139	0.442923392652774	0.409724789190257	0.321285943209836	0.392372196195099	0.293064466833056	0.0282178136597809	0.443663218158401	0.0445	0.176166666666667	0.312666666666667	0.450666666666667	0.418085608474686	0.378809644002962
34	2.01931948894878e-10	1.41949462901599e-10	1.50098455228433e-08	2.28299249448067e-08	0.329385564545177	1	0.192348402723904	0.00163638334445498	7.71762428199548e-06	2.54416703296001e-07	5.13073589085102e-07	7.8798040901672e-09	5.64092722571499e-09	2.77652722647919e-08	4.83841523492455e-09	1.35762356899378e-08	51.2083157533416	67.3765477282213	65.0462852143974	65.9975972111424	0.951311996745062	-1.37895051707892	14.7892814578008	9.91835766324039	20.0065773780389	26.5680488832095	25.2140387605868	68.6132847542485	0.0645	0.222	0.36925	0.501	0.521713928186605	0.465382869591183	0.541731092417109	0.442979931096636	0.397450069860824	0.393511706726292	0.293588686018639	0.203644199741849	0.217043230027605	-0.00716338968548972	0.199346620602838	0.0496666666666667	0.185333333333333	0.319333333333333	0.449833333333333	0.435681257372957	0.398546033190907
35	1.08912444194235e-10	1.40896855597509e-14	7.81746852331381e-14	1.54368840704084e-13	0.405288096642634	0.266121990523033	1.73737126169e-05	8.95330018011461e-06	4.86810622415608e-05	4.46308033466206e-06	3.59292211693707e-07	5.60457258366088e-12	2.88342762278629e-08	7.42731410896304e-09	4.34004070174615e-07	1.08358938515465e-07	52.4907201082606	87.8792299158013	93.6221018857395	94.3146822230847	0.692580337345134	6.43545230728341	41.8239621148241	19.7226686791455	16.4987926958675	21.0549086306346	25.9014872953885	85.9535118856802	0.07325	0.2125	0.36025	0.497	0.596941402317043	0.562551604837234	0.416474188428832	0.461188917957839	0.398906782975826	0.41365215943128	0.403474408384211	0.227326446074608	0.27660129251373	0.0259359053171795	0.309135328053637	0.0515	0.179666666666667	0.316	0.445166666666667	0.37668977394022	0.418035285122839
36	5.17412026092779e-11	8.95788516633958e-09	9.65370036781083e-08	1.129058058161e-07	0.214688000437584	0.534538845574255	0.714490789458458	1.72164496440499e-07	0.000185418372786279	0.00535223440065687	9.97877664743826e-08	2.63129109270049e-09	7.24643678669093e-08	7.44448204736043e-08	3.9575513838463e-07	4.68504219231666e-07	54.0351991294447	57.9179220953592	60.4824146573592	62.0219431586593	1.53952850130008	4.10402106330002	7.98674402921461	27.3228538985013	13.9733695882733	7.75640650413698	28.3781003683034	71.2879332455538	0.073	0.20875	0.3495	0.49775	0.428680527808935	0.468269198147547	0.48176446404247	0.416377208669004	0.432492532018184	0.43601241071663	0.18842252091098	0.217079513134278	0.22267935905777	0.0893011028186043	0.402586859834135	0.0478333333333333	0.178666666666667	0.322666666666667	0.4435	0.389112634108453	0.444447809908203
37	2.5134906865012e-08	2.26505206770462e-11	6.41912450577812e-11	1.37412495237801e-10	0.576617188658933	0.229647077512003	0.000104663504322826	5.45919225929362e-05	0.0526426955917269	0.000166498014519473	8.8860657251543e-07	7.2991864362207e-07	8.39799524185321e-07	3.56929556678258e-06	9.94674891727957e-06	2.39750193270912e-05	41.1406537177754	71.508829694656	78.0780282367195	78.3897636911206	0.31173545440106	6.88093399646459	37.2491099733452	16.281585068833	3.755225465693	14.1758020046764	24.1555295284288	57.2997590861474	0.07325	0.21175	0.36675	0.50075	0.549704212240676	0.568843380827455	0.466763584809754	0.427612029255746	0.444263210623695	0.386953318223194	0.366725333106706	0.304490845528172	0.306227197293106	0.168354627330928	0.311464052945526	0.0533333333333333	0.195833333333333	0.330166666666667	0.450666666666667	0.413212098408602	0.346857992280085
38	1.73957213713338e-07	7.30862460321234e-08	1.3766106318481e-06	2.71454470448102e-06	0.763655995464698	0.972279500394237	0.112664109104187	4.18072877864347e-05	0.000260361595811937	3.20374595985638e-05	0.000816701090180565	8.09741375848023e-05	9.77007393983253e-06	2.56636278992873e-05	3.94759688889442e-05	8.16347894929033e-05	37.0735079540609	53.043534108343	53.8242092906221	53.9146197446389	0.0904104540168191	0.871085636295902	16.841111790578	16.7875230404161	13.3359821781014	17.2929421535646	11.2028883855819	44.8460890995913	0.07125	0.2195	0.34625	0.48525	0.442547044251174	0.463286526403728	0.468296026463431	0.393720017439219	0.378257290981887	0.388444072791644	0.188081413417598	0.172850749521718	0.207094535827893	-0.0136789216134064	0.202645531217411	0.0513333333333333	0.1895	0.3065	0.451166666666667	0.475223850099728	0.302428889166839
39	1.0676473134991e-08	3.51762745666423e-11	1.00057005410229e-08	1.84519455767173e-08	0.483341866023055	1	0.0145848724511005	5.18680376631354e-06	0.000209083227217051	5.28470852538741e-07	0.0347273655096129	1.32677705677132e-08	1.18881489271286e-06	2.03630764337775e-06	1.31406391166998e-05	1.16723242415667e-05	42.9345669437389	70.5204080548792	66.0315973293982	66.5229110552391	0.491313725840882	-3.99749699964013	23.5883441115002	20.7670384624234	13.7476410576583	25.1570143703775	4.45853024602366	67.3349173552154	0.0705	0.2205	0.3615	0.4775	0.536000271921556	0.583450244791672	0.490997719308016	0.422884110813698	0.464012515340014	0.413660353865208	0.266403886092497	0.381174368209782	0.232965688280348	0.0608429853360053	0.322846376732336	0.0486666666666667	0.19	0.313166666666667	0.456	0.412311747258596	0.38670390643227
40	5.41661126908638e-12	1.11059535288351e-13	1.49629311945197e-12	5.411911622943e-13	0.0325181808001315	0.152261044025669	0.000588465724195263	4.90045352546297e-08	1.52354061205899e-06	4.34357799647723e-05	2.11389828330109e-06	9.01444840908779e-12	7.43136759457641e-10	9.66312590118732e-10	4.4329405408205e-09	6.42538457907614e-09	58.7089906930196	83.3356661029757	86.8376427900366	91.4086110536009	4.57096826356428	8.07294495062524	32.6996203605813	29.7557709380726	23.1180462589255	16.7150185586997	22.4886419277736	84.8375477537386	0.07625	0.22	0.35725	0.5015	0.499810000737631	0.484794933569652	0.493582904531126	0.448405579404945	0.471131413401729	0.392164109446386	0.230823339000737	0.288722392544892	0.178897105782971	0.127499377022491	0.236853766286461	0.0495	0.180833333333333	0.317833333333333	0.453166666666667	0.408119946400632	0.313912154381205
41	1.65477504779343e-06	9.8608565970432e-06	1.44586335236687e-05	2.78542667262593e-05	0.945770968500696	0.267104872316804	0.162955516229593	0.000665432318700173	1.83501371789565e-05	0.000580979876909281	0.000980610102154222	1.52688581369694e-06	8.07319042952204e-06	2.9808253875569e-05	6.94210871621722e-05	0.000170863635388915	32.308163243797	41.3304768432645	47.7500142944191	47.75464080034	0.00462650592089631	6.42416395707551	15.446477556543	11.5833980936786	18.3532948483844	11.8359520044032	10.8638238244839	55.4045539310083	0.069	0.22325	0.35725	0.48975	0.491583725699804	0.520859566735078	0.495854815563174	0.419825223773031	0.440366257490018	0.42398371711532	0.286585246305821	0.390448354202249	0.218457620334469	0.0278423372817654	0.348354506145657	0.0525	0.188	0.324	0.456166666666667	0.405739264722779	0.394194958004706
42	4.52465291260355e-12	1.89328706435891e-12	6.7547754093355e-12	2.21777191834644e-12	0.0287815183068054	0.0499991207169369	0.00223576079571672	2.21859905864746e-08	2.04664686610529e-06	0.00030968529017198	1.10442270130621e-06	1.2982819121893e-11	2.84633353245128e-10	1.07588248532553e-09	2.49749939881273e-09	4.5132953729459e-09	59.0810701318405	77.0530085743158	83.3429175272395	88.1235517688183	4.78063424157881	11.0705431945025	29.0424816369778	31.2931601623914	22.5507493210771	13.0108865528327	23.7369398096162	83.9792403131064	0.077	0.2195	0.357	0.5045	0.450893363325412	0.550609594253085	0.52165310061217	0.449134785215601	0.432232441555446	0.419144348755531	0.26839981283042	0.312218115881022	0.301350932611223	0.0586046707389595	0.400755767990963	0.0495	0.180833333333333	0.322166666666667	0.454833333333333	0.317695185542868	0.433711787442288
43	2.04855421215339e-12	3.4987989579277e-11	1.44453951634523e-10	2.66978940994299e-10	0.425065340002432	0.280752151291666	0.13802336320492	1.04001397499098e-06	2.59826115688745e-08	8.04951846219213e-06	2.32030724534886e-06	4.67537005630641e-11	1.73798894815072e-10	2.68024631293359e-10	1.08383446298613e-09	1.12460899780409e-09	60.718801852272	70.5324692446156	76.1670161089351	76.8032844064146	0.636268297479546	6.27081516179896	16.0844825541426	23.8525984101479	30.9865247207581	19.9260695344965	22.3097071299471	80.9523942446469	0.071	0.22025	0.36075	0.49125	0.485188968912688	0.520793871427826	0.460136907211207	0.399851531799252	0.419913730172841	0.41427105459172	0.332049765624653	0.315996699896717	0.213118417892249	-0.00903058548734294	0.26849879611903	0.0476666666666667	0.175166666666667	0.317666666666667	0.443166666666667	0.364143783029026	0.431184933323893
44	4.86566099854746e-08	1.38367559866348e-08	1.62785377385735e-07	2.81468541937325e-07	0.464533438380971	0.729409745291582	0.0457775135847239	1.29847235878028e-05	1.62544380306165e-05	0.00108249759133235	0.000126528183832702	1.4898532223198e-08	4.17525885810711e-07	8.09430500455033e-07	6.7203582233637e-06	8.69988775187894e-06	39.7542651903204	56.9135914037033	59.187601249243	59.7225506274626	0.534949378219608	2.8089592237593	19.9682854371422	19.0127599367916	18.5844104838125	10.6808594006779	14.6928090553065	67.0497729711594	0.074	0.21725	0.36	0.50025	0.443225719125589	0.498521222749651	0.580862834256445	0.415627103987643	0.461194280911568	0.434438362457052	0.278059679572527	0.259549868023718	0.245380181290155	0.0367190482740118	0.134134198563671	0.0525	0.182166666666667	0.328333333333333	0.461166666666667	0.409978037838106	0.352480721426776
45	1.32283372708483e-08	3.40971707111093e-10	1.11477308608524e-08	2.2653236184485e-08	0.618856285926156	0.986858889868662	0.0148624450482717	6.17925645091317e-05	8.62232011575152e-05	2.76173890967234e-05	1.53550255569294e-05	2.72409947534796e-07	1.57569690327133e-06	5.37783744169298e-06	2.18818392126646e-05	4.17474800662426e-05	42.4858573838283	65.3923850202991	65.7693056493881	66.016783980027	0.247478330638842	0.624398959727841	23.5309265961987	16.0469044617521	15.4166940087398	17.5751493275238	18.6929363831332	59.8052714198558	0.06825	0.21775	0.35775	0.50325	0.475525645114944	0.475287131380979	0.572305587053666	0.43687647509861	0.371351996770343	0.383840822354122	0.329194987766948	0.23239817219774	0.356666795119597	0.0144527904854634	0.307485727563471	0.0491666666666667	0.185666666666667	0.317333333333333	0.459166666666667	0.367268652369956	0.379305697530181
46	2.50222781837905e-13	8.31128906407693e-14	8.06072248218676e-13	1.33111248706075e-12	0.305714656887027	0.375842342351572	0.0116919233445449	5.84753859189534e-09	9.40274063844192e-06	1.61149293156335e-07	2.15001608987626e-06	8.16190298946106e-11	3.85537560907917e-10	1.65023682165991e-09	3.42553820922051e-09	1.18081748775769e-08	65.0576608498668	83.9750107691871	88.2656225238461	89.3147216524012	1.0490991285551	5.33971088321414	24.2570608025344	33.8847456843132	19.6290750226253	27.4507148660105	22.4560999569203	79.6298814807177	0.0745	0.21075	0.363	0.49275	0.468515111601304	0.531159539830368	0.570001157061008	0.465539716663414	0.417697487604029	0.40532040113747	0.374342718532769	0.34267842513953	0.295236990407661	0.0472101190679676	0.26485043230329	0.0465	0.175166666666667	0.3125	0.4445	0.409026014860497	0.421300551206171
47	1.68545972944331e-10	7.24111736030816e-13	2.1355432701512e-11	4.69491823707859e-11	0.594072166943636	0.881966987805316	0.00199638475935436	0.00028152759268321	2.07131034929063e-07	1.02637481920035e-05	1.09396688104461e-06	2.41326401054602e-09	9.17636520580159e-08	2.99826683316175e-09	8.52368266562253e-07	1.56485324715125e-08	51.5838252835238	79.1880329194246	80.658475521137	80.9425051036815	0.284029582544463	1.75447218425688	29.3586798201577	13.1894627619386	26.9653925245166	19.4616945869893	23.7552478236375	71.4979514241196	0.0675	0.22325	0.35525	0.5005	0.575611612147709	0.511734279193811	0.525447946528606	0.416415950333362	0.414871548286488	0.426590961616835	0.355062535029942	0.371946387604204	0.123831063457354	0.0337011983770396	0.199251783463513	0.0501666666666667	0.180833333333333	0.312833333333333	0.450833333333333	0.334872802655267	0.424657517260745
48	2.66754391780999e-13	6.50268686112587e-13	2.4666254586388e-11	2.60584882922107e-11	0.155810603381101	0.713986687217665	0.096319875768425	2.04747345964703e-08	6.16148384071163e-07	7.27963261228165e-09	0.00122462268906079	1.27674697217679e-10	1.9838959554537e-10	9.83343984391449e-10	2.69675376556743e-09	8.99210321827523e-09	64.9257699072841	79.4265795855754	80.3213282426441	82.3357501689825	2.0144219263384	2.9091705834071	17.4099802616984	31.4490065199434	24.8610501143394	33.4586225474031	10.4528212834593	78.5649606499393	0.07275	0.217	0.35775	0.48325	0.464553558958522	0.502393042999531	0.52118488409466	0.433138721970622	0.435950903685509	0.434744505180805	0.206742680917556	0.26912788047363	0.233652868014606	-0.00115105733854719	0.266884549362476	0.046	0.176666666666667	0.302333333333333	0.450333333333333	0.370709440500647	0.397563319232045
49	7.90335971140904e-14	2.02042823791914e-12	5.70000815119006e-11	1.37108101374486e-10	0.845922717703023	0.914605248233746	0.44638197483974	1.77217326056611e-09	3.24204004816058e-06	5.14146338723811e-05	9.613990335138e-08	1.33806865724197e-10	4.77566085841877e-11	2.7184251392033e-10	8.23252171607198e-10	3.14829073677087e-09	67.4322142282836	76.9084007382407	78.357289111962	78.3950506692418	0.0377615572797367	1.48664993100101	10.9628364409582	36.2093601802962	21.6677033609903	16.395223335634	28.4501986155246	78.4531510266363	0.0745	0.2205	0.36475	0.5	0.496341365731569	0.492879741100226	0.456367698814074	0.450296982566765	0.421770312167301	0.427005036514551	0.219694616935301	0.172740442117972	0.207375286210782	0.0961753489026866	0.214407635964314	0.0456666666666667	0.1825	0.3255	0.445666666666667	0.374986058755004	0.469733530203053
50	2.60651829771045e-07	1.78943658407768e-05	7.74150493021221e-05	0.000134285761191439	0.680566825065742	0.611481172136383	0.780683324646129	0.000116906095086251	9.24105397919426e-06	0.00014057240774187	0.00115038738955418	0.000208335182839232	1.59832895243046e-06	6.67251941865681e-06	1.87540358559898e-05	5.50129731216123e-05	36.2206163821247	39.865467504118	43.2748986576407	43.4443871233016	0.169488465660834	3.57891961918358	7.22377074117685	14.8419479302784	19.6622178604412	14.4944591821204	10.5683761111759	42.2138838039503	0.0665	0.21525	0.35125	0.48025	0.496971279462358	0.484258964156734	0.551542386729124	0.448608061234765	0.418999759989567	0.401576833450532	0.226325836791855	0.361264873495257	0.321812719374801	0.0406618578373765	0.237290744123992	0.0483333333333333	0.179333333333333	0.314666666666667	0.447166666666667	0.424353916142984	0.461631932558391
51	3.62773164748793e-09	5.4510872041341e-11	1.33277856678685e-09	2.37543608948986e-09	0.42032446767438	0.848991414308302	0.00576488622630226	1.29847235878028e-05	8.09290664186503e-05	1.19462565794874e-07	0.00204356244125606	2.78652251704226e-09	7.8430722577757e-07	2.24781145806742e-06	2.79469520792076e-06	7.60506549665915e-06	45.1914475481899	69.5351897256551	70.8868919515371	71.5362998029741	0.64940785143699	2.00111007731903	26.3448522547842	19.0127599367916	15.5364630688036	28.0297841417469	9.50999029058949	71.1486840412585	0.074	0.2115	0.36025	0.48725	0.455852351448546	0.551138526378637	0.591498486249425	0.48635295256997	0.453638571150788	0.405854378468296	0.399090914177058	0.340920295549178	0.273196289887751	0.0887331213708044	0.0859870354529857	0.0525	0.179666666666667	0.309333333333333	0.455833333333333	0.423386001173925	0.342713887377007
52	1.39169845686478e-13	9.78093220210227e-13	2.0200256141598e-11	3.66109211501999e-11	0.388659741230056	0.698320097890728	0.17068732819682	4.25869412900948e-06	1.64394897408253e-07	2.54298223425734e-06	1.92696802385862e-09	1.33078406754021e-11	2.45403716628362e-10	1.21402541014712e-09	2.20891351794009e-09	5.15787309424778e-09	66.2667127917812	78.5208252226075	80.7884980611416	81.5316290870251	0.743131025883486	3.01080386441754	15.2649162952439	21.1447360476423	27.4121525902301	22.1337589183931	36.0461736690177	83.921008780131	0.0725	0.22	0.35725	0.5055	0.553498124608508	0.458152913686833	0.532796164573169	0.423628639502538	0.434690580589906	0.387247959212875	0.249891498084598	0.316786276755931	0.266074826386652	0.0901236573566833	0.138571363548491	0.0501666666666667	0.1775	0.312	0.444333333333333	0.402195393877044	0.430180875122885
53	2.31890155785405e-11	4.25782880390189e-14	2.34057981256092e-12	3.59773251774506e-12	0.275402672121326	0.907962033238068	0.000989339861787451	1.33296525097087e-10	0.000148642163317689	3.72284093602367e-05	0.00111312032920141	3.15212149676018e-10	1.26274174664987e-10	7.00513594916323e-10	1.45271885561503e-09	5.04825932598198e-09	55.6988654928209	85.4484359712806	85.8025865010204	86.9922240847809	1.18963758376049	1.54378811350034	31.29335859196	41.2595861716891	14.3893302263605	17.0077064600155	10.6292635812461	76.4056270257052	0.08175	0.21575	0.36	0.478	0.508657689938805	0.565186302602239	0.513768715452958	0.494857295572903	0.462787300586117	0.462522939405036	0.319105893390228	0.289440791214344	0.319620029993338	0.127780866610911	0.413967833864106	0.0496666666666667	0.184833333333333	0.320166666666667	0.444833333333333	0.456608778868311	0.4126013400752
54	1.33267491476393e-12	7.796624148676e-14	4.53133327025301e-13	5.99879566243702e-13	0.209156428189718	0.216689818595197	0.00185531731898096	1.4994759377507e-05	8.63092477543218e-08	3.29318891882531e-05	5.51189519894113e-09	3.54870183112602e-14	3.56018578384139e-09	1.15957362562288e-08	4.52217227280674e-09	1.27043526686355e-08	61.6068127647231	84.1159390254761	89.5922097844159	91.1694655038591	1.5772557194432	7.05352647838299	29.562652739136	18.7382094241457	28.6590598082494	17.2406228398449	33.9997571358617	97.7034442724207	0.0705	0.22425	0.3565	0.50625	0.552028748423027	0.531606764233929	0.490062431055465	0.428278419854638	0.471637843115136	0.438989688852153	0.407636301012524	0.309417807930897	0.296192328306252	0.118748056210878	0.414857169020459	0.0496666666666667	0.1805	0.3165	0.446833333333333	0.410346083828412	0.322474444156459
55	5.88124214786171e-12	1.79880409901092e-14	3.78281240130321e-12	1.90220569862203e-13	0.00249807543060962	0.261504617520708	0.000221671189364401	2.28262738648884e-07	2.6560212545778e-07	0.000159718224010946	5.60273170530077e-07	7.7190187742683e-13	9.37702420532260e-10	1.06217934717626e-11	1.45702913403387e-08	1.20750446782081e-10	58.5387802017794	87.3428949844383	84.6898359543848	93.8318384937447	9.14200253935996	6.48894350930641	35.2930582919653	26.7776447889446	26.4849294839896	14.2540325673508	25.0443282051019	90.5834069188998	0.07475	0.227	0.35625	0.502	0.588968638477441	0.506447196162751	0.476149757948873	0.435419389708653	0.400692435153973	0.426478546617551	0.279126294323487	0.318976343217878	0.273861984353943	0.0685315441342206	0.408852906302947	0.0495	0.184666666666667	0.319833333333333	0.451	0.364041092918306	0.415861490220186
56	3.67220737688784e-17	3.75334108667103e-14	6.51424047474086e-14	1.51539149415472e-13	0.572494784186986	0.124697732613799	0.429325868219133	3.88281025173261e-10	4.20299299640356e-11	2.2170262987169e-05	9.18039656801688e-08	2.21974391612104e-13	3.9165224795961e-15	2.05896331417025e-14	9.97700462685071e-14	3.72435215522955e-13	83.1897757555053	85.7259697774643	94.0389125278016	94.3574385777829	0.318526049981301	8.63146880031854	11.1676628222776	39.1709173175605	43.5169673862692	17.9931386797816	28.539549916517	93.474668844047	0.08	0.23525	0.3505	0.49975	0.468798729500713	0.422621520891504	0.475246102477929	0.417509289623366	0.426429604790132	0.421118095822836	0.137561524386065	0.263372127905383	-0.0016267795002966	0.083808746571786	0.153985551970847	0.049	0.180833333333333	0.309833333333333	0.445333333333333	0.410384812448247	0.403670324529014
57	1.93771112931098e-08	1.80032774224646e-08	3.79734391048613e-07	3.42832254703111e-08	0.00489629897028248	0.122197960679188	0.0160002516345671	3.25982423159355e-05	0.000113897334570124	3.07341986335473e-05	2.4828581017765e-05	3.14169750559384e-06	2.37118360841444e-06	9.81693530262919e-06	2.91014863424383e-05	8.00498221320163e-05	41.6861127660814	56.3042793723798	57.0744080843215	64.9917561771435	7.91734809282207	8.68747680476372	23.3056434110622	17.2599704662698	14.8911289726329	17.371864978235	17.7776264553813	53.5343636116937	0.06725	0.20975	0.34875	0.48725	0.487228324042462	0.49767670158866	0.550482465218494	0.385066570272427	0.425843126356441	0.414221420209919	0.191785474536845	0.386508163283788	0.26724411816312	-0.00572351617193512	0.457334259170121	0.0476666666666667	0.178666666666667	0.308833333333333	0.444333333333333	0.399748033937558	0.397977860480739
58	1.20087951640634e-10	1.3265891407744e-10	1.90791705873275e-10	1.77917352135469e-10	0.132425246955455	0.0686113446183563	0.00773526812618309	1.71873308304662e-08	4.58202429052272e-05	2.86551314455982e-06	0.0061694068469279	9.9169190580253e-10	3.64491318473358e-09	1.33952472745085e-08	7.01474816175781e-08	1.86227422684574e-07	52.2879018620442	67.5294989605027	75.5095890262455	77.7734300643497	2.26384103810415	10.243931103847	25.4855282023054	31.7888873692582	16.6136425301847	21.9045659037947	7.50014375585124	73.6501305664576	0.07125	0.23175	0.367	0.49075	0.493054993894216	0.50666681378577	0.462558155490221	0.405235467284427	0.364515421670844	0.372647953313924	0.236306394179635	0.341991017431144	0.240822928576349	0.00380763175196671	0.438352568681353	0.0446666666666667	0.197666666666667	0.321666666666667	0.462833333333333	0.423323126343535	0.356416676315646
59	1.28019943462063e-06	3.04270426891861e-06	9.38168186785652e-06	1.80416636331248e-05	0.843953989972525	0.449527866020872	0.138605352486164	2.17905220809525e-05	0.000230575643632569	0.00161072697540933	0.00151133494112057	0.000168054087846379	4.78515008221894e-06	1.66958094566975e-05	9.85017353481704e-06	2.67565392768475e-05	32.8529718231584	44.1900824428812	48.8827669896418	48.92151235044	0.0387453607982025	4.73142990755878	16.0685405272816	18.0260280078519	13.5639151380765	9.94744612306749	10.0647448544169	42.8175353512437	0.0685	0.218	0.349	0.4915	0.500605799293341	0.428153657825117	0.54781356440213	0.423950108587307	0.454218525969993	0.419609071404925	0.259037187207452	0.26579669124123	0.23301672026437	0.0979724911510905	0.170945099620962	0.0483333333333333	0.187833333333333	0.318666666666667	0.459166666666667	0.388617133731607	0.38255116739132
60	3.95924637967338e-09	1.94533507604003e-08	1.26090802040616e-06	2.57748145951735e-06	0.964816239222674	1	0.618158357219184	2.68815420634505e-06	0.00243138488114005	7.47339701078268e-06	2.54304200343659e-05	1.14240653809673e-08	1.35343556062319e-06	3.16105487820191e-06	1.28200539859783e-05	2.35126892913077e-05	45.0087995313006	56.1247730511022	54.0473051792578	54.0492509247561	0.00194574549823301	-2.07552212634619	9.04045139345544	22.0271890178483	9.19152310215577	20.0680716621846	17.7320612307067	67.7025399298131	0.073	0.21325	0.364	0.49775	0.529888852454297	0.450774158095665	0.495438771722459	0.417510763756376	0.404793626204142	0.432497559919161	0.189239194970398	0.25306087522532	0.237360252601193	0.0225475138690891	0.267699540762485	0.0501666666666667	0.1885	0.320666666666667	0.454833333333333	0.439125107038469	0.364242974857193
61	6.54810198833233e-09	2.3123592439076e-08	6.6056550756806e-08	1.17314622585815e-07	0.476340721718427	0.287058067732041	0.0823113314865056	2.85280872239568e-07	9.7927805906442e-06	0.000582347129013222	0.00126894062072735	2.89630249234255e-07	1.51288300664755e-08	6.00401141499753e-08	2.3877215150679e-07	6.32155815460503e-07	43.9573128094999	55.7239585002972	61.4187150663129	61.925944401497	0.507229335184093	6.20198590119981	17.9686315919971	26.3468698609968	19.551422214965	11.8315750806796	10.3871685908416	59.6502451466818	0.07775	0.21925	0.354	0.488	0.493457930988735	0.482344179677716	0.415948734413569	0.436914715115029	0.472174125944205	0.398618224893296	0.20942111306198	0.203055410980609	0.234214763848019	0.103712743137828	0.421135687202739	0.0521666666666667	0.183166666666667	0.320833333333333	0.455166666666667	0.40939227448081	0.426084323899186
62	9.17709679391756e-09	6.51843877737226e-08	9.34682421251556e-07	1.82339955298915e-06	0.708399079196333	0.89695775812949	0.387005547561151	3.35952781470225e-07	0.000167307668553178	0.00137677703916063	5.07086985104722e-05	1.13459675758579e-06	2.03137908308797e-07	3.1052906713491e-07	2.63446534386593e-06	3.06578534990874e-06	43.2512773052949	53.3109889720145	54.8063274876185	54.9462087528955	0.139881265276927	1.63521978088102	11.6949314476005	26.0311507719243	14.1666747913041	10.2366459469849	16.4214296728387	56.1691569359533	0.0695	0.2125	0.34125	0.48675	0.547793738551699	0.519454927210611	0.523430925642988	0.407071333579357	0.433823106061073	0.444762830363398	0.315859194353099	0.315827879170698	0.285389039754974	0.0522946680032742	0.208146940977256	0.0455	0.182	0.310666666666667	0.4455	0.471591416443759	0.394226664775823
63	3.42932512758759e-12	3.8965634107902e-14	2.68210246965794e-14	7.13187870972895e-14	0.85513248592045	0.063365981442288	0.000142809483567393	1.8464272129573e-06	1.96368801322397e-08	7.98864143389229e-06	8.21357632148433e-06	8.77275912960913e-12	5.9163400482093e-10	1.05694646619323e-09	7.5416512648588e-09	5.82914670449192e-09	59.6541003745806	85.6435667313417	96.0634513185432	96.0967844911793	0.0333331726360484	10.4532177598376	36.4426841165987	22.7485571453553	31.5301369470108	19.9405839355422	19.8874965650248	84.9014317673865	0.074	0.21975	0.36025	0.49275	0.515040178141249	0.514180756611281	0.460510926814824	0.430933060956318	0.410148740719132	0.396678088359114	0.272826064930365	0.287988019727929	0.264602314482613	-0.00505128753117576	0.279947483410492	0.0506666666666667	0.174333333333333	0.317166666666667	0.447333333333333	0.362556745311013	0.393008620596363
64	1.93393735189216e-15	9.18063105998149e-17	3.94880810647308e-15	8.58244744202222e-15	0.460702039574207	0.836368385240852	0.00672116480259176	5.3942794210937e-08	4.11130681643504e-08	2.35072635303626e-08	6.56815161176233e-08	1.42628272653513e-16	4.9196582838183e-11	8.71632531441027e-11	6.05413226662488e-10	8.91730947685272e-10	75.0613460345412	98.8677365381009	100.414882069403	100.959070573306	0.54418850390357	2.09133403520536	25.897724538765	29.5696573892064	30.0962253072285	31.1808583678903	29.1880956764835	110.277558465842	0.07575	0.23225	0.3695	0.50975	0.475576353192468	0.518449162969536	0.481627671488662	0.443450342010105	0.402784686616785	0.380344234944145	0.356173624448346	0.278635022058042	0.162664223379942	-0.00947905948724249	0.292779456940177	0.0491666666666667	0.186833333333333	0.3155	0.454666666666667	0.403878946057286	0.331447265245299
65	2.8776084096291e-08	4.50022065620508e-07	3.40697971543354e-06	9.34277352756838e-07	0.0231015843762284	0.161596965626695	0.148296253250879	5.27716577795917e-06	0.000452354604940258	3.20501060882141e-05	0.000171807122258641	1.25477210515051e-07	2.66381197362551e-06	3.65427739921091e-06	1.24206664244657e-05	1.17007333626727e-05	40.8568804611205	48.7636504246402	51.5069652117381	56.6678155285044	5.1608503167663	7.90416510386422	15.810935067384	20.7339635502385	12.3024891954774	17.2921922197893	14.1167494040546	61.7572826028466	0.0655	0.216	0.3545	0.48575	0.503408714132933	0.467835898841528	0.495309810624647	0.435173388654153	0.428327036389463	0.387011125495761	0.246001406824851	0.332125052506368	0.244241076852855	0.116307517892218	0.507892352467649	0.0445	0.187333333333333	0.3145	0.4475	0.396263283219329	0.491881586936683
66	1	1	1	1	0.501993123863432	0.420936254581139	0.098040556833298	0.0117925200369577	0.0437325087819668	1.16473323916256e-05	9.25970323637588e-07	2.35653367443976e-05	1.54334240152378e-07	5.1926398079808e-07	1.88828033169317e-07	6.28731191834925e-07	-Inf	-Inf	-Inf	-Inf	0.450720236476627	4.95874091378209	17.3463269912027	6.34179928379854	4.06685955080866	19.2202171547196	24.0762144085984	48.2049719266426	0.06525	0.21275	0.3725	0.5005	0.493830648275998	0.578715249605111	0.501434504785741	0.470039257098158	0.463605317071235	0.424928986937231	0.354592675454196	0.283718941433104	0.116263339852564	0.049075433001651	0.999958992306093	0.0531666666666667	0.196166666666667	0.329833333333333	0.4505	0.442325594008421	0.4386645076195
67	6.31489272630748e-08	1.71023534327981e-08	1.7565467790209e-07	3.10920106156195e-07	0.49196922821401	0.692657609231245	0.0418451641749407	0.00108856308063714	3.88845642011827e-05	3.78879625432973e-06	9.24384760661423e-05	1.12288074220904e-07	2.03863276449165e-06	2.71020738026457e-06	5.2040165664295e-06	6.20776288851665e-06	39.2064344289611	56.4231934707204	58.9985101390412	59.4707266611003	0.472216522059171	3.04753319037991	20.2642922321393	10.6705234569999	16.9250730894291	21.3688375533911	15.2851888055684	62.035689454255	0.073	0.225	0.358	0.493	0.522774790369619	0.498569651488664	0.459606357699125	0.42020349983159	0.421433767624452	0.407735926506246	0.294488929060209	0.202391985091199	0.228167322236781	0.013273976291608	0.226908234792458	0.0566666666666667	0.191	0.3135	0.453166666666667	0.392859713069679	0.374493885292895
68	5.25580275382395e-19	4.32093140483877e-22	5.82531506414933e-20	1.60904825410402e-19	0.626742050447835	0.998566134536822	0.000416440343878086	0.000125812268483477	8.45660009726952e-13	9.34308994360837e-14	2.99884343217092e-07	3.37821510630068e-18	9.37310705671377e-15	4.36090155776988e-14	3.00023593516793e-13	9.04353320713583e-13	91.8772498191465	125.258292436723	125.265760505506	125.502265247902	0.236504742395482	0.243972811178537	33.6250154287554	14.7035056805043	51.1731838576234	55.5005914550402	26.2504538238845	118.702288458674	0.0695	0.23525	0.369	0.495	0.506134610026652	0.583834714701591	0.558357341527067	0.459390872195587	0.42551090024092	0.385553382726312	0.410077727317833	0.39857299744642	0.304359541934432	0.0870719908547679	0.239046731938839	0.051	0.1765	0.2975	0.442833333333333	0.372993514490963	0.376644499715909
69	6.83389259457233e-10	1.34437886832869e-09	1.25748831106331e-08	1.0536204171902e-08	0.119455603414513	0.343804393589676	0.0571086213454278	0.00171879138627345	5.84005782124451e-06	8.18522152820927e-08	9.28503211194373e-06	1.04075898833303e-07	6.85637141046094e-09	3.43645381960725e-08	1.28300143427011e-07	4.37734914612091e-07	48.6723806269947	62.2702386114979	65.4767056878991	67.9011498918917	2.42444420399261	5.63091128039378	19.228769264897	9.82795715875636	20.5399176891642	28.7617403925378	19.6531458438531	62.2259072374455	0.06725	0.22375	0.3675	0.496	0.559419193648728	0.459280944578356	0.542706657892503	0.468279382631197	0.410307635972857	0.373723890502655	0.191045089521655	0.436164005911318	0.196299451091323	0.00241140028601857	0.332755117094885	0.0521666666666667	0.1865	0.315666666666667	0.450833333333333	0.481583106604338	0.393079751905709
70	6.28295027698397e-10	1.90221974006096e-09	6.4399043370693e-09	1.03663791724217e-08	0.358751877654426	0.263649043763845	0.0594332247238891	0.000286568835363275	9.71380274783564e-05	1.83515761062439e-06	1.38011092954008e-07	9.20726440928654e-09	8.52616050077756e-09	3.75424988852233e-08	1.57911330197231e-07	4.50607601117471e-07	48.8473855939592	61.4770194940793	67.0987672994379	67.9410249545399	0.842257655102003	6.46400546046061	19.0936393605807	13.1562040278386	15.1915322871082	22.7603222206308	27.7505201226704	68.2318444558288	0.06575	0.2145	0.361	0.5005	0.506242397099304	0.559681088516114	0.52805950902893	0.434558632527942	0.463313456277015	0.419088405603515	0.254146960318967	0.314070183406736	0.333175202087848	0.103498272076009	0.284158966292654	0.0486666666666667	0.182833333333333	0.315	0.446833333333333	0.388141049402246	0.4700522808367
71	4.78388532615588e-08	2.78326509892352e-08	4.9887800390327e-07	5.66775366919076e-07	0.212274117003517	0.75346830963374	0.0780392362961043	0.00171445139612226	3.23102453907878e-05	3.8566700853143e-07	0.00209180355134912	4.33065517424434e-08	1.05204271290231e-06	2.13206343652075e-06	1.14253612550607e-05	1.94196157170907e-05	39.7898689139838	55.2936115374032	56.38963944446	57.9454879408004	1.55584849634033	2.65187640339718	18.1556190268166	9.83260745085045	17.2768316494166	25.7647562541733	9.46718296616746	64.412127994996	0.06575	0.214	0.355	0.484	0.463025257349508	0.510721160193963	0.447359379143885	0.438547652133715	0.397780958403967	0.394043508052156	0.276524773393732	0.29485415054504	0.216762438112804	0.0290794229712327	0.478179973499088	0.0508333333333333	0.180333333333333	0.306333333333333	0.452666666666667	0.395987986983964	0.30519275006573
72	3.86040901676824e-17	1.88419950422926e-18	3.30327782720852e-17	3.01087070831505e-17	0.106284500098448	0.259902013071636	0.00122880641747047	1.11019957967759e-09	1.25581326349051e-09	4.79211172197548e-09	1.79390464718564e-07	6.77151602922351e-15	1.18143153579298e-13	5.60097058428017e-14	3.60315107139726e-12	8.99035063897865e-13	83.0874106976407	107.28020988054	111.179284452439	113.787900207542	2.60861575510353	6.50769032700191	30.7004895099017	37.1210292406322	36.8807254261192	34.2720652450025	27.2433564669245	101.501173794729	0.077	0.22325	0.364	0.499	0.561118197763786	0.474188568977427	0.494536139907509	0.475303327890196	0.416622836863433	0.428340922600985	0.349200237069147	0.246271453931416	0.19405376970569	0.0404622820885226	0.269544607807793	0.0473333333333333	0.174	0.307666666666667	0.445833333333333	0.36483322058008	0.420200679029911
73	2.59818850842028e-12	6.03718297963448e-14	1.19956981996119e-12	3.05301974216003e-12	0.866852851461247	0.746599797007415	0.00436340645178311	6.8486915445357e-06	4.85189466399905e-07	1.71177937301627e-08	2.54213580002539e-06	8.03164279788653e-12	1.63634351649039e-09	6.49110875348365e-09	1.36925151235177e-08	1.81033709232047e-08	60.227720042014	84.6795453809173	87.3482888575018	87.3763978442803	0.028108986778534	2.69685246336303	27.1486778022663	20.235040240218	25.3218181529664	31.7967613592791	22.1343980171077	85.1088481819929	0.07375	0.22225	0.3605	0.49475	0.594655753068623	0.438100250028248	0.382761890451822	0.419530280855684	0.450083906507678	0.438623564706147	0.252036028464868	0.127200527517024	0.201684248138612	0.0182383862189569	0.219120211969591	0.0516666666666667	0.181166666666667	0.306333333333333	0.446833333333333	0.397248955545955	0.474507503103843
74	1.60199505395945e-10	2.25883972687518e-09	4.59357919378886e-09	9.99887791167376e-09	0.734645416362445	0.224704536029414	0.128962073813925	3.24268068994471e-05	5.1238468959505e-07	4.1458518541881e-07	2.59307753932642e-05	8.71360056178871e-11	6.12724795997859e-08	5.01874580798542e-08	4.91104207259719e-07	5.15519981123675e-07	51.6893368002493	61.0838071152248	67.9146918279439	68.0295807127259	0.114888884781976	6.9457735975011	16.3402439124766	17.2699892672836	25.2166300649606	25.6252204839511	17.6949967425662	79.474367134244	0.07175	0.2245	0.35625	0.49	0.514740590921082	0.496633312527984	0.521745695151479	0.432594049336846	0.410457273079046	0.441368750530011	0.347997767840111	0.274603274621182	0.137905824996566	0.0377190555583959	0.151953967858966	0.0515	0.183333333333333	0.307666666666667	0.447166666666667	0.437289427670009	0.382979940821377
75	3.42429973266528e-08	1.30115476568648e-07	5.83485159840332e-07	7.98303162444423e-07	0.299800323606794	0.371423461463631	0.120966604738788	1.39055657622487e-06	1.3656882197709e-05	0.000365820888301154	0.0036819380697447	2.74556144464576e-05	7.1247466055158e-08	2.71612195440014e-07	5.47599284404294e-07	1.14556825308377e-06	40.4919000833834	51.6919409356196	55.9956189042641	57.0707010536789	1.07508214941481	5.37876011805929	16.5788009702956	23.2936872688178	18.9164656949561	12.6991547822381	8.43437303686369	47.7935191645982	0.0705	0.21775	0.35025	0.48525	0.496794428938095	0.525179324494568	0.469568934667849	0.436308347000314	0.471376617381774	0.430085437306894	0.243907810216792	0.279357107503092	0.158089241370964	0.0882017788780343	0.179113749251868	0.0475	0.182333333333333	0.316	0.455666666666667	0.390649481625005	0.461378477658178
76	2.09464564530017e-10	2.44767285150301e-11	2.2370479862006e-10	4.97465959749874e-10	0.673133981682814	0.552847022342087	0.0119999552711615	1.57128750481184e-05	3.59285498277763e-06	9.90871652801134e-06	1.70882861297363e-06	4.04721835853459e-10	1.28679855852525e-07	3.96370629828203e-07	3.52116769661599e-07	6.82164796250443e-07	51.1322051973184	71.3348358701405	75.133082184504	75.3110402147431	0.177958030239097	3.97620434460259	24.1788350174247	18.649011105198	21.4706521197786	19.5289386061049	22.897399775231	75.8063817139429	0.07025	0.2205	0.361	0.49775	0.461271992458107	0.515494042521768	0.553629746915766	0.423335434860671	0.428873459752523	0.386422595149125	0.328224276173881	0.395635160229983	0.192652645623883	0.0560550996782897	0.266903461080743	0.0495	0.182666666666667	0.318333333333333	0.449	0.398553256446696	0.377641955549111
77	2.7233082828363e-06	3.80965661046027e-09	2.01988948898695e-07	2.33396752775035e-07	0.213910365542539	0.997446139216839	0.0023136207209211	0.00685005021891382	4.2785507061832e-05	1.47106825880859e-05	0.00724687179904882	3.76943689944271e-07	5.57217633611527e-05	3.24750145394708e-06	0.000315335948955402	2.24289620513489e-05	31.2490864973443	59.8855068323028	58.6509802185246	60.1957423192434	1.5447621007188	0.310235486940655	28.9466558218992	7.31187272840361	16.743637135638	18.7746852431992	7.21073731383876	58.9826816592299	0.066	0.21275	0.3605	0.4785	0.552532291703894	0.549842122003959	0.585986106198268	0.45793979419839	0.43444051044809	0.422872111782736	0.316547983574591	0.426536193109375	0.395458813219589	0.090298278010383	0.472600168558323	0.053	0.179666666666667	0.318666666666667	0.451166666666667	0.417325544562885	0.367688147903127
78	1	1	1	1	0.343867340902605	0.999970379354457	0.000406502463093636	0.0202041261233651	6.85433315970783e-06	3.52373485080969e-08	1.60981530180315e-08	2.85428455040441e-09	8.84439757646937e-11	4.92718779063892e-10	1.92614072945115e-09	7.17491282549339e-09	-Inf	-Inf	-Inf	-Inf	0.895959842142474	0.0502823322603945	33.689361363904	5.39417055042122	20.2334649916538	30.3953408663801	31.9160495452379	71.0902979928226	0.065	0.2165	0.35875	0.4955	0.523827298011871	0.544162596128621	0.519696408230488	0.461575511219708	0.462106370963968	0.381184610178996	0.399013414819353	0.300847463680828	0.147411543474961	0.0511695121389553	0.999958992306093	0.0538333333333333	0.18	0.305833333333333	0.438	0.395889133883723	0.348845301968783
79	1.13118515063015e-09	4.19344263256251e-10	3.22462373478027e-10	4.83401651202388e-10	0.291386819362587	0.0632721029204304	0.00352611687006138	0.000188690323298908	8.58235851194868e-07	2.34976888228349e-06	5.09514240831718e-05	7.80849170953511e-10	1.66201064225609e-07	2.49025675388252e-07	6.02445241423488e-07	1.20012987874983e-06	47.6225982130272	64.9228208000641	74.2667271666069	75.3799298270606	1.11320266045368	10.4571090269965	27.7573316140333	13.9404848689819	24.2225041617548	22.2854782344257	16.4123778502872	74.2264271523419	0.06725	0.217	0.36275	0.48875	0.501469213315844	0.509981908152253	0.491019439893213	0.410623584371141	0.346510319626663	0.393392109832001	0.373790908767551	0.303347868071188	0.32621334452392	0.0126212206502064	0.433384082090071	0.0495	0.177166666666667	0.317166666666667	0.4475	0.36983778979127	0.393495105606796
80	2.47862737195494e-09	4.94572927478987e-10	2.67740655478976e-10	4.01815825321495e-10	0.29075827770371	0.0461802941496754	0.00168069920851795	5.2565525685532e-07	0.000115957245082477	2.25981500015974e-06	0.00128952926182456	8.39058850071591e-09	1.35575570038004e-07	5.44824615023846e-07	8.66037693954518e-07	1.89185889435811e-06	45.9866741582955	64.5480132295197	74.7075637174203	75.8236706560565	1.11610693863622	11.2756574265368	29.836996497761	25.1673165357188	14.857318892713	22.3604377206157	10.3574540313584	68.4594612293354	0.0725	0.2175	0.363	0.47975	0.519654538921148	0.545285471711166	0.575801896684411	0.429782837329251	0.443223255857553	0.409587808134825	0.408819382570918	0.440103944627724	0.379767964624173	0.0343962316600983	0.498102520642399	0.0483333333333333	0.186	0.317333333333333	0.447	0.402694234210366	0.41405569716857
81	9.83196127875772e-14	1.26424002675266e-12	1.40745238403264e-14	2.36960874321123e-14	0.294189861848665	0.000930744458508547	0.000868213396030573	1.0523747696501e-08	4.28861635833985e-05	3.48673414335256e-09	1.08541244740412e-05	1.19039329842255e-13	1.16668171212877e-09	3.80305442835833e-09	1.65333783282554e-08	2.6622590869852e-08	66.982517583041	77.9508644883608	97.5309417376047	98.6312892074639	1.10034746985912	20.680424719103	31.6487716244228	32.7420195660934	16.7391787432971	34.8910867204449	19.3548846468584	94.9150363054176	0.07625	0.21825	0.37025	0.498	0.500889571601258	0.463747943793779	0.503641074587692	0.447058064242377	0.447801409217962	0.417591233269096	0.27806518734948	0.236744303286462	0.268021511390494	0.132356523285809	0.340168666986982	0.0483333333333333	0.184833333333333	0.313166666666667	0.453166666666667	0.386643821430225	0.382474858454428
82	7.0023447273313e-18	6.8134993166974e-17	8.55123380357578e-16	2.3959673676615e-15	0.980761673454482	0.49914543638441	0.0995630943027467	8.858924105448e-10	4.19776332164017e-08	1.06591829288912e-10	1.56661968201823e-08	9.16653818850728e-16	1.25194848272801e-12	2.3929815309083e-12	3.56670203521064e-13	1.56105997254897e-12	86.5821393789229	99.5152454204799	103.87236321612	103.872944701281	0.000581485161092132	4.35769928080117	17.2908053223582	37.5612006865458	30.0558681405746	41.6966434030383	31.96888421121	106.059800173972	0.07425	0.22625	0.36975	0.50025	0.486537242415235	0.567282060395144	0.481203979071759	0.437193732333898	0.458294030200473	0.431763969598752	0.302765185110773	0.326482516203126	0.187423169677697	0.0909710016175175	0.196017647621143	0.045	0.181333333333333	0.3075	0.442666666666667	0.371154571096469	0.433065232019003
83	2.06725084868366e-10	3.89417396393108e-10	1.10083729550903e-08	3.37524584801963e-09	0.027125795336838	0.347993436898143	0.0523265868030413	1.24472176437511e-07	3.57359544890579e-06	6.76422825662854e-06	0.00119037158682204	5.30474442184806e-08	3.57442063377303e-09	1.62682292992064e-09	2.53423152441221e-09	1.64167059587898e-09	51.1595643104374	65.090913783657	65.7998454287226	70.6826318910826	4.88278646235995	5.59171810742555	19.5230675806451	27.9502919540182	21.4809588716125	20.2587810354908	10.5052297285874	63.907840165581	0.07025	0.21675	0.3575	0.4835	0.536579530941752	0.518138213422828	0.441884531752374	0.427323419295061	0.41269279885983	0.424581020101211	0.218072448428659	0.298442089461961	0.239694005338397	0.107392107467161	0.504708704460643	0.0453333333333333	0.179166666666667	0.314166666666667	0.4505	0.417736879178589	0.442478833171287
84	1.45168012579156e-09	6.67576072459376e-09	9.07978042762466e-09	5.86473734458778e-09	0.0798200763787226	0.0567871286523808	0.0226289394097772	6.30419305975402e-07	2.56602779938464e-06	0.000158927623441647	0.0004633498580736	6.11214149289224e-09	9.30968647123836e-09	1.11141150015188e-08	8.75242831198683e-08	1.2385959604582e-07	47.1026188682226	58.5956934666247	66.2670707013822	69.3356321441825	3.06856144280027	10.7399386775578	22.2330132759598	24.8169118276573	22.1164399221088	14.2633720855374	12.2576693519532	69.2346712959219	0.0705	0.2175	0.359	0.4895	0.4788299901305	0.496574844032051	0.527657508579583	0.429754545922353	0.439356362461639	0.420252535278778	0.263727914068392	0.363347993760123	0.257983417464541	0.0672730474991567	0.547425782977757	0.0468333333333333	0.179333333333333	0.3225	0.453833333333333	0.375561936990417	0.395942470749061
85	5.45222889033102e-11	4.07417472038101e-09	1.24265429439413e-08	4.49886475572215e-09	0.0343503308877907	0.0684184666623194	0.139060468951353	0.00065718378770671	2.53538723204072e-09	0.00492675280410984	5.39301374833262e-07	1.30161327628419e-07	3.86878183205221e-09	1.92541598218217e-08	6.88198007240029e-08	2.17786011045208e-07	53.9266092576945	59.7313639674976	65.5055407452965	69.98272193296	4.47718118766352	10.2513579654624	16.0561126752655	11.6065944833772	35.5115805981568	7.90613101909548	25.1178923649077	61.6653368577857	0.0675	0.22375	0.3535	0.50375	0.465601238444464	0.48440238102106	0.514863399971937	0.410657414467756	0.461884539864337	0.427104483090257	0.285593688083782	0.267145732192489	0.306604604592704	0.00254613878584716	0.445589553104829	0.0511666666666667	0.175333333333333	0.326333333333333	0.452666666666667	0.395669392431064	0.395596103311921
86	9.62457788378778e-08	4.70198570729886e-08	8.38025801873549e-07	1.25742504894638e-06	0.364478685677304	0.87193847752389	0.0917311693921169	5.84815536602754e-05	0.00311894116239862	3.61278632006071e-05	4.11786282711319e-05	2.74832309680205e-06	3.88461249343477e-06	1.14787004428446e-05	2.79724049802029e-05	5.14450266336508e-05	38.320128712905	54.0733490861021	55.0824141846606	55.9048166187858	0.822402434125252	1.83146753268375	17.5846879058809	16.151198480502	8.73654975494719	17.0646876009541	16.8162749301991	53.8824710208942	0.065	0.21	0.34925	0.48825	0.522875060506019	0.46216092145069	0.49645975750797	0.414586563704414	0.448685016153206	0.426503290831727	0.165202404175057	0.203484601562404	0.334801697191527	0.0572945581002565	0.310723870506504	0.0463333333333333	0.186	0.309666666666667	0.4465	0.403425671221065	0.333030251257576
87	2.11332241153699e-15	5.43563842345845e-14	5.7679632764638e-12	9.52007278521681e-12	0.317530942479552	1	0.545737636871554	0.00138596454244103	2.78484318212943e-11	6.10830908045342e-10	1.42722320442936e-07	8.86000887787692e-11	2.69377039945642e-11	1.24742981427664e-10	1.49813290904257e-10	5.9253532205335e-10	74.8792066970345	84.9107405066752	83.7101502529185	84.7092396706357	0.999089417717187	-0.201500836039486	9.83003297360119	10.2243782576015	44.3225880278369	38.2865216897535	27.6855844393049	79.4347408270293	0.06625	0.23375	0.36675	0.49725	0.512432002984888	0.541153444773249	0.557133757792587	0.422371777798049	0.387334622166393	0.38579627947327	0.361290149101862	0.259819713966669	0.277495364124951	0.0172612535113082	0.181353283025662	0.051	0.179	0.307166666666667	0.443666666666667	0.383038494520817	0.43868099692004
88	1	1	1	1	0.164129727339302	0.919154745634396	0.50722143391488	1.6327779817341e-06	3.54362725123607e-06	4.27130398272227e-08	0.000124394510074931	1.22793337129573e-08	1.99296409274198e-08	9.09483169644648e-08	2.72850237966895e-07	7.94181613374715e-07	-Inf	-Inf	-Inf	-Inf	1.93575926389894	1.44654589803395	10.2593391765768	22.9849125201308	21.4971077362316	30.0221900693668	14.7248707009712	67.5252022538064	0.0655	0.213	0.3605	0.48975	0.529572473882371	0.468811361929651	0.476401815453208	0.456741740798591	0.420321978072333	0.414228668479768	0.227441464933336	0.198741993470436	0.140062712773839	0.0451544986255439	0.999958992306093	0.0435	0.175666666666667	0.307833333333333	0.450666666666667	0.405069129436603	0.446479327158402
89	1.9182832868027e-14	5.72955143722187e-15	6.09928958935089e-15	1.67312798695538e-14	0.987076453323357	0.0881287569890374	0.00220304411010821	2.95605136861997e-06	9.39982142595874e-10	1.4279695051228e-08	1.33753597997409e-06	2.43975788482435e-12	4.25851655037524e-11	2.22083154000227e-10	2.34314916610265e-10	5.2450630976085e-10	70.3461514292212	89.8522978085239	99.4296013582425	99.429863732541	0.000262374298472423	9.57756592401711	29.0837123033198	21.844874660871	37.4456062595818	32.1489077425867	23.368461637654	87.9006663363644	0.0725	0.2295	0.37	0.49825	0.480875169952482	0.529287409094288	0.457077867611099	0.453617718317179	0.468083048601649	0.41690748627297	0.283727891379203	0.344080703935421	0.132070753182781	0.10730157775553	0.286149017021106	0.0498333333333333	0.179333333333333	0.315166666666667	0.449	0.392776910409322	0.321163730409459
90	2.10717449065376e-12	1.75111913409075e-11	5.10667560215688e-11	1.15358283179086e-10	0.661964736589391	0.242253929452616	0.0782513752603146	4.89548262622704e-05	0.0029772046397985	2.69975911845296e-06	8.19569634027085e-11	4.18569002375655e-09	3.2170222261144e-11	1.67079424038094e-10	7.93025053243031e-10	2.86049587115554e-09	60.6605149869574	72.0859309906227	78.6154928371252	78.8066385740458	0.191145736920589	6.72070758342306	18.1461235870884	16.4881602119667	8.82138588178168	22.0189207253152	42.2105436085785	68.1389168116022	0.06775	0.2075	0.36075	0.5055	0.408662162242421	0.520892101481786	0.500015609596064	0.444018851819878	0.471277803189917	0.407204786130905	0.320183951749957	0.298589750098136	0.185433926498559	0.100266673135407	0.431941991202568	0.0485	0.1835	0.3155	0.439333333333333	0.364482166646761	0.45279592990621
91	1.22868176897092e-09	4.84904694847722e-10	3.84277874525619e-08	5.27421784257334e-08	0.278976506674676	1	0.124495802806289	0.00118208427460508	1.30744581840153e-06	1.30768527610731e-06	7.72555934077975e-06	5.90658420224007e-08	1.49871158306954e-07	1.53343145291188e-07	8.08310246841922e-07	1.09359528897677e-06	47.450289409775	64.5928732935354	62.7501288296335	63.9221979152935	1.17206908566004	-0.670675378241867	16.4719085055185	10.518139608509	23.4122312317249	23.411878940613	20.0046123193624	63.6403449900508	0.071	0.219	0.36425	0.49925	0.517579526538274	0.545842996007338	0.465576684496471	0.455940510233796	0.41868236905942	0.380481817703965	0.286872453221815	0.279771098157644	0.284759382335086	0.0957051115609723	0.419411188443663	0.055	0.179666666666667	0.3175	0.453666666666667	0.416349751077699	0.44054049930395
92	2.58889832817258e-08	5.17098309636015e-09	1.39834116269597e-07	2.4521200197213e-07	0.476794199936047	0.971115640582786	0.0612300398005381	9.14008131985865e-06	4.45124854153035e-05	8.50711159572588e-05	0.000172675234183533	2.28673659605056e-07	1.12814595949619e-06	1.95184790452034e-06	1.6698614900214e-05	1.83822209517493e-05	41.078657652979	59.1834982674554	59.5648723447011	60.0710592292962	0.506186884595081	0.887560961840791	18.9924015763172	19.6832120658773	16.6685666028516	15.4421153483709	14.1072686379666	60.2473401410462	0.0675	0.218	0.3545	0.48825	0.550065790249947	0.483603627862811	0.507871401404996	0.452819204030876	0.381513537290917	0.436377809995287	0.263429324962763	0.267150139365533	0.324086704949463	0.064333244937101	0.267083360461705	0.0466666666666667	0.184666666666667	0.316666666666667	0.45	0.465596258136116	0.320550845850852
93	1.28781035928029e-08	7.18113210721754e-11	8.91499640839893e-11	1.10128530425757e-10	0.204213635759373	0.0751565652054438	0.000146566408735724	1.83278245267595e-05	5.12003413951979e-05	4.54461771201348e-05	4.51133431539975e-05	9.23310005914476e-08	1.45989354822659e-06	4.72551605560097e-06	1.36234943033655e-05	3.32273183591874e-06	42.542047633644	68.9143455943995	77.305143353442	78.9171237993651	1.61198044592311	10.0027782049656	36.3750761657211	18.3556129414028	16.4031400446929	16.6291902033445	16.6431326727143	62.525526003495	0.07125	0.214	0.34925	0.4825	0.491075416116132	0.471594095931508	0.498269795695889	0.420140460212975	0.426608000233112	0.430107055284122	0.341101228970036	0.2074203597509	0.223738044720187	0.0159238298001028	0.20485168325962	0.0505	0.181166666666667	0.310166666666667	0.441	0.383342890866968	0.38283411780504
94	2.45006466037921e-09	8.68280744540667e-10	1.76895780842383e-08	3.2680700750776e-08	0.495730509624997	0.870415391379191	0.059330587601394	8.67195887919092e-06	9.95930561631165e-05	3.14130417344916e-06	2.90265565228867e-05	1.38212161076729e-07	6.71260691472998e-07	2.11249772318824e-06	5.06574222996072e-06	1.27502248614252e-05	46.010863079282	63.2673752765404	64.6463032680185	65.1103678006984	0.464064532679913	1.84299252415803	19.0995047214165	19.7836885776514	15.1444040554161	21.728254423313	17.4805271578825	61.5147035060682	0.07525	0.21675	0.36475	0.49175	0.495225771318023	0.513635926350666	0.535906311827507	0.417161622244558	0.453104253681396	0.407988875845567	0.337998652250831	0.313325160534645	0.302513020350129	0.0367094315595912	0.318963949120352	0.0531666666666667	0.185	0.319666666666667	0.449166666666667	0.361501648506359	0.387172200976082
95	1.45054539953619e-09	8.46349878743505e-08	3.13170505357761e-07	1.70039367019666e-07	0.0637502518046115	0.140781710561561	0.239162542716833	2.02655201767135e-06	0.000885901294772471	9.26775830402862e-06	1.21720683199026e-05	6.94521814579332e-07	7.70805600698316e-07	2.6285292769919e-06	7.55782022618742e-06	2.28022836822344e-05	47.1042492122433	52.7002886885239	57.556823245679	60.9938517935589	3.43702854787989	8.29356310503499	13.8896025813156	22.5697048404791	11.0520303416743	19.6567040112041	19.1361003359361	57.4267977513738	0.07925	0.2185	0.35925	0.49875	0.434877014639366	0.483057679662417	0.465046389492827	0.414293793467353	0.379133537529352	0.372486546849733	0.211823150270793	0.175273455936371	0.230172109218374	0.00894727911427691	0.366463660144976	0.0551666666666667	0.191166666666667	0.3165	0.454166666666667	0.391163636696862	0.390024556626265
96	8.2621592423392e-11	1.10382380600915e-09	1.95933083220791e-08	3.53179140682223e-08	0.470459949728721	0.821142781100011	0.374728347068938	0.000407455171007052	2.6982543285495e-06	3.36861775392937e-07	2.0950321993537e-07	1.08013311518295e-08	2.97927812359803e-09	1.54220236635871e-08	5.62860769496844e-09	2.00088320759792e-08	53.0642055137578	62.7201831361381	64.3971631634922	64.9180586336006	0.520895470108371	2.19787549746252	11.8538531198428	12.4976915775442	22.0199908469858	26.025933999761	26.9433824387779	67.8401551252786	0.07025	0.22225	0.3575	0.493	0.514965105467256	0.523647910739807	0.410394895878248	0.42748870266272	0.427585280274948	0.40552869802805	0.286392915387034	0.212098296235157	0.179886379046685	0.0842161727142584	0.190887000591966	0.053	0.183833333333333	0.3085	0.440166666666667	0.422056672001528	0.395154119494953
97	4.79067481239306e-16	1.22649167794929e-15	9.37486944396342e-14	3.69141473880546e-15	0.00186231935804265	0.0853359496320291	0.00923453333097729	0.00065718378770671	2.81281420700299e-09	2.22419449499098e-11	4.67776338653415e-08	2.33649942551475e-13	8.11254484781379e-13	1.77449046509872e-12	2.0078755228074e-11	2.10029333328416e-11	77.9252702041849	93.2231770405633	93.2066298136851	102.8871496137	9.68051980001474	9.66397257313656	24.9618794095149	11.6065944833772	35.3093294242353	44.7627014215468	29.845936154079	93.3560225230489	0.0675	0.22525	0.36925	0.5035	0.521959062328634	0.495015460224474	0.485267918431378	0.447494561557506	0.456815641897222	0.468199600856665	0.198021103570649	0.213677539960336	0.252692784473333	0.120143336307218	0.448768148050676	0.0511666666666667	0.176833333333333	0.304833333333333	0.447833333333333	0.414353707489	0.404915058097475
98	5.40497436338206e-08	3.752747887265e-08	7.33245854590295e-07	1.42593918068774e-06	0.68809342352727	0.963981510826751	0.139376574060997	7.43885322432858e-06	0.0629180250331489	5.60386480916987e-06	0.00142484239545871	1.52829819349805e-06	1.07274802815376e-05	3.76908982250006e-05	6.94046033629132e-05	0.000184098937304122	39.5334247482533	54.5986353510525	55.4197683743914	55.5809254812557	0.161157106864266	0.982290130203182	16.0475007330024	20.0769319661676	3.45874572664798	20.6189509451306	10.1733617997961	55.4021688036214	0.0705	0.2075	0.35875	0.4895	0.494355960892207	0.474651180119205	0.458172090209309	0.457015838611108	0.438296944559571	0.388458290787529	0.196325871487457	0.226795488397068	0.207548609927857	0.0432344190651946	0.315845409620199	0.049	0.192333333333333	0.315	0.457	0.423045793965003	0.399161544462568
99	1.11461054543701e-12	1.56059745571823e-11	6.83326673756904e-11	1.59314467038903e-10	0.744723071273247	0.337250175980503	0.138870964288515	6.76922052363366e-06	7.41721715723158e-05	2.0354960877593e-05	1.81590152452982e-10	2.87708128275466e-10	1.87341921034517e-10	6.06657320641693e-10	3.58709539315673e-09	9.52393836385069e-09	61.9757458366075	72.3440655955201	77.9310104337055	78.037029185245	0.106018751539523	5.69296358972497	16.0612833486375	20.2573695644305	15.7013255521906	18.1557900071803	40.655341782578	76.6242855343112	0.071	0.22	0.35275	0.5145	0.489867813687973	0.515843292430646	0.528565086890213	0.411840071746438	0.410173729943973	0.426314338430537	0.275615157559519	0.394970992855756	0.191345326830853	-0.00607666574650137	0.348195067690869	0.0493333333333333	0.1875	0.311833333333333	0.4495	0.434511133843715	0.445274814937639
100	2.65139053188713e-08	9.45292540189729e-08	2.69535045589102e-07	5.01293622391787e-07	0.567760850770912	0.32445309073999	0.101266178214943	0.00293931412255743	2.16061858955e-07	3.98923049214764e-06	0.0101296680299398	5.44726229388213e-07	5.86711656387006e-07	2.16843022091512e-06	2.65318710626832e-06	4.51292792108511e-06	41.0286300840962	52.4413720193188	57.9317495917203	58.2581930515153	0.326443459794973	5.81682103219646	17.229562967419	8.84476083601112	26.8838045970642	21.270015109043	6.61194997012353	58.0466024874044	0.0655	0.2165	0.356	0.476	0.468994387328459	0.460673470156725	0.511989762334056	0.442373711052883	0.455674876441494	0.429099133297593	0.267663584903119	0.163594247598903	0.266232322389074	0.0939032439549912	0.211861443928081	0.0513333333333333	0.174666666666667	0.311666666666667	0.449833333333333	0.378431650395719	0.415105806837075
101	5.41367988672163e-09	2.42930522584213e-08	1.68812975469309e-06	2.74808095260638e-06	0.447172839108732	1	0.573306185105245	0.000464372061328749	2.99165838238499e-06	0.00481357927523023	9.29524247534514e-07	3.77917496568233e-08	1.26608213450769e-06	2.64716196827869e-07	8.93596522264538e-06	9.14498782039737e-07	44.3550392012403	55.6094616262126	53.3048921927184	53.882700092814	0.57780790009565	-1.72676153339853	9.52766089157376	12.2535572181396	21.8219003084268	7.94817878071262	24.0688380626107	64.7501878098305	0.0695	0.22225	0.3585	0.502	0.472727302435586	0.472907264720456	0.465475284792991	0.447665999100013	0.408211204515533	0.442677888511771	0.155981277445817	0.196915360375584	0.226761218487482	0.0384870086303651	0.360997548003102	0.0525	0.184	0.331166666666667	0.452	0.373638349651865	0.416175033063647
102	1.7891309858314e-10	2.32408366368819e-11	1.4688052874223e-10	2.77280046798021e-10	0.444363007967149	0.384799230048118	0.00837035777235196	9.38381149744663e-06	6.51335485857237e-05	4.54467779559813e-06	1.04156203696446e-06	1.19562707351341e-09	7.26156522952127e-08	1.27103344327796e-07	4.8219941889691e-07	7.89135557822864e-07	51.4598076871407	71.4511033504386	76.1276801739441	76.7126702056194	0.584990031675261	5.26156685518072	25.2528625184787	19.6329254551665	15.9472146756725	21.0201946461839	23.8497352336508	73.1986191905504	0.073	0.21725	0.36675	0.49775	0.505588027358069	0.507868977080923	0.372697177666654	0.407584635703623	0.381386626041697	0.413683677536577	0.229518324837277	0.271382081556104	0.132810845671973	-0.00640299219454653	0.386334792606401	0.0513333333333333	0.184666666666667	0.322333333333333	0.448	0.374807534278769	0.353209358171414
103	9.83619044397404e-11	5.85095439447928e-11	1.15567904760133e-10	4.96427430193113e-11	0.0424598395521618	0.0434149751223613	0.0031162563919916	5.28984084333963e-06	0.000291472202345761	2.07178040096258e-08	5.12360363958113e-05	3.67536837980755e-10	1.5704998969957e-08	2.43010836118792e-08	1.90970529223888e-07	2.02083586552811e-07	52.7022504116758	69.3758107325993	76.6934831840044	80.8102624616367	4.1167792776323	11.4344517290374	28.108012049961	20.729369652242	13.12441598027	31.4260915606992	16.401819037299	76.0375440584666	0.07325	0.2145	0.36625	0.49125	0.513348915282263	0.461466795999337	0.537121680411543	0.405980835685341	0.424980535016648	0.381478198516663	0.251478760678594	0.298770694869915	0.35469457789873	0.0366641247165306	0.453072740366609	0.051	0.185	0.312166666666667	0.45	0.4185813535862	0.353852643471197
104	7.85772341926567e-09	1.09134238025063e-07	2.06732658047147e-07	2.7295654137178e-07	0.271923020301341	0.173829257472205	0.133009615493177	0.000182697042987483	5.28685259206045e-06	1.40681936731884e-06	0.000151077163221613	1.97417990170454e-07	8.77254538067804e-07	1.9651256589134e-06	9.82853257096824e-06	9.46725806291016e-06	43.5760062657428	52.1046095580678	58.5931830008194	59.8002034390811	1.20702043826168	7.69559388101334	16.2241971733383	14.0011686685202	20.7304517055745	23.271324308027	14.358734918751	60.6179573877782	0.07075	0.22125	0.356	0.48725	0.509933434046803	0.506179492124243	0.483159905250624	0.449076752147191	0.433647132949135	0.417932653739365	0.258579553992809	0.28688133679551	0.25591208694761	0.0142332081865009	0.278169201829599	0.0525	0.184	0.309666666666667	0.448666666666667	0.467004862744698	0.360790862855567
105	4.76342328649616e-11	1.94513052945806e-11	1.05286287656112e-09	1.54600497815822e-09	0.288463928538205	0.981462545671144	0.0733723812730962	1.09634681132571e-06	2.13333703057542e-06	7.33182061299952e-06	6.45427576498137e-06	6.10894717185666e-10	1.67107156554707e-08	9.79397928431745e-10	1.47106218725173e-07	1.24678329241737e-08	54.2067170500013	71.8503640726994	71.4504392235613	72.5772158852415	1.1267766616802	0.726851812542009	18.3704988352401	23.7510652157689	22.471059012154	20.1046498801425	20.34852687292	74.8173011791847	0.07575	0.21925	0.35475	0.48925	0.513864733605425	0.447615209235986	0.463659561615416	0.395635350730977	0.408389845466161	0.374966684762753	0.260234027453557	0.157004740023986	0.215762109691482	0.0455434964832878	0.225087217136067	0.0516666666666667	0.180666666666667	0.311666666666667	0.443333333333333	0.385801002673854	0.414193192081807
106	8.89786027734735e-11	2.94705000301354e-14	6.21844124980604e-13	2.52215529529059e-13	0.0377689614886554	0.226576795956922	3.21807342829896e-05	1.63254691232611e-08	1.1006576665143e-05	7.33182061299952e-06	0.00146253637357044	7.96888692823242e-11	1.84190362660578e-09	4.11522218832812e-09	2.35820184390334e-08	4.37769232341543e-08	52.9103601043389	86.2579405475335	88.8636155258791	93.1790123292594	4.31539680338028	6.92107178172591	40.2686522249205	31.8888129149245	19.3282507973781	20.1046498801425	10.1252270997938	79.6867699242442	0.06775	0.21975	0.35475	0.48775	0.527068953744498	0.565384652303547	0.589396218030139	0.414634050844794	0.440344157079403	0.441441427307915	0.353318650454036	0.430446080926094	0.389293096274042	0.117339957057865	0.468750205063108	0.0418333333333333	0.183833333333333	0.311666666666667	0.455333333333333	0.360532218446046	0.328589455719408
107	4.48706871889112e-14	5.82133485706011e-13	2.57742011485367e-12	1.34590632810607e-12	0.0540998446118361	0.0868445488426757	0.0367142873933471	1.56442563852471e-07	5.15233810583061e-08	2.60943839260706e-06	7.73123349563042e-09	3.38521068063437e-12	1.49306240743895e-10	8.01668225022689e-10	2.88034281170001e-09	1.01837366061907e-08	68.5976836270347	79.6719796420221	85.5793431774146	89.2889589083788	3.70961573096429	9.61697926635679	20.6912752813441	27.5080430155194	29.658605782588	22.0842361020568	33.3415672273277	87.1347374633351	0.0735	0.22775	0.3665	0.505	0.506718343867419	0.586562320182957	0.553368287943462	0.448999145712971	0.474428624142428	0.429493516052601	0.397496954460263	0.357435171038117	0.254466061628441	0.0564750095021233	0.24828606300085	0.0481666666666667	0.183	0.321	0.446166666666667	0.428239992388354	0.470011653077403
108	4.50250377531652e-13	1.40103089908466e-14	1.34432721859487e-12	6.33086764315942e-13	0.0466172516677017	0.676465565735333	0.00428903875559634	9.86846796117882e-06	2.21949371118814e-09	7.18766299138099e-08	2.62266075540322e-05	8.03239768516503e-13	1.34201551007911e-10	2.85998002894422e-10	5.42411810918417e-10	5.7617273547093e-10	63.8462971743866	87.8916311294233	87.0851283506199	91.0442778308206	3.95914948020072	3.15264670139732	27.1979806564341	19.5367139916698	35.7708023464584	29.0134737494609	17.6734191629821	90.4908490907863	0.069	0.2285	0.366	0.495	0.530376301612523	0.468522098098743	0.447555863801179	0.454687517620937	0.41287619189976	0.418385509324797	0.303613387859898	0.219213443364253	0.170830596944308	0.0158678886513235	0.374303686657228	0.048	0.1795	0.314	0.452166666666667	0.318675832025831	0.352125993867048
109	4.80631976860523e-09	2.99688152150849e-12	1.32773284262637e-10	2.22399105529377e-10	0.34978783072651	0.94394097372811	0.000602431953360206	2.20843956065264e-06	4.34072102333789e-05	0.00105632815930342	1.03872637083227e-05	3.86688425011951e-09	2.49005614572148e-07	8.48265128209615e-07	5.18304119655036e-07	7.86260464655901e-07	44.6037353638749	76.030561023741	76.3660594589383	77.2402861596565	0.874226700718282	1.20972513591551	32.6365507957817	22.4046042214395	16.716266842448	10.7261356871222	19.4388467932113	70.3516076814712	0.075	0.22	0.357	0.49525	0.521358541714357	0.585265683395165	0.517899965464772	0.439789724170191	0.419155799313191	0.413140296463642	0.276329486768852	0.277587209407819	0.357637039558094	0.0407312995600271	0.29304095030629	0.0516666666666667	0.1865	0.325333333333333	0.450333333333333	0.421059875592117	0.368867840290299
110	2.4442377663659e-11	4.37140290866445e-12	3.25137161720123e-12	4.92694342809827e-12	0.27040327019955	0.0500730489120026	0.00124439829866512	0.000238645246539719	1.31293876791637e-06	3.62754243763022e-08	1.08187279516455e-06	1.07176651962229e-10	1.429078737856e-09	1.46140295577973e-09	1.18441587352264e-08	5.85558826990392e-09	55.5898020486202	75.188966662703	85.0409867536218	86.2556868669635	1.21470011334168	11.0667202042605	30.6658848183433	13.4993567451102	23.404166220289	30.3390217839751	23.7766445792859	78.9818131070969	0.06925	0.22025	0.36425	0.4965	0.509220318338291	0.52868706529328	0.505282564868954	0.473303607284359	0.454446047383793	0.408399628194443	0.355755701201645	0.346496961048252	0.161205852912514	0.100475215955882	0.218904284289266	0.0515	0.180833333333333	0.311166666666667	0.446833333333333	0.407401633762769	0.41742101617765
111	6.52797576502429e-13	1.35759743295968e-13	7.13140273063268e-13	1.46781623718396e-12	0.462924584960494	0.287762786470316	0.00647470395180231	1.77290897825526e-10	1.95825207372209e-05	1.8402208909193e-05	2.04101980408801e-05	5.70875697724811e-13	2.47183260531284e-11	7.9136868142531e-11	1.80566068495085e-10	2.42541378109653e-10	63.0799575051205	82.8924377825606	88.547993132961	89.0868073120218	0.538814179060864	6.19436952946126	26.0068498069013	40.7021621965296	18.2294708419013	18.3478960383527	18.1506292044578	91.2845890563623	0.0775	0.21975	0.3595	0.49725	0.499766924699146	0.446012836994341	0.499543413379111	0.435149324357717	0.402608347941196	0.409371074238175	0.285784508504132	0.282662398493359	0.214145481051809	0.0525785667353503	0.230271002534651	0.0465	0.184833333333333	0.318166666666667	0.453833333333333	0.375636184445016	0.421747327840609
112	6.69241178916892e-09	2.15820894022306e-10	2.4532628641447e-09	2.34766322508888e-09	0.143459773253823	0.399510154417084	0.00365759700922242	0.00157294696904983	1.22994150039503e-08	0.00402837885114177	0.000104221922741951	2.2498878285744e-09	1.77668009945724e-08	1.15158846476047e-09	2.19489236414638e-07	5.41732103490033e-09	43.9117299594	66.4288508444224	69.4243924939001	71.5648428258792	2.14045033197908	5.13599198145675	27.6531128664792	9.99114584669223	32.4389846549439	8.27097855786997	15.0586428236911	71.668068497629	0.0655	0.22425	0.34	0.4855	0.53748987067368	0.531586913850871	0.428775833810901	0.418927509543453	0.466949331434551	0.434059135026144	0.310999514893461	0.241891162396019	0.197432548318883	0.126697541363562	0.200188597776323	0.0505	0.177833333333333	0.3125	0.446	0.321604021050617	0.438326624551025
113	4.72004412544772e-08	6.07764613782827e-08	2.48044602683236e-07	3.63247166828788e-07	0.332934006085748	0.346888357646609	0.0566085944465401	3.97228784417836e-07	0.0059414357559894	2.32900427949744e-05	0.00707296138295126	2.22959735737472e-08	1.49577424514312e-06	9.38420096739122e-07	1.93415656779794e-05	7.75143736009596e-06	39.8180888158822	53.4745467700632	58.1391175737808	59.0765694906586	0.937451916877762	5.60202272059541	19.2584806747764	25.7077493423903	7.56797933347116	17.8993517324707	7.25434630379277	66.0560369706581	0.075	0.209	0.3485	0.47875	0.553313198837312	0.401378572356804	0.507602382074787	0.416134095591599	0.467586348811602	0.426108600820883	0.231648961665204	0.278004559848894	0.168637040130203	0.165934220007194	0.110288778937297	0.0501666666666667	0.186666666666667	0.308	0.451333333333333	0.424050901345239	0.42867462951218
114	3.46504980032407e-08	1.54143655458703e-09	2.57319039438541e-10	5.48080775375884e-10	0.59895020787661	0.0222763278382905	0.000287168709338063	5.01964734924169e-05	0.000549892185273212	1.00935469136001e-06	0.000499226776013131	1.55551411704593e-09	1.83632595649145e-06	6.46559967305237e-06	1.77225502969734e-05	4.92144537002321e-05	40.4670710715363	61.9578094253593	74.801617308498	75.0781994429781	0.276582134480122	13.1203900176188	34.6111283714417	16.4406756188819	11.9383818783444	23.9102014746986	12.1185511129806	72.5623764985546	0.0685	0.21275	0.35975	0.47975	0.499301210076453	0.578155460541934	0.494915374623557	0.462241203397729	0.385639584770223	0.389565189891635	0.466248995776731	0.245691725781035	0.301454583570249	0.0529511805256086	0.297646784217983	0.0491666666666667	0.184666666666667	0.312666666666667	0.444333333333333	0.384666755112213	0.398331937877172
115	5.34030968975417e-14	2.0856580637649e-13	5.81456204204848e-12	1.43465721157769e-11	0.818732051053834	0.876069619687577	0.160540160878787	9.79271724030536e-08	2.05250006976044e-06	9.81554499450078e-07	9.99524229747414e-09	8.61729805290936e-10	5.18713678564327e-10	2.79087788372922e-09	5.37451349597444e-09	1.93282649655045e-08	68.2393380003778	81.9439772303595	83.6914462085042	83.7439678913433	0.0525216828391422	1.79999066098389	15.5046298909656	28.4145378612675	22.5452630807449	23.9639703923349	32.8421784600687	73.988909827036	0.07375	0.22075	0.35825	0.50925	0.525834018136098	0.445388379107735	0.481927417767373	0.4406050936555	0.413849420768215	0.425522239386082	0.162030656812593	0.233845975631348	0.155433983621206	0.0777289718144348	0.0248471498565738	0.048	0.182	0.311166666666667	0.450833333333333	0.376018752365973	0.354790599106024
116	3.1394007315435e-07	3.12681666026144e-08	4.60234058015004e-07	8.51677792350041e-07	0.575938466524301	0.865234052464617	0.032581169288087	0.00108128937639791	1.06037868552872e-05	4.18042942962599e-05	0.00111413730902563	8.19376876129258e-06	6.90918460672843e-06	1.5320189880614e-07	8.33664105327453e-05	1.46659629289042e-06	35.8279284314485	55.0231196064851	56.5921664060297	56.9050132715638	0.312846865534084	1.88189366507868	21.0770848401153	10.6829252643402	19.3994450457812	16.787658915875	10.627574819051	51.0201090858762	0.06925	0.2175	0.3515	0.4785	0.534043706951789	0.376515769450825	0.453102950765058	0.441699734424909	0.387274047816457	0.408098977425436	0.199120408702305	0.204621367690283	0.102054067360801	0.0467004644326452	0.225488546767615	0.0533333333333333	0.181666666666667	0.312166666666667	0.445333333333333	0.362270935147643	0.37757673512614
117	4.80998038242466e-13	7.95907764115842e-11	4.47515295472624e-11	9.7916506108566e-12	0.0167947127812301	0.0069574838964567	0.0340712334364888	1.36074080656033e-08	2.40807630837967e-06	1.77923962123062e-06	1.05890845043739e-06	9.97288966510986e-13	2.66566740354812e-10	3.82058473054665e-10	2.80524602485957e-09	1.61768035511514e-09	63.7100353636779	68.6825018972595	78.9253958716654	84.6430962797822	5.7177004081168	15.9605943825227	20.9330609161043	32.242603772007	22.2384125477893	22.819791775777	23.8179413291346	89.9873079591702	0.07725	0.21725	0.3695	0.50425	0.474906295836078	0.486716750944354	0.490799279869162	0.441527033585143	0.445224116206583	0.409053788354024	0.271179667043542	0.238225979141474	0.183694185486624	0.0916819031839528	0.313806023729332	0.0493333333333333	0.179	0.323166666666667	0.4545	0.411561531973558	0.430960557732777
118	4.65136529729943e-07	1.315907112601e-08	4.52156085340604e-08	7.315101721753e-09	0.0111308831802383	0.0381448314417201	0.000390239686953473	0.000180290601153614	9.41413157486648e-06	7.03925490416623e-05	0.00818005035112894	5.30140778696214e-08	2.32161827022353e-06	2.24522851985043e-07	1.09659385994255e-07	6.49608135947281e-08	34.9972632505596	57.0297220659631	62.3510096053215	68.7953105698398	6.44430096451833	11.7655885038766	33.7980473192802	14.0261008088455	19.6267617076173	15.8002676712222	6.99362538105379	63.9094055142851	0.07	0.2195	0.34825	0.47775	0.556152009234779	0.495862001600987	0.500789412571345	0.44779324641773	0.430791771989838	0.414428045587418	0.386290547761711	0.22340552476271	0.243820633676413	0.116914804721489	0.305688613265414	0.0518333333333333	0.183333333333333	0.310166666666667	0.450833333333333	0.409410110907754	0.412685883821996
119	4.80917741096822e-10	3.31694781540545e-17	1.30316700837705e-14	1.31904766714574e-14	0.131984811760472	1	4.94009589199756e-07	0.00024636406727768	3.03047106206506e-05	0.000692023349383105	9.65670740004467e-09	3.77196668212985e-11	2.42283677896485e-08	6.287663520443e-08	2.23946872478185e-07	1.49843613440465e-07	49.4037787658453	101.076956658828	97.7059441122037	99.9749468090013	2.26900269679754	-1.10200984982657	50.5711680431559	13.4396310565353	17.3986125462488	11.5105490364713	32.9091623274671	81.4610010701448	0.06825	0.2175	0.345	0.49975	0.550613527381072	0.586157612010085	0.509418761713165	0.463015866074814	0.462318174290801	0.453884439612471	0.307858106948269	0.312998674436706	0.279946528682807	0.107674300167063	0.223915390946969	0.0506666666666667	0.1835	0.3125	0.441333333333333	0.307057165616315	0.358855528579168
120	2.56419354975571e-09	3.59638171657676e-11	8.93369176120271e-12	1.15479583064311e-11	0.211259225395007	0.0170391052511758	6.85659985578742e-05	2.82487316498771e-05	3.53471144124518e-08	8.05240265210733e-05	0.00128617025561135	2.05539142677182e-08	6.86298063993782e-09	1.36360999692902e-08	1.28973735133765e-07	1.85184449208253e-07	45.9158416100836	70.4706470032179	82.6921864137039	84.2549623971645	1.5627759834606	13.7843153939466	38.3391207870809	17.5321701377898	30.3893076550994	15.5459485549327	10.3622689941167	66.2568414961896	0.07425	0.2285	0.356	0.47825	0.559221669364677	0.518979825350153	0.599899004571253	0.446172027777425	0.427524700470695	0.429321204666462	0.321747381475315	0.575012561741063	0.342383092106818	0.132178195931981	0.637267491264275	0.0535	0.183166666666667	0.318	0.4455	0.385965923000828	0.383343572504086
121	5.79040143204959e-14	3.0786387839874e-13	1.41988344007617e-11	9.63540478767623e-12	0.0798004147071394	0.60859899690969	0.120011900640322	8.77716552421029e-06	3.51204035798148e-07	1.01567127152799e-08	2.12276425305936e-08	1.73567254905129e-10	4.43535548732171e-11	2.17972268927824e-10	9.99514715989206e-10	3.13909215374984e-09	68.0727530640434	81.0828264897063	81.6119618798257	84.6809237881025	3.06896190827683	3.59809729839617	16.6081707240592	19.7606408261181	25.9454400599097	32.8110256473665	31.3788898121238	77.8325280419654	0.06675	0.217	0.3645	0.4935	0.478603411022337	0.516749606734502	0.49718750890444	0.42168567585442	0.431353568952534	0.435321560913735	0.225579006543533	0.28001814971202	0.18302321744051	-0.00199553374275825	0.323896352233584	0.046	0.175833333333333	0.309333333333333	0.4365	0.428496601431229	0.360000261739619
122	3.41240448328793e-10	1.85294446273838e-11	8.09657432051708e-10	1.33760581631035e-09	0.356518653171584	0.965088759459063	0.018798549164851	0.0296001944769697	4.87654332117886e-07	5.54463080783401e-06	1.66212124069235e-07	1.18274996419824e-09	2.18545804117245e-08	9.20427301892113e-08	4.03676466228324e-07	1.19362737269754e-06	50.117577710902	71.9592272198424	72.0773197628951	72.9274388415797	0.850119078684656	0.968211621737282	22.8098611306777	4.73236283761435	25.3120437561774	20.6392958919223	27.3908932743434	73.2247780802193	0.061	0.219	0.3555	0.503	0.522470277796073	0.523065310063545	0.538222050303664	0.394241853108638	0.439557933647332	0.411380144953616	0.253906621146839	0.241125243123831	0.372926191421776	0.0575552878501328	0.266415295455193	0.0508333333333333	0.178166666666667	0.311833333333333	0.449666666666667	0.405565509507416	0.366340627350915
123	1.75463643152773e-07	1.10500457827783e-07	2.12287878794775e-06	2.36964746202169e-06	0.213498052613549	0.821979604368779	0.101754273872309	5.50393829781854e-05	0.000205239416366598	2.66844247480172e-05	0.000326849400447366	2.36925334459799e-06	1.16573035513418e-05	1.64595352850199e-07	7.55411391156866e-05	1.81410004537589e-06	37.0553324349166	52.0754309124168	52.7199614629208	54.2675076728556	1.54754620993481	2.19207676043879	17.2121752379389	16.2661179143161	13.782497379967	17.6405040753598	12.9098963028246	54.2679392410348	0.068	0.21525	0.35525	0.48575	0.569004294263726	0.538118903453292	0.485272073126816	0.416343570642494	0.42633571632435	0.406091526221607	0.350212649881592	0.324311110666685	0.295392493262547	0.0359159972821048	0.392837641009672	0.0488333333333333	0.185	0.314833333333333	0.449166666666667	0.417910791294204	0.427147211056355
124	8.44526747122728e-09	6.40353000771246e-11	4.88533156003194e-09	5.96854872038983e-09	0.216617915008711	0.9997447390665	0.00679074695948616	0.000223557161549845	4.63032775957039e-05	6.5522147833611e-08	0.00691462889227703	1.77651472629304e-10	3.46664857568227e-07	4.29802897730579e-07	2.30745748390455e-06	3.33106656904397e-06	43.4251570104825	69.1725654848196	67.7661267709991	69.2927634958614	1.52663672486233	0.120198011041794	25.8676064853789	13.6219433268516	16.5937533974447	29.1928026050227	7.29501249564055	77.7770007210275	0.07125	0.222	0.3575	0.4805	0.56254142112522	0.48665356991116	0.527214072625643	0.411077401763842	0.42121959304136	0.38618172740054	0.276374459116436	0.323236758972087	0.253125709229753	0.036500506419737	0.116307106245154	0.0531666666666667	0.1885	0.305666666666667	0.453	0.381923225388826	0.331790018243819
125	1.10679447689787e-14	1.95249908292196e-13	7.52431729785775e-13	1.36148429983359e-12	0.36003977820653	0.20813482508135	0.0867044953202805	1.58498660259188e-08	5.52156062069647e-07	1.98161502126313e-09	1.44632001650496e-06	5.95832340343246e-14	1.31923115213091e-10	8.519657172511e-11	9.96893232598074e-10	1.18062157410368e-09	71.4770998676759	82.0897847785964	88.4243791826957	89.2621336736556	0.837754490959924	7.17234889505926	17.7850338059798	31.9462425982865	25.0724683350491	35.9916834710657	23.2180688853932	96.5109959028102	0.07875	0.21375	0.3755	0.49675	0.51546797263164	0.527239726800257	0.451204391666428	0.462497067327892	0.418983023119802	0.416576868122092	0.263979164865268	0.329935164670101	0.184256929326906	0.124935173786455	0.319591852463378	0.0506666666666667	0.1735	0.317333333333333	0.447666666666667	0.40697949973811	0.412128970367056
126	1.63669509518324e-10	1.31975819726582e-12	5.49426051512593e-13	1.40575485553348e-12	0.843860926676037	0.0451776133550648	9.34238296008636e-05	2.31350278557182e-05	1.23490577613971e-06	9.2025942679535e-06	1.67958423054996e-06	5.76592408641391e-14	9.6864202835555e-08	3.87975560462509e-07	4.7899343310928e-07	1.30582684463927e-06	51.6448192507014	77.8553672922353	89.1487440631972	89.1875362544015	0.0387921912042657	11.3321689621662	37.5427170037001	17.9120613703153	23.522046510494	19.6701871112946	22.9305805905697	96.5865906415341	0.07	0.2155	0.3615	0.5085	0.512868149274223	0.535726970392886	0.629402093014168	0.447675216114112	0.435886045079983	0.42452051675856	0.311012514395269	0.569567975662833	0.301648474689678	0.0805727513964461	0.393123230209913	0.0496666666666667	0.176333333333333	0.318666666666667	0.459666666666667	0.413344196429438	0.354802910843107
127	8.3205979821217e-16	1.59576776360051e-16	8.67002907298929e-14	5.64719259045334e-15	0.00349184744012077	0.514024440713848	0.00874425370674326	1.1529460767419e-07	1.0309472063846e-11	8.63889637808666e-08	2.51134590390095e-06	1.27853337818794e-13	2.2713691620269e-13	5.85753400254269e-13	2.69412575602212e-12	3.48884416266706e-12	76.7925984939066	97.6663076285477	93.3854096060022	101.916217094928	8.53080748892535	4.2499094663799	25.123618601021	28.0985097047433	46.2687594750532	28.6572720803251	22.1577921779681	94.7500888638317	0.074	0.22575	0.361	0.49075	0.607284501616459	0.492449410049181	0.489195250762888	0.42634590628466	0.415031807881406	0.434285260485589	0.270849344663133	0.325586951641776	0.224794624903193	0.00197022151656605	0.36019165149032	0.0483333333333333	0.170666666666667	0.3095	0.442833333333333	0.438686013614222	0.350799153368583
128	1.00224534844888e-10	2.22310166314095e-08	4.3113245996174e-08	4.75327202890806e-08	0.190608963747233	0.137209006288002	0.400981274996203	7.52999810394076e-08	1.91280857596751e-05	1.05071940987356e-06	0.000663650183307451	5.81943420717235e-10	8.50210213310545e-09	4.07525642681607e-08	1.45330032798835e-07	4.43072121519173e-07	52.6633072032564	55.8152873003564	62.4678917025958	64.1807961715604	1.71290446896455	8.36550887120393	11.517488968304	28.9233427464887	18.2741947700106	23.8328852596314	11.5883850965602	74.9340673357279	0.07175	0.22175	0.3595	0.486	0.520938372722269	0.499519192812376	0.430574048312341	0.429685603773918	0.431911828461744	0.414178449638573	0.224912598373705	0.206889959651755	0.206197379676755	0.0776556719940824	0.339759111704795	0.0461666666666667	0.186666666666667	0.3125	0.451333333333333	0.480669015222772	0.422372916947623
129	5.40730905818662e-09	6.30493041913449e-07	2.78658968578607e-06	1.01397296238217e-06	0.0352190567172712	0.130974266507858	0.356149059334185	0.000159795291719731	0.000111041092424753	2.05323734940309e-07	6.37078691773388e-05	3.57701910252823e-06	1.84271546453513e-07	2.25288505041653e-07	1.55534879831802e-06	1.4284970070035e-06	44.3575003760998	47.9626464673202	52.0233091570844	56.4578323055612	4.43452314847673	8.49518583824101	12.1003319294614	14.2531246431281	14.9390422192755	26.982331614412	15.9891106916584	53.1960600980474	0.0715	0.21175	0.37275	0.49575	0.458825701899776	0.503883293892378	0.535425726193043	0.435308721621238	0.463815622437171	0.418757884676325	0.255846992251801	0.271791941814362	0.146628130355775	0.0540447052372867	-0.000436077375445717	0.053	0.1805	0.322333333333333	0.455	0.420570315947741	0.457080599499778
130	1.87207742074572e-15	9.42446217629459e-18	1.80972374450929e-16	4.52485854391404e-16	0.586633807017966	0.569645214036578	0.000625671488584866	1.9110544963881e-10	2.88179741138671e-08	0.000433322626716869	1.23714564935689e-07	7.52596253498465e-12	4.66041000151458e-13	1.07880522981265e-12	4.28059414206855e-12	7.0467103450419e-12	75.1280962134551	103.802118793297	107.367159061316	107.662791069153	0.295632007837412	3.8606722758559	32.534694855698	40.5555448825589	30.7855232385718	12.3827321314657	27.9621056642336	85.2616147544073	0.07425	0.225	0.34725	0.495	0.530797993063916	0.530613900789418	0.506630851830981	0.41613586882989	0.370744678389962	0.378431666923505	0.329860667578774	0.362077098225609	0.206036891639318	-0.00749075432986634	0.283613287072732	0.044	0.179666666666667	0.3135	0.441166666666667	0.367404300395181	0.370988978908167
131	3.91457750412944e-10	1.16616693130301e-09	3.97290553590275e-09	8.06803579717836e-09	0.589698450837948	0.310067734280082	0.0662415685399571	2.24620339637621e-06	3.06142900656055e-06	7.9325345006411e-06	4.67120353666739e-05	1.14703786747931e-08	3.06992132980009e-08	1.62953363830539e-08	5.50670237865204e-07	2.22679120197317e-07	49.8320084502993	62.5948375759763	68.2646615934573	68.5554770328818	0.290815439424478	5.96063945690548	18.7234685825824	22.3720405033837	21.7776677686834	19.9540597105333	16.5770849261626	67.6926046731951	0.071	0.22775	0.3625	0.498	0.475669512115323	0.486328940554055	0.558085427781276	0.419717587035438	0.422727224190931	0.384535995887114	0.303749901673236	0.396103900556209	0.19431524147701	0.0344974292775033	0.321683715403963	0.0483333333333333	0.189166666666667	0.319333333333333	0.4565	0.349328421917679	0.442757094130913
132	7.24484550263553e-09	1.187955505876e-11	1.98891284543175e-10	4.69338790573812e-10	0.842316923050906	0.777132535672902	0.000850429151036082	7.06333973787143e-06	2.19186107428674e-06	8.11058244154475e-06	0.0129169020563217	3.67129897518954e-10	6.02554186800979e-08	2.66370793290641e-07	6.77675421929901e-08	1.40933697888473e-07	43.7458593753981	72.9550671311808	75.4112600164808	75.4508334557759	0.0395734392950544	2.49576632459502	31.7049740803777	20.176005411322	22.419076664537	19.9116208487721	6.18045549666931	76.0402004256625	0.07725	0.22225	0.36125	0.486	0.504816533032821	0.564288359725134	0.490020681207537	0.447049711886016	0.406935165534136	0.387401324782568	0.298690298396342	0.272727437404847	0.331058701759773	0.00261110697012985	0.23135827919327	0.0546666666666667	0.1835	0.318166666666667	0.460666666666667	0.391374811243889	0.35164490459122
133	8.57116290199968e-10	1.07526992366778e-08	1.23504518855046e-07	1.5928071586417e-07	0.256877262754823	0.59905262524939	0.296106699891179	8.5423956064496e-06	1.51543409794373e-07	2.41658474072655e-06	0.00709668968621171	4.60492945768104e-08	8.21998132433123e-09	1.33350967463337e-08	1.34869688993025e-07	1.77677780774456e-07	48.2006568869401	57.4964000477412	59.8727326932421	61.1582415554003	1.28550886215817	3.66184150765912	12.9575846684602	19.8124610041305	27.5695808511919	22.2316403018358	7.24833215983926	64.2595874173712	0.0735	0.22825	0.37525	0.48175	0.493174508180403	0.482785540602167	0.520878592025974	0.433709951927473	0.376542029845837	0.409946027619614	0.23711428752812	0.20398989259984	0.338802647446283	-0.00206713021200533	0.313606328598357	0.0516666666666667	0.185	0.329333333333333	0.454333333333333	0.430041503262372	0.528637486718206
134	8.43041103093045e-11	9.11854482402451e-10	3.21148437323428e-09	6.6803571159197e-09	0.623930584000003	0.319923561222081	0.141316880515506	5.70126592784035e-06	0.000209083227217051	9.90871652801134e-06	7.74371755235333e-08	4.32999362344352e-08	2.40194753108408e-08	2.13078937740107e-08	2.32681634137711e-08	3.9478700032246e-08	53.0223661464188	63.1557973960735	68.7769770579762	69.0173587340978	0.240381676121615	5.86156133802433	15.994992587679	20.5859615408508	13.7476410576583	19.5289386061049	28.8691328374916	64.4125073798841	0.07	0.2205	0.361	0.50325	0.509741230239607	0.46344766637309	0.396085416103289	0.439335935490901	0.475036482673667	0.440963050082291	0.199273824240772	0.240144396813173	0.149344114799427	0.0240565897370138	0.3920655154248	0.0483333333333333	0.19	0.318333333333333	0.4485	0.459341179451346	0.392968202059087
135	1.35398818426632e-07	3.24684222131417e-11	2.54605423980418e-11	5.94782150668018e-11	0.713968045056102	0.0847919781635672	1.18614610772686e-05	0.000221008311930527	1.09906537041596e-05	1.89422215159942e-05	0.00115700700048512	1.24851608554727e-08	3.7615052551772e-06	2.6325808417727e-07	1.52523860223121e-05	1.01246972665364e-06	37.6015232097998	70.7003991395031	80.2471592213187	80.3815050205594	0.134345799240691	9.68110588105628	42.7799818107596	13.6434725166237	19.331015204516	18.2927952494101	10.5577699289879	67.4843554897186	0.0705	0.221	0.35875	0.48375	0.590307440948802	0.524413610126594	0.580994712105093	0.435472489820096	0.432467661406936	0.399317059752907	0.351064477456197	0.473795817890135	0.439850565551887	-0.0024928376106764	0.522271396025389	0.0525	0.185	0.3175	0.450666666666667	0.357288968672616	0.390662438906146
136	2.19976592357704e-08	1.46295710675875e-09	1.51441215806337e-07	2.55199514897999e-07	0.437349841652243	1	0.0696651226992157	0.000327563321032751	3.04621327792753e-07	2.64991887074957e-05	0.00673238885510783	6.93957664496836e-07	1.42676279283e-07	4.73410356112626e-07	5.28372816134053e-07	1.17343761310757e-06	41.4202154678205	62.0771919160034	59.3669895560452	59.9702154501429	0.603225894097704	-2.1069764658605	18.5499999823223	12.9058124343983	26.2201876080708	17.6537528836379	7.34301342017898	57.4288738720788	0.065	0.2275	0.35475	0.47875	0.46227075528311	0.56487850492964	0.549891335619463	0.405626486521932	0.424457785424711	0.410535786193588	0.328282611067347	0.308765736181995	0.298227693459959	0.0389350518326231	0.360550342340762	0.0481666666666667	0.185333333333333	0.314333333333333	0.451166666666667	0.32466553673742	0.419645281885557
137	4.36965903414988e-13	5.62302348857067e-14	6.42951849540849e-15	1.54130144791516e-14	0.578898904401717	0.0113358358229507	0.000189087279235841	0.0047290330285789	2.523933306876e-06	2.01571252076215e-11	2.0468289105844e-07	3.32643996359166e-13	2.94725976323739e-12	1.48743412345611e-11	5.79062125087425e-12	2.42542685244867e-11	63.9080698737744	84.8360926960959	99.3100206257368	99.6180387386194	0.308018112882564	14.7819460425235	35.709968864845	7.9802530855959	22.1481936836662	44.9554225497304	26.9883738957833	92.5377932119009	0.0705	0.2195	0.37725	0.49875	0.491122538412084	0.612783782364964	0.476468515253392	0.456822487121197	0.393323346460067	0.393172864164814	0.458500927362463	0.433230490313753	0.143779666751487	0.0849699345364567	0.284993411049311	0.0565	0.181166666666667	0.312333333333333	0.445833333333333	0.376771081810393	0.412311346828018
138	5.08753987221785e-11	2.44485679233573e-10	1.06054226643928e-09	2.18318559224008e-09	0.5789113144904	0.347680073760721	0.0895382805265015	6.40501850118594e-09	1.63037112117375e-06	0.000206550772103973	0.000487699429928447	3.89958762670896e-10	3.97956694583242e-10	1.16993532689996e-10	7.47275285489315e-09	1.17431347489279e-09	54.0701977838398	66.1464400855766	71.4330797577786	71.7410777320765	0.307997974297905	5.5946376464999	17.6708799482367	33.7075932551952	22.987748439582	13.7705324107537	12.1621188162899	75.8955249695475	0.07525	0.2215	0.36075	0.4835	0.522045546099053	0.495878571532685	0.453244218386913	0.413808518994777	0.418730132614557	0.417691151671307	0.25653176436122	0.112312501551288	0.292261605333808	-0.00478147928051489	0.180326406493458	0.0471666666666667	0.182333333333333	0.324833333333333	0.448	0.43820153040423	0.382434267032392
139	9.85633723904718e-14	3.49090261426529e-14	5.39332557984645e-15	9.3151121323602e-15	0.302511650692854	0.0108600642720128	0.000390807909263436	7.69459572141928e-09	4.17575052880469e-09	6.48325230387342e-05	1.83846159143324e-06	7.1062438423649e-12	3.29494738335584e-12	6.34759672451283e-12	6.19284642560477e-11	3.68118806138581e-11	66.9774173289334	85.885448454741	99.7085039445155	100.771593212361	1.0630892678455	14.8861447576201	33.7941758834277	33.3508051435119	34.5400291803235	15.955983487187	22.7568654865845	85.3963824340596	0.0755	0.22725	0.3505	0.49475	0.567226439834212	0.536053081821902	0.515008416809131	0.442762193931972	0.455678147918532	0.433901922715381	0.378725922105676	0.322471338360658	0.28387803688773	0.0523974128888719	0.265952028616351	0.0475	0.179166666666667	0.312166666666667	0.446166666666667	0.405814344475238	0.40825671202689
140	3.41904154938903e-12	5.99660732222786e-13	9.7319604721218e-12	1.11847875830138e-11	0.175262796376777	0.450490482496139	0.0101865171718724	2.25123644854304e-07	6.88546054308305e-08	1.63036178684045e-06	1.37486298390325e-05	1.61979711681081e-13	2.87564687999687e-10	7.62049453644174e-11	5.55572656342006e-09	7.63417624185293e-10	59.6603081857611	79.6062192357422	82.4928203161398	84.3301623543812	1.83734203824133	4.723943118639	24.6698541686201	26.8044045656297	29.0966876681396	22.9877594460722	18.9036924222037	94.2034460316058	0.0705	0.2255	0.36175	0.48725	0.555885981134353	0.494405747623521	0.543573694315017	0.45979222107686	0.416217732969877	0.442007083359493	0.344663097868185	0.244869827657258	0.223867824429063	-0.00359861409453345	0.179021585493986	0.046	0.181333333333333	0.3155	0.443	0.437933924223855	0.317159447825824
141	9.56664057840237e-06	2.49287406421819e-06	1.13965331901047e-05	2.19712069957051e-05	0.890390507511312	0.590074466528427	0.0477972390159448	0.00387695171183273	0.000587377747526959	1.34725182059128e-05	0.0188289775364958	6.99284105530593e-05	9.14629235215408e-05	0.000260520067501358	6.37437613954692e-05	0.000162479214493314	28.5680748587474	44.6710826302806	48.3742189482073	48.3932105699059	0.0189916216986603	3.72212793962535	19.8251357111585	8.34056603091813	11.8155596275265	18.9423958486223	5.51732985135823	45.2495676085651	0.066	0.21225	0.3545	0.47875	0.519141795902591	0.489471755898505	0.447701209759228	0.438006663651388	0.380855083844655	0.384418580810662	0.239456358122592	0.216742822804597	0.16776916077051	0.0367186259683771	0.153112356397912	0.0521666666666667	0.184333333333333	0.312666666666667	0.454833333333333	0.400713671677369	0.372490863986974
142	4.67477022653983e-09	6.94991801679005e-09	1.06418611628779e-07	2.27936405190055e-07	0.905507764046462	0.882221119606134	0.156894767094299	0.000111705777485258	0.00774777461725222	1.06165056531174e-07	4.13253887890312e-05	1.68236537326528e-06	4.01716768287367e-08	1.9607047157786e-07	2.4339946618638e-07	6.91680469504047e-07	44.6617257934777	58.5029949799209	60.2413980967031	60.255489366602	0.0140912698989268	1.75249438668106	15.5937635731243	14.9277823332359	7.09086723696782	28.2581795634069	16.8095235133969	55.154245617914	0.06675	0.214	0.36375	0.48975	0.485358288694179	0.511423973067863	0.427465426434739	0.476708218142512	0.400152544191135	0.377711399882389	0.310255284243768	0.245616931470541	0.147892498034866	0.0582256419495291	0.181561768400473	0.0485	0.192166666666667	0.3125	0.448	0.481016842381352	0.350207170805574
143	1.47110809964318e-13	3.13778008636823e-12	4.30834998195081e-12	1.07971828261636e-11	0.873787239350098	0.131456645958929	0.075723682221956	8.37673605379252e-06	1.28256600426299e-07	5.73629118112999e-07	2.83477918959628e-09	1.87089803676471e-11	2.87850048171172e-10	1.55312271440124e-09	6.34627958096847e-09	2.29339035408626e-08	66.1523783161028	75.9281941917216	84.3879178946372	84.4131511426385	0.0252332480013138	8.48495695091697	18.2607728265357	19.849894394818	27.8923386897695	24.9989040250275	35.2941799877153	83.1180554186166	0.07175	0.224	0.361	0.5015	0.461174221859373	0.520138665869637	0.573624832891135	0.449835521345261	0.438044490456716	0.417923426968378	0.267177994786576	0.409756381840755	0.374857197859688	0.0502043185528738	0.440654840605524	0.0501666666666667	0.180833333333333	0.312833333333333	0.441	0.399752028881554	0.405325536729238
144	1.73430504509583e-11	2.07150566730063e-11	5.96791027101307e-12	1.20630684786493e-11	0.4702829580683	0.0291963563610809	0.00341104767380787	1.22763470781784e-10	9.26768036914039e-05	0.000545476454914273	0.000351335338156854	2.17870039817848e-11	4.90851558970794e-11	2.77084479119131e-10	5.82559418622487e-10	2.19215326319774e-09	56.3005884942831	71.7091997242969	83.6309314544997	84.1522425104631	0.521311055963452	12.4430427861662	27.85165401618	41.4204960010775	15.2803250297529	11.9534035482829	12.7747192797051	82.7586068464211	0.07525	0.21725	0.361	0.49125	0.443985464218714	0.506081470225136	0.536363026979219	0.468746303802536	0.402859711982407	0.424203107539583	0.307764243302768	0.366429360523605	0.187662138690557	0.100138909868304	0.267712662140345	0.0445	0.185333333333333	0.3275	0.454833333333333	0.393152038607841	0.398512567933867
145	1.02696280564722e-14	6.04813766400194e-14	1.49932901784836e-13	3.46473999575266e-13	0.576562850377671	0.169504531987933	0.0353680185040571	1.83533384142944e-07	1.20224227701267e-09	1.41316807191657e-08	2.64455900643812e-06	2.19164704228936e-12	9.94531379030746e-12	5.78437235463468e-11	4.77104146669812e-11	1.92728729414344e-10	71.6310093341017	84.6755516026387	92.1315430167815	92.4433673548629	0.311824338081351	7.76781575222412	20.8123580207612	27.1992128324146	36.9657239196022	32.1691513419355	22.0585730469029	88.1512313591037	0.07375	0.22825	0.37175	0.4945	0.530018452603894	0.503597606350185	0.590950640981699	0.46303412307279	0.443142209312617	0.407994559554375	0.248907148864591	0.43181112550026	0.322609412980316	0.0675669535797745	0.416666955093939	0.0485	0.1785	0.316833333333333	0.446666666666667	0.439463446927235	0.461779924817754
146	8.34969237009319e-07	1.43258005534902e-07	1.14868561051267e-07	1.70854178871365e-07	0.334980904780151	0.0901720469582343	0.00425210805689091	0.000347698568839738	0.000903763349516299	7.1638242097547e-05	8.27535294474271e-05	3.64477206396763e-07	1.53393367352847e-05	2.531405979211e-05	0.000171004851286981	0.000134187441821342	33.7590545718558	51.4658897027402	60.0522782436019	60.9818243193949	0.929546075793041	9.5159346166547	27.2227697475391	12.7941842235005	11.0150244308479	15.7670797122428	15.4943204310857	59.0679958462938	0.06875	0.216	0.3525	0.48875	0.494414818699479	0.500174768023658	0.544807870423104	0.44053021773994	0.465712329967466	0.443719693747243	0.368930621185394	0.40938685614614	0.24084566683675	0.0791766152904346	0.37110002457581	0.0515	0.188833333333333	0.314333333333333	0.448666666666667	0.365650567388979	0.386420163608361
147	2.59602875654455e-11	3.7608330410289e-11	2.96599710877187e-10	3.265046816109e-10	0.173048928193552	0.311001413936351	0.0348904005770534	1.20843985318564e-06	4.62148793540534e-08	4.0790539100634e-05	1.00838458078441e-05	1.92792556757686e-09	4.40948358716902e-10	2.38352355555252e-09	3.56750826011832e-10	9.6922825952059e-10	55.4649627706021	70.3701474964546	74.4649659799616	76.3212963334809	1.8563303535193	5.95114883702627	20.8563335628787	23.5637307217412	29.8694024593442	16.8342454039284	19.4954715323202	72.0425589247817	0.07225	0.229	0.35825	0.499	0.519778174853954	0.482383413481988	0.530353794815244	0.438644646343765	0.426906532030036	0.412204118258617	0.266245121892946	0.327068661098847	0.205050613663968	0.0361763084835858	0.203840007203631	0.0488333333333333	0.184	0.318666666666667	0.454	0.418624172629757	0.328764674107629
148	1.30613056763768e-12	2.03029656835285e-12	1.29027975413574e-12	2.62586952840284e-13	0.0150913408138878	0.00632695955560028	0.000938411337168496	6.61440909276952e-10	7.17417928799361e-09	0.000243351116526714	0.00767644159016673	5.49154881766105e-11	8.70869467190234e-13	4.87792742831246e-12	8.97616169240546e-13	1.77665925260842e-12	61.6483568883341	76.8975589306137	87.1799251386983	93.0856982278347	5.90577308913635	16.1881392972209	31.4373413395006	38.1311966092826	33.4870031359769	13.4627168370371	7.10744571034775	80.5708759998358	0.07975	0.23375	0.35025	0.487	0.517236880875196	0.498238867787167	0.505040933469295	0.389318167320212	0.432922150603463	0.450398621686915	0.349298784060813	0.241455193432267	0.315702615233282	0.127242833724047	0.151700164689599	0.0491666666666667	0.185833333333333	0.315	0.459833333333333	0.387930117084356	0.381419586052575
149	5.18438427065385e-15	8.65961263994537e-17	2.91639612502772e-14	4.62995843097193e-14	0.269544904199588	1	0.0124999598011758	7.39409579037971e-09	3.44458948577566e-07	7.74815344854155e-07	3.40973888476324e-08	1.27157251727556e-12	5.19712431491468e-11	2.95335633036864e-10	1.05185521976007e-09	3.93024487669504e-09	73.0358893099547	98.9946343056581	95.8726359390348	97.0916974770589	1.21906153802411	-1.90293682859919	24.0558081671043	33.4282794463525	25.982877245222	24.4194732830038	30.459135153149	89.4213737021014	0.072	0.221	0.35075	0.494	0.447290101594888	0.470542184136282	0.526498320762805	0.38843623162642	0.436621566772158	0.37739869450636	0.140618048133318	0.230229553722212	0.150324732354251	0.0139775838348276	0.108267503047961	0.0446666666666667	0.1795	0.3035	0.437833333333333	0.399710822915042	0.319611643055646
150	1.27372922230707e-07	1.39746235311558e-07	1.62359591016306e-06	2.71598682923019e-06	0.475563594086409	0.793106823992646	0.134471335033192	0.00116143700666434	5.84462759089097e-06	4.20883881752329e-05	0.000191079033113554	7.66109968271722e-06	5.54248883353759e-06	1.25670902215836e-05	6.11058184164461e-05	9.92544909940801e-05	37.7302233367445	51.524210375901	53.4042196040245	53.9132391530438	0.509019549019285	2.38902877714281	16.1830158162993	10.5507062473653	20.5384204211114	16.7748071928127	13.9168379002986	51.1975928675507	0.06575	0.22	0.352	0.49	0.551530537952205	0.512989839171354	0.493042262852871	0.393237947012484	0.396173420047245	0.383082357591114	0.232094372181383	0.360364681263049	0.325880734161727	-0.0175692619096676	0.375895133732015	0.0503333333333333	0.183	0.312666666666667	0.452	0.39206090565154	0.426700775109179
151	7.37831430799225e-06	9.92136035357532e-07	1.7642272575487e-06	3.37077463407987e-06	0.690555671855327	0.263213895136023	0.0118078565655939	8.607067790189e-05	0.00283183304747799	0.000221418694992416	0.00599201011584291	1.73199599274085e-05	8.69002547440599e-05	0.000101882692670475	8.99368653054693e-05	3.49792326562951e-05	29.1235669828966	46.8819076053769	53.1924755606742	53.3509600375546	0.158484476880403	6.4690524321777	24.227393054658	15.420039816363	8.91277060180255	13.6399893177786	7.55270377995294	49.0307367817005	0.07075	0.2085	0.3575	0.486	0.491041681262092	0.461030492902146	0.573772513187132	0.455074352655376	0.402816583622611	0.3959393946435	0.268830068567224	0.336221837458505	0.26113250092738	0.109999476564675	0.293810404952723	0.0516666666666667	0.184333333333333	0.321833333333333	0.458	0.422597813318067	0.405413895116569
152	3.44800821202819e-07	6.13388862930861e-08	1.81935297902333e-06	1.44172464060643e-06	0.118385168329085	0.835211150928359	0.0464128667689884	0.00955379585528126	0.00204893520141	9.49311114411218e-07	4.61806045917278e-05	3.03196914187169e-06	2.72036041270842e-07	2.52909044768092e-07	2.19836382318563e-06	1.31268339737572e-06	35.6299014428223	53.4530338261829	53.1139917328837	55.5525476207185	2.43855588783481	2.0995137945356	19.9226461778962	6.71625642725758	9.50517228471108	24.0282795899166	16.5987846726002	53.6269385503476	0.06525	0.21525	0.36625	0.492	0.531301821623485	0.534466760387551	0.44941200259829	0.439229807378806	0.430709325711501	0.446395805522224	0.327598692744324	0.199342945847824	0.139475838813857	0.00306155299754892	0.191210908531945	0.0528333333333333	0.19	0.318833333333333	0.4505	0.400241413529985	0.3609076501315
153	6.00269376362736e-09	4.51350520472485e-08	3.81117833838544e-07	7.81168529509294e-07	0.805041693477409	0.706536521713556	0.294170979188386	0.000791490114205893	1.59969959998868e-07	0.000124759695743714	3.73327887219043e-05	3.02475882819022e-07	1.36426348732118e-07	5.82534909238726e-07	1.89324713554066e-06	6.91586297794729e-07	44.1391440578009	54.1687090230262	57.065295871369	57.1262197074466	0.0609238360775635	2.95751068442041	12.9870756496457	11.2610831850407	27.4649200797885	14.7193441586278	17.0023903653255	59.5404296548711	0.06325	0.2195	0.35325	0.492	0.483437661170861	0.462195454154141	0.502050085212272	0.432927480499501	0.448455670238608	0.423240485081497	0.190924932856374	0.198306347882722	0.186847887436595	0.0902984523992793	0.00381006425912023	0.0476666666666667	0.177	0.316333333333333	0.45	0.371224207941994	0.396493382482639
154	9.1257826846931e-11	1.82100774358756e-10	3.49475635328316e-11	3.18531182363341e-11	0.124827295170892	0.010160425890101	0.00226738547255072	4.01358738830245e-09	4.59974091576049e-05	0.00285993105121848	3.24613931066363e-05	7.68583326861992e-10	9.95012788289396e-10	2.5045459308275e-09	6.60125083904733e-09	1.44291495033228e-08	52.8578613477002	66.8133312678547	79.5053565630515	81.8610384089552	2.35568184590375	15.0477071411005	29.003177061255	34.6171302352832	16.6063232695869	8.89474141162464	17.2679637462661	74.2645688489128	0.07525	0.219	0.35125	0.4935	0.502279290089727	0.534006882326587	0.468683983824788	0.414038790286894	0.432038885835368	0.415430036824666	0.378399944471564	0.287077814862075	0.16975821667052	0.0836159581306964	0.334762311143357	0.0468333333333333	0.185666666666667	0.3225	0.451166666666667	0.423146685841658	0.40118712593679
155	1.08191001871844e-07	3.37444220741255e-08	2.05397834899616e-07	3.46447878114376e-07	0.443459167150923	0.500098303392478	0.0321215302978642	5.01964734924169e-05	0.000186141813951718	2.2936351419535e-05	0.000254691859164336	1.04288934382909e-06	6.86915757804623e-06	1.33136401971631e-05	1.10811551855452e-05	1.42389887098147e-05	38.0738909588035	54.8458849989402	58.6093125992047	59.1966278739637	0.587315274759021	4.35074287502357	21.1227369151602	16.4406756188819	13.9660485894437	17.9284764934928	13.3772723783586	56.3856531993623	0.0685	0.21475	0.36125	0.48825	0.474789390431793	0.582883321319355	0.507924385874096	0.405849075470882	0.463128022780056	0.400933138891771	0.330006951241114	0.360315503779043	0.208105569452	0.0408947868301056	0.184053165573365	0.0491666666666667	0.184333333333333	0.320333333333333	0.451	0.389084384095577	0.391518645260513
156	7.99045937776938e-07	2.22887227000366e-06	2.43702174348269e-05	2.00417606581777e-05	0.132088080008757	0.593501025999483	0.192425926054862	0.000274784386651743	0.000769839812239331	4.20847556543316e-06	0.00675160610270818	0.000133256354441143	2.07726746907782e-05	7.53213472306273e-05	0.000211493344749243	0.000550422079157114	33.8522109088517	44.9407894057149	46.3720776824121	48.6398684079541	2.267790725542	3.69907900223916	14.7876574991024	13.2349010085318	11.3125739251482	21.1674691541757	7.3378895144433	43.4658325884279	0.0725	0.21725	0.3645	0.48125	0.502177751518786	0.451976308797957	0.534700316012106	0.429590206337753	0.416584631226744	0.360081939938407	0.235615175693272	0.35780168352886	0.0812720067058609	-0.00819321108325719	0.174648385697167	0.0545	0.189666666666667	0.32	0.453666666666667	0.396178535502746	0.437830882014438
157	2.12012303418627e-07	2.38935677585417e-06	3.75158913790064e-06	4.41004873170401e-06	0.238406483934892	0.16322357281505	0.141406606574854	1.64651089289528e-05	0.00176114392963015	5.05627558200694e-06	0.0243020305220589	3.50355849289865e-07	1.73121314645966e-05	4.27558194643237e-05	4.22420187127407e-05	4.61184023267076e-05	36.6563719451951	44.7733062662155	51.258959125822	52.6489509286766	1.38999180285464	7.87564466246113	15.9925789834815	18.5598627953486	9.78319117601313	20.8158507891367	5.07294728323905	59.1681929647479	0.07	0.20425	0.355	0.47325	0.492825143631394	0.457370721547303	0.552512777967647	0.411718771173499	0.430712393466212	0.407743110877386	0.246575511071632	0.400153526730837	0.210363584917787	0.0357503938766136	0.432224089914546	0.0493333333333333	0.179166666666667	0.311166666666667	0.450333333333333	0.440252740485347	0.342801908421102
158	1.62110870392262e-09	2.64069931403262e-07	6.05175909099763e-07	7.58231533238568e-07	0.254444278968937	0.207791407066207	0.500969666554479	5.01219636584429e-05	1.53369045271449e-06	0.000343697533409774	4.42516774939975e-06	1.26348130690108e-06	1.6205432522017e-07	7.58040440818426e-07	2.61537819440838e-06	8.21632227672229e-06	46.8724441592203	50.0252475480011	55.9037169638614	57.202452733618	1.2987357697566	7.17720518561691	10.3300085743977	16.4434916341852	23.1052789983787	12.815837448501	21.0712550662956	55.8924517886341	0.072	0.2225	0.3475	0.49375	0.446223843462545	0.451905947561497	0.417012527549222	0.417958646428614	0.389659136377531	0.401727051159194	0.263875296827759	0.120594166338202	0.0225444666581817	0.0292115910025274	0.141608588274023	0.0521666666666667	0.183166666666667	0.313166666666667	0.447	0.382015873791885	0.385987184061039
159	2.42323720409944e-05	3.4982277173547e-05	7.12936247441565e-05	0.000110735517563983	0.487221324341866	0.328478610403231	0.0964203673985376	2.94983032637046e-05	0.00113995070750328	0.00724956215576712	0.0176319972922833	0.000107759213052298	1.9331005171913e-05	1.3280193400607e-05	0.000207858596245206	7.28703379352431e-05	26.5743680918386	38.2031419384366	43.4979470029793	43.9806038678798	0.482656864900491	5.77746192944323	17.4062357760413	17.4498791981177	10.5852242118308	7.21007112249208	5.63234813815507	44.0561779247163	0.07575	0.213	0.347	0.4795	0.500947790347582	0.459216191298613	0.486414610417339	0.433797490911428	0.391165919808185	0.420030731409526	0.236500467234321	0.245772753734505	0.198692553536615	0.101371179147026	0.196787186542606	0.0548333333333333	0.1865	0.321166666666667	0.455333333333333	0.37605881828306	0.391052669982487
160	4.2376715869913e-07	3.88713970106321e-07	5.83907363026286e-08	6.25285396988401e-08	0.182641653505167	0.0133259073383525	0.00290731700073839	7.07875336416496e-05	4.81451622618898e-05	0.000170459447221595	0.00153439268676674	3.10077505559007e-08	2.9949829805421e-06	4.43207488606297e-06	3.36372731829326e-05	3.60676718887297e-05	35.1941732435589	49.1108091899659	61.7224356606603	63.4984325594414	1.77599689878116	14.3876233694755	28.3042593158825	15.7896808868591	16.5197812097304	14.1315635575647	10.0368511763281	65.2405084567192	0.06925	0.21625	0.359	0.48175	0.516335913840736	0.464959836848754	0.477568086702073	0.426460225695618	0.40217154250391	0.424888666512666	0.368591707257551	0.32071977987428	0.184331491796339	0.00251787445908617	0.375978295179588	0.0501666666666667	0.183166666666667	0.322666666666667	0.4495	0.389932566691901	0.342747001882138
161	1.59047072414472e-14	5.73281270742999e-16	5.807608770156e-15	1.54545132678246e-14	0.789663035060861	0.44975947694939	0.00236906679410215	1.80642411299811e-09	7.32407319233891e-11	1.02051501769708e-05	0.000255146706337548	4.25271183119419e-15	3.41350183043222e-14	8.36626316264583e-15	1.01030693731912e-12	1.11839077813633e-13	70.7315795354953	94.8822466504571	99.5407196529559	99.6118742584586	0.0711546055026702	4.72962760800146	28.8802947229633	36.1720553100404	42.4304531521175	19.4726307311757	13.3739259121194	102.564033224565	0.08425	0.23325	0.36025	0.48925	0.535613673986457	0.517634390539856	0.517772138901443	0.38682083721787	0.40193051486402	0.379074032302767	0.303695204137582	0.309935036737172	0.305912014166324	0.0805378552744784	0.236243714626082	0.0535	0.179666666666667	0.317666666666667	0.452	0.380996112712117	0.452141217041715
162	1.3130718295437e-10	2.41987303665411e-10	5.00749860271659e-10	1.06512695057252e-09	0.612750256844298	0.198721841808167	0.029684911914592	0.00122079189072145	1.52353878523086e-09	0.000118188739061952	1.02969794973168e-05	2.39801123104364e-09	4.31162406913102e-09	1.1415911192305e-09	1.3832215201417e-08	1.6758165915872e-09	52.102426990321	66.1697064616601	73.2215350573024	73.4777244596407	0.25618940233835	7.30801799798064	21.3752974693198	10.4586087110738	36.5039923630575	14.8213680746067	19.4555204543067	71.5133417470039	0.067	0.225	0.35475	0.49175	0.528166557574735	0.485331144210289	0.544842518910886	0.431727412930324	0.40974234849612	0.412098332071693	0.283883705583734	0.317585456609627	0.329433307004798	0.00856379360286627	0.334394012755348	0.0515	0.175833333333333	0.317666666666667	0.446833333333333	0.38743655909708	0.364453829057638
163	1.03837843200993e-13	9.05946717900332e-14	2.34861347795848e-14	4.52743119685962e-14	0.377951134800748	0.0202429146447001	0.00143533603522099	2.85241013626935e-09	1.02279944081468e-06	5.11791379836791e-05	7.80121343035812e-08	2.05183882248485e-13	5.20840977125827e-11	1.50033860584294e-10	3.3476116592237e-10	8.67067451775556e-10	66.8700399637019	83.7849443737796	96.365870063637	97.1432255937543	0.777355530117347	13.3582812199747	30.2731856300525	35.2821045745295	23.884728249941	16.4039251830873	28.8548048390203	93.6566727793784	0.07325	0.21275	0.3675	0.50575	0.484080997711868	0.530556203874171	0.558048604637118	0.451946411575978	0.467446540041094	0.417797145415543	0.369034541369691	0.485324327369184	0.198092736763175	0.123010333894044	0.442610328159986	0.045	0.1735	0.328166666666667	0.451	0.404001845511605	0.321926615962226
164	3.04338641640817e-08	5.90739547314646e-09	4.30996863869901e-08	1.62669534493299e-08	0.0366890848958966	0.158663364005867	0.00628391179812443	1.79995401608871e-05	4.67991638253162e-05	0.00141643843517082	8.9431012264142e-06	1.05935257417727e-07	1.44270492153543e-06	5.97537341920132e-06	6.19231439398329e-06	1.658416684964e-05	40.7393662750619	58.8772009165186	62.4686637546765	66.8334500471974	4.36478629252088	7.95624913067877	26.0940837721355	18.3900504638295	16.5735509355491	10.1842692589762	19.7248468901362	62.1815690035298	0.07225	0.22375	0.3555	0.49625	0.540861660579655	0.538275725150678	0.574145882017975	0.417493653173754	0.447729024833915	0.434618117070862	0.387844807692243	0.370990765266422	0.340720334272596	0.0512101314321398	0.409185393922175	0.0513333333333333	0.190166666666667	0.324666666666667	0.451	0.466775759437226	0.394237947257382
165	3.14853836694669e-07	2.17141131484636e-08	2.54835373077206e-07	1.28950304459702e-07	0.0571898321049272	0.324238227325107	0.00679215675986043	6.76230488990732e-05	0.000324766459365551	9.06623209083982e-06	0.0026849060135644	7.20604563041776e-06	1.68575133852627e-05	3.36561037111819e-05	0.000100948564199677	0.000124591518850325	35.8217911134925	55.8698580310738	58.0717297970332	61.6887904255927	3.61706062855956	5.81893239451892	25.8669993121002	15.8762208905528	12.9218630410378	19.6987147375967	9.01010767459047	51.3591171903352	0.0695	0.22025	0.3605	0.48775	0.524838677943526	0.53314985614979	0.543576216495622	0.460420846874379	0.428306145418523	0.415161475189486	0.274086104978413	0.306997880119035	0.348755119354004	0.0526846079470557	0.313106077433329	0.0503333333333333	0.190666666666667	0.317666666666667	0.457166666666667	0.435394379219274	0.378838048191043
166	2.78841702742162e-09	1.66499272792262e-08	5.24862136821588e-09	5.07881717070381e-09	0.147882723416248	0.0215604722954593	0.0129624468919634	9.96369892840172e-07	0.00015139916182309	3.73784275159627e-06	0.000504478132578775	1.69128672329082e-09	3.01608047406701e-07	9.67055609387028e-09	2.92853801694772e-06	8.8381989193625e-08	45.7408646555268	56.4852791839803	67.5929901647833	69.6869459018635	2.09395573708025	13.2016667178832	23.9460812463367	23.9351283331389	14.3547262880256	21.3947964059971	12.0990391340747	72.3597997129879	0.07625	0.212	0.35975	0.48525	0.529836541935929	0.446952141507177	0.452211747509575	0.425329194439509	0.431850899239589	0.392492524007006	0.251290142101379	0.193156681562957	0.292304971359804	0.0440874306228219	0.416135747979818	0.052	0.181333333333333	0.315166666666667	0.449833333333333	0.400996029515124	0.43368586850581
167	6.91441507744951e-12	6.37598402157193e-13	8.62258201191756e-13	2.00647939042878e-12	0.619097033189994	0.113650151951369	0.00149904216334926	5.34475592838379e-08	0.000371551733313568	6.10419865927775e-06	3.38240259985541e-07	3.4999766850977e-15	3.34237187947886e-08	1.44919973062138e-08	2.88795593753443e-07	2.91873690000403e-08	58.2040090126393	79.4702110659346	88.1102407286962	88.3573794550393	0.24713872634311	8.88716838910477	30.1533704424	29.5875345660943	12.6700895647282	20.4552467453886	26.0180496561352	103.008677668696	0.078	0.21925	0.36425	0.49225	0.568970612840541	0.415179022058233	0.463429490355616	0.472694903588936	0.454279405680188	0.428216008517308	0.195007600113882	0.303541595551351	0.188614883292769	0.129996837025367	0.251397352683604	0.051	0.19	0.3205	0.440333333333333	0.394819634347814	0.365165768799847
168	7.43376560804027e-08	1.45113803649663e-08	8.16483851424105e-08	5.05135590462614e-09	0.00300569697595742	0.024366201661551	0.00116925351734464	5.97719579704941e-06	1.84168372207824e-06	0.0011445705656412	0.00995702061590751	3.51990812081464e-09	3.08131307637501e-08	2.67579928640072e-09	4.92440123906747e-07	2.17093748981679e-08	38.863475323873	56.8034695513779	60.8961698857602	69.7001768236951	8.8040069379349	12.8967072723171	30.8367014998221	20.4954888634466	22.7535003834364	10.577747132138	6.64256977348123	70.5805051219225	0.06975	0.2195	0.34825	0.48225	0.517804266333963	0.538045130625064	0.52231333386277	0.451285421659943	0.441249904789566	0.377454695607987	0.310021444131555	0.344908745733371	0.227943564633426	0.00867128950272867	0.298640852870246	0.0481666666666667	0.180666666666667	0.317	0.456	0.37917449458255	0.417380148510729
169	3.59466471620977e-09	5.5038014939185e-09	8.74963475712206e-10	1.95839306657476e-09	0.737577506953319	0.0237134666329755	0.00493604560483172	2.77929773667764e-06	3.5284583179831e-06	0.0013713580296617	2.22371486834156e-05	1.82549973648767e-08	4.37457600133183e-08	2.98475721880072e-08	1.52719487277616e-07	1.71885845428734e-07	45.2105715489815	59.0400286196018	71.8922882762636	72.0045555399411	0.112267263677495	12.9645269203393	26.7939839909595	21.9631927951632	21.5053340826889	10.2439206422096	17.9874043890704	66.5493638863506	0.07475	0.22375	0.3515	0.487	0.517433439411555	0.556482805690727	0.530602748628614	0.436622995862806	0.438075388869031	0.438515645352055	0.347699907520647	0.329984903590387	0.386185622289708	0.14621256039194	0.364338428026371	0.0516666666666667	0.185666666666667	0.320666666666667	0.443833333333333	0.385981656197264	0.47291703907224
170	9.96113094651482e-14	9.41861073794014e-14	1.58344450732602e-12	4.0376417230876e-12	0.901444754534943	0.696453574094063	0.0486479175854221	5.48092896370001e-06	1.4426712194575e-09	1.58233651623082e-07	2.18667783805223e-06	5.81812563706445e-11	1.02154972814769e-10	4.87523709863197e-10	8.98197575438885e-10	2.33830433623655e-09	66.9556336285168	83.6992035534204	86.7067783525999	86.7221138241002	0.0153354715002934	3.02291027067986	19.7664801955834	20.6614202955579	36.6103038686651	27.4860262973998	22.4236239904203	80.4338221848495	0.074	0.228	0.3715	0.49875	0.483634394506944	0.478594765873023	0.460790251496412	0.387642180778744	0.466237638158726	0.395862864120815	0.228015474091098	0.204977081387317	0.143329746422117	0.0429683715369566	0.260484375655442	0.0516666666666667	0.1785	0.320666666666667	0.4505	0.410991056457018	0.401687701059319
171	2.75749015374252e-19	2.38787346540829e-18	1.31246282917668e-16	2.12944145419141e-16	0.257466721420299	0.761086965450272	0.134735683445649	9.79271724030536e-08	2.72708530901956e-11	7.18999041324383e-05	3.06660059796055e-13	7.14598998907985e-18	3.03046595234421e-13	1.36078186220214e-13	6.34590718752127e-12	1.6215496043462e-12	93.1951554750849	106.768932243082	108.088436284866	109.370763799903	1.28232751503674	2.60183155682171	16.1756083248183	28.4145378612675	44.3636168016692	15.7601822789075	53.1650934142854	117.021929901648	0.07375	0.23175	0.35575	0.50975	0.53667885101193	0.410686971914128	0.536735057347194	0.413942656994138	0.434496811147776	0.426628784122696	0.203368048942991	0.224373344176607	0.302643492324574	0.0532805262047576	0.199766498983288	0.048	0.177166666666667	0.3175	0.4355	0.405003149182068	0.430185876224419
172	7.01368544078201e-13	3.97301972054365e-14	2.11131311303953e-13	5.20832175641995e-13	0.697664426547077	0.316385994403941	0.00264975426322969	2.14639554887265e-07	4.33415426291898e-07	2.18767933957762e-08	1.06294064087042e-05	4.12033922399597e-11	8.90731092446853e-10	1.75174059992713e-09	1.26520133133841e-08	9.70974584864539e-09	62.9318685376347	85.6008061045359	91.3467395235348	91.4976524801968	0.150912956662069	5.89684637566097	28.5657839425621	26.8965692320098	25.539512653022	31.3204074226924	19.394836479476	81.2518136012729	0.07075	0.22675	0.36425	0.4895	0.565885750545977	0.516460480966558	0.529320870553866	0.458924509952894	0.427673105862875	0.421885910097229	0.372900624748088	0.35007187451728	0.300032884243812	0.0215796004961296	0.296177601381245	0.0461666666666667	0.185166666666667	0.310333333333333	0.444666666666667	0.375301369243521	0.398042562335225
173	5.94093607903617e-09	4.74944204116483e-11	9.05677611092822e-10	1.69888319087232e-09	0.462853807353734	0.775943233207655	0.0030292099998824	8.70845591241476e-05	0.000344484173746817	2.55329853556728e-06	6.51933600671793e-06	1.53341290623464e-08	1.08395446445745e-07	2.65314788610937e-07	1.76238599177657e-06	2.51219714062417e-06	44.1607642499366	69.8452843970808	71.809963248641	72.3489479417622	0.538984693121165	2.50366354468133	28.1881836918255	15.3979100033457	12.8115602180169	22.1259867189438	20.3293352988621	66.9788460344247	0.06725	0.21625	0.36	0.49275	0.573131881518383	0.436551349853002	0.545640753295541	0.416537166276508	0.441617648275961	0.414053405702698	0.234821409540799	0.367574174285943	0.152237025087382	0.0627461534168796	0.0506971008988702	0.0486666666666667	0.187	0.314666666666667	0.446833333333333	0.351294929705438	0.405345045321413
174	7.54984779832093e-12	5.11644649597252e-11	1.52746381345628e-09	2.24383109510496e-09	0.291210063984163	0.84958535916841	0.252822432858037	1.76936903011596e-06	8.1857222164178e-06	1.82680121162276e-06	1.94320686433639e-07	2.20061007200959e-09	9.86695082512815e-09	1.08588026986241e-08	1.13253365053362e-08	1.80206781352417e-08	58.0221193636389	69.6777920896639	70.5605900081791	71.6746085870036	1.11401857882447	1.99681649733975	13.6524892233647	22.8304836764482	19.8939907484055	22.7690928992506	27.0887983021439	71.721794138326	0.07025	0.22225	0.35825	0.4965	0.492121594127153	0.473192386847515	0.498190610352855	0.425068146478769	0.401271903328348	0.381862057259352	0.206504349668083	0.267204835479608	0.245615208275769	0.0629906155579795	0.260872625083203	0.0475	0.185666666666667	0.312333333333333	0.4435	0.470016329412576	0.321357324876089
175	2.90036679316028e-11	9.29361110691573e-13	7.18997012073065e-11	8.24351426881414e-11	0.180329397651936	0.964796623537044	0.0112566587893348	4.99099581838981e-06	8.04047893036187e-06	1.27171652379042e-07	6.24096818945139e-06	1.28511816537649e-09	1.54913124400118e-08	6.37132784818329e-08	2.39169812768909e-07	1.58079716802363e-07	55.2352429543971	78.6342831023576	77.8113219416555	79.6062292515198	1.79490730986436	0.97194614916225	24.3709862971227	20.8407393096459	19.9282177737095	27.9087760873481	20.4128391645263	73.024204529358	0.08	0.2155	0.3565	0.491	0.502051875927162	0.499805029765775	0.465847805166772	0.466374629061558	0.402864501107118	0.432374490676232	0.273670691762249	0.243752085205667	0.125109204091592	0.0790573237440189	0.266661745276075	0.0566666666666667	0.179333333333333	0.305833333333333	0.445	0.38715535150887	0.334785794690864
176	5.45795538011513e-09	7.62809476388916e-11	7.1194337513749e-11	4.93280247835577e-12	0.00371445236021421	0.00368227252389841	1.67558548941451e-05	9.23980731878892e-06	0.00127610406232955	0.000206397573773211	7.32861362333592e-07	2.80389728029622e-10	6.91830476724292e-07	1.72767801859004e-06	6.39397011540879e-07	2.04289887918981e-06	44.3380141467569	68.7782547200404	77.8345140750389	86.2529007958437	8.41838672080485	17.4746460758033	41.9148866490868	19.6624756587862	10.376774954666	13.7719262566698	24.5267282419391	76.6859725838019	0.074	0.208	0.351	0.49275	0.48384252754526	0.510689212496704	0.593728775782045	0.411069480962518	0.483435849735543	0.421493846149482	0.400605574462307	0.365095942065891	0.325996908853198	0.155300322869512	0.46531025026897	0.0521666666666667	0.182	0.315333333333333	0.442333333333333	0.421951899667017	0.332717304432367
177	1.68244513620185e-15	4.62442212682561e-18	5.50227622925865e-16	5.33599240572743e-16	0.119596852444966	0.856399630784269	0.000779446031950727	6.85553199894996e-08	2.43208712490765e-09	1.34711039063849e-07	1.38451598770168e-07	2.63090314348994e-14	1.15132060567456e-11	6.72541434958669e-11	2.49131562600975e-10	9.62088221178197e-10	75.3473753708604	105.341462307042	104.866084499845	107.288677053999	2.42259255415411	1.94721474695689	31.9413016831386	29.1051270412217	35.5926078346511	27.7973422891864	27.7443551328706	98.3910914573083	0.0745	0.226	0.373	0.5015	0.484090411696355	0.529027569396909	0.569166614924723	0.46190137116727	0.416393734461309	0.432613707521616	0.332293826574811	0.323141025460514	0.247602253899372	0.0185472234429473	0.373531850874397	0.0483333333333333	0.177333333333333	0.321833333333333	0.447833333333333	0.383856898026145	0.430499248308511
178	7.35109894130872e-09	2.96421225086728e-09	2.68624273279656e-08	5.79384916038829e-08	0.804017693527877	0.665014005001419	0.0457133959723561	0.0010423918453513	0.0188825811998954	1.25474322983439e-08	6.54207380169524e-05	5.72896699082405e-07	1.03278334021715e-08	4.77270043453266e-08	2.68807555359323e-09	1.00406153281626e-08	43.7154084914	60.4611940631148	63.6267527588134	63.688331602898	0.061578844084579	3.22713753978314	19.9729231114979	10.7507124099875	5.51235724705657	32.4001881921959	15.9388868192837	57.9181055697096	0.07175	0.20325	0.36675	0.4915	0.492696511686151	0.548816719074709	0.506655705566522	0.45031922780944	0.419464027398566	0.395422625590006	0.369567653446995	0.310730074340212	0.160144139726499	-0.00532579935187639	0.177766413486237	0.0555	0.184333333333333	0.311833333333333	0.450833333333333	0.374118706499365	0.423971711851795
179	1.11855303558753e-10	8.96279372829418e-10	8.23982743081486e-09	1.32666598269521e-09	0.0111264919001577	0.0825678155067681	0.038794868239031	1.6880973546804e-06	1.03890894989201e-06	3.86121022098812e-07	0.00135237027887201	4.78151382348126e-08	1.28282799164294e-08	6.40514458863708e-08	2.26303174057712e-07	7.61605451254424e-07	52.4353636844753	63.1950586493331	66.5022904876751	72.9472924538932	6.44500196621811	9.75223380456009	20.5119287694179	22.9208621389016	23.8546447951139	25.7624855456743	10.2696421919281	64.166072222545	0.0725	0.221	0.36675	0.4935	0.43782444582752	0.537133742750092	0.468955176271759	0.410490087642886	0.405917320896648	0.432057378460649	0.274229110259011	0.206018886156746	0.222324263862287	-0.0121559573325295	0.410904552411905	0.0493333333333333	0.181166666666667	0.317666666666667	0.460833333333333	0.438885399014227	0.395967931635818
180	1	1	1	1	0.604232555277901	1	0.343695847828496	1.42558963573062e-05	1.59552631209273e-05	0.00113639103519829	0.023826220330593	0.000136870972471239	5.34610093885889e-07	2.06256203795878e-06	4.44065331296511e-06	1.22997905599748e-05	-Inf	-Inf	-Inf	-Inf	0.268659286535694	-0.259139080641035	12.2699776906011	18.8345795601517	18.619825592199	10.5910063587398	5.10723811984826	43.391229727709	0.0735	0.21675	0.351	0.475	0.504921988778652	0.502111394246551	0.507620434081111	0.434831582863722	0.417805141635641	0.417987777836773	0.231438462849489	0.197346772537087	0.226935097847988	0.0367868501441295	0.999958992306093	0.0521666666666667	0.181666666666667	0.319666666666667	0.452	0.375337553180829	0.48343225876016
181	1.64510512949274e-08	1.19189413020257e-09	4.92972586504802e-08	2.33606411477267e-09	0.00212518711193425	0.107801721308332	0.00186532250143071	7.09619666262035e-06	2.63539684391585e-06	0.0001164913291047	0.00163384638982321	3.5093608832825e-09	8.59165250266577e-08	2.10453915294873e-07	1.73620101722741e-07	4.48672974317995e-07	42.0291629634012	62.545044118604	62.1387212069676	71.5768629793456	9.438141772378	9.03181886074162	29.5477000159444	20.1671280003829	22.0652348343319	14.8486514545129	9.92121333167961	70.5878090131613	0.07075	0.21225	0.3505	0.48625	0.515536729494567	0.515815632617112	0.491040559425867	0.457773610577692	0.431415836146504	0.383576111017495	0.339339426947378	0.267592596642952	0.146996517931256	0.0694219667167922	0.237954269256888	0.0491666666666667	0.1745	0.3135	0.454166666666667	0.404572597598418	0.427198157081408
182	2.51951602884831e-05	3.95645797898502e-09	3.43695765833357e-07	5.78410605841124e-07	0.450435197863668	1	0.000950280859124422	0.00220270521836532	0.004282584679412	5.04914986828244e-05	0.00320374366650085	2.33209463196212e-05	0.000126267214248041	0.000216338524576039	0.000566300332008027	0.000604757652818632	26.4905691583263	59.7986936767848	57.3241303210016	57.893686839685	0.569556518683385	-1.90500683709979	31.4031176813587	9.37245325930598	8.15993751365568	16.4295665909685	8.6876446599108	48.233003188703	0.068	0.21475	0.36325	0.4795	0.494334659105543	0.601603598022547	0.491447128482859	0.444225510050106	0.400598302778604	0.445968161886281	0.28272275495581	0.261697099360693	0.265415757389521	0.042177208713695	0.168924473455855	0.0531666666666667	0.191333333333333	0.324	0.4495	0.32548910761764	0.387881050578879
183	1.03797421522098e-09	3.25266865740192e-09	5.25516091636378e-08	4.01368501192767e-08	0.105575898522571	0.499845295173377	0.113962586814041	0.000100361650430271	1.53852473830076e-05	3.78820478579019e-07	1.31328099979802e-05	4.70232674159738e-07	6.1726785714685e-08	1.96526680414698e-07	3.52788828957261e-07	3.65312837411475e-07	47.8017975844632	60.2482318377879	61.9815946381859	64.6008210659056	2.6192264277197	4.35258922811772	16.7990234814424	15.1298897025681	18.6891871707139	25.7993272976018	18.991121753812	58.4209412785757	0.07075	0.2145	0.36575	0.4845	0.500648009645454	0.548732212987948	0.485914724934428	0.474444157468178	0.421205207288737	0.395371689614597	0.296971595663055	0.253495336559735	0.229544771763219	0.0907268869641406	0.259110042475692	0.0518333333333333	0.1795	0.316666666666667	0.440166666666667	0.380815839642208	0.463574990207843
184	1.68733693436284e-10	1.55415087713638e-09	7.55573004691011e-09	8.22956805279876e-09	0.180348084881686	0.25481052750998	0.110101282336664	1.08866593957235e-08	1.41060051380595e-06	0.000812843170269436	0.000587220084867323	2.03586868396036e-08	2.03620162445081e-10	6.26648641570233e-10	1.81652111165511e-09	3.22112719960997e-09	51.581512675155	61.9390395392184	66.7121727873382	68.5069261438985	1.79475335656025	6.5678866046801	16.9254134687435	32.6761191347159	23.2661620091403	11.211675032353	11.8160594559668	66.2803888786494	0.07725	0.223	0.3485	0.485	0.512671915806871	0.468489959779119	0.516116918134543	0.408052188391764	0.418781740146919	0.38293627461436	0.276856932002578	0.254192493008334	0.206167515938239	0.0706373974458628	0.1961450232997	0.0491666666666667	0.1835	0.316333333333333	0.45	0.389723860356129	0.429781230115141
185	2.26453595207398e-11	7.64778622106813e-11	1.68588455437203e-10	1.02471581835963e-10	0.0698468191887803	0.0667549616780889	0.0158181667589451	1.92683951821779e-06	4.75985239501131e-09	1.47149869890331e-05	0.000127343005055015	8.92805474835861e-10	4.64814362954741e-10	2.40413218722023e-09	7.59631814952218e-09	2.65886379499612e-08	55.7480159501429	68.7724432631003	75.8020623678822	79.0886788155403	3.28661644765816	10.31623555244	23.3406628653975	22.6666432473239	34.2852104637877	18.7741272919193	14.6807085463461	73.9034982099532	0.07475	0.22925	0.35775	0.485	0.53571846981837	0.474047277762777	0.428512491705505	0.404013315140586	0.4748440519664	0.457223080189969	0.232193997191931	0.26852178612345	0.21015164464612	0.119480240144776	0.408484536930903	0.0513333333333333	0.181166666666667	0.316	0.446	0.444886395336735	0.406656347373147
186	5.48431230907023e-10	1.66896254809307e-12	5.69133288701545e-10	3.67756390043004e-10	0.07738061711693	1	0.00474828631932288	0.000254283111631838	0.000132822371906392	2.47823019620885e-09	0.000162164178810248	2.69262595070172e-09	2.41892141641762e-09	8.36413383750553e-09	2.65152241812088e-08	8.38415649436208e-08	49.1303818342785	77.3335125129524	72.9170354070375	76.036112112015	3.11907670497749	-1.29740040093748	26.9057302777364	13.3802848164005	14.6013072749683	35.5559961483177	14.2254301094199	71.2319625037113	0.06475	0.21775	0.3635	0.48975	0.57060431808808	0.593576299704392	0.4476062678087	0.453464163933649	0.453219703593807	0.410976486396745	0.415800823315331	0.288480407951134	0.231107251030735	0.0679600767561235	0.31783782674648	0.0476666666666667	0.1865	0.306166666666667	0.451333333333333	0.368179461802449	0.435572128132412
187	1.03305050853516e-05	1.18573310441501e-05	3.86370263550165e-05	7.1835206263874e-05	0.861628033310695	0.507462285112336	0.114803042643961	0.0089840831327427	0.000446800335943329	0.139462703975655	2.61427076372634e-05	5.03316834277133e-06	0.000281508357290237	0.000332136117637927	0.000605555698583653	0.000480881432580635	28.4036497162597	40.8784166871192	45.1452674474203	45.1756486764207	0.0303812290003407	4.29723198930151	16.771998960161	6.82598824955767	12.32554972459	2.18387754454307	17.679513759007	52.3027135348043	0.06425	0.2155	0.336	0.4935	0.533780310833813	0.437419858312783	0.48530783310194	0.418196062667083	0.422817435264232	0.399184122250748	0.277750666295761	0.17668009530107	0.18341501345098	0.0159571328187039	0.0951510935297831	0.0518333333333333	0.186833333333333	0.321833333333333	0.450666666666667	0.422684834298463	0.388365072836545
188	0.000376239012223577	1.32868140128103e-05	8.23556515084261e-06	1.6109690191354e-05	0.965722334559406	0.124964213987919	0.00261566352548224	0.000916042912194713	0.00125174316660392	0.0482725862650331	0.0110661607546472	0.000240054782261785	0.000413778829976348	0.000242629543355428	0.00307551985629955	0.000894546741843339	20.6221352564608	40.5987977018231	49.2225091407818	49.224355897386	0.00184675660420908	8.62555819556292	28.6022206409252	10.9900105103716	10.4123652572889	3.90047052499176	6.45466177019989	41.8139383681455	0.064	0.2105	0.34925	0.471	0.544809376264546	0.561813386699375	0.512657088918214	0.44884868400106	0.407299784864367	0.395143245947607	0.438868631077556	0.289629463609039	0.331752725280292	0.0859956194859783	0.323759154891619	0.0485	0.184333333333333	0.330166666666667	0.445166666666667	0.384900008264425	0.492102393765018
189	3.56400535014664e-10	2.62540020488672e-10	2.58676630098747e-09	5.59646658399671e-09	0.695780101106961	0.62869404265077	0.0539131623120053	1.09597270179094e-05	3.00264351257884e-05	0.000233076660220515	6.23831786800442e-08	7.04356407651303e-07	7.42610144671965e-08	2.43798364137816e-07	1.33567503024374e-06	2.63207292602348e-06	50.0271696271375	65.9850269180242	69.2971015741205	69.450000702418	0.152899128297577	3.46497378439381	19.4228310752806	19.3363959388462	17.4161470926701	13.5436661661297	29.2879263559535	57.3908709153571	0.07125	0.21325	0.3625	0.49425	0.487101360818323	0.581682075574595	0.555967172786092	0.417042522381133	0.459894624894365	0.449090573062935	0.368496274133176	0.378988021059615	0.285515260343768	0.0304609025666597	0.203732870394733	0.05	0.1795	0.326833333333333	0.439166666666667	0.435303990116257	0.405789390608393
190	5.47116448031401e-14	6.48689275190036e-14	9.38706960206336e-13	1.98991482844237e-12	0.496483703097684	0.570405372119024	0.0428380896212758	1.0069807282452e-12	0.000450601607219149	4.97162836079677e-06	0.000329693283144318	7.86149858909015e-12	3.1898727877207e-12	9.81800103207897e-12	8.2148018536356e-11	1.58331576503981e-10	68.1895028201398	84.5212549413118	87.9142906918569	88.376735278478	0.462444586621132	3.85548033716623	20.1872324583383	50.8304738879315	12.3097363895286	20.8481862041426	12.8936814488861	85.159153088714	0.07725	0.21425	0.36175	0.49075	0.518103636851875	0.498019868048441	0.504327121055742	0.411306611273014	0.445482641091807	0.417819965397665	0.346172747260803	0.346048862887745	0.210301274687773	0.0231237120365343	0.354553089994508	0.0431666666666667	0.185666666666667	0.317666666666667	0.454166666666667	0.397854095966857	0.40585027863808
191	6.27985994254074e-13	1.80330392555869e-12	3.3034611987649e-14	4.91213371180021e-14	0.242336300836999	0.00136585293021236	0.000390593730643816	1.7759762837829e-08	8.8039849496215e-05	1.32705638613855e-06	1.03307038986499e-07	3.64446188781582e-13	7.43160185992111e-09	2.12676183132754e-08	1.22119491935655e-07	1.74973854300773e-07	63.159911553259	77.1613288563822	95.5885942594396	96.9555460417832	1.36695178234368	19.7942171854011	33.7956344885242	31.7252554563929	15.3772949699742	23.3835923148908	28.3110042974167	92.3261198690728	0.0735	0.217	0.35525	0.495	0.543881477174319	0.467176608245927	0.515035959736183	0.472877485893307	0.429665260465273	0.445393111026211	0.326834324960472	0.384670305861011	0.401817145242904	0.0986454726786589	0.554231946054049	0.0465	0.185	0.308833333333333	0.440833333333333	0.445873251515819	0.367339552711924
192	2.248913477512e-10	1.06763534169298e-13	9.86837962948823e-12	1.41338364207005e-11	0.250811568247222	0.996444571070894	0.00056801561359293	7.18065014677614e-09	0.00155880605664898	4.67174728153507e-05	5.30345550222905e-05	6.708111132237e-11	1.96390696757457e-08	4.44633468648644e-09	7.90703494935683e-08	1.17122293287043e-08	50.9845124013736	83.4227078200929	82.4603866046164	83.7791641093354	1.31877750471904	0.356456289242487	32.7946517079617	33.4852496421026	10.0077765085025	16.5768641856594	16.3364298578999	80.0959428041467	0.07825	0.214	0.36	0.491	0.532564041477876	0.590650141641536	0.466455561738155	0.435947596551754	0.437687456258818	0.422887515836339	0.407577901478158	0.285253462786092	0.244908095389713	0.0727574876830585	0.296031124191104	0.0496666666666667	0.188166666666667	0.320666666666667	0.449833333333333	0.342775202521431	0.397345977513363
193	4.12220281222635e-14	2.91625399680731e-13	4.71508783350797e-13	1.2108301275478e-12	0.852262776512758	0.138827282820578	0.0359091897885181	6.05023983586842e-08	1.19425731263338e-05	4.760935265356e-11	6.222451245775e-05	9.21455659468843e-13	9.31246001351669e-11	2.25881844076577e-10	1.98751611030644e-09	2.6128867129938e-09	68.772246732522	81.2027166393818	89.5007495671816	89.5354319506587	0.0346823834770476	8.33271531127684	20.7631852181366	29.3472473128404	19.1724320341782	43.2730601431831	16.0337147348873	90.1713955807188	0.07175	0.21425	0.36325	0.48475	0.458994811370165	0.56772070731017	0.526647593666544	0.446591870427588	0.415720911661667	0.390915876512587	0.433843792151656	0.292982862406616	0.222604300033342	0.0611818486329731	0.23460507754173	0.046	0.178833333333333	0.300166666666667	0.444	0.408778150629126	0.409792597634943
194	8.26125662347835e-07	4.90993724872934e-07	2.35278669791432e-06	4.5750733971519e-06	0.756873572887879	0.550009147867806	0.0653269143048497	3.38237963109882e-05	0.000160518736976385	4.97329367173659e-05	0.0229563554259938	5.53032683392304e-06	4.2798374053812e-06	1.90575596273552e-06	3.73928934908048e-05	1.02049537501611e-05	33.7816117691182	48.5568950193192	52.4569306615813	52.5527759693359	0.0958453077546437	3.99588095001673	18.7711642002178	17.1898543182906	14.2446232682269	16.4582631705016	5.17180467770777	52.0555282214946	0.06975	0.214	0.359	0.482	0.539417823744752	0.502344999696296	0.411857056972485	0.429541119234797	0.483525646197856	0.407138880053752	0.260508829385484	0.209440823636189	0.195397577292589	0.1683921928488	0.166350944500528	0.0498333333333333	0.183333333333333	0.319833333333333	0.458833333333333	0.381612633977327	0.454208139531985
195	7.02043043257982e-14	1.71771060310286e-17	1.74111777327446e-15	4.57925873863332e-15	0.720760469639542	1	0.000275679740325654	1.55438553519169e-09	3.22474079509091e-08	9.80190809791957e-08	0.00154015218972367	3.63373272278101e-16	3.30122011589085e-12	6.93080640384886e-12	2.80810417677168e-12	2.17662592790135e-12	67.6761554946206	102.502842253998	102.267333642019	102.395098873843	0.127765231824014	-0.107743380154716	34.7189433792228	36.4649221995232	30.567356234933	28.4127217158093	10.0299499860103	108.160153434351	0.08025	0.21975	0.3715	0.48425	0.50489164682605	0.56878134762326	0.534909313667184	0.467825912891735	0.457354526704829	0.429801574141127	0.422030894994613	0.450413627744005	0.233931323364927	0.126708282663305	0.439953063109406	0.0501666666666667	0.175	0.319833333333333	0.452	0.359710267851357	0.35036908403564
196	1.07232633673545e-09	1.78560439782668e-08	4.27877951513939e-07	6.05529901784028e-07	0.316896119603124	0.918368474291979	0.526533479454812	2.04660173204284e-05	4.87988186293084e-08	5.81943492829484e-06	0.0192757032893804	1.51365206881732e-06	4.34296012012307e-09	2.04114430193908e-08	7.87181770908246e-08	2.60548258827312e-07	47.7339521253816	56.323302933044	56.7751265568077	57.7768405798415	1.00171402303386	1.45353764679749	10.0428884544599	18.145428249175	29.7639263026649	20.5466893642952	5.47632858998622	55.4270085521288	0.06975	0.2175	0.3585	0.4805	0.514453886685758	0.480383719203074	0.55153350874812	0.444564727789045	0.44463677253217	0.4241299406424	0.199725441730714	0.332950281816944	0.281506401737791	0.0742719421461649	0.282202996955171	0.0493333333333333	0.1735	0.314833333333333	0.456666666666667	0.423652831244463	0.432950299357354
197	7.16879043761711e-12	9.87746881950827e-11	2.24469420807241e-09	4.90694373125469e-09	0.715109195972813	0.904194598956298	0.39117009898661	2.24659196860458e-05	4.75857371268444e-08	2.5644658301005e-09	0.00190252097973453	3.46455791402558e-10	5.25340462259592e-09	3.24010624632077e-09	2.91372198235955e-08	3.00318747197175e-08	58.1292673876815	68.1954388986778	69.6377245198164	69.7709516813411	0.133227161524701	1.57551278266328	11.6416842936596	17.9679214039616	29.8127290884477	35.48936755248	9.64128494794568	76.1791547677764	0.06925	0.22425	0.36675	0.47625	0.557906201667039	0.538219277597856	0.517487033256614	0.441943956872625	0.386983248868458	0.418225650612935	0.322020300958984	0.271578684478867	0.337936509458499	0.0305344367806322	0.296781313513418	0.049	0.179666666666667	0.309333333333333	0.444666666666667	0.440247717604057	0.487825208900227
198	1.22787450048477e-11	4.23386793345774e-11	6.22635430519995e-11	4.06560399527928e-11	0.0766858506386914	0.0479308229967966	0.0116499323941585	1.97919510265993e-08	0.00476051450585842	6.57614923278656e-06	2.70615008546451e-06	9.78178404246484e-10	5.60588202299107e-08	1.38454663932127e-07	8.30253767036541e-08	2.32440294268453e-08	57.0156124869973	70.1037671628801	78.1497098971231	81.2834875752815	3.13377767815837	11.1797204124014	24.2678750882842	31.5148629283831	7.96824220292183	20.3127330311909	22.0143824880852	73.6832342979308	0.0705	0.21725	0.361	0.504	0.497115980472553	0.483900239251757	0.449490494817395	0.382308918326496	0.429266856103211	0.442910009798001	0.190528544559537	0.174006339700746	0.322155611014174	0.00148597346302899	0.527152448705523	0.0441666666666667	0.194	0.3175	0.456166666666667	0.4100845621962	0.397326237766824
199	1.51261857079633e-13	3.47821677483585e-14	2.7282025861092e-12	6.56743488513772e-12	0.714444602772652	1	0.0529010569264894	3.8060429469072e-05	1.88897541197095e-06	3.8392869616839e-06	9.31763404399344e-11	1.13754161376282e-11	2.96278728379023e-11	1.66179369173226e-10	2.59379185079927e-10	1.01333873407864e-09	66.0950422728201	85.8934574600571	85.4476251798624	85.5815031783204	0.133877998458047	-0.311954281736689	19.4864609055003	16.9657412118167	22.7047784592178	21.3434577542357	41.9596515410067	84.2903918280611	0.07	0.22125	0.35625	0.5095	0.527631248134448	0.522873167659705	0.541292386223268	0.445355143025264	0.419482332266416	0.401975934619252	0.349527648234687	0.340548227151831	0.163371004234913	-0.0142385002868823	0.159203164100267	0.0501666666666667	0.182333333333333	0.311833333333333	0.4435	0.406787868014688	0.464129472892681
200	1.00366173040886e-14	4.13608488273784e-17	6.85572469180416e-16	1.89824569592399e-15	0.856003479832331	0.57779748523404	0.000582867186595477	1.05426924948264e-07	1.07516025256897e-06	4.73686724813452e-08	6.69539055153341e-09	1.93076721205567e-16	8.76565570874791e-11	2.56541077888789e-10	6.41668755796449e-10	7.91497010680145e-10	71.6781918599227	100.5983599182	104.370575610141	104.403504750902	0.0329291407615528	3.80514483270235	32.7253128909797	28.2716846955145	23.7886241068463	29.8215930129372	33.6213467168327	109.592449910567	0.07225	0.22525	0.365	0.50575	0.517634479497976	0.542274260046072	0.55893306492023	0.416212728457098	0.492488211725948	0.435979396683645	0.389220411658282	0.370823698453016	0.332669778100091	0.00247288223462214	0.357344344030119	0.0468333333333333	0.185166666666667	0.312333333333333	0.446666666666667	0.379812794714422	0.337595827816663
201	1.84525010005676e-10	6.70461092105423e-15	5.80614241385048e-13	3.16994379102913e-13	0.0568197070646793	0.678181576316221	2.17926760515681e-05	0.000114945444977994	4.26135324901692e-07	4.03332607527718e-05	5.26129315351095e-07	3.34933202472792e-10	8.45411149203539e-08	3.94477098929536e-08	1.20766128915548e-07	1.57928494457778e-08	51.3956358862779	89.5079809273229	89.0216145854793	92.6494782806622	3.6278636951829	3.14149735333922	41.2538423943843	14.8738497297763	25.5721978264555	16.8556415727053	25.1655781049121	76.2602221183863	0.07	0.223	0.3545	0.49525	0.549553829259451	0.551847621831625	0.476383576178024	0.463341580228125	0.398100662638685	0.434146413489557	0.36001215013425	0.269082399618494	0.215670803594488	0.00271148673533603	0.253764686799867	0.0513333333333333	0.181666666666667	0.315	0.444166666666667	0.349327040892242	0.421736529898763
202	2.80446192946509e-09	2.34465083836962e-09	2.04944880272025e-09	4.59154064569402e-09	0.781521187016253	0.111702840997376	0.0118995854094776	5.51406795843871e-07	0.000132926930154905	0.000271525951320943	1.67560113596012e-05	6.25330766813744e-08	2.07470854794977e-07	7.42089151711614e-07	3.11427494593926e-06	6.81372420838224e-06	45.7288875707018	60.9984379004818	69.8560853972376	69.9330013276194	0.0769159303818014	8.93456342713762	24.2041137569176	25.0750867444667	14.5998243961785	13.2572619536768	18.5264800404784	63.498251775779	0.07225	0.22075	0.36075	0.4915	0.50265139909634	0.545318145327492	0.537289070477732	0.436607672440237	0.425396016014804	0.384004578324277	0.343366334640061	0.438535858860236	0.314095566045062	0.02045399971247	0.415398061069895	0.0481666666666667	0.189333333333333	0.3255	0.447666666666667	0.393894541984744	0.394655361405534
203	6.23838004814736e-09	4.7591371241513e-09	9.1134837725842e-09	1.71010811411605e-08	0.501297735508193	0.196829388290857	0.0197839013487025	0.000197139768068736	0.000139599149860099	4.68474063160354e-06	2.47266661391111e-06	3.29300980695286e-09	1.30949481078215e-07	6.00012782301037e-07	4.4591696448833e-07	1.46577548067181e-06	44.0586263735604	59.3743183748011	66.2580893516206	66.7102773512379	0.452187999617308	7.33595897643681	22.6516509776775	13.8581511276798	14.5075470472548	20.9620409812469	22.1875918947171	70.742643132015	0.0695	0.218	0.366	0.48625	0.535426533346846	0.534738096104102	0.474890752667478	0.450132316945763	0.412934958534803	0.403031955937266	0.273964166373105	0.289037449083532	0.19714665376094	0.0760703559329741	0.103628053088117	0.0515	0.186833333333333	0.321666666666667	0.438333333333333	0.422927974797458	0.408406129014397
204	7.41695664318841e-07	1.8383286227991e-09	4.4632061234343e-08	4.22169734054328e-08	0.148023916083282	0.712280961368828	0.0013385524075366	0.00402144170392611	7.00751706102075e-05	0.000150340242364175	3.13980355621217e-05	2.58662290800028e-06	1.06968388861497e-05	4.17653955549657e-05	9.69305933766631e-05	0.000268636423816683	34.0099498780619	61.5551598116581	62.3829029999542	64.4754004314163	2.09249743146211	2.92024061975826	30.4654505533545	8.27410787981808	15.8088177630671	14.3679414767666	17.3312528877814	54.0400543301712	0.0665	0.21675	0.354	0.49475	0.577606062355524	0.522788859551679	0.553542157105557	0.425070782360495	0.470370557608244	0.412945812028938	0.385044875898051	0.367744837628424	0.233751626398621	0.03165409954737	0.269989765563181	0.0526666666666667	0.184333333333333	0.3175	0.452333333333333	0.402523381512358	0.360137643694034
205	5.87235615016987e-07	6.95582826511036e-07	8.41719525764364e-07	1.72852728704796e-06	0.909156193811425	0.195515098714272	0.0379919146885337	0.000263905898545847	3.66358490820188e-07	0.0179091538818297	0.014296630135312	3.13219650966891e-07	1.85976680881962e-07	3.04351465255039e-07	3.15331952834966e-06	3.22103438029281e-06	34.504242003517	47.7288165682839	55.0712974050402	55.0843168853389	0.0130194802986807	7.35550031705498	20.5800748818219	13.3106284209462	25.8638920298035	5.60501380421738	6.00114092062176	59.4520693533506	0.0695	0.22	0.34375	0.47225	0.511143296513611	0.55053611954632	0.427454057797803	0.438979623402535	0.401407039887069	0.437742330761702	0.330238574755717	0.140878678810833	0.221514191827075	0.0656182589816907	0.132861884587835	0.0518333333333333	0.178666666666667	0.321	0.447333333333333	0.369701884835194	0.469618397520918
206	8.73777114411818e-09	1.52374205711883e-08	1.9348047618454e-07	4.11620156935619e-07	0.972476672767875	0.839547444759844	0.164680788713894	3.43758474966592e-06	0.0213261552600832	5.0446022405401e-07	0.00209994155054313	2.25374993549551e-07	2.63669784172358e-06	8.89791890028926e-06	2.90924433287666e-05	5.24044115775689e-05	43.3539202692991	56.6905004605578	58.7580976512327	58.7592880543598	0.00119040312711149	2.06878759380197	15.4053677850607	21.5553717868061	5.29994030184207	25.2466917942256	9.46006041928558	60.2840060109364	0.06975	0.20875	0.35225	0.487	0.488112111662019	0.474330690483978	0.476007845417046	0.469373912360136	0.472385035175726	0.432771316686186	0.179700091286442	0.313654340802476	0.0736033033686283	0.107530121124642	0.0764547903066453	0.0476666666666667	0.19	0.304166666666667	0.455666666666667	0.399982697908203	0.351789420225783
207	5.99478000790621e-09	6.45345325538422e-14	5.32177606537068e-12	9.64262040604348e-12	0.37656119504723	0.999585117992293	2.89428508096047e-05	7.70640155465969e-08	1.40106946288762e-05	0.000548348483784463	0.00925909442780916	7.09426384073027e-12	3.95410957304317e-09	5.53778727801335e-10	5.54222504944871e-08	3.89371570265806e-09	44.1419020810572	84.5326425729509	83.8972651487784	84.6791634658148	0.781898317036394	0.146520892863919	40.5372613847576	28.8784891563791	18.8676733643388	11.9436194360114	6.77215542669728	85.4003444073532	0.075	0.225	0.3545	0.481	0.518266876954024	0.586874865323416	0.53115444611375	0.452629205734737	0.417683205696051	0.387186060262288	0.32948233630979	0.393772659132923	0.307013502192327	-0.00294157343183566	0.354050153326961	0.0488333333333333	0.189166666666667	0.321166666666667	0.4545	0.351781368140852	0.336348552497831
208	4.53303615171695e-10	6.28991088569186e-11	9.01061793231162e-11	2.18687900959185e-10	0.982197447333848	0.152547917287228	0.0035306390788522	1.72164496440499e-07	1.46803700031388e-05	1.43972262561754e-05	0.000143001032206949	3.77523265289294e-10	1.6124769946283e-08	2.84096672549265e-08	5.12431706608049e-09	4.56693144668144e-09	49.5268288454026	69.2128905509817	77.2800164051441	77.2805143216392	0.000497916495078243	8.06762377065752	27.7536854762366	27.3228538985013	18.7786191142932	18.815763627892	14.4621941024743	75.9732561685946	0.073	0.221	0.359	0.49325	0.534013731383035	0.524493582251576	0.499915706775159	0.440584159374717	0.428528075889771	0.43932032684119	0.319088758147922	0.405280513438147	0.131705213575074	0.0660698540334397	0.209769806452868	0.0478333333333333	0.1855	0.317166666666667	0.4545	0.426766159338212	0.408077493365693
209	1.53230169901551e-07	9.26762686369861e-10	6.79273128531697e-10	8.37300718989568e-10	0.21131398066435	0.0525949821172491	0.000128493711827084	0.00372385957119679	6.02446830560374e-08	0.00416838884867913	0.00145110100884402	8.17875769434155e-09	2.01356745348998e-07	1.11549975169082e-07	2.71299835320851e-06	1.02789513629128e-06	37.3408835163573	63.1188374241829	72.4958286927576	74.058229919021	1.56240122626332	10.9393924948381	36.7173464026637	8.413788011424	29.3555194173496	8.20896641117361	10.1396958937621	68.5220952392044	0.06625	0.219	0.353	0.48225	0.507144702697546	0.574250244521315	0.555403409001163	0.394817854273738	0.426740551350313	0.404978484577249	0.391986652430821	0.325796384863219	0.35720357732552	-0.0133409855961519	0.3343328102899	0.0523333333333333	0.175166666666667	0.325333333333333	0.449833333333333	0.347484926435778	0.381626440298256
210	1.52938877797652e-09	1.2428531110565e-07	1.43745996835937e-07	3.07777753651009e-07	0.996112749666622	0.173752144716494	0.327076366815537	8.65065037074109e-07	6.63880355314174e-07	5.73937179204194e-05	0.000822187953389653	3.46864415038112e-07	3.96951089603472e-09	2.01041742076122e-08	1.36888148792851e-08	4.35919658006799e-08	46.9938922702277	51.7995762118808	59.4964202575429	59.4964439935866	2.37360436585732e-05	7.69686778170581	12.5025517233589	24.2072393518647	24.7172292982668	16.1867647108629	11.1904637089228	59.1935820323792	0.076	0.2185	0.3585	0.48975	0.511718459464303	0.476965212819392	0.516474850455821	0.418543735589761	0.43043783747666	0.457418012357153	0.26009041552344	0.216678149919745	0.325284082225811	0.0266353707558424	0.288836326135772	0.0516666666666667	0.178166666666667	0.319666666666667	0.455666666666667	0.46617929171355	0.468950306568987
211	3.95367812655908e-06	9.01036938964499e-09	7.67608566634138e-08	1.58459281131362e-07	0.726063441299157	0.658928907873572	0.00122184004996111	0.000513585051400735	0.0190586754551956	4.75571245022805e-05	0.00032057889682667	0.000272472744255017	2.48639286818516e-05	8.42182743341974e-05	0.000251865857809427	0.000585909637234214	30.4551525506613	57.9044450912406	61.0484841963771	61.1712410887776	0.122756892400503	3.26679599753697	30.7160885381163	12.0656824676762	5.49612372652882	16.5430837120148	12.946157056469	41.4552160200202	0.0705	0.211	0.3555	0.493	0.519086381887839	0.526817770757483	0.559347912246957	0.442988764283637	0.425109646736305	0.417439516572129	0.365055902106899	0.407031412012658	0.255884689306938	0.0487238382277616	0.291656600444605	0.0535	0.191833333333333	0.316333333333333	0.456333333333333	0.38709180876628	0.371178376296548
212	1	1	1	1	0.744978578301372	1	0.00373791221524604	1.32998597175205e-06	1.40892129119923e-06	1.9756165872143e-06	1.31328099979802e-05	4.2964009221467e-11	9.6316922912991e-09	7.83747267087435e-09	1.91417142474367e-07	1.12778795468112e-07	-Inf	-Inf	-Inf	-Inf	0.10579898746073	-0.490506830938102	27.5912074652806	23.3793504780306	23.2684528918908	22.6186100472769	18.991121753812	81.1526974042214	0.07375	0.216	0.36275	0.4845	0.51572471308311	0.558491401872868	0.467339332271879	0.462390188807838	0.463380769308581	0.431807119593399	0.334776444247863	0.231503370388341	0.128722670474227	0.0348737680111445	0.999958992306093	0.0501666666666667	0.177	0.316833333333333	0.440166666666667	0.366227691224546	0.37267232916746
213	7.81032232535586e-14	1.05109350922794e-14	2.15145750017667e-13	1.4279725359505e-13	0.0740351307570488	0.308902683851452	0.00453466418525743	7.26939009982804e-10	1.55683999227036e-05	2.76829320115532e-06	1.32290334872568e-07	9.19033512119097e-14	1.37946623548807e-10	7.40487943471114e-10	3.0821069618461e-09	1.1299314527713e-08	67.45659996826	88.5222240121002	91.3035259995013	94.4947373764153	3.191211376914	5.97251336431509	27.0381374081553	37.9469694441314	18.6666229705115	21.9708069227181	27.8324247055025	95.5121104778621	0.07925	0.228	0.36225	0.50125	0.517810603981745	0.525138118665052	0.563564556354088	0.418862154545167	0.428395897028703	0.432673620466662	0.256572546805125	0.369987489099397	0.209976882846187	0.0373985699708436	0.0978717333096761	0.0488333333333333	0.192166666666667	0.317	0.4475	0.412746595673996	0.410345355536195
214	9.55781372285354e-10	1.28938245393582e-09	5.72163748304363e-09	1.28084928224334e-08	0.847605599731534	0.409094037195028	0.053513349786862	0.000241519930372763	0.000323419291483529	6.17524371875004e-05	2.30952047126367e-08	1.71774427965015e-07	2.10839816412829e-08	1.01125334939373e-07	1.94807063754176e-08	6.85017008925084e-08	47.9736825112632	62.3656009878032	67.3845884924231	67.4215194915814	0.0369309991583577	5.05591850377823	19.4478369803182	13.4768888818971	12.9296439615373	16.0481344717209	31.215188199616	60.968308565255	0.07	0.2185	0.3525	0.50225	0.524718986563284	0.387757115951108	0.397298283671597	0.415097831528185	0.411543705374637	0.434333316189414	0.175024176631696	0.110749198682624	0.144795721029142	0.0253506986631975	0.130017153247477	0.0521666666666667	0.189	0.314	0.445333333333333	0.36574968413151	0.366614548131882
215	1.44664112758961e-14	8.69317766356459e-15	9.09747367355094e-14	7.22844743188349e-14	0.0948276373781174	0.211354687150452	0.00869810519430674	3.3939310421207e-10	1.73538418462687e-07	0.000127219459074694	1.47417705202806e-07	2.69413255886714e-14	3.58365013234276e-12	7.23588426961472e-12	9.87292065168593e-11	1.29463467404443e-10	70.9265037023943	88.9386402957389	93.2753378354173	96.0657871170552	2.79044928163785	7.12714682131627	25.1392834146609	39.4336759244152	27.3074841626021	14.6825382450879	27.6229701857446	98.336544742667	0.082	0.221	0.36125	0.494	0.495150682966545	0.527468371993582	0.433622604530279	0.451003096480307	0.394154604572131	0.443369063904048	0.303254137691771	0.146916401181899	0.241625419845668	0.0781108516210734	0.132147623236208	0.0505	0.1785	0.324166666666667	0.4405	0.409435905294097	0.379817056864403
216	1.60211534157999e-11	2.53872591270331e-13	2.51354986521638e-11	1.10149101604568e-11	0.043164518247482	0.722050512329825	0.00335182363465247	6.15948968652248e-06	4.60778860494569e-09	1.15506137770067e-06	0.000205270531950936	5.79194217607627e-11	6.05558100668622e-10	1.05534056578192e-10	8.61535798612303e-09	1.60066205833623e-09	56.4647769340809	81.5093692772425	80.2772289263012	84.3661762175179	4.08894729121675	2.85680694027542	27.9013992834371	20.4379891406352	34.3484006528251	23.65066251807	13.782212586535	80.4445247938695	0.0715	0.22875	0.36225	0.494	0.551183227198506	0.577862346615203	0.481762792961771	0.422479353502542	0.449222392717034	0.383524484083651	0.329242118816791	0.294733165113703	0.288028966443255	0.0510285460339255	0.300524896093607	0.0496666666666667	0.180666666666667	0.315333333333333	0.456166666666667	0.3774724178794	0.421645962386741
217	6.1426835552136e-17	9.64554212537534e-16	2.99837917723514e-14	8.07512534608741e-14	0.974861559457989	0.840373901130076	0.251530276112458	5.94207929508243e-07	2.64687357768136e-11	8.30656710968846e-07	7.16840464598805e-10	7.34081111460693e-16	5.02942727445991e-13	8.55044597951861e-13	9.82750564293084e-12	9.72610624417546e-12	82.1359431071396	93.747543819256	95.8094584380378	95.8104514175357	0.000992979497823399	2.06290759827971	13.674508310396	24.9309496090755	44.4220622556186	24.2854146234713	37.9742626699717	106.56447003067	0.06975	0.22625	0.35425	0.50225	0.527506837810586	0.4727026126686	0.531948010180815	0.411358717942129	0.451677476505112	0.415863657352565	0.271673151285845	0.335620925839353	0.265988296744737	0.0553914563959549	0.293350618001028	0.0461666666666667	0.172166666666667	0.307	0.4395	0.411277148666507	0.359248347296924
218	3.30845702574626e-13	2.31784780083349e-18	8.12113192531568e-16	2.2457088632698e-15	0.858430224377807	1	4.28897327545809e-05	1.16775843573262e-09	5.2479985043585e-05	1.98187379233531e-07	2.40192012080877e-05	4.61468793815418e-12	3.50589252166037e-10	1.71792622005882e-09	3.89494280741256e-09	1.05540563977672e-08	64.4818109886037	106.833179551504	103.988732518461	104.020549367342	0.0318168488811352	-2.81263018416212	39.5387383787383	37.0224682256849	16.3563516703307	27.0507103909113	17.8406863102555	86.4091512332519	0.07275	0.2175	0.3685	0.4885	0.543275152673609	0.564674496882302	0.509575000253015	0.437553576268384	0.453929387181733	0.392538857510794	0.346435597965255	0.394964075483951	0.230062790600208	0.0954540544882688	0.289091339294438	0.044	0.1845	0.318166666666667	0.4455	0.335786224868606	0.377794083504635
219	1.04705843289731e-11	9.32773106112271e-12	9.25705126965743e-11	2.2409783938707e-10	0.940179024300478	0.589505421475049	0.0470600236775958	2.84985293785495e-06	3.31138529099147e-06	8.48128944797226e-06	9.22708647254997e-08	2.22579543918377e-11	2.11181999070998e-08	8.30440594529407e-08	1.55512061326212e-07	5.24854628554416e-07	57.3453559431218	73.4961340172813	77.2164628979372	77.2220946280213	0.00563173008413287	3.72596061074	19.8767386848995	21.9150822328465	21.6271080598126	19.8261833860706	28.5297275369703	82.7081149679001	0.06875	0.221	0.3615	0.50125	0.509843358507141	0.458963838762844	0.518785670780746	0.417105797719246	0.471520077890389	0.40515593785569	0.221975121976196	0.306168146389902	0.226630654208793	0.102687707231441	0.265781607994177	0.0466666666666667	0.183	0.3185	0.446833333333333	0.414233353403245	0.413052935491558
220	1	1	1	1	0.27117593868025	0.692889842208185	8.71938654672127e-05	0.000135825056699229	1.73538418462687e-07	1.95320232556478e-06	0.000305955218146335	3.24162214457238e-10	4.99805208585856e-08	6.03493145917799e-08	1.99887196208162e-07	3.06770093889538e-07	-Inf	-Inf	-Inf	-Inf	1.21078889926139	3.04602667589643	37.7207748994988	14.5591829602208	27.3074841626021	22.6405330066391	13.0335794067014	76.3385485975328	0.07075	0.221	0.35225	0.48425	0.496520464641306	0.52539678166856	0.568367486584979	0.462112359223488	0.431917719753723	0.464684993308519	0.299791087921329	0.326745753841504	0.187050246749498	0.0592847730890915	0.999958992306093	0.0521666666666667	0.1785	0.306666666666667	0.4475	0.366078252971035	0.410169398687924
221	1.38766748131985e-11	1.44107063712153e-12	4.29912736865858e-11	2.35345493811882e-11	0.059299983366347	0.426156813503949	0.00691609625033594	1.46006291765133e-06	2.53004786867825e-09	0.00040650532846127	1.0701659647096e-05	1.41547637343839e-09	1.17449059712037e-10	6.11093189124157e-10	7.74375320406838e-10	2.96155990914206e-09	56.7623311990246	77.6599270233273	79.0195611468444	82.5764163929853	3.55685524614091	4.91648936965794	25.8140851939606	23.1998819433038	35.5156870287374	12.5020517822213	19.381899061711	72.7906127560191	0.07425	0.2285	0.3575	0.492	0.511187725190509	0.56505152082569	0.562545154908127	0.485733405404807	0.446478670541682	0.436976904819268	0.342877132047075	0.374904369046181	0.361291745537623	0.104980712226719	0.35666210986203	0.0506666666666667	0.179666666666667	0.323333333333333	0.447166666666667	0.446630622167884	0.363175149264364
222	4.35324093170749e-13	1.5068291126731e-13	3.41485013851124e-12	5.85353746156961e-12	0.33634079514895	0.670813824858496	0.0248759878450518	4.51211371570946e-07	1.01770017703247e-08	0.00300026053865235	1.04495679369726e-07	1.4778510440453e-13	5.60715918960140e-11	1.44550041297324e-10	6.70373646322508e-10	1.6367087835141e-09	63.9158342159208	82.6621639852165	84.9272245493994	85.8515538724823	0.924329323082929	3.18938988726586	21.9357196565616	25.4618766871563	32.8071463662473	8.80730994580881	28.288858934895	94.4154061735356	0.07225	0.22925	0.354	0.498	0.488225973770074	0.555428697353943	0.496839660549361	0.442942768040138	0.426503502047965	0.39367375492303	0.374316695581161	0.334998202418678	0.237166275361398	0.0498375160631806	0.283767481685482	0.048	0.182166666666667	0.325333333333333	0.443833333333333	0.409856751678532	0.408139021596945
223	6.63434973818622e-05	5.92338077012659e-05	8.61154712303108e-05	0.000134215388283532	0.4976655651696	0.255441836119902	0.0603093137453925	0.000750754679546498	0.0106426752878849	0.000177460515514793	0.0242562650941535	0.000213497710448695	0.000811427654224882	0.00270512707247913	0.00213760607420899	0.00509951679756834	24.4019077976554	36.8854788983008	42.9859370587583	43.4458480698959	0.459911011137592	6.56036917159508	19.0439402722404	11.3591922580135	6.52402703744519	14.0558546558477	5.0762151082854	42.1449079144299	0.06275	0.20425	0.35	0.47125	0.444255420064956	0.5525646472148	0.434865330109233	0.44074932567183	0.398136584511371	0.375892889941699	0.326444803732232	0.222453335468512	0.228743542740113	0.0818243524696749	0.305169103764229	0.0471666666666667	0.183666666666667	0.314	0.448333333333333	0.428626763721771	0.371584070968801
224	1.24392178377645e-08	2.95496121056779e-11	5.12541547032629e-09	6.76588802792967e-11	0.000423570029301273	0.102714374657393	9.64301406711412e-05	2.20827624617321e-05	2.85860791577653e-05	6.69390096746963e-06	0.000223975472563412	2.47912871580635e-10	1.06330446682627e-06	4.22320724026287e-06	1.41263276811314e-06	4.26073427515055e-06	42.6146536145461	70.9119880769431	67.6503366114048	80.0755769318639	12.4252403204591	9.16358885492082	37.4609233173178	18.000666633654	17.5095989403071	20.2787766616075	13.618433650423	76.9805670157096	0.07025	0.2185	0.35425	0.48825	0.521880612920419	0.575673066538014	0.568851391535936	0.431223024499533	0.454458074873397	0.411157777492832	0.376124427067279	0.378397160447333	0.284079921808037	0.081192832556843	0.341949416966172	0.0498333333333333	0.184333333333333	0.311	0.450666666666667	0.442358316071066	0.388382741433167
225	2.79961987687724e-09	4.20506347033486e-09	8.54552082459441e-09	1.92820274807862e-08	0.984565827701633	0.239454147497127	0.0368202548339733	0.000236195744618269	0.00121311871406759	0.00375337482347785	5.11113793501502e-09	7.92125468977118e-07	6.02781249655849e-08	2.61870664867673e-07	1.04982196549019e-06	3.1795195800499e-06	45.7324948111564	59.6587353442592	66.4140389866952	66.4144132185393	0.000374231844034512	6.75567787428008	20.6819184073829	13.5187177596381	10.4702565377247	8.39943581653279	34.1466414540155	57.0905807296089	0.07175	0.223	0.3625	0.51375	0.506704767021706	0.535407393293296	0.562897598713656	0.45485685392609	0.476639650031969	0.461039180598608	0.323496766787465	0.36703330246752	0.267626557183608	0.0410672560434961	0.170374453659653	0.0536666666666667	0.196166666666667	0.334333333333333	0.454166666666667	0.443657676194971	0.430808237118849
226	7.34147936715108e-16	1.56949696861154e-16	8.03153955089552e-15	7.80452211456589e-15	0.123591738968321	0.627316323679826	0.0122084224720031	1.49641464242215e-08	4.09050835303274e-11	7.52807545441116e-06	9.55366214574347e-07	3.73914763395212e-16	3.53415431041357e-14	4.519793539338e-15	5.72476157632778e-13	3.4377710994206e-14	77.0494962550365	97.7024001627797	98.8052562955781	101.176459775197	2.371203479619	3.47405961241748	24.1269635201606	32.0579500599406	43.5700539653462	20.0541306196592	24.0160373194067	108.095320796157	0.07075	0.2305	0.36175	0.49675	0.504079428046155	0.468510637446789	0.508509282385412	0.432405384054291	0.4288743425915	0.421864950379363	0.245123119995953	0.301910265576659	0.198727173691979	0.0399093879006864	0.152247679369111	0.0441666666666667	0.1765	0.3185	0.446833333333333	0.289738616230123	0.46843046545683
227	5.8899739276156e-15	1.10693509016211e-13	3.74952490270826e-14	6.43015701657187e-14	0.308834561944593	0.0234491841634078	0.014712778218057	3.25982423159355e-05	1.13490128215035e-09	7.92887039189822e-09	1.80604356000053e-08	6.61427712767089e-13	2.93455238739866e-11	1.63277098390625e-10	3.14373706907615e-10	1.17680858553294e-09	72.773687386878	83.3429501802748	95.2997935440362	96.3354468297985	1.03565328576224	12.9924966495237	23.5617594429204	17.2599704662698	37.0781188342153	33.2924788028758	31.6926506582386	90.9425036513087	0.06725	0.2265	0.363	0.5	0.548236154807838	0.550639789131911	0.472103215977171	0.422986598825357	0.42604919195728	0.43250611060057	0.335040825165454	0.251712073202746	0.305450543572343	0.119181827583139	0.370646227915984	0.0476666666666667	0.176833333333333	0.3075	0.442666666666667	0.422323340396185	0.444578426289328
228	4.22899366850929e-07	8.08167773094811e-09	1.40131879942001e-07	2.28641605607205e-07	0.406811983455973	0.836220295595456	0.00896672273288491	0.00171981334775475	2.59856547532665e-06	0.000167577030682017	0.00107103911487544	3.89380015782173e-06	3.48945959348382e-06	7.3626599681153e-06	1.37047734455268e-05	2.78118412639671e-05	35.1985060174411	58.1553123133199	59.5595956374018	60.2476939082626	0.688098270860792	2.09238159494271	25.0491878908215	9.82686385942816	22.0922513594978	14.1636481363294	10.7005461687531	52.974504292269	0.068	0.23125	0.35425	0.4905	0.521771571187256	0.476212461523628	0.588697332295242	0.425752851837611	0.433463776332943	0.411327833164259	0.261080766585182	0.343980837674203	0.389895146444565	0.0417238381410686	0.459749720120554	0.0528333333333333	0.192166666666667	0.318	0.457166666666667	0.445491097140461	0.343187063036912
229	5.70952964660751e-14	1.92685628812096e-15	5.67215638084307e-13	1.432146014733e-12	0.7930983728078	1	0.0329337933787706	0.000494020494443691	8.6732262781837e-07	5.65037455970807e-05	5.28245637149193e-12	2.42334203541514e-11	7.63379861043576e-12	3.84971356715439e-11	3.81094527460902e-11	6.28780398957762e-11	68.1017093045011	92.2365029300636	89.0753756381382	89.1441713408203	0.0687957026821095	-3.09233158924326	21.0424620363192	12.1381011926742	24.2022196794569	16.2163697797296	47.5792538271762	82.5072980141233	0.06675	0.22525	0.36025	0.50825	0.410222681788942	0.584327907266736	0.466863350236482	0.384126695811607	0.424468519307533	0.422817484214274	0.207196432449931	0.221242811966641	0.263377131889741	-0.00422134263805426	0.449669572291141	0.0501666666666667	0.184833333333333	0.321333333333333	0.438	0.35198634446275	0.383197209862707
230	1.78188733165538e-07	2.15447038414671e-09	2.45866715546366e-08	1.52137489173521e-08	0.0756873961756645	0.325540896362976	0.00159875029418667	0.00041948728451798	1.85956987236457e-07	0.00533229927970447	0.00174388797211161	2.04646014466551e-08	1.51548126827437e-07	2.87131864447525e-07	2.10730320369306e-06	3.01155553766059e-06	37.0228452381998	61.1920971246	63.8430880168744	66.9982453248595	3.15515730798506	5.80614820025949	29.9754000866596	12.4433296096176	27.1738495513309	7.76314630680281	9.80129736755407	66.267586326452	0.06525	0.218	0.34475	0.49425	0.554150120568884	0.526368542587024	0.560595544592397	0.441717508011389	0.47166000498035	0.423597358062785	0.335988166447072	0.271392163730345	0.394537284566768	0.0944963554704472	0.294069507499052	0.0486666666666667	0.175833333333333	0.318	0.462333333333333	0.434880160578678	0.317066528255657
231	7.40667941128707e-13	4.24611512562617e-12	2.15497335924332e-11	2.63352783327687e-11	0.195792158969264	0.216439128828904	0.0528229006454101	1.58663000584743e-06	0.000547770986375204	6.76253842890911e-11	0.000309039446187235	2.08216226078934e-12	1.61491115840678e-10	8.47835314275561e-10	3.1913193207876e-10	7.83255627929066e-10	62.8193623449406	75.2538313648838	80.6372956300183	82.3107824116378	1.67348678161943	7.05695104675397	19.4914200666972	23.0400318663005	11.9455826287376	42.5864746558964	13.014795916828	88.2709208888238	0.06775	0.211	0.37025	0.48975	0.462151683478745	0.408182960285978	0.493785381724109	0.44311281900702	0.44038280576665	0.388636410983415	0.171429186263407	0.274039100831067	0.206077950261398	0.0368503396713724	0.591039409759969	0.0453333333333333	0.183	0.307333333333333	0.453	0.316006923579372	0.405533258751767
232	1.50401092084188e-14	1.05325126404104e-13	1.08340357115911e-13	2.87169496630346e-13	0.957737868850727	0.0932393372324869	0.0241272927492043	7.19183321432655e-08	0.000138660016193099	2.97326907848532e-08	1.87106704301988e-09	1.28636148549215e-11	1.33828241583408e-11	2.43189879438816e-11	9.25273440368367e-11	1.96789682927182e-11	70.8465269853186	83.4526339995136	92.8756160164558	92.8784242234542	0.00280820699845208	9.42579022394057	22.0318972381356	29.0123501315811	14.5202634161851	30.7248878579449	36.1035392597623	84.0009615262135	0.07425	0.21925	0.37325	0.499	0.426431403625507	0.516521633858997	0.51610393901031	0.4433095097739	0.487897966856772	0.437158599809653	0.276912047626241	0.392802493217801	0.17263253402131	0.114330372815578	0.400646374529454	0.0481666666666667	0.188	0.3195	0.437833333333333	0.373591290829544	0.389824238169986
233	1.34303446831623e-06	3.3224235523123e-06	8.46687767470008e-06	2.91573171904452e-06	0.0323785553771663	0.0826006659490528	0.0336061327506991	0.0282199278534416	3.16060312738317e-06	6.10630366207626e-05	0.00341844905998457	0.00010807443049644	1.38688305182916e-05	4.56922654009647e-05	0.000140447499468166	0.000333127239771083	32.7512974033816	43.9775099197577	49.1503397201814	53.7286803480165	4.57834062783513	9.75117042825877	20.9773829446349	4.81458122868389	21.716504595739	16.0693929185236	8.56947930175374	44.0480779973164	0.062	0.2175	0.3575	0.4895	0.510444017867574	0.510487085824248	0.478707075667785	0.4275090013865	0.45285876573495	0.447971836967408	0.285659363289146	0.21837127846894	0.21954484179009	0.0271605694688822	0.342646272489779	0.0516666666666667	0.179666666666667	0.318833333333333	0.459666666666667	0.41015334706876	0.450672659907608
234	2.24788145677138e-19	3.37931140437654e-20	6.03549338709812e-18	1.71092989907108e-17	0.769311457072592	1	0.0290202003348705	2.03788030396379e-09	6.42407071342e-11	1.66313491965286e-08	3.56788561184463e-10	2.88999148627264e-17	2.12727976072821e-14	2.15603200100579e-14	6.10303183509941e-13	3.44247004977489e-13	93.6125713996953	115.931107366181	114.974080791544	115.060091403939	0.0860106123946025	-0.871015962242382	21.4475200042434	35.937129758091	42.6869110961161	31.85275636398	39.3360731893481	113.880191157107	0.07375	0.2325	0.3635	0.51025	0.545081403778233	0.49938016399521	0.460117853251744	0.396902395012794	0.444525919193723	0.383515776167886	0.253737410086893	0.261526651317082	0.131792221450623	0.0385580227329258	0.164645439818913	0.0451666666666667	0.178833333333333	0.309166666666667	0.446333333333333	0.36190160509469	0.396415744750454
235	1.75357605805954e-07	1.03277232273188e-06	5.92913331177532e-06	8.408354305531e-06	0.349447435509249	0.525799836127559	0.238847217423895	5.26119428297578e-05	0.0106804952658505	5.49941020740139e-06	0.000316848458767036	4.48111001369493e-06	4.69091455977545e-06	1.96574107343357e-05	1.19184797964209e-05	3.52145598070619e-05	37.0566067071195	46.7859968720659	50.0763374793969	50.9518001529432	0.875462673546281	4.1658032808773	13.8951934458237	16.351592224918	6.51771814234235	20.6549750752692	12.9680701059224	52.6071094804014	0.07	0.20875	0.355	0.486	0.480914054326006	0.512745474847916	0.464961946700578	0.441136163108202	0.433813016191026	0.37798582395593	0.290439559415291	0.135028992253918	0.208899180385704	0.0317622846031549	0.0545444048830829	0.0505	0.188	0.311333333333333	0.449333333333333	0.398461997050229	0.448897122749518
236	7.25436122567037e-12	1.48665472282695e-17	5.6631023879509e-15	1.55075301303726e-14	0.937373264657692	1	1.97686679949267e-05	5.29560063622472e-07	6.85455382583689e-10	0.000199093838611289	0.000523370217570576	6.9995097236907e-15	5.05096236339245e-12	1.09889447947892e-13	3.11230404420088e-12	4.66117077767804e-15	58.104718910181	102.815653797297	99.5978492545764	99.6040227732155	0.00617351863911608	-3.21163102408173	41.4993038630346	25.1530437398624	38.0616123485052	13.8396165510003	12.0305004741604	99.1173439093583	0.0735	0.227	0.35725	0.489	0.551183864705485	0.544900900263801	0.540731896262507	0.390012192008334	0.482728892525603	0.416613953047004	0.351763141046337	0.319743072859117	0.344361143774257	0.0826615097752616	0.324930160433156	0.0491666666666667	0.176666666666667	0.321333333333333	0.453666666666667	0.291846839429838	0.415596348965807
237	1.25564277426401e-07	1.31704246739254e-08	8.48009084552862e-08	5.49129711466819e-08	0.082284504091826	0.236408443736975	0.00635454851524855	0.00511089405842234	0.000116253052706843	2.3155774447973e-05	5.0600161571992e-06	5.02179855774185e-06	9.24088863878796e-07	4.09262114722643e-06	9.04901935563832e-06	2.35845867166375e-05	37.7603416663405	57.0277279590155	60.8026468682001	63.8218378714955	3.01919100329542	6.79410991248005	26.061496205155	7.83977595704255	14.8525133954372	17.9103554112007	20.8144344449702	52.3086438296588	0.065	0.21325	0.3535	0.5005	0.49156104076548	0.50026698044192	0.55341666178435	0.423341215639464	0.47895175112168	0.435077506048181	0.276709997821385	0.310773831143297	0.271153103731751	0.143256888840498	0.274577254971835	0.0516666666666667	0.182	0.312833333333333	0.454	0.380861705272434	0.375652865276492
238	4.81374397134686e-10	1.03513232314693e-09	4.60536933939522e-08	8.88391106007253e-08	0.574015491384123	1	0.27918248295397	0.000444581121898994	1.729850850216e-09	2.78374246102172e-05	0.0010953446163921	5.52351129886397e-07	3.15019670186022e-09	1.39105649518476e-08	4.13673654318599e-08	1.37363141839507e-07	49.4018037185233	62.8667238275229	62.3059113907366	62.6219212622382	0.316009871501592	-0.244802565284772	13.2201175437149	12.334844565592	36.2564664262409	17.5600591406874	10.6590360842456	58.0111852334229	0.06975	0.22775	0.3555	0.48575	0.503402277716146	0.449448586481164	0.477280513739842	0.414100195995006	0.432204739379361	0.416079427810061	0.178719737619435	0.233837191664506	0.170223907256567	0.0286097584382053	0.150711766463305	0.0526666666666667	0.1785	0.315166666666667	0.4525	0.395209469480131	0.394663443717444
239	5.69438860356666e-08	1.39737751371101e-12	6.3021850061523e-13	3.07272996185994e-13	0.0486075684024451	0.0103910254671002	1.58471260740443e-07	2.52739845490024e-06	0.00453434135224822	0.00621904740061655	9.45004816128918e-06	9.51522187996328e-11	5.97372220704362e-06	1.97215491581323e-05	4.57568801635473e-05	0.000122648489089361	39.4238166516443	77.7283612252431	88.8328018841203	92.7216563005641	3.88885441644379	14.9932950753209	53.2978396489198	22.1455597725653	8.05639110908851	7.48571198260834	19.6194859872867	79.2650307957006	0.07525	0.21425	0.3395	0.48825	0.488376573317738	0.567441113869191	0.578023375253683	0.425830161950677	0.434521633742341	0.412914199479086	0.438510879078534	0.420765831600761	0.364315626118245	0.0415451945909236	0.447686426629028	0.052	0.191	0.313333333333333	0.443166666666667	0.421571141542507	0.313860489753464
240	6.21306894418016e-09	3.79221899844192e-11	8.42135422107854e-12	2.1140406675736e-11	0.997158212579493	0.0287907531082746	5.81255453604345e-05	0.0224723883064102	3.31899423748569e-08	1.38974825899715e-06	0.003111841441138	2.91426253491319e-08	2.42456560547168e-07	8.50537959530058e-07	2.06020314257359e-06	4.55181450515585e-06	44.0671265901765	70.351465335174	82.8297158791975	82.8297285646186	1.2685421097558e-05	12.4782632294446	38.7626019744421	5.20883497480463	30.5114640576903	23.294805618043	8.74070523878618	65.3940706077836	0.06225	0.22225	0.35775	0.47775	0.514597527754197	0.512265874450261	0.600127192926003	0.436018142478643	0.4163004110992	0.381812778940587	0.392504285897201	0.476465144326227	0.38108052007273	0.0584002282324578	0.397511266370234	0.0515	0.177333333333333	0.311333333333333	0.447666666666667	0.358782881468475	0.39379063957055
241	3.26741477636718e-07	7.50080449436315e-06	8.58163274326555e-06	1.57307141841988e-05	0.677741273277339	0.200044512756722	0.259235586895221	0.00029534723518281	1.23365081312796e-05	0.000311499797748044	0.000281125167261386	0.000121594180926124	2.95847914860527e-06	1.19285177966722e-05	7.15567059221055e-06	1.81279830233709e-05	35.74352674072	41.9993080424392	49.1152537448434	49.2879333298988	0.172679585055448	7.28862528745958	13.5444065891788	13.0996735906547	19.1104882148884	12.9999469742997	13.1921435188324	43.7207697531043	0.06475	0.2215	0.35425	0.49	0.489146797886508	0.485796574714005	0.477647300432115	0.417958987557228	0.466636715280227	0.414671727157442	0.24170223999135	0.268288484753591	0.33299796144077	0.0138540109002455	0.420507845270673	0.0478333333333333	0.185666666666667	0.3195	0.453	0.452320095990241	0.349734697353653
242	7.40662279639939e-10	5.66474041226498e-14	4.9826077252511e-11	1.16991448666416e-10	0.751941926654634	1	0.00143785044264174	8.91024521588898e-05	5.06595243334405e-07	8.67073036214797e-06	1.85656074033998e-05	2.75757763337619e-12	9.06130822973787e-08	1.05672015105368e-08	2.07026083996968e-07	2.50714148439259e-09	48.5047949150394	84.8198120217567	78.6732483282394	78.7731547781805	0.0999064499410451	-6.04665724357619	30.2683598631411	15.3546269250728	25.2385461828926	19.7839593654116	18.331053932503	87.6144259414319	0.07225	0.222	0.36025	0.48825	0.541897821103794	0.502400101139267	0.526710914013357	0.427900739929338	0.441076367804435	0.410116795257544	0.282260153007344	0.290351903412003	0.292775495758554	0.0791087994302369	0.293457118486778	0.053	0.181	0.317333333333333	0.444666666666667	0.335745107872387	0.382740440832061
243	3.52558467334544e-10	7.6085427668751e-12	3.51650850076481e-12	7.65214471151968e-12	0.546638572409695	0.0462643405815229	0.000232046379176382	7.80925324282866e-07	0.00628341610622746	2.76188009754617e-07	2.68724416191766e-05	1.55124844563589e-09	7.51788615973079e-08	2.87164870370364e-07	3.69579821312147e-07	1.22119775751271e-06	50.049713505854	73.9515857802326	84.8591855566192	85.2225591487149	0.363373592095741	11.2709733684824	35.1728456428609	24.4043408876141	7.46717244300817	26.4094356186233	17.6271505452823	72.5690220715303	0.0725	0.2085	0.35925	0.48975	0.507683877236862	0.569483349880284	0.581003672075354	0.447977927675031	0.419573118520786	0.413554462674399	0.40538544336582	0.444861125768893	0.318382499477516	0.0789489578721282	0.334644717640073	0.0486666666666667	0.186333333333333	0.309833333333333	0.447	0.444422013958653	0.414468723871249
244	2.15234537022509e-05	3.37429760363226e-07	1.32643209847909e-08	1.54244284779652e-08	0.20345188049208	0.00361436113028629	3.39197846959764e-05	0.000640885200619739	0.00476063266454221	0.00045282933418866	0.00086707635310058	5.12148141136056e-05	0.000304202035681167	0.00106944618740632	0.000553996251523805	0.000505278770550674	26.8292191900036	49.4457867819219	65.3469729650169	66.9643931570608	1.61742019204394	17.5186063751389	40.1351739670572	11.6533065089052	7.96819727532784	12.3005314593811	11.0918565375487	46.1022905376943	0.07	0.21325	0.355	0.48575	0.546055914715555	0.507200737543356	0.506918172820624	0.429267420066133	0.409561568327851	0.376918916524191	0.312775696903633	0.332542777317609	0.30247235823703	0.108001170827073	0.342271371046493	0.0533333333333333	0.190166666666667	0.321166666666667	0.451833333333333	0.390306635966251	0.373928931489638
245	1.75220684532867e-10	1.43909119084228e-09	7.19620207312301e-10	1.47822824014237e-09	0.56723243175373	0.0605831905656976	0.0315283528898547	1.64696642890605e-07	6.58746506472222e-06	9.26806878597425e-07	0.00645523078844439	6.40012491628016e-09	1.20083288534701e-08	3.48691010042376e-08	1.77024187402198e-07	2.94956013130891e-07	51.503135938583	62.1147627461032	72.3583510856697	72.6856863131834	0.327335227513686	10.5709235670802	21.1825503746004	27.4086062823153	20.3094434566028	24.0744755454889	7.41861995879117	69.1221385218168	0.0775	0.22175	0.37525	0.48575	0.50673159008006	0.499153809566173	0.404086509631813	0.415316068027029	0.397119878928569	0.376859824939512	0.27547870659044	0.227444421264463	0.188147069179291	0.00665163413284928	0.225816561750813	0.0515	0.184833333333333	0.3275	0.458	0.420373873786441	0.374409314048349
246	3.26447992886331e-10	2.62033595738849e-09	3.98515207375494e-10	4.66142590252491e-10	0.191887738319229	0.011611800964983	0.00835723447035359	5.32532544832297e-07	3.98649085482084e-06	9.46125572147609e-05	1.72650579726478e-05	9.62315385534039e-09	2.20136715418097e-08	1.04878988084628e-07	1.1410817568602e-07	3.89538284744581e-07	50.2097448946588	60.743810054184	73.7641785761443	75.4672427404221	1.70306416427775	14.7234326862381	25.2574978457633	25.1422493222753	21.2713319753748	15.2412803388142	18.4694407605111	68.123521032865	0.0745	0.22425	0.35425	0.48875	0.498231521139378	0.527107948928595	0.50773072662599	0.423367319249617	0.406882574223408	0.413342230803458	0.320346926106773	0.40130861105795	0.126854403631248	-0.00101894360539319	0.316426657387958	0.05	0.186333333333333	0.316666666666667	0.445	0.430561113085703	0.409750826466933
247	1.624771983711e-11	1.32284996868414e-14	3.52680072000447e-13	6.60180990024406e-13	0.377645810594469	0.710896145993984	0.000298235270822639	6.67562910140329e-07	2.18518448507273e-07	1.37914148155388e-06	0.000147228666472279	5.84605201301722e-11	1.7766199325006e-09	6.5090089324615e-10	1.18402646536446e-08	1.6896604735593e-09	56.4356966008418	88.0176618710611	90.1685371856584	90.9468885997994	0.778351414141071	2.92922672873829	34.5111919989577	24.7065679468524	26.8619547207363	23.3095414011332	14.4073229117912	80.4224598216648	0.07125	0.221	0.36225	0.491	0.540563721669416	0.460826718186132	0.476116718475443	0.41287471712811	0.453264223388069	0.423760152204136	0.215786841884153	0.21075689878848	0.185747430767483	0.083168243586923	-0.00439223463463904	0.0475	0.178833333333333	0.315666666666667	0.452333333333333	0.354790689291848	0.35396638137002
248	5.23329071243739e-07	1.55264613488604e-06	4.90158226843379e-05	6.88380751756937e-05	0.37563234717562	1	0.482152009036066	0.00740401156413255	0.000443023002887104	4.14480678503749e-06	0.000103607117173753	1.99452357389591e-06	1.51589064110973e-06	6.60984978393797e-06	2.26956314692954e-05	6.59271109466714e-05	34.747983064859	45.809755663242	44.5077800701984	45.292727337699	0.784947267500684	-0.517028325542924	10.54474427284	7.17224368511506	12.3413985273928	21.19668551629	15.0698103179075	54.7141369764028	0.0655	0.212	0.35575	0.483	0.496242521121313	0.49050089481241	0.534907479711216	0.443570264115939	0.397837241082153	0.39105409389647	0.239397854446795	0.344281362759133	0.266821979484413	0.0202796335504852	0.266168670993431	0.0526666666666667	0.1835	0.3115	0.4435	0.372127103028419	0.443826665024315
249	1.2601115241463e-10	5.06138816390276e-11	6.57797161215772e-10	1.1799439955e-09	0.417209454419239	0.61909863497768	0.0329324574635454	8.81616466396046e-06	2.57361098987351e-08	3.99105730219907e-05	4.81014729630152e-05	3.92733875516368e-10	2.30814806267306e-09	3.49137724558732e-09	2.30849497611158e-08	2.45846463922119e-08	52.1879231699641	69.7021413145776	72.5723533821219	73.2305157292212	0.658162347099278	3.52837441464362	21.0425925592572	19.7521676307042	31.0050262029818	16.8756372446787	16.5215026432943	75.8785149113935	0.07425	0.22825	0.3595	0.49475	0.528818095676531	0.426991165045006	0.573515265499406	0.447665010581861	0.427695178163285	0.408164397733889	0.220257576400115	0.264718461368143	0.333802060199775	0.0657251072432538	0.170019815894977	0.0523333333333333	0.1825	0.319833333333333	0.453333333333333	0.396177997300717	0.363217458865621
250	6.2083684637086e-06	1.00316549706434e-08	9.48398541041756e-09	1.15325989926602e-08	0.217945934189501	0.0745959041841166	7.27522578417298e-05	0.000212622801075616	0.00708565525149218	0.000686636865795005	0.000133347555067684	7.2879765686531e-08	0.000137967676971232	5.6160674840357e-06	0.000739042605204512	4.53243279416007e-05	29.492424538621	57.6566658250013	66.1614746843406	67.6793194620041	1.51784477766341	10.0226536370028	38.1868949233831	13.7161099306431	7.25112637329039	11.5250748414528	14.5938707988153	63.1164713513443	0.06825	0.21425	0.358	0.49125	0.557136475095215	0.509322288417316	0.61839779105307	0.420193718832429	0.447238414969006	0.450969388609012	0.395252266779436	0.439221524259197	0.33279468928746	0.0562558118614437	0.336695387823293	0.0505	0.192166666666667	0.325166666666667	0.452333333333333	0.374932331920649	0.374008346471943
251	1.20091862455448e-08	1.27230510186122e-08	2.3410004896959e-07	1.72048666954678e-07	0.101559688226505	0.570231407502957	0.0753939512594587	8.8418309666712e-05	7.79628039555698e-06	1.00004327892968e-06	0.00150199304315504	2.23682607303741e-06	7.41176899483237e-07	9.1370901834394e-08	1.05015010046865e-05	1.16903667884927e-06	42.6883177993805	57.1076263955838	58.2834161603823	60.9642946602034	2.68087849982112	3.85666826461966	18.275976860823	15.3691900317735	19.9871877464011	23.9280436590707	10.0761689241263	54.4171151790397	0.06975	0.22875	0.35925	0.4865	0.553865388834813	0.490963109001722	0.497449992551714	0.433705189740038	0.431733169266699	0.422684426320833	0.269928348147653	0.275833491169835	0.16633041644647	0.0331650552510059	0.161720569390371	0.0508333333333333	0.191666666666667	0.312166666666667	0.454166666666667	0.411863956059715	0.385098218815041
252	1.55696696392684e-10	4.07579484340952e-11	3.71983790809843e-10	3.79225031511589e-13	1.88094662365335e-05	0.000513472265047766	2.95421781746641e-05	4.3528496725101e-08	3.32474176027593e-05	3.87306263137268e-05	7.71036937113348e-05	2.05000744602476e-10	7.67752785873133e-09	6.20507311831817e-09	1.31934401978412e-07	7.13668292129883e-08	51.7485619744257	70.1893324811026	73.9277491866378	92.2339425934624	18.3061934068246	22.0446101123598	40.4853806190367	29.9855186974892	17.2225062774469	16.9326031632663	15.6280167437581	77.4349841692365	0.07575	0.2175	0.3515	0.48775	0.493859025811244	0.506352037050228	0.387944234187234	0.425716621700246	0.439034070153118	0.451551189865443	0.302382120964794	0.134064560544838	0.129331648746145	0.0654798022917468	0.317755099641564	0.049	0.183666666666667	0.312	0.4475	0.350005561411977	0.382021853645639
253	4.93304488093547e-06	1.02793591430799e-06	5.88836327299717e-07	1.22407791307005e-06	0.970850667543849	0.102218213104765	0.00651055154218496	0.000938133253289288	0.00632803082916622	2.75057872336649e-05	0.000658465075581371	1.78829998470026e-05	3.08014171365135e-05	0.000117297991811028	4.25531216902213e-05	8.40698949085194e-05	29.9832378083229	46.797213957645	55.9726363174777	55.973971591462	0.00133527398429578	9.17675763381703	25.9907337831391	10.945853440403	7.4544358573512	17.5828493031804	11.602972038685	48.945152008597	0.067	0.213	0.36325	0.4815	0.478448946961408	0.501900875832302	0.561019167118354	0.417513966745321	0.454445882013574	0.41729251528853	0.270686755301051	0.38302430795475	0.252798494908719	0.0219077031074824	0.10945083636279	0.0511666666666667	0.190666666666667	0.322666666666667	0.446833333333333	0.412392733935527	0.403674572102366
254	2.01445722639313e-06	1.70248357411628e-05	2.61358496074676e-06	4.74570158280356e-06	0.603870396735701	0.0289026980735978	0.0381496890931572	8.27236177058827e-05	0.0116594785038247	0.000318083406076889	0.000248835333943844	8.29270304981198e-05	9.10237005169699e-05	0.000319429231975831	0.000227583324445107	0.000601864952912085	31.8902838947542	39.9883697660553	52.187667330516	52.4568651399168	0.269197809400794	12.4684953738615	20.5665812451625	15.4950037851986	6.36192794405542	12.9607872002525	13.4209071727091	44.7804053518769	0.0735	0.213	0.353	0.4935	0.49863703868879	0.426959697684174	0.462751581653994	0.408604597334628	0.413727330506333	0.433705042224423	0.23747678947785	0.214161460131233	0.162693860480699	0.0533422916276585	0.277600957064854	0.054	0.192333333333333	0.318333333333333	0.456166666666667	0.445894936261545	0.366118015365912
255	5.366560878606e-16	5.09675714898696e-16	2.36830388938447e-15	1.58646074727009e-15	0.0718529421641857	0.0850326980874198	0.00440774051096042	4.0048253688732e-12	9.80541819019743e-06	1.69993833888894e-07	1.14106877003231e-06	7.44019074441853e-16	4.95219339856071e-13	8.13397319303252e-13	6.2558651877805e-12	4.16392352258092e-12	77.6924025847402	95.1385591465223	101.571895177258	104.812070651336	3.24017547407857	9.67351150481409	27.1196680665962	48.1221222013965	19.5489584465759	27.3473888955759	23.6741176513478	106.533925040453	0.07925	0.21425	0.35875	0.50075	0.494124492984847	0.50806249473216	0.538749850552901	0.404964896367361	0.42737965068014	0.410966242689037	0.31087857172725	0.329047139560978	0.264939699091603	0.0362103001256063	0.37367108654095	0.0455	0.1785	0.3085	0.451166666666667	0.357915556750809	0.443775558553387
256	3.68123548200372e-10	3.67418510571008e-13	3.95590166657496e-12	1.18911350446271e-12	0.0254709191230123	0.113691653981884	4.15793315613224e-05	5.63061563043777e-05	1.76305907568977e-07	3.60696061651474e-07	0.000877567845614997	4.18278533443619e-12	5.3420453828883e-08	6.65269114665467e-08	7.14742986581905e-07	7.45856510115515e-07	49.9598533898825	80.6914316312614	84.5860164567639	89.5775979748578	4.99158151809388	8.88616634359641	39.6177445849753	16.2230062149629	27.2768917460853	25.8939596293858	11.0695540766992	86.6393915707444	0.0705	0.22675	0.3705	0.49475	0.545992574538572	0.509917157835884	0.571883829184756	0.451807940437209	0.467542482498972	0.423061967569625	0.359381592662818	0.371602001291613	0.173969478195317	0.0597870477375578	0.254343809086382	0.051	0.183833333333333	0.321166666666667	0.460833333333333	0.403396261075988	0.364542399322958
257	1.01092833495981e-09	9.45105084562151e-12	3.37300343861536e-12	6.54917952409003e-12	0.426543290249648	0.0331632586426586	8.68410930767113e-05	5.16808642177719e-05	1.19185496898663e-05	1.98043962358635e-08	0.056640746045795	7.28741888667717e-09	3.58962435663271e-07	1.47446908287714e-06	2.31407881619489e-06	5.36745852283744e-06	47.8568093771537	73.4667593130944	84.9558200652755	85.588037004658	0.632216939382488	12.1212776915636	37.7312276275043	16.3854339492045	19.1762756803146	31.5136423135482	3.63311396159042	68.8045887875315	0.07525	0.218	0.3665	0.47975	0.417965509595277	0.575228793757029	0.604077546492874	0.440653751761106	0.43128509369634	0.392940399201751	0.416241947674472	0.47974147490571	0.231247685877874	0.00552029302184183	0.188844873330048	0.055	0.182333333333333	0.312333333333333	0.460333333333333	0.366267678372964	0.356633710735398
258	1.4898275714144e-12	4.84680199092271e-13	2.01237794371111e-12	5.14743634887450e-12	0.978469090928213	0.298984777486612	0.00982878475917007	1.30300984045678e-05	3.17378581067275e-06	9.45913033670439e-06	1.66366247364022e-09	3.52393526757988e-12	5.04299284398719e-10	2.44590268393161e-09	3.38573251296894e-09	1.15749514713571e-08	61.3766170461968	80.077998430017	86.1523180894146	86.1530464560565	0.000728366641851608	6.07504802603944	24.7764294098597	19.0061036071074	21.7085198590685	19.617650584305	36.3325010365897	87.0407383258184	0.07125	0.22	0.35525	0.496	0.478163898029311	0.570091015819143	0.505722846989801	0.441309203235658	0.413783415165228	0.42472880513488	0.412451420327387	0.34070095866195	0.219120465540971	0.142691464616539	0.346989630752724	0.0501666666666667	0.182	0.312666666666667	0.434666666666667	0.427336909907647	0.366808499255964
259	4.30027634434015e-10	9.47621249138714e-12	3.59969134849362e-10	6.31973307410532e-10	0.392876445779717	0.937494796334153	0.0088166861266226	3.45545253770495e-07	4.91453348361188e-05	4.65435045004671e-05	8.38144495745198e-06	1.60872396369406e-09	5.63586731173895e-08	2.04926726144611e-07	9.21533994928713e-07	2.2764374248238e-06	49.6365067606239	73.4608127592001	74.00567552336	74.735696325537	0.730020802177023	1.27488356633694	25.0991895649131	25.9767985558919	16.4807964325209	16.5839395022085	19.8488201182063	72.4809679503309	0.06825	0.2155	0.35675	0.4865	0.523733775245143	0.561530511210965	0.522044748302383	0.421069494676786	0.484886897918613	0.429554677749292	0.409412292617117	0.407517743301694	0.246051060743621	0.115424502282777	0.389243018408167	0.0445	0.1825	0.3175	0.441166666666667	0.413577180054499	0.36343701674769
260	2.13833910679322e-10	1.24500193967542e-11	3.28285865273706e-11	6.91550321179918e-11	0.54208680982015	0.208049088274459	0.00232382128029277	0.000386807716367962	2.26231684593258e-07	9.12194413712251e-08	9.18090491694697e-05	3.86520741199813e-10	6.56991540118848e-08	1.6160524107523e-07	8.58537531583591e-08	2.81196927053961e-07	51.0892994624592	72.8500716033159	79.6519464938756	80.0236322641795	0.371685770303884	7.17356066086359	28.9343328017203	12.5948663297249	26.7949164097608	28.5519176382295	15.2980950320452	75.9167659682444	0.06975	0.22275	0.36125	0.4895	0.511171591265126	0.523026589747008	0.459366638773871	0.478146652180124	0.448183009868461	0.410309406740618	0.307507332148446	0.277580358385555	0.207937794135176	0.0812297898710762	0.292661000017366	0.0525	0.1805	0.309833333333333	0.449666666666667	0.395662697990263	0.388232070187915
261	2.61215003660316e-08	2.56962364946284e-09	2.60535932523799e-11	3.05187639653956e-13	0.000397444845260817	6.08143908227354e-06	3.11870132518109e-07	6.34432715952774e-06	3.0727885625404e-05	5.73088462113218e-05	0.000538513712516114	1.08312116322044e-10	5.82381218881228e-07	5.12259755547716e-08	1.57621332589808e-06	3.82962109598295e-08	41.0599043667171	60.7885846480785	80.1932677432633	92.7374354812055	12.5441677379422	31.9488508331269	51.6775311144884	20.3814053965525	17.3722554115666	16.1895679963636	11.9773409972677	78.9567225550569	0.076	0.22475	0.3645	0.48775	0.550234661974792	0.47720324846953	0.479866179975165	0.439907074056977	0.435407760117573	0.400159620507273	0.337285076994561	0.308307887543741	0.296785870506341	0.0917110359568799	0.582499008170934	0.0535	0.190333333333333	0.3255	0.4525	0.361300146489958	0.413427383627596
262	3.08781246182601e-07	1.1133545525736e-06	2.59059869275022e-07	3.80632690189052e-08	0.00963193447142589	0.00279251784171053	0.00237819354665488	0.0057855121844286	0.00041851022352657	0.00540317790189137	3.91751347952641e-07	1.17502468057386e-06	2.04554587513569e-06	2.35605069090829e-07	5.21896328124543e-06	1.56406175955668e-06	35.8629154399605	46.606389178065	58.0306993858976	64.7324305991206	6.70173121322296	18.1260414210556	28.8695151591601	7.61592353014385	12.4476849828843	7.73929877004412	25.734546283471	56.0791554487638	0.0685	0.20825	0.351	0.497	0.483711023500174	0.477016068526154	0.419543858538307	0.419171837900388	0.474926975399945	0.426517611442739	0.249451523217578	0.229563005196969	0.161922828643313	0.0659900865654972	0.416453659164055	0.055	0.179833333333333	0.324166666666667	0.445333333333333	0.386669675860255	0.403650911784116
263	3.28090470813143e-12	1.71215408833245e-11	4.74994545241087e-10	7.41656691390462e-10	0.316491230030155	0.818797159739725	0.201307927072487	1.11019957967759e-09	0.000566796267614962	7.43681379347717e-05	5.04521877886565e-07	1.83351214331213e-10	1.60046615591632e-09	5.1881886806526e-09	2.7308688962394e-08	6.78841452970846e-08	59.7455533763423	72.1363686462792	73.3470740104822	74.3504656074001	1.00339159691794	2.21409696112096	14.6049122310578	37.1210292406322	11.8819808999451	15.6963348386107	25.246456085797	77.7015948317917	0.077	0.21725	0.3555	0.4955	0.53957373939694	0.45091023027526	0.607437590828615	0.416135892048778	0.470804125680568	0.441032817557626	0.296685831963184	0.396690998817877	0.246710784392833	0.0252818037525514	0.259100675352643	0.0473333333333333	0.189	0.317333333333333	0.444333333333333	0.483327199386927	0.355266784843517
264	1.34013661324356e-09	2.79041928617141e-09	1.47465399136815e-08	3.0324799056324e-08	0.649682212756575	0.454100875190526	0.0809711633793537	1.81151854236659e-06	0.0013062928021194	6.8814284121918e-06	4.81825259966619e-06	4.61772220077017e-08	3.16478817985582e-07	1.22931618221369e-06	1.99679620736933e-06	6.13570287481781e-06	47.2692963862355	60.5996947681779	65.0893474370387	65.2956484475362	0.206301010497555	4.69595367935835	18.0263520613007	22.7852378346834	10.3336125635506	20.2259175611125	20.9082092779408	64.2526942334477	0.077	0.2195	0.36675	0.49625	0.51744590165131	0.569333578709653	0.458589696238988	0.447849166800386	0.432500587499391	0.428958164261704	0.372112884277207	0.276789659389716	0.213930414732654	0.0398998707269638	0.225729753708084	0.0531666666666667	0.193	0.323166666666667	0.449666666666667	0.405670462890288	0.448859625807077
265	1.09387384051337e-11	3.61204172612203e-12	2.47240326547802e-10	2.24330470242797e-10	0.127444207138444	0.90062719837601	0.0458258536297729	5.50838726762487e-05	1.41604452891024e-08	8.32431370792523e-09	0.001271416821347	4.58399219987752e-10	5.40879391667474e-09	7.08248854267186e-09	4.01311668066892e-08	4.72304712485903e-08	57.2548212241163	75.6144751695174	74.8962508188415	77.2196140914602	2.32336327261874	1.60513892194285	19.9647928673439	16.2645869765865	32.1652006994118	33.1978355931733	10.3835691018921	75.5074654359215	0.06975	0.2255	0.37125	0.4895	0.527965204525766	0.532568012010721	0.536623688577225	0.455162055645272	0.409303344366689	0.43014622737173	0.321506381722892	0.316442073549044	0.231538427989935	0.0139596295488151	0.220228595534372	0.0503333333333333	0.179166666666667	0.3155	0.456666666666667	0.40700162012664	0.414657415020961
266	1.07735388172137e-10	9.33491072664337e-12	4.00016811833728e-14	9.90129887575422e-14	0.664587788533497	0.000560143566662213	1.16406401425266e-05	1.85009862363732e-05	1.68287213755155e-05	2.57122900511725e-06	3.78677563164308e-07	2.27330740210870e-10	2.7651859199268e-08	7.834702633751e-08	3.23851722793445e-07	3.12562923247291e-07	52.513280344443	73.4944132439414	95.1522048220431	95.3402032108206	0.187998388777487	21.8457899668792	42.8269228663776	18.3376968153643	18.5182270777077	22.1125527454169	25.8000555938561	75.0950246251064	0.073	0.2195	0.36825	0.488	0.508551109566628	0.463330811961301	0.531790251812695	0.42487711538225	0.450530080355995	0.396697155976486	0.356901482559941	0.365855462633512	0.203337484954572	0.157263198001808	0.409937190449993	0.052	0.184333333333333	0.322666666666667	0.436333333333333	0.328063151093147	0.42268791439148
267	1.77462791044519e-09	1.09610243977617e-10	1.31302377756293e-10	2.72041058586465e-10	0.54520453256657	0.117405340572997	0.00154241712346587	1.7759762837829e-08	1.60087749545498e-05	0.00579098457148851	0.000402747009956961	9.0808941913689e-12	3.09379274034639e-09	2.61647256227607e-11	1.76442190504387e-08	2.93160855467133e-11	46.6837462086332	67.9605098867178	76.3923505224593	76.7583290218754	0.365978499416087	8.79781913515762	30.0745828132422	31.7252554563929	18.6134423570347	7.61421864399927	12.5194055356787	84.820283264026	0.0735	0.213	0.345	0.4805	0.567820494276287	0.517076339039121	0.528590235790797	0.408659799389466	0.421616394957047	0.408574348737431	0.371502332852403	0.341650132448617	0.29140217799027	0.0859214933360475	0.160295422397985	0.0465	0.178166666666667	0.3185	0.4445	0.415591304225519	0.384660445971561
268	1.3372631069022e-12	5.01652092665346e-11	9.29213892346153e-12	2.3132537812927e-11	0.897642115665753	0.0243835645764329	0.0331913261379195	7.31718339072276e-08	4.25543603583731e-09	5.50188130575329e-06	0.000396849116285354	2.69301324290459e-10	1.18457751205187e-11	6.80432560471614e-11	1.34721560162354e-10	5.30935140732981e-10	61.5997157367819	69.7221794937577	82.6005582573416	82.6171066363968	0.0165483790551662	12.8949271426391	21.0173908996148	28.9788772491393	34.5032344571027	20.6541149430032	12.5469707150169	76.7825556440489	0.07075	0.22175	0.35	0.474	0.473294717433866	0.478118262294573	0.476023214801317	0.418946945206759	0.367723214871625	0.383492437011372	0.305114792029542	0.316576571248522	0.216167387683096	0.069683345864181	0.224149183403235	0.0453333333333333	0.174166666666667	0.3065	0.438	0.390099129726312	0.416846661949481
269	3.73811067708398e-17	7.60714808982132e-17	1.01410413525551e-15	2.7673433855569e-15	0.811813479911748	0.511454940760576	0.0402570518429927	2.89424459254428e-08	3.64305376541205e-06	2.46504976943171e-12	5.28412337455065e-08	9.19071438426783e-15	1.70702700185751e-13	3.29692600507083e-13	4.22798568635569e-12	6.49977483924703e-12	83.153345559258	99.2760293993415	103.487743439488	103.544428943445	0.0566855039578513	4.26839954410389	20.3910833841874	30.7771597444553	21.4440465940588	49.073847594751	29.6096492901415	100.802364999019	0.07675	0.216	0.37375	0.49875	0.468175184212388	0.485068176786845	0.545125583650078	0.471426831834505	0.445825456861854	0.408839032564624	0.364439147538593	0.295614676948782	0.149717127096402	0.0553616201695171	0.237019015257668	0.0495	0.1785	0.306166666666667	0.443333333333333	0.389307976324184	0.344881653782621
270	1.19147891522679e-09	7.22390565163235e-11	9.50272740225649e-10	1.19890374459739e-09	0.221169756643997	0.508317515961942	0.00724572637700991	3.1756388201206e-06	1.54173208886216e-06	0.00168718122198633	1.21720683199026e-05	2.08889770937741e-09	2.67980459871302e-08	4.29942808507201e-08	4.07418171985349e-07	4.64826951074567e-07	47.5143726374372	68.9009619965364	71.6952423210168	73.1920075450398	1.49676522402297	4.29104554850346	25.6776349076026	21.7074001616138	23.0952236286466	9.86210315901553	19.1361003359361	71.8481518504742	0.075	0.225	0.35875	0.49875	0.548391161634076	0.490577500683276	0.481277937907965	0.39181354720177	0.452462137534534	0.427215904908032	0.29765339013903	0.229001282049298	0.234301832074671	0.0588349960502848	0.266278795065956	0.052	0.1855	0.328333333333333	0.454166666666667	0.401866806163344	0.355798184806018
271	4.85465394101265e-11	3.53082707171363e-11	7.79541024360511e-10	1.75064788671317e-09	0.741796656837963	0.880705632760832	0.0790882397890686	3.38237963109882e-05	1.01446587319008e-08	0.000576914268906806	1.77640429402802e-06	6.45819299676997e-11	1.89648887348611e-09	5.52618104900011e-09	3.76147978336457e-08	7.89834395250606e-08	54.167374158802	70.5119909099667	72.1677054481042	72.2762592501822	0.10855380207795	1.76426834021549	18.1088850913802	17.1898543182906	32.8133340542608	11.8490287642871	22.8228569213916	80.1860946063073	0.06975	0.22125	0.353	0.497	0.502905464801847	0.484800834650377	0.551099865602965	0.416681212840082	0.451864274095949	0.412873560347492	0.276451380737397	0.325696916864749	0.366893438296908	0.044356150493169	0.305740783283179	0.0498333333333333	0.174833333333333	0.319833333333333	0.448333333333333	0.387982157234498	0.449294820860144
272	1.04212338033744e-13	6.21076280363499e-15	1.18056473664292e-14	5.94303897929044e-15	0.049184972571879	0.03312904047535	0.00025381029409513	4.51211371570946e-07	7.56937333832792e-06	1.36759102884208e-05	3.28465008924206e-10	1.9724028384169e-11	4.79178585923507e-10	7.13636375530434e-10	5.82408820106951e-09	4.73530698733648e-09	66.8626245114428	89.6756253802232	97.9304891251013	101.799518007239	3.86902888213808	12.1238926270162	34.9368934957965	25.4618766871563	20.0436683559565	18.9138095008675	39.4975872009127	82.9933990896797	0.07225	0.2215	0.3555	0.5035	0.524410812220973	0.447025834224799	0.547014543545517	0.439624877961963	0.468042699717423	0.453282722006535	0.318650219451966	0.259924311039621	0.346638531851535	0.0579563735672097	0.411712554393386	0.048	0.184833333333333	0.313666666666667	0.4395	0.352552401944646	0.35749955167627
273	1.11168980407046e-09	1.72368529180511e-11	3.09624187499687e-10	1.24238576261183e-10	0.0388618405355762	0.259820484007645	0.00111322459525968	1.21651592955007e-07	0.000446567913310393	9.21533823498764e-06	0.000211082732536042	5.77622157157932e-08	1.11762732835086e-07	1.91758107177248e-07	1.54004579100529e-06	1.58074698845325e-06	47.6588272330409	72.1213241002406	74.3630738994179	78.6299706658829	4.26689676646492	6.50864656564227	30.9711434328419	27.9946455806976	12.3265210049831	19.6675427308455	13.7297636318544	63.6959184694751	0.0715	0.21075	0.351	0.49125	0.539249083926142	0.504347271437462	0.594508540780372	0.446192380665619	0.461372372175159	0.428797690357642	0.382221193339139	0.451961692374733	0.246273307444216	0.0975022005052406	0.421120671554998	0.0463333333333333	0.182333333333333	0.3085	0.4535	0.384123360718293	0.339360858504941
274	9.56029544678115e-07	7.35776421361246e-10	1.93731383118252e-08	4.30584183470394e-08	0.967312116229951	0.978174189570252	0.00112012259832367	0.000252468433347245	0.000227697700916485	1.36823625886874e-05	0.0180233607902625	1.05186064293885e-08	2.85577796477919e-05	3.7171841245645e-05	5.98284568860248e-05	8.29212245263035e-05	33.4721557669327	63.6445096777752	64.4247180461607	64.4263973781781	0.00167933201737469	0.781887700402876	30.9542416112454	13.3937180542898	13.5874915028744	18.912909645549	5.59387706296366	67.9052521296777	0.06975	0.2115	0.35825	0.47925	0.468147302960546	0.452671757177946	0.607682541639116	0.456648872941859	0.480180260633882	0.441184920695874	0.1945846923619	0.253896592559022	0.319249056037295	0.137861951455374	0.0400350518572515	0.052	0.181666666666667	0.316333333333333	0.455166666666667	0.389015672986282	0.301455232958115
275	6.79212567872025e-12	3.11652845238889e-15	1.6557297348337e-13	4.32296517200449e-13	0.871976209154198	0.980414638965761	0.000406529127432092	1.67858821331076e-06	6.73663137205227e-09	6.29476283783357e-05	4.59940683449193e-06	2.68414526187372e-11	2.19839932308156e-10	8.14751245531118e-11	4.67802286843489e-10	3.9190667129566e-10	58.2409238026812	91.1852232119636	91.9041415402826	91.9301104745828	0.025968934300181	0.744887262619159	33.6891866719016	22.9317208556349	33.6094021245135	16.0118388283718	20.9972599929097	82.2657910952391	0.0745	0.22475	0.354	0.4935	0.545505971389977	0.563664722077643	0.489870039876903	0.428313905908178	0.418023146829142	0.410212079694559	0.376216059779827	0.25326877848399	0.286905373581754	0.0434500970007343	0.212757721051201	0.051	0.1775	0.3155	0.446833333333333	0.384131381023509	0.322050133310702
276	1.32216814197602e-08	4.86228303781872e-08	3.3310005101239e-10	7.92535989796564e-10	0.976137832619009	0.0011484574436047	0.000850820687779394	0.000281794039731684	5.03422865085494e-07	3.60879541381034e-05	0.000171985678190388	1.40383148352499e-08	3.16331704006261e-07	1.42849630271841e-06	3.18247784023633e-06	9.10610385295009e-06	42.4869113215536	53.9951893735342	74.1897411177633	74.1906358007182	0.000894682954822201	20.1954464271839	31.7037244791645	13.187689949631	25.2506620525692	17.0667865489741	14.1147954355674	67.1960924788164	0.07075	0.22075	0.35475	0.48625	0.528405355112719	0.41403067340909	0.484165082680371	0.397986232345413	0.442279888705846	0.389589930346345	0.297950773836191	0.308989398382856	0.22832336355441	0.0526164463168322	0.332348306984458	0.053	0.179833333333333	0.315	0.448	0.409538739541177	0.462888449470126
277	2.61273813305175e-09	0	1.22765175674865e-10	2.54006543891551e-10	0.542191420371444	1	0.00108325507297615	4.25869412900948e-06	0.000613596718668376	1.54615538001761e-06	2.20833298676299e-05	6.26459594860413e-09	3.88187825227442e-07	9.45687214662133e-07	1.31658044327958e-06	3.07070564401806e-06	45.8766975952458	Inf	76.5509805773036	76.9224738670819	0.3714932897783	-Inf	31.0457762718361	21.1447360476423	11.7342692713155	23.0897150886485	18.0006177214127	69.1744581053368	0.0725	0.219	0.36375	0.50025	0.523165974944177	0.571859121039777	0.64808362602955	0.452782311109353	0.45404685590447	0.41276756178199	0.435464259039143	0.589075974978035	0.373985740472058	0.0496765015455672	0.494730784037799	0.0501666666666667	0.190833333333333	0.317333333333333	0.457	0.499082684805803	0.396527482391087
278	4.55311729140149e-09	1.29061467909412e-08	4.22455745859482e-07	4.17939625886389e-07	0.166578309961525	0.895631801566075	0.232784998259435	5.35630914551864e-07	0.000404632212309996	3.69711366282533e-06	0.000851881849210524	3.46523941546625e-06	5.0388588547596e-07	4.03405124693383e-07	5.97423673939569e-06	4.08794553336112e-06	44.7168216927821	57.0745940793786	56.8071205635424	58.7205906034214	1.91347003987903	1.64599652404286	14.0037689106393	25.1310618566167	12.5106804293519	21.4158029620103	11.1246448776237	53.2788848616271	0.0785	0.22275	0.367	0.4945	0.491940122544299	0.522055823825317	0.483409094638079	0.420205133013002	0.42051668458885	0.423238108435226	0.236213097198467	0.31344659415132	0.205423415438961	0.0523907560268743	0.315386046545981	0.0533333333333333	0.1935	0.322166666666667	0.4605	0.360658015173333	0.455997279722562
279	3.81431679999223e-08	2.4805394632032e-08	3.88986957644033e-08	7.25504685038393e-08	0.523236829011855	0.181784506644983	0.0184823071034211	4.47789259519013e-08	0.00137689500754749	0.0718340865160688	0.000520374068638826	1.31900208095638e-07	9.66379485370604e-08	2.22221980659645e-07	9.98635475832881e-07	1.08132812582239e-06	40.2654856146764	55.5610157197807	62.7202624000929	63.1277708605194	0.40750846042647	7.56675514073868	22.8622852458429	29.9306023699191	10.2364879040797	3.24060547751105	12.0412019334344	61.6320355210358	0.08	0.21325	0.3435	0.4855	0.531306467500602	0.481149243256405	0.532318870651379	0.42676564816846	0.425794175089404	0.431334937416991	0.32562797246177	0.345566135580397	0.278600336104162	0.0380468751418509	0.221533060000352	0.0525	0.187166666666667	0.326166666666667	0.450166666666667	0.46492828701402	0.382827031168257
280	1.70140608246003e-06	1.02294174012512e-07	8.49596250833861e-07	1.22509648386724e-06	0.336405867737664	0.591064989330338	0.0139543445693063	5.52061868615733e-06	0.000797487727757233	0.108087773958038	0.00163274550292619	6.09159117496154e-06	2.86835810921168e-06	2.64974236738329e-07	1.64500136092117e-05	2.62002227968151e-06	32.2491396087134	52.2563719881364	55.0477514817976	55.9718318843734	0.924080402575783	3.71545989623701	23.7226922756599	20.6476054826171	11.2470707359444	2.5819596424335	9.92245391916367	51.801512678804	0.06725	0.2105	0.33775	0.48575	0.514996650723661	0.51726584135532	0.428912012801003	0.447659831771569	0.429556252474941	0.401228465870702	0.335615580618462	0.254547767456951	0.222736528040713	0.131338680318848	0.348722234227618	0.046	0.183333333333333	0.322333333333333	0.453666666666667	0.387771225996216	0.358416854129451
281	1.6479302766744e-06	1.08287776426557e-06	5.66898427458246e-06	1.11453462175045e-05	0.910028148074178	0.618457288230489	0.084206215304633	5.43799432696868e-06	0.000840894675885847	0.000464596800043997	0.0165022585055413	1.2338942529617e-05	4.92869011333497e-06	7.37695271179888e-06	4.37037294120321e-05	3.36479317938276e-05	32.3169662593209	46.6727563295353	50.192609092941	50.2053787791374	0.0127696861964068	3.53262244960206	17.8884125198165	20.6764780802514	11.1487245778953	12.2526543610129	5.74855145654146	49.9350573004662	0.07025	0.2095	0.35425	0.48025	0.51829024215015	0.448914850613046	0.534414860208766	0.432660370753984	0.437479670846804	0.424290408373323	0.289775108442107	0.308040988514679	0.325438312183788	0.0980053038363451	0.39265026823072	0.0485	0.1825	0.3205	0.455833333333333	0.457736856403945	0.50945034821637
282	1.50158790247032e-11	1.65309970919374e-15	2.85522617258963e-14	6.02622504366109e-14	0.452669934227685	0.561923510144747	3.74181987029245e-05	6.51747627242527e-06	3.11979542735698e-09	3.26416960307323e-06	0.000188818842003539	5.52032056529147e-13	3.41270293202186e-10	1.40525603957547e-12	2.51601188573481e-09	1.07348084493106e-11	56.5989654697405	92.5713109240824	95.9209385917857	96.4848964703997	0.563957878614019	3.91358554631734	39.8859310006592	20.3298812121675	35.1076079317518	21.6546546363097	13.9392049452345	91.3625496035973	0.07025	0.222	0.35675	0.484	0.560887207509777	0.585057985082104	0.441377852534376	0.438050867722861	0.443491358278623	0.418739856425811	0.397040089117407	0.387869031408703	0.193638928587895	0.0701040853993504	0.399988573011297	0.0486666666666667	0.174	0.312	0.446	0.311754584170276	0.422577030663706
283	2.22654714141433e-07	2.4719541188764e-09	1.40706375835448e-07	7.10334364244866e-08	0.0567111969817379	0.805805552975645	0.00522914894298515	0.000851544311531212	4.74758584825902e-07	0.000445582372316085	0.00111903742081698	7.51252283222772e-06	3.31125557065108e-07	2.4688542405174e-08	4.78312854525595e-06	3.01929952093169e-07	36.5530640633006	60.877351066556	59.5494462321149	63.1804912418811	3.63104500976624	2.3031401753251	26.6274271785805	11.1253799467704	25.3637403511457	12.3306451974604	10.6194596572859	51.2492681231178	0.066	0.2275	0.35675	0.481	0.60281897243502	0.593680257970044	0.525585468773665	0.425977598429001	0.434677538585798	0.430198176857241	0.387113290841384	0.369632299568953	0.302543333839616	0.0143425035169044	0.294331532626595	0.0501666666666667	0.186	0.322833333333333	0.447833333333333	0.395952884662966	0.435779643286812
284	4.35673991648967e-07	2.92196943121422e-05	4.10764071985692e-05	3.04900582987535e-05	0.111767586923928	0.114801739219488	0.336128828643471	6.32109134200976e-05	0.000121769857105331	6.69786443356147e-05	0.00103038330696917	5.05141384749469e-05	9.74067644637701e-06	1.69755668400561e-05	5.84041642847065e-05	4.47054561062254e-05	35.1356010496384	38.6510704208777	44.9815083202411	47.5105569288207	2.52904860857961	8.85948650794307	12.3749558791824	16.003936565724	14.7650780960266	15.8943421912845	10.7721575343639	46.139882179844	0.069	0.2105	0.359	0.48375	0.522717342757872	0.457375770284407	0.480661701237492	0.44232319304589	0.413366174368121	0.401083911200148	0.257315703452391	0.306259366663141	0.205430942834527	0.112994989061439	0.3217773263103	0.0498333333333333	0.1795	0.3205	0.450333333333333	0.466021695466746	0.463507686592022
285	2.65057362007452e-12	1.47599560528089e-15	3.54822889324098e-16	2.1257379716069e-16	0.0605955244554969	0.00542386520914183	8.75453179972888e-07	5.84815536602754e-05	6.01412272153731e-09	1.08900317802988e-06	4.63005033720379e-06	1.00941543909551e-12	1.92116058425852e-09	8.79770413902187e-09	2.691920644493e-08	6.94813446845349e-08	60.1864706413398	92.8188315519219	105.853694637342	109.374704256217	3.52100961887481	16.5558727042953	49.1882336148774	16.151198480502	33.8300967427749	23.7640007240479	20.9845378918108	89.9591699446063	0.065	0.224	0.35425	0.496	0.454787864548648	0.434152469570496	0.610808339955644	0.453854067364392	0.406537715387759	0.421705255397671	0.196398518945947	0.47526780572224	0.233594247163131	0.0176853194092161	0.793760320201055	0.0463333333333333	0.176666666666667	0.3075	0.449333333333333	0.375236676847601	0.44417907698016
286	3.50274220324392e-07	6.4153177828819e-09	1.1716966825848e-07	1.34664666260522e-07	0.209220103880525	0.716531994255191	0.00652705183988846	5.23085437659355e-05	0.000402481677563118	0.000898584903945553	6.08438609632563e-05	5.85064377855876e-07	1.17550654073772e-05	1.45188834678817e-07	8.43224510816984e-05	1.32196484270674e-06	35.5966336771016	58.6873297536222	60.0031631230595	61.5799778480359	1.57681472497643	2.89264809441374	25.9833441709343	16.3625532092574	12.520636855279	11.0256762824174	16.0762020446346	57.8645246751967	0.0665	0.2145	0.35625	0.49	0.554908317957118	0.503612733380934	0.484020322944877	0.438768639734616	0.403542007869473	0.412454294824157	0.283462107077288	0.278917488890525	0.326328326787314	0.0149622691030015	0.364311132702871	0.0475	0.185666666666667	0.324166666666667	0.449166666666667	0.34937640869802	0.423702382977943
287	6.38590599113256e-10	5.2630804699831e-10	7.53410664671627e-10	1.69972093433547e-09	0.753312762425673	0.159512524265892	0.0148464516066276	1.91099556005132e-07	1.61029162028688e-06	0.00787437886851214	6.23795154120291e-05	1.27929462718342e-10	2.25318125534461e-09	2.75731478293672e-09	4.55041026920148e-08	4.23877176817264e-08	48.8135467263201	64.4066682016637	72.2489858559784	72.3477541529646	0.0987682969862362	7.94108595130092	23.5342074266446	27.1211117799212	23.0115723778181	7.06182389871356	16.0290040892396	78.5602100933385	0.07025	0.212	0.34775	0.48575	0.516760535262034	0.465304852076508	0.522524639792905	0.432281629307252	0.461100675690174	0.418443253001259	0.300372784841705	0.342849741808583	0.380656789581841	0.164444881149615	0.512477621012312	0.0456666666666667	0.1735	0.322166666666667	0.445	0.350882104521305	0.359276846128278
288	1.6737158715159e-10	2.15911776822109e-12	3.10371255098147e-11	7.32628733983541e-12	0.0185722620421845	0.12776515269792	0.000400884693850399	2.22824803008301e-05	0.000283244854849531	1.61744944137826e-06	2.05675705395144e-07	1.41010673308796e-09	1.21010572964547e-08	1.45317010630492e-08	1.89112941492142e-07	1.93164547169968e-07	51.5983516745182	76.760657970437	79.7834207513588	85.3247696411781	5.54134888981935	8.56411167074111	33.7264179666599	17.983527831263	13.1780664669859	23.0030457557714	26.979021050849	72.7998048253592	0.072	0.2165	0.369	0.50025	0.521369777313478	0.477239934063671	0.527560858565723	0.421706567055891	0.456998845735326	0.426542956508841	0.296773681207114	0.375818070978167	0.148130830242427	0.0430714738557975	0.451297336899331	0.0513333333333333	0.186833333333333	0.3225	0.447333333333333	0.345192696634365	0.343465907881004
289	4.44376355628591e-07	2.97134989534445e-07	3.95983665209614e-07	4.09927442974093e-07	0.179669174587554	0.108141607832002	0.0141706983663438	2.82280044726764e-05	0.000793734082289501	0.000360168313519436	0.000197308187450121	1.82567372232585e-06	1.89403191527194e-05	7.56353605589984e-05	0.000155550629217522	0.000326570075333072	35.0937929074644	49.7465342482465	56.9693948330387	58.7697532125021	1.80035837946343	9.02321896425565	23.6759603050377	17.5335657683399	11.2558279948535	12.7282764507636	13.8565463786908	54.942985934727	0.0725	0.21525	0.352	0.48975	0.485870862811532	0.494464940822417	0.44586100470547	0.444388386302316	0.421840508849495	0.411219584505988	0.271535515828069	0.158931508505487	0.216178282948446	0.13998273126012	0.328273633419029	0.052	0.187833333333333	0.317666666666667	0.451833333333333	0.443557892105719	0.347079043687849
290	1	1	1	1	0.472609915883314	0.94180192018342	0.0200590071086081	5.62183695371109e-05	0.00218208542700685	1.01069695322343e-06	0.003548316497517	2.39835063679711e-05	4.83771939087491e-06	1.79824119940266e-05	3.37512951364424e-05	5.39722809037448e-05	-Inf	-Inf	-Inf	-Inf	0.515867305199208	1.23168319227989	22.6087951930604	16.2259622282381	9.38969468336654	23.9076431028807	8.50161370543719	48.1576640073267	0.067	0.21125	0.36475	0.477	0.512722714387463	0.541844604994397	0.557661829975644	0.4932798735716	0.452396118496401	0.420748807637991	0.289827426963869	0.397005302588063	0.169185461574134	0.0498667046600628	0.999958992306093	0.048	0.186333333333333	0.3175	0.447333333333333	0.406834630592751	0.414929783875265
291	5.1712674761743e-11	3.70276533926741e-10	9.14913238392287e-09	1.6520168517745e-08	0.459635016816025	0.902443812206345	0.30936405031607	4.50033162926487e-06	3.85819996370101e-07	2.27770219299767e-07	0.000364698842297336	1.89184346304371e-10	7.46094387739942e-09	5.43298905128505e-09	4.72677568298254e-08	1.04535304753426e-08	54.0363429719582	65.2053076087395	66.2486254279647	66.7954087426624	0.546783314697677	1.59010113392287	12.7590657707042	21.0389824829981	25.7639907998855	26.7818188724996	12.7048992137352	77.6267998022683	0.07125	0.2255	0.366	0.4955	0.506169494982178	0.496374255500738	0.443597352871246	0.39846104834166	0.417659687827227	0.41239455347606	0.201315847409338	0.211372212146184	0.204927958532388	0.0297684459161497	0.232735511855861	0.0491666666666667	0.183833333333333	0.316	0.459166666666667	0.377002951214605	0.380515400808144
292	3.81548344735225e-07	7.93959143822888e-06	4.59890527406371e-05	5.68554283009801e-05	0.28607770840072	0.555720013755174	0.494729204863739	0.00202996470021569	0.000473637646967004	2.16194908362609e-07	0.0282259936159575	7.10932514463392e-08	2.19295987005518e-06	9.0932520060832e-06	1.02418405892192e-05	1.99472126995382e-05	35.415956708639	41.8604964245533	44.6788401833182	45.8168289702007	1.13798878688249	3.95633254564746	10.4008722615617	9.52224164337349	12.2166948175618	26.8826148401131	4.8142108217944	63.1783914955487	0.06775	0.2115	0.36575	0.4755	0.429059776731801	0.52874876622145	0.493460063981502	0.446505009976588	0.434323735646068	0.409652302919256	0.271813541361777	0.283705029887986	0.146189786043239	0.0329754410556947	0.163167462256064	0.0528333333333333	0.183166666666667	0.315666666666667	0.453166666666667	0.45932420449874	0.428384201757436
293	7.33930082886255e-08	2.99551185828977e-06	1.55917667037128e-06	1.68302800882417e-06	0.199519191930663	0.0528796111525864	0.131649454345843	3.38656122555866e-06	0.000944773272014403	3.78285423170516e-05	0.000591469137885403	1.30622046696021e-06	2.84088015606045e-06	1.21845553741861e-05	3.69566593759722e-05	0.000105765834712327	38.890369081535	44.2278433237007	53.507338072297	55.1532284861751	1.64589041387808	10.9253851624744	16.26285940464	21.5840519679205	10.9327858192082	16.9773436752239	11.8026360922995	55.8068216312848	0.07275	0.2215	0.36425	0.4895	0.452634880811564	0.513533325430192	0.501880412497691	0.439014270107379	0.453896928428982	0.397690806691938	0.270153660474698	0.330901791495564	0.221285279010271	0.0908142184144196	0.346183480797106	0.0501666666666667	0.194166666666667	0.324333333333333	0.4545	0.410444802203089	0.493547239150473
294	5.42950992174071e-14	3.9376108523716e-14	3.98466655815368e-12	1.06323266083967e-12	0.0217082014663158	0.518514591675057	0.0273757626184583	3.49152357928418e-06	5.14880305450128e-09	4.10088280584244e-09	1.71337613220265e-06	1.09521171125565e-14	2.41095231853609e-10	5.1798469523637e-10	4.45949461478646e-09	5.03589751508961e-09	68.2052362891409	85.6205066543771	84.5692026368561	89.8382249581409	5.26902232128487	4.21771830376383	21.632988669	21.5255136954711	34.1323540078447	34.5752456853861	22.8922913651168	100.400940579676	0.0745	0.2275	0.36825	0.49875	0.552578332634219	0.516646353566187	0.471105232701703	0.446867378419812	0.427804099925671	0.424385899832449	0.304291401568564	0.255903651664951	0.229352591681668	0.0364209381146949	0.327474586051923	0.0516666666666667	0.179666666666667	0.3115	0.45	0.425882734236374	0.404967425188069
295	1.58712770696599e-09	2.08751248034316e-09	3.96210179204175e-09	8.40166746037632e-09	0.667106402325473	0.206756973288005	0.0281926082077215	1.0232900120708e-05	1.17729391106413e-07	0.000375259864308932	0.000168540695882826	8.99984880426807e-08	1.06423986275766e-08	1.4638987798708e-08	1.04501926068708e-07	1.2141115509782e-07	46.9166199237588	61.2643539488636	68.2712232133999	68.4562287337831	0.185005520383129	7.19187478491949	21.5396088100242	19.467443923023	28.0580660520918	12.651522938515	14.1528600065867	62.5895061995306	0.06975	0.21925	0.35275	0.493	0.545518596852371	0.484999829249038	0.441503984197481	0.434480198976568	0.388275359032609	0.412898835656274	0.250931936119123	0.313241859219751	0.206466235037741	0.052705526645385	0.371522687648485	0.0486666666666667	0.176333333333333	0.3185	0.454666666666667	0.376332470073201	0.442185274554349
296	1.19893703465903e-10	3.21962644756741e-09	3.6941513925109e-09	8.0591876134955e-09	0.730939304426868	0.141136293508609	0.131507949620692	1.09872975041068e-06	3.67609240843075e-06	8.2218138395465e-07	4.95477506727563e-05	2.35051071556721e-09	1.60653736919603e-08	1.72427130893132e-08	2.71746197118415e-07	1.78500432183451e-07	52.2912634177774	60.271652208321	68.43991335592	68.558164276219	0.118250920299033	8.286512067898	16.2669008584417	23.7468864328857	21.4267359817732	24.3051688992382	16.4653356371455	71.5619009887318	0.07475	0.226	0.36325	0.492	0.516029193134271	0.506273196812027	0.479912708777448	0.42495652626741	0.436011472592857	0.430987796143024	0.31647291316671	0.276236704745683	0.220543048188244	0.15331021416139	0.2469870037378	0.0508333333333333	0.187833333333333	0.315666666666667	0.450666666666667	0.434824518115299	0.415482287848842
297	2.30951401602204e-06	8.68198674775976e-06	3.31878929834339e-05	4.02849987882099e-05	0.272369063241521	0.402146571918128	0.175457429562792	0.000686240140373275	0.000216445950831778	0.00132615191112929	0.000104571990045648	3.52484516936925e-06	5.90284736703716e-05	0.000120272493987412	0.000344268110421429	0.000613724481996983	31.5996859561201	41.6420464828843	45.5511024826046	46.7558791452393	1.20477666263469	5.11383266235498	15.1561931891192	11.5261492434629	13.6826413445542	10.3057660531413	15.0523136921929	53.2343967427984	0.06725	0.20825	0.3475	0.487	0.474116701547851	0.430257273987721	0.499998313644247	0.4407142314831	0.424329870145337	0.422215652359889	0.249340642404291	0.221900232937608	0.175958119144737	0.107562380860197	0.276823249824375	0.051	0.1785	0.316666666666667	0.4475	0.371467022715768	0.392634802362058
298	2.28744685908175e-07	1.29606717006993e-06	3.44035283665722e-07	5.78026667426856e-07	0.448784162610974	0.03987000793018	0.0294630158609544	1.94853705253434e-05	0.000103234456044696	0.0199737754678457	6.11000271328506e-05	8.70835588090787e-08	1.85582802326492e-06	1.72230549923724e-06	2.07851152425818e-05	1.70357974923748e-05	36.4961403376001	46.2427270948247	57.3216589111616	57.8953796698188	0.573720758657146	11.6526525749941	21.3992393322187	18.2389437753054	15.0766119461441	5.41418500805412	16.0682461597116	62.6718111814862	0.0745	0.2165	0.342	0.492	0.473178046221609	0.535898927763262	0.478167976984448	0.410341609545257	0.468082708219836	0.42441342421051	0.37313760098903	0.274462096342896	0.246947741032332	-0.000122315816835481	0.31388317059077	0.0533333333333333	0.184833333333333	0.319666666666667	0.451166666666667	0.348292878414625	0.453405532716767
299	5.87335972345227e-10	1.43807252054075e-12	4.17207803411888e-10	2.98165066253672e-10	0.0894921180930746	1	0.00379088278595845	1.5313904429705e-06	2.54222328424989e-07	9.25691067736985e-06	0.00274216137871833	1.82771868931688e-09	3.31574168170782e-09	5.6058076766799e-11	2.87242491153216e-08	1.49459301216146e-10	48.9877236298998	77.664556282245	73.6553123584599	76.5387978654617	2.88348550700175	-1.12575841678336	27.5510742355618	23.1081646881021	26.569525455574	19.6589418786771	8.97154821169352	72.1718975666484	0.074	0.22725	0.3675	0.483	0.554073397531521	0.529971139023219	0.490313450468704	0.462555681773366	0.414835757231393	0.426305509410654	0.266895443187685	0.302564877419326	0.231968245631177	0.0177475220916909	0.268427688244816	0.0505	0.184833333333333	0.3245	0.4525	0.344117769481763	0.399058393305098
300	6.45861545268481e-10	1.41347758130828e-10	2.68027870448196e-09	5.43974141168666e-09	0.579161871490583	0.830422309429462	0.036285571437086	0.0199302427759335	4.63890954930838e-05	1.24547853340054e-08	2.98874938021355e-06	1.34227937011949e-08	8.53317928799789e-10	2.33846696976632e-09	3.26035133925015e-09	1.09982292168272e-08	48.7899755691251	67.3861474645601	69.211769293106	69.5193608579066	0.307591564800532	2.13321339334652	20.7293852887815	5.41799423809243	16.590241647682	32.4145900089425	21.8237669358587	67.306355985763	0.06375	0.2165	0.37075	0.49525	0.549536574199361	0.488964438834119	0.479475131299899	0.427435904597449	0.428065408849003	0.37879999256962	0.263798904543363	0.327541379065606	0.202026829597244	0.0662887155167369	0.29718254543881	0.0526666666666667	0.183333333333333	0.315666666666667	0.447666666666667	0.349005563660316	0.4404419786551
301	7.85636629732811e-14	5.70675042738318e-14	1.00773284635289e-12	1.38680310345925e-12	0.225565037983743	0.491248857886846	0.0261780588231739	1.81717052347539e-05	1.32977869098854e-08	3.10868488442323e-10	1.99860530710838e-05	1.08362385868657e-09	5.17583804826328e-10	2.76860866284937e-09	4.24355554737477e-09	1.23908223294678e-08	67.4444954640639	84.8035373708044	87.7505694931242	89.2191800914006	1.46861059827643	4.41564272059622	21.7746846273367	18.3719121443646	32.2873261248005	39.605112036128	18.1906220512083	73.4361611046984	0.06575	0.2265	0.37075	0.48825	0.454348798123514	0.498466731450369	0.472492632378993	0.461500872328003	0.475877619843706	0.421549744789159	0.31279668346129	0.181610133958816	0.0948151441316211	0.060866455026609	0.210860714120918	0.0458333333333333	0.18	0.31	0.444833333333333	0.348115620236605	0.393940606816363
302	2.37256722505741e-08	1.60258027770979e-11	2.60371319056074e-09	8.21858690494217e-10	0.0281039323092117	0.873644444786657	0.000558203671597592	4.55236361970124e-06	0.000100156212305556	8.29759602162134e-05	0.000354038105109158	1.38015503433355e-08	4.97139960035236e-07	3.02232359930088e-08	1.0292643599042e-06	8.76866104061267e-08	41.2616553229745	72.2845844871554	69.2814121413176	74.1030926451567	4.82168050383916	1.81850815800135	32.8414373221822	21.0169571614224	15.133758271757	15.489246630139	12.7603845361318	67.2379277702869	0.06925	0.2155	0.3585	0.49675	0.5490279187478	0.487887178233061	0.497864883587998	0.437565332740844	0.462878762929366	0.402770305546459	0.319796136790794	0.281313431272874	0.259214325406792	0.046694889845585	0.445806556224816	0.0475	0.183833333333333	0.3205	0.460333333333333	0.346538891373621	0.390677108905719
303	1.53745932805673e-11	3.12923842132162e-09	5.02720783454485e-09	1.1107939645718e-08	0.785026388339104	0.190280069501386	0.424908996717714	2.36771545671368e-07	0.000180935544662567	1.67247557417766e-05	1.3576018903223e-07	9.41554646198624e-08	2.55798572864592e-08	1.20791084587677e-07	3.71986871596403e-07	1.07557328913204e-06	56.550080065681	60.3369619956648	67.6970365607413	67.7714426122038	0.0744060514625744	7.43448061653908	11.2213625465229	26.7069240602614	14.0193860886702	18.5300387757234	27.7823331425207	62.4765875151401	0.068	0.21375	0.364	0.51125	0.396801299019318	0.479743934651502	0.548675696030837	0.415196367582589	0.432854861648057	0.432282916836638	0.239475513550059	0.333343440439217	0.156310072935437	0.00659297278500355	0.376264386946099	0.044	0.183333333333333	0.322333333333333	0.4575	0.438775548075509	0.452233069817311
304	3.63433816255226e-07	6.25444000141943e-06	2.70304595551744e-06	3.30446294037954e-07	0.00722934207339314	0.00474486916350188	0.0136133899519912	0.00460993276959724	0.000221420860537824	2.21341983524365e-07	0.0474843495011815	1.68596663085546e-06	1.94308626779052e-06	7.96035399451737e-06	1.54060887273426e-05	3.46811515894104e-05	35.5187230801603	42.4423675703001	52.1013806435803	59.3164648999227	7.21508425634238	16.8740973296226	23.7977418197625	8.0264412506649	13.6399709545876	26.8371431602955	3.92814306731088	55.1487225209774	0.062	0.2165	0.36225	0.472	0.557410564968825	0.468898225387939	0.495968552500204	0.445959842957788	0.442306107719705	0.426203535305167	0.30546338804433	0.372200658221616	0.276533925074521	0.104210629476604	0.589498586073496	0.0488333333333333	0.186333333333333	0.312333333333333	0.451833333333333	0.450512221959642	0.40442260603658
305	2.06260838132631e-15	1.4256304217239e-14	2.73262949483427e-14	7.2528166335663e-14	0.847265793072608	0.145314044216788	0.0320594746431289	2.69152667015656e-07	1.26471272609318e-06	3.04704983592535e-11	6.89427513313006e-07	5.20776463026892e-13	4.22275481473505e-12	5.80509853246368e-12	5.69254142265357e-11	9.76579166080588e-11	74.9290836682849	87.8534237829008	96.0209321725997	96.0580301057853	0.0370979331855779	8.2046063228845	21.1289464375004	26.4592775691608	23.4761596728113	44.146443009724	24.6444574257675	91.4979008693145	0.07175	0.216	0.377	0.50025	0.520007020555903	0.44632662346606	0.498025166006398	0.418500188024206	0.432585835202848	0.417482605831528	0.270340080695733	0.208258905246866	0.100139763354395	0.00718651679525813	0.0658619391746438	0.0471666666666667	0.176833333333333	0.312666666666667	0.449666666666667	0.390443273855731	0.357381083715442
306	3.06805869503532e-12	3.92249898099009e-13	6.77142886217236e-13	1.69702719262401e-12	0.775947897603486	0.145463916336836	0.00238273818791386	0.000952397664946388	7.83137340681474e-06	1.47008441675223e-10	1.2207395711875e-06	1.74030322852116e-11	1.14482613994451e-11	4.79350774941495e-11	2.73004447550492e-10	7.66063852467776e-10	59.8841872217963	80.5466423153339	88.6673504278733	88.7483496037748	0.0809991759015247	8.20170728844096	28.8641623819785	10.9178949857724	19.9786001883949	41.0682052313605	23.5442457847585	83.2887267243229	0.07	0.22625	0.3785	0.49525	0.487671836634648	0.603490202257833	0.525921736652257	0.443531054503473	0.435197331394916	0.371891602023461	0.435841451419085	0.358611877430475	0.315935832848386	0.0519189984026744	0.254804972311514	0.0538333333333333	0.189333333333333	0.316333333333333	0.445833333333333	0.388952250044434	0.429397701700065
307	1.9857310032009e-08	2.03531896673633e-09	2.33660272393216e-08	4.98695798632739e-08	0.759116643717448	0.740117925390067	0.0212683745057919	1.63069375820206e-07	0.00103767540720883	0.000615447667402419	0.000551144964105709	1.33728935258422e-05	2.14383654435098e-07	6.26014812828871e-07	2.73093467767399e-06	4.99801481958068e-06	41.634803040557	61.3222954803787	63.9674591225557	64.0614878245178	0.0940287019620882	2.73919234413916	22.4266847839608	27.4278086422164	10.7591051898016	11.7286637514917	11.9341422792095	49.7209258265188	0.0765	0.2155	0.353	0.4835	0.483437473893306	0.525203155518954	0.449525257046269	0.42621523461945	0.413777987728547	0.410393235026971	0.339024615122799	0.241458855555237	0.236027283877936	0.0891766063652106	0.319765206177279	0.0506666666666667	0.188666666666667	0.32	0.448333333333333	0.379681680109964	0.390480172522435
308	2.37280180342973e-07	8.74543940755405e-09	4.36286543142791e-10	7.69983321807222e-10	0.399079687714226	0.00607096328092756	8.32091358639985e-05	0.000175174841319166	0.0040584230340233	1.47256376899386e-06	0.000512675706730013	2.30022257146251e-07	1.81503324302272e-06	6.94655098373043e-06	1.32346218247507e-05	3.931564687603e-05	36.4188505116763	57.9732883744	73.549087421663	74.2601849861821	0.71109756451915	16.2868966117821	37.8413344745059	14.0802358649707	8.2574887395258	23.1834871984374	12.0689862576983	60.2325004963188	0.0685	0.20775	0.3585	0.49625	0.474825281725705	0.57332476828158	0.601542172951827	0.429720669019746	0.441011581823507	0.443504957349632	0.318302126624292	0.506950738337299	0.237683689932567	0.0130367948735991	0.170565794600258	0.0505	0.1845	0.312166666666667	0.460833333333333	0.425325758473021	0.429007189367037
309	1.25448945089883e-15	2.48959390778506e-13	1.31571622668571e-11	5.18610926382036e-12	0.0371017184681238	0.468867593411762	0.513777135798782	1.34316961837271e-11	1.82873158970971e-07	1.22600936756847e-05	2.71691898922469e-07	1.82969724552336e-12	1.17002265917231e-13	5.98393355083868e-13	4.32062321107249e-13	1.81420311858642e-12	75.9499345857839	81.5525863286821	81.7897597956617	86.1354962216428	4.34573642598116	4.58290989296074	10.1855616358589	45.7504723310958	27.2061803530923	19.1223471409321	26.4411393338887	88.572690750343	0.0755	0.22525	0.36175	0.492	0.499964549778064	0.52269239015576	0.498110252816437	0.441817937764454	0.453782229343015	0.404146680795296	0.317590487759062	0.230599417494549	0.275721635626406	0.102137285933595	0.274420656675148	0.0433333333333333	0.1825	0.3195	0.439666666666667	0.444836446186397	0.406540670721001
310	1.31464809037637e-11	1.90290529447918e-12	3.25893820490478e-11	3.70632204948651e-11	0.175716940125892	0.485141522246868	0.0103292574407027	0.000506587998253298	5.40247543345776e-10	2.8639940856166e-05	3.3219401157121e-06	1.08014309871498e-11	1.14902334631921e-09	6.00246613125061e-09	1.8682706841553e-08	6.68561144170113e-08	56.8742471798832	77.0417353318844	79.6690826387567	81.5025636365826	1.83348099782597	4.46082830469823	24.6283164566994	12.0912573695368	38.5261568551123	17.506019968012	21.621004074681	84.412225611854	0.069	0.23025	0.34925	0.4905	0.524591131855354	0.437641647417216	0.537779841529203	0.451072199939246	0.420351316979029	0.386043833718479	0.247985233079428	0.294805270635607	0.246443829914322	0.0676756771734676	0.297516322263377	0.0521666666666667	0.179333333333333	0.309166666666667	0.443166666666667	0.509467295336468	0.306312878453547
311	1.93672470344962e-17	8.57330091805403e-17	2.25126016199726e-15	5.9305488875974e-15	0.731412852239468	0.732639484938379	0.0991873708553931	3.44536792120291e-10	3.66358490820188e-07	1.03882283862544e-07	1.62848844124297e-10	1.55747927698154e-14	3.66924160859431e-12	3.50669015885845e-12	3.90721630813551e-11	6.12285350252914e-11	84.499888553546	99.0163896249651	101.686508260384	101.804326578043	0.11781831765984	2.78793695307832	17.3044380244974	39.4043036179673	25.8638920298035	28.3002553000406	40.8682086215049	99.5940999870323	0.078	0.22	0.365	0.514	0.453475394840721	0.545733050739569	0.518561653861134	0.391554240859909	0.462211606185007	0.456000114368029	0.258369587260454	0.207719139780431	0.27714907313295	0.00926508831898429	0.127515530063247	0.0473333333333333	0.178666666666667	0.313666666666667	0.448833333333333	0.386946394989393	0.404876324074028
312	2.75885041100077e-13	8.83520470378619e-13	2.61900471391493e-12	6.02554796053167e-12	0.623242512784528	0.217899927273259	0.0341329828988932	3.44436283387952e-06	4.02971189802191e-07	3.90729274824473e-10	2.46847167752683e-05	1.59757533726579e-12	7.35059215152629e-10	1.66569416503369e-10	5.01681061984747e-10	4.74384060795325e-10	64.8563834836023	78.7465589549611	85.5422653873247	85.7836018503585	0.241336463033804	7.03704289539746	20.9272183667563	21.5515940221521	25.6800509497261	39.1586452716456	17.7886827483053	88.8892395598527	0.06875	0.231	0.37475	0.5015	0.460914367546054	0.48820393877921	0.562308648227601	0.442664751053967	0.424682167932795	0.456666310080755	0.309184482602216	0.326546105273116	0.192538110789397	0.0876087625272218	0.207198312777515	0.0468333333333333	0.189	0.314166666666667	0.4585	0.363730901345917	0.413648041362406
313	1.19013042918964e-06	9.10629486157486e-07	3.56823031193694e-08	7.84017490921242e-08	0.961384958082982	0.00729303192108898	0.00162729196511751	8.9587630964335e-07	0.0113868519019714	0.000928131604811193	0.0176958659820388	2.73286812331243e-07	3.57798686069045e-06	1.2524663263679e-05	2.83116772495687e-05	5.9411422693553e-05	33.0077392614548	47.0866072086792	62.9318276074773	62.93417168616	0.00234407868265407	15.8475644774808	29.9264324247051	24.1398386179708	6.40392236152911	10.9657143594359	5.62601001148141	59.7971460533037	0.07075	0.20475	0.35275	0.484	0.466787557634175	0.492278983469658	0.506951689351881	0.488772734664174	0.439210930562559	0.434132604717514	0.330501561488119	0.301331000937142	0.172779455748484	0.147999566277204	0.324691567089753	0.0473333333333333	0.184333333333333	0.320833333333333	0.459833333333333	0.399955123711423	0.388232099072553
314	4.8440416959367e-08	8.58694214087804e-09	8.38247716116331e-09	1.61041766993849e-08	0.528380715938957	0.11550341638607	0.00444640385949878	2.81894321421245e-06	0.00165697418413743	3.75573432940177e-05	0.00024699613196522	2.5261106126195e-07	4.41127560666307e-06	1.39763860576148e-05	2.29619511147144e-05	1.33978022651765e-05	39.7636194866791	58.0154728971393	66.4607111281002	66.8582159042635	0.39750477616326	8.84274300712423	27.0945964175844	21.9360103412318	9.89534460968935	16.9910041508792	13.434824178752	59.9959710683506	0.07275	0.21525	0.35775	0.489	0.548966116017115	0.566612611205702	0.468713703731829	0.462907340901989	0.449981740909302	0.429734166197916	0.344506001692667	0.294954740105598	0.311052528019876	0.10512061952764	0.283811860992265	0.05	0.1895	0.318	0.451666666666667	0.465345719297387	0.428139891745791
315	8.41743102009883e-13	2.67220942627603e-11	8.66013031128901e-10	1.13250247997031e-09	0.234590128953784	0.822019373023981	0.462362949964171	4.63876073780874e-06	8.36880205510498e-07	5.95331877412248e-10	0.000103201844636761	6.33013318137562e-09	1.83328240779004e-09	9.50680270839675e-09	2.48900252331328e-08	8.63613774856973e-08	62.5553548430617	71.1378307452542	71.9168196757382	73.3296317763961	1.4128121006579	2.19180103114195	10.7742769333345	20.9809370617704	24.2710371864214	38.3366756883242	15.0772083289212	69.1490193218937	0.073	0.228	0.36975	0.49825	0.498740776996245	0.48922125852879	0.419841611453541	0.427600566608201	0.377186865555959	0.407082098330949	0.273658513194531	0.208731304852567	0.175079010538541	-0.00277398483666125	0.231487927947762	0.0506666666666667	0.187333333333333	0.31	0.458666666666667	0.42926668384235	0.356411103880883
316	4.53926237055081e-11	2.02398011853144e-11	1.95427229114444e-11	1.91718361076295e-11	0.138500124823135	0.0457610266668382	0.00247839443013516	6.06194647192048e-08	2.77807068465296e-06	5.47950868377274e-06	0.000236766600100863	9.04369848744329e-11	3.29817629163824e-09	8.10084719017556e-10	1.44636454758891e-08	3.93313369029405e-09	54.3066748058336	71.7612538789544	80.8658541478799	83.0603988831936	2.19454473531368	11.2991450042391	28.7537240773599	29.3435013895032	21.9640403026988	20.6619165116717	13.5141876597263	79.3859352005471	0.07625	0.21575	0.35225	0.48375	0.561039185505482	0.433077588334841	0.466498684451148	0.386415597455943	0.380510935404489	0.390983856897541	0.269575860008674	0.234634909380798	0.347074202427542	0.0229194631914732	0.465762923301244	0.0496666666666667	0.177833333333333	0.308666666666667	0.446333333333333	0.4040829883541	0.37869501661039
317	7.41960978577529e-10	1.59382333740347e-09	4.33247898983404e-08	5.42023835024917e-08	0.236996300782741	0.852894191689791	0.166895574628945	0.00220592275458283	5.49228623363602e-05	0.000361700611754877	3.91014824964696e-09	4.64312773611244e-08	1.14290554408438e-08	5.38274462705736e-08	6.08756542978555e-08	1.91931341313683e-07	48.5011466501383	61.8814389737163	62.4558779689178	63.8542502096388	1.39837224072107	1.97281123592256	15.3531035595006	9.36977766138898	16.2701334185003	12.72033686129	34.6679579041429	64.239060763092	0.06575	0.21475	0.35575	0.507	0.481874796434045	0.492438158912817	0.529543360579579	0.405500414404615	0.456890914116108	0.407022340410065	0.277598865480719	0.352776357865623	0.160269278734365	0.0162907213012145	0.378682500471443	0.0511666666666667	0.182	0.321333333333333	0.447	0.390738852728363	0.390451047709858
318	5.94226773098318e-09	6.70176421704176e-09	3.89209357669046e-09	5.79812087893714e-09	0.305654120645232	0.0559894504512427	0.00851206769837491	7.22002950519198e-06	4.01123515789952e-05	3.89547567577923e-05	4.0920314680988e-05	2.99807597041128e-06	6.65995218041075e-07	1.06659145683272e-06	3.69865087701934e-06	2.05365999556198e-06	44.1602957023715	58.5867401563155	68.314178007	69.3635397861144	1.04936177911441	10.7767996297989	25.2032440837429	20.1340371817605	16.8660654846044	16.9216494701941	16.8282170866969	53.6562021102794	0.06875	0.21625	0.35475	0.48575	0.475697044441809	0.51535364077298	0.512104043023659	0.415909529548883	0.451461832936055	0.394293721304818	0.331362385786049	0.312799637648703	0.381337727655021	0.144149798914237	0.473357857543622	0.0475	0.182833333333333	0.315166666666667	0.444	0.355926130734214	0.421030455822869
319	4.34941038933335e-13	9.19732342704703e-12	2.80856205093017e-11	6.34372160486132e-11	0.645905683747746	0.243849300416821	0.12997555561185	2.6254296201347e-10	1.18856209822019e-05	6.38130238152898e-07	0.000310469884994318	5.9998033311554e-11	4.17771190822145e-11	2.34756684377527e-10	4.10176315148928e-10	1.37066057379002e-09	63.9176499398236	73.5276210700904	80.0174511777077	80.2285523480678	0.211101170360052	6.70093127797736	16.3109024082441	39.9350978434986	19.1815567908379	24.7934779008938	13.0061483589307	80.3608542797426	0.07675	0.2205	0.35475	0.4765	0.456753054769038	0.449762857482057	0.527112722431108	0.4377389702694	0.428229402647054	0.427876053305645	0.178226388321387	0.234748750832762	0.146451634431811	0.149234538970839	0.197445033885687	0.0461666666666667	0.184666666666667	0.307	0.439833333333333	0.446528296221106	0.36966649409995
320	7.29534787811034e-09	3.63420776758592e-11	2.36711064505024e-09	3.44933723401913e-09	0.290014907397582	0.999289232409261	0.00476028503211699	0.000340240624201457	8.60331286519373e-07	1.82625986908047e-06	0.000988111567328534	3.03086309435007e-07	4.90391064878313e-07	8.19702483370124e-08	7.40545044217763e-06	1.0436059510669e-06	43.7313308561424	70.4471311649031	69.5102423210046	70.62979447408	1.11955215307535	0.18266330917686	26.8984636179375	12.8347516060376	24.2178074645399	22.7696624667678	10.849711376879	59.5353267161267	0.06725	0.22275	0.36325	0.49625	0.58867291388497	0.468723304199003	0.490825187565731	0.450081029064923	0.443005913153926	0.38794153924615	0.254616545507883	0.281238411159351	0.224366677068007	0.0268364386920255	0.213663454932448	0.0501666666666667	0.1825	0.317166666666667	0.462666666666667	0.36602765271797	0.357771064167885
321	1.26281389726791e-07	5.15067041175296e-08	5.00225667736166e-07	4.35811431691419e-07	0.135236001838523	0.446711015026374	0.0347877485019095	0.00447223159852005	0.00175998365545387	0.000140290543124679	4.75867905921042e-07	3.16138955714633e-05	3.65396572629421e-07	1.67394801758308e-06	1.9351254434444e-06	4.89097614283343e-06	37.748348564659	53.860808452795	56.3828598581749	58.6142057391189	2.23134588094399	4.75339728632389	20.86585717446	8.08138244067504	9.78440297005	14.4982401421166	25.3592382845491	47.4127261548612	0.068	0.2165	0.36375	0.505	0.497897186870707	0.503061856608991	0.502396964124368	0.428289635055377	0.449456436702842	0.416851644782315	0.215213437952351	0.295392858900944	0.25613690284755	0.0992380530572732	0.446661628505487	0.0541666666666667	0.190833333333333	0.326833333333333	0.453666666666667	0.406797006718802	0.396661082791626
322	2.49059259896773e-16	5.9373866590851e-16	4.42433482785733e-14	4.46017053728277e-14	0.133149327573823	0.795658806035813	0.083673556168161	5.35600316607856e-10	1.2889624167799e-10	4.92586025803224e-07	4.68898318581448e-06	5.52175898037107e-14	1.61521174114326e-14	6.41000639485301e-15	1.5566549086612e-13	5.68513069394982e-14	79.2668639799595	94.8058157248597	94.922268272785	97.177665010684	2.25539673789899	2.37184928582428	17.9108010307245	38.5430180030598	41.3252029209307	25.2926349999525	20.9603068330798	96.6862280509204	0.07425	0.236	0.3725	0.5015	0.515205301381327	0.490253698053331	0.560957976794573	0.437862041403925	0.436868460077333	0.414353102849773	0.242066635416158	0.348772552594438	0.275158967254268	-0.0123457129049308	0.33892677607533	0.0446666666666667	0.182833333333333	0.323666666666667	0.454833333333333	0.36529878630322	0.382095971532782
323	4.84195908282683e-09	4.19310917378437e-10	7.9702052329995e-09	1.65864215330308e-08	0.652564699756419	0.867818254605087	0.0228888594138813	0.000347698568839401	2.21680489083734e-05	2.34878924579327e-05	1.16657827177876e-06	4.8611530443523e-10	2.66123831939128e-07	1.19715685344634e-06	4.39583537372302e-06	7.7418924631896e-06	44.5882972520776	64.9230013687556	66.5828688274778	66.7855507863569	0.202681958879111	1.86254941760126	22.1972535342793	12.7941842235023	17.9933287957865	17.8832529935517	23.631570111238	75.3664840766592	0.06875	0.214	0.3545	0.494	0.504955369543956	0.532441496250628	0.504145102261525	0.448024944682692	0.397423955831086	0.439723937081343	0.311800147838455	0.295087216865334	0.209377815975966	-0.00182994073514357	0.180220061620998	0.0515	0.179666666666667	0.313833333333333	0.4445	0.3845562951187	0.377435691998295
324	6.23264803141298e-10	5.23851277178257e-08	6.45685093468508e-07	7.97401159659714e-07	0.248253130947376	0.661161917286872	0.694425667875301	1.94045961083103e-06	7.00367571225926e-05	2.15663853600335e-07	0.00106674962628599	1.09957493430549e-07	3.87598276934363e-07	6.08424929832266e-07	1.61251208697272e-06	3.31346707273253e-06	48.8641204686573	53.8213583895777	55.7404866200595	57.0735941815365	1.33310756147694	3.25223579195881	8.20947371287912	22.6531092072537	15.8098552539614	26.8873680369215	10.707970778587	62.0882345614047	0.06875	0.221	0.368	0.4875	0.495877249442684	0.464901477391264	0.489148501372932	0.41111381898831	0.437143471933353	0.382296021816474	0.221096526672371	0.242120332014983	0.10563355647131	0.0122910715841136	0.148595829155992	0.0463333333333333	0.188333333333333	0.317833333333333	0.454166666666667	0.437164428421837	0.414680585792341
325	1.72522206191658e-10	4.31333737501129e-11	3.71083759030642e-10	6.78320893556141e-10	0.426664124255973	0.479423163672562	0.0175037059234979	1.17332375973874e-07	0.00591767856861018	6.56669677507299e-06	6.15515960543768e-06	3.17594137039055e-08	4.31422360962669e-07	1.3155457533691e-06	2.95887293074426e-06	8.23624557174756e-06	51.5353814945993	70.0619449641745	73.933499414481	74.5653860575403	0.631886643059261	4.50344109336584	23.030004562941	28.0646032607392	7.57520084470525	20.3154852710795	20.439335035906	65.1811956667912	0.075	0.21075	0.35825	0.4865	0.425612931847321	0.496168564920678	0.571568280368969	0.423272955330667	0.436329248262434	0.43058388931912	0.219877812709769	0.281437382289544	0.223420824051603	0.0378020314991627	0.259014045598699	0.0491666666666667	0.188333333333333	0.314833333333333	0.4405	0.440364126830243	0.267775907133638
326	2.56528699376011e-09	5.02284466203108e-13	6.74231554615547e-11	6.58216727842629e-11	0.139957593198829	0.999615775703888	0.000332158576320634	8.51774759711291e-05	3.55769752624013e-05	1.28714762461199e-06	1.58471475384322e-05	1.88999076404161e-09	1.65450025372441e-07	8.28980807068416e-08	1.17400602843741e-06	7.04089328983435e-07	45.914951794708	79.9989496900234	77.9625230432066	80.1409483910247	2.17842534781812	0.141998701001285	34.2259965963167	15.4397539924894	17.0938687063372	23.4423317060428	18.6327881858033	72.0907190605267	0.0665	0.2195	0.356	0.5	0.580939992863881	0.521309258047037	0.526304637595245	0.442920460004813	0.432800895221543	0.43117925304334	0.354580802260708	0.284536053861921	0.249964445848619	0.0373782185137889	0.200542147028209	0.048	0.185666666666667	0.3095	0.456	0.394528588785668	0.275885780108765
327	1.06622103118931e-06	1.28009073532438e-08	2.03615317921288e-08	4.3799583418634e-08	0.77642251115395	0.19991692119355	0.00104534278173423	0.000260560353189237	5.01048371713463e-05	0.00115951421627892	0.000260279263031044	1.97291819524727e-07	1.15263669501724e-05	6.33951123818033e-06	3.85677972104003e-05	4.43885434236744e-06	33.2409001414781	57.0935229624229	64.3033671422963	64.3840141516994	0.0806470094030374	7.29049118927651	31.1431140102213	13.3345512085152	16.4441395054291	10.5537687986325	13.3365752620593	60.6195682828475	0.072	0.22025	0.34975	0.483	0.568074096807041	0.535419098943886	0.408987455443295	0.439682108934112	0.429166529149975	0.422078042935337	0.356960587980101	0.172060294614092	0.211889948449271	0.0124349730756417	0.221584924655925	0.054	0.187	0.3185	0.445833333333333	0.41536445713269	0.375019798871711
328	2.70027653110117e-09	3.10985305835582e-11	5.91025999357438e-12	1.42882647359328e-11	0.751752057064431	0.0237915057919591	7.99059370209892e-05	8.64945748975756e-06	2.20794271569339e-05	2.24085204088338e-06	0.000247428904461776	4.51941769129737e-09	3.2164144385928e-07	2.27727211916531e-08	1.52116489385038e-06	1.9480637522363e-07	45.8079112037012	70.7972376606413	83.6534980060387	83.7535626629178	0.100064656879113	12.9563250022766	37.9456514592166	19.7886544160301	18.0009541733471	22.3766214253992	13.4315400708547	69.9716081131281	0.06875	0.2165	0.3625	0.49	0.494092067384133	0.560792553638459	0.486646450043775	0.462031064100999	0.411314405544828	0.433397864299578	0.403024899657842	0.303086207210024	0.262073983867246	0.141660608064404	0.298051076481297	0.0476666666666667	0.182	0.316833333333333	0.452666666666667	0.354557568658027	0.360243747795744
329	5.04612749671417e-11	1.20782560902544e-11	2.62087353451559e-10	5.73750836693339e-10	0.64673914526372	0.842153055724513	0.0346249941804663	5.53111000184077e-08	9.61431741995055e-06	6.60482774616986e-06	4.56526972143518e-05	7.70602831913827e-11	5.139445368731e-09	1.01228509059624e-08	3.57044523561631e-08	3.03228190370584e-08	54.0871488730554	72.9179361184797	74.7581226893162	74.9681587451778	0.210036055861565	2.05022262669809	20.8810098721224	29.5211056752569	19.5865595592313	20.3044070419382	16.6205905619172	79.7664877309169	0.0745	0.215	0.356	0.487	0.525495727983223	0.531044761840811	0.522502332022464	0.429422527502543	0.399343146470884	0.420953383820892	0.257413549183031	0.268683782071854	0.277468274142467	-0.0146506526018124	0.120420334967912	0.0481666666666667	0.179166666666667	0.312666666666667	0.4455	0.414048273920498	0.350585909998988
330	1.96413983894966e-06	2.06242309363421e-07	1.23908839424711e-06	1.93216100760551e-06	0.40120390213183	0.522673099226473	0.0185421164543715	0.000155029489136518	3.88975803471494e-05	0.00021783870742019	0.0115237880172875	1.39606389889519e-05	4.99831726993255e-06	3.83102612204915e-06	4.80558167328893e-06	4.00050908986475e-06	31.9440447928428	50.6083135667577	54.0916362414428	54.7963512554416	0.704715013998793	4.18803768868383	22.8523064625988	14.3101164275795	16.9244377621726	13.6705967037142	6.38270173818455	49.6063515918601	0.0675	0.214	0.35275	0.48825	0.509926054418955	0.542225529974962	0.464419923545178	0.442301795402472	0.429296893871927	0.464036978488976	0.306175898176989	0.282325093792504	0.28813596180214	0.0767143098435264	0.351061580985822	0.0495	0.180666666666667	0.317166666666667	0.4625	0.354817663519316	0.437856510261592
331	8.37690944448307e-10	8.32196370842112e-08	1.7324225004622e-06	6.21595786665748e-07	0.0344713939491585	0.419519117815286	0.579361719651233	5.82757553004726e-07	0.00187064037925779	0.000267556641873615	1.28776250778478e-06	2.11142183972621e-06	9.06009998324778e-07	3.68706777271799e-06	3.72998920395077e-06	1.05805581160357e-05	48.2484071025392	52.7397640461568	53.2388659080389	57.7100351835397	4.47116927550087	4.97027113738295	9.46162808100053	24.9684637917217	9.67232888371109	13.2848695808989	23.4414129153629	54.5666411638959	0.073	0.216	0.3495	0.4995	0.423397257305843	0.457747067418774	0.425233527484679	0.386158214902619	0.447307371986457	0.408320403200952	0.222545552144152	0.219581818306001	-0.00716231968495338	0.0800808173650115	0.294342897657471	0.0488333333333333	0.1905	0.3145	0.450166666666667	0.418171822428057	0.462294412890236
332	7.06553388873457e-11	4.52542044193314e-10	2.49097575610755e-09	3.19235213002446e-09	0.231698238663699	0.299623518270412	0.0958034185501067	4.08420323185357e-05	2.21289486095228e-07	2.16194908362609e-07	2.72357433357647e-05	4.56170000984491e-08	2.69159145691507e-08	2.76481067835812e-08	1.67560728880078e-08	2.07132834322416e-08	53.3888781586356	64.7497918832014	69.3877503969052	70.8181561017191	1.43040570481389	6.06836421851767	17.4292779430834	16.8318511439211	26.8376015758331	26.8826148401131	17.6016116550763	64.2830222122272	0.0705	0.23125	0.36575	0.49575	0.543334383255883	0.530362591159565	0.479580721391651	0.427272330597109	0.433998088373969	0.410346252748885	0.29372305692368	0.292998063499463	0.215762553970528	0.0389485097476018	0.25141552579859	0.0506666666666667	0.188333333333333	0.315666666666667	0.453	0.404247234578724	0.437583802821463
333	9.47031910152709e-15	3.72562734764566e-14	6.55532154539509e-13	1.679082581016e-12	0.860080089795149	0.695225472324534	0.108600376651113	4.12155780145217e-08	0.00546061862401775	2.01446339413741e-07	4.58976955838569e-10	2.55858301336688e-13	1.30484492371692e-11	7.50360601976709e-11	1.85537374888005e-10	7.02115119202087e-10	71.7975852449817	85.7422765802185	88.7420807975577	88.7731526911812	0.031071893623448	3.03087611096271	16.9755674461994	30.0913960318712	7.72020530388727	27.0191827874551	38.844364932258	93.1458089842261	0.07025	0.20975	0.36	0.5075	0.53617931208043	0.482872863282868	0.508624638557582	0.452483536493308	0.409503033086318	0.395098815641815	0.287886632464382	0.360778740090751	0.222094164132257	0.00487672645709093	0.295792464242155	0.0445	0.187166666666667	0.31	0.444	0.465498999824896	0.402917225385533
334	1.5465370127091e-08	8.7050812911581e-09	1.61587866712511e-08	2.76844723002178e-09	0.0120891916308944	0.0217443994556693	0.00226518862652734	0.00292837875685371	0.00481791517321422	7.99200890639209e-06	1.46158718292822e-07	4.87716466090791e-07	2.65355683721656e-08	1.30210451488199e-07	9.7527050202518e-08	2.95390159548913e-07	42.1586063179348	57.9839572370547	64.8667553025734	71.1644965635933	6.29774126101984	13.1805393265386	29.0058902456585	8.85156388450105	7.94654937696396	19.9397781604548	27.6395608305593	58.3280698639651	0.067	0.212	0.363	0.50475	0.431772436417752	0.507957618032577	0.532880416632799	0.46128931761393	0.411870065294049	0.407599333907139	0.273605617250962	0.33638854892974	0.301532032789436	0.0591503427223605	0.575078248504656	0.0526666666666667	0.189	0.319833333333333	0.451166666666667	0.414693414376458	0.311394452986725
335	4.31680860697859e-08	1.47155579644803e-07	3.35060411523048e-07	6.79244061111141e-07	0.756924055534912	0.298434214417971	0.094510791820041	0.00027890180100112	3.98036457570512e-05	0.000292621606787435	5.1477505809623e-06	1.18630655585683e-07	3.84779661774672e-06	4.53146855547805e-06	1.03188227737648e-05	1.45132185502062e-05	40.0056422627604	51.4028003420171	57.3878143532565	57.4836185669556	0.0958042136990116	6.08081822493841	17.4779763041952	13.2070245543136	16.880729287388	13.1170425146483	20.7815123394921	61.8979803889996	0.07	0.21875	0.35475	0.49175	0.552004957772924	0.463110383337208	0.451908409481444	0.403104058353434	0.408618362623923	0.388530902687827	0.302898082174688	0.193495184380012	0.169661001652331	-0.0136480827244194	0.157394171697766	0.0523333333333333	0.185166666666667	0.319833333333333	0.445333333333333	0.405919702430658	0.424071830625403
336	3.14983907252994e-09	1.71679911031373e-08	3.03506370747714e-09	2.89813494566088e-09	0.143469683482055	0.012021895370685	0.00752438413015674	8.9587630964335e-07	3.29282350660653e-06	2.04674346777183e-05	0.00365187938678755	1.54871219061558e-06	3.74133822171728e-08	6.74723870727569e-08	1.7836666662862e-07	1.48121382470831e-07	45.486422230686	56.4143219592806	68.912899663701	71.0532440209863	2.14034435728536	14.6389220617057	25.5668217903003	24.1398386179708	21.637890074373	18.1452963726606	8.44928024014916	55.3679360071674	0.07075	0.21725	0.3615	0.47875	0.557605797617499	0.485321188052659	0.423779961963105	0.43046734425295	0.437035519129609	0.405622754359536	0.294167655369656	0.201098285727863	0.105974944782318	0.0816181475239705	0.0699176741498518	0.0473333333333333	0.1795	0.320333333333333	0.449166666666667	0.416364324660056	0.419756142628629
337	3.25306939361128e-10	1.64968434395391e-08	9.7086271867631e-09	2.13778210307879e-08	0.81433898870169	0.0856801726121952	0.143266872505893	1.82976914867057e-06	6.13518660397896e-05	0.000358332929312109	3.88420724135242e-07	7.47342079181733e-08	3.28548221096114e-07	1.49291068092673e-06	2.27444036504489e-07	5.88849258617993e-07	50.2170267907204	56.5066668674626	66.1047034581206	66.1598496116785	0.055146153557871	9.65318274421588	15.9428228209581	22.7659732228585	16.0604573031414	12.7378314413145	25.7510247504742	63.0537674481418	0.067	0.214	0.3515	0.4945	0.492025021270379	0.505172837454495	0.453774696907792	0.443375996969094	0.449966044192366	0.444248347914194	0.204410762240463	0.23891142953927	0.248561287329253	0.032062364863278	0.127945328792261	0.0448333333333333	0.1815	0.317166666666667	0.442833333333333	0.473145145955354	0.428347699329972
338	1.04484750642652e-10	7.0599732565949e-13	8.97809582690052e-11	2.48146814000635e-11	0.0230760246754712	0.668094983945769	0.00165814887820794	0.00316809098895356	7.68794420745025e-07	3.75981404049429e-07	7.52161862514471e-07	1.69239344996394e-10	5.90739691025677e-09	2.82598917891449e-08	5.46931926366561e-08	1.40388510846915e-07	52.5768865424034	79.2442260718235	77.2885325109601	82.4513055648786	5.1627730539185	3.20707949305506	29.8744190224752	8.70804316344675	24.4345026252686	25.8138470827416	24.4766421116437	77.89280447504	0.06725	0.2285	0.37025	0.50125	0.527787346491439	0.486430211988211	0.604962080735296	0.437080931494867	0.412100753765801	0.393492779498241	0.291060444813406	0.35313185490655	0.319985735447097	0.046095125580787	0.387611495728678	0.053	0.187666666666667	0.321	0.450833333333333	0.411587027213282	0.439593658320738
339	1.62378584207643e-07	6.19845422446566e-06	1.7348447475466e-05	3.32080985887768e-05	0.923636970663723	0.4388241297899	0.524911621927038	0.000366892869851138	0.000263028299043483	0.00440178239143716	1.77141274867913e-06	1.01026810491396e-05	6.63538082979131e-06	2.35465729092878e-05	6.81185579936966e-05	0.00014355507241248	37.2186826804973	42.4642659316378	47.2704616923147	47.2796495750154	0.00918788270064397	4.81538364337757	10.0609668945181	12.6936832360871	13.3168741144837	8.11016071742415	22.8282650016281	50.4659300208176	0.06925	0.21525	0.34875	0.496	0.503145791187717	0.467837430219792	0.534417888388574	0.407905136145725	0.421585324668981	0.416853058675467	0.263693350265751	0.326803605787227	0.287447955961489	0.0266811469800148	0.410180653448245	0.052	0.1855	0.321333333333333	0.447333333333333	0.42154221756361	0.400208555836415
340	3.78054733957583e-14	3.73369374007249e-14	8.69493217572145e-14	1.10121522934335e-13	0.190214543253794	0.0956341171668531	0.00617611569275646	1.15322633437303e-06	4.02934442839495e-05	1.54672538117578e-08	1.22728186357877e-09	1.45642593632956e-13	8.0536984478001e-12	4.72661926946018e-11	2.1093511858427e-10	8.27007894697182e-10	68.9503101980808	85.7375178534639	93.3788498911599	95.094805013221	1.71595512206113	9.35728715975711	26.1444948151402	23.6537222278066	16.8575161224271	31.9937106359466	36.9255326116272	94.4491506464265	0.0735	0.2205	0.378	0.50725	0.463273820048161	0.557063319594768	0.502978792984494	0.449525508726444	0.440871243227512	0.408088136664895	0.376662479698694	0.371625015606776	0.0919757108163964	-0.00615649729261435	0.265025510108761	0.0498333333333333	0.186833333333333	0.323	0.445333333333333	0.354273105312817	0.397286019821648
341	1.20033262464825e-11	5.83411025209915e-17	3.15241257472462e-15	8.02108281749061e-15	0.663759896222975	0.938816587125325	7.11838124979598e-06	6.79938337472692e-08	2.92208294409825e-08	0.025401771933226	2.35041499422348e-05	4.51836922912078e-13	6.15374312063004e-11	5.66598323285951e-11	4.84302343747695e-10	4.35515664449173e-10	57.0625752315973	99.852082432335	100.924857308601	101.113845713458	0.18898840485781	1.26176328112342	44.0512704818611	29.1210601289731	30.7585843077613	4.99628592233057	17.8819362093327	91.8275244851709	0.07675	0.2315	0.33925	0.49475	0.542237390161687	0.48237597508999	0.638962233492625	0.403448693412538	0.444281356442395	0.458879901171632	0.310272325433648	0.448464064390831	0.458083016886663	0.0506125316193554	0.450092399912952	0.0501666666666667	0.185666666666667	0.317833333333333	0.451666666666667	0.379867081868279	0.362013390590299
342	2.2480303707974e-07	8.37719071724984e-09	4.4654209526687e-09	8.9242818939508e-09	0.568365843708563	0.0688215797373953	0.000828596225541911	0.000145612522765579	0.00112931721315645	0.000139459339669068	1.55948872879602e-05	5.72985142109294e-10	7.2939260356656e-06	2.35430562214541e-05	3.15664922495912e-05	2.4106431143791e-05	36.532808132004	58.0725048584209	67.982938461646	68.3083629065441	0.32542444489809	10.2358580481232	31.7755547745401	14.4281094987609	10.6025512953183	14.5094346848873	18.6633818405808	74.9713696751546	0.067	0.216	0.35675	0.4925	0.509768401798118	0.564953310445419	0.500049469967582	0.442230658880373	0.413886590751142	0.436618422482961	0.402638725872184	0.437507356236611	0.238116508876054	0.0682818507628539	0.434609562370422	0.049	0.189333333333333	0.32	0.4485	0.374830990365242	0.359748212812595
343	4.27699798789444e-07	3.62913527057295e-07	2.50384723930696e-06	2.7665593040314e-06	0.210542280499132	0.467693641332083	0.0668779687970991	0.0224555681404499	4.01094017344769e-05	8.2176989665087e-06	7.8124307170401e-05	1.10935158286228e-05	2.10407136678121e-06	7.64731686639323e-06	8.63776614299472e-06	2.50835401132919e-05	35.1746482857197	49.2734610305852	52.2975826920665	53.8652762561032	1.56769356403674	4.59181522551808	18.6906279703835	5.21013677135306	16.8662050673029	19.8865372493401	15.6031506218187	50.2177530723217	0.06825	0.22175	0.35675	0.49425	0.49640105508513	0.589989829227279	0.471263839491553	0.42511544365116	0.438249102915543	0.426357938044929	0.360580975202537	0.322712588937477	0.220409986446575	0.0300780449367269	0.331690056273682	0.057	0.188	0.313833333333333	0.454	0.431048520409304	0.407671839915966
344	7.68531530463502e-07	4.78470333664632e-09	8.59177005891167e-08	9.68860205973859e-08	0.20104989831132	0.693345839883573	0.00274104495994526	6.55144657918141e-05	6.20517827585263e-05	0.000221225124312399	0.00135013568177598	4.77799137293051e-08	4.03373069280159e-06	3.53968560336883e-07	4.78855246725134e-05	3.66147572131554e-06	33.9346798127444	59.3620030738821	60.7703404633212	62.4050717046048	1.63473124128359	3.0430686307227	28.4703918918603	15.9361768784775	16.0389780321002	13.6416314719336	10.2726932801033	64.1679039520641	0.07225	0.22425	0.351	0.492	0.585175150528779	0.514838153377878	0.564060077814616	0.440027719801069	0.442590912749714	0.454586438159247	0.31072297889391	0.35265412281446	0.293006493914804	0.085774642691076	0.162555873583657	0.0526666666666667	0.191166666666667	0.3155	0.459333333333333	0.409213012544292	0.412851665014934
345	1.16633696597364e-12	1.31727425813861e-14	2.44782800813492e-14	4.84120053110391e-14	0.397004468846187	0.110585773171337	0.00023793511777094	5.48092896370001e-06	4.40245056375572e-06	6.50339351803991e-07	1.43473513754843e-08	9.99627247310951e-15	6.46541788969849e-10	3.18349965579798e-09	1.2242979487333e-09	4.55575037893245e-09	61.8820898688573	88.0269320743828	96.2716433314199	96.9890239234592	0.717380592039262	8.96209184907639	35.1069340546019	20.6614202955579	21.0811173086386	24.756948261851	32.1397244256768	100.610039570092	0.074	0.228	0.36525	0.50225	0.53614932808647	0.526305005701657	0.423082129302097	0.409210330516498	0.444867202983112	0.410079768429653	0.316984405383998	0.281541261308716	0.192428757194492	0.0631450612365791	0.242264832045574	0.0516666666666667	0.19	0.317166666666667	0.4445	0.406610830997039	0.30081603381626
346	1.05149747524899e-10	1.19949635653988e-09	2.81482574060688e-09	4.54232057357595e-10	0.0111871160841899	0.0233894818177647	0.0178731562968398	1.53379537218809e-06	2.12797806030061e-07	0.000131943107751803	1.29456020910114e-05	1.4357036204787e-07	3.23446094984364e-09	6.91518141777919e-09	1.04893503017831e-08	1.26570816252022e-08	52.5637150741386	62.5305350461131	69.0940427941387	75.529392023338	6.43534922919935	12.9988569772249	22.9656769491994	23.1051474654978	26.9132247755133	14.6138239789925	19.0185177052281	61.4191913279854	0.071	0.2205	0.355	0.49275	0.512130028601173	0.503220200997233	0.4932781858931	0.40058340638681	0.454602002586369	0.39747374266157	0.337777970780852	0.27324615433268	0.293182385563466	0.0293851259009849	0.453868851541325	0.048	0.178333333333333	0.318166666666667	0.448333333333333	0.412610055351263	0.414357918884007
347	2.95316459222793e-14	3.32195655813605e-13	4.18048308979014e-12	6.91845615005061e-12	0.316969975977626	0.47391624266785	0.141105039096202	8.2596294980813e-11	4.1480720805464e-06	3.97423378453175e-07	1.35275191108673e-05	4.35262028612671e-11	9.00463188182707e-12	2.24497670179556e-11	1.82025371457555e-10	2.77191876197881e-10	69.4585692264591	80.9144986436004	84.457857026784	85.4592653445652	1.00140831778117	4.54476670096483	16.0006961181061	42.1953472499163	21.1951762128301	25.7068041685125	18.9346230496267	81.1218976327677	0.0745	0.2215	0.35875	0.4955	0.517213535589962	0.471459402792585	0.481199771542162	0.443822455274188	0.442932356906304	0.425380376291948	0.217689748854024	0.254736489436587	0.0889595267446304	0.0561299113202331	-0.00685843878170707	0.0436666666666667	0.183833333333333	0.31	0.451166666666667	0.406086032665861	0.430233724542771
348	8.64238479353581e-12	3.09065115395094e-13	7.60571265744895e-11	6.00967723924625e-11	0.101750571424518	1	0.0200223453378753	8.59759558396714e-06	2.22117809279855e-10	0.000378578445636812	0.000106453860020814	3.83167696123694e-11	1.45740044055547e-11	5.17478562247143e-11	2.43122808303333e-10	6.73059609662258e-10	57.7424773058447	81.0742097505208	77.6790634757635	80.3569518068398	2.67788833107625	-0.717257943681034	22.6144745009951	19.8001494086548	40.2617289420668	12.6350630364541	15.0186512292676	81.4238160649156	0.078	0.234	0.357	0.4965	0.514611035709995	0.521460877035107	0.484398617682581	0.416786489616236	0.386777066372203	0.356055418276302	0.255913402992558	0.249976262107107	0.286001699745521	0.0387586498091069	0.371723971295154	0.0555	0.181666666666667	0.322666666666667	0.457	0.405515539401575	0.366003845292158
349	4.87368710731469e-07	7.44201357468162e-10	4.91405979667103e-10	4.30701989126651e-10	0.122054327300267	0.03426413330885	2.65182221068009e-05	0.000197884419466721	1.63511286173388e-06	0.00035100400586372	0.025894636171091	2.51680170245895e-11	5.40226105960127e-07	5.11047993490297e-07	2.36909303807144e-06	8.4201748080287e-07	34.8985393601324	63.6185887295796	73.266321920979	75.6570812893769	2.39075936839799	12.0384925597973	40.7585419292445	13.8510662905983	22.9821654168536	12.776484224145	4.96304066019366	82.4179032608846	0.07275	0.22275	0.3495	0.473	0.518069818290906	0.503421221513922	0.615284827531916	0.415100453115279	0.459049493138963	0.404138468063439	0.297017536674824	0.290708684618587	0.430676249599496	0.0820252791888134	0.261049711134831	0.0543333333333333	0.1835	0.315166666666667	0.450333333333333	0.406414504903343	0.36396162606421
350	2.81294100853476e-17	1.59186714649672e-16	1.12007621824286e-14	6.10702800863568e-15	0.0548279930233947	0.539999982450544	0.0815428933935824	3.51721418048727e-11	8.14784785059466e-09	3.12562354549102e-06	6.98578367049968e-09	3.60034027256875e-16	5.8326746516941e-14	6.48565258216395e-14	6.73440914231448e-13	7.19515321762881e-13	83.7356757346643	97.6716288951429	98.049992256143	101.737301692221	3.68730943607807	4.06567279707815	18.0016259575568	43.8655730747096	33.2395009930115	21.7378547531371	33.5387618788955	108.181082278314	0.07925	0.22375	0.35925	0.504	0.520453702517569	0.50767809916147	0.523014043730686	0.410600286542062	0.434582382025922	0.405126982502875	0.300507313100593	0.354012799684886	0.184892347191247	0.0797766529485811	0.339949087900543	0.0468333333333333	0.176833333333333	0.314333333333333	0.445	0.412036339539991	0.371993795289361
351	3.84450259831957e-12	2.28990058761865e-13	3.03917539347902e-12	4.22388654319322e-12	0.233563708007499	0.430821762811431	0.0042880754300846	3.77962423127013e-06	0.00129019054549487	2.74050523874721e-09	1.21304118436135e-06	2.41690760743274e-09	4.36408925597256e-10	1.66208861609135e-10	1.89637785652216e-09	1.69223059549946e-09	59.4178607780559	81.7374586321748	85.1974589764577	86.6164854451781	1.4190264687204	4.87902681300329	27.1986246671222	21.3734843927978	10.3565076108916	35.3600519667416	23.5564182086127	71.4942892647492	0.06925	0.2085	0.36125	0.49325	0.511947873605645	0.4517830432118	0.422953269435306	0.459380261615706	0.4415864915874	0.433254220677494	0.226402480857884	0.243978280130739	0.121307294022404	0.13358220857308	0.258280083895433	0.0473333333333333	0.1825	0.304166666666667	0.443833333333333	0.323772338848355	0.392763278913689
352	1.43483579059095e-14	1.84130247393167e-14	1.64546534498391e-13	3.69836202643506e-13	0.541004198198767	0.415822662306712	0.0299330083100429	1.46314178859877e-06	3.37155261537145e-06	1.38835286702949e-07	2.7761510202235e-10	8.6298450662287e-14	7.39134809842734e-12	3.97245052085255e-11	5.16139921466603e-11	2.08092257920001e-10	70.9433537484219	87.2916060614589	91.9183956710767	92.2920774371014	0.373681766024674	5.00047137564252	21.3487236886795	23.195831003437	21.5925708311461	27.7390013200111	39.8260674657158	95.6572482177887	0.07325	0.219	0.3605	0.50175	0.471212715253875	0.476979687300663	0.499975313670335	0.423409844471542	0.505103459319008	0.402907647759857	0.192262966654604	0.23457433100977	0.194256879967517	0.0727840022998631	0.170225710276658	0.0498333333333333	0.181166666666667	0.309833333333333	0.4375	0.473101331123246	0.316729035397816
353	2.88758816997026e-07	1.51204148170709e-06	6.12878923392411e-06	1.02398438693101e-05	0.50725871395228	0.472312548437695	0.210324940893351	0.000383349918520096	7.279094488443e-06	0.00736953649203403	6.76879052428152e-05	1.37586756051198e-05	3.23385145125405e-06	1.64261622187467e-06	2.28948296634181e-05	1.25189485062518e-05	36.0044608047974	45.8733256262931	49.9904637206128	50.4301814766586	0.439717756045866	4.55685585036554	14.4257206718612	12.6116502037339	20.1184539016594	7.18061687545014	15.8744066948766	49.6451780524517	0.069	0.2205	0.35425	0.49125	0.535206920655162	0.48380354992175	0.444504190822139	0.424095235652672	0.433939215732342	0.438198847091958	0.217655681572631	0.165901702992191	0.175092422348535	0.00845378919271328	0.0158783319870146	0.0518333333333333	0.183833333333333	0.328333333333333	0.450666666666667	0.412987979997305	0.439872424391399
354	2.65393583721637e-12	8.47731641670238e-13	4.87314939080175e-11	1.19359391602331e-10	0.996501374872148	1	0.0698353978103499	5.78487697588425e-09	3.5284583179831e-06	3.13477081457827e-06	3.34420436124527e-05	1.46556067628423e-10	4.49421557617986e-10	2.25029898240474e-09	2.50927700191003e-09	6.46325746508338e-09	60.1838510236412	78.8383291369391	78.7254035658407	78.7254227931044	1.92272636923008e-05	-0.112906343834766	18.5415717694632	33.9057067586809	21.5053340826889	21.7322485598052	17.2114174860017	78.2361520781019	0.077	0.22375	0.362	0.49075	0.493922819444768	0.460574239875998	0.509094923707224	0.411562028590237	0.403223610452555	0.426356911930315	0.110692841824758	0.256504456942355	0.236266672574345	0.0392219561660851	0.171294478864603	0.0485	0.185666666666667	0.317	0.4485	0.375451006728859	0.315716335687236
355	3.44210993528226e-07	4.3262441660702e-09	1.38699706169881e-07	4.92856239164737e-08	0.0337821396087513	0.480244302797081	0.00275385077139525	2.38843300043633e-06	0.000101228955564454	0.000952703360036925	0.0114398798811625	5.0220208676487e-05	4.94012618513133e-07	1.40550603461041e-06	7.74357811349937e-06	1.52210703779386e-05	35.6335178378431	59.5934706432236	59.585077846481	64.0907741345	4.50569628801895	4.4973034912764	28.4572562966569	22.254139677686	15.1136449979604	10.9173004634522	6.39567383792746	46.1558040279688	0.0765	0.213	0.3595	0.47975	0.497535142411661	0.530603794056496	0.503761689954182	0.446603092276194	0.420194455641493	0.422549910094707	0.330753503237687	0.260583896965434	0.211241934346999	0.0385038834871086	0.304083267643415	0.053	0.1815	0.3275	0.454	0.400652400852005	0.359383836959546
356	1.9371108054991e-07	1.32643090231618e-05	3.64970310218558e-06	3.89274061298235e-06	0.199592546422856	0.0300281907470426	0.136428288203496	0.000121492978664289	6.71241702215878e-06	0.00016539721739653	0.00145653311745567	1.26583981517344e-06	1.30318033916103e-06	4.95363619260719e-06	1.27095322929343e-05	3.55594213776451e-05	36.8467506349771	40.6029651241988	51.3298619370835	52.9752152895817	1.6453533524982	12.3722501653829	16.1284646546046	14.7693703994655	20.2734917536472	14.1882832300071	10.1328084825127	55.8876523396057	0.068	0.2235	0.35	0.48475	0.502879976032985	0.473981123970093	0.450567942077032	0.390811349631598	0.405170346183769	0.384492492242895	0.260544904866608	0.105382713220433	0.239283126215393	-0.00019030989062714	0.177981871852579	0.0496666666666667	0.1865	0.313833333333333	0.452333333333333	0.426621975071867	0.42779824717531
357	1.54067276726655e-07	3.43412124751299e-07	1.36154844948211e-06	2.69849211407219e-06	0.780223365359013	0.47643422727865	0.12025631235965	0.000103197471283758	0.00116243298619676	1.55345053422281e-06	0.00154752843758682	1.16955712943738e-05	4.96507888491423e-06	1.84342982559273e-05	2.40855146836867e-05	4.82509692320216e-05	37.3294034100181	49.4042011588608	53.8521798234797	53.9300364275623	0.0778566040826263	4.52583526870148	16.6006330175442	15.0772883212585	10.5491219031992	23.0806645171579	10.0211496432785	50.0773976089552	0.06975	0.2105	0.3615	0.48775	0.45066941423776	0.517255232521721	0.496224806971939	0.475462276698984	0.47600458314363	0.430276251616517	0.277398773066371	0.206744873659702	0.176458931614894	0.0793337856382464	0.0753368547127364	0.051	0.184166666666667	0.315166666666667	0.4555	0.415169582980304	0.346250497909983
358	8.64170925347714e-08	1.92196328402889e-09	5.24851087339209e-11	7.79567790214073e-11	0.27576427172319	0.00260896657007479	2.23320441883726e-05	4.98270604592635e-05	0.0016374427307833	3.1090505238762e-06	0.00030769929431582	1.56603173615609e-07	3.34180370338313e-06	1.25908251361873e-05	2.67804345363277e-05	6.98354517720534e-05	38.5467790304756	61.4534001579595	78.5511525904003	79.7389995939739	1.18784700357355	18.2855994360143	41.1922205634983	16.4546786203882	9.91716651501702	21.7480541139885	13.0229343501269	61.2008621066681	0.07375	0.21825	0.3615	0.48725	0.479636480302259	0.564667789279304	0.52400702830257	0.42590317410924	0.430331153621078	0.411953725403902	0.281859350515144	0.450424417451755	0.32803368288327	-0.00184425771690362	0.481311771062091	0.0536666666666667	0.192333333333333	0.3165	0.4505	0.407848545462451	0.341174029310918
359	5.3175144452906e-09	2.69688150816189e-08	5.33222793956406e-07	9.53710224376242e-07	0.530852770942685	0.940172715630965	0.347151330379857	0.000529088761945101	3.25435207632065e-06	2.41776834215832e-06	2.7649301372231e-05	2.27791573538623e-08	5.47222375703052e-07	8.03533103343734e-07	4.03548718440194e-06	6.7280291854465e-06	44.3925010032035	55.3668487410832	56.2222676091187	56.61502648858	0.392758879461326	1.24817774749681	12.2225254853765	12.0102459019536	21.6604325666176	22.2307001156896	17.5729532868427	66.0030949856259	0.06875	0.22675	0.3725	0.50475	0.487424443241602	0.530613101749426	0.449308038220298	0.457084693783921	0.45234559516304	0.407800913925551	0.343712517945215	0.319426170380308	0.0113280729323573	0.00156615321774799	0.12295179285111	0.052	0.188333333333333	0.326666666666667	0.462	0.348444169853483	0.424017677416708
360	2.62130573183193e-06	1.64337955679681e-06	3.25153715977165e-05	6.57377138531488e-06	0.0143432404737297	0.313326864917747	0.0417629300389367	0.0114673115596443	0.000169987093834616	1.53449348164864e-05	0.000389559979645924	4.87468351440179e-05	1.23344671069574e-05	1.70293738215125e-05	6.7408735442614e-05	5.37939019254729e-05	31.330316395899	45.6734575168375	45.6056667468438	51.6010652773184	5.99539853047463	5.9276077604809	20.2707488814194	6.39142221752172	14.1367837781163	18.6941898552013	12.5816148856466	46.2370169570443	0.0675	0.219	0.3635	0.4985	0.511530824110131	0.470483083126998	0.512592874616584	0.47630194944654	0.444584468528027	0.445954945468107	0.249951218340758	0.187260359669967	0.272140816226278	0.123879518583183	0.242205485018282	0.0551666666666667	0.188166666666667	0.321666666666667	0.462333333333333	0.389692117111271	0.403190136465726
361	1.02704222158155e-07	6.81092426631414e-07	7.04691788823618e-06	1.04504225384698e-05	0.387064082701082	0.761780396613076	0.349329606535608	0.0390546351951741	4.16406427578516e-05	6.36279067429553e-05	2.15333017332558e-06	4.86613838064736e-05	8.1053832196111e-07	2.806985022949e-06	1.13938362349419e-06	2.62560786813736e-06	38.1834408401846	47.7789378212256	49.6280600277823	50.3762053060273	0.74814527824492	2.5972674848017	12.1927644658426	4.25848942881839	16.7951020335695	15.9914883729325	22.4531415008114	46.2418005790978	0.06425	0.216	0.34625	0.49325	0.498710375186811	0.404806824600053	0.462493922949329	0.406906448159334	0.440420238675145	0.415829873251723	0.214083580549973	0.273087557629137	0.0738851758692247	0.0163594263995009	0.367643961627977	0.0543333333333333	0.182666666666667	0.308	0.445	0.384514435005294	0.432590237746973
362	4.41226877006585e-07	9.01817344626194e-08	1.5830079320248e-06	2.85323075670275e-06	0.573812433817875	0.941633562615394	0.0671587981656611	2.2337262817114e-06	0.00117361346224193	0.0130018419105374	0.000325911431948462	2.32970861639932e-05	2.10121348222121e-06	7.52816258312769e-06	1.34939114052692e-05	2.7327143533368e-05	35.1088287307575	52.5516566332954	53.4687082362798	53.7850533290984	0.316345092818665	1.23339669580309	18.6762245983409	22.3827383561802	10.5314303330542	6.1688592661867	12.9152754948391	48.2357553564535	0.073	0.20925	0.3425	0.48425	0.488936689343282	0.484347329513371	0.561750697069946	0.394904988118854	0.464870827372492	0.43954842206498	0.253935101381251	0.302964538920404	0.415368567611899	0.104699844391706	0.513066253150909	0.05	0.183	0.318666666666667	0.447666666666667	0.392089616196618	0.349319658897019
363	6.59088076702506e-07	8.94836412779513e-07	1.46905688531297e-05	2.82737750845729e-05	0.937615708142984	0.988637477573908	0.264667956513492	0.00121197945258677	7.80293520845299e-05	1.08179656564313e-05	0.0010628434605989	1.05640722834243e-06	1.3302897702639e-05	1.98871608538373e-05	0.00012436814737331	0.000161147675646811	34.2599506459446	47.1283636319786	47.7081881218255	47.7143138370375	0.00612571521196514	0.585950205058907	13.4543631910929	10.4719922820996	15.6054502683	19.3612568063181	10.7147582183588	56.352586236844	0.0655	0.21175	0.36425	0.485	0.47219509033354	0.537714420130753	0.473819008619726	0.476303178798518	0.4177032000999	0.426935406898336	0.349628765786262	0.17485543215181	0.176554875810022	0.0495700310613863	0.143110393240158	0.0501666666666667	0.179833333333333	0.321666666666667	0.451666666666667	0.416697623274495	0.417168018587974
364	1.37192486166941e-06	4.01832928848344e-08	1.01968748440467e-06	2.66094481302074e-07	0.0215884839722144	0.366225181247801	0.00434858538522399	7.40985525221547e-05	0.00132418733085878	0.000298016259369435	0.000252733070165614	5.02118472983811e-07	3.75884999419209e-05	5.08471975354685e-05	4.94923509287193e-05	0.000132053627538946	32.7061298802146	54.4394359135767	54.5859191061536	59.8645688310935	5.2786497249399	5.42513291751675	27.1584389508789	15.7032038512007	10.3085019160953	13.0828212699325	13.3917530188046	58.2540083414031	0.069	0.203	0.34375	0.48425	0.522673282902181	0.469978551193812	0.585521020027958	0.450164175982351	0.450787602339944	0.424666418486541	0.336629105456226	0.450625198129556	0.262748053914441	0.0892786849801709	0.469961083983122	0.05	0.177333333333333	0.309166666666667	0.447	0.47325373095411	0.353441681426761
365	1.11775737940909e-12	5.17698382134767e-12	3.53041588961159e-12	5.7648100375355e-12	0.308437119456361	0.0498971600912591	0.0130857061713811	2.21859905864746e-08	7.50048502114147e-08	3.84490488126575e-07	0.00020588023607739	2.78621935251165e-10	5.2596380487474e-11	2.48429023066847e-10	3.38978037101018e-10	8.27548019283391e-10	61.969925306119	74.8115618804368	84.8500301175809	85.8873864398993	1.03735632231837	11.0758245594625	23.9174611337803	31.2931601623914	28.9309496342557	25.7706530088599	13.7766408704738	76.7011133366666	0.077	0.22175	0.36175	0.496	0.511874708552407	0.51675551482443	0.478181320196212	0.447135125760118	0.42064503507187	0.428208691263272	0.274018990237369	0.311097636035087	0.202861209780286	0.1514312193347	0.292569703301323	0.0495	0.178	0.312833333333333	0.458166666666667	0.410166137787281	0.446337243474962
366	1.57693577442889e-06	1.02509981787745e-06	1.87115018939615e-05	2.95783144060188e-05	0.470166052476887	0.977745684431266	0.174312122038875	1.01528319861371e-06	0.000396383623820963	0.219924947895283	0.0161114097620361	1.74708131008227e-05	6.77620902859148e-07	3.01676828734107e-06	3.16532561290793e-07	9.231928018991e-07	32.4104820508437	46.8038160600991	47.0709750007009	47.5925606954988	0.521585694797977	0.78874463539978	15.1820786446551	23.8989272864546	12.5491638692511	1.50486088275647	5.79067413272242	49.0075412239988	0.068	0.20925	0.343	0.4785	0.511803763861068	0.390053819261357	0.520602422245388	0.370809868866043	0.452445412626333	0.42557174366335	0.197584578502595	0.261253832472843	0.25579503468085	0.0689998546458825	0.331495254348038	0.0451666666666667	0.180666666666667	0.331166666666667	0.454	0.396503351955953	0.431720721032363
367	5.44042953603071e-14	1.153223538014e-13	3.36856999253898e-13	1.08219423002557e-13	0.0274706201954504	0.0364342231580878	0.00470200992399848	2.62238369896084e-09	2.29980406187064e-05	4.84283226822665e-08	1.06120309484121e-06	1.57609520900805e-12	1.0500705767649e-09	3.39771511287388e-09	1.364185334467e-08	2.05248710328913e-08	68.2011001753999	83.2525544986638	90.2740353477784	95.1350221100438	4.86098676226538	11.88246761138	26.9339219346439	35.4458660181499	17.9233643406933	29.7787013880697	23.8137746868633	88.9208151659943	0.0775	0.223	0.3705	0.50525	0.530873600016715	0.513193355024289	0.530557218342967	0.463949481144236	0.426717469859767	0.417639541265311	0.312803434303228	0.289289844959497	0.352263034717972	0.0475387604148507	0.425885901922998	0.0483333333333333	0.188166666666667	0.317666666666667	0.4555	0.422337572124014	0.388508707279232
368	6.21605839672234e-18	4.14099800977786e-16	3.50543898896192e-15	5.06094550139775e-15	0.22344960748776	0.254161788042938	0.167420560879744	2.87836785806445e-10	2.65561751249569e-09	3.31151318733744e-11	1.87105914400622e-05	3.93767241440045e-14	9.73128627896174e-14	3.30118777513507e-13	2.7847769786265e-12	6.15865604813465e-12	86.8258524490811	95.5910223496394	100.684571491482	102.166649973362	1.48207848188031	6.57562762372254	15.3407975242808	39.7554466309812	35.4213368024684	43.9835260292857	18.3162340870622	97.4642831622169	0.07625	0.22825	0.3685	0.49125	0.490212146565386	0.548307890609973	0.381328348253721	0.399890418192116	0.405802142392784	0.409254997613318	0.294699769966393	0.169698416482994	0.224043048464535	0.0668234012176288	0.387760356823255	0.0458333333333333	0.1795	0.304666666666667	0.447666666666667	0.397263346578285	0.429953674839245
369	5.35928763048399e-06	2.16758931948645e-08	1.85605641401151e-08	2.95608025694615e-08	0.362378096211781	0.0912185520518	0.000200809321802861	0.00268636965615695	0.00198780402792649	0.000356498759044184	4.34557209071218e-05	4.70620762121912e-08	2.79990893736738e-05	8.01176487214172e-05	1.08572282225412e-05	1.52254568152823e-05	29.8063996655983	55.8739441094222	64.5291749952594	65.3588099868794	0.829634991619969	9.4848658774572	35.5524103212811	9.00911160465876	9.56076361237137	12.7474295506563	16.714147777584	64.2055270526398	0.069	0.2155	0.351	0.497	0.510425788246278	0.536622309576793	0.59664293380969	0.440528176055984	0.444165786428236	0.436427681919249	0.394025299306764	0.466653076843681	0.486528201111905	0.162739514763535	0.718659736367985	0.0543333333333333	0.190166666666667	0.316666666666667	0.455333333333333	0.352286579877459	0.376031334712366
370	4.0521138777691e-15	1.54921672749551e-15	4.29785034552684e-14	1.1422524805648e-13	0.882368424947225	0.806668990181868	0.0288325813880384	6.67245457942643e-09	5.76799937480204e-05	1.67253035963663e-10	1.39093504909282e-06	1.79193482215904e-11	3.4044728383074e-11	2.56968995524427e-11	4.08302966590605e-10	2.46673475603408e-10	73.5421629486009	92.7130834324198	94.9884506048838	95.0103449829985	0.0218943781146663	2.2972615505787	21.4681820343976	33.6280215954284	16.1773397630859	40.8160586496033	23.2931638558748	83.2197746708127	0.07625	0.21625	0.36925	0.4975	0.518905253546462	0.532185820873343	0.536751488960015	0.431800475113454	0.422541480581621	0.403123884595266	0.32278357777678	0.324752379208407	0.288979998237556	0.0776718100641319	0.234879267581825	0.048	0.1835	0.307666666666667	0.448333333333333	0.391887550892084	0.393154651118059
371	8.49998837875067e-15	3.91108804063722e-21	5.49570442505106e-19	1.268852828318e-18	0.440794589827564	0.996750599887621	9.96330521602312e-07	4.1250993822513e-08	1.6168044531819e-11	4.57015907564367e-06	9.31655786903993e-06	3.94189603702221e-16	7.86129415270292e-14	2.50704305438859e-15	3.8152911482681e-13	2.80267015046806e-14	72.019793921856	120.551149669838	120.300145223599	120.894358214675	0.594212991076347	0.343208544836671	48.8745642928188	30.089730377028	45.3872869277366	21.0094822206611	19.6466690706056	107.975595536617	0.07825	0.23425	0.354	0.4975	0.549403456421366	0.549950665392149	0.548599906565292	0.444918998295543	0.515750621070102	0.411139117204506	0.308421460785461	0.279009922505792	0.328988687820797	0.111916199543355	0.0936540355178825	0.051	0.178833333333333	0.31	0.452333333333333	0.355293354614777	0.450617564453596
372	1.66574367605164e-11	1.75540089256716e-12	5.28307774240525e-15	1.31774756243722e-14	0.637607493001551	0.000375815327637719	8.56006117209971e-06	2.03046411863358e-05	0.000194043445615295	8.66444042980099e-10	8.56147294081681e-06	1.20162830041793e-13	4.00265385262873e-10	1.4141134795559e-10	8.78063743679421e-09	1.86246729773087e-09	56.3841222809933	77.221212739918	99.7553216040178	99.9772064565914	0.221884852573567	22.7559937166734	43.5930841755981	18.1605036322371	13.8879024708949	37.6044990163737	19.8081970583808	94.8933464025358	0.0725	0.21325	0.37525	0.494	0.544177112712139	0.519789792061035	0.475243164612874	0.461453342709515	0.45551689398798	0.437789215211229	0.43798338772942	0.261397238288784	0.21816429553613	0.0473172130550757	0.311619797344839	0.0516666666666667	0.183	0.315833333333333	0.448666666666667	0.372211485433328	0.434191568416904
373	5.32495262237324e-12	1.38336426571562e-14	9.89935768465383e-13	2.31313283847996e-12	0.62893160727715	0.999813870882524	0.00205285145672757	5.21841827945698e-08	1.01646313551639e-07	2.08976729582919e-06	0.000374007007002315	2.20116967082481e-09	1.63950642745936e-10	6.81683472113173e-10	2.73853670603487e-09	8.80663332151376e-09	58.7442862920216	87.9194856859031	87.7916876653471	88.0252000269247	0.233512361577596	0.105714341021667	29.2809137349032	29.6339030260942	28.3423763951578	22.5106961495931	12.6577752199992	71.7211773487759	0.069	0.22725	0.3635	0.49125	0.488950935779442	0.607221525597104	0.508611216761494	0.484943775983078	0.424806668197426	0.394372615760217	0.37793049150599	0.311321818273584	0.290834626751162	0.0527809701628614	0.288336570231051	0.0436666666666667	0.1835	0.317666666666667	0.455	0.392287191202609	0.362317905825178
374	9.95982670916342e-11	8.0054462907511e-10	3.35805218002582e-09	6.82250559101727e-09	0.58622074770378	0.356471718719865	0.130717454055582	2.04107922693682e-05	7.14881049482619e-07	2.17936013138597e-05	5.83462677175754e-07	4.61088770996467e-09	6.02707299213141e-08	8.16739972604116e-08	8.19284124991066e-07	9.98793560924908e-07	52.6763197478576	63.4524005899002	68.6695798811779	68.9658649959747	0.296285114796774	5.51346440607449	16.2895452481171	18.1505737620673	24.5745929842287	18.0257590068395	24.9661323681939	69.922747396399	0.07425	0.22575	0.36325	0.50125	0.512925313832537	0.524089585982111	0.561177672000282	0.420843459118818	0.396060529151848	0.412160350460394	0.367367757950852	0.385964202091442	0.292265078595959	0.0333129738767605	0.277404489602846	0.0531666666666667	0.185	0.322166666666667	0.450333333333333	0.419197258076847	0.435766186110181
375	2.20565349313042e-13	1.48332245317101e-12	1.19128323517747e-12	2.26067622950754e-12	0.397955803068225	0.0626483610043444	0.0190973963704942	5.76316857516654e-05	7.78445821745071e-07	5.6474610188216e-07	6.30798294420602e-10	8.97373502507492e-13	7.52043357404177e-11	4.2186445267431e-10	1.56843795883504e-09	5.42660414446073e-09	65.3177173106233	77.5956898017394	87.3642965952604	88.0787910027429	0.714494407482562	10.4831012010036	22.7610736921197	16.1789268845541	24.4104674318714	25.0289957642071	38.2237541790291	90.2330252848659	0.06775	0.22525	0.365	0.49775	0.542765185408239	0.447960852825446	0.529793439248021	0.417959752217519	0.409984041180846	0.404055561329613	0.394031929459247	0.22140760328869	0.166726107605405	0.118168296666592	0.250863820337033	0.0486666666666667	0.184666666666667	0.316666666666667	0.434833333333333	0.424556764458785	0.403605105731031
376	1.79140109632609e-09	6.13758274555929e-10	4.3167403262601e-10	2.35060661031574e-10	0.0601387600863854	0.0229077993788355	0.00134914266270668	5.6605602508675e-05	2.23598889973133e-05	2.31714514963109e-06	7.68294443629196e-06	2.57930710393586e-09	8.72393170617494e-08	7.1580646092069e-08	2.07553712897527e-07	2.01134492496511e-07	46.664125444222	64.0571428702751	73.5743390790158	77.1078928243151	3.53355374529929	13.0507499540399	30.443767380093	16.2129578202921	17.9769264658789	22.3123259175245	20.015189456406	71.3363947044778	0.07475	0.2195	0.3645	0.49675	0.541495045201586	0.531626048813652	0.514841533858065	0.446220684972577	0.431936999766524	0.40851170825384	0.396812967113099	0.326697813415104	0.309559575405143	0.0727938745845467	0.421265201145494	0.0546666666666667	0.184833333333333	0.318833333333333	0.451166666666667	0.405328853640526	0.391291262625039
377	8.90925396331802e-12	3.88170838343136e-11	2.01943298956122e-09	4.1074247049865e-09	0.57577168851967	1	0.325496648198352	6.14098029485737e-05	1.97267165298467e-08	2.68706789577599e-06	8.28008133146266e-07	2.63146593775573e-09	4.98285858718922e-09	2.36398766790516e-08	5.62157773162047e-08	1.71481777173112e-07	57.6795455370593	70.2990315055213	69.89147714922	70.2045975120418	0.313120362821792	-0.0944339934794698	12.5250519749825	16.058669984257	31.5212736721678	22.0279648269188	24.2915661290135	71.2877718577658	0.07175	0.231	0.353	0.4915	0.506143067152581	0.477620394982611	0.486105001958473	0.41955430561009	0.423224843683958	0.435931423409505	0.256665992112744	0.181427860437205	0.246682535224843	0.085523392837423	0.263383727467762	0.0521666666666667	0.184666666666667	0.308	0.441333333333333	0.392631645356735	0.404417712835944
378	1.47985492515303e-08	1.00496452825251e-10	7.70307231218977e-09	6.81410643610975e-09	0.129086102968769	0.97623341499014	0.00506784955807823	8.88856494686128e-07	0.000106567142462073	0.00637980376854006	3.10123109780142e-05	6.82675003916832e-07	2.26040648901766e-07	2.38028345075101e-07	3.21070988907412e-07	2.08015404949679e-07	42.2509318687589	68.156442675383	66.6654171671034	68.96887789022	2.30346072311659	0.812435214837024	26.7179460214611	24.1549879662143	15.0166440127869	7.43977014980373	17.3547443929365	57.4707490551855	0.06975	0.21325	0.352	0.48925	0.558100340510558	0.485595891941657	0.494746625697911	0.480771487166563	0.419285364712705	0.418729011027301	0.330678596711422	0.294275837690012	0.247659640275995	0.115631300297046	0.335075046011465	0.0465	0.181833333333333	0.325666666666667	0.446833333333333	0.404210453152673	0.340918076004381
379	2.04297213324338e-11	1.11126351053493e-14	1.24143829720989e-12	5.42486889025273e-13	0.0420298707490062	0.699531051209806	0.000209465298032155	3.9494778316537e-09	3.96209865142865e-08	0.00130630296430761	0.00130076646584619	1.94668435027184e-12	7.06231826123413e-12	7.21133282628314e-12	4.45361800174368e-11	1.89429832523843e-11	55.9613180492233	88.4001078777655	87.2690566646634	91.4030575716679	4.13400090700452	3.00294969390234	35.4417395224445	34.6484753153882	30.1679169032213	10.3335982047884	10.3414378504913	88.4280161739115	0.079	0.22525	0.35675	0.48525	0.562957303724025	0.537545482247023	0.557356654204736	0.408174473066199	0.448011906441748	0.403718109452325	0.330689030622983	0.363896890083652	0.350464265111647	0.0225688360946375	0.376193500248188	0.0498333333333333	0.180333333333333	0.325666666666667	0.4525	0.400196711050531	0.424664896171162
380	1.64812803969281e-06	9.60755150773693e-07	2.45331919010618e-05	4.58470575900629e-05	0.823543180269066	1	0.228193892027838	0.000716557634060334	1.10194219835046e-05	0.0288923089282545	0.000603412620995081	7.7207816013658e-05	6.41586102958103e-06	1.27357572533929e-05	5.59064758487175e-05	6.05546083350292e-05	32.316711407002	46.958675081165	46.3544063791996	46.4041309818422	0.0497246026425273	-0.554544099322811	14.0874195748402	11.4458003426062	19.326023628917	4.77401865522734	11.7654201051555	44.9772632421163	0.067	0.2185	0.354	0.48325	0.527314874288627	0.509038554632043	0.43677113680896	0.461570022541397	0.340191402161628	0.364516571417441	0.199555402995621	0.247885355937069	0.24025435350848	0.0158470225863683	0.264256779578849	0.0508333333333333	0.182666666666667	0.332833333333333	0.448333333333333	0.390244244532832	0.429921238917505
381	3.24364217289608e-09	1.94986028922827e-07	3.12888358593416e-07	2.41537279141972e-07	0.110286455551327	0.0952334840376752	0.197423444236229	9.25309242094045e-05	1.12518190512558e-05	1.16626672071679e-06	0.000174504103278693	5.32563230282277e-07	1.298153912901e-06	5.37481558028075e-06	1.872613989365e-05	4.03550266196016e-05	45.4251489751987	50.7405521571782	57.5590771511197	60.1091888837182	2.55011173259845	9.36863672653999	14.6840399085195	15.2833006330557	19.2861738488846	23.6320841002962	14.087451440686	58.1041262199929	0.0695	0.2165	0.3555	0.49425	0.513328748860339	0.447469611064574	0.438111407373497	0.403368098048194	0.372124370033581	0.409049047812982	0.13937856752826	0.229844078824173	0.169882454829832	-0.00276178185836968	0.339263579123179	0.0506666666666667	0.180833333333333	0.308833333333333	0.456	0.449857794842021	0.371774350223695
382	6.87555197855868e-12	1.27264330708071e-10	3.74835566190551e-09	8.53287213334261e-09	0.907718710028509	0.977352345648658	0.512260901800593	2.69152667015656e-07	0.000136495411226384	9.48657232617195e-07	3.93016613376283e-07	1.05837721161339e-09	1.94772534955868e-08	9.53303950066412e-08	1.84349894913423e-07	5.65925165214552e-07	58.2156692236022	67.6232843861217	68.4048290728169	68.4182657103374	0.0134366375204991	0.794981324215769	10.2025964867353	26.4592775691608	14.5499067068886	24.0296062973648	25.728323088133	73.4930702238033	0.07175	0.21575	0.36125	0.498	0.502379580062875	0.492693049043344	0.451684815944335	0.412228450059527	0.416011783845102	0.415488847720508	0.24989323248062	0.211543586660441	0.177126113798998	0.0245346530932688	0.260760897870947	0.0471666666666667	0.184666666666667	0.314	0.446333333333333	0.410590344914036	0.387034909534268
383	2.02603248639035e-07	1.39818134440783e-05	0.000185006189007383	0.000328120281045812	0.850900630155652	0.993732829800394	0.964527193819534	2.42370114909811e-05	5.50329807893375e-06	0.00913677373819259	0.00113754628950704	0.000316231061218954	3.93242840741467e-07	1.27254274022652e-06	4.89191302064109e-06	1.2253324604007e-05	36.7521083886095	40.4734154361358	40.8914077962763	40.9267402957776	0.0353324995012372	0.453324859641725	4.17463190716808	17.8235088551319	20.6536219718419	6.79589442561337	10.5891278175714	41.0319036171629	0.06975	0.22225	0.34675	0.4925	0.474616795454858	0.4568175873586	0.42793441286023	0.405924662702175	0.428148996434242	0.41611348054385	0.217467639398616	0.1372719234722	0.11840890377418	0.0555699759246495	0.15173643172803	0.0495	0.185	0.321666666666667	0.459333333333333	0.4298816121453	0.404359440673653
384	4.73964825637106e-11	1.47656775952266e-10	2.78937117057997e-10	2.77786763878651e-10	0.147510331673188	0.093410398190764	0.0208323193106498	0.000127868462598472	3.32944909003862e-08	3.88398228384422e-08	0.000262113809628603	1.27833635382145e-10	2.47902134556349e-08	9.16163884011376e-08	4.65515808926327e-07	1.15748288934627e-06	54.217093567182	67.2874559795455	74.6104901092767	76.7082996395984	2.09780953032168	9.42084366005292	22.4912060724164	14.6729465050266	30.5053625768087	30.2065366456263	13.3234047328024	78.5619958600549	0.07025	0.23275	0.36725	0.4865	0.540805978829045	0.538810935241688	0.535678915976346	0.448314589461757	0.4164023208935	0.39549600076829	0.394430020341996	0.300621459791679	0.280890618041218	0.0274818916762204	0.268111420684098	0.0516666666666667	0.187	0.314166666666667	0.449333333333333	0.424671550987348	0.416760286356864
385	6.73587474314523e-12	1.3312128581541e-12	8.13132010059357e-11	1.19022036711882e-10	0.271257622518009	0.970510399179331	0.0392480206221294	3.18571996468266e-08	1.32665119775392e-06	4.21176348454243e-05	1.90770172961356e-06	8.13408866180849e-10	7.51659224600859e-10	4.70716166494188e-11	1.28362920557925e-08	8.17454805411299e-10	58.2581274240365	77.836163133572	77.521788992417	78.7321652263927	1.21037623397569	0.896002092820709	20.4740378023562	30.5909761391576	23.3841797387686	16.7734890982174	22.6858231677088	74.1279972221238	0.07625	0.224	0.36075	0.4935	0.569054464835444	0.497361044347313	0.482161140174755	0.451794986096862	0.409466036932232	0.426717189559096	0.354575057620661	0.180199248017477	0.26193665940323	0.0626410469538932	0.223812584590655	0.0491666666666667	0.184333333333333	0.321166666666667	0.445	0.389084384095577	0.445726991090441
386	7.07446730826841e-16	4.49586424247857e-17	1.15468948952877e-17	2.24437083498628e-17	0.336958310439847	0.015407421304532	0.000101679476741821	1.32941548821737e-06	2.1186064981169e-07	1.22884039763283e-06	6.51128846048602e-12	3.14568281933248e-14	2.03113602221844e-12	4.73290435000029e-12	4.06801999368335e-11	5.7024962006949e-11	77.1255150982834	100.417440696925	113.527470815425	114.449440568402	0.92196975297702	14.0319998714767	37.3239254701184	23.3801757634155	26.9217553356702	23.5315198856151	47.1692836199181	97.9805383426898	0.07175	0.227	0.36075	0.5155	0.540224214642368	0.531255427438081	0.546934731308537	0.414228222771063	0.465816161371995	0.435017140963732	0.328132443974667	0.445076867861308	0.335100113749289	0.0471068083999313	0.48133338559707	0.0485	0.184333333333333	0.314	0.4455	0.359619871164549	0.413897386038871
387	2.0521512060324e-07	7.29360836232447e-08	6.57310193774424e-07	1.21056857903876e-06	0.57952302164883	0.707050801597359	0.0562918697320417	1.06357334913594e-05	0.000707690737261748	0.00220973621458683	4.3416571346978e-05	1.81111174369308e-05	6.06397203932607e-06	1.16815976440878e-05	3.85167707205541e-05	4.4333322982614e-05	36.7250954178817	53.048343532384	55.6955117075777	56.0025180952216	0.307006387643924	2.95417456283758	19.2774226773399	19.3937000513361	11.468938957516	9.36661163415192	16.7158577407845	48.9112284947178	0.07325	0.22025	0.3595	0.4965	0.557930235395128	0.483124851399252	0.471261153566544	0.432888546080172	0.447689829767319	0.411631536525808	0.248062382575176	0.281574426145791	0.209417893554619	0.126732578025039	0.255805393900228	0.0516666666666667	0.192333333333333	0.329833333333333	0.454833333333333	0.404896510220359	0.441660824462039
388	9.11295367586069e-06	2.98353139068567e-06	1.76410040532972e-05	1.66816456385304e-05	0.16754675141645	0.429001605873348	0.0394280066799795	0.00158109591003912	0.000208057375841274	0.000243616539506947	0.0012481177580968	0.00016317613386377	0.000117465825403397	0.000154853970171495	2.33859330579029e-05	7.02413010697016e-06	28.672035690237	44.2375231305195	47.2263770084537	49.1311346637376	1.9047576552839	4.89361153321806	20.4590989735007	9.98163078742073	13.7568800885147	13.4606715792743	10.4177216846892	42.9000420832422	0.06775	0.21275	0.367	0.4775	0.498445875751164	0.539473067898413	0.583327605537	0.456088656380232	0.442243684022214	0.418534921408071	0.362756715005482	0.434254550317384	0.295445210016866	0.0866095749907708	0.391984698154502	0.0525	0.182666666666667	0.331333333333333	0.444666666666667	0.355239746268146	0.416029569549518
389	2.85348959672881e-08	9.62291755835783e-08	1.19406894956829e-06	2.44015910088907e-06	0.939185710721288	0.87713759065303	0.273120083876935	7.44473220438234e-07	0.0316913128828598	1.01848644478718e-05	0.00305010685088884	1.17728385208951e-06	6.94105003992538e-06	1.04612122132555e-05	6.19810751095642e-07	1.71119343651483e-06	40.8745380589826	52.3996134647823	54.1855927073047	54.1914133836399	0.00582067633513361	1.79179991885758	13.3168753246573	24.496438503139	4.61511809832518	19.4764313531232	8.77725002125226	56.0742166723347	0.07275	0.21075	0.35475	0.4825	0.49926714380523	0.510039379393478	0.402366955064139	0.433749186185958	0.397143308464727	0.407627156162908	0.278365135626606	0.208585594669536	0.162640921649888	0.0414643149837235	0.250646820975294	0.0488333333333333	0.193166666666667	0.312333333333333	0.452333333333333	0.41624874045464	0.369687418626428
390	8.43159506291053e-09	3.9208133753344e-11	1.5412328830756e-09	3.09007182760451e-09	0.549482834347637	0.9870286515021	0.00390173570393333	3.99263136921173e-05	1.55853890794206e-06	9.86219268745541e-05	0.00010785954103061	8.70526318291178e-08	1.15048095467011e-07	2.53522743915464e-07	1.09096946733335e-06	1.1349527010623e-06	43.4285467606169	70.2764960317218	70.5391031101826	70.8973475760649	0.358244465882308	0.620851544343168	27.468800815448	16.8748888077107	23.0743769408491	15.1629051829386	14.9938952115735	62.6726989770566	0.0715	0.2205	0.35775	0.48575	0.506568034128122	0.564478636978628	0.51723919909463	0.428016266459931	0.437796820582651	0.364044149812772	0.395917251079531	0.361710504004899	0.244519095818092	0.0563774155270638	0.325098379292247	0.0515	0.181333333333333	0.320166666666667	0.446333333333333	0.37935306248653	0.385915958879297
391	8.73296438450157e-10	1.28869744658476e-08	4.98747759122528e-07	1.62733797304948e-07	0.0299176878409275	0.545638469566593	0.297092949577658	1.53649112873287e-07	0.000142557020574836	1.32703670964343e-05	7.84805408346638e-05	4.74346014455943e-09	7.46528403649825e-08	1.29527578904316e-07	1.27580452002534e-06	1.37460861277764e-06	48.1617013779833	57.0780310524715	56.3902956163074	61.1043113546039	4.71401573829644	4.02628030213236	12.9426099766206	27.5428905120916	14.4680515266446	18.9712405041919	15.5945482559182	69.8536123922672	0.0725	0.21725	0.3535	0.481	0.546253697026219	0.551969410122298	0.435246444062976	0.425057569376068	0.43460946692145	0.404525886458467	0.34650543130089	0.212925157725285	0.265103668256946	0.0707745215593371	0.274030028370918	0.0473333333333333	0.186166666666667	0.311666666666667	0.440833333333333	0.433215997679501	0.44755055850819
392	1	1	1	1	0.41218595232695	1	0.00213953578666035	0.00623237066811016	0.000864301901029935	0.000992907378213378	6.0945091458133e-08	7.37102903760748e-08	1.49435822554799e-07	4.89966585557304e-07	1.89800317319536e-06	4.19000952775678e-06	-Inf	-Inf	-Inf	-Inf	0.672486754920101	-0.129514404376096	29.1654633728831	7.48185857830867	11.0977999874522	10.8407457150533	29.3331198865435	63.0881958393584	0.06375	0.214	0.357	0.5	0.511035392739316	0.487694725749903	0.552958809161229	0.391361345201932	0.469616495768181	0.380957837493287	0.215454923199495	0.407117390633022	0.0928398625307304	0.0653784334441602	0.999958992306093	0.0508333333333333	0.186833333333333	0.325166666666667	0.444833333333333	0.407295885659114	0.37325481087701
393	1.52984029054557e-05	1.38083468270473e-06	1.1712645762869e-06	2.150351770668e-06	0.593588209713536	0.13415496625293	0.00466431840793262	0.000105007272064863	0.00283829892052323	0.00506980407115187	0.000762264480035948	2.39660979023328e-05	0.000106804000097825	6.22035591436603e-05	0.000183146814005643	4.0749123770045e-05	27.5622245787017	46.0909516751999	54.2345300056477	54.5193053853218	0.284775379674102	8.42835371012188	26.9570808066201	15.0444735746714	8.90860570755467	7.85436909428245	11.3309365422756	48.1596172300906	0.0705	0.205	0.35375	0.47975	0.536124365576382	0.506153858796207	0.427439910892309	0.437636296227253	0.458502027543769	0.410450159291145	0.335601764860294	0.302588504889891	0.113503855209602	0.117003272406386	0.183037304664121	0.0516666666666667	0.181	0.326666666666667	0.4455	0.361928470339475	0.410725540077408
394	4.52356949788391e-07	7.24993910704949e-08	3.2638513485747e-08	3.45586095347159e-09	0.00625628342326612	0.00354730957153027	0.000199539836816731	0.00035144728420812	8.70457412344664e-06	0.00277883234476739	0.000233553246862869	1.93321520553736e-06	3.001424736537e-06	2.3683659368948e-06	1.62025542072469e-05	1.91883624553807e-05	35.0561635432823	53.0623860581836	63.150232778542	70.6251962618408	7.47496348329878	17.5628102036571	35.5690327185584	12.7741233436363	19.7765136265625	8.94727872277508	13.5398324265843	54.7949398432263	0.06625	0.21875	0.35525	0.47775	0.516968193185171	0.414713400856529	0.508666772299762	0.422133956480079	0.44196164513472	0.380157574612232	0.201122270403158	0.372732830590992	0.246576744901699	0.0146788859933132	0.538470938659323	0.0493333333333333	0.1825	0.326333333333333	0.440333333333333	0.380104175006896	0.428286864817627
395	6.07256383290954e-07	2.83177418906074e-09	1.08635235547257e-07	2.65289717215531e-08	0.0197243430955859	0.408536739152206	0.00102633512647753	6.9821356629697e-05	6.20602645673442e-06	0.00119834300545679	0.011005557982129	4.25216753223689e-07	5.313896517572e-07	2.46185475893358e-07	6.63755621355574e-06	2.7611239662242e-06	34.433301625977	60.5659752412394	60.1903857779034	65.6265141647382	5.43612838683475	5.06053892349883	31.1932125387611	15.8156835239961	20.4235840293895	10.4928974680824	6.4644196191548	58.6767393271856	0.07275	0.219	0.35	0.48925	0.493975870973577	0.540049905181571	0.455002917731241	0.429207900249052	0.461341466528549	0.407037092673751	0.28618393634797	0.300733122158118	0.174373159490006	0.0854935013319664	0.371360075600682	0.0531666666666667	0.182166666666667	0.318833333333333	0.463333333333333	0.356047660299691	0.360312459766391
396	3.58069849481427e-06	3.754095704459e-06	8.3254816719333e-06	1.35681220506028e-05	0.484772744457827	0.30617969794557	0.0608063819467826	8.607067790189e-05	0.000804868603063756	0.000148016020822674	0.00616432853075217	7.09106426518924e-05	3.47772429343315e-05	0.000114430249546704	0.000199094092773384	0.000364953274757897	30.6662988307944	43.6819251901397	49.1942208306573	49.682328280498	0.488107449840754	6.0004030903583	19.0160294497036	15.420039816363	11.2299719724579	14.3972791705364	7.50162682863629	45.2112473392757	0.07075	0.21925	0.35575	0.48975	0.447837689135077	0.522812384972696	0.459821519259251	0.431848572745101	0.410044476863489	0.402278053517222	0.283093025480139	0.249220296246659	0.246240929343757	0.00245523023885618	0.310841614028958	0.0516666666666667	0.191666666666667	0.319166666666667	0.461833333333333	0.377458817919437	0.379320772229952
397	7.87141400565841e-07	1.92605044310457e-06	3.4352715714377e-06	6.84730231315412e-06	0.928695697611436	0.287098239091956	0.0910901718310537	2.04640355751404e-07	0.00859898902450348	0.0320149499999808	0.00407223254941046	1.95481380951323e-05	1.00287893749909e-06	1.80115564417836e-06	5.43844937937254e-06	6.53215565608796e-06	33.8840048025813	45.2921485113038	51.485692110844	51.493699850922	0.00800774007802829	6.20155133961816	17.6096950483407	26.9887756163125	6.9042749629607	4.59769618468636	8.25132232892611	48.7067218891896	0.071	0.2085	0.336	0.48225	0.523986601001219	0.459110188202122	0.52394543242005	0.411307225610904	0.455759171137533	0.397867878516651	0.20774398761286	0.318229165413485	0.281140812210038	0.159266941328866	0.288736244945485	0.0463333333333333	0.187166666666667	0.3155	0.453	0.446822678396007	0.390407550156693
398	5.90187334692025e-12	4.33098757900902e-11	4.15487221641463e-09	2.20790419729878e-09	0.0592935011728427	0.893775215076861	0.281582080902504	0.000122233738626726	1.63679274038764e-07	7.69641433417573e-06	3.21855766319101e-08	1.03091148886255e-08	6.56899761908375e-09	3.34035207755993e-08	8.64355137809124e-08	2.89157431729586e-07	58.5315372489786	70.0527604411036	68.1567300604002	71.7137667459247	3.55703668552451	1.66100630482106	13.1822294969461	14.7579087513905	27.4205892081864	20.0118398378763	30.571079825284	67.9546169101496	0.0705	0.22975	0.3605	0.503	0.456735864840007	0.484303755431679	0.53623191869156	0.402774756676512	0.426374385579149	0.419542854456466	0.280721027983841	0.2279032580545	0.123628389119734	0.0420446052406058	0.213990947551093	0.0518333333333333	0.1865	0.317333333333333	0.446666666666667	0.339917171979159	0.439478721786193
399	1.39292515869923e-09	1.59555239474871e-09	1.47930893192831e-08	4.02183126690017e-09	0.0229243744129869	0.136648661956763	0.0172936406526294	1.58943955216125e-07	0.000240470043258143	5.55928655791606e-06	0.00116688909859382	6.53933024966417e-09	1.30667406324828e-07	2.30424478393077e-07	1.55603270874146e-06	1.97959679176245e-06	47.1887554799177	61.8789611039974	65.0816792962942	70.2559058955958	5.17422659930162	8.37694479159836	23.067150415678	27.4773640691128	13.4850631636782	20.6342418814984	10.5420501667522	69.0695321547799	0.0745	0.2165	0.35825	0.48975	0.511725403789254	0.482329136228196	0.500190730572945	0.434984621716079	0.375398347378617	0.407815759268909	0.213461231657475	0.231512261895053	0.270334649235726	0.0296438408265711	0.267701431695629	0.049	0.1865	0.3145	0.456666666666667	0.452268796992527	0.325183669940948
400	1.80530327278249e-08	1.14391263184147e-09	2.87474893787022e-08	2.3911515837504e-08	0.119614693330488	0.662354492140021	0.012528975566884	2.94357470181413e-05	0.000675155486152911	6.83257371313786e-07	0.000796222148619642	1.24064930619762e-05	1.20862574654868e-06	4.23462688547045e-06	1.40980457849767e-05	3.51995881846926e-05	41.8344500114617	62.6387992169984	63.4609034413588	65.8832622894552	2.42235884809634	3.24446307245671	24.0488122779934	17.4539148447857	11.5564248523679	24.6617825576886	11.2500186703128	49.9205380601231	0.0705	0.2165	0.3705	0.488	0.493071619459338	0.504277791123201	0.522090299413859	0.429496563431422	0.427141607074531	0.383229049196134	0.268902849082705	0.232981130383591	0.273041257069749	0.0134758731849019	0.310628116291982	0.0503333333333333	0.188666666666667	0.322333333333333	0.453833333333333	0.444948337508915	0.369675579937202
401	8.35314057319728e-12	2.71809724965222e-09	2.79824934452068e-08	5.01045422043608e-08	0.469594279649255	0.640105101465965	0.857100188568815	3.76634334853016e-06	2.07131602397527e-05	1.40863268215384e-05	1.0818098681609e-08	9.66985827616813e-08	2.84908622320883e-09	1.47630772476772e-08	5.78386675170002e-08	1.94050771516529e-07	57.8129159481177	60.6598767035975	63.5268693496182	64.0497998602586	0.522930510640435	3.3899231566611	6.23688391214091	21.3802330051067	18.1225706711903	18.857403980297	32.6883986981156	62.4099166770467	0.07025	0.22	0.3575	0.493	0.434250984798097	0.495962782124167	0.438461051437209	0.425172252652009	0.450872641629493	0.423455940777482	0.237761297602062	0.188003254233215	0.218024198879378	0.0558563905557243	0.330948250920307	0.0481666666666667	0.185166666666667	0.315666666666667	0.434833333333333	0.418226526143505	0.428623291042803
402	1	1	1	1	0.14397335735807	0.0926269706663396	0.000836656159727529	1.8015473531531e-08	0.000363850955166476	0.000175098887065787	0.000155743370710925	3.39605029199391e-13	1.26585500667187e-08	6.54590446777961e-09	7.45398489612061e-08	5.47809731948196e-09	-Inf	-Inf	-Inf	-Inf	2.13496916165604	9.44356670659909	31.7492906545594	31.6974915928431	12.7092518971494	14.0810515569974	14.3014680431424	92.4897871587636	0.071	0.21525	0.35825	0.486	0.515396574619518	0.462299343077324	0.486230588352938	0.478776362112499	0.430574760004131	0.383628060172157	0.316045880618662	0.18904890284244	0.00232123934507735	-0.00874346598518516	0.999958992306093	0.0445	0.186166666666667	0.322	0.4475	0.351108154772137	0.425485152752949
403	1.35816376343914e-13	1.1645074528746e-12	2.35431810665623e-12	1.82849944922077e-12	0.0951397277602256	0.0636664720924678	0.0224543258154577	5.34597135354939e-07	1.81626414784908e-10	1.94292581651298e-07	0.0007364841991034	1.07771011547681e-12	3.89413027061559e-12	2.28540185880767e-11	1.02716670494471e-11	3.33791675471621e-11	66.3169671428404	78.1334206123211	85.7890345533597	88.5742191917816	2.78518463842192	10.4407985794605	22.2572520489412	25.1347873552122	40.6549516103405	27.0890779131878	11.3948392921902	89.8067295564695	0.0755	0.23225	0.3675	0.49675	0.456556768529947	0.52358761644072	0.427561648993541	0.443508153192691	0.401099489306739	0.406581759230671	0.137625644169162	0.174017361492488	0.177800944200908	0.0681415521041124	0.0464064058919966	0.0508333333333333	0.179833333333333	0.317166666666667	0.462333333333333	0.448332749800079	0.361392002191373
404	7.10191863055782e-11	1.20044223851877e-10	7.90114778699955e-10	1.14978854324354e-09	0.281991769635593	0.353813636639702	0.0465225169333989	1.61630679943793e-05	1.62800144991773e-06	1.01037502307737e-07	3.4835331219365e-05	4.48860615079968e-08	6.7986722952767e-08	5.85968701377163e-08	2.95630796692847e-07	4.26256602606137e-07	53.3782204997187	67.7552004003592	72.1355820520548	73.2930476703768	1.15746561832202	5.53784727001766	19.9148271706581	18.5951565749074	22.9905446455869	28.3540060312753	17.1338799495388	64.3231518430664	0.06825	0.2145	0.373	0.493	0.501010688782996	0.544318089819631	0.458122216917235	0.459079432997158	0.406908684331824	0.409079835935783	0.241533050884035	0.298889534365164	0.242020807395374	0.071409433530225	0.380688087694381	0.0478333333333333	0.175833333333333	0.321333333333333	0.450833333333333	0.3531638811454	0.460928277783172
405	7.19800920589529e-12	5.96924324568287e-11	1.9516603412743e-11	4.75717834617619e-11	0.837050593143059	0.0410100400019683	0.0189170644614808	7.8542583889944e-08	1.10956106404815e-06	7.98930401895264e-06	7.19037021902706e-06	4.47013521760777e-10	7.80178739393638e-10	2.53725321063339e-10	1.20629213525103e-08	2.56946909152075e-09	58.1208523790119	69.3307392040369	80.8689802442605	80.9112793931999	0.0422991489394917	11.580540189163	22.790427014188	28.841679543546	23.7280062028349	19.9404253640132	20.1419106063877	75.5678516054307	0.076	0.23075	0.36575	0.50175	0.533907292677476	0.445071228589695	0.405822980970205	0.449972175968403	0.404203841507671	0.386785545498747	0.224900814756328	0.186624643763297	0.115154139209207	0.0384696859938998	0.115713720830454	0.0496666666666667	0.190333333333333	0.3225	0.456	0.394895548528702	0.46506933670565
406	1.79173993992507e-16	7.20529541532705e-19	2.69399015415649e-16	1.72034562010676e-16	0.0659753826013208	0.992099671659663	0.00163610550298701	4.94331743919497e-11	1.87686104466729e-07	1.92092981643954e-05	1.25255647104837e-08	2.88965822233886e-14	5.43930222821459e-13	3.31339003942335e-12	5.71007165927158e-12	1.95592280593919e-11	79.9420795538244	109.352914278104	106.473142424642	109.853558875904	3.38041645126214	0.500644597799692	29.9114793220797	43.1995054533863	27.1559558345562	18.2661243175899	32.4035778463003	98.175601514434	0.08025	0.22575	0.35975	0.5045	0.497069605169925	0.498832113219903	0.465612792411152	0.425736460449936	0.371985438391389	0.394135933413914	0.249326536070121	0.239330214013414	0.184036274632501	0.0476989559157268	0.3376957661443	0.0478333333333333	0.183	0.3185	0.4465	0.407196436815176	0.299548230261281
407	6.98062314253417e-14	5.92164128160879e-12	2.46110556393718e-10	3.54257053997178e-10	0.269619980096897	0.899522158541957	0.673621860870856	2.54704519435733e-06	4.09810568216555e-10	2.27770219299767e-07	1.13027460917247e-06	3.37228231176486e-10	1.93897195688221e-11	6.11053976397415e-11	3.32253458382952e-10	7.4163433585993e-10	67.687864243162	74.5115379331764	74.9070969506356	76.1257763300964	1.21867937946081	1.61423839691997	8.43791208693438	22.1306941551738	39.0655565986672	26.7818188724996	23.6924093174948	76.2438565714975	0.07425	0.233	0.366	0.49725	0.50396690780525	0.490169050538872	0.491033267591932	0.402598809539633	0.419503330225089	0.438875873303626	0.225683765329247	0.260244428144656	0.243543028558825	0.0409048590654934	0.218334142620457	0.0511666666666667	0.1815	0.316	0.447666666666667	0.367238512020505	0.504736522810763
408	7.64940627676054e-10	2.23615335631511e-09	1.09537052992461e-08	2.45256522097245e-08	0.925800955207265	0.451811237948559	0.0970466000169253	4.7491438175141e-06	0.00244963281772404	8.30278752088954e-09	0.132169094702709	1.39000540295334e-06	1.69697088437222e-07	7.52115760730116e-07	2.23027854978086e-06	6.48842474816307e-06	48.4376263323866	61.1069160898624	65.8119305488435	65.8206035884796	0.00867303963605082	4.71368749861722	17.382977256093	20.9358841843468	9.17783753977892	33.2028705220237	2.26684066547386	55.6466985108361	0.07	0.2155	0.369	0.4755	0.50831361778376	0.552868882685899	0.441662245380021	0.448464167220277	0.466937253037927	0.392896881634067	0.2898682001597	0.235252389824661	0.195817661973619	0.101215878477455	0.105851355020806	0.0481666666666667	0.190666666666667	0.313333333333333	0.460166666666667	0.474120408579102	0.370110975217505
409	4.38648815494159e-12	2.81273658167599e-12	9.88949298319584e-11	1.31874056943067e-10	0.232243066521886	0.80391368725535	0.0552135392606858	2.86554643799626e-05	2.7904533929988e-05	8.98656224987519e-10	5.17659874454775e-06	4.06750485097083e-09	1.88729961862933e-10	7.77636687315692e-10	4.23270780913867e-09	1.00863524668629e-08	59.14519246696	76.1718302972004	77.0607619912189	78.4878328793347	1.42707088811585	2.31600258213439	19.3426404123747	17.5049897250901	17.5554805837073	37.5332985522855	20.7708100604577	70.2283937802204	0.06975	0.2205	0.3705	0.49375	0.494227701104359	0.481865975377522	0.49025928603777	0.411036810218475	0.388602479426828	0.398881590132296	0.234062808213134	0.278202706137573	0.198321612314289	-0.00570544188143511	0.327939274974877	0.0496666666666667	0.186166666666667	0.311333333333333	0.447333333333333	0.360883623655107	0.444525791381891
410	5.64353588329366e-12	2.63717926235634e-11	4.83791426739857e-10	8.15221108039763e-10	0.365418866232133	0.706895794282242	0.160792444555145	1.01590339223339e-07	3.54310083131102e-05	2.92551123681417e-07	2.86549597366454e-06	5.48734729785823e-09	2.04011292954886e-08	1.00464333577622e-07	1.19926341812123e-07	4.06231214354916e-07	58.6241116656965	71.1674542298206	73.3034503751624	74.1226343302842	0.819183955121844	2.95518010046362	15.4985226645877	28.3434427104676	17.1016768556765	26.2982666433581	21.9045774029928	69.4980849070478	0.07575	0.22075	0.37675	0.4945	0.466340659935364	0.507534318341419	0.569109246972867	0.445802932819454	0.435426083923469	0.425036872777639	0.192340132371858	0.387494493262762	0.200629111084875	-0.00815604060320113	0.113439840042183	0.0496666666666667	0.186833333333333	0.326833333333333	0.446833333333333	0.414006857426793	0.366915058087311
411	8.95780533447277e-10	6.04975118691761e-10	2.48119967659955e-08	5.44820195825206e-08	0.885752625836227	1	0.151348091001446	6.72664648190385e-07	0.00124088848329674	6.18764784090959e-06	1.2578349577647e-05	1.19808343799683e-08	6.90906402062918e-07	4.65470937251177e-08	9.79031840314076e-07	1.44106575345446e-07	48.108748200757	64.0899285994383	63.8208009473601	63.8414450859564	0.0206441385962535	-0.248483513481915	15.7326968851994	24.6918949536821	10.4284498759662	20.4292599969613	19.0734366964389	67.5856631325844	0.07225	0.21525	0.35975	0.4965	0.528204539188647	0.508197486102375	0.477685598501501	0.444918972275754	0.430235838732474	0.423079854151447	0.223581184909214	0.240477946268384	0.238644920294009	0.0434837530893617	0.22967405845761	0.0483333333333333	0.188833333333333	0.316166666666667	0.452	0.370850835713322	0.450375410872722
412	5.89273912313065e-17	5.30371998762869e-16	2.7649010068788e-14	5.47106899946947e-14	0.398357219389161	0.8944390918487	0.207236297656713	3.68341865681315e-11	2.31044073251376e-06	2.69975911845296e-06	1.21470513103672e-09	5.493520000076e-14	8.58096615133597e-13	2.85008550434386e-12	7.41266830324609e-12	2.12071651001609e-11	82.2210466287579	95.0518133799414	95.9941834489	96.7074630187999	0.713279569899896	1.65564963885845	14.486416390042	43.7752062963236	22.3178902677646	22.0189207253152	36.945615968707	96.6980337964394	0.07125	0.2175	0.36075	0.50475	0.479831544671761	0.506000786296694	0.532404111692779	0.408424770729887	0.424418947465467	0.419295042424487	0.261818984617416	0.318891906044587	0.210218032847136	0.0715730497197369	0.275529319497272	0.0406666666666667	0.179166666666667	0.3155	0.442833333333333	0.390862953330225	0.353367428249078
413	2.81876905043109e-14	3.74465785463581e-14	2.12498039802206e-15	2.61173374423491e-15	0.172699289511782	0.00301572283246445	0.000345446245804122	6.03779459930262e-05	7.39507317838396e-07	2.27000341401003e-09	1.73400224234307e-09	4.77408003712817e-15	2.4257486979966e-12	1.44688822061371e-11	2.67908020022625e-11	8.29907706085246e-11	69.5544037821383	85.731066047163	101.817029290578	103.676384043363	1.85935475278529	17.9453179962002	34.121980261225	16.0907589461222	24.5093337616781	35.7269636037854	36.2517950290421	102.299941571324	0.06925	0.223	0.36625	0.5045	0.479604232208699	0.441768499836797	0.519127533271613	0.43745171327095	0.364241304772927	0.407642035640973	0.35851616904992	0.287270333126125	0.240014344934099	0.00920036705688086	0.355204998928882	0.05	0.1825	0.308666666666667	0.443166666666667	0.380215075755284	0.48890950967178
414	1.58222153541277e-12	1.42374937765933e-11	1.56393199054141e-12	2.50761370912399e-12	0.294022417285612	0.00920429974708242	0.00530789637008888	6.2663885734099e-06	1.38532327963514e-06	3.06110485234986e-07	1.49899788597535e-07	1.92012950715367e-10	3.52175879913633e-09	1.54307774881232e-08	5.64044211564678e-08	1.69921587713136e-07	61.2523527300582	72.5496579880564	86.7354434868757	87.8365544787011	1.10111099182541	15.2868964906447	26.584201748643	20.4050600679311	23.3009393933771	26.2107702748544	27.5906737457753	77.5913518266279	0.0695	0.21225	0.362	0.4985	0.483988050634406	0.486930026292276	0.440522678646841	0.416601389088249	0.403444029198623	0.417495092952432	0.31233293626256	0.186467784276052	0.0292419137064266	0.083625025532073	0.0991875950508051	0.048	0.1735	0.312666666666667	0.445	0.374033786124109	0.373588264726573
415	6.88583803622471e-14	7.92821132367781e-15	1.0411628258069e-11	4.20177675700985e-13	0.00188265186151135	0.722251690066054	0.0116027665778504	2.77628883665764e-07	2.78730969809378e-09	6.80289919862872e-05	3.16204252610288e-07	3.29318889127817e-10	3.44089061145457e-11	1.7587529200249e-10	2.56220152673054e-10	6.61643169762039e-10	67.7160146690439	89.1405810087235	82.335510693003	91.996080801342	9.66057010833902	2.8554997926185	24.2800661322981	26.3993848682258	35.3270694494349	15.8648943231547	26.1481234696221	76.3007316620032	0.0705	0.228	0.35725	0.49775	0.494744987520043	0.47036014761205	0.534018403349006	0.425085379998243	0.428012279648573	0.385555230779673	0.333751342265361	0.240808101186095	0.189605729889879	-0.00318945764445447	0.396458412228406	0.0461666666666667	0.179333333333333	0.318833333333333	0.445666666666667	0.362145888190363	0.353417968850182
416	1.44272420191687e-07	2.14428522794251e-07	7.45465136071848e-06	1.41832403274894e-05	0.774110275262795	1	0.356441605619159	3.26336321703874e-08	0.00661692168641226	0.00836467156611779	0.00599774712228546	9.2395096676846e-07	9.52763855753137e-08	7.52650592455079e-09	4.96494015567016e-07	8.36064765776934e-08	37.4678010254065	50.5165649242263	49.4818217284046	49.5641922614232	0.0823705330185476	-0.9523726628031	12.0963912360166	30.5442577803096	7.37411851524121	6.9536859253767	7.5509792797875	56.6963100141288	0.07725	0.20575	0.34925	0.487	0.474363231155191	0.477823534759724	0.501640276984399	0.404365807872943	0.433912214788368	0.430690187103305	0.268314206753584	0.304519699574319	0.094965775205823	0.0462529463692719	0.180385951245066	0.05	0.183833333333333	0.323833333333333	0.459	0.354707053624975	0.447884047530709
417	1.61584748466097e-10	2.38543636283957e-14	1.29192338795564e-12	2.86966493544685e-12	0.557372086124588	0.977127630360406	0.000179246537082848	2.61190518853077e-08	0.000303221993925412	0.00307048974789195	2.42546884320261e-06	3.00172828347145e-09	1.55706039699641e-08	1.06314060703949e-08	1.09333813656275e-07	5.84971895366879e-08	51.6714507786528	86.7227389140389	87.1769844203591	87.5212591716772	0.344274751318153	0.798520257638302	35.8498083930244	30.9763594806709	13.0503854704748	8.7651015807478	22.2245945238192	70.9678720106152	0.075	0.216	0.35325	0.4925	0.489776545579674	0.567078413860038	0.527110651778982	0.436264299694643	0.454919845441124	0.426855091910715	0.408325179189134	0.305744401985727	0.194046356467877	0.0917469795165848	0.196974327371669	0.048	0.1865	0.324666666666667	0.4445	0.389627943628858	0.321327227497764
418	5.60174207024946e-09	8.67132298451853e-10	2.3847020263299e-09	5.22655159604378e-09	0.724203852927203	0.27394113868235	0.00814537349772041	1.04424117787715e-05	9.15935039655477e-05	5.54659751370482e-05	8.84294363853915e-06	1.85950613082607e-09	1.6741417908896e-06	4.58693153448447e-06	1.15903693852519e-05	1.47278268341299e-05	44.2836600127193	63.2703908820622	69.4924632571638	69.6169635973201	0.124500340156374	6.34657271525793	25.3333035846008	19.4287335044346	15.3025352020341	16.2514893955704	19.7463712274275	72.130121737174	0.06775	0.21975	0.35875	0.49175	0.545990249243087	0.533909101971625	0.513581295969902	0.42517071812807	0.422498073325851	0.422764450614082	0.351806787788804	0.389591327678497	0.284331617218736	0.0109445805933761	0.401439583370993	0.047	0.187666666666667	0.319833333333333	0.4465	0.410681048681453	0.405648560685395
419	7.61250479205344e-11	8.40346015519887e-11	7.85489971279428e-12	1.65174086407316e-11	0.516907627534957	0.0110143304489255	0.00148587494110297	1.52071043562625e-05	1.69908176932678e-07	0.000137306722106263	4.87661043962919e-07	7.33739980341446e-11	9.21889256486268e-09	3.11409752314448e-09	1.77513474332451e-07	4.24858556481626e-08	53.2341562280199	68.5599990645205	82.9918222368578	83.4118811934604	0.420058956602588	14.8518821289399	30.1777249654406	18.7113945349984	27.3483635041612	14.5387410787953	25.312017208109	79.8829618411822	0.07225	0.22825	0.36175	0.49825	0.55164662523234	0.46870220674714	0.544860447913583	0.452578449308678	0.460795334436028	0.435285107791777	0.303542941449585	0.366330677817004	0.347150360763435	0.0437297391119869	0.423206934955826	0.0511666666666667	0.185166666666667	0.324833333333333	0.447	0.404366521118874	0.445202589970099
420	1.04188576351075e-06	1.10422878619127e-07	2.38749673946396e-07	4.93413705952159e-07	0.800069192527476	0.285264442062306	0.00909009637673517	0.00402144170392611	0.00540753664106844	1.59401433630935e-06	0.000317432495137133	3.08174727549396e-07	1.24336447976002e-06	4.55789133905284e-06	6.646241748503e-06	1.89965861343855e-05	33.28985309376	52.0770781740575	58.2343774799738	58.2985168696396	0.0641393896657974	6.22143869558204	25.0086637758795	8.27410787981808	7.73784267252267	23.0311047697087	12.96462228364	59.4931808219169	0.0665	0.20525	0.358	0.487	0.522221379289878	0.549110697569935	0.487035227521248	0.487744961978815	0.423039036430028	0.388802246951195	0.353324424545794	0.357639572762287	0.206257651378579	0.0577316950599558	0.171404094746756	0.0526666666666667	0.182833333333333	0.311833333333333	0.450333333333333	0.434600899065616	0.319432624333935
421	7.32623521443202e-07	7.10103308315244e-06	1.62788020321607e-05	1.34076032960948e-05	0.131398057806731	0.180884841273054	0.153511729815046	0.00926692975381383	0.000207182843502207	4.41287095523248e-07	0.0313627633627274	4.41392023526714e-07	4.26670935689593e-06	1.76677582805985e-05	2.586447415845e-05	7.24878484644228e-05	34.0360108809837	42.1329473201986	47.4381141426857	49.7140232228994	2.27590908021375	7.58107590270083	15.6780123419157	6.77064577346027	13.7647926216523	25.5047851388426	4.6329953698405	58.5818689133946	0.06475	0.20675	0.3665	0.47775	0.518124431729329	0.488042884186966	0.460290045820486	0.429270403665002	0.430420001430335	0.412244031526908	0.316634529711356	0.283871801786876	0.127493308877135	0.016570232266222	0.272444404780106	0.0523333333333333	0.177	0.317666666666667	0.455833333333333	0.419554349615867	0.393239318775773
422	1.11463827689405e-07	7.75855289659668e-09	4.52026873028948e-08	2.74092658338258e-08	0.0739057047171369	0.19951277907451	0.00381279486493723	7.75849962950782e-06	0.000235475772151645	3.45648342931917e-05	0.00163807743136665	2.55981407954288e-06	2.493340927694e-06	2.31414474641068e-06	5.03443767955118e-07	7.36343126588199e-07	38.0111535762262	58.2493752296868	62.3517113783237	65.5457833737819	3.19407199545822	7.29640814409504	27.5346297975557	19.9964765065188	13.5244469560439	17.1486865439419	9.91645324703859	54.0671164226133	0.07675	0.21725	0.35725	0.48825	0.496451558427122	0.559109068219888	0.490807376733334	0.419915576339727	0.408607319931373	0.392859594771587	0.381305942905022	0.271191330824195	0.253866083939716	0.0103737726325073	0.331406268694962	0.0543333333333333	0.187166666666667	0.317333333333333	0.456166666666667	0.365998655424277	0.397891383325851
423	1.96178982465171e-07	2.97651745202419e-08	1.13721073079551e-07	1.72896431292102e-07	0.34963250389272	0.324709999201112	0.0121885593176073	0.000112983788115713	1.31344270146377e-05	0.000135818691909498	0.00112872275404591	6.44138577408732e-07	2.76820214585391e-06	4.74777985345288e-06	1.44803040417603e-05	1.89864163258459e-05	36.8200565446605	55.1376283384379	60.0771357788981	60.9519262672984	0.874790488400322	5.81429792886047	24.1318697226379	14.9063208319167	18.9908868324128	14.5592712558391	10.6035248212775	57.6191196758016	0.06925	0.218	0.36075	0.4865	0.506015171728356	0.525612105339938	0.543043509766511	0.438510386166506	0.399252770463181	0.390003166445583	0.314258711812572	0.328475049515025	0.258261559825387	0.0724345760816395	0.295278074803575	0.0506666666666667	0.1825	0.323833333333333	0.453333333333333	0.396441971778242	0.391889288314505
424	2.89882103548985e-05	1.05809137435566e-05	1.6532998044943e-05	2.64155860677041e-05	0.479366129382748	0.240720378393127	0.0267286234571984	0.000760953847221829	8.47065101999507e-05	0.00587645839076899	0.00745738466424989	0.000114923964889611	3.43679323936239e-05	0.000126433948132301	0.000128782312246284	0.000239733044756101	26.1887976438229	41.1577962970623	47.3973114360997	47.8976164568376	0.500305020737869	6.73982015977526	21.7088188130147	11.3341322202723	15.4502327616447	7.58780107442362	7.15935888406602	43.8775470352758	0.069	0.2215	0.356	0.48225	0.469419039097068	0.493653000739709	0.59412057802792	0.409370926819582	0.448463818928575	0.415415643019015	0.331162245692551	0.31201238229959	0.31026059744335	0.0710008018266854	0.352720830845296	0.0526666666666667	0.189166666666667	0.329333333333333	0.455	0.398961810328284	0.495117083492605
425	4.95204751881037e-10	2.16400958207517e-08	5.75062134702303e-07	4.73972296381929e-07	0.123800192747707	0.773024975430239	0.616544451742399	8.41179991293845e-06	2.13109041641453e-05	0.0014396397590273	1.09992503695416e-07	2.61400837530483e-06	3.53760506766471e-07	1.25998523670276e-06	3.42515131344318e-06	8.97188156569886e-06	49.3428568765376	55.8777776888164	56.0322204302793	58.4007931681408	2.36857273786154	2.52301547932439	9.05793629160326	19.8419095293457	18.0684005095409	10.1543137525532	28.1896264018287	54.0126943180566	0.0745	0.2235	0.35375	0.49975	0.477069336294512	0.506707143111353	0.543865551462966	0.423610724345278	0.436521499656557	0.436322703450586	0.219809410292527	0.319972992208246	0.257952728654512	0.0599725035833122	0.254134996510365	0.0525	0.1885	0.323	0.445666666666667	0.413197103785345	0.44200285317033
426	2.69544987237231e-15	3.49161602139343e-16	4.13060715434414e-16	1.07682681240797e-15	0.669677055763754	0.0832211060413833	0.000981832513946391	5.44714400281733e-11	4.95442631932706e-08	1.75484406509462e-08	0.000248450757753843	2.10844337557506e-15	2.83780279757195e-13	3.45550365218191e-13	1.81980125230536e-12	7.4777613048195e-13	74.3795583908795	95.9625228369623	105.511702507902	105.693682621502	0.18198011360073	9.73115978454007	31.3141242306228	43.009617143457	29.7345361086609	31.748503712126	13.4238086199239	104.164264652808	0.0825	0.226	0.3615	0.4925	0.522341366957041	0.568128577818771	0.540243174646691	0.44042409127998	0.45072219219184	0.416771591327745	0.268737161427262	0.353454922858901	0.289721404229841	0.0727665196549531	0.10264863820508	0.0496666666666667	0.181333333333333	0.307333333333333	0.455166666666667	0.405646832777417	0.413795052799032
427	6.07328638214886e-16	6.74831861124861e-16	1.0505530648311e-14	2.47977349392539e-14	0.564842307306727	0.549379664157159	0.0324671588006049	2.05644407743334e-08	5.72950399147018e-10	6.38918655865228e-10	1.28963432526481e-05	2.1214386903237e-13	5.42719765970469e-13	3.02802801684548e-13	2.87709104844409e-12	9.5867101401527e-13	77.4385976019039	94.5266985052367	98.1955614952603	98.5269505457836	0.331389050523285	4.00025204054691	21.0883529438797	31.4405180489321	38.411457087177	38.1987949634786	19.0257923564113	93.5794907574191	0.07625	0.232	0.37225	0.49125	0.50903021694557	0.514280918604761	0.484449568778091	0.416352216227376	0.457755668068675	0.448214101849909	0.281456246035633	0.282813482729154	0.222022645153349	-0.000178736426189783	0.355220099826818	0.0488333333333333	0.181	0.3125	0.446833333333333	0.354078021559276	0.493638654962714
428	1.54786528694581e-08	3.74457845219652e-10	1.49838847682619e-09	1.47885163165711e-10	0.00581093106236996	0.0230548594948363	0.00016553017902775	0.000118377829953368	0.0216384160794022	5.79191724655531e-05	3.90447630659205e-07	2.30720056817163e-09	2.5835035827064e-07	1.18385706522183e-06	2.35579674022045e-06	6.39919074055614e-06	42.1568078590062	65.1798237641633	70.6066020083454	78.2146203362645	7.60801832791913	13.0347965721012	36.0578124772583	14.8183531642717	5.27462759660375	16.1695013753088	25.7409797164401	71.6070334153767	0.074	0.20525	0.35625	0.496	0.468628649132078	0.475202583027308	0.564279753767818	0.426685824102848	0.446576067873605	0.424951186265055	0.251385406185169	0.43871637913452	0.242544669489659	0.0120544687251311	0.568519791912782	0.0548333333333333	0.186666666666667	0.3175	0.444333333333333	0.398325762905508	0.380965445224618
429	2.99681577362316e-14	2.43585910038707e-13	1.62157812597693e-11	2.96228085034886e-11	0.392608145394063	0.994405960393494	0.31997011234584	9.8928311418574e-09	8.87268747926372e-08	1.51195497101078e-06	2.78565831132887e-07	4.69601260078166e-11	5.77998704818551e-11	3.17513342685062e-10	9.71705234827717e-10	3.70386650774611e-09	69.4283780957558	81.6008367863396	81.3018642180978	82.0327131795566	0.730848961458832	0.431876393216953	12.6043350838008	32.8621991752971	28.6055638387988	23.1327242639636	26.3928772489344	80.9419526923158	0.07775	0.22475	0.365	0.499	0.523029102199742	0.503759139362179	0.448042054340426	0.409661736867474	0.40719677594547	0.393000478450546	0.296938501704023	0.29666867905496	0.184822586476157	0.0334265285642704	0.35360825612463	0.0495	0.181	0.3185	0.446666666666667	0.407999495243627	0.367609757186966
430	4.64170407923525e-06	9.44325844926308e-07	1.79411542758886e-06	9.28094879135984e-07	0.0600787119750092	0.0846695853975512	0.00533079678511368	2.68289315935906e-05	0.058993480958841	0.00772909521465297	0.000220074015919666	8.87186047427027e-06	0.000182644294209394	0.000579179804005425	0.00108416870111485	0.00258417833196112	30.1130911843793	46.9998629035617	53.1496273673984	56.6848377495771	3.53521038217878	9.68497484601539	26.5717465651978	17.6302323915934	3.56545753517094	7.09519337798883	13.6514268885949	50.8099274499386	0.071	0.20825	0.349	0.4975	0.426300156412257	0.496981118157342	0.537533460589896	0.419112157440189	0.412305643269902	0.419807568373249	0.26865450124703	0.234806881495923	0.337435057794285	0.120632075738141	0.484905747877844	0.0506666666666667	0.192833333333333	0.323333333333333	0.459833333333333	0.400925833587516	0.358314180016387
431	2.54135245339848e-13	9.27714102107115e-13	3.50282561945258e-12	1.57851058761487e-12	0.0441971311637234	0.0677044465954172	0.0131981797145708	0.00599055426653558	4.3789362737543e-10	7.52727032010052e-09	1.32192442127509e-06	2.75582358968748e-14	4.83823293183461e-10	3.26959026286243e-10	7.82636560677605e-09	2.42297969842524e-09	65.0256768182808	78.6382205149566	84.868228453859	88.9172432668784	4.04901481301931	10.2790227519217	23.8915664485976	7.55314166509379	38.9361607009105	33.393562711959	23.391045730752	98.284541171087	0.064	0.22925	0.361	0.49425	0.503343878012942	0.492614616669309	0.528856922807204	0.406101113594809	0.435065450759751	0.435847905039116	0.316073575371721	0.22025109976311	0.339688849642045	0.0208499773551438	0.389999639104822	0.051	0.178166666666667	0.3055	0.445	0.375698377692982	0.416510152592701
432	6.14759663463366e-16	6.25775847785025e-16	5.06412586269354e-14	7.32527891423497e-14	0.233220739011184	0.930353630509189	0.0682359755881433	1.26917536992066e-12	2.18194954519868e-07	1.01871051010856e-06	8.09996168284809e-06	1.55354530867869e-14	4.49125121464189e-14	9.39402251137834e-14	9.60631101437555e-13	1.76532623149437e-12	77.4136466370182	94.691249056159	94.6140066804801	96.0351169839778	1.4211103034977	1.34386792781879	18.6214703469595	50.3763032396309	26.8648178878993	23.892439675903	19.9141260230117	99.5998982972376	0.081	0.22425	0.36025	0.504	0.510610453705828	0.551334120375831	0.508432921484877	0.452833190865448	0.395393139767903	0.420767140945149	0.389611477476566	0.210443647036419	0.24322077213613	0.00856146091986448	0.160396762406523	0.0461666666666667	0.181833333333333	0.313166666666667	0.4585	0.369021643768284	0.437573556302906
433	2.22342592895353e-08	2.05435565606102e-07	5.97236967306224e-07	1.24180736097219e-06	0.998038208667786	0.378152807364117	0.204579455048026	7.07875336416496e-05	0.000536533267534351	2.02149009587793e-05	7.3437525598019e-06	1.01490548054807e-06	1.0477882613633e-06	3.59041914791783e-06	8.28058921559517e-06	2.36607453851659e-05	41.397785521498	50.6175501018733	55.9369700038806	55.9369760492991	6.04541855864227e-06	5.31942594742577	14.5391905278011	15.7896808868591	11.9842067299032	18.1689391207874	20.1015398525651	56.4554730601681	0.06925	0.21175	0.355	0.494	0.482454145298898	0.507460886765627	0.521965260913238	0.428885714024244	0.451681824287022	0.397377112207665	0.189818206050685	0.389847190939845	0.238305987576637	0.0531847471483937	0.306595722282445	0.0501666666666667	0.183666666666667	0.314	0.448333333333333	0.418028174666716	0.443041377336695
434	5.94851477185193e-10	6.99870143325337e-13	1.22207390811088e-12	1.56905110017682e-12	0.202271412157928	0.0852172019580618	3.62001304247172e-05	0.00103022897178359	1.56363086283891e-05	1.52545627040719e-07	1.49471554130081e-06	1.71988368179747e-11	9.13586473032482e-09	3.76650550211028e-08	1.48041832273992e-07	3.12958021666574e-07	48.961255660477	79.2635592108782	87.3053657428172	88.9312633154987	1.62589757268142	9.6677041046205	39.9700076550216	10.7724347919357	18.6583243804489	27.5568314423635	23.1547752847382	83.3165596232645	0.068	0.2175	0.3745	0.494	0.52546171633073	0.512163730056079	0.564043566851851	0.49465645772068	0.425287060152342	0.408964376298903	0.340072587324861	0.455271671858289	0.142509410681454	0.107214590386318	0.24849953976914	0.0521666666666667	0.182333333333333	0.3235	0.445	0.34356990716835	0.456901668576094
435	1.9847741277121e-10	1.59672580200403e-10	2.46240206470467e-10	3.32578145338943e-10	0.241591697886043	0.102603049516483	0.00901594182647752	8.54126617146836e-07	0.00167562620381803	2.86099425742096e-05	4.0124787622913e-07	1.88778940349588e-08	9.82490692706326e-08	2.55228516161703e-07	3.83295936749763e-08	1.0704331405888e-07	51.2441740445429	67.1105935090673	74.9058497591031	76.2771320072061	1.37128224810294	9.16653849813883	25.0329579626632	24.2317480552329	9.87474717097393	17.50801244186	25.6883215492726	66.4666452882498	0.071	0.2105	0.3575	0.5055	0.487088983772141	0.539650644371501	0.522937668409156	0.441777013586585	0.454809366839369	0.397574435800253	0.365187116510411	0.304894846683825	0.297721648512146	0.0581635172820158	0.357042861568744	0.0475	0.185	0.317166666666667	0.453833333333333	0.397266181439699	0.429607903066348
436	6.85121990066158e-09	8.6507442306341e-09	2.28668513993917e-08	1.9143384319862e-08	0.120406784912846	0.13389274399819	0.0203142557375216	2.53882341090385e-07	0.00013091162402341	1.78765543187644e-05	0.00708109621876055	6.7520327128533e-10	6.39612564835921e-08	1.57068492277949e-07	7.90992731231491e-07	1.51658779662653e-06	43.8626876260169	57.9983994354188	64.0201871575628	66.432208737082	2.41202157951921	8.43380930166313	22.5695211110651	26.5721108985354	14.6286150783872	18.4031145761037	7.25228214018352	74.5764739874422	0.07525	0.21725	0.36025	0.47975	0.45247171323506	0.51186139386116	0.508296288843812	0.454987599526117	0.407209540583175	0.423751761165615	0.295895718555826	0.331484771947048	0.0564857945083184	0.0510788165345729	0.248379929779676	0.05	0.186	0.318833333333333	0.452333333333333	0.381674268433004	0.393197540219801
437	1.09812275175249e-07	1.10820088381568e-09	5.87304667756362e-09	8.51190254463381e-09	0.293650078178992	0.33513979388155	0.00137990043766401	1.37132754088257e-06	0.000103526869585512	0.000165043685274273	0.00627929686181023	4.17270762719061e-08	3.2624316718627e-07	4.82634367698319e-07	3.20219273677192e-06	3.00794826330342e-06	38.0425794226176	62.7111554694638	67.3214832418162	68.4242940397162	1.10281079790002	5.71313857025234	30.3817146170986	23.320470047749	15.0712728751387	14.1923094561225	7.46835305399509	64.5043782852225	0.0775	0.2195	0.35925	0.483	0.495794007431882	0.572089126324496	0.488375162693077	0.438320470051813	0.477870645983892	0.407751486027479	0.384911909837228	0.351312133151036	0.227564468717084	0.0693186602713617	0.147664879151359	0.0533333333333333	0.187666666666667	0.322833333333333	0.455166666666667	0.396029941165165	0.386230762710754
438	1.51679042897057e-09	2.47454125085862e-10	1.02302717161131e-08	2.26723469302088e-08	0.847561590801999	1	0.0610295977365433	0.00118208427460508	0.000143144715177957	1.6257606976332e-05	3.14574283026072e-08	6.04951377574826e-10	1.2469229210187e-08	9.41458661055227e-09	2.40678047693552e-07	8.32444866244804e-08	47.0111394435153	66.1191019037142	65.9777489886765	66.0147015857365	0.036952597060008	-0.104400317977706	19.0035621422212	10.518139608509	14.4603025504875	18.5840388715205	30.6154774071711	74.8408166389579	0.071	0.213	0.351	0.497	0.534706419432701	0.54969103960267	0.439974971525432	0.433924947029882	0.411982191524824	0.437843401839274	0.309504056089953	0.241675336568377	0.229257659345153	0.0229044911387212	0.237918866366872	0.055	0.182166666666667	0.309666666666667	0.440666666666667	0.433091924740023	0.372286639008935
439	1.05491247783574e-08	2.83799737048313e-09	7.68250327898442e-09	5.43191734294328e-09	0.0913179971772103	0.110592239846114	0.005346581282554	0.000109865340611893	2.65371827200089e-06	1.27705628127011e-05	0.000268873021078497	1.08346159124265e-07	3.76767305744458e-07	2.13512954733446e-07	3.37446336937746e-06	1.91405977132944e-06	42.9596838668658	60.5609434918297	66.6718906850656	69.5228752524272	2.85098456736159	8.96193176059751	26.5631913855614	14.9591268224185	22.0519364700904	19.0444952291364	13.2756683125663	62.1252124614566	0.07025	0.22925	0.351	0.48325	0.552135518563821	0.462629493628307	0.497276535938955	0.415247654480458	0.411219807287279	0.415589229608303	0.253497903017282	0.213467678321943	0.292248784313913	0.0799478824962457	0.334374742347282	0.0515	0.190333333333333	0.309166666666667	0.446166666666667	0.40844238459886	0.391007954667485
440	3.01770779040467e-10	3.0417584184817e-11	4.45808310238397e-12	1.12823766094057e-11	0.973307994053133	0.0194074608334723	0.000370438043887747	1.52071043562625e-05	0.00113701706598647	0.000417150131316088	6.56498052969525e-09	1.04608583604142e-10	2.0565707647099e-08	9.59445897025147e-08	9.94916208799553e-08	3.16220926218455e-07	50.3732025495556	70.8469671796774	84.3085994084977	84.3097189607361	0.00111955223837867	13.4627517810586	33.9365164111805	18.7113945349984	10.5899881400728	12.4537648764381	33.6596082006017	79.0395492249833	0.07225	0.2095	0.35675	0.50075	0.518492850176455	0.564290491041157	0.570277412654671	0.437873016274873	0.435906508781142	0.417488464197844	0.461311845486467	0.491082491358466	0.339614048912398	0.126855756195927	0.442118887999332	0.0511666666666667	0.183166666666667	0.322666666666667	0.441666666666667	0.433739208882526	0.403674572102366
441	1.04101770536785e-08	1.97776469812924e-08	1.29542755224341e-08	2.55701397609417e-08	0.575808038669343	0.0863894389474458	0.0192894831775575	1.09082606590788e-06	0.000110247394833351	2.80298675053662e-05	0.000669991778221218	7.05538968628429e-09	3.83524090169072e-07	8.6960250018699e-07	4.19800865831135e-06	5.1036546173835e-06	42.9874360348549	56.0864507244769	65.4044661271109	65.7175268663777	0.313060739266803	9.63107614190085	22.7300908315228	23.7607816379395	14.9525768081094	17.5469592097688	11.5707003760017	68.883760069625	0.07075	0.21725	0.356	0.4925	0.530517956720369	0.51716954517275	0.484777862923431	0.440726143040316	0.41272424498758	0.427131186188194	0.301918149545322	0.347558833338463	0.312167512606271	0.0952182429101921	0.466255628983444	0.0475	0.185666666666667	0.315666666666667	0.457833333333333	0.41831658035838	0.43598233815493
442	7.77529047734545e-09	8.07595548549251e-09	2.77955458574897e-08	5.46834675485813e-08	0.590862827582082	0.33910452991432	0.042230453940876	5.86071709382851e-07	7.11867469430439e-07	0.00038701393089772	0.0535191980815806	2.642076301378e-07	6.9651426480146e-09	5.28027625203925e-09	1.32603533655658e-07	7.47469877676599e-08	43.5980662968796	58.1569453225966	63.5432618363411	63.83226065286	0.28899881651887	5.6753153302634	20.2341943559804	24.9575303562133	24.5827332831959	12.5938701683426	3.72763259966996	59.8825552712481	0.074	0.2245	0.3525	0.4795	0.573094292741758	0.446952329529698	0.467786160359627	0.43935601461497	0.422345538540734	0.429077401747254	0.208050015367457	0.23900597559301	0.322581266735873	0.0980930640401362	0.313152786779723	0.0496666666666667	0.183833333333333	0.318333333333333	0.459833333333333	0.416160895224257	0.374807995508508
443	1	1	1	1	0.288464340017915	0.317575335902777	0.00018325664003114	4.83855225252328e-07	4.57754883478744e-06	3.39791975961952e-09	1.50375917139171e-06	3.69690189391197e-12	3.89356196634068e-10	9.7652248650314e-10	3.19074096697203e-10	9.86693364614285e-10	-Inf	-Inf	-Inf	-Inf	1.12677473844087	5.88494936920324	35.79193752844	25.3271298586315	21.0063867488134	34.941324727246	23.1431759219613	86.9285676377292	0.075	0.229	0.36925	0.496	0.533085705247732	0.556089942756645	0.537046660945031	0.420170724681178	0.395670670608639	0.419674027255891	0.390854124939777	0.286529653823256	0.188475106819725	-0.0144460519508095	0.999958992306093	0.0503333333333333	0.191	0.312166666666667	0.447	0.373766969815689	0.388617260836088
444	3.41634319019719e-11	2.67082805834879e-15	8.48559158077284e-13	1.78343106065229e-12	0.486035905234799	1	0.000399356997946187	3.78704086825752e-06	2.05250006976044e-06	0.000168627085611382	1.53058499838855e-07	3.34371060638017e-11	2.4780218798993e-08	3.98043583177909e-09	4.42568379551019e-07	4.09707396351824e-08	54.8958821490596	91.5227702668053	88.1471749934426	88.6324649473245	0.485289953881875	-2.89030531948083	33.7365827982649	21.3697260138861	22.5452630807449	14.1518959188124	27.5503395169744	81.7462285674006	0.06825	0.22075	0.358	0.49225	0.529936350635491	0.543553864537075	0.574366913914017	0.442585606074542	0.446838178281771	0.403110233494509	0.341685002548673	0.363855992983872	0.31298709123816	0.0228996608712844	0.30890715905208	0.0465	0.182	0.321666666666667	0.438833333333333	0.338363975257098	0.339520335412867
445	5.96596582455212e-09	6.34086254067082e-10	1.17472750362911e-10	1.78314617302945e-10	0.291392205107692	0.0170337833206637	0.000417831158150152	2.02080181591325e-06	0.000483551010883375	6.60482774616986e-06	0.000229382273617885	6.96002746075465e-09	2.12025597133489e-06	3.18879366217882e-06	9.89685240946597e-06	6.04503828679779e-06	44.1519749037179	63.983019423642	76.6549270141841	77.7681048234808	1.11317780929676	13.7850853998389	33.6161299197629	22.5751637248395	12.1780525862723	20.3044070419382	13.5736551456703	68.9170507188933	0.0745	0.21075	0.356	0.484	0.523796941467169	0.463296487941452	0.479751154422902	0.423445744081946	0.434462402619152	0.40254863127125	0.296937219802003	0.306723367796133	0.197319719551352	0.131116315070136	0.317145708479745	0.0511666666666667	0.1825	0.312666666666667	0.4465	0.362480007756459	0.407610284955946
446	1.15686661140517e-07	1.91057742896209e-09	3.1445889060637e-08	6.93169201978294e-08	0.990616555168384	0.879381661389501	0.00821373528685556	0.0171271589220982	5.98065775622511e-05	1.20245519589493e-06	5.89207687788095e-05	2.36811175670035e-09	5.88423491730058e-07	1.50670841680716e-06	8.99110011499941e-06	1.53779840013289e-05	37.9328660237225	61.466991502959	63.2413679704187	63.2415062838991	0.000138313480420038	1.77451478094008	25.3086402601766	5.68329652738248	16.1087656075742	23.5732835309245	16.1370267532602	71.5437949409549	0.06275	0.2105	0.35475	0.49125	0.55593037527597	0.524559475307301	0.37352457750868	0.468065298073736	0.43272728338058	0.42237033270777	0.355142695113497	0.216382529794826	0.19141030264388	0.0818533701539246	0.303358498378197	0.0515	0.178166666666667	0.308166666666667	0.450333333333333	0.373883891713343	0.410594109543116
447	2.54777782919359e-11	3.52028151142665e-09	1.07607162651363e-08	1.87702978524726e-08	0.428951428056143	0.268000490473632	0.445200517668199	6.02339482466689e-06	1.03356332866312e-05	5.84651365660679e-05	2.76820344551763e-08	1.37694448360536e-08	2.11697532732338e-08	1.02186273539438e-07	1.25899875498447e-07	2.22218748229154e-07	55.5038379918406	60.0668311586051	65.8550776337215	66.4807384733649	0.625660839643388	6.41390731475985	10.9769004815244	20.4807517800346	19.4483639848586	16.1517302679731	30.8635653202309	67.2436554177704	0.0735	0.22325	0.36	0.50025	0.478883279753156	0.50574039980574	0.435089583069436	0.422580228263707	0.406202911342164	0.43999565580786	0.205525895249228	0.181419848496098	0.224573425035712	0.030320335083501	0.335478480607475	0.0513333333333333	0.187	0.321166666666667	0.443666666666667	0.400968022508362	0.454767095616903
448	4.27798762129437e-09	2.26798787225211e-09	3.39515815195853e-09	3.44698375370115e-09	0.158515991414288	0.0888090430355144	0.00698655021686521	7.40985525221547e-05	7.52708144002124e-07	2.98571279807402e-05	0.000134847455519676	1.34677964136881e-08	1.17414414702931e-07	2.60841009113278e-07	2.85867420563566e-07	4.72456542877324e-07	44.8470478671225	61.0745538140181	68.6431291514964	70.6314554328783	1.98832628138189	9.55690161886014	25.7844075657558	15.7032038512007	24.4752432989972	17.4268954711388	14.5727937978754	67.2981259769882	0.069	0.21325	0.34675	0.481	0.507219846461268	0.484183611923939	0.518289873098021	0.423915366493136	0.451093667171623	0.394325424522142	0.297855287576269	0.277075128779209	0.315148857059417	0.0910610688380041	0.431876620725142	0.05	0.1735	0.306833333333333	0.442166666666667	0.378895246671728	0.374852069543677
449	1.15443424296486e-12	1.37270052916439e-12	3.05845778721582e-12	6.88172686690266e-12	0.590884411837154	0.173332882477676	0.0146802725629392	0.000103675804246225	2.10880309421542e-07	1.0993002615901e-08	1.92888525437915e-07	5.64671733243365e-12	2.37983556506896e-10	6.95639757280427e-10	2.08946591339936e-09	5.77483544988598e-09	61.9032680966629	77.7679603628203	85.1827978142464	85.4717630249797	0.288965210733295	7.70380266215943	23.5684949283168	15.0685593628014	26.9307195543843	32.6572249492528	27.1030985445159	85.9359393151175	0.07225	0.2225	0.3635	0.4945	0.479280217007874	0.537906886575314	0.47290766784896	0.424508415309824	0.428754525660668	0.451705362540473	0.315114349824878	0.236564919545176	0.185497792978158	0.0220667304306732	0.112794626663581	0.0531666666666667	0.180166666666667	0.3085	0.4415	0.399667387849534	0.369870316525389
450	0.000567292015761446	0.000449200029135587	0.00710631696022517	0.0051815235076181	0.116460713797632	0.963465925798342	0.295322562787045	0.000137693327642148	0.00656395411621796	0.146636120481294	0.0546334134837013	0.000963577784521478	0.000251607417612792	0.000874489649891265	0.000374904733568007	0.00073970889577802	19.7193891127608	31.7001275493167	30.2246195459593	32.6889041838585	2.46428463789925	0.988776634541864	12.9695150710977	14.5334437849997	7.38857309211926	2.10689984309829	3.69323935915054	37.8066513318276	0.069	0.20925	0.344	0.48275	0.486803174694391	0.453218460225851	0.495668754924489	0.422650084595259	0.383290084093274	0.397252535340964	0.233871852472535	0.146374081253254	0.203417618996202	0.0374947370186627	0.175772497362208	0.0506666666666667	0.187166666666667	0.33	0.463166666666667	0.41724306989447	0.351929991633283
451	3.98065872013272e-10	6.2231676806455e-11	2.70930502907018e-11	1.3598065255206e-11	0.0522263001608423	0.0120497820246187	0.000351880251531919	4.67063648720218e-08	0.00409235115334796	6.10363953904024e-06	8.32643431505419e-05	1.07749327463096e-08	8.58216352502827e-08	3.85574488013915e-07	2.84584501790858e-07	9.51237584301602e-07	49.7971844598796	69.2369183388582	80.101690724201	83.8701954762801	3.76850475207902	14.6332771374218	34.0730110164004	29.8488923112654	8.24237667773377	20.4554220599002	15.4826887481049	67.8461613368651	0.0765	0.214	0.367	0.49175	0.401286647995613	0.571511539001718	0.517747039002395	0.451886971309178	0.45297093777826	0.404917569194766	0.434549582577912	0.360362374348521	0.208914759818591	0.0417313350971246	0.374447708322797	0.0496666666666667	0.1905	0.323166666666667	0.451666666666667	0.382334094570073	0.345555820507132
452	6.30367749532995e-06	8.76886612909808e-06	2.72771467606668e-06	5.41231053150389e-06	0.853535644857241	0.0623774716210348	0.0197799134098907	4.91039662373947e-05	0.00315912575381	0.000247430573765528	0.00678277087181282	1.38439921688888e-05	5.8778761633469e-05	8.22962901362156e-05	0.000522295785020706	0.000454952617425201	29.4598869800393	41.6176982290635	52.0780827607668	52.112163281985	0.0340805212181294	10.4944650529214	22.6522763019457	16.4823930216517	8.7132092848351	13.431527414501	7.32961161390085	49.6287084517986	0.0695	0.207	0.355	0.48575	0.473799256935155	0.475767438549727	0.559319866414054	0.41391568156093	0.445758134426913	0.409780742668501	0.3003632171311	0.215909306773908	0.295754693965437	0.0111984969845734	0.177737455027627	0.05	0.183166666666667	0.319666666666667	0.458166666666667	0.391962408741202	0.431636735484756
453	8.27680316915793e-10	5.08675326091576e-09	3.30254953200383e-07	5.63380281056185e-07	0.46374503107471	1	0.55870980349163	0.0157458891337212	2.05765595974098e-06	1.57385824752034e-06	6.9308301976814e-07	4.12948944386505e-09	2.03672813714285e-08	9.09424353714077e-08	1.98587233633909e-07	5.66367788906478e-07	48.2734480232975	59.2212641302176	57.4239607580166	57.9608013834586	0.536840625441982	-1.260462746759	9.68735336016107	5.8310314091741	22.5404434219981	23.0555707798685	24.6342663235664	70.1915430278929	0.064	0.222	0.35975	0.50225	0.492910466505575	0.444812898903722	0.544839756222443	0.400202511901146	0.44796239692363	0.401062079933091	0.0948048045741466	0.30710774930308	0.123024871782722	0.0310613901682696	-0.0152318186065632	0.0525	0.183166666666667	0.3135	0.451666666666667	0.420915145007341	0.389588672309405
454	1.74637643688527e-07	6.31707979260831e-09	2.0252372129742e-08	4.3857253294305e-08	0.799874075380589	0.340943311149177	0.00411669249668724	5.71406651082987e-05	4.67991638253162e-05	1.31543234886267e-05	0.012067873391039	4.16702593337362e-06	4.21565366016936e-06	3.22403179367067e-06	5.1481898959666e-05	2.08430445181546e-05	37.0652790084205	58.7228587173377	64.3164788284412	64.3807461874167	0.064267358975485	5.657887470079	27.3154671789962	16.195135319409	16.5735509355491	18.9879986327214	6.30086996438877	52.7972431519587	0.073	0.22375	0.36675	0.48775	0.510272322991293	0.459197949813895	0.51862945957857	0.453039675289913	0.417620866828242	0.41714326796013	0.193513612417685	0.250581556053473	0.234315282652411	0.114925154064418	0.166400025764901	0.0531666666666667	0.190166666666667	0.3245	0.462166666666667	0.392266281439528	0.354946849697081
455	1.18308156858019e-08	1.69306248751753e-11	2.00912362851186e-12	1.44963607498064e-12	0.0853582236938102	0.00458715701633199	2.75153669399432e-06	1.07254689153833e-05	4.02934442839495e-05	8.74642252913952e-05	4.50760419004463e-05	1.85097981120613e-08	5.10727957694466e-07	1.873110135184e-06	3.72549090505935e-06	1.11573055016473e-05	42.7196479744016	72.1615004524647	86.1560634049019	89.1158686092676	2.95980520436569	16.954368156803	46.396220634866	19.3776550614693	16.8575161224271	15.3896897430204	16.6447016686325	66.5151938622088	0.0695	0.2205	0.36625	0.49775	0.469297468891267	0.574320980958945	0.584585869458461	0.434653648204522	0.433387198386812	0.440059619548473	0.344817612049956	0.346829726988959	0.39462681911952	0.10213744760324	0.449799914397564	0.0485	0.186833333333333	0.328166666666667	0.456166666666667	0.442170103459185	0.304352232398629
456	2.10875795917292e-09	2.3348033889575e-08	9.14723607930955e-07	8.44500142273299e-07	0.150641894291234	0.942442641100669	0.477113959433696	0.000233682282724794	0.000177291447462385	3.08526215225469e-07	7.84476523371273e-06	5.44667897407664e-08	4.68080136565696e-08	5.25528274703024e-08	3.03967656639988e-07	4.78867459636336e-08	46.3238912153247	55.7015447515805	54.8609485187044	56.926687452702	2.06573893399764	1.22514270112151	10.6027962373773	13.5387957974954	14.057647236179	26.1955905975865	19.9753332744913	63.8421408137867	0.071	0.2175	0.36475	0.49	0.428517097130434	0.451264185443467	0.496008181716742	0.468033881485275	0.43204585108653	0.404645097598352	0.183195888388766	0.154120949270796	0.123381854769749	0.0780115044784375	0.201460639784156	0.053	0.186833333333333	0.315333333333333	0.4445	0.44312677419175	0.366173577642508
457	1.47401979144509e-08	4.73005472380183e-08	1.85299074160986e-06	2.68741164290208e-07	0.00925832160560386	0.328209940564697	0.0918429341910188	1.59456742016333e-05	1.41773533202307e-05	6.98588304639139e-06	0.000611571163024555	2.74204487408409e-07	6.70827926738915e-07	5.11497581763175e-07	6.37857203782458e-07	8.70492086750772e-07	42.2592075452194	54.0594735536215	53.0672463800947	59.8395507793975	6.77230439930281	5.78007722577604	17.5803432341781	18.6209716915555	18.8451175287373	20.1970980899823	11.740423182373	59.7886700983028	0.06925	0.21875	0.36225	0.49175	0.537889047886101	0.507522000654318	0.481497879193007	0.460606328625107	0.453569236728022	0.417479859294436	0.271239586300502	0.264276160556255	0.231105992946583	0.062113529384013	0.300818193235345	0.0486666666666667	0.183333333333333	0.318833333333333	0.456833333333333	0.412915922722077	0.426837501577531
458	2.82202813429414e-12	1.10472582150869e-12	3.12765008652648e-11	6.87535067887656e-11	0.601966684278115	0.87776406529746	0.0456085253544338	3.80647817767337e-07	5.22738833153308e-09	1.50144436027755e-07	0.0161799034250373	1.61366813489881e-10	5.48639349065978e-11	9.0459282865597e-12	5.97153663817885e-10	3.52679140036947e-11	60.0569409569216	78.2504775186753	79.7654223304562	80.0374621958399	0.272039865383704	1.78698467716458	19.9805212389183	25.7900393854479	34.1028784169666	27.5875195002463	5.78321679345754	78.0064861139204	0.07625	0.22675	0.37125	0.4835	0.55903416639653	0.499396361054018	0.460411524457491	0.44765016082394	0.398039476604549	0.401569864627067	0.272305607994797	0.302817454903362	0.18309041744141	0.04021787064234	0.190768151810811	0.0511666666666667	0.179	0.320333333333333	0.459	0.369165320439898	0.453662780371234
459	1.4237145870375e-09	1.46741068639153e-10	2.59008741907355e-12	5.72166406602723e-12	0.561552193479971	0.00227783347003983	5.81429565486889e-05	2.54704519435733e-06	3.81836576324583e-05	0.000929079252872858	8.46888742164527e-07	1.59947834114164e-10	2.44709072267844e-07	1.13505828125251e-06	1.71671782303819e-06	4.95222498859702e-06	47.1431745210211	67.3015168217025	85.5679859945812	85.9050098048247	0.337023810243409	18.6034929831221	38.7618352838035	22.1306941551738	16.9596043766778	10.9638232962861	24.2481389379354	78.0275618627269	0.07425	0.22025	0.3565	0.4985	0.520686156875051	0.555258340008749	0.530031843693947	0.456722320671894	0.465838426061753	0.422490704760354	0.481145821585776	0.422525684082816	0.300329251206748	0.0979034698793248	0.392988654561989	0.0511666666666667	0.1865	0.3245	0.448333333333333	0.45944493062484	0.353843418879885
460	4.76895545682087e-08	3.94449159106243e-10	2.869313075964e-09	4.49705744793737e-09	0.333372801902247	0.42548204529556	0.0014807466479035	0.000205537375074621	1.95825207372209e-05	0.00175842163174245	4.95373753707675e-06	1.65123301225319e-09	6.06415612491441e-06	2.45697743767636e-06	3.96800177277936e-05	5.79772605127934e-06	39.7964346073786	65.0617707960409	69.0479499518769	69.9837016284146	0.93575167653762	4.92193083237362	30.187267021036	13.7797720201788	18.2294708419013	9.78603563171782	20.8550912401333	72.4178303425978	0.07575	0.21975	0.3525	0.492	0.522037344463273	0.500489869029778	0.49976628963254	0.411398492016121	0.404302357458023	0.402472033300513	0.307139545417241	0.347912418381377	0.238943776780366	0.0827923056819325	0.355650780624271	0.057	0.184833333333333	0.322333333333333	0.4455	0.40097636832537	0.439061205553401
461	1.20387585954974e-07	1.87725209849754e-08	4.25095725690292e-08	5.3137290236327e-08	0.236534277633455	0.173786876832342	0.00636952601258138	0.0012242904858886	0.000466359043916683	7.18786971000174e-07	0.000204090794958725	8.08405252691245e-08	7.26870564421433e-07	2.09188677564071e-06	9.72559582953234e-06	1.50152828637429e-05	37.8489990447197	56.2073360288559	62.5024988648584	63.9036299756408	1.40113111078244	7.69629394678486	26.0546309309211	10.4533224376773	12.245590026625	24.5640933358009	13.7930409890669	62.8576748949409	0.06775	0.2205	0.3585	0.4905	0.531355814684093	0.522559910344825	0.50752186782057	0.475081551023669	0.416974393268905	0.401884046479967	0.361946086753155	0.226746227120134	0.251555054000341	0.0489696154770686	0.177421470586737	0.0521666666666667	0.191666666666667	0.310833333333333	0.452666666666667	0.407134030549391	0.415873024875653
462	3.75790439753452e-13	6.59276906593942e-13	4.52480705238889e-13	1.92233034161224e-13	0.0401396736689235	0.0131967539556684	0.00183823556565104	1.76487813842882e-10	5.96325874905909e-06	1.71087259548358e-06	8.8008069980232e-05	1.14962614308673e-12	1.7896084510079e-11	5.78020705403992e-11	2.7756800217323e-11	4.28898748987015e-11	64.2191340450154	79.3960713369161	89.5955256389134	93.8074965278938	4.21197088898043	14.4114251909778	29.5883624828784	40.7110339279625	20.4999571131211	22.8951020029835	15.3779771409554	89.6562717718947	0.08025	0.2205	0.362	0.48575	0.496461722268958	0.536114036072378	0.515351441125188	0.41177445080763	0.404724141707215	0.401051612806115	0.326002199779528	0.251363497776168	0.235241305136695	0.0268169263250729	0.223463192596856	0.0486666666666667	0.1835	0.315833333333333	0.445833333333333	0.375047192333897	0.434352908087078
463	5.04438154304852e-10	3.09212389700208e-08	3.61165218036622e-07	7.52708084697685e-07	0.884370358370448	0.824856621525436	0.720742190719036	1.94339352895088e-06	0.00016975079400297	7.51241491342809e-07	2.94994431182388e-05	1.31446962962249e-07	2.64882928275609e-07	3.85963903971446e-07	5.41519940384724e-07	1.27240908179729e-06	49.3044108419854	55.0490579649413	57.2000004870424	57.2211507482789	0.0211502612364711	2.17209278333758	7.91673990629351	22.6502063019971	14.1394007342442	24.4790011267705	17.4498057433029	61.6406735550986	0.07275	0.213	0.36325	0.484	0.476005118140029	0.476507531056895	0.507187560922718	0.413829054837843	0.431338765914522	0.414470319870207	0.199913721923913	0.227051876654907	0.197338020341707	0.0033387523217333	0.0665859472773357	0.0496666666666667	0.1825	0.3155	0.4415	0.417113175905666	0.392100058662
464	2.40037541500522e-13	5.84544811025963e-14	2.45741561312192e-12	3.61851540823578e-12	0.256239659795936	0.81676715394899	0.0256797738199479	5.47633887839297e-10	1.32977869098854e-08	8.16596624686364e-06	0.00330818097619284	2.10201515654646e-10	8.42013045348778e-13	5.10795987498612e-12	1.48307136482474e-11	6.1049933541518e-11	65.143326842961	84.7506420585632	85.6897799465369	86.9787401530411	1.28896020650427	2.2280980944779	21.8354133100802	38.4996541346809	32.2873261248005	19.8986103136685	8.6291929773306	77.3751144995066	0.0755	0.2265	0.359	0.48375	0.499156060159514	0.498919622201676	0.499711232279959	0.448996427583772	0.422733264415437	0.434816459525559	0.259976599750909	0.221394710849163	0.252708039231022	0.0790481238551698	0.272320120456965	0.0456666666666667	0.18	0.316	0.453833333333333	0.439202730471149	0.295700624241943
465	5.31195434721648e-07	2.18433343139857e-06	1.72890613104742e-05	2.9422690902632e-05	0.567250038161561	0.758717412103718	0.300550533205995	4.47639832537839e-05	0.000338386357821781	2.48573647518948e-05	0.0132247374045882	9.96572018759285e-05	1.01368448246524e-05	3.46468976360912e-05	7.16358667508558e-05	0.000173564362501295	34.7164257512413	44.9893894012712	47.2794996645971	47.6068051532784	0.327305488681304	2.61741575200722	12.8903794020371	16.6578791065795	12.8449770655898	17.7754220895604	6.13879540468224	44.2727306049893	0.07175	0.214	0.35575	0.48675	0.481324127424134	0.442958984374125	0.504430053506793	0.419730507709552	0.45144324339822	0.439986129617577	0.151063845703145	0.264716709330909	0.110090477870176	0.0277647652635553	0.130918718523706	0.0518333333333333	0.184833333333333	0.315166666666667	0.4615	0.428045842958793	0.361455768418234
[truncated: 536 more rows]
[truncated: 440 more columns]
