# Supplementary material for: Powerful testing via hierarchical linkage disequilibrium in haplotype association studies
Source: Biom J. 2019 Jan 28;61(3):747–68. doi: 10.1002/bimj.201800053 (PMC6637384; doi:10.1002/bimj.201800053)
Supplement: Supplementary file 1 — Supporting Information [file BIMJ-61-747-s001.zip › reproducibility/simulation/intermediate_results/10.txt]

1	0.988604486462559	0.953652075126667	0.753640022595104	0.757086033618237	0.365104493038307	0.214651196988812	0.47578234645487	0.850631618948273	0.924078831341769	0.765180453310642	0.748628013130458	0.951202452934777	1	1	0.956659453103305	0.942652161743834	0.318269668139692	3.854978462281	10.1161931656825	10.936452022579	0.820258856896544	7.08147356029804	10.6181823544393	0.0354616303852708	0.00908154079479573	0.0892126899689174	0.102687538324972	7.22172099023151	0.049	0.18125	0.314	0.44575	0.432933690223792	0.382699245108686	0.364845360439044	0.390771083147952	0.370390177584891	0.402417787238157	0.210239151559462	0.0164936966025424	0.0674510280885598	-0.0126532033717794	0.0386644732443973	0.0498333333333333	0.182	0.316833333333333	0.4425	0.34582292160312	0.373371616455816
2	0.0907940910073438	0.0585630906156925	0.137409889403563	0.062874274413401	0.0368334250998319	0.274526781436017	0.137052861704442	0.151259138475643	0.0910550537565987	0.157159956146603	0.947639779595278	0.15396814332102	0.0899110444337852	0.159741827107511	0.24471953602699	0.282364365096137	8.02149169694167	17.7926845082256	19.7745864768222	24.1326836799199	4.35809720309771	6.33999917169422	16.1111919829782	2.05950662150644	2.85562130842482	2.00134250540395	0.00431267720705364	20.4889255799684	0.0485	0.19	0.33775	0.448	0.401807260730118	0.315055249933698	0.449070064352348	0.441714556634951	0.423155950481843	0.400606269761611	-0.0812703589821576	0.0655313200477157	0.136108626298255	0.0385166865346186	-0.0789752989202711	0.055	0.176666666666667	0.324166666666667	0.448666666666667	0.418476521952053	0.46642683250867
3	0.0910514930182484	0.271967069361385	0.252854393750615	0.292576428430182	0.532710178787024	0.38579060329162	0.581580960091903	0.822203756885211	0.0153905285238019	0.783768984606184	0.533267689650933	0.239549620923595	0.0783266384312818	0.0729434906360945	0.0036198615859443	0.00662711203890243	8.01441737321875	12.1988747949435	17.0626539638761	17.4518730314594	0.389219067583326	5.25299823651585	9.43745565824065	0.0504952355895512	5.87120329117352	0.0753012583354575	0.388160916269044	18.4540041036769	0.0495	0.19225	0.30825	0.452	0.406006720842904	0.408609846216219	0.428597187696855	0.372131766112736	0.444709130491486	0.412444853573171	-0.0250145732107168	0.215207924914519	0.055182537984696	0.0238788739957095	0.0229688845468192	0.0505	0.173166666666667	0.305666666666667	0.458333333333333	0.409253768442723	0.372575403163594
4	0.893134835090246	0.842891295266635	0.860234635008871	0.537369635693188	0.0210883660932568	0.14642169095394	0.310852797116157	0.7489823532946	0.658528706242469	0.743325031925921	0.522118987980194	0.626004986641132	1	1	1	0.93412536266094	1.10715811131377	5.66104983152036	8.52481832775811	13.8442931651371	5.31947483737895	8.1832433336167	12.7371350538233	0.102388161549243	0.19531574931716	0.107225686977472	0.409705562593444	12.6928975862152	0.05025	0.17175	0.30875	0.4465	0.411334774879346	0.445828446339638	0.370816687933794	0.393551220849252	0.381998610355351	0.388511450397807	-0.0160146355021848	0.0850947775273911	0.0834915071072879	0.0336561632385509	0.0759752420873591	0.0488333333333333	0.175166666666667	0.305666666666667	0.453	0.420712816398811	0.439620159669583
5	0.665061625318013	0.0438737719691316	0.0308685307460962	0.0426442698087592	0.664234759176754	0.231574459796657	0.016582165342927	0.808796022798663	0.163490843116191	0.915792082899474	0.724404283751837	0.0794366208973222	0.660731173175037	0.0798338404438138	0.631988517910136	0.219622153266596	2.38653688946215	18.7267531881007	25.3943006376649	25.5827208106566	0.188420172991755	6.85596762255591	23.1961839211945	0.0585540940928695	1.9416375374185	0.0111800307131489	0.124311762776415	23.2270545176091	0.05125	0.17375	0.3115	0.45225	0.309253774625773	0.433182523851499	0.340999099907674	0.408572340616848	0.401083647474287	0.352386901602087	-0.1052097104736	0.110445283471914	-0.0591937817466136	0.0684165071166847	-0.00757587954727807	0.0501666666666667	0.184666666666667	0.3125	0.455833333333333	0.441762367093695	0.362129933682824
6	0.130757980544676	0.033959148745771	0.119829996134024	0.142447897213041	0.484520724907347	0.935858799588943	0.248399305756369	0.550463169186051	0.108712120280647	0.0363592726112416	0.065358805467931	0.0738191862522247	0.100231204114622	0.0134457485678383	0.0583650374379591	0.0114892931760843	7.09880640193296	19.53605169004	20.33834392258	20.8270149575983	0.488671035018342	1.29096326755825	13.7282085556653	0.356488072349748	2.5728441227493	4.38017460641822	3.39589698640521	23.514027976614	0.049	0.1705	0.30875	0.429	0.384914766861767	0.365246661964801	0.553238847943463	0.412422517583218	0.422212620978834	0.407245300248986	0.00818240239724133	0.254186248717565	0.122260515480495	0.0876128304248121	-0.0306916919503913	0.0516666666666667	0.183	0.328666666666667	0.447666666666667	0.407746719500911	0.428182824424641
7	0.878123360324027	0.814878345183449	0.796388613905496	0.837462606039145	0.661129470027885	0.592280855503403	0.666836287425553	0.879574944037359	0.907195247684258	0.512583665159058	0.375773289796729	0.823696655002517	1	0.888027370133536	1	1	1.19984971654048	6.00457953360456	9.519705764018	9.7118602553237	0.192154491305701	3.70728072171914	8.51201053878322	0.0229546957925777	0.0135902019555942	0.428789206098372	0.784483940891732	9.93679621736457	0.0485	0.18075	0.32625	0.458	0.364518156739527	0.433834261931057	0.457922734666006	0.390295865998165	0.466671521933953	0.431640979083969	0.0738217292939762	0.147237671632666	-0.0172603666222998	0.0176479055352779	-0.0782309792902347	0.0491666666666667	0.181666666666667	0.32	0.449	0.453207907004718	0.421724878320468
8	0.414963069769472	0.590750233782095	0.720417724919417	0.780159643904784	0.829564191796742	0.818951779511357	0.825206477702936	0.374177078839439	0.592213387460788	0.344263078357889	0.268582065628362	0.66161005100564	0.447158979168819	0.640495213411981	0.661208438664923	0.808501123138619	3.93435323667654	8.39050415020029	10.5571961673995	10.6035332681204	0.046337100720848	2.21302911792009	6.66918003144383	0.789745542840137	0.286900896873703	0.894491392538839	1.22397448537413	12.2291213339067	0.04275	0.18325	0.30375	0.46325	0.434357887888841	0.445672004298854	0.5206017016743	0.39257459461219	0.387457449492241	0.405046899469128	0.0604807485464089	0.208365663850648	0.312633196566539	0.0932284214874801	0.108957799934937	0.0465	0.1875	0.312666666666667	0.452	0.461810979470122	0.358597183120178
9	0.0970152922268675	0.409435162276309	0.648380862688764	0.694123521852015	0.56882723998877	0.920005010446991	0.971522631575073	0.0993394111565288	0.520386841187212	0.562188818598265	0.0974517769743039	0.571932458879963	0.259885013401672	0.356849603243125	0.235327752984204	0.368872850365447	7.85554806491564	10.3607323990582	11.4750391200578	11.7996878345002	0.324648714442446	1.43895543544204	3.94413976958458	2.71611699737787	0.41312655303409	0.335928554444763	2.74675910372389	13.3935000362381	0.0565	0.18125	0.313	0.46	0.362291480792269	0.465421988645923	0.516531642586371	0.407714493112366	0.42783902732373	0.399481581837785	0.234254532070973	0.118336989232629	0.147486674796104	0.0368296911688732	0.0638561911015326	0.049	0.186333333333333	0.3185	0.443166666666667	0.381337143927488	0.4460180535133
10	0.847209079470658	0.975402049022356	0.938344603202917	0.951516443374403	0.579370715713861	0.552506353668578	0.884542474733043	0.419793418913024	0.55886338626277	0.792755326880572	0.397497346766766	0.967605941987828	1	1	0.33419832609823	0.453820326473611	1.38262559917348	3.23281318573572	6.90412397556065	7.21137705803994	0.307253082479292	3.97856387230422	5.82875145886646	0.650893477984027	0.341676018451835	0.0690293470324832	0.715884038962031	6.60900738738924	0.05175	0.191	0.3205	0.44975	0.40285309408041	0.459683455947429	0.385442369001948	0.433659360535724	0.410071651567055	0.414530189480321	0.0145072419004842	-0.0065613868397926	0.0438257230064243	0.0441340038680019	-0.0376381683056625	0.0481666666666667	0.186333333333333	0.318	0.441166666666667	0.425897494612436	0.426669192073494
11	0.673617269957902	0.705245792870083	0.872241331559879	0.582691135749278	0.026268167132957	0.302204937501028	0.450445140073873	0.824631642834098	0.253344973265569	0.550923832518795	0.876046169019044	0.827112124034762	1	1	0.261936515410958	0.414952391033808	2.33933354605688	7.21246973645611	8.31565645389492	13.253936234134	4.9382797802391	6.0414664976779	10.9146026880771	0.049102939279237	1.30476334654668	0.355664757209524	0.0243307961081882	9.88173948749983	0.051	0.18175	0.3205	0.44875	0.412903053382104	0.451744384019087	0.350864889213842	0.396755402322979	0.428575338071546	0.385884587889852	0.0720850263049227	-0.00783823952438442	-0.0237139986978863	0.0369342750989419	-0.0268084828332781	0.052	0.190833333333333	0.314833333333333	0.447166666666667	0.401885381770445	0.345100946245242
12	0.137807358550994	0.232588878126492	0.337894859358338	0.386773401051702	0.570890688893183	0.68668378929702	0.625098067053646	0.125960919899652	0.0269594776110045	0.182658107833239	0.694034839045054	0.442701373047215	0.083057667144648	0.102588293511289	0.102690034629993	0.112934665555601	6.96391735444195	12.842895187714	15.6079942008364	15.9291886809806	0.321194480144186	3.08629349326657	8.96527132653864	2.34159010111534	4.89340424777401	1.77586332496139	0.154752086064036	15.1214984485199	0.05275	0.1935	0.33275	0.459	0.283079832599792	0.460192772654024	0.378026222200223	0.40361872786993	0.424472420443045	0.384787685553151	-0.0780326674054279	-0.0439710178521873	-0.010317677951318	0.0240509564577025	-0.0726401836657825	0.046	0.176	0.32	0.455	0.384393447306076	0.429867015523715
13	0.751487712040896	0.560891820326624	0.783515477947561	0.80127500148837	0.444787613802312	0.902629339585089	0.679547391948223	0.907138854644152	0.832895464293908	0.230003705040179	0.954201146470758	0.292311002272336	0.922149268746684	1	0.83506224675151	1	1.91446257425559	8.69895908017497	9.70361860681442	10.2875188095568	0.58390020274237	1.58855972938181	8.37305623530119	0.0136067983521571	0.0445165693399758	1.4408384757462	0.00329842399332847	17.45656747733	0.0465	0.1825	0.32475	0.45125	0.434415322222237	0.458590754439837	0.343585973160032	0.440105718654778	0.345971113482479	0.400977315497103	0.105014316299053	0.0245483022726701	-0.0247182137489887	0.0195072475044745	-0.0122061733640315	0.046	0.184166666666667	0.313333333333333	0.450666666666667	0.404894116231177	0.3668248789454
14	0.433375406031042	0.439166593738099	0.617348956135795	0.582207544054566	0.237098239728952	0.662261132977236	0.579733768515042	0.23984507190633	0.406703213603503	0.444542279218394	0.475257587745219	0.24009727485769	0.820750574002383	0.630550935367524	0.437722589999478	0.109928281368685	3.80263006276073	10.0151332691166	11.8624403233989	13.2602047357796	1.39776441238064	3.24507146666292	9.45757467301883	1.38150432678458	0.68841737124967	0.584529702668078	0.509725780397275	18.442895620759	0.055	0.183	0.31125	0.45375	0.365750553455016	0.4060346573195	0.400877543841054	0.40693519863354	0.367278955066278	0.3927234256587	0.0884564294794317	-0.0152346050207288	-0.00757140485153023	0.0489084801931443	-0.00545920525454375	0.0496666666666667	0.1765	0.3185	0.4465	0.400985391123889	0.468207500256873
15	0.577925548507848	0.276723605972124	0.487910992226285	0.536073673999605	0.545450030631476	0.884401253245175	0.444919137997709	0.141382586116196	0.957851443509831	0.901788170965849	0.538671254029304	0.623523430324103	0.616451986334215	0.203941257498768	0.485248563748399	0.230818588188583	2.88104460403702	12.1258277419402	13.4957655914623	13.8612972469418	0.365531655479572	1.73546950500167	10.9802526429048	2.16284630056089	0.00279311976555618	0.0152282413782814	0.378007999430338	12.7250773644542	0.0585	0.18225	0.311	0.45875	0.409469941538749	0.330132123404948	0.273613676267306	0.386798412145422	0.346136219668051	0.39107695947427	-0.0629823238154652	-0.0259730391935356	-0.106950180958569	0.0466109045261412	-0.058958842007591	0.0516666666666667	0.182666666666667	0.312166666666667	0.4525	0.475076947521564	0.385636282140205
16	0.198946491164723	0.103978620457227	0.13328644464321	0.175754557892128	0.998855804412808	0.542203763089157	0.238659502429089	0.126690494946293	0.12162945109962	0.277021324722196	0.516863162856982	0.163363432062257	0.264930033403461	0.11387732401445	0.172115866232602	0.261457240196947	6.0027031548816	15.850975007379	19.9012254347617	19.9012274912238	2.05646210815758e-06	4.05025248384482	13.8985243363422	2.33259532762941	2.39621200119655	1.18164517625519	0.420148083248932	20.2278990444332	0.04575	0.18425	0.3125	0.45425	0.403813948753383	0.435652298215674	0.289104790179619	0.403967872619278	0.403309665645301	0.450281468598961	-0.0376759324294153	-0.0259825794161673	0.158954859196507	0.0700159403208064	0.276000030029432	0.0525	0.196666666666667	0.322833333333333	0.447666666666667	0.371665667346778	0.399909789210197
17	0.12212705192647	0.343630894303529	0.55147068292504	0.609631898103402	0.63893143177182	0.885790335348865	0.896776792212935	0.096249640548209	0.0497585828281195	0.745543980262331	0.663748964610519	0.228783136963351	0.123191147825634	0.260478731321815	0.00385710855426866	0.00888469537206885	7.27339049689908	11.1804812301998	12.6849056643405	12.9050480727019	0.220142408361426	1.7245668425021	5.63165757580282	2.76661275083279	3.84957550018407	0.105313575768378	0.189001497852587	18.6762106126277	0.05675	0.197	0.31575	0.44975	0.423965556268868	0.426995131095161	0.343524192362546	0.410218821202114	0.407283311204774	0.394217988597733	0.0494178520900821	-0.00468215317217697	0.0819723155163539	0.0932615916740665	-0.00115518455445285	0.0491666666666667	0.181333333333333	0.318833333333333	0.454166666666667	0.403743225477126	0.348082242286316
18	0.156484622219193	0.128765155561893	0.125369278478615	0.115253709197641	0.210195930490286	0.249446097037118	0.178465156567554	0.0342075437701493	0.932707111005067	0.478696876646416	0.353842843507319	0.397440554122177	0.207519635792361	0.199106325235517	0.658095303209287	0.561167567545977	6.63493249582098	15.0913939550592	20.1537108555567	21.7237871759207	1.57007632036402	6.63239322086156	15.0888546800998	4.48430043384542	0.00713000620817184	0.501830596058426	0.859627894822552	15.7708783630765	0.04325	0.1835	0.31725	0.45575	0.313297873056269	0.398911390722814	0.320286737788759	0.393380588452275	0.399221052569471	0.381749986457118	0.0494744376801722	-0.107664755859231	-0.0808619292829977	0.0374111657803291	-0.119374063647377	0.0525	0.182833333333333	0.324	0.446333333333333	0.401726860940652	0.417667917540877
19	0.638175369822055	0.3157533831196	0.232985885165764	0.291212415768539	0.871999092315023	0.314239224818161	0.185265714675546	0.398095541587104	0.381907962228262	0.798996550140306	0.421627502831015	0.390460406373955	1	0.804191086260087	1	1	2.53614503907738	11.5576185554746	17.4500679962439	17.4760275671797	0.0259595709358109	5.91840901170508	14.9398825281023	0.714071304850677	0.764551252039382	0.0648445701826859	0.645774407455974	15.874214378928	0.05175	0.18775	0.31475	0.4495	0.417137553188772	0.414854493619455	0.47347295449358	0.434519780736794	0.438822080382996	0.408435982989589	0.0589810276961285	0.0614063431832138	0.126415471767608	0.0907376722357289	-0.017115228571323	0.048	0.180833333333333	0.317166666666667	0.457666666666667	0.389623606871166	0.440628533021291
20	0.204162402993842	0.427229922587022	0.474424079715375	0.489462428380885	0.368635224803143	0.503237242736055	0.663660247403167	0.0632180497932109	0.637001015952242	0.306663777695644	0.445681454984287	0.529806130606047	0.241168547313	0.161296749246834	0.672593165288108	0.362596887016991	5.93359794914431	10.1523554045416	13.6719754375808	14.4802352956031	0.808259858022211	4.32787989106146	8.54663734645874	3.4508813906682	0.222685844555599	1.04498993681955	0.581611248808258	13.9436625856427	0.0465	0.18825	0.32725	0.45775	0.430408658019611	0.376658782910328	0.365459561810366	0.419628280601329	0.382834069415955	0.399837389759515	0.0106808551375524	0.125389500391812	-0.0762493329083744	-0.00854078004487619	0.0169483296571558	0.0548333333333333	0.1845	0.3175	0.45	0.362652578991427	0.398795130650839
21	0.261219677515939	0.0790334465469113	0.274118532946606	0.296771783071865	0.400523172414526	0.988750474639503	0.355168635637964	0.771189783450345	0.924870404804659	0.0348531999474007	0.86308568957414	0.496423766593878	0.189968837367502	0.34649057879157	0.561876240496662	0.758236017071435	5.26448852012254	16.7946374451494	16.6712865798036	17.3780416104273	0.706755030623754	0.583404165277898	12.1135530903048	0.0845756677617828	0.00889259568248235	4.45235262367351	0.0297381588134158	14.3867305555655	0.054	0.18625	0.29925	0.44575	0.379877190474026	0.326107938831349	0.373537484513264	0.327666666596408	0.421185123469174	0.418172149647889	-0.0485774000706528	-0.0369361901517372	0.0523005483973657	0.0318888603817762	0.100631468229027	0.0526666666666667	0.187	0.319166666666667	0.4475	0.439487568634181	0.484064072096357
22	0.463082534399689	0.132066545324196	0.310641596996611	0.320258307879951	0.334384889082374	0.852339838160694	0.269316409015147	0.31698931706533	0.974987263277138	0.617508997355494	0.200148977967295	0.461337431285206	0.568992482306148	0.172366950508879	0.0147075324500191	0.0119298228195337	3.59834910275822	14.9998713878813	16.0448733136582	16.9767147370003	0.931841423342121	1.97684334911901	13.3783656342421	1.00132827685411	0.000983070367510663	0.24938422539708	1.6412870005588	14.8628967317825	0.05075	0.18775	0.32125	0.4395	0.502677225295975	0.484708282456577	0.4638921080876	0.401653978801318	0.403709198944162	0.379381466634818	0.222944910241725	0.168133208694887	0.189115474776021	0.0422476548880484	0.0998460459854845	0.0553333333333333	0.188	0.3165	0.4525	0.373120592491825	0.409483563873686
23	0.503141815397242	0.469635781304637	0.260399857771475	0.272994593039819	0.346860800079175	0.149048760860427	0.208095647745734	0.281358114339508	0.664378527900781	0.31756672529153	0.410644162590036	0.0841310750226553	1	0.0577173351884018	0.640973323801924	0.0832118052407549	3.33667925044574	9.67299272347736	16.9212298885614	17.8061383734384	0.884908484877087	8.13314564996108	14.4694591229927	1.16051811270881	0.188248336553443	0.99894168251376	0.676934957829872	23.0004139918177	0.0535	0.18375	0.30275	0.434	0.461862738408625	0.289598321328685	0.389062643421213	0.40289840705889	0.39905425556892	0.379953069485847	-0.023819373355665	0.166320072425184	-0.0276029362718105	0.0877717326683315	0.132832910537185	0.0486666666666667	0.180333333333333	0.312166666666667	0.442333333333333	0.385808713391149	0.402528328024638
24	0.55385891557849	0.877968394508178	0.870549208925729	0.876076533288056	0.408979447906558	0.573380545683453	0.873115602819756	0.171391024228613	0.777874393930862	0.540420730213861	0.254801182309942	0.656653385618397	0.793073412775214	1	0.327953672893561	0.287599121445974	3.02374925537879	5.19228588086116	8.34570864480338	9.02747412979807	0.681765484994685	3.8351882489369	6.00372487441928	1.87073411381243	0.0795748467626254	0.374760544016681	1.29678573228193	12.2939948332067	0.05325	0.18925	0.324	0.46525	0.449878867570832	0.388838751803155	0.385443215287821	0.396151609369423	0.367606276986579	0.389647133725122	0.0578575860245944	0.103879399821174	0.110892096926007	0.0588316320736706	0.175250395600017	0.0471666666666667	0.187	0.318166666666667	0.453666666666667	0.417591318723054	0.429916726856863
25	0.28740526340914	0.227444035842543	0.348822283277997	0.343555129882529	0.281983770225871	0.598807228672691	0.394645031414452	0.187085127938556	0.398884309573742	0.202600858008867	0.393132160870176	0.247069861923821	0.433491962922426	0.655909395914991	0.987182102763222	1	4.99894985682477	12.9329645940234	15.4389453193071	16.5964494189684	1.15750409966131	3.66348482494504	11.5974995621436	1.74042387502413	0.71168708291043	1.62352585106419	0.729232245417734	18.3030257263045	0.0525	0.17425	0.30875	0.4425	0.400256702653269	0.393786005113488	0.367937226592655	0.40016491401117	0.377222149667952	0.384184269835741	0.0411698358882192	0.0203785836203487	-0.0144278621511053	0.103689789849286	-0.0249778696702172	0.0466666666666667	0.180833333333333	0.320833333333333	0.451166666666667	0.476814684912248	0.495178849824787
26	0.910622613737617	0.732275617456246	0.4048076397041	0.477487059740636	0.874634149107873	0.172675676083579	0.253109123892841	0.487407449865961	0.516881681812833	0.833352199874001	0.98034553326585	0.55472628767625	1	0.761730828085616	1	0.862885430186423	0.994541038176976	6.92745313476189	14.6172631391601	14.6421560697199	0.0248929305598722	7.71470293495804	13.647615031543	0.482244401784556	0.420110961536921	0.0442699354789511	0.000606918343692087	13.6173392054392	0.051	0.185	0.319	0.44675	0.386500365976048	0.316163688008551	0.291188927476619	0.386832908563428	0.37715141677335	0.396557675240052	-0.209589114808843	-0.0255792417213672	-0.0606617080150235	0.104844335934845	-0.00565302335136441	0.0541666666666667	0.190166666666667	0.317	0.4465	0.335095854553846	0.400830933942702
27	0.860922279694954	0.7742493619443	0.572489497484974	0.596217602723679	0.417556219449798	0.251499035954949	0.380710201581177	0.283584434068135	0.694570893006701	0.820339355014034	0.652526445910002	0.545160181511013	1	1	1	1	1.30267049589747	6.47114736423828	12.4215369848389	13.0787199730185	0.657182988179557	6.60757260878017	11.776049477121	1.1498314583223	0.154181583095124	0.0515782822658366	0.20272973547435	13.7422543340924	0.054	0.18225	0.3235	0.46625	0.399889060030761	0.459370099089383	0.366825910045674	0.393715653737602	0.414037048550529	0.416508510463468	0.168225923140673	-0.0102486532204703	-0.000975744753567978	-0.0263543847042785	-0.0317050619650841	0.0491666666666667	0.179166666666667	0.321333333333333	0.461666666666667	0.405302372780584	0.460563215975837
28	0.180105915910989	0.120583039963699	0.0858598425659226	0.106099827041725	0.524665832821079	0.240841455372628	0.148763861653782	0.852856683136699	0.0288076223772666	0.268164799242426	0.973826608656643	0.325401503494026	0.155985376999289	0.282298870717974	0.352079758127484	0.525595629626725	6.26656385206297	15.3271179745643	21.6607136080638	22.065425470144	0.404711862080148	6.73830749557965	15.798861618081	0.0344008829351878	4.77907311725721	1.22611044678524	0.00107645454590966	16.8913403320737	0.0515	0.17375	0.3095	0.4525	0.418372234081424	0.444632587168084	0.36162942460835	0.422782619503718	0.448096159981983	0.430505879532362	0.103877530794756	-0.0355183341979277	0.140448333960363	0.130623656609782	0.0148150299003324	0.0506666666666667	0.191	0.32	0.452166666666667	0.44700911909195	0.375970267065179
29	0.514148098625401	0.791978599905752	0.334388046512947	0.404609727669379	0.958068586163554	0.0943291411266769	0.334444652619489	0.491727457782913	0.459615990264826	0.177417675329655	0.153811711184829	0.987582810245366	0.449902916862035	0.700258252896511	0.868211371889524	1	3.26718599659944	6.27129323779809	15.6629469233667	15.6657113113833	0.0027643880166579	9.39441807358526	12.3985253147839	0.472744095285634	0.546829670527586	1.81912324010409	2.03403565069675	5.44993396072689	0.0555	0.19275	0.326	0.464	0.375033128208901	0.39850563697119	0.369716702070309	0.368815213363675	0.399890890439464	0.423430187480067	0.0194342544294932	0.0317061945883889	0.174718178028352	-0.0109556579705099	0.222760040061461	0.0523333333333333	0.186833333333333	0.313166666666667	0.4495	0.408618475693018	0.434294463781684
30	0.69007576336318	0.881795233965336	0.826576198918983	0.480914735946257	0.0187335570453273	0.0921319064526265	0.33815490481427	0.285961482167524	0.442422975212678	0.965053974011827	0.915142248398702	0.872744429468765	0.688684106951698	0.750122313344437	0.860296813100332	0.622359465868337	2.24896359719423	5.13764802739752	9.06944731370459	14.5956652528621	5.5262179391575	9.45801722546457	12.3467016556679	1.13853793084854	0.589990027072417	0.0019195229633624	0.0113539066878729	9.0903813626292	0.0585	0.188	0.31875	0.45675	0.373697372977534	0.385244121878866	0.402145616088921	0.430006422716823	0.3929412423964	0.386413321269263	0.128174671035864	0.0798588504827326	0.0221875755517183	0.0836187686045709	-0.0210913718576176	0.0535	0.194166666666667	0.318333333333333	0.455666666666667	0.396920746700514	0.378472740610209
31	0.0842255470336574	0.551066233716336	0.177680871333014	0.219229761020648	0.652049759476925	0.0730376113801614	0.471209340283674	0.0875033249019228	0.0985852638741397	0.74506576465489	0.197360804939119	0.745870422746542	0.192968977552144	0.280171824237088	0.509335322315627	0.563550818761484	8.20870027897763	8.80122645809752	18.6765344341184	18.879860088462	0.203325654343644	10.0786336303645	10.6711598094844	2.91971486784814	2.72828229676816	0.105724055325481	1.6617974907731	11.094453493782	0.04575	0.17775	0.31675	0.45425	0.428464587658712	0.400162563276473	0.419253631060486	0.415378149448682	0.399530924178581	0.407055801461328	0.023851395879893	0.140689188000407	0.268304622159096	0.0813993530458862	0.377502822304023	0.0533333333333333	0.190833333333333	0.313666666666667	0.441166666666667	0.420700037129093	0.408081811005374
32	0.589463767623779	0.589843713942453	0.0478241952904544	0.0664465096490206	0.783956502972846	0.00835266559601557	0.0322762281729279	0.83561221237364	0.966218295273492	0.498269571057354	0.214603246934219	0.546564984125345	0.525934954401543	0.884893651136665	0.11255138625073	0.156033292230291	2.8137371668854	8.39982828634675	23.8458750369828	23.921042426744	0.0751673897611909	15.5212141403972	21.1073052598585	0.0430600660151867	0.00179367035161704	0.458620115450685	1.54009780994602	13.7238854855632	0.04975	0.1815	0.31075	0.44975	0.392196178348008	0.438597735388294	0.397263901765694	0.354515557745355	0.34666355099149	0.385934001811168	0.166304175504395	-0.0963712139697129	0.209520460533121	0.0902856364585716	0.0773993480481053	0.0488333333333333	0.181833333333333	0.317166666666667	0.437166666666667	0.370105919713817	0.360228555573664
33	0.453710855651157	0.177022349955186	0.14828050824151	0.192408497837854	0.853003747712103	0.349587006275362	0.147653237719861	0.737887420804285	0.191365572245422	0.41506314165675	0.960736515128199	0.181896120389949	0.700873279521906	0.963439347137577	0.148735792960129	0.197711195567631	3.6617686062018	13.9124558888434	19.4550261449622	19.4893575053429	0.0343313603807474	5.57690161649953	15.8275888991411	0.111992132495743	1.70707301809489	0.664251108628378	0.00242352971326909	19.745958739247	0.05	0.1895	0.31425	0.451	0.426279809965164	0.336497008244862	0.371595132926217	0.403611093601982	0.4328759150592	0.389941798707039	-0.110878634783148	0.166765666888207	-0.0985724145924286	0.0169724354086735	-0.0975550086921217	0.0515	0.179166666666667	0.322	0.4505	0.349465554259577	0.446323516632784
34	0.56082276048427	0.0232450738313461	0.013319283708663	0.0131889142781945	0.228624580243813	0.110685805190114	0.00512994821889107	0.569102067182993	0.184681134897402	0.654537231468856	0.799277492072441	0.0330544192450349	0.577444398790495	0.790166828864037	0.967920635428675	0.396057163943054	2.9821155929385	20.7052742369196	28.2154926996009	29.6648906548435	1.4493979552426	8.95961641792383	26.682775061905	0.324187239070852	1.75954614990587	0.200227556715618	0.0646594755708065	26.5032278653286	0.05075	0.19	0.31925	0.45075	0.391838459297683	0.471749668435776	0.318386651099538	0.364096202397412	0.341217548367673	0.358427740958578	-0.051596184862288	-0.0231739057130302	0.0747461262313956	-0.0226497653277445	-0.0580343211658384	0.0533333333333333	0.1795	0.315	0.453333333333333	0.398250017323788	0.311137583103256
35	0.0956053659078131	0.443591438595216	0.727947594222325	0.73235177618778	0.364146487812177	0.933135177519248	0.984506775638914	0.0160916444807989	0.367967126090207	0.72770814743816	0.915082249601081	0.37060699771107	0.0487358560831018	0.113616981235927	0.185117913980573	0.30539359262616	7.89226447312103	9.96474875365675	10.4585670707165	11.2821094541796	0.823542383463064	1.31736070052284	3.38984498105856	5.79283218093269	0.810518074667925	0.121226400193336	0.0113700289675762	16.1736287057187	0.05625	0.17775	0.3285	0.45175	0.329753237213432	0.477123396427404	0.440628448607239	0.440783203040839	0.404832480924044	0.404500081261448	0.0734415770104781	0.0497911769969243	0.126557153087943	0.0986400300472384	0.074288588359456	0.0455	0.184833333333333	0.325166666666667	0.452833333333333	0.352926875565833	0.478910008385387
36	0.0964370711574187	0.217347029339076	0.0921154246332243	0.124334967827592	0.889156939353387	0.140851420031887	0.259738868818879	0.304710430097701	0.325505997421232	0.0261054375195745	0.927892713408148	0.247268617215421	0.12575394500245	0.124201278343493	0.427889801614256	0.298152992878017	7.87054496214114	13.11437670546	21.3871280612366	21.4065523538011	0.0194242925645085	8.29217564834107	13.53600739166	1.05346492883837	0.966694298042057	4.94902164626546	0.00818960779542977	18.2990801982935	0.04075	0.1815	0.32575	0.43825	0.445341887311826	0.4358475395557	0.399338627735119	0.436147505929816	0.347778472957251	0.344237678233103	0.108241551660048	0.228313458932726	0.102958092100509	0.0488486123616436	0.137037277407767	0.045	0.173833333333333	0.304666666666667	0.439166666666667	0.408244426623027	0.467349687105836
37	0.943641865359353	0.940468117103924	0.97593645132713	0.866205253068022	0.0567955629013286	0.408077133792756	0.67244612421333	0.550120275786972	0.792184973528899	0.668317593736812	0.830973137804724	0.990077769954267	1	1	0.855440678354687	1	0.760668461683963	4.14707930836448	5.58286097928067	9.21143197848141	3.62857099920075	5.06435267011693	8.45076351679745	0.357101743011299	0.0694187450917525	0.183576389272275	0.0455624607602658	5.22163017746124	0.05225	0.18275	0.32325	0.449	0.437956356400828	0.469741901989343	0.41819109261002	0.407721677501856	0.399179555024299	0.397848694531517	0.107648078774788	0.201081618186586	0.148574428632921	0.0477259777592384	0.0548307490815083	0.055	0.184833333333333	0.319166666666667	0.446833333333333	0.386604702507188	0.403579628918739
38	0.557946796825575	0.672964375125434	0.824590824169718	0.786956807089947	0.23620398812089	0.706792074986877	0.756937722090942	0.677290060989421	0.983095704327464	0.240658300344441	0.445325853703922	0.771840323055641	0.507695403093515	0.840975633442945	0.575396645611229	0.674646718299924	2.99927462895721	7.54726768683759	9.10001324563927	10.5031206135391	1.40310736789979	2.95585292670148	7.50384598458186	0.173192406280577	0.000448930410129833	1.37673370661832	0.582521022601213	10.724906946655	0.048	0.1815	0.30475	0.45375	0.452758525776338	0.393205274283541	0.35165359107074	0.393776548836246	0.414991842822397	0.412803693700429	-0.00721050023178341	-0.026975195590582	0.116043967958878	0.087962868091131	0.0300829066941435	0.0498333333333333	0.181333333333333	0.315833333333333	0.446	0.354526093791907	0.408498539146982
39	0.232595780111739	0.293711539553905	0.4675806912342	0.534140320408045	0.724124490336429	0.847115787098994	0.685799384031548	0.985166241776214	0.605346185737931	0.0543232471823037	0.293973728064627	0.874186290139396	0.277883351496591	0.383126181551014	0.722429638383481	0.722447553622841	5.5822255241801	11.8720423460036	13.7621061395039	13.8866811931803	0.124575053676381	2.01463884717668	8.30445566900016	0.000345678453413711	0.267007620945151	3.70273828930658	1.10133311176105	9.06326581458462	0.05075	0.18575	0.311	0.449	0.382924105705877	0.413722337314386	0.356310818668483	0.423734193444197	0.421076311111578	0.388722150810349	0.100990499367972	0.0379880463892829	0.0921438795904497	0.123403697299014	0.258620248926662	0.0508333333333333	0.181666666666667	0.329333333333333	0.459666666666667	0.419051254964172	0.369361684484433
40	0.312819934174241	0.483868051678537	0.658628921262447	0.714413335419076	0.670835742793858	0.847701476416957	0.817619154347955	0.26515104323565	0.0885117669152609	0.379295391305099	0.681503074436065	0.846077539609235	0.338863842825345	0.240593399007795	0.721242063255084	0.567822071514932	4.76000924147957	9.51668029069697	11.3464733617584	11.5270994484163	0.180626086657867	2.0104191577193	6.7670902069367	1.24166170341505	2.90123405341546	0.77298437898753	0.168438760189019	9.56665589675647	0.05	0.18925	0.30775	0.4465	0.33395015294057	0.465513913521289	0.521213952993236	0.404613608548519	0.381866411589121	0.396795604591275	0.0950874361276393	0.0937925243406349	0.246058494374439	-0.000310415899964244	0.104880050178612	0.0451666666666667	0.175833333333333	0.2995	0.450666666666667	0.350792711367373	0.399478052195357
41	0.589099367410768	0.574715140941524	0.664715041796548	0.537287987786356	0.108532333959551	0.381570057559417	0.440794214872722	0.134034236811519	0.685589535199712	0.398918917073374	0.947555352984387	0.823052442675677	0.640255745656365	0.99774481424173	0.454366666080272	0.670236346988287	2.81585268532217	8.5557769192601	11.2699010764991	13.8453641907981	2.57546311429905	5.28958727153804	11.029511505476	2.2451462346703	0.163901581723621	0.711582630538032	0.00432661619561259	9.94712829950837	0.05225	0.1805	0.3195	0.4415	0.410306887961735	0.346108901256561	0.306084089204516	0.41381769107342	0.412253465748678	0.421369585460404	0.0367719868078832	0.00407045671757948	-0.080964033016774	0.140661420893257	0.0379418527776788	0.0456666666666667	0.177333333333333	0.3115	0.440833333333333	0.409972963372392	0.406300775153979
42	0.518159741279184	0.775289568813655	0.752419533509149	0.810236563801382	0.897050183241878	0.594872041157086	0.80653687380819	0.185871624307686	0.641147932114727	0.745997790761692	0.5001731958811	0.905584435050364	0.623303101351519	0.789260262418805	0.460229314005336	0.655666184089204	3.24208934234048	6.45955837015208	10.1326878776963	10.1494292824354	0.0167414047391503	3.68987091228337	6.90733994009497	1.75004063304777	0.217243988943665	0.104924860424944	0.454568917995857	8.42570836412495	0.05375	0.1795	0.32125	0.4375	0.376447252530917	0.403825436653913	0.421174576973483	0.411085354805987	0.341391052667553	0.380204482161481	0.0985843883213871	0.0119638349222628	-0.0245160584016003	-0.0148294657483821	-0.0214310158407387	0.0478333333333333	0.183166666666667	0.318166666666667	0.444333333333333	0.449731313691837	0.345896018057876
43	0.37466767784053	0.209279145405749	0.477554352015417	0.513410692539876	0.466880365933315	0.970497516689947	0.53745350576223	0.625095882050278	0.96663990606873	0.104538184945163	0.582654794063258	0.54581908407745	0.297277683783643	0.247442031979749	0.402221303813745	0.400452339443147	4.23867199115921	13.2640835447819	13.630914644782	14.1602643959195	0.529349751137488	0.896180851137615	9.9215924047603	0.238770025187023	0.00174915216848603	2.63490696084591	0.301962377081509	13.7336375668462	0.0485	0.1875	0.30875	0.45575	0.460742424951162	0.321423835818908	0.318096657554065	0.371191025582125	0.348348949592823	0.400432035992553	-0.0209272339032702	0.00284463115001774	0.0807584457921624	0.0175762436261339	0.167133211743685	0.0506666666666667	0.187833333333333	0.324166666666667	0.450166666666667	0.408664240786944	0.43051340960028
44	0.817599273701464	0.996651367698268	0.991370512614359	0.995140090891059	0.822047357680709	0.758430830666743	0.990370322418978	0.539145933540727	0.857405885952935	0.358654382558176	0.383898423132799	0.924444245013949	1	1	1	1	1.55083982836368	1.95809161266516	4.52680532326485	4.57739094848512	0.0505856252202648	2.61929933581996	3.02655112012144	0.377124971249941	0.0322839456002839	0.842599453701041	0.758180843868104	7.98345631799198	0.0525	0.18175	0.3055	0.4405	0.400579084989343	0.42403620672884	0.378705278250039	0.415719478343222	0.395218614644494	0.400330501769167	0.0585923209112456	-0.0574883898935956	0.0830935447861783	0.068916821232745	-0.0416531896633336	0.0553333333333333	0.183166666666667	0.314166666666667	0.449333333333333	0.402629922105913	0.398339861726279
45	0.995974953471536	0.69411526503484	0.532011949217742	0.424735407014372	0.117905345858433	0.153671825183479	0.173950724469714	0.747838261717647	0.98312020132796	0.971984531342553	0.779988118459333	0.787797429041939	1	1	1	1	0.185042911638448	7.32845625029586	12.930390672278	15.3753179971391	2.44492732486106	8.04686174684321	15.1902750855006	0.103356522329705	0.000447630016424228	0.00123337231343612	0.078027773039139	10.4906198609644	0.04825	0.182	0.316	0.443	0.461593953523235	0.303084269401424	0.386058854613753	0.415598122371023	0.373613742535938	0.410548950062736	0.0525055302662112	0.0506312359749438	-0.0251103971630704	-0.0172431985067478	0.128133521676339	0.0496666666666667	0.182166666666667	0.316333333333333	0.445833333333333	0.437866535540639	0.415893802540098
46	0.767521648165977	0.872555067525594	0.962087969241503	0.958601027180012	0.371739543874846	0.889247762410821	0.924280580031867	0.65259252474183	0.474619390791668	0.323484487312768	0.565708151798517	0.811944754013605	1	0.950755639306667	0.698025659828766	0.904713691950218	1.8270947613637	5.26822704404185	6.1676218941866	6.96546328144177	0.797841387255176	1.69723623739992	5.13836852007807	0.202647211514886	0.511201053870536	0.974806027326849	0.329916683782358	10.1228061677017	0.05325	0.188	0.3165	0.4535	0.433381530482371	0.333729073318781	0.304164685468355	0.39494826823935	0.396550118322404	0.382836162922672	-0.0592953309526308	-0.0516381277012012	-0.0374174763984405	-0.00121538383904442	-0.0157509862268854	0.0553333333333333	0.182333333333333	0.307166666666667	0.447666666666667	0.388524016815938	0.369624700803456
47	0.300986415507867	0.704196814140875	0.596278028685646	0.611128486465386	0.383068212004362	0.340483516351825	0.711825434326118	0.331822703159831	0.256021754985737	0.0671332767490969	0.173002227012816	0.381552516006904	0.262493042784969	0.38231020189965	0.287949865796529	0.430087432194701	4.86917352599994	7.223430240163	12.124836720046	12.8856689239401	0.760832203894097	5.6622386837771	8.01649539794016	0.941771383425476	1.29014215484858	3.35175810421242	1.85673391514138	16.0075130096375	0.057	0.18525	0.32825	0.456	0.380934010058075	0.405842072025752	0.403382750288746	0.411364225117929	0.384779516272855	0.389593113128231	0.108506854260371	0.100604062366767	-0.00798109960124238	0.0159426376511579	0.108656848997931	0.0525	0.176333333333333	0.310833333333333	0.442166666666667	0.371760077320015	0.410370707987147
48	0.175261241138255	0.0175165298789851	0.0538132657839694	0.0364746540994806	0.0982925917998314	0.467776345461737	0.0479915024255046	0.537543804936912	0.214954504399532	0.399918812123837	0.116572076613237	0.0512834513507673	0.571529415394241	0.332378484605464	0.755981755180416	0.479779815073423	6.338404690061	21.5588753430566	23.4170319186014	26.1500627442219	2.73303082562052	4.59118740116537	19.8116580541609	0.380111059961564	1.53774007336142	0.708570403630802	2.46278302167229	24.9013952775962	0.05175	0.18	0.322	0.45275	0.351950246594985	0.415722112558559	0.38207438254659	0.3444830363247	0.426439128906525	0.436754610441248	-0.0285214581547321	-0.0563348472317439	0.11776149831517	0.14978691130587	-0.0703304514503528	0.049	0.189833333333333	0.314	0.436833333333333	0.450014975463835	0.380220503757281
49	0.951604786402561	0.16068541331338	0.0616084690005593	0.0550198580499944	0.18974792918947	0.0656513261474848	0.0129870963416767	0.9215850917543	0.449172668513863	0.936401904290981	0.83713968100628	0.691118967422021	1	0.962559995171903	0.721638298777431	0.298459041676169	0.697760689799907	14.2779817494593	22.9185242994208	24.6380979930982	1.71957369367738	10.3601162436389	23.9403373032983	0.00968989350712945	0.572738723330986	0.0063669203354948	0.0422522531425784	11.8397110925495	0.04525	0.18175	0.30475	0.44225	0.432828336663658	0.268912814736427	0.346242620581169	0.35898741402029	0.385924075120767	0.380794073615351	-0.112058364129833	0.114791320946447	-0.141394776744489	0.0156193467222213	-0.113541682648584	0.0448333333333333	0.175833333333333	0.3055	0.440166666666667	0.341455606497985	0.389788762102084
50	0.350204355009782	0.865789193696273	0.943408504662665	0.920020996110153	0.249165828781781	0.74131205226178	0.978910632505351	0.679724744973625	0.0856104239006344	0.661742733521707	0.267710182596362	0.743450906442789	0.322394414869626	0.571395224508161	0.794405604430766	0.980632134361386	4.43599556617846	5.36109353452048	6.76451788485429	8.09249265091785	1.32797476606356	2.73139911639737	3.65649708473939	0.17043584910698	2.95503554493916	0.191413542177543	1.22844232585521	11.1282523325694	0.05575	0.1735	0.318	0.44175	0.435732386826972	0.427942796565246	0.397544790636895	0.414749742498264	0.434717835276862	0.419775221152369	0.13441994534902	0.0300293004631698	0.104793736405384	0.153001070439222	-0.0409604340529066	0.0538333333333333	0.187	0.322166666666667	0.453	0.421170578377329	0.401660254767196
51	0.803858814404197	0.575888739808947	0.860856285587683	0.87529520911774	0.467410534746489	0.992172683134901	0.764558047664205	0.984807182331333	0.290831783908415	0.771078153930799	0.824688894907609	0.924268687617376	1	1	1	1	1.62740261607541	8.54365360063821	8.51421141863102	9.04230245535291	0.528091036721889	0.498648854714702	7.4148998392775	0.000362617719019909	1.11576687799243	0.0846605809729226	0.0490703539690003	7.9878549865696	0.04825	0.17375	0.31275	0.45225	0.36663726819838	0.359167916502654	0.328402613022493	0.382380109585569	0.419464896852624	0.426466975834789	-0.0406131967975697	-0.0423597450633438	-0.0514896491659752	0.0708202882290718	-0.0423372588739926	0.0483333333333333	0.182	0.31	0.45	0.367675613089856	0.335336040207142
52	0.331514466978593	0.325211796937302	0.212208935218478	0.253352435837672	0.585517823640816	0.239738958516214	0.256807052858955	0.0916761767064946	0.705001527148961	0.698987082094443	0.410817457538863	0.754658223937036	0.356175061909204	0.602690123640155	0.758898270196767	0.978361146890095	4.59427786245942	11.4272764009802	17.8819826462422	18.1793813351178	0.297398688875546	6.75210493413761	13.5851034726584	2.84469170592365	0.143321031442611	0.149527733563446	0.676433760167129	10.9708470529579	0.046	0.1865	0.317	0.4355	0.405414075600232	0.41115979641456	0.422347713398957	0.426895977422151	0.40396583233965	0.371327800679583	0.0937549034972296	0.202572778606964	0.0823800676955089	0.0967743897083076	0.0795959187860711	0.0535	0.1835	0.313333333333333	0.443833333333333	0.423876368856047	0.42381690738432
53	0.395545417081477	0.861094165455776	0.900595164164472	0.930615529340442	0.827792335660501	0.791405015558417	0.976749130984492	0.483943953659781	0.480451528477875	0.202619141065049	0.294028249390461	0.319886497991897	0.687584594037253	0.97063432463009	1	1	4.07805418532371	5.42430416933348	7.77744722524221	7.82476819799922	0.0473209727570065	2.40046402866574	3.74671401267551	0.489962677431322	0.497838229564877	1.62339436206457	1.1010843889544	16.9829196344752	0.0535	0.18125	0.33	0.461	0.332239998891867	0.449031325839852	0.32378860993205	0.409155336886069	0.357696248917546	0.398439665499582	-0.0793881609363025	0.000964502941495099	0.0502602917971194	0.0763287851256801	0.0271219776319326	0.0503333333333333	0.186833333333333	0.317833333333333	0.450333333333333	0.368831689482847	0.422360243453882
54	0.196184139061807	0.135975090683942	0.0160262833001985	0.0179845382090195	0.31418559270186	0.0174327341090104	0.0202326699069678	0.379315923022061	0.130481858209253	0.661873471672758	0.186289470482138	0.0352057021867297	0.522892469917868	0.488236291663311	0.316910628940332	0.424493546694717	6.03995601533825	14.8939837127837	27.6089816698368	28.6219800385807	1.01299836874387	13.727996325797	22.5820240232424	0.772917784941455	2.28676231188911	0.191255803971217	1.74672107468723	26.2774397988738	0.05225	0.192	0.3185	0.44125	0.425600027402507	0.431299442872689	0.340647433614513	0.411524044523846	0.384792229135689	0.40998342176208	0.0052174794721864	-0.147433983120531	0.151412688898421	0.157679972381437	-0.0567802364746847	0.0483333333333333	0.18	0.322666666666667	0.454666666666667	0.423885877292051	0.460364166621949
55	0.581450613295789	0.577095540779636	0.650714360648232	0.445381286646271	0.0564668903966588	0.256075389507354	0.347071159476797	0.612844907904538	0.737806538127966	0.188761963601478	0.1919025316116	0.60968132120364	0.524877432087534	0.853032012063767	0.112665639463705	0.196818718098439	2.86040951201721	8.53119217669882	11.4458012341129	15.0840325702156	3.63823133610276	6.55284039351682	12.2236230581984	0.256052927009023	0.112063901238798	1.72725402935066	1.70295077645278	12.9044081223429	0.04875	0.186	0.312	0.44225	0.420399408875978	0.344070864312722	0.31962520195581	0.349452146528479	0.411997319182724	0.38943537055383	-0.00892926620954992	-0.0389423135910532	0.0735457457052913	0.0276947231043124	-0.0467810398507227	0.051	0.188666666666667	0.3245	0.4555	0.403869970116546	0.395266731536255
56	0.447922851673502	0.495972690390444	0.400794196686716	0.473936676712542	0.898060968821772	0.379781300645206	0.444181687385544	0.555275679428422	0.868337776004803	0.114413661863711	0.646191245723447	0.566873676217571	0.357685533181404	0.511934306597538	0.926909203923932	0.920790019737564	3.70139644379378	9.38525719697645	14.6740268931753	14.6904393740188	0.0164124808434281	5.3051821770423	10.989042930225	0.347950362738629	0.0274797687125101	2.4921729326652	0.210735871767611	12.4917598844201	0.05375	0.1915	0.3095	0.458	0.453478639075089	0.407233488327702	0.296332028535306	0.389325459180214	0.400251163233929	0.369600983999626	0.136404540454436	0.0908367896408938	-0.0752094719251132	0.0650529772450353	0.0313588473776578	0.0565	0.192833333333333	0.3245	0.453333333333333	0.404303861314571	0.414825804627204
57	0.738492029817384	0.607512567645812	0.539631054393513	0.515546506602547	0.254596417412476	0.314723175640172	0.352710181302058	0.909452569840397	0.941686020399669	0.262215475997271	0.344897859152597	0.422847590346423	0.891394510769968	1	0.621364408618429	0.850599525205213	1.98514093256381	8.21840783709922	12.8340418266234	14.1319459353617	1.29790410873829	5.91353809826251	12.1468050027979	0.0129343006910858	0.0053510573652602	1.25702233184893	0.892140692478279	15.4022719373019	0.0485	0.18825	0.30425	0.44075	0.428496833813622	0.370258754029702	0.373249765968067	0.398737511227432	0.41108509033699	0.406411189870438	0.0344309282571875	-0.0461818919549636	0.148277544827507	0.0942127700394695	0.122992654006091	0.049	0.187666666666667	0.314833333333333	0.450333333333333	0.430547549543751	0.404282665637991
58	0.452923058781474	0.802753111156051	0.9212384891273	0.893351463438314	0.244228810315198	0.770621180065219	0.930246349245453	0.618295953569786	0.749005723796134	0.306852521703377	0.139351641904952	0.201678028806176	0.563998124189897	0.36743381364021	0.662991091999811	0.503132490508255	3.66714128835883	6.14714262545749	7.33005395733926	8.6860718454991	1.35601788815984	2.53892922004161	5.01893055714027	0.24826987676488	0.102368433093943	1.04417473976537	2.18510409932605	19.2718548810567	0.0465	0.177	0.3175	0.4545	0.372868771896375	0.448596449613213	0.418503175000357	0.383292543580473	0.409653014960691	0.396640952269684	-0.0691017451891542	0.152602208366998	0.0545177112894941	0.0143055778513769	-0.0596433856763355	0.0486666666666667	0.1795	0.307833333333333	0.4395	0.428180592861928	0.445873215127549
59	0.596447925275244	0.616938658102174	0.566666144067605	0.63521606492061	0.778691201067577	0.486397513984162	0.548460483273046	0.328528282153836	0.696294498580088	0.468707476204408	0.31661162061949	0.353815747342512	1	0.479927525447301	0.759658651037708	0.580233091741753	2.77331394400244	8.12182317272527	12.4943567435839	12.57333181172	0.0789750681360601	4.45150863899471	9.80001786771754	0.954690324603234	0.152355443418855	0.525021503930475	1.00289249043453	16.4338867011108	0.052	0.18175	0.32675	0.454	0.388939816065535	0.443019574442643	0.348421820813544	0.411581058341318	0.41804719370665	0.397442618978686	0.0884328318420213	0.0723358466518981	-0.0426281965058541	0.0591500700439447	-0.00130440155461981	0.0476666666666667	0.184833333333333	0.319833333333333	0.443833333333333	0.476697347178133	0.496214811957007
60	0.394021567128707	0.143925012162421	0.194805501389063	0.177052981067986	0.206027348561589	0.394101668983958	0.149555300047209	0.819547892771685	0.100143741656719	0.151622447761593	0.792605488961548	0.103227207124518	0.520133752050223	0.237357685549627	1	0.208213500316064	4.08955488135689	14.6862794933768	18.268928737918	19.8680530786587	1.59912434074067	5.18177358528192	15.7784981973018	0.0520417037619154	2.70325279514327	2.05585173027066	0.0691315326585027	22.1777475128651	0.049	0.18775	0.32125	0.4455	0.353019160214108	0.338524736730862	0.411124450401332	0.372234249389416	0.390057690191234	0.357231504923591	-0.0761971428814297	-0.0481046457158158	-0.0125436007595234	-0.0136223573009462	-0.0734103018135339	0.048	0.174833333333333	0.307666666666667	0.442833333333333	0.419309606829496	0.408196400363614
61	0.112911209224251	0.177944192394243	0.306873581528019	0.239472839082796	0.125412035413303	0.471511807116381	0.444715045502258	0.0816907785116601	0.393771456959248	0.589137491770297	0.0990982886958966	0.0664417720609291	0.21574398389722	0.0475357103935736	0.225732340686301	0.0701736316623693	7.47287829348352	13.8926615472374	16.1071675448038	18.4555629863025	2.34839544149872	4.56290143906517	10.982684692819	3.03093798197051	0.727264048320649	0.291693252895129	2.71999559837786	23.9213164240957	0.05425	0.18075	0.323	0.44175	0.437498444306635	0.414596421491348	0.413899133023895	0.436107872195396	0.39794298605733	0.387187873914912	0.116869868193107	0.200656496447382	0.0905956476740657	0.0216169322808521	0.168576315377905	0.0465	0.1875	0.328166666666667	0.4585	0.342707583960787	0.42380891378737
62	0.931462874052752	0.362426317437492	0.185146173296622	0.15161929752546	0.151119609142218	0.0867824975852393	0.0495539697516164	0.712320868333755	0.483309648359693	0.75229443943085	0.755177187948149	0.517281223466967	1	1	0.141875068171122	0.249083814951273	0.85114455279836	10.9372674237384	18.4952517573183	20.5561646854403	2.06091292812198	9.61889726170193	19.7050201326419	0.135969842978739	0.491386098527073	0.0996130872063077	0.0972318236672436	14.1089692131567	0.04725	0.17625	0.3195	0.4485	0.376973111112699	0.339114948777361	0.414772482246777	0.358007260693683	0.372447611606416	0.389917035728093	0.0171759735715374	0.11787148494538	-0.0740976271699674	-0.0137885600355629	-0.0351245409965728	0.0456666666666667	0.170833333333333	0.3165	0.451666666666667	0.410189892869323	0.498074274371827
63	0.850295209168105	0.583875455492843	0.625528697812442	0.23419909707831	0.00910050789119488	0.0723896740520186	0.102132761011681	0.274894206428091	0.983149707018024	0.77296166842636	0.921533032749258	0.576716012268462	1	0.792056011902887	0.724917247707704	0.69136418721189	1.36476563330507	8.4612694832831	11.7605120843436	18.5635072703008	6.80299518595712	10.1022377870177	17.1987416369957	1.19216042168273	0.000446066247604904	0.083234030767926	0.00970280556430225	13.3314173461185	0.05025	0.183	0.32275	0.448	0.439765613102338	0.346204928011457	0.342072018862884	0.382751561500638	0.388716170299983	0.386785673898181	-0.0438567931374629	0.0293649542546352	0.0202865820046426	-0.00335722559849849	0.144455497466986	0.0455	0.182833333333333	0.32	0.449	0.394862045794145	0.466709059990505
64	0.71678403154976	0.862035544971678	0.649006410130964	0.676159008858933	0.449987065316232	0.249958638053864	0.536271711140337	0.327605947062762	0.816520042356463	1	0.30164455851299	0.55408386554649	1	0.756764737111088	0.243270549298902	0.2778418689664	2.10320262016467	5.41170698850328	11.4672032021408	12.0378876446048	0.570684442463971	6.6261806561015	9.93468502444011	0.958338102766902	0.0538347367164533	0	1.06690951268502	13.6257161889021	0.056	0.1845	0.325	0.461	0.364982057119895	0.384922112198689	0.378819192630813	0.359635855324672	0.411737287074849	0.414868523887438	-0.105068093091581	0.0394655167013835	0.0118075562452517	0.025029457007833	-0.0436927616006235	0.0515	0.182666666666667	0.325	0.4505	0.374396181391399	0.439031810146245
65	0.88285122399899	0.642576125406659	0.768388827548106	0.249260510282781	0.00386770067638226	0.064654616527276	0.105279933193457	0.524133723088217	0.368933394803215	0.780488678184212	0.928120334982337	0.238406429634646	1	0.220235428956917	0.450861612745739	0.0719313346218398	1.17099131730356	7.85932055200101	9.91475605576125	18.259662554985	8.34490649922373	10.400342002984	17.0886712376814	0.405751633092677	0.807253861814388	0.0776638017887308	0.00813784475758439	18.4772512836291	0.0515	0.18625	0.3275	0.45275	0.337837415162549	0.364785874663167	0.476644253516801	0.421161358732549	0.364739506026062	0.372302198901185	0.0368774396517155	0.0967997571636132	-0.00904391080315721	-0.00463378217918275	0.291670917134963	0.0486666666666667	0.179166666666667	0.324833333333333	0.453666666666667	0.403386385197263	0.360892967034084
66	0.423426764455625	0.307961039562643	0.152002697691069	0.198238393073709	0.967297066367231	0.174492341989797	0.161626973936853	0.209921825883331	0.592952642049325	0.846353247923556	0.297035071718158	0.360916096549212	0.673661244644728	0.414126872155819	0.334864233468714	0.324264865762056	3.87328236478788	11.6669983200045	19.3499775617602	19.3516584413665	0.00168087960628327	7.68466012136196	15.4783760765786	1.571965355457	0.285756723769737	0.037548164214968	1.08745822151286	16.3229942150723	0.0515	0.175	0.3115	0.45275	0.441012690749359	0.400692766728932	0.37020682213619	0.389978366218605	0.454395529616279	0.442698342294876	0.0668716248757897	0.0781669692481077	0.177085165729235	0.166152048715914	0.2471087742663	0.046	0.179166666666667	0.313333333333333	0.442166666666667	0.421761489068716	0.430126099885016
67	0.399024930896919	0.625920270362379	0.807165530865766	0.855626433856041	0.843736170078448	0.927427880405008	0.913081653367685	0.0760585694375496	0.270511039399994	0.562685408202715	0.908621190759947	0.741036809613679	0.313682567880084	0.164819263236262	0.275239390567738	0.20765112983605	4.05191933416063	8.02985862114292	9.36229367522174	9.40114869132231	0.0388550161005696	1.37129007017938	5.34922935716168	3.14717426180778	1.21415375227843	0.335075869645152	0.0131739593070961	11.1618799835225	0.043	0.18125	0.3145	0.4555	0.424818290050468	0.431736596033331	0.380707990285577	0.422509626964202	0.402174075357848	0.391228280113287	0.161449693187904	0.0623678951557293	0.0707441747407266	0.0499261071512487	0.0567624333010648	0.0506666666666667	0.19	0.32	0.454333333333333	0.3867698839083	0.371133393351395
68	0.846888238601734	0.0942562009094003	0.240697030022444	0.156469743035228	0.0772783356729165	0.51738077903495	0.0604906822765053	0.940453941027849	0.850267732404918	0.867560293884577	0.286632476182144	0.454320601002036	1	1	1	1	1.3844782293163	16.192377981919	17.2969786873364	20.4182106921362	3.12123200479982	4.22583271021722	19.0337324628199	0.00557998985368613	0.0356366914929822	0.0278083039411285	1.13537152544268	14.9597469219424	0.0505	0.187	0.31575	0.4505	0.372829844501242	0.457390566506403	0.297304541000509	0.357199788178637	0.457474948955485	0.416443102151996	0.0575698256603202	0.0189903872545611	-0.0757349024902425	0.049876667968858	-0.0176438862055378	0.0501666666666667	0.1855	0.317333333333333	0.461333333333333	0.384097470528643	0.381944788932405
69	0.529986199184397	0.16782016907109	0.345887088947226	0.41563699157539	0.88284361873471	0.925298310555775	0.338855225680377	0.298585951455239	0.561185622832394	0.323889455766126	0.155524665581491	0.159804649541674	0.602983343612458	0.0578744836422065	0.837569315952496	0.198545182044026	3.16879244694428	14.1147812918789	15.4840365058844	15.5057530652775	0.0217165593930986	1.39097177339863	12.3369606183333	1.08049900744572	0.33765554337333	0.973175650806297	2.01721007377637	20.3253299908855	0.0485	0.18025	0.3075	0.44025	0.452938141853363	0.344973765086631	0.465894200649712	0.389135951894599	0.37311740277934	0.378357774850254	0.0238743412248911	0.125868644592597	0.100934073510774	0.0544399594530098	0.0262760528606197	0.0531666666666667	0.184833333333333	0.316833333333333	0.454666666666667	0.388521996474064	0.353008106851889
70	0.894906189910137	0.115852977116918	0.229781589095694	0.289031253324913	0.995108481609101	0.842867315076518	0.126281105046739	0.67171277822185	0.491737163505869	0.624776681736327	0.986901276085516	0.0108646435541534	1	0.0427165390302377	0.580733041996286	0.130692383444002	1.0960008876209	15.4696889622428	17.5147710332021	17.5148086180416	3.75848394469358e-05	2.04511965579877	16.4188077304207	0.179605161554719	0.472722907830757	0.239210823121539	0.000269536058112863	30.3060132941452	0.05075	0.17925	0.325	0.4485	0.477823932750389	0.408861839299221	0.428356365131215	0.394596856075419	0.380420310273466	0.4462490317315	0.0950243310355472	0.162216005173475	0.125789207732665	-0.00810856188521336	-0.0079291182197544	0.0526666666666667	0.184666666666667	0.320333333333333	0.448333333333333	0.386747659035752	0.352814698440853
71	0.349927647578325	0.702023212544703	0.473789671779199	0.549101186740124	0.918634485248914	0.265325593998745	0.598601900470702	0.0395968422074837	0.584813025594097	0.758743236417196	0.681534116944295	0.527751452397544	0.235486138417498	0.375448392160186	0.46685436979626	0.559924717205157	4.43828902349924	7.24612121462269	13.6803096778604	13.6907451057632	0.0104354279028485	6.44462389114051	9.25245608226396	4.23507636640306	0.298517954015551	0.0943297951744171	0.16840402116577	13.9707134005256	0.0435	0.183	0.31525	0.447	0.373936055662303	0.420871670895141	0.37645135134264	0.401477576073078	0.419474766919963	0.414911278903112	-0.0609812988693373	0.0603533221720309	0.08985353766729	-0.00526979005150075	0.0777379823632374	0.0525	0.187333333333333	0.318166666666667	0.451166666666667	0.437477586199158	0.427302116120363
72	0.714688789395662	0.467488348129428	0.689811347412078	0.725598455421437	0.515468838040838	0.891649655310681	0.597885725001723	0.29699390626529	0.974999184844249	0.447301464261984	0.593633919359438	0.699251295292944	1	0.817951131357092	1	1	2.11460986181919	9.69675833878136	10.9518885654397	11.3748383075799	0.42294974214019	1.67807996879856	9.26022844576073	1.08764357736572	0.0009821331823332	0.577480800524427	0.284704885591054	11.7311910662304	0.0445	0.18825	0.32625	0.45125	0.390967632340924	0.391299168201978	0.324322090098546	0.428369895211263	0.382884048551687	0.398146674615758	0.0506014702912021	-0.12339379368901	-0.0199266528087091	0.112795355723218	-0.00345558853797978	0.049	0.188	0.319	0.445833333333333	0.455445129057793	0.36068826147609
73	0.569673300085336	0.0938663583913188	0.135381561434218	0.17597713883855	0.808015703246695	0.595027148779344	0.108887797300024	0.52528577536326	0.890673308404499	0.17379066143579	0.921392344757888	0.656038909817884	0.715095178396781	0.678820029747556	0.963262910752019	0.797369883290381	2.92960978823976	16.2066973770416	19.8364845124815	19.8955270471997	0.0590425347181736	3.68882967015816	16.96591725896	0.403502822890005	0.0188931297234376	1.84993751907678	0.00973774346311984	12.3020285230571	0.04575	0.18175	0.32375	0.44	0.45906009602699	0.402035440409525	0.346227601602395	0.363351977632659	0.398213865687903	0.389138595584237	0.0533682754674673	0.144604168320061	0.154004674775871	0.0239298765490476	0.107407055113551	0.0485	0.182833333333333	0.310833333333333	0.441	0.360795374783253	0.356764702996984
74	0.429537235363948	0.260275846116619	0.579893361217991	0.64144411119917	0.686160608930947	0.999795156086282	0.653003248590987	0.257925844070213	0.0986167794225593	0.462529654501584	0.30173051166102	0.530078827203865	0.37396497836831	0.204643785826974	0.866595814598591	0.559403486641275	3.82974629756063	12.3824444121419	12.3290810481194	12.4923543119803	0.163273263860901	0.109909899838385	8.66260801441967	1.27985582415022	2.7277718826299	0.539766157529812	1.06653018706311	13.9400742802241	0.052	0.19175	0.3245	0.462	0.494384503942695	0.444873885836453	0.481701522451352	0.438321501419447	0.384465847871801	0.402857388907594	0.139860601656597	0.159473226174864	0.259640714527669	0.0574770937095787	-0.00480556565790641	0.047	0.178666666666667	0.3175	0.4515	0.386915800919376	0.433647971765593
75	0.17794371620963	0.0952226045462507	0.237634419535278	0.196909677195721	0.154686158867445	0.665240123710664	0.287847572831491	0.09469795560263	0.630734661109051	0.150008974988965	0.0741792180852263	0.359422966530382	0.264920119639071	0.513599460357666	0.354306461641406	0.514081264670424	6.29840928691556	16.1571027681784	17.3573478123362	19.3827677437002	2.02541993136401	3.22566497552179	13.0843584567847	2.79264242842419	0.231065822228629	2.07215958879897	3.18803301815387	16.3462089462634	0.05375	0.19	0.339	0.4705	0.408555738623358	0.380785954759364	0.446588556131242	0.400816432272759	0.368826913198821	0.38440779640596	0.0931067462043346	0.13598164867461	0.00498501532267954	-0.0210757608128023	0.072770419909027	0.0463333333333333	0.186166666666667	0.325166666666667	0.452333333333333	0.41656341784371	0.488282081345605
76	0.238520804394585	0.178102533932626	0.340274114484167	0.378277130763174	0.485700388171082	0.825491043697902	0.482289357251484	0.187221280092041	0.590632211678089	0.0550732451974967	0.197943311472277	0.356736025107755	0.222707895016595	0.216645668572335	0.359886032641409	0.366972177861683	5.51378062624281	13.8892698959244	15.5709086162242	16.0569457630409	0.48603714681667	2.16767586711649	10.5431651367981	1.73934942431697	0.28935803312379	3.67986693501916	1.65748444578458	16.388124355952	0.05725	0.18575	0.32875	0.46075	0.436885988119652	0.355961263713467	0.400757282625409	0.388458289549825	0.371049976670055	0.369642920635845	0.112623717073823	0.125379378994128	0.0213125315894951	0.0189836374496932	0.272827745641798	0.0511666666666667	0.1815	0.3105	0.447666666666667	0.411014519607224	0.447288105490315
77	0.344160734065118	0.483535644082274	0.357555739834238	0.423307689799363	0.764683012873433	0.318533584769324	0.450894803894369	0.0823899456397189	0.924191922325341	0.521682246725185	0.440325581553153	0.331286984872795	0.397794596982366	0.544012672238027	0.195556986669795	0.310551160325855	4.48642017532256	9.52030834624748	15.3060949376013	15.3956975090987	0.0896025714973803	5.87538916285121	10.9092773337761	3.01711438917437	0.009054423759153	0.41056623492841	0.595433746371782	16.7946626827927	0.043	0.18275	0.31975	0.4525	0.388192110715891	0.453018052249379	0.469052248014213	0.416798574604455	0.447790910228285	0.415921374143105	0.173009456800554	0.0736723364500573	0.291938232248079	0.144465442622628	0.38543063575023	0.0505	0.182	0.313666666666667	0.444666666666667	0.431116854146867	0.370071285641573
78	0.132889704425574	0.521960760659137	0.0666490410037017	0.0701572953263616	0.297281309830689	0.0121938864897	0.118528983219845	0.495850673740222	0.322319832180399	0.0339849965367868	0.480328781363302	0.0814443038433559	0.081449854107018	0.179067317488477	0.334774812237997	0.499298646044071	7.05732481231826	9.10720333369682	22.6251602337215	23.7115104059994	1.08635017227789	14.6043070723026	16.6541855936812	0.463805809337828	0.979509907010652	4.49545861816478	0.498116739383477	23.1287480249192	0.05025	0.18525	0.308	0.4535	0.438218313153673	0.381705716704289	0.417365144797966	0.416886073585659	0.412280793182545	0.405900475559578	0.179593837086536	0.297185275626235	0.0855747209167799	0.096793061156219	0.281301351737248	0.0533333333333333	0.193166666666667	0.328166666666667	0.446333333333333	0.484857737878694	0.423209078586479
79	0.646728560109388	0.49115966344924	0.533434905356937	0.522382730159888	0.287957766630133	0.466069028905302	0.398146499223933	0.345319617922033	0.655631573613272	0.178739613239897	0.657729323523931	0.455277858171124	0.809122398436497	0.234939088216725	1	0.384443522136067	2.48831962131953	9.43735519264737	12.9123719982599	14.0415170862252	1.1291450879653	4.60416189357784	11.5531974649057	0.890582082138735	0.198873612709576	1.80807259544054	0.19629360390536	14.9464986724954	0.047	0.1785	0.30825	0.4485	0.501421488520695	0.384848284381263	0.411661089008468	0.390576574496599	0.415900588050653	0.420591929802494	0.0319724446026358	0.128546885481538	0.0899095962467096	0.0969338967779016	0.00925314321205374	0.0511666666666667	0.182	0.321	0.453	0.410654491732446	0.381157503219318
80	0.167206900405311	0.147989431222828	0.302757390956436	0.368015568996246	0.846320036179154	0.897649768535849	0.552873075460944	0.625601917329632	0.196169483976647	0.183724566121014	0.324431907136349	0.174214586256915	0.29710800922741	0.118729037959262	0.309181188835104	0.186319660242359	6.46189964105724	14.5837768143174	16.1757883989194	16.213353002262	0.0375646033426165	1.62957618794462	9.75145336120477	0.238072250094319	1.67066502164926	1.76723559611492	0.970995991234304	19.9408224413541	0.04475	0.17225	0.31975	0.4415	0.460069911760095	0.384059717173353	0.469852060059369	0.411121148678402	0.376316613241011	0.361640741383929	0.111835619012341	0.214150789917983	0.142998073542274	0.0490567382388577	0.20206644172576	0.0468333333333333	0.182333333333333	0.307166666666667	0.4515	0.39504525405927	0.404165930915645
81	0.374189034363356	0.377899790219849	0.254903944790772	0.285458842962265	0.456362629100296	0.23313405573073	0.271913532839339	0.18334154936014	0.640853230646656	0.655079089188086	0.220981087863849	0.269569870250521	0.670631741829878	0.721211941719773	1	1	4.24243446983746	10.7428554451762	17.0239473968541	17.5787483658569	0.554800969002827	6.83589292068064	13.3363138960194	1.77032753369622	0.217628008671454	0.199556469842719	1.49798873200234	17.8698480500395	0.05625	0.183	0.32125	0.43875	0.41792470117277	0.417221281754762	0.453615108354571	0.394176398558698	0.323340476962586	0.37327919615714	0.00723442546780232	0.0263722199680168	0.205363547842192	0.0064134003149965	-0.00980449480725743	0.0501666666666667	0.179333333333333	0.317	0.451166666666667	0.392763370854654	0.372519272207023
82	0.842741969749819	0.182730141096979	0.450418963302294	0.514652761998127	0.695410239863535	0.996535566115985	0.310968116369557	0.294053520254829	0.727088441470404	0.860602676005686	0.718126193779475	0.836003343007181	1	1	0.647976649370322	0.844365359454923	1.40835278894519	13.7912060655799	13.9905012824893	14.1437920202807	0.153290737791394	0.352585954700771	12.7354392313355	1.10096912490053	0.121801807110387	0.0308378303434438	0.130295168952216	9.7361007128393	0.0475	0.18075	0.317	0.4495	0.383275164819185	0.491407048989936	0.474164956402277	0.396528230868982	0.381933169690797	0.396879947021887	0.170027009450902	0.212649298344223	0.0858593865181782	0.0125359906991391	0.0281307248031939	0.0521666666666667	0.1835	0.315333333333333	0.453166666666667	0.428715692002452	0.360715211438258
83	0.254001984503943	0.589947103661825	0.453109785194265	0.52712251069944	0.875506754311551	0.34922811779952	0.655327940212773	0.95534794905589	0.805341136506823	0.738252564172889	0.0446186843694075	0.052082240542993	0.163587662726446	0.215909096355721	0.316787598007457	0.442959212585814	5.34166273102164	8.39876475329947	13.9544540063798	13.978998770639	0.0245447642591898	5.58023401733954	8.63733603961737	0.00313513656192299	0.0607329975828179	0.111668451949299	4.03299424045326	24.8437039281679	0.05025	0.17725	0.316	0.44525	0.431587578546936	0.352656262195504	0.354300538623255	0.383450797341028	0.377100568734605	0.392477111305389	0.113125711260309	0.0423990438163541	0.0508137099159557	-0.0115027112030185	0.179763143565931	0.0505	0.175333333333333	0.312833333333333	0.465666666666667	0.407701638047338	0.346822167804064
84	0.82137974036162	0.982227108663545	0.990675464590123	0.993492608042525	0.631059280327628	0.867942733768662	0.986183678410826	0.925005231396161	0.276115725394818	0.950883671114195	0.543280658434387	0.83096530909518	1	0.751159623286215	1	0.921575259723302	1.52963282234123	2.96537847778382	4.59636619554658	4.8269932311814	0.230627035634825	1.86161475339759	3.29736040884018	0.00886061289793361	1.18610948928654	0.00379420509671036	0.369493179430719	9.81904662106389	0.04925	0.17775	0.31325	0.442	0.407347532534535	0.37911246633778	0.363219544258683	0.397871816171271	0.402629138852038	0.40787101574825	-0.0263111828496012	0.0336901064391757	0.0685661396439657	0.0678828322415265	-0.0220445803346872	0.0496666666666667	0.186333333333333	0.313833333333333	0.448166666666667	0.422615288011324	0.388686865735897
85	0.345903581380352	0.294450279958782	0.398619138020342	0.455823749771338	0.628546954719831	0.688007300270011	0.488920151256989	0.100133064558881	0.478632981042125	0.577982734890367	0.837408238764714	0.490577299234301	0.299394297837511	0.562520985875917	0.420805878662828	0.641390968052395	4.47180667371867	11.861244170701	14.704912410838	14.9389487592416	0.234036348403606	3.07770458854066	10.4671420855229	2.70342282127012	0.501976429792194	0.309507215850317	0.0421110485258396	14.4652309201008	0.04525	0.18525	0.30675	0.44975	0.3829329268641	0.41821804775038	0.367451004442649	0.412099339717475	0.377053383742836	0.42975313824483	0.0485193047638228	0.0499445495429029	-0.0127268360529182	0.0401667204064807	0.140491514423079	0.0525	0.179666666666667	0.312	0.447666666666667	0.388556726883208	0.386305929975506
86	0.699738401507213	0.422067989824304	0.480415327118142	0.444124495041966	0.219426748816654	0.429542061315951	0.299549166762535	0.284267559583233	0.672966620254112	0.605268464204905	0.517184645023508	0.109500821346025	0.894175026986749	0.408598412914051	1	0.759580246059983	2.19612700900325	10.2123140398835	13.5934743826656	15.1015906735411	1.50811629087548	4.88927663365757	12.9054636645378	1.1465736279597	0.178151532576521	0.267122683062553	0.419503994771731	21.9357083582018	0.05225	0.1815	0.31625	0.45125	0.46219522837939	0.35621424719545	0.29375387709471	0.375509786560233	0.392563407250988	0.419434678583286	0.0495054833120661	-0.0757470649131422	-0.00844150866847815	0.0950581106295062	-0.0264987648485129	0.0475	0.184833333333333	0.321166666666667	0.457833333333333	0.418911258093683	0.436580680283313
87	0.715481455601081	0.537612775654142	0.291331297125399	0.328540257729134	0.492939240538768	0.161969687051256	0.195225469505571	0.956253472438891	0.551368404749179	0.293680601323907	0.617038523057518	0.605288233094982	0.769292086402792	0.625625064979572	0.117435771315758	0.210004497016431	2.11029390906333	8.94204145100957	16.369544878602	16.8396490678278	0.470104189225822	7.89760761681828	14.7293551587645	0.00300914128729346	0.354871423760414	1.10267134961759	0.250051917590099	12.9612868801645	0.05275	0.182	0.3255	0.45275	0.397449676234454	0.318439233059315	0.506365826769145	0.384975284511088	0.410136540450294	0.395107422470561	0.110335363930119	0.0584094977636961	0.0177090448824983	0.0909580205195702	-0.0125073585046258	0.0525	0.177333333333333	0.3155	0.457833333333333	0.394149900665663	0.462015627155446
88	0.243475303278865	0.348255964072182	0.140979761467499	0.121060156202845	0.173641153139225	0.0646926211100344	0.138881647424388	0.736463683805021	0.476490881700443	0.563543396832798	0.069415874328219	0.187010304584667	0.203754721861576	0.412608647296882	0.543502815324653	0.793945326795611	5.45767168877501	11.1198657943169	19.6674398210162	21.518663389521	1.85122356850479	10.3987975952041	16.0609917007459	0.113259179916895	0.506883970179842	0.333606039530423	3.29677902386175	19.6197367007715	0.051	0.184	0.323	0.43475	0.363225716860482	0.42797102140639	0.349598025132351	0.456127886670375	0.353412307727782	0.374239251680027	0.0200442761591531	-0.0264364738284737	0.153276228069641	0.0609725279548315	-0.00345765738466609	0.0495	0.189666666666667	0.3175	0.453166666666667	0.4349080224618	0.462270792396603
89	0.50148936201149	0.402884519453852	0.243467450991201	0.258231158669156	0.358824932853816	0.17684471669298	0.194825159386278	0.391227992046412	0.691511134327083	0.226996009829165	0.742687649363994	0.401471144442641	0.728533248844982	0.389938007376111	0.689930906207125	0.575270470941415	3.34719604776183	10.4386850874216	17.2428458145441	18.084847436221	0.8420016216769	7.64616234879941	14.7376513884592	0.735121932520997	0.1574543468505	1.45958596312448	0.107778453735591	15.7116346910047	0.04625	0.19	0.3135	0.451	0.40607268031921	0.401583890573585	0.43876767468717	0.43839764983096	0.422382503437537	0.40881219015308	0.0358200249165434	0.0854871550411896	0.2390325364998	0.106012994460896	0.070274516146968	0.05	0.186833333333333	0.325	0.447666666666667	0.364623904932802	0.39751452419687
90	0.134039954865345	0.30962730290529	0.372125399288487	0.445054583747822	0.999762533810171	0.631704005370844	0.70851255402387	0.0975567005376341	0.235961017757043	0.414077879723521	0.206639698941471	0.361679994697172	0.326377577534957	0.302455141695698	0.0348002055431071	0.0237517579808685	7.03519545932068	11.6434520442781	15.0885946551643	15.0885947437419	8.8577507995069e-08	3.44514269946376	8.05339928442118	2.74503894067266	1.40456329709195	0.667061791107699	1.59481396285082	16.3111385561594	0.04225	0.177	0.31175	0.4605	0.388871714937055	0.346601788643012	0.407737440671864	0.425370768538907	0.405707477570712	0.411375701163251	-0.00188878742186874	0.0680473725305972	0.107528663672795	0.101854351054952	0.199684812116786	0.0493333333333333	0.186333333333333	0.3195	0.447666666666667	0.339825453934411	0.434025315831355
91	0.286177252718103	0.419626993324788	0.534302853789737	0.588196086939332	0.595905125426877	0.708958274432138	0.697848570342774	0.386724997401704	0.114510060602057	0.765370096179551	0.317352787214391	0.500944847321853	0.267890308051559	0.381963587413937	0.0114565810774479	0.0226615804001671	5.01093580551969	10.2408032038438	12.9013869440387	13.1826032306417	0.281216286603012	2.94180002679786	8.171667425122	0.749214630373899	2.49084731847688	0.0890642963477148	0.999825286062332	14.326229883007	0.04975	0.185	0.318	0.462	0.432746486291284	0.336864719378377	0.374204797449922	0.443229500402058	0.32433542290071	0.383348843879644	0.0447506754835974	0.0853264828584796	0.147681565069819	0.0149529205814847	0.296578707666104	0.0536666666666667	0.172666666666667	0.315166666666667	0.451833333333333	0.418159057230009	0.383267124170933
92	0.666489875185397	0.107429549409859	0.0588360688159854	0.0545422455912111	0.208501197550273	0.111709320479688	0.022204724254149	0.303126605611776	0.339887695492331	0.28606020362938	0.863188205592797	0.371566995099409	0.872859701568781	0.868194477365618	1	1	2.3786448738465	15.7364472830668	23.0890489087615	24.6708517655861	1.58180285682465	8.93440448251931	22.2922068917396	1.06038844840714	0.910854880477928	1.13807147504849	0.0296931987268181	16.1589520940023	0.0545	0.19025	0.31675	0.45125	0.399520131954803	0.375625777828034	0.448307539479318	0.371101133582991	0.38697738698974	0.404540416853818	0.00656841444192506	0.199082823573643	-0.0193986461467899	0.0858834688787832	-0.00925199000717271	0.0498333333333333	0.182666666666667	0.306666666666667	0.4495	0.451678890958568	0.37291223812133
93	0.29577759207375	0.797912420145676	0.43743619063883	0.502617367665	0.710146113916367	0.150772694107092	0.586351918762927	0.124860312378963	0.738145329617336	0.601230490262799	0.173177227727798	0.818138766499209	0.512605092154777	0.847174201634336	0.876551620824759	1	4.91835733294283	6.20319561966608	14.1657605558867	14.3038916080623	0.138131052175595	8.10069598839618	9.38553427511943	2.35526941175158	0.111763455774053	0.273144022930865	1.85522231585128	10.0254061154435	0.04525	0.1895	0.3285	0.458	0.352422113157726	0.448762801114253	0.357824371053029	0.418454480600656	0.396356592265913	0.393422445235192	-0.129072611288932	0.048854956700465	-0.0185750628335524	0.096072688336712	-0.0813418445225015	0.052	0.186833333333333	0.3235	0.444166666666667	0.353587612659392	0.403032798811435
94	0.831601128212087	0.384920307120048	0.38091065583817	0.435502186758248	0.608152115083379	0.471047481181562	0.24709619697203	0.528014561688302	0.284488590302043	0.545655386800483	0.837340322583934	0.79542196687683	1	0.362412324126814	1	0.77420132587097	1.47193387339939	10.6562294591786	14.9597648320778	15.22263942258	0.262874590502179	4.56640996340138	13.7507055491806	0.398211112795252	1.14552165406167	0.365158162159787	0.0421467348132865	10.3763601883963	0.0525	0.1905	0.32225	0.44775	0.335274565977212	0.480071567907958	0.525745506520538	0.39974043331041	0.42019222337047	0.428241646719207	0.0689223564425305	-0.0362343452814923	0.290287308460299	0.085957630779523	-0.0269785360491594	0.0496666666666667	0.182	0.3165	0.445666666666667	0.413367128790621	0.430473986347055
95	0.951997840640341	0.810451353446372	0.780878998408253	0.689001469903056	0.144715498614779	0.325059777004497	0.428860393118006	0.736702707887305	0.563243549410018	0.732646627646795	0.506274439648003	0.560573355156571	1	1	1	1	0.694561998680001	6.05700550450274	9.74078322444257	11.8678707330255	2.12708750858292	5.81086522852274	11.1733087343455	0.11304590761074	0.334119221593937	0.116695379589146	0.441759500670742	13.5411657531998	0.0495	0.18275	0.31725	0.44675	0.406731794222759	0.408211402428632	0.324484031905195	0.426944127340718	0.46345247097427	0.428826152534615	0.122574336911517	0.0653947790300985	-0.011353577924059	0.142071263225169	0.063047679360764	0.051	0.187333333333333	0.3205	0.4535	0.376722446075055	0.413249005545867
96	0.694266004790032	0.82475695033193	0.80425510617837	0.71870658768683	0.150843315144377	0.348936319899151	0.599491104364625	0.686354371751848	0.472798998986117	0.587167029295962	0.436579388963257	0.545156700322192	1	1	1	1	2.22603355858155	5.88589526058058	9.40513859646308	11.4688406136047	2.06370201714162	5.58294535302412	9.24280705502315	0.163060397261233	0.515426861638844	0.294790285704948	0.605256614740938	13.742299864481	0.04825	0.18	0.3165	0.46575	0.418678333878925	0.408707469505032	0.35992142257017	0.412737818063477	0.438455192684184	0.420423984034088	0.111601996622817	-0.0300483232531377	0.0270545780562258	0.100993514673107	0.156371018598068	0.0465	0.185666666666667	0.321666666666667	0.457833333333333	0.383787614398129	0.45577085317707
97	0.350414269042811	0.599957432364861	0.749331317435033	0.619187974822344	0.106395670880859	0.481844204513526	0.681922682710769	0.533396996573678	0.453560600455601	0.130064130835728	0.149270030578381	0.743421000670604	0.364212399600239	0.583606565488351	0.00886312496337696	0.0143207327160321	4.43425668106647	8.29590869598906	10.1743135780998	12.7812716926637	2.60695811456389	4.48536299667467	8.34701501159725	0.387915778356728	0.561738552156385	2.29173892318431	2.07969468711235	11.1286694892504	0.04775	0.18625	0.321	0.466	0.37590701841834	0.4602533020748	0.411730806104218	0.442546297972743	0.399244483871819	0.423919551095959	0.14327319403011	0.051464352558796	0.0337065762873322	0.10641984738853	0.0730694025048547	0.0505	0.180333333333333	0.306666666666667	0.451333333333333	0.392009162298825	0.371670590791403
98	0.555097866879466	0.757588435816365	0.793651982705289	0.829944107478505	0.598962145020066	0.672105409319767	0.813514352310471	0.269572154861926	0.184579048050208	0.888664238692725	0.412010211058216	0.42020221133289	0.579491001120934	0.630173439779354	0.230523287159517	0.248386973177206	3.01632086695463	6.65473365167418	9.5591593368008	9.83572340152023	0.276564064719423	3.18098974984605	6.8194025345656	1.21892280870907	1.76036457699229	0.0195984944984957	0.672992545516536	15.4401379286205	0.05275	0.19375	0.321	0.456	0.418053214303949	0.308972451630658	0.442414677740756	0.399493835326096	0.392794008995192	0.417315816291556	-0.0471000092288465	0.00832953649116633	-0.00907838422595249	0.107533254835949	-0.0586858435500122	0.0478333333333333	0.183166666666667	0.319666666666667	0.447666666666667	0.402809817010733	0.426381144294367
99	0.65858815171457	0.809952829449908	0.946969433731097	0.966240209531511	0.941650667183714	0.987813734162955	0.962206755541177	0.38174678758294	0.202881685878502	0.978875590916672	0.843871513642672	0.458581180245098	0.714299027532571	0.584313000532824	0.145770239778393	0.254248304547671	2.42237171694433	6.06288138635864	6.66164589706023	6.66700345621939	0.00535755915916525	0.60412206986075	4.24463173927506	0.765069144878908	1.62150771836241	0.000701117016433273	0.0387868622528913	14.9008684961681	0.0505	0.186	0.31025	0.449	0.367504325867201	0.418636158126751	0.290232270118885	0.388122425708401	0.395042929397884	0.385781579385518	-0.0255798058632945	-0.0376087683503627	-0.0601613779427127	0.0481187564628367	-0.0296985011994723	0.0466666666666667	0.176	0.31	0.451	0.401872486927218	0.394418073294937
100	0.326314392363651	0.638096550589293	0.439045934065816	0.485423455468562	0.531886891042564	0.249685361256497	0.539847462774279	0.53000067855807	0.655817089261291	1	0.0722168951740579	0.475763375239637	0.355874045467701	0.625375858615936	0.751646189741932	1	4.63959573180182	7.9051989719228	14.1439054071016	14.5346907306011	0.390785323499586	6.62949175867834	9.89509499879932	0.394390253157781	0.198644634585435	0	3.2318991403954	14.6655807165729	0.05	0.1825	0.3165	0.43875	0.41284412164867	0.407457082000876	0.403119466307581	0.414768992546785	0.38982065541074	0.370910542651874	0.0705919162315505	-0.0464399459502284	-0.008907496201704	0.028422364431617	-0.0917368342738488	0.0528333333333333	0.179	0.3165	0.457	0.400603797062451	0.441526306762919
101	0.593378590030638	0.479473427212317	0.707889084227571	0.76819273697265	0.810068763012181	0.943634090540345	0.714505650649371	0.195996859042607	0.233981329410875	0.745587653379033	0.947617507802176	0.756588436436489	0.558667832039469	0.564056573555857	0.208078845649156	0.324240336282188	2.79105022473959	9.56473107423517	10.7198661848597	10.7776282138002	0.0577620289404877	1.21289713956503	7.98657798906061	1.67195517795972	1.41649404311465	0.105276132635481	0.00431635212771653	10.9435105599939	0.05625	0.1935	0.31925	0.446	0.42136760261187	0.484228184101637	0.374257394028491	0.417337978104874	0.412305450335724	0.419046198150429	0.181344011862833	0.0317608343019076	0.0875107679460655	0.0752869770837469	0.158536513010386	0.0503333333333333	0.184	0.316166666666667	0.446666666666667	0.39129690622323	0.389883057818222
102	0.342059018954229	0.0941195344688158	0.170555323099629	0.151563720758878	0.191955800260466	0.498779372374469	0.139151024419819	0.612925554367667	0.409662583287001	0.826506432512006	0.0499915161587433	0.565716437546745	0.280987210627782	0.536425094336093	0.415633777412383	0.521628514210647	4.50412181505817	16.197392003538	18.8552231721769	20.5577657388785	1.7025425667016	4.36037373534054	16.0536439238203	0.255936680639934	0.679779730944574	0.0480417868657241	3.84174335306125	13.4742597839061	0.045	0.179	0.31675	0.44275	0.363919445514955	0.463352665340256	0.471613799507351	0.392894483663182	0.393473803408249	0.381056521315061	0.0228034347624628	0.104714721674074	0.0943013180081759	0.0413249600532836	0.00391376511030742	0.0471666666666667	0.1855	0.318833333333333	0.462666666666667	0.457706959769297	0.325625878499038
103	0.962631115248808	0.209445964190476	0.505925501620777	0.517634168700403	0.359032814029109	0.974186068849795	0.261879562719163	0.985302378540571	0.617592777428166	0.992985963311813	0.646130089577108	0.937118150092312	1	1	1	1	0.60388395175687	13.260942884197	13.2630234630342	14.1042969245755	0.841273461541277	0.843354040378472	13.5004129728186	0.000339361928581638	0.249265442576871	7.72800030972576e-05	0.210814072130233	7.64801034316194	0.05175	0.18225	0.31475	0.452	0.497846016573273	0.386663042610785	0.479882819001116	0.377438954203725	0.399239573107138	0.39994248661097	0.126895754819636	0.157772012378506	0.126557385410674	-0.00491976810849805	0.0100923508646828	0.0518333333333333	0.178333333333333	0.314666666666667	0.456666666666667	0.401251801677406	0.366613028512885
104	0.907245558935224	0.389848232829758	0.412651873801033	0.439473987262033	0.416698015376141	0.470470820508202	0.224804279636857	0.573767059816877	0.761145615095343	0.477710465761993	0.805628155677747	0.595259863129647	1	0.721783945260041	0.298058333313847	0.0471473563994604	1.0167502397162	10.5959791016576	14.5071403524344	15.1667493511195	0.659608998685144	4.57077024946193	14.1499991114033	0.316420031298549	0.0924018559599062	0.504085506190677	0.060550374982995	13.0911207140468	0.04775	0.18775	0.32175	0.451	0.342528362980214	0.421044209745592	0.418262026255267	0.416912979924744	0.388798635430597	0.384348389982315	-0.0819692563602692	-0.0718836359386453	-0.00498215068479134	0.0387590180233752	-0.11087507781938	0.0453333333333333	0.185333333333333	0.315	0.4535	0.485526134129191	0.42034298060458
105	0.341736746909443	0.63237463245546	0.604176404017383	0.151512854764342	0.00348811353790474	0.0274796625730247	0.139197124509532	0.214797534065487	0.0598974050827019	0.5943567876808	0.5993871239054	0.309025977095076	0.21769148257954	0.292760284176786	0.273159288948601	0.345358901472994	4.50684385472414	7.96378355532215	12.0264767420376	20.5592314976602	8.53275475562259	12.5954479423381	16.0523876429361	1.53879313466314	3.54022307390915	0.283591557039472	0.275921246911821	17.1662081461747	0.05425	0.18775	0.32575	0.452	0.398609688646145	0.364377433654872	0.461817094615886	0.393713415055773	0.363387969009876	0.368393851009693	-0.0347827024066672	0.103885404775017	0.0501164409538279	-0.0160303978765209	0.150790803758149	0.0486666666666667	0.173	0.320666666666667	0.446666666666667	0.362276798775426	0.38497454695866
106	0.344639696930494	0.143555556692095	0.0285890634953339	0.0171130882400082	0.0768107149952184	0.0150182966296516	0.0114949090609855	0.193155356949422	0.263532614510559	0.310742304686733	0.693592431388138	0.170558929799922	0.326273342988886	0.548471771391089	0.113373487915656	0.192562275545231	4.4823982529997	14.6957163584229	25.6593945028217	28.7905195691783	3.13112506635662	14.0948032107553	24.3081213161786	1.69338496299224	1.25010400139945	1.02751811514645	0.155223841185943	20.0359239677375	0.04625	0.19275	0.31675	0.451	0.370570046203164	0.406647169687507	0.261565511254472	0.403928133636121	0.447157096682495	0.399067081927612	0.222195784811876	-0.0895132584621147	-0.153299105497202	0.0540895269088701	-0.010868321220561	0.052	0.183833333333333	0.307166666666667	0.447	0.399161195941705	0.315323904880451
107	0.591695278576137	0.691709653767207	0.77770465004145	0.782157673987585	0.374457477665438	0.666002867378448	0.733452241541246	0.118482750138068	0.47626376703064	0.854038866153486	0.902023080120886	0.421895915587852	0.541943294628734	0.516328004189838	0.496372679165117	0.558158031379353	2.80079622520134	7.35343930290401	9.78531859653594	10.5741375811194	0.788818984583486	3.22069827821542	7.77334135591809	2.43726361870313	0.507406398162857	0.0338440808391169	0.0151551121070952	15.4158812715289	0.052	0.18275	0.31975	0.44875	0.39405627318853	0.505275316870588	0.441810665408894	0.416798574604455	0.392009416025484	0.400042897679812	0.222393945501493	0.183324811620551	0.0930445853130579	0.0570523913194873	0.0961616317299894	0.0451666666666667	0.177166666666667	0.318	0.45	0.372163099532822	0.415646543300307
108	0.0357211152189435	0.166358450088051	0.131721954427028	0.171878754042532	0.820836411197443	0.320720024228399	0.557095076856131	0.00576972455947319	0.101076352289325	0.510546056772262	0.1268617673078	0.499037467303318	0.023008606501957	0.0602490489101758	0.0425151446505429	0.0837665271846279	10.2963346949036	14.1477472383776	19.9501178018763	20.0014061590191	0.0512883571427665	5.85365892064146	9.70507146411546	7.62085129441857	2.68847747411564	0.432947768447775	2.33049209535784	14.3517331987757	0.044	0.17525	0.31375	0.441	0.37308831136027	0.412148310353425	0.390151920292368	0.40963280143362	0.402847003913154	0.415557338091773	0.0472887061025986	0.113550003467806	0.053935639125528	0.124398565744969	0.232721946174896	0.0563333333333333	0.188166666666667	0.32	0.4565	0.416908775659913	0.386530961267094
109	0.16385846644864	0.244711464358976	0.291414639329627	0.332351770063727	0.522390398396971	0.529329525183094	0.506945084361058	0.136305695775849	0.560442951746525	0.771754407557662	0.0896494440842938	0.468027610854771	0.330511455111797	0.431283194528977	0.600609708286975	0.645771384117722	6.51482843634585	12.6364986161643	16.3681135220031	16.777284865806	0.409171343802882	4.14078624964168	10.2624564294601	2.21917708223918	0.33893786002227	0.0841468829767109	2.88065687470407	14.771099773035	0.0515	0.18425	0.31625	0.44525	0.476322540972338	0.375235657044372	0.439947775395489	0.412602450321798	0.415430883354385	0.381559088005846	0.086920768980747	0.156975829807105	0.0215339002189712	0.0889429802399564	0.0262386200391351	0.045	0.179666666666667	0.3135	0.4625	0.399521473850891	0.476679119054415
110	0.422602668127005	0.531482375862631	0.752277150081427	0.789883408851403	0.568673032637606	0.918432239636382	0.831980488181683	0.314830516155048	0.363536752616703	0.335493011161228	0.256816630697985	0.961284099172216	0.649644060304428	1	0.741244207596545	0.781406399447156	3.87918902088131	9.00654677303828	10.1346105296834	10.4595183714409	0.324907841757522	1.45297159840266	6.58032935055962	1.01030193269344	0.825638462822099	0.927578233886379	1.28583660841286	6.86515317499714	0.05025	0.1865	0.31375	0.45	0.394545402569902	0.369277076030696	0.393945748898987	0.419846620814708	0.410186315402078	0.372697861824012	0.0140179154964406	0.0384985392127361	0.0307311846789394	0.0969173101682966	-0.0118397430461952	0.0548333333333333	0.179333333333333	0.304666666666667	0.4385	0.403703066298049	0.326828894873755
111	0.659205662636755	0.335373533665423	0.500006599912342	0.55532759313626	0.603123393632616	0.803401978132071	0.42744043422288	0.716956563682677	0.359018385346703	0.33018234256276	0.598867235956373	0.640474637600979	0.841839953570044	0.577466914132332	1	0.628091480493928	2.41894868837699	11.2900224427576	13.3391890601633	13.6094998118206	0.270310751657235	2.31947736906295	11.1905511234436	0.131427462868487	0.841323983178881	0.948182561112844	0.276707753420851	12.5049676768589	0.04725	0.1745	0.31225	0.4455	0.320599765878533	0.446107658953157	0.541980747430152	0.404224161609028	0.418675635753871	0.396453694211779	0.10045408545297	0.0862772778964031	0.0927107853999019	0.0380535680917761	-0.0924983723288247	0.0488333333333333	0.181666666666667	0.3215	0.440166666666667	0.470324976769016	0.406435850820437
112	0.835641125014249	0.819394660487332	0.637844674755871	0.704890076828841	0.825259309272739	0.335994845266836	0.511904245914123	0.879574944037359	0.443911158439272	0.759016537245195	0.48988992190775	0.333699784424547	1	0.833586216082307	1	1	1.44896756993694	5.95062079367926	11.6068272352204	11.6555735544825	0.0487463192621362	5.70495276080328	10.2066059845456	0.0229546957925777	0.586151556437471	0.0941093701421778	0.476768036571229	16.7553332443185	0.0485	0.1765	0.31975	0.4385	0.386573833982614	0.499879883951344	0.421637823948076	0.416969585245113	0.397104916034044	0.412383117920446	0.180841239392345	0.0828559008406756	0.11259606098496	0.106828467033214	0.0769361843127458	0.0491666666666667	0.1825	0.316833333333333	0.4455	0.398748126715001	0.37975988992353
113	0.792526149385972	0.902616037523532	0.982201331723509	0.654389070138891	0.00777475222586965	0.186060728874859	0.474453882447033	0.778555937771927	0.949409967102375	0.466686630756955	0.46519696070723	0.290161925898735	0.918117032128185	0.42793598924153	0.996046915717482	0.723596755104435	1.69003954256186	4.82407055770454	5.23895160350366	12.3235896250189	7.08463802151527	7.4995190673144	10.6335500824571	0.0790742223412053	0.00402561661576328	0.529810284435371	0.53336167413363	17.4946811511808	0.04925	0.182	0.32125	0.44625	0.367033661003401	0.401704235507162	0.385828038699052	0.415125619297494	0.407138561008085	0.392894247468412	-0.0475762149067727	0.0505173274302317	0.0399781672039538	0.0393461429721506	0.146987118124283	0.0505	0.1825	0.314333333333333	0.453666666666667	0.422694686686698	0.417580860479259
114	0.766205894280594	0.204445215902938	0.483944363059295	0.526915211553803	0.509873880183766	0.986792697218006	0.352662231031337	0.458635128024545	0.412682359624605	0.895214970995008	0.341409287213624	0.923169677256493	1	1	0.372569773588338	0.557123426500095	1.83427517566452	13.3559544733216	13.5474042267451	13.9817301540024	0.434325927257305	0.625775680680817	12.1474549783379	0.54922354215887	0.671059790754953	0.017347092696582	0.905132236381178	8.01525442653433	0.05575	0.189	0.31675	0.458	0.364124435627594	0.369936299631108	0.39603154190769	0.384363126385477	0.367918555109949	0.450993040168178	-0.0523721437779812	-0.0136664038004818	0.0111663450337053	-0.00941870821540287	0.0663581851459026	0.0523333333333333	0.1825	0.3155	0.448333333333333	0.380580916455139	0.441667042141933
115	0.462160885787593	0.831742258424247	0.930807763479197	0.897578477706203	0.220892413502533	0.731148634544728	0.931479735257121	0.569827381354131	0.174970826537601	0.684695213082462	0.51673800204839	0.259973896647829	0.559251519317448	0.90444142250542	1	1	3.60454626264982	5.80042942574073	7.09950804378605	8.59807225624536	1.49856421245931	2.79764283050463	4.99352599359554	0.322971415386291	1.83983040142266	0.164888373557915	0.420399032303976	18.0513819081355	0.0475	0.187	0.312	0.44575	0.359098875392714	0.433889651142515	0.392262702941632	0.401501554556001	0.401803986600867	0.400033614389716	0.0755351004552987	0.0804695379190892	0.032986890027907	0.0938534267168228	0.124175508122467	0.05	0.176333333333333	0.308166666666667	0.452333333333333	0.392958334329355	0.407367428918338
116	0.525641629224506	0.717009981087992	0.919444518147918	0.910759078756749	0.332672231144565	0.942865720859378	0.925505975591162	0.165365905288989	0.454987000750118	0.660693127396097	0.485252976569194	0.80507003963459	0.688495994713137	1	1	1	3.19560177120002	7.08907334334071	7.37141254379821	8.30988020748191	0.938467663683696	1.2208068641412	5.11427843628189	1.92445927190784	0.558198513652314	0.192682722648897	0.487034857304025	10.2293567082072	0.05775	0.18775	0.3185	0.44375	0.472357987145037	0.409243003202204	0.354066868623435	0.380627567647195	0.368041564503047	0.398869100823324	0.099252089340943	0.0893750885626409	0.0424245418580994	0.0385731356602048	0.0665376606803881	0.0513333333333333	0.181833333333333	0.314333333333333	0.450833333333333	0.412687629746214	0.408098169738948
117	0.608362647727471	0.635374088933164	0.705054186387251	0.769248112141716	0.938484101467663	0.726278063991803	0.708140958246239	0.928639025606089	0.612949380176999	0.86109623965149	0.153918676856846	0.946281214855517	0.59092037621583	0.806222273888367	0.72875289114901	0.826199973334635	2.70487026670162	7.93307502055541	10.7564478713975	10.7624038962531	0.00595602485554991	2.82932887569768	8.05753362955147	0.00802050819220312	0.255902343706111	0.0306176036428951	2.03297876582292	7.37856594404368	0.05475	0.186	0.3195	0.4655	0.439040113219183	0.375965210802774	0.350749134544088	0.401527946365758	0.361285411470523	0.367587906375357	0.057674663858853	0.0853179445763125	-0.0410971442054308	-0.0331903581860533	0.119585814039379	0.0551666666666667	0.182	0.321166666666667	0.451	0.427533171679791	0.403629586020835
118	0.841991470650646	0.713887475794337	0.763028200105584	0.538397350437367	0.0499726646201878	0.243205422379439	0.333046231292	0.356310585893249	0.712421218916757	0.745997790761692	0.780443757662214	0.22918158730067	1	1	1	1	1.41266125599941	7.12191516019811	9.98843919550563	13.8308149770382	3.84237578153261	6.70889981684013	12.4181537210388	0.8508549611538	0.135870584743316	0.104924860424944	0.0776964273263729	18.6678532949155	0.04325	0.18575	0.32125	0.4565	0.424982412471067	0.420891101038126	0.276803483528573	0.438818649029782	0.393299423925519	0.417233722286811	-0.13058785765545	-0.0875473101370581	0.00288233106882869	0.0818734226306835	-0.0330758792358954	0.0471666666666667	0.182833333333333	0.318166666666667	0.453666666666667	0.411912745803008	0.378108111045228
119	0.284787308505541	0.528236136320785	0.51023897050783	0.55397242993764	0.517197522198834	0.468411046459512	0.658519806743894	0.115594610763618	0.290579896832476	0.944257814733641	0.516515601118568	0.291221915574474	0.214218759687775	0.377788697279395	0.432384308335751	0.643613472356438	5.02455458261829	9.04079791385448	13.2076912277771	13.6271694377792	0.419478210002126	4.58637152392475	8.60261485516094	2.47601756351287	1.11693263543748	0.00488872200730839	0.420845211689084	17.4758590821533	0.04275	0.187	0.322	0.45025	0.395783433738738	0.318605304930014	0.361763694411081	0.390705752332213	0.387184878976438	0.370133201525586	0.0598044661064652	-0.0828599924209391	-0.00907581563664096	0.0359103021591485	0.184112811622448	0.0495	0.178666666666667	0.321333333333333	0.443666666666667	0.417880333189865	0.424489221177524
120	0.352702467374178	0.79708284207071	0.589590985121569	0.64533883934505	0.628941228223099	0.284579547280349	0.710946608987536	0.80993313287443	0.0594429733589177	0.951427358999013	0.755159100402983	0.464241875064261	0.289817962171348	0.220151911814679	0.440134779677563	0.417974945082456	4.41535529383691	6.21275574059837	12.2081491165154	12.4416483813984	0.233499264882994	6.22889264080004	8.0262930875615	0.0578461640793648	3.55285824902785	0.00371056752373988	0.0972466661169165	14.8229808825923	0.05075	0.19775	0.32675	0.4515	0.422804949907507	0.429267398297631	0.362357193900135	0.384086508952492	0.391518361353809	0.383452493629783	-0.0103972162010903	0.00436146468105207	-0.0187958843946824	-0.0216661277099073	-0.084587150425025	0.0518333333333333	0.182666666666667	0.327333333333333	0.448333333333333	0.394139367784662	0.416815927241886
121	0.0770220216928843	0.396606653386683	0.681529076270699	0.707883072208939	0.455064431661732	0.953993850792864	0.988051150259336	0.175426789717038	0.0943368682234556	0.392857968143524	0.0156370308731871	0.367561852949393	0.106062041649453	0.201961192287653	0.0570325622388199	0.10144669365608	8.43050229617802	10.5140635589341	11.0572968060151	11.6153036506948	0.558006844679767	1.1012400917607	3.18480135451682	1.8359464706532	2.79876631305706	0.730077810811053	5.84323725329523	16.2203241361996	0.05425	0.19175	0.329	0.47125	0.418439453122675	0.402498219597649	0.320209654845125	0.405424704526972	0.376165000735504	0.387791532289584	0.139315430350253	0.010692341342206	0.000292294818744488	0.0199096772898603	0.090447916379331	0.0481666666666667	0.1785	0.320833333333333	0.446666666666667	0.397675405136697	0.363156124416403
122	0.886005035096759	0.84564642031468	0.697918990176804	0.763229194396834	0.978463358373865	0.389284823514516	0.557799764452097	0.588427341634475	0.407396088612211	0.874334099738038	0.805309556528296	0.792717257192498	1	1	0.390121633049028	0.463114722422881	1.15157660241675	5.62599250640051	10.8481855153223	10.8489142699618	0.000728754639567342	5.22292176356132	9.69733766754507	0.292806979309717	0.68638680328695	0.0250132298060635	0.0607531088880933	10.4170768957772	0.0555	0.196	0.3145	0.443	0.428532166428687	0.402025027604018	0.41772502154377	0.363645251300877	0.37942550256044	0.423431119070332	0.0407783287496976	0.095117604063774	0.0808609310353534	0.13927130250335	-0.020623744829106	0.053	0.189333333333333	0.316	0.4455	0.456923763769224	0.360958758966181
123	0.53083294157674	0.628442236180899	0.683864249082343	0.726546199440529	0.563175736633798	0.645001412890792	0.695439784667743	0.864651579297628	0.966396878110828	0.922800308922169	0.0940508325795845	0.582769864220715	0.453677965436384	0.719429528743038	0.609890280829282	0.732303473073655	3.16358285641763	8.00404059478024	11.0276275320794	11.3618628866607	0.334235354581324	3.35782229188044	8.19828003024304	0.0290552286542152	0.00177474524753052	0.00939095221474417	2.80363548420246	13.2529157612593	0.04925	0.184	0.31175	0.44	0.41524839065189	0.446860888771762	0.329238554488773	0.415648976149395	0.398293915463355	0.372787282686771	0.189834851519339	0.067891640574299	-0.0105681636982839	0.0361377977422314	0.029962769260086	0.0485	0.184333333333333	0.312666666666667	0.457	0.422815288148714	0.420031780236467
124	0.54657949029422	0.350653996451624	0.602350516677378	0.675289405540612	0.99044534643522	0.965671648485574	0.623575105360638	0.204859953446601	0.735425156184706	0.459675438167867	0.495764050413969	0.757403012231313	0.881017717617339	0.61774006404173	0.270504848728219	0.303588049453293	3.06758572925901	11.0886397490031	12.0492124863813	12.0493558934395	0.000143407058203593	0.960716144436446	8.98177016418049	1.60738377157259	0.114188419061975	0.546684843178809	0.463992305943975	10.9319531527612	0.0475	0.1815	0.3095	0.45325	0.408417283098023	0.321632713178833	0.393552471400445	0.377624448754098	0.402934632254869	0.39132592225478	-0.148584158612034	-0.0073251775265775	0.0329305158177771	0.052637689160152	-0.0377639058311959	0.0531666666666667	0.184166666666667	0.3165	0.446333333333333	0.381363279171641	0.417520694330996
125	0.101174738231813	0.332178144197647	0.48957014683965	0.506293517800743	0.376938831223188	0.712011605071358	0.83765226718472	0.450527218500633	0.145123488739566	0.171465590198292	0.0117817525541758	0.646284340533508	0.0697262208317357	0.155666723378954	0.189363173399721	0.304401239256892	7.75006612369907	11.3328834697022	13.4742102886594	14.2548720330597	0.780661744400277	2.92198856335744	6.50480590936058	0.569325124750321	2.12277396091667	1.87008285611046	6.34341966888678	12.4293302890334	0.0565	0.18575	0.325	0.46525	0.434845286723282	0.396936503056074	0.412512025066334	0.379893852873263	0.390923881951918	0.414534172281142	0.138214664939498	0.0890569856480825	0.106526039402364	0.0708912562171483	0.156171798414681	0.053	0.174333333333333	0.312	0.439666666666667	0.371577052524644	0.433216486164281
126	0.238117654687133	0.343061630570204	0.119435621937992	0.152855159134966	0.68106912960056	0.0965071629842286	0.182392001877038	0.0470983226260644	0.377317445829875	0.740139838664877	0.191258523980147	0.116600745048913	0.241653779605809	0.176029697938344	0.45007224295729	0.398926519202415	5.51839059611666	11.1879780151576	20.3517582799177	20.5206830971219	0.168924817204243	9.33270508196438	15.0022925010053	3.9418725734381	0.779423716125166	0.110003774470897	1.70789644218894	21.6754468763923	0.05375	0.19475	0.325	0.44975	0.358876143445909	0.414290887608125	0.391404382582659	0.389531308684409	0.3957733757603	0.401671525932902	0.0943843462893059	-0.0294170825026478	0.0253423043336479	-0.00654624061795446	-0.00421032199609408	0.045	0.187666666666667	0.321833333333333	0.4365	0.466552682152199	0.426546325019596
127	0.529518381965849	0.805157642323328	0.911779135315566	0.94021421876476	0.894810793200783	0.919802718543363	0.957155962428481	0.11119160962951	0.823297624763613	0.685867496204623	0.837572991223137	0.727002913460689	0.485486574452927	0.666972648258919	0.99730385614113	1	3.17167284389143	6.11912339583796	7.54240559223399	7.55988754981809	0.0174819575840957	1.44076415398013	4.38821470592666	2.53720286298312	0.0498654164548498	0.163595582671405	0.042024545446111	11.3556057541247	0.0525	0.17875	0.3165	0.45275	0.391172003716245	0.366011936838481	0.356100727275704	0.384084835124985	0.419854175189185	0.416872487605743	-0.0662804241025363	-0.0547771904965357	-0.024292682472685	0.0239128853902995	-0.0688198394490159	0.0455	0.1805	0.312666666666667	0.454833333333333	0.347409062774916	0.403115578361813
128	0.691866015758811	0.841482229407724	0.957960784127999	0.973962204084819	0.97184107676713	0.986302937226344	0.967653991200763	0.156273296190676	0.535362967770527	0.751414366889186	0.6457078532869	0.873894142753567	0.686287068249064	0.983366660460154	1	1	2.23916347137856	5.67888136427791	6.31348779868131	6.31473383968114	0.00124604099983117	0.635852475403226	4.07557036830258	2.00992254648054	0.384201932980432	0.100346374108994	0.211354465098339	9.06877278476077	0.04575	0.18275	0.312	0.4455	0.371476065023871	0.404304578617472	0.428410735521093	0.399513876123087	0.37090532943091	0.404637734880904	0.0172224848774919	0.0732116878003059	0.134616280582126	-0.00068471008677324	0.158395389516734	0.052	0.187666666666667	0.315	0.450166666666667	0.447617332644306	0.358978365350149
129	0.281362429689717	0.479731830962174	0.432632633467076	0.481756734490279	0.552382360384633	0.413157130602383	0.573466531654378	0.433243644622159	0.0908558016444528	0.444736999050912	0.850333850592311	0.641119335158326	0.42318609465492	0.38382692595764	0.632594517181618	0.557520186464509	5.05835219889559	9.56190050561418	14.2311965729532	14.5842630914194	0.353066518466221	5.02236258580524	9.52591089252383	0.61411229993746	2.85914460987806	0.584030030306167	0.0356048497033044	12.4965801761891	0.04975	0.18675	0.31175	0.45025	0.369735245196552	0.401290102569408	0.378438140545053	0.398973790326697	0.374190229587876	0.393181094059321	0.135903346891176	-0.0516392644617897	-0.0632346513380077	0.052965486777096	-0.0684686537809684	0.0463333333333333	0.1735	0.319	0.452166666666667	0.377649510379673	0.487633730193085
130	0.23136277894961	0.295563736391444	0.426269898086058	0.461575466375363	0.461924292255453	0.69773217328718	0.597633849425233	0.135491907306758	0.766671420178257	0.122305883018061	0.761360632851792	0.673381549894914	0.607937715926489	0.894695811134277	0.171276879681592	0.293653117621871	5.59665952538489	11.8450045326463	14.3183937812428	14.859621675685	0.541227894442272	3.01461714303878	9.26296215030015	2.22842493082999	0.0880496498375578	2.38754094553769	0.0922303618754086	12.0744984495955	0.054	0.1825	0.31525	0.44725	0.382723842211579	0.37122535925529	0.346714524527845	0.385838550482839	0.432466086416541	0.41749917506103	0.0347205375202617	0.00395903234160067	0.0821781818429478	0.0213920065231696	0.0506154611057294	0.0473333333333333	0.180166666666667	0.33	0.450333333333333	0.37294024654503	0.348334321836775
131	0.452542507976057	0.455384648231724	0.497267777181477	0.427206039947585	0.16091604194527	0.357018178888746	0.388921963954894	0.8947424751452	0.337951652082458	0.21463276943407	0.102138463374939	0.685441487388934	0.377165730442118	0.5568769494519	0.229718686485006	0.358455320940518	3.66973895164119	9.83165874432598	13.3745306548226	15.3401271874827	1.96559653266013	5.50846844315674	11.6703882358415	0.0175048062546921	0.9181862605692	1.53989947023001	2.67183088966158	11.9151287696239	0.04875	0.1855	0.3155	0.43675	0.420755230487004	0.348209114932821	0.380890126889579	0.425070114085184	0.394640606892014	0.378190202905806	-0.0318294745939799	0.0761485937905293	-0.0472439328801405	0.0564729493244738	-0.0182437747194706	0.0493333333333333	0.193166666666667	0.327333333333333	0.453333333333333	0.371923642291724	0.482695447922372
132	0.902466226078493	0.410143313433742	0.401277756503086	0.475635952335044	0.990513322996225	0.50501503532289	0.254765557945848	0.428897397896524	0.511587633058853	0.895066261210469	0.97383646296918	0.639475717433778	1	1	1	1	1.04778167712357	10.3523470229775	14.6671722362007	14.6673136098834	0.000141373682708945	4.31496658690594	13.6195319327599	0.625807326115137	0.430818424103563	0.0173966519705573	0.00107564383506542	12.5179608648932	0.0565	0.1845	0.31375	0.4545	0.408582605145349	0.41969245917671	0.407867327631974	0.380003340888771	0.453505042362591	0.423027278693899	0.0593398457597091	0.118238662242096	0.0249572456767566	0.137466194870136	0.0506107545423547	0.0528333333333333	0.179333333333333	0.315	0.454166666666667	0.434944556750704	0.419733769296604
133	0.230957141268296	0.171097272500926	0.12128989753754	0.150321908295663	0.58097648254504	0.256150678702707	0.182852432613906	0.0757509812179635	0.923585477071992	0.495903896972672	0.137738843632269	0.760526551187857	0.366382223678657	0.609626877781193	0.47439423886862	0.598033165774066	5.60142274855752	14.0417166646002	20.2890047106994	20.5936633862948	0.304658675595419	6.55194672169455	14.9922406377373	3.1537867635443	0.00920031622263195	0.463691249031399	2.20304021779521	10.8875173670363	0.05925	0.17825	0.3265	0.46175	0.404379164031587	0.404830840090054	0.513990433905675	0.406499333960449	0.398084203939157	0.405367580097588	0.09259236432982	0.234061595447063	0.318313592058078	0.0285195043275102	0.283249185614902	0.051	0.179	0.32	0.446666666666667	0.422830706895832	0.423288168824919
134	0.325908552053095	0.422456910994028	0.708354272323841	0.329344035329192	0.0134221155173454	0.250578789349368	0.350023848301179	0.76485290340736	0.67425855062695	0.0674288215284381	0.629159692009345	0.357585096307214	0.373948823952023	0.186361318594213	0.797813962391205	0.25625789688276	4.64315721142339	10.2077830253402	10.7138557997241	16.8264608523968	6.11260505267273	6.61867782705667	12.1833036409735	0.0894693113564244	0.176661019691892	3.34452782964217	0.233201998840741	16.3748595692615	0.0495	0.1835	0.3355	0.46775	0.443299884642946	0.399554872744195	0.373738634237121	0.421815635149569	0.462445074323324	0.437186435640956	0.037246395544545	0.0317646441237781	0.0769164964897488	0.10317981444758	0.366904043939069	0.0508333333333333	0.186833333333333	0.318	0.462833333333333	0.395199898661435	0.379839647136417
135	0.516817019782357	0.663307251021582	0.441734155722568	0.355916035209061	0.129919699466012	0.119274860955915	0.283604279599661	0.379819149108381	0.575846168215821	0.549733531310602	0.27714093473668	0.873861694234424	0.676994458807381	1	0.881136184419173	1	3.25047584700224	7.64665268571844	14.1074883425754	16.4009521015614	2.29346375898604	8.75429941584298	13.1504762545592	0.771287173920882	0.312998205055919	0.357794752970221	1.18105690981429	9.06938403282654	0.046	0.18075	0.317	0.43	0.416221268448284	0.39525746338894	0.380251603359223	0.441099165052827	0.43702889589711	0.410593556386138	-0.00867782444967355	-0.0136205419647483	-0.0100694779076408	0.146150054491912	-0.133914850297328	0.0498333333333333	0.185166666666667	0.311333333333333	0.441	0.372011846217661	0.43178051908357
136	0.439886170237491	0.8371557836237	0.585418177345831	0.567960108966175	0.276354300165117	0.172846570668971	0.558644389162367	0.450293640560815	0.724520403147579	0.902493422856434	0.126450074963234	0.733477444770325	0.496459916889587	0.795231833405102	0.568345619570317	0.77589695538731	3.75702640119562	5.73323229923699	12.2601657146588	13.4450973227795	1.18493160812068	7.71186502354249	9.68807092158386	0.569912620985633	0.124202584174782	0.0150092273033806	2.33555303700086	11.2665903128332	0.051	0.17625	0.3195	0.4525	0.393019745027635	0.423711750745671	0.453862439207574	0.399687955747619	0.375634541844881	0.434036899928878	-0.0139696007655316	0.190247428235643	0.00567561152866182	-0.0226961441854676	-0.0731742668720387	0.0476666666666667	0.179	0.320666666666667	0.437	0.433575336259807	0.423529406367983
137	0.213870766979452	0.431259094356307	0.617051059596365	0.687364151173173	0.878247039823131	0.878177769311698	0.86793368374282	0.0573532868664772	0.605616583249296	0.48167216711398	0.560626503670444	0.793645599760103	0.231531361445547	0.454534047421788	0.147841595425559	0.258246359823113	5.80903514818056	10.1058182121415	11.866151018221	11.8896187396604	0.0234677214393741	1.78380052751891	6.08058359147981	3.61231337982372	0.266607558109172	0.495074972568545	0.338620631493541	10.4031249819577	0.05625	0.18175	0.32575	0.45975	0.41338228834122	0.40013756930097	0.424128879872074	0.432844775089562	0.409311021416464	0.427494011641821	0.0164116870197721	0.1293959323428	0.0431853504103112	0.0775242105947856	-0.0441387708787536	0.0476666666666667	0.185833333333333	0.3325	0.453833333333333	0.403053453662316	0.355705921641765
138	0.602842164939531	0.0899536041070106	0.206237421745768	0.222192732510097	0.369879651646454	0.782111400930275	0.138204745246339	0.683142324767938	0.159635383577989	0.731775917660895	0.729967598204896	0.763288274858743	0.723852088739444	0.782092452949922	1	1	2.73650398782047	16.3533764141976	18.0119432973588	18.81601206716	0.804068769801233	2.46263565296249	16.0795080793396	0.166610028923515	1.97767662524711	0.117487244646327	0.119141385503099	10.8480687558408	0.052	0.18825	0.31325	0.445	0.40773726641253	0.362945066227213	0.384968856148605	0.377326619948431	0.411361324476468	0.338535120210908	0.115427760420662	0.0617854342848511	-0.0412204468441853	0.0427960567726216	0.0359162099344477	0.0501666666666667	0.177166666666667	0.3165	0.4415	0.426663398038248	0.479908898630895
139	0.972497658759149	0.986883883521598	0.999449701308552	0.999464362661733	0.526519519266558	0.995281763024756	0.994748347663351	0.668030707699726	0.96629023870483	0.759500946692026	0.742664908079952	0.990166851164524	1	1	1	1	0.510228157923848	2.74076352792326	2.74139092033874	3.14249518454017	0.401104264201422	0.401731656616903	2.63226702661632	0.183914304111113	0.00178603413769451	0.0937193728750572	0.107798205082872	5.21273394394203	0.045	0.1825	0.32225	0.447	0.435949857765379	0.426193919705775	0.34701012393856	0.427988812281485	0.41786901784327	0.421994378952221	0.101081891528288	-0.00442023472446491	0.0598103600745792	0.108242283697674	-0.0329463035650192	0.0468333333333333	0.182833333333333	0.319333333333333	0.450333333333333	0.473045956420029	0.419651391561283
140	0.77604281932721	0.576285124490094	0.474465913062884	0.52847211656646	0.590350882377345	0.366612333573757	0.350215474430783	0.60920675856181	0.47812128071603	0.832066018983055	0.416817636298693	0.486226948186272	1	1	1	1	1.78052835090057	8.53955999363825	13.6714260208028	13.9612226533573	0.289796632554499	5.421662659719	12.1806943024567	0.261331660894029	0.503145470454911	0.0449662939918198	0.659270404003109	14.5238453207316	0.044	0.17875	0.31	0.45725	0.349661342134499	0.440034706698841	0.528916438187566	0.369619492165944	0.43307723752731	0.411597035099844	6.23179484573549e-05	0.216507606294204	0.252416661266279	0.0820712535548054	-0.0175553284263592	0.0461666666666667	0.184333333333333	0.308	0.449	0.375939598868075	0.415698024966753
141	0.218228028377435	0.517564843442765	0.431438498876486	0.399802199455913	0.222431756062093	0.253607977630984	0.532062483384512	0.411114247763246	0.118176708177851	0.113253525441483	0.308885351725508	0.551958963866724	0.311872440145019	0.227493927739022	0.669190270791142	0.429333441470561	5.75474498559925	9.15387982731772	14.2475154638378	15.7361286531595	1.48861318932177	6.58224882584182	9.98138366756029	0.675576116208504	2.44132046143204	2.50822366040302	1.0354358573386	13.6534358386941	0.05475	0.1765	0.31225	0.4445	0.351249141509623	0.349348188032254	0.473921752975359	0.390383991454241	0.405889353717812	0.386011708592631	0.0492182752368557	0.12628202182838	0.218536143674275	0.0671367335679095	0.12471065380402	0.051	0.188833333333333	0.327333333333333	0.454833333333333	0.367488923357427	0.378148481303132
142	0.168885806547674	0.3662452935395	0.542591407073843	0.611208031459043	0.766799995660257	0.849723398462383	0.841797047379818	0.0833641105350959	0.270729450080383	0.406749895704207	0.345659792075527	0.886107770808702	0.331973216324901	0.561444512846515	0.801710445283527	1	6.43572100606252	10.8888209010838	12.7966891184842	12.8846388609454	0.0879497424612055	1.9958179598616	6.44891785488289	2.99806337961127	1.21304730260636	0.688280403697718	0.889326843654999	8.83257010151629	0.05725	0.1955	0.306	0.45875	0.430060893892567	0.339318626691682	0.257750015715508	0.366145982273962	0.404619008473213	0.417346418869958	0.00214629572022453	-0.0813790776289009	0.0364000759638621	0.0965425173695203	0.245049293996964	0.0493333333333333	0.186666666666667	0.313833333333333	0.449166666666667	0.443397719112896	0.345171600256104
143	0.672844204732336	0.855468541663692	0.69381028776793	0.559486703405081	0.103256817272578	0.153149426833694	0.425700293097584	0.747838261717647	0.247558907661074	0.370810536315232	0.986899903327774	0.928429697783801	0.900073377321435	1	0.290916054562608	0.41319104237185	2.34359179559397	5.4988177961568	10.9008068104959	13.5553130183398	2.65450620784395	8.056495222183	11.2117212227458	0.103356522329705	1.33702720537076	0.800946486155226	0.000269592561380705	7.88190974761357	0.04825	0.19	0.3215	0.448	0.405104526208411	0.411985358957332	0.436795388282167	0.371682871656464	0.404081431104151	0.366090863837852	0.131342525171769	-0.0132723857742099	0.124038607346257	0.00580189485291762	0.127276496318876	0.0496666666666667	0.180833333333333	0.313	0.447833333333333	0.397826849736708	0.374776709498439
144	0.809133690804049	0.746892902983017	0.684626207299031	0.744036697496839	0.749276581994815	0.50029649059197	0.573826849360201	0.353685813641783	0.606856121970313	0.951403580347197	0.693327025553639	0.922527974707151	1	1	0.254886949765983	0.373564109296424	1.59809941003914	6.77078120179794	11.0179382170754	11.1200781552179	0.1021399381425	4.34929695341998	9.52197874517879	0.860188975136225	0.264778473336264	0.00371420591909555	0.155507251014569	8.03114530146697	0.04675	0.18775	0.32675	0.4425	0.387719483557099	0.499593138130633	0.434052323507664	0.39479044173813	0.386174250247861	0.426329310564963	0.145785941931707	0.0371265333030788	0.196380568332988	0.014114086306609	-0.022486570698565	0.0508333333333333	0.183666666666667	0.326166666666667	0.4465	0.401562386238469	0.411241089219853
145	0.362410975837305	0.599994919808256	0.508323738401908	0.527296061754137	0.388232579800306	0.338486576968897	0.562985718221012	0.462518985502137	0.103815303931338	0.523646645315526	0.4019216338737	0.411883900198725	0.295217634817002	0.505454036495523	0.0615111281418025	0.110095028903054	4.33622471777926	8.29552390633762	13.2322417850155	13.97671225464	0.744470469624503	5.68118834830238	9.64048753686075	0.539791893062102	2.64593127830631	0.406705053890619	0.702569547067469	15.5599570524913	0.05675	0.176	0.303	0.439	0.347761366875155	0.431155607870053	0.403206750523483	0.390651362862071	0.377133305436991	0.380825685831062	0.00593859521442042	0.0100324734054029	0.184616324575233	0.106252164992273	0.0260406462430924	0.0533333333333333	0.188833333333333	0.309	0.4475	0.383613361695725	0.380428643576211
146	0.839500211613754	0.875440155068641	0.894171889122218	0.901034999732075	0.431516232369272	0.654351703128146	0.791119140250034	0.779907066697901	0.639338578130243	0.436331974671194	0.582195470711726	0.786550441639005	1	1	1	1	1.42693569896073	5.22794364029687	7.90587349465932	8.5246125896374	0.618739094978082	3.29666894934053	7.09767689067667	0.0780867943735757	0.219608245160998	0.60590989924458	0.302698753099321	10.5091569476468	0.05125	0.177	0.32475	0.44975	0.377663962895789	0.450984967078658	0.406036163193981	0.449892965907005	0.360854408147413	0.405406813353759	0.0100019553287566	-0.00473681681012526	0.15167256075821	0.0603055265428093	-0.00188527680435865	0.05	0.180666666666667	0.317333333333333	0.444166666666667	0.361269416998694	0.418936678856686
147	0.548476491308072	0.543179798170228	0.660727904148952	0.721043473105793	0.73236704601582	0.768435229810409	0.678831081975732	0.15831411626721	0.299395853689145	0.894747482819641	0.663203632558641	0.529908013240085	0.53327038577906	0.882161973403255	0.267868164621633	0.431274055240151	3.05613015926065	8.88365373525448	11.3200852252558	11.4370345436764	0.116949318420666	2.55338080842193	8.38090438441577	1.99025598672097	1.07688319783483	0.017503130944533	0.189655336849682	13.9423219019265	0.0515	0.18125	0.31025	0.44625	0.353739126270807	0.415849897619823	0.386361840609134	0.362092137127968	0.4071761881041	0.409198156507008	0.018564805677252	-0.0116046636724851	-0.0125758795730062	0.0579841956551997	-0.0266895425059571	0.0453333333333333	0.173166666666667	0.3115	0.441833333333333	0.399729729861523	0.466018792043533
148	0.464467732165285	0.139325139999536	0.180582068917415	0.222656375607985	0.65416588819781	0.549296412173824	0.172775371344511	0.0947084692916515	0.974805274188334	0.752634194958703	0.571305488401956	0.122974375677223	0.439942854234369	0.200214248448919	0.98823597032219	0.435853786089307	3.58905104915902	14.8052477532619	18.6053898248065	18.8060780684391	0.200688243632612	4.00083031517715	15.2170270192801	2.79246450173832	0.000997432542135357	0.0993307899243518	0.320503047789316	21.4528309004204	0.0575	0.18425	0.318	0.44775	0.403056669719805	0.419855874334604	0.488259002116347	0.393196020090502	0.353831238128356	0.403528756751508	0.122443513524357	0.0980791382278476	0.0182007011263705	0.0110305209832419	-0.060488328570178	0.0498333333333333	0.1845	0.321	0.4535	0.360221834651645	0.325197231109209
149	0.128751576018049	0.179259934340081	0.398229615985107	0.41500616781057	0.369782810337934	0.895101308324085	0.679239952891164	0.388882479519527	0.923784526769651	0.0879943376671271	0.218515685325568	0.692654474484965	0.0943133245800531	0.20209612279578	0.350661922215248	0.538540914088707	7.13842210470466	13.8645522948646	14.7104528183772	15.5148470333006	0.804394214923377	1.65029473843606	8.37642492859595	0.742433422375598	0.00915230113787402	2.91068785258904	1.51409238396445	11.8192668073977	0.04575	0.18025	0.31175	0.4585	0.406726539967429	0.38070720652078	0.273431842079639	0.385364821237664	0.43393571925795	0.407626985537475	0.00642541003450005	-0.0849376796523247	-0.0170642868679044	0.104472226859235	-0.00531733507265347	0.0495	0.1795	0.328	0.446	0.44191070932086	0.368690937367006
150	0.0210752659281953	0.0333144381692991	0.0268957073295882	0.0339478919918611	0.462973048971653	0.235007445350462	0.188863724644666	0.0740481635227254	0.129023222611252	0.0979171404114522	0.30496897685378	0.116277996795452	0.0740963740774103	0.171920656362811	0.273631424457601	0.441855600074712	11.5450597222662	19.595950178249	25.8691803930633	26.4078778388648	0.538697445801517	6.81192766061577	14.8628181165986	3.19092361983348	2.30421773613307	2.73914506253277	1.05233913789925	21.6869865700689	0.0505	0.184	0.32775	0.45525	0.362987806075382	0.477150343983869	0.454758312757744	0.450268992176339	0.413869393978927	0.438495203515915	0.119798420238261	-0.0120766578670389	0.0548706019847324	0.0622254824048366	-0.0372464821058917	0.0428333333333333	0.196166666666667	0.312	0.444833333333333	0.399763194090159	0.423119069982329
151	0.777694596339201	0.278627402783111	0.382469382101023	0.449196599834666	0.759424831724303	0.710158019414542	0.27671156265635	0.496677388158999	0.807620462222857	0.597916880576204	0.425993001640296	0.627063415528083	1	0.974270582115761	1	1	1.77148723165737	12.0968438459822	14.9370792996197	15.0308598938791	0.0937805942594423	2.93401604789688	13.2593726622217	0.462028684020424	0.0592907554473641	0.278149184452559	0.633722920585569	12.6791685918556	0.05375	0.18275	0.3175	0.44525	0.408111477728108	0.393474238851196	0.387957874809423	0.406698743288945	0.294746783259931	0.395346437952443	-0.0476297534735274	-0.0357951012258119	0.105297097511164	0.0424162484793394	-0.0234376982353246	0.0506666666666667	0.180833333333333	0.3125	0.453333333333333	0.36954546262179	0.425826174319775
152	0.138798869473914	0.0429468731421639	0.164445170272245	0.163784775470283	0.272669624738659	0.921935103067341	0.275981423978038	0.284908270615995	0.966707890711639	0.0509376212079026	0.435145580385574	0.268181023172534	0.107248139198252	0.218313191778587	0.282206177862469	0.455436727384826	6.94545571470371	18.7948676678207	19.0132081258562	20.2164754366386	1.20326731078239	1.42160776881792	13.2710197219349	1.14352707493072	0.00174202609014174	3.81032318400139	0.609050387014577	17.8958427450247	0.05625	0.1885	0.32975	0.44075	0.392072281566431	0.509310540312006	0.316559197232593	0.386587681416362	0.383415734475431	0.352007111459358	0.136245571471549	-0.0126743855409825	0.127669369297007	0.0277372119276512	0.0739982869401963	0.0513333333333333	0.188833333333333	0.311166666666667	0.448666666666667	0.455647816805016	0.340126675636719
153	0.973125613310252	0.899014515372863	0.664448482804423	0.490427491944492	0.0739095098096089	0.0878290003006439	0.235025236123539	0.878396323233428	0.567007690823955	0.717995115224448	0.980361854565845	0.865804781506231	1	1	0.662919845244821	0.899504988511161	0.503844760962238	4.88052837682335	11.2732586036	14.4672464208998	3.19398781729979	9.58671804407641	13.9634016599375	0.0234097574616499	0.32771499305818	0.130421787751402	0.000605910574449808	9.21874696673522	0.0475	0.1835	0.31425	0.45075	0.406968173496235	0.362975532798994	0.367569883976983	0.370211383405888	0.407167601493874	0.406147178026402	0.134361768567165	-0.0170952378403171	0.0118890797318485	0.0317373336195124	0.00023984883445249	0.0481666666666667	0.179	0.310833333333333	0.4505	0.363591635093689	0.442665265604964
154	0.910459151699516	0.198536415255233	0.162792880627929	0.201652015841456	0.642316980443931	0.325979737275778	0.075375426031401	0.925005231396161	0.49265747446725	0.389419565875988	0.792775700324642	0.336080748635411	1	0.323668150940042	0.284722739354899	0.243401890940529	0.995621719121118	13.4706041629834	19.0567298407477	19.2724545286255	0.21572468787781	5.80185036564217	18.2768328095044	0.00886061289793361	0.470717055224668	0.740753644355209	0.0690154591047758	16.7166919258978	0.04925	0.18025	0.3115	0.4465	0.349808212801477	0.4101743015152	0.495595182109349	0.393649482321709	0.416143780036788	0.360563992464268	0.0615615761535114	0.121257441338949	-0.0285476415360399	0.0141054440037624	-0.0737397422173078	0.0496666666666667	0.185666666666667	0.319666666666667	0.449166666666667	0.460172675036851	0.314379094060995
155	0.154403865740723	0.071560204347161	0.0997952265651133	0.134317431780077	0.93350577555457	0.556589878218633	0.211158380890633	0.433243644622159	0.108369757642462	0.211344812903735	0.532979132612304	0.0904175606438823	0.485654951589044	0.357611489633542	0.352387956466798	0.308954113769984	6.66975358573836	17.1288889826392	21.072252942562	21.0792143174403	0.00696137487830129	3.95032533480116	14.409460731702	0.61411229993746	2.57783550987006	1.56219025425526	0.388708345584746	22.7133918745435	0.04975	0.19275	0.31525	0.455	0.321475896762187	0.427574869479735	0.44675608886142	0.354101556452334	0.381245586126752	0.40341583707043	0.0753364078227086	0.023310832348921	0.0779980354901362	0.0798426785488945	-0.00627126888387978	0.0463333333333333	0.18	0.327166666666667	0.448666666666667	0.438498289282314	0.363803046867995
156	0.712583306053409	0.0435691168206492	0.0643014024162927	0.0893564057613331	0.970718641193477	0.547744259360769	0.0373611635743197	0.459035921710525	0.175419743069202	0.643468427790713	0.657729323523931	0.046181902347094	0.704001880978062	0.0630833426165476	0.121292748728291	0.0318761051682948	2.12607641373324	18.7489947606009	22.7592667310382	22.7606141336	0.00134740256180521	4.01161937299912	20.6345377198668	0.548244395532038	1.83600640603436	0.214234592171124	0.19629360390536	25.2899882889318	0.0495	0.17975	0.32025	0.4485	0.464314874408091	0.531926285808485	0.404747225768674	0.435265372264688	0.409877132532798	0.430965107094032	0.269989985934487	0.137682092632702	0.190331703187428	0.0838621509046331	0.0846024024176404	0.0528333333333333	0.1905	0.324666666666667	0.453	0.360901564401112	0.369400366946411
157	0.554515723881026	0.65059856509067	0.551657260418269	0.545769570698136	0.305110272060148	0.31040790920532	0.467484431361375	0.475758901993183	0.371292251144026	0.351002281231349	0.549260149669362	0.72261983909939	1	0.992015020313717	1	1	3.01981006500137	7.77710593152733	12.6825605889826	13.734285006547	1.0517244175644	5.95717907501967	10.7144749415456	0.508569184483349	0.7993350562665	0.869830342686328	0.358644250727593	11.4155404784972	0.0515	0.183	0.309	0.44825	0.483064275057568	0.416906284340243	0.384138191737028	0.393054436700845	0.420601186884574	0.43397602809311	0.182055007411317	-0.00115212953826268	0.0800491945929746	0.0456696397918515	-0.0088315588620702	0.0483333333333333	0.176	0.317833333333333	0.454333333333333	0.409928644094898	0.378251197293091
158	0.515227508079436	0.516074085099717	0.623444524820296	0.650273533188009	0.44209910706584	0.668018167250482	0.611102939013517	0.92352667944708	0.174041842931944	0.461787658542007	0.572220525196454	0.818670736815791	0.741279349871813	0.389467653680506	0.857992897199271	0.631128439755626	3.26042130208225	9.16973990474071	11.7864913136218	12.3773193335437	0.590828019921901	3.207579428803	9.11689803146146	0.00921452373449938	1.84777975519137	0.541558238237485	0.318981242198788	10.0169758061977	0.04725	0.186	0.3225	0.46175	0.401999408039335	0.390851325135023	0.351232965904605	0.412761101011521	0.463134651700151	0.43830740895058	0.0338552828334814	0.0218041326937867	-0.0279495574230851	0.126035411283167	-0.00339739590856688	0.0476666666666667	0.175333333333333	0.3155	0.4675	0.385203742914827	0.417667025097606
159	0.162531551174772	0.404038275960282	0.493400957002404	0.569525897399292	0.988263027849069	0.700008984174011	0.808025434428686	0.757751461901335	0.46706169657115	0.300824603329999	0.0164697421426168	0.244502208429208	0.100111420118731	0.141772512752716	0.360477684971735	0.1160608466365	6.53607435928279	10.4249042765223	13.4245377356856	13.4247541387231	0.00021640303748427	2.99984986220079	6.88867977944028	0.0951320610074617	0.528918982414325	1.07053513254141	5.75201638882208	18.3542009165218	0.05425	0.18075	0.3125	0.433	0.431873485857165	0.463766128141121	0.382316657115082	0.384384607647873	0.365770497934246	0.380605046181695	0.208858481357758	0.0434773624979832	0.172628208738227	0.00586532673580668	0.119655813223312	0.0528333333333333	0.1865	0.322333333333333	0.457333333333333	0.356288517121718	0.408803215941571
160	0.15944404508711	0.47793058681006	0.643541207565198	0.704729155847875	0.726747801876182	0.838519412414725	0.927648951234614	0.384474029618641	0.0792000623073897	0.43852414973744	0.32446649269434	0.778375030738257	0.371904895429296	0.676052333824772	0.147375926079192	0.242364454462863	6.58612520996394	9.58164511714131	11.535617278103	11.6577360255396	0.122118747436616	2.07609090839833	5.0716108155757	0.756347360505515	3.08124123052767	0.600141218925273	0.970857184049237	10.6297067438115	0.047	0.17775	0.317	0.4525	0.359567526904837	0.408113380879836	0.378227365193119	0.388402533207984	0.391177097862516	0.422388203662652	-0.00846662004844586	0.0187932207145372	0.00561189712117835	0.0338445196829557	-0.00206453308435455	0.0508333333333333	0.191666666666667	0.309666666666667	0.4425	0.424032093640059	0.354081602135612
161	0.209189211399755	0.490876927893103	0.450777387692852	0.52352636752725	0.840069652510939	0.468460376701884	0.699088380323132	0.778896243653252	0.426042209263791	0.1391940117823	0.117040442266034	0.331395971016398	0.328121499871056	0.520859801892952	0.340875667530413	0.53599743480954	5.86846349090047	9.44042200235708	13.9856943843843	14.0264193946205	0.0407250102362013	4.58599739226338	8.15795590371999	0.0788248904841566	0.633588134367528	2.18684683007996	2.45648487856852	16.7928824093817	0.05075	0.17725	0.32775	0.45875	0.401263105794781	0.457751033493144	0.390217795737588	0.408334802652054	0.424109091441125	0.408099105358364	-0.0129317041000088	0.122596572934395	0.172220183049117	0.106342734924346	0.0483707880856874	0.0495	0.1835	0.313666666666667	0.442833333333333	0.410310548288426	0.426011897949117
162	0.771514795676161	0.616686107692116	0.865374532892214	0.895991229009997	0.658842008899968	0.991867120685966	0.812989616416959	0.500391977951106	0.949460116758217	0.414077879723521	0.420171987767641	0.939670270352673	1	1	1	1	1.80528769364173	8.12440978249651	8.43641254177783	8.63134583584178	0.194933294063958	0.506936053345271	6.82605814220005	0.454104992020348	0.0040176287311624	0.667061791107699	0.649834132434989	7.5755713252134	0.04875	0.183	0.31175	0.435	0.409974016919421	0.351760155132944	0.382807155964551	0.436265031658093	0.40035881999765	0.38968981834084	0.0430419530485924	-0.0121340100660485	0.0431409580577919	0.114084296656322	-0.00172350713173861	0.0458333333333333	0.1825	0.3195	0.443166666666667	0.381709778082446	0.449617893062591
163	0.0106559490992993	0.0914666002134709	0.154493778851315	0.196522136613505	0.738958895303951	0.685209206886611	0.855360081205609	0.00882027730521496	0.116610435113152	0.019706551360866	0.0330390887571252	0.140505497136919	0.0420553383568262	0.10045234697517	0.125658215454911	0.222612572716719	13.1303901507781	16.2960073347349	19.2808275240823	19.391871327738	0.111043803655775	3.09586399300315	6.26148117695993	6.85886063693715	2.46226616246713	5.43770453104298	4.54375249899931	20.886180013267	0.04475	0.1745	0.31075	0.4435	0.363852789319894	0.392100708224682	0.437811121560269	0.43253080575511	0.436189393808663	0.405836247778658	0.0693552663290285	0.127974521085205	-0.0725562662874983	0.102824841681731	-0.0497722949488516	0.0565	0.186833333333333	0.333	0.465166666666667	0.34340241504946	0.416212962824516
164	0.684350991526893	0.412588056120372	0.707064420337464	0.693171751349728	0.298282036888382	0.914345403644941	0.572905308713019	0.758276310819991	0.34146740741834	0.24941866936327	0.45955020078712	0.908876529207251	0.940350223701425	1	0.242245153272513	0.288558892671549	2.28033854564273	10.3234593832021	10.7305158258605	11.8123749158403	1.08185908997984	1.4889155326382	9.5320363701976	0.0947070371562404	0.904914329847088	1.32655692434128	0.546989981849038	8.35245052198957	0.048	0.18375	0.30875	0.4395	0.40020420920491	0.38969282890165	0.321676738549395	0.407555275095534	0.444114182091304	0.397589882655262	0.00619271454359383	0.0700175675874102	-0.0369084279958382	0.140915544440705	0.0143246995435413	0.0466666666666667	0.191333333333333	0.319666666666667	0.447	0.359616033437282	0.427788890509221
165	0.928945566294636	0.816435035153501	0.875957049360349	0.892380835398555	0.499002646919894	0.743062216549399	0.727838354414673	0.565196067528986	0.891581995371825	0.516773177969596	0.843835862593988	0.719531913017882	1	1	1	1	0.869141904709977	5.9860364284541	8.24895110547368	8.70600802587433	0.457056920400646	2.71997159742023	7.83686612116435	0.330786954936229	0.0185784240075009	0.420328493371926	0.0388048087297648	11.4576153553238	0.056	0.18575	0.322	0.45	0.396903366288487	0.3876432349773	0.439919122665527	0.432246417412423	0.390681598464586	0.425458395009173	0.0953013063412852	0.153139331557089	-0.0458806062493184	0.0691631902964291	-0.0230162053224062	0.0533333333333333	0.186833333333333	0.315833333333333	0.448	0.400491888893895	0.392508846857269
166	0.0328351655707911	0.0672777061166081	0.176060453560041	0.201058917196635	0.450467847410818	0.855826267256891	0.641369505669236	0.0858986273735682	0.0473871339672049	0.154376771123923	0.320844782935237	0.0996265689704119	0.0259364076089464	0.0498002316252104	0.109840682499295	0.167620806148399	10.4972301334201	17.3347291021419	18.7166680612427	19.286142471341	0.569474410098337	1.95141336919914	8.78891233792092	2.94960355945477	3.93158953348757	2.02846192360084	0.985499688822529	22.3223282090398	0.0545	0.17275	0.31475	0.44575	0.36231757690316	0.477856707822398	0.437194415376458	0.362211222322134	0.417733415939444	0.416757844721254	0.0184474538602549	0.0826361788996966	0.157762971827035	-0.00725337531945593	-0.0419687159472445	0.0468333333333333	0.188333333333333	0.328333333333333	0.455833333333333	0.443173033530121	0.517869834381551
167	0.120034846318504	0.596148223701102	0.789126111375479	0.782730880722841	0.331838687053215	0.816394667594821	0.987021259288199	0.202538549366335	0.541075227252771	0.12595564701133	0.196907386595727	0.638176341170803	0.123636935979517	0.243673526391835	0.320237465371544	0.427397895494264	7.31742452830076	8.33502264837443	9.6239769876338	10.5656861074385	0.941709119804727	2.23066345906409	3.24826157913776	1.623974070435	0.373550585754856	2.34165532007682	1.6651650727872	12.5348573065637	0.053	0.1865	0.322	0.43575	0.402766972213311	0.464297582999418	0.414814049367338	0.420695373594038	0.401327006291536	0.391819783557475	0.143039386999839	0.0992254100970189	0.0688154314699843	0.0479707983722829	-0.0234807122273809	0.0473333333333333	0.181666666666667	0.3075	0.448833333333333	0.427727468545726	0.425422838652969
168	0.605512157324103	0.596514703815986	0.646509105772967	0.353011750767537	0.0261201623285428	0.149996464819299	0.248566032748515	0.800346237943439	0.255353298317693	0.874119155747602	0.393426999564374	0.300401334734252	1	1	0.651962188892101	0.687400834800522	2.72118772350223	8.33125825240131	11.4984773782999	16.4465241731232	4.94804679482331	8.11526592072187	13.725336449621	0.0639579201065317	1.29377571712394	0.0250995903625153	0.728323956136592	17.3147170552232	0.04675	0.189	0.3125	0.4455	0.360398790288507	0.36995936301806	0.373150460415696	0.378549930839991	0.448935080035976	0.430107404211282	0.0615218974325797	-0.0392667807168177	0.0839177720068692	0.119564464745775	-0.0586402551695428	0.0456666666666667	0.18	0.314	0.454166666666667	0.416948755051052	0.425410755394585
169	0.675245376941122	0.824699491933529	0.697602713394495	0.759003959903886	0.811366551181736	0.413127219867229	0.660704688555384	0.969654619286068	0.200909722178213	0.759114190757852	0.882644665782644	0.85003018775126	0.830840579013052	1	0.782533566255855	0.886182712432559	2.33036978044402	5.88659275917598	10.8522412918392	10.9092015399219	0.0569602480827598	5.02260878074594	8.57883175947791	0.00144715328497114	1.63574899486775	0.094030678163108	0.0217909179373237	9.49875984679023	0.0485	0.181	0.32025	0.454	0.395783884124036	0.370602854382999	0.442979712192112	0.412760436405641	0.433337678898447	0.413802328512163	0.0608806282050047	-0.0211291989034111	-0.00577374151292931	0.0634103451549358	-0.0467692325478436	0.0483333333333333	0.191166666666667	0.317333333333333	0.4525	0.441510489660613	0.429202988289693
170	0.432184449088877	0.476778084344595	0.224292141483556	0.273363461814779	0.678222536893835	0.145292995782744	0.233642468453064	0.134940144670728	0.402178585339185	0.68639780184154	0.500800374117712	0.181859685184132	0.573766552754876	0.646629922317554	0.154493878954766	0.141631744500843	3.81102533877129	9.59429532795912	17.6271754206973	17.7993090124	0.172133591702732	8.20501368444093	13.9882836736288	2.23473056447074	0.701802812687674	0.163012707396774	0.453239911666969	19.7468677828674	0.0595	0.1905	0.3145	0.444	0.371953834589176	0.368678538374918	0.403000477330871	0.368245044895044	0.398121555137271	0.379516335068351	-0.0787035991783363	0.0859818976418261	-0.0054643386693954	0.143344603574342	0.00906580298892928	0.0525	0.183833333333333	0.318333333333333	0.450833333333333	0.436000578645032	0.343350721937885
171	0.162006141002749	0.569327781385319	0.566440109219543	0.545086855010973	0.264312446399772	0.400017234158755	0.782773021166189	0.0166417329975622	0.616965652012462	0.860517672404402	0.480328781363302	0.466682087509694	0.106533931323338	0.0713094430103487	0.195290466328317	0.133337828201261	6.54453044028196	8.61149136871973	12.4971852796589	13.7432133815382	1.24602810187935	5.1317220128185	7.19868294125627	5.73376853820173	0.250155435212946	0.0308758408282301	0.498116739383477	14.7895206240711	0.0525	0.1915	0.3145	0.4535	0.393350387186826	0.35396894193012	0.36392941090264	0.394402483475536	0.371751282414914	0.389093046962838	0.0136170604073618	0.0309174203062366	0.0751221994829956	-0.0241601944490699	0.0851873867600483	0.0421666666666667	0.1875	0.316166666666667	0.446333333333333	0.435694502306877	0.329521931356141
172	0.0420326139199789	0.164854680298294	0.267914990441529	0.203447305773221	0.117674810055646	0.409893674956964	0.591946994686269	0.684851547215224	0.21279685171613	0.183885264425831	0.0250488116028971	0.127189101236647	0.136222273831778	0.236090745472368	0.394584067250624	0.56776726023302	9.90649213737925	14.1819097775006	16.783207502318	19.231206254517	2.44799875219906	5.04929647701647	9.32471411713777	0.164715626259294	1.55229570971642	1.76594056983231	5.02050852590219	21.3108168064186	0.04775	0.18425	0.30675	0.43725	0.371021765678251	0.478893513533221	0.432466491284604	0.424561341658724	0.402045266904975	0.368575817824126	0.0101479803328888	0.162211809771046	0.0767674338424937	0.061211882815299	-0.00656657320117714	0.046	0.1745	0.319333333333333	0.46	0.346027169768736	0.4357454492982
173	0.0451253306350204	0.211911224379375	0.386324246471146	0.444219435644533	0.639748036145284	0.864749648391942	0.912227699706513	0.00769220902203123	0.81764605153069	0.413276400837148	0.416991132582686	0.0175346665494017	0.0465858895168197	0.086552493877645	0.137214171012059	0.204550138550164	9.73557905393682	13.2147562731188	14.8811917042185	15.1002635512341	0.219071847015584	1.88550727811526	5.36468449729728	7.10376768864262	0.0531642014084355	0.669355495641867	0.658779567902457	28.7080150448584	0.045	0.1875	0.30975	0.45925	0.418803378002578	0.484887921674572	0.41439215856444	0.403111034093332	0.425471607220321	0.405960928785445	0.153414604869859	0.028917386914953	0.236714441638407	0.141916435171406	0.335845605983487	0.057	0.185666666666667	0.3175	0.451	0.386030006420591	0.438749987746277
174	0.63660456118617	0.472991449787983	0.351217310881729	0.315877503615335	0.199259552246386	0.191615266491868	0.206289697725532	0.941004836619519	0.891693198197868	0.414170621702701	0.15991777062277	0.515080551917771	0.668903786557261	0.596742638026893	0.891290694437044	0.896013376497268	2.54495409018273	9.63595288957731	15.4023194471811	17.0501126650415	1.64779321786045	7.41415977546421	14.5051585748588	0.00547703209122119	0.0185400960108382	0.666796801986493	1.97500348195899	14.1381211994738	0.0515	0.18625	0.32025	0.45075	0.379577593357821	0.464396775920071	0.292958955152646	0.423384655616674	0.403702764386184	0.407323828835907	0.112153446421702	0.12922046984111	-0.0405116371997357	0.108958156691593	0.0105039971170624	0.0511666666666667	0.187333333333333	0.3125	0.4365	0.430835645920713	0.483564494182374
175	0.305738337719562	0.180462065370955	0.266541168205678	0.323803358014541	0.740665254929229	0.68784422963581	0.356703816976313	0.2251781027564	0.657692719347422	0.11789923599636	0.465159892260766	0.350614837566602	0.555156393485665	0.830504491310127	1	1	4.82491741755803	13.8390154891385	16.8082354715152	16.9177782698025	0.109542798287293	3.07876278066396	12.0928608522445	1.47106267247	0.1963384503415	2.44500864085603	0.533450277636803	16.484299417631	0.05675	0.1815	0.3235	0.45375	0.35414260920551	0.485560713337478	0.475804942591056	0.385104189830099	0.392305169318222	0.384596168822014	0.0440232921900861	0.126218780724244	0.115074720025375	0.00713034597745339	-0.0115180546891888	0.0511666666666667	0.185	0.308666666666667	0.446333333333333	0.372514543149019	0.425166661809473
176	0.811476577403148	0.306448776215469	0.524278845673723	0.579707828979531	0.607324508972633	0.900744694489179	0.386021312449474	0.462823795644407	0.393601226201067	0.68687541177023	0.915159274040455	0.58022796612068	1	0.426470972473499	1	0.704547095209855	1.58504998269927	11.6884440687209	13.0285239687219	13.2926133545989	0.264089385877014	1.60416928587802	11.7075633718996	0.539057008445525	0.727787687834279	0.162488786772883	0.0113493338340049	13.2858689045645	0.04775	0.1865	0.3205	0.45675	0.343538652002364	0.29111414156644	0.450679021582474	0.372669618038808	0.397927333425129	0.379713906062735	-0.035706185142777	-0.00124993293301998	-0.0251621240132949	0.072301568495893	-0.0464773645016195	0.051	0.193333333333333	0.316666666666667	0.457833333333333	0.465234729570159	0.368726527488545
177	0.270218788501305	0.528891088210192	0.684537709382524	0.749993032329777	0.894542343102137	0.848763905562807	0.882163141501536	0.194034413847975	0.382784027726835	0.62391644425791	0.0566525743873352	0.925536275804892	0.325211715816437	0.514493519407047	0.28062221696474	0.449064642961044	5.17078159504308	9.03388212667778	11.0190638000422	11.0366356269587	0.0175718269165372	2.00275350028096	5.86585403191566	1.68671618990084	0.761741646903829	0.240401273198586	3.63276640474214	7.95595729236476	0.045	0.18125	0.317	0.4345	0.416454791049541	0.446902230030044	0.440004890952668	0.424433936372817	0.392667922445316	0.39056583230106	0.106881502688492	0.153276899249608	0.0693754049325638	0.0409860959345591	-0.00111309492430096	0.0506666666666667	0.188166666666667	0.321666666666667	0.453833333333333	0.388161944140386	0.369588510762953
178	0.952622766808679	0.089418911148671	0.208733211709728	0.249110384358937	0.580553824125096	0.864311516035205	0.0920277430288729	0.745444541447476	0.76904864258895	0.881333194567307	0.543746453982309	0.30912552782085	1	0.177649612216097	0.334900007156401	0.107142363579386	0.689456416359462	16.3738532156567	17.9572854383368	18.2626256026415	0.305340164304653	1.88877238698478	17.573169186282	0.105398857057935	0.0862124344694166	0.0222843297979125	0.368640119821066	17.1645096336173	0.04725	0.1875	0.31525	0.4475	0.452989891788363	0.389574098687226	0.549906880385902	0.4294607767386	0.401509713700658	0.410076162233427	0.0773273487729419	0.136716106727286	0.280155059081451	0.0988070784908231	-0.00119097749141981	0.0486666666666667	0.185166666666667	0.316666666666667	0.453666666666667	0.31492959008835	0.328437031259952
179	0.117425099534961	0.379136278500769	0.660290518843151	0.584328719488869	0.167282822190751	0.775714365875261	0.882581669852384	0.177379623916952	0.0513437367147913	0.752988966500462	0.485339658016867	0.429941533496987	0.0651491805303394	0.0213724540674374	0.281535026900425	0.0921064021312169	7.37335756450193	10.7275294252395	11.3255856722244	13.2327119847832	1.90712631255883	2.50518255954375	5.85935442028131	1.81944273441422	3.79702485466623	0.0990364860008413	0.486841442254445	15.3012736230785	0.04825	0.18725	0.323	0.45225	0.330616800433154	0.387729601795262	0.470283960233046	0.402449417269144	0.376019543339122	0.395221062847864	0.0308876898291408	0.0142808785131239	0.103352117122508	-0.00297215373235203	0.0057252056099806	0.0543333333333333	0.172	0.32	0.445166666666667	0.388725881059442	0.422580894542155
180	0.978289876617175	0.781022325981759	0.726625856140653	0.751991845776588	0.46552997337101	0.4648951106603	0.480852487846634	0.868144573504736	0.958116545680839	0.706052218975371	0.711908871297123	0.952252684061896	1	1	1	1	0.448802003498713	6.39539641117881	10.4759301623999	11.0084963529953	0.532566190595389	4.61309994181647	10.5596943494966	0.0275612216360059	0.00275806222089159	0.142252188461498	0.136377786897356	7.1869527537733	0.05125	0.18525	0.31925	0.44775	0.395295582129699	0.433894364284131	0.434671673078197	0.446922027292668	0.369535874417584	0.394521061616666	0.146291614428909	0.0632853678989261	0.166942015762433	0.117975064064468	0.00895426182772145	0.052	0.185666666666667	0.315666666666667	0.4515	0.378101809773738	0.409863960462966
181	0.632847042673111	0.931365512102173	0.480431692124495	0.153898211171347	0.00863088806946735	0.00639269648328804	0.0833406906081866	0.43513697940349	0.64395869840714	0.779860668281078	0.156275345962931	0.883989976882797	0.720625038762305	0.742350110249163	0.551586941593345	0.497994730006899	2.56606011690747	4.32750751818821	13.5932604591435	20.4909155777423	6.89765511859878	16.1634080595541	17.9248554608348	0.60907320223896	0.213602032623385	0.0781205922085064	2.00990264748725	8.87445013240236	0.049	0.1835	0.321	0.44975	0.38138023644569	0.353796251786932	0.388041885785453	0.424129158288571	0.395868822293898	0.425345822722645	0.0397936788510123	-0.0530775251551245	0.104085953776561	0.111065395081335	-0.0527693153564068	0.0525	0.187166666666667	0.323666666666667	0.464166666666667	0.41415970234504	0.394493444352578
182	0.264702013707681	0.501660061908635	0.267969104200844	0.124335451639858	0.0315218920130992	0.0336735391620888	0.134627773827237	0.428897397896524	0.190448780699486	0.658589998356224	0.11867603069547	0.598194369638231	0.473666918748369	0.818220817964966	0.073344819912338	0.136589261136193	5.22790530698694	9.32395156112761	16.7822234976848	21.4065359722881	4.62431247460336	12.0825844111605	16.1786306653012	0.625807326115137	1.71414251956594	0.195240893475784	2.43470748874097	13.0531263239376	0.0565	0.1775	0.3065	0.438	0.375958355569592	0.413001032488521	0.40163327982043	0.40087239273828	0.380989014674521	0.412198700336832	0.0492560046298557	-0.0580873787136548	0.0831210545841152	0.0236629845629763	0.0854948536770892	0.0528333333333333	0.187833333333333	0.310666666666667	0.453833333333333	0.460100537594519	0.382205329206912
183	0.629035286994833	0.746514356747024	0.788928280102456	0.799840893920944	0.408698647056502	0.618171458880643	0.737981264650345	0.626735450759369	0.547899829882446	0.254743034727942	0.61609308671771	0.765339944155809	1	1	1	1	2.58752112116781	6.77486534620402	9.62679832106369	10.3093814576205	0.682583136556786	3.53451611141645	7.72186033645266	0.23651379752755	0.361093012968922	1.29710320776758	0.25139704760295	10.8186625360253	0.049	0.18625	0.313	0.43975	0.404370041900848	0.391007985647547	0.317010302221849	0.382591186934165	0.374686695688137	0.412627350022595	0.0597124857908904	0.010361713279039	-0.0027709018710704	0.0763108621199362	-0.0215079953527292	0.0511666666666667	0.1815	0.323833333333333	0.444833333333333	0.371218126733059	0.393014094358371
184	0.520378166475129	0.563195145981077	0.170439251776799	0.187228203440352	0.384509019821101	0.0525954363126819	0.127389591397049	0.171391024228613	0.898634352291703	0.294980449853137	0.393004678216441	0.382353600267182	0.776491141767383	1	0.965844123353597	1	3.22826270356018	8.67504817839654	18.8581822326378	19.6144182642965	0.756236031658773	10.9393700859	16.3861555607364	1.87073411381243	0.0162273681344232	1.09675000685456	0.729625275604121	15.9954578634177	0.05325	0.181	0.31875	0.4505	0.386629180878994	0.324636816082053	0.282330035809191	0.3512143322894	0.396742614146998	0.404806494980962	0.0635514714497813	-0.0826969563798244	-0.0960977185747717	-0.0375518782758173	-0.071453241955425	0.0471666666666667	0.18	0.308833333333333	0.441833333333333	0.418254111518537	0.371168998027629
185	0.583618624565198	0.778473184307827	0.543878990028498	0.579083023320934	0.470731146736613	0.229970936425113	0.490160604643208	0.410727711272862	0.562517014505524	0.227277971670858	0.646037774986086	0.725887014827285	0.666716673771462	0.841060496859878	1	1	2.84775016623462	6.4239890773606	12.7804564965409	13.3007156704189	0.520259173878003	6.87672659305827	10.4529655041842	0.676693282364795	0.335364853197461	1.45781578808965	0.210932148065694	11.3708889625119	0.04975	0.18675	0.3265	0.4505	0.363556185438006	0.418016848242008	0.387298015776343	0.375878469335574	0.425070906130747	0.375744094227287	-0.0432578613795817	0.142767543321676	-0.0459301627721414	0.134842631024651	-0.0563723975552572	0.0461666666666667	0.182166666666667	0.315	0.455166666666667	0.377605185009635	0.36230589102238
186	0.566401000279397	0.154219153553801	0.0827118032020003	0.0585886901148919	0.107128447543987	0.0760922753849925	0.0289788324000305	0.290110684450314	0.247667324535251	0.652869446205256	0.780034787745151	0.298945912638556	0.722501674103694	1	1	1	2.94897088654398	14.4311238793598	21.8049568280621	24.4010360059838	2.59607917792164	9.96991212662397	21.4520651194398	1.11910763456763	1.33641418859952	0.202301591943979	0.0779937996994704	17.3400494298071	0.04975	0.1815	0.30875	0.447	0.42903295645118	0.403887777361758	0.318487706128922	0.394255826246378	0.372326706063613	0.383565920031443	0.00646930302572827	0.107561665107742	-0.0151312547204465	-0.0117866328831916	-0.0456265393365429	0.0451666666666667	0.1725	0.313	0.444166666666667	0.393540780372342	0.527330781507653
187	0.764594931907673	0.916379070066365	0.625365802266463	0.633402800433063	0.361019611782465	0.156284820458034	0.464111864784232	0.92676673374735	0.211580168080952	0.971960626936772	0.980366750122282	0.62303571309305	0.916121582040113	0.94855926753242	1	1	1.8430634608012	4.59777861125622	11.7625428160754	12.5968861367364	0.834343320660992	7.99910752548021	10.7538226759352	0.00844809880982211	1.56058101980125	0.00123547884686559	0.000605608458499773	12.7314005190484	0.05225	0.187	0.315	0.45175	0.429132864189026	0.39230932194026	0.41527455256766	0.391076874848259	0.414761205402544	0.40792761517825	-0.0222721618257833	0.151748735757491	-0.00974116030103857	0.0735356535536384	-0.0340475342229569	0.0518333333333333	0.177166666666667	0.315333333333333	0.452	0.382585068574087	0.408255201101242
188	0.588099422231791	0.153145012426919	0.249226585263781	0.187743289221495	0.116026993024249	0.398466761436173	0.114547314589033	0.737887420804798	0.761145615095343	0.659734249231076	0.189657219915614	0.109566900087602	0.605166150014603	0.21296722922032	0.028945197262978	0.0431215767359617	2.82166118419991	14.4570750322819	17.1317169874601	19.6018650674814	2.47014808002132	5.14479003519955	16.7802038832815	0.111992132495288	0.0924018559599062	0.193846569656671	1.72027834405708	21.9332217789603	0.05	0.18775	0.315	0.4485	0.409048898925617	0.489050273105175	0.40163494603545	0.409054574537671	0.444665726541824	0.353863894979997	0.127507081766232	0.297000320033659	0.0318209227531422	0.121815265768261	0.166563625937123	0.0515	0.185333333333333	0.310833333333333	0.461833333333333	0.443852469648776	0.366059137279247
189	0.853826498293292	0.197971681397954	0.228358543536107	0.206875155327474	0.204563979320529	0.339506146234088	0.0861204110896939	0.66738802307422	0.906895419595759	0.472920988202846	0.622866045955464	0.725677919786015	1	0.657839662479232	1	1	1.34423777014308	13.4817023166615	17.5437184018228	19.1532050445603	1.60948664273747	5.67150272789877	17.8089672744172	0.184672639597011	0.013678558769243	0.515142855487284	0.241859853440474	11.3737508362505	0.04925	0.17925	0.3235	0.4535	0.393893500660662	0.392213519167844	0.368396046472142	0.406242705817635	0.333923794083333	0.407497661454289	0.0605180339082686	0.0382506951556569	0.0651914745987686	0.00332706393321962	0.103198224727266	0.0511666666666667	0.180166666666667	0.316666666666667	0.4585	0.404026750186387	0.33741596837323
190	0.572562975581315	0.850760421238501	0.944711513864216	0.935998312836123	0.329244613566911	0.832445824325159	0.941938102992078	0.637517746531647	0.457325312784494	0.513914501987075	0.271341668661144	0.711581088326881	1	1	0.0846397253443592	0.145876324218117	2.91256188533589	5.56022010253946	6.72735603006004	7.67922267524409	0.951866645184055	2.11900257270463	4.7666607899082	0.222003272179336	0.552432900543863	0.426088556734612	1.20995179660713	11.5654136732124	0.04825	0.19025	0.3075	0.4425	0.385709424744734	0.416389806828615	0.340147548063397	0.392780097035205	0.401308090791311	0.381681455480246	0.0771700313936105	0.023134147761538	-0.0236636302109804	0.0745269171303789	0.165039309046321	0.0503333333333333	0.184333333333333	0.313666666666667	0.453666666666667	0.395123648878792	0.358337101675533
191	0.846707658087102	0.90357706045161	0.816075643348275	0.860059061857675	0.760334328836301	0.47805336518963	0.718935867221952	0.704182915942077	0.940106495267752	0.957421356852546	0.282459443095945	0.877047585639417	1	1	0.408975166208073	0.5800321641571	1.38552061898372	4.80882771518372	9.22947089642548	9.32252138644253	0.093050490017049	4.51369367125881	7.93700076745881	0.144156955722337	0.00564542031679593	0.00285046741919359	1.15521826091208	9.00897734296863	0.0495	0.17575	0.3015	0.45675	0.405642845726967	0.407094876606745	0.349235528758368	0.393143219986722	0.423956618826726	0.394044241318149	0.0801897234081306	0.130510878819487	-0.0141041247914054	0.0463383788941204	0.0504486175319062	0.0478333333333333	0.175166666666667	0.301	0.445833333333333	0.391704807800282	0.337013134659973
192	0.119355726822445	0.226671971616562	0.291744644004217	0.357582438290304	0.911147850511761	0.634265544360781	0.617920285407626	0.338102377136641	0.32482212043873	0.0272435614283867	0.780364325902484	0.0338492674524874	0.154026520183422	0.150597252636382	0.218735561959521	0.106819922243202	7.33187047566025	12.946614993918	16.3624485550754	16.3749010663596	0.0124525112842093	3.42828607244155	9.04303059069935	0.917613474495738	0.969431025689119	4.87530908832196	0.0777541362658667	26.4182901405506	0.0495	0.191	0.33475	0.4545	0.38819592032021	0.400243178922648	0.379690183352152	0.407767575642663	0.42174204641031	0.398981748095731	0.0259062255737413	0.0530637233903153	-0.00289988297365194	0.0584314104620403	0.0608020766360985	0.0538333333333333	0.183166666666667	0.313666666666667	0.451666666666667	0.389772954910535	0.431613836362069
193	0.217886972192702	0.116253750823802	0.193704921006029	0.242920750748963	0.762104264896326	0.711009093290191	0.318405003255808	0.539446847924045	0.247342981321417	0.652726140362345	0.04896666283908	0.439123971368388	0.301029413365225	0.33086415803949	0.515384955013446	0.489421720612171	5.75895986759861	15.4574176479073	18.2942729005226	18.3859114964653	0.0916385959426407	2.92849384855799	12.6269516288667	0.376565927972024	1.33824908741917	0.202480404521339	3.87649565016909	15.1716656504036	0.05225	0.17575	0.30825	0.441	0.442730106786121	0.398225081460369	0.503556016224641	0.418046116978464	0.379104628577078	0.402246429570728	0.164123955548938	0.222968460103127	0.100541615200946	0.0294866241485443	0.0607767778126815	0.0495	0.184833333333333	0.3125	0.461	0.351519789894219	0.343744547895104
194	0.204524164961934	0.150488734222941	0.190459274408681	0.12244780350595	0.0782350612777809	0.224464679362367	0.159003792307283	0.158787174259903	0.256448065500807	0.957862966983444	0.263997614988293	0.139722512899628	0.256802797572768	0.459214168715765	0.464326100797955	0.552054698856253	5.92886329325847	14.5219045471604	18.3696647253018	21.4708552644588	3.10119053915696	6.94895071729843	15.5419919712003	1.98573846693398	1.28783094202299	0.0027915912669414	1.24767181136122	20.9102175091713	0.0545	0.1805	0.313	0.452	0.412262000138656	0.39238514956937	0.40568027781269	0.409285100704067	0.393416827606609	0.406788021482849	0.0707487288015548	0.216883930815619	0.0564917619886328	0.139674147281166	0.0854575290078715	0.0481666666666667	0.1895	0.3125	0.440666666666667	0.406577538113782	0.501730910333942
195	0.317763963910443	0.388411091538306	0.0998522611589613	0.11980271007935	0.482864494832258	0.0524030946292505	0.112484307855141	0.0544040572140018	0.782258374720416	0.796889576757681	0.406888435829127	0.0545789412483917	0.305458430076117	0.12560139667242	0.865777244328162	0.314278532040229	4.71540751785506	10.6135038104549	21.0699930335977	21.5623799243403	0.492386890742637	10.9488761138855	16.8469724064853	3.70025793323794	0.0763843509430444	0.0662417061248561	0.687874055660359	24.6683262317603	0.05075	0.181	0.30275	0.45125	0.368447681062704	0.413594565778145	0.452422817088533	0.356196717815738	0.421098296195327	0.414626202512408	0.0125214306243893	0.0322397803489118	-0.0046903628073359	-0.0127254355165033	-0.0876960156707111	0.0425	0.178833333333333	0.305166666666667	0.442833333333333	0.422151978843827	0.373529735313355
196	0.653455455261682	0.617004804634544	0.563222002566489	0.30922501515422	0.0315030333816742	0.107413704758542	0.196067469517133	0.71778452537779	0.547476798059312	0.532241416697475	0.341363095190688	0.54732228889512	0.789370620237891	1	0.0561574941291469	0.0881346980023766	2.4508638752377	8.12114571129496	12.5374734428915	17.1628125522184	4.62533910932689	9.04166684092343	14.7119486769807	0.130625358154703	0.361856840429027	0.390110323582121	0.905305456959468	13.7139868612873	0.04925	0.18575	0.31075	0.4575	0.44516163953269	0.410815924320452	0.316957988084121	0.388806954488974	0.397141831924647	0.420173073519971	0.0602865699176068	0.0768884583349752	0.025476839020762	0.0909401546760953	0.313926376604018	0.0476666666666667	0.181	0.316666666666667	0.447833333333333	0.376697371446996	0.452512280981722
197	0.159723085384915	0.160663793519893	0.307829826443594	0.335905285529525	0.428008237147794	0.785345901497389	0.518021243189123	0.0596416136727227	0.731915105280978	0.13709789487929	0.470125809461368	0.201239366656836	0.261608702469596	0.284951778440514	0.381342705506819	0.342818534463721	6.58156577385671	14.2784852429395	16.0913118630779	16.7195338896563	0.628222026578442	2.44104864671681	10.1379681157996	3.54732259264119	0.11736045991529	2.21023376723133	0.521680260604626	19.2819747026632	0.05725	0.18975	0.3285	0.453	0.439494985505168	0.375708334052151	0.353373642290759	0.401568642654629	0.385803197794023	0.394792614784196	0.00422255457358264	-0.0160811757536002	0.0706615930556025	0.0837284076573447	-0.0419629649179609	0.0486666666666667	0.1925	0.314333333333333	0.445666666666667	0.372322819267752	0.440581691079105
198	0.448209779249506	0.793646929997639	0.91754835787286	0.933618543894985	0.565715077726828	0.913963233723366	0.968581134834919	0.850631618948273	0.367696263657775	0.662147786786075	0.156203483567378	0.500354959223857	0.484853737465117	0.214863948842652	0.87957230945511	0.443597339888972	3.69942349299527	6.25221306089952	7.41455111052346	7.74445603435743	0.329904923833965	1.49224297345791	4.04503254136216	0.0354616303852708	0.811435232748408	0.19092508898575	2.01060045782651	14.3341139560149	0.049	0.183	0.324	0.44875	0.350535966074598	0.396215176735126	0.463196717477729	0.41797502240305	0.377972592772645	0.413507083666075	0.0341595599593167	-0.0158317215641121	0.0978946479646731	0.0444368479038488	-0.0562648420799529	0.0498333333333333	0.190166666666667	0.319833333333333	0.463166666666667	0.397043418610341	0.390273730906834
199	0.581271327084976	0.473472106377514	0.504146806302988	0.566862438406842	0.677037111426245	0.574332397175932	0.477537587791601	0.985166241776214	0.856796366378398	0.129490994388753	0.565567141161963	0.231232941642831	0.647337590328428	0.418874042596195	0.68943570777119	0.38931747934953	2.86145746774127	9.63065698080027	13.2858823650167	13.4593626490823	0.17348028406559	3.82870566828205	10.597905181341	0.000345678453413711	0.0325635531571606	2.29859607753133	0.33015617480487	18.6249938333224	0.05075	0.18125	0.304	0.4455	0.494594283302338	0.377160685244218	0.45809637932857	0.389615694919839	0.41793283909618	0.388975180639495	0.121429372330528	0.147852185602341	0.1949847113677	-0.0119039606979049	0.197387027632616	0.0508333333333333	0.179833333333333	0.318333333333333	0.451333333333333	0.388369020908335	0.413196418439052
200	0.0936488669316222	0.0485620627911648	0.10030365076416	0.102880950072563	0.285796476248262	0.579984853443841	0.219604815893168	0.568204034549613	0.358431968034828	0.0794807612563088	0.285684216944232	0.0526213576122199	0.112703481190805	0.226399958470338	0.173256343940876	0.187142662050792	7.94406289545441	18.4011619924568	21.0521460657401	22.1914641008407	1.13931803510059	3.79030210838391	14.2474012053863	0.32569677994843	0.843379673582604	3.07548750994283	1.1398490941192	24.8052107667235	0.05325	0.17925	0.33275	0.4405	0.302141524974294	0.458227248540281	0.328724199690587	0.444018755393209	0.366846696303403	0.34202334575314	-0.0988337771496897	-0.0171641174358532	-0.00583368040973517	0.0298939012468096	-0.00564304245606832	0.0506666666666667	0.1865	0.316	0.451333333333333	0.417720664010456	0.42288920521411
201	0.22184664742909	0.460225123027994	0.432956987436198	0.493055308397911	0.650592527133474	0.459493400818011	0.647577644822974	0.263922045968254	0.400411714021891	0.264621676897067	0.163590438619506	0.663382065451773	0.582099141826954	0.717579761878389	0.668830208310161	0.76025633274354	5.71037785472436	9.77751195958263	14.2267676013362	14.4319215148571	0.205153913520917	4.65440955527447	8.72154366013274	1.24806671363331	0.707089529576479	1.24441600130012	1.94071945019459	12.2058973629606	0.04975	0.18275	0.3195	0.45	0.317481901692103	0.416619751451053	0.396990065222814	0.419022171969304	0.437868552154675	0.396787241192431	-0.0573262707749082	-0.0763672228149403	0.00635593797400713	0.087427430828502	-0.0326190247644904	0.0548333333333333	0.176166666666667	0.330166666666667	0.464166666666667	0.332205666328516	0.401005594882706
202	0.409603026950148	0.291178837949541	0.548532781812465	0.607931389250134	0.650544505383117	0.961112579531081	0.626179252265494	0.39563830953824	0.120303052915902	0.909050679389712	0.889051997080024	0.786878791458123	0.299263791048823	0.511517194268996	0.351405083613914	0.430221327658056	3.97350798265688	11.9092081027775	12.721851773138	12.927066103075	0.205214329937007	1.01785800029757	8.95355812041817	0.721542797256461	2.41337105293132	0.0130498739072209	0.0194613300791389	10.504279828199	0.0495	0.18275	0.31575	0.45075	0.394365423354838	0.320931985434453	0.411501200440092	0.440229239193573	0.422154099251076	0.449314999610367	0.112521347528993	0.0875025965688816	-0.00438923797848235	0.132822730731451	0.132511290483176	0.0533333333333333	0.170666666666667	0.314666666666667	0.449333333333333	0.370729587539302	0.461946250921981
203	0.0612457835482693	0.111920257661605	0.207945780322183	0.242033120483472	0.512333660240391	0.72898920824455	0.584137955337315	0.462518985502137	0.048649825899048	0.0888244954858318	0.341616350542103	0.250992438047422	0.136374405239981	0.23796397304892	0.228570838675028	0.374433067368451	8.9941534337413	15.5920791671379	17.9744766117001	18.403774509643	0.429297897942888	2.81169534250512	9.40962107590167	0.539791893062102	3.88739506686215	2.89554927575045	0.904356134546106	18.225570354443	0.05675	0.19725	0.326	0.45	0.484139801647301	0.333329690235946	0.415295273430887	0.400131870828663	0.398550687902194	0.410204461865815	0.109354159950128	0.0584993678154605	0.0896484789760371	0.0491888768710142	0.0174682455263122	0.0533333333333333	0.1815	0.309833333333333	0.459666666666667	0.38912645643269	0.402315422472837
204	0.315603578677229	0.364236197951894	0.00926580309966564	0.0108761245772497	0.338088300850084	0.00162688054688802	0.00752209749855936	0.605844692729462	0.338438818304217	0.0658799577531276	0.293099253804813	0.464742135780119	0.325374918308252	0.527985701177906	0.545690380218623	0.775316271404983	4.73482641128066	10.9142686989653	29.3848745548239	30.3025415075826	0.917666952758736	19.3882728086173	25.567715096302	0.266270357313715	0.916336164611494	3.38280217533065	1.10533048874277	14.8161157181348	0.053	0.186	0.30425	0.44	0.461079032117184	0.328822079932675	0.452508579470003	0.385672243327095	0.402362346105371	0.423340081545703	0.00337628709170866	0.309099642361045	0.209969345321669	0.126152432397176	0.648894236192899	0.0506666666666667	0.193666666666667	0.321666666666667	0.450666666666667	0.379890328109783	0.437458076667913
205	0.93511140879288	0.792674945084416	0.8880434869802	0.919822132523886	0.78734902157251	0.87160761909409	0.776593685564732	0.697597803038024	0.648541530696052	0.840630589008013	0.616565944490674	0.823741142511049	1	1	1	1	0.82466291703895	6.263335493255	8.02454260367813	8.09731016943988	0.072767565761751	1.83397467618488	7.27264725240093	0.150982926192682	0.207743846047379	0.0404359598978772	0.250723719851521	9.93608210564923	0.05225	0.17925	0.32225	0.45125	0.41120502005524	0.357574912385738	0.35478847036213	0.40733740065773	0.38748172198669	0.4217825768932	0.033016661961342	-0.0467774528615091	-0.0237665959097174	0.0136163866505385	-0.0480218715890586	0.0505	0.182833333333333	0.320333333333333	0.446166666666667	0.37399410826883	0.368748742148006
206	0.14051950297617	0.592797720296361	0.610788967936588	0.356968250240099	0.0350989372223557	0.155408538207895	0.578520784826519	0.0993394111565288	0.2218155427597	0.0438372736853145	0.180607395024188	0.664852435500451	0.187691836619036	0.322365100769934	0.116317738673015	0.207586353729746	6.91370316414395	8.36945181334158	11.9441390208594	16.3844945667806	4.44035554592119	8.01504275343905	9.47079140263668	2.71611699737787	1.49258676022146	4.06281848539766	1.79261895267518	12.1866134302347	0.0565	0.18525	0.3185	0.45275	0.321145345881758	0.402668058396198	0.361259209303778	0.380189912033628	0.351447631807005	0.376078863303525	0.0321460511552159	-0.0492473294871091	-0.0190909507341893	-0.00951200206972533	0.1832162881976	0.049	0.175666666666667	0.2995	0.439166666666667	0.35631375763492	0.388192466905226
207	0.0252497816215075	0.0737580937390105	0.0472529619381167	0.0252391787042628	0.058976658002853	0.0639847509763974	0.129130502204711	0.969854006266355	0.49265747446725	0.0143463008153206	0.00668381857881956	0.321345578041072	0.0104149367697071	0.023494365824242	0.0270151855583039	0.0322327995559726	11.119830985197	17.0274814114964	23.889254227237	27.4551852896548	3.5659310624178	10.4277038781584	16.3353543044577	0.00142818944141254	0.470717055224668	5.99502216876135	7.35603061685651	16.9585957914032	0.049	0.18025	0.29625	0.4285	0.439849351390453	0.369270495000858	0.410784839883924	0.396924860174991	0.383576891819843	0.416730242503156	-0.00895614552711729	0.101939432274389	0.13873798122649	0.146818234068072	0.431527524600801	0.0491666666666667	0.185666666666667	0.319333333333333	0.456	0.47965404594528	0.37748225142827
208	0.590558745480519	0.694084137521591	0.43236868796025	0.409569164476292	0.24376179776461	0.142236795084332	0.307533841279198	0.631517890025379	0.667763010709889	0.173343784867922	0.675314479848863	0.5561284083311	0.550490672023557	0.921943831173304	1	1	2.80738418033434	7.32877969979745	14.2348018172779	15.5935082278738	1.35870641059591	8.26472852807638	12.7861240475395	0.230008008968525	0.184229948552456	1.85378528064393	0.175448252253773	13.5990614853825	0.0505	0.18525	0.30875	0.44825	0.410619196269386	0.391259093843199	0.434728389342082	0.385026782152635	0.403200292726557	0.399776551325415	0.028587809725159	0.0647873665588165	-0.0266441887716066	-0.00449748944307784	-0.11237806181002	0.0526666666666667	0.188666666666667	0.321666666666667	0.444	0.438336033896851	0.365537528324033
209	0.823393993712536	0.803195441961949	0.890053318855968	0.902659528952206	0.477931885845572	0.799251557217132	0.801403832013057	0.622543673516421	0.933294125658125	0.971940023422796	0.286038653055547	0.504458307424112	1	1	0.383353020019976	0.239848870867708	1.518305570753	6.1419972284566	7.98601531423628	8.48959399827436	0.503578684038075	2.34759676981776	6.97128842752136	0.242308597747069	0.00700586506354739	0.00123729593906319	1.1381732833961	14.2793301658673	0.05175	0.187	0.3145	0.444	0.399849058571559	0.415067826017884	0.3744229894908	0.364222048022324	0.372434448597024	0.388093746056979	-0.000269651195528567	0.0667908594290133	0.00832886604844735	-0.0133869831211411	-0.0068368282774055	0.054	0.187666666666667	0.314166666666667	0.454833333333333	0.44148017176214	0.37446828560854
210	0.828233170992855	0.66420418355228	0.319962308443107	0.388861749794826	0.942628566197307	0.14244702732444	0.211284247668626	0.403746578958095	0.775797852612471	0.546971895920533	0.843673369552622	0.0511167355541826	1	0.76958557245662	1	1	1.49100751266087	7.63743266816164	15.8928377875418	15.8980169649585	0.00517917741672136	8.26058429679688	14.4070094522976	0.697139373201026	0.0811106828623451	0.362769932509764	0.0388866611556296	24.9135369886206	0.0555	0.18225	0.32625	0.443	0.46017343309924	0.511952409396458	0.409641847016771	0.421770526279967	0.426175028633316	0.3919296057823	0.139309168365763	0.00460594448060421	0.249842523895555	0.111013553957939	-0.0164418957679302	0.0516666666666667	0.1845	0.3205	0.445	0.438302061001585	0.397076669360629
211	0.18740221110294	0.300996902403192	0.24253709297119	0.302115854414411	0.876879019998312	0.355909686944401	0.432983861947872	0.25675687684181	0.14772729357908	0.239895797028828	0.699776343221103	0.548643159223597	0.242877326389321	0.467456033549362	0.0249323047585534	0.0480830722822379	6.16157657600706	11.7663684690197	17.2609748262621	17.2849771417386	0.0240023154765368	5.51860867271898	11.1234005657316	1.28615970099963	2.09556290986256	1.38120618474932	0.148704633287707	13.6967280325426	0.04475	0.18875	0.31475	0.44875	0.442200901532668	0.339640942311934	0.331144003424103	0.373751531118637	0.392114488623985	0.400598108588415	-0.0498673807197987	-0.0425917676106826	0.00949420880234421	-0.0412266475505425	-0.00786990371929207	0.0496666666666667	0.177333333333333	0.303666666666667	0.452666666666667	0.400378600378848	0.416880928465779
212	0.354420805019937	0.644578742048236	0.793671050026906	0.843797862193031	0.829169541353953	0.880400146905347	0.920874348191478	0.482375933771616	0.299097116639353	0.189428220989568	0.633740553978543	0.767400635780305	0.574845492536498	0.261469883462492	0.132234648234435	0.167522064704656	4.40122515941766	7.83880464833783	9.5588851373177	9.60544044218113	0.046555304863432	1.76663579384331	5.20421528276347	0.493487021427427	1.07821544381659	1.72205900847439	0.227022351380583	10.7890389831502	0.05025	0.177	0.2985	0.4475	0.407591379173207	0.36171179011509	0.423709733081258	0.402004525747046	0.417129064234319	0.414868634699574	0.0412410092448492	-0.0258545239585365	0.135107211362879	0.130289084513374	0.103188855986138	0.0471666666666667	0.185166666666667	0.310833333333333	0.442666666666667	0.427574857227563	0.425730626369047
213	0.457739290197568	0.462650398610368	0.74861909876558	0.805606235502058	0.847036153513357	0.993159614200043	0.831497982753838	0.727039624475057	0.087960933441613	0.909578576367852	0.527526236627751	0.68641312365417	0.459118829317385	0.662379465750624	0.170540768573441	0.193392085575334	3.63439682564058	9.75048250823602	10.183891317196	10.221102284595	0.0372109673990053	0.470619776358944	6.58670545895438	0.121847199407057	2.91130024009544	0.0128981717207353	0.399154490194633	11.9022407860867	0.05125	0.177	0.32275	0.44725	0.389503013285852	0.337353754395344	0.417541899981195	0.418126252639752	0.399512051682627	0.403027493831091	0.0497923141842551	0.0248205226154662	0.0447223299233886	0.0498074277249367	0.0908957674267588	0.0528333333333333	0.1905	0.321666666666667	0.453666666666667	0.345313778625648	0.427978466206012
214	0.472152855136218	0.386695542552771	0.447301259970297	0.453887992462889	0.333992732865683	0.502771819185751	0.408139665980855	0.421990587145784	0.833585127243366	0.881080015400283	0.1465501894592	0.485406108971705	0.573499408687969	0.232843076061694	1	0.573390426172184	3.53780823238048	10.6344731100617	14.0323832465438	14.96573790814	0.93335466159624	4.33126479807834	11.4279296757595	0.644764953462982	0.0441444318639697	0.0223802331056504	2.10779667886345	14.5349249390555	0.05225	0.1845	0.31275	0.46025	0.378092121992847	0.366454184831221	0.406071560378616	0.394723307524016	0.490386143249091	0.463864200735739	-0.00731408988486456	-0.0766329861660352	0.0908535052417992	0.112105531668622	-0.00785039628930512	0.0486666666666667	0.186166666666667	0.314166666666667	0.4455	0.423496077556629	0.380817121746459
215	0.123460937112347	0.0729179981300164	0.163137118980747	0.207972873704219	0.776218486141123	0.840429525448468	0.372520605570444	0.0155613546570883	0.489594429413666	0.847753556020808	0.780217754924188	0.151505593175261	0.060517619010551	0.0116606853803917	0.14136827937217	0.0313723559146362	7.24567925091833	17.065920326444	19.0476335968197	19.1284318925609	0.0807982957412605	2.06251156611688	11.8827526416426	5.85177422688321	0.47741747373766	0.0368584358639055	0.0778606839558051	20.5594407804429	0.04425	0.19	0.3245	0.448	0.253684085097306	0.406169050204718	0.43706029810117	0.450711100579701	0.351649862792346	0.406834593104188	0.0654129953340447	-0.130468399509516	-0.0302142289926886	0.0722478002109986	-0.0614661387281169	0.055	0.1845	0.322666666666667	0.450833333333333	0.364583929761195	0.400492741854505
216	0.908086961493011	0.458554360194378	0.757428739023093	0.593095053285325	0.0805223733565049	0.650325106230444	0.355586665220102	0.747812072578195	0.535580058800473	0.450341182415183	0.485561310358791	0.155753921833104	1	1	0.0266965705460374	0.0543933146579432	1.01123943957646	9.796171100621	10.0648261101596	13.1191525948961	3.05432648473652	3.32298149427515	12.1079131553197	0.103378747722672	0.383793350161795	0.569793004960957	0.486347122068764	20.4383525842819	0.04975	0.18825	0.33475	0.45475	0.455235270551342	0.471237423466538	0.474681750678257	0.441062389712904	0.357006071409984	0.393229125185965	0.158622696478193	0.196067146499792	0.252834819076021	0.0180459665328071	0.405195125093104	0.0483333333333333	0.183333333333333	0.3275	0.447666666666667	0.40042226468714	0.415451853662519
217	0.383316727901026	0.488396982633946	0.217965164434066	0.222805201928325	0.306983623060749	0.096406112874245	0.199992406608499	0.0553510051257843	0.54408340933327	0.429344942816482	0.967261327988336	0.0893354183116404	0.294296190578297	0.252290211051663	0.595964111488073	0.3999110468074	4.17131774718291	9.46735270511999	17.759283662017	18.80289254948	1.04360888746305	9.33553984436003	14.6315748022971	3.67148026002496	0.368023859455207	0.624594783468638	0.00168455747189	22.7615529266711	0.04425	0.17675	0.312	0.44825	0.327456782374195	0.392326610878192	0.293478689312917	0.383245511261359	0.346310640951747	0.414737394665756	-0.17759268167585	0.0167631693591308	-0.0110468094842629	0.0450131673684766	-0.0571616944107908	0.0526666666666667	0.1815	0.3195	0.448666666666667	0.427789491425747	0.381506586293554
218	0.0481210709371557	0.0786632445097382	0.125595364589924	0.152491045957796	0.535049397800027	0.590302501054664	0.447402021984612	0.0081810548403552	0.147929463683764	0.680787972725018	0.455136184805819	0.0651527092878189	0.0372162363363068	0.0185073504133173	0.159613973329413	0.0633330113018446	9.58040475253802	16.810520339619	20.1463201774168	20.5311128057001	0.384792628283321	3.72059246608114	10.9507080531621	6.99340559224265	2.09347280716429	0.169240175102459	0.557829275967379	23.996513942044	0.05625	0.1925	0.31775	0.45325	0.471611965905743	0.348565223040256	0.309062683805202	0.347086148893036	0.356300180011684	0.417197618615536	0.0071475733721515	-0.0703873347319186	0.0990200821486082	-0.0101269848138819	0.110893920911864	0.0445	0.181	0.321666666666667	0.445666666666667	0.359774762901837	0.48099192502708
219	0.153475442728818	0.0252665313140044	0.0518750778496153	0.0724192142782249	0.846315910360139	0.678755229358994	0.110775693266057	0.481188411914641	0.145894620976644	0.044130341243991	0.380100902145569	0.150503552946983	0.258091181967804	0.252961861486992	0.12024057980409	0.112029113419343	6.68542853333929	20.4507256634824	23.5509298390243	23.5884964848228	0.0375666457985062	3.13777082134038	16.9030679514835	0.496168711373684	2.11465822789251	4.05156782893573	0.770375536600113	20.5883976595797	0.05575	0.18125	0.30475	0.44725	0.397532758277855	0.40015546566636	0.318546177105324	0.363170471673466	0.406104151180445	0.44789240520333	0.00197794718313782	-0.0408609061401995	-0.010739014656498	0.109340274439975	-0.0599725604974945	0.0525	0.192833333333333	0.323833333333333	0.456166666666667	0.461171655493791	0.436582526749428
220	0.448890686033044	0.720466477629429	0.804286780937349	0.794861693325606	0.322164747016302	0.648919562824941	0.823598550365355	0.153363934432165	0.366333342789917	0.895649403605231	0.793022255688856	0.730358273432656	0.365363574159673	0.601462773887944	0.0163750179982932	0.0326091731754193	3.69474506488768	7.05263756251952	9.40467367626843	10.3848116420195	0.980137965751055	3.33217407949996	6.6900665771318	2.03846901693623	0.816064463137081	0.0172027248518134	0.0688475085662503	11.3095482869302	0.056	0.18725	0.32175	0.4555	0.357340590947981	0.433926722813697	0.442460361413609	0.391743213120398	0.423762460043089	0.387822807605411	-0.0158426636566269	0.0903548931468878	-0.00465501832754423	0.00813981309179029	-0.0914921783584324	0.0495	0.1945	0.3205	0.452833333333333	0.377181231888014	0.375657849599488
221	0.475759662675193	0.619297945448133	0.776582448992527	0.831759756983867	0.943444545686469	0.88784234797478	0.853181819478728	0.421825669462106	0.156492322829403	0.845951167380506	0.869457308953355	0.797833463380033	0.40689066771935	0.602222734196128	0.926178420576487	1	3.51395479152416	8.0976617418637	9.80100898684032	9.80604164201941	0.00503265517909313	1.70837990015571	6.29208685049525	0.645223299757617	2.00779793200309	0.0377474367851391	0.0270102182876144	10.3398800430845	0.046	0.18475	0.3085	0.4445	0.393367697621671	0.402681824798397	0.276025751165001	0.389454865792337	0.395883110226147	0.390218743778374	0.146415776360645	0.0250059337444587	-0.0581576537190431	0.099132463979406	0.0736203550845431	0.0495	0.173666666666667	0.310333333333333	0.442833333333333	0.368432304238977	0.438544443966305
222	0.662887862531642	0.829189046547673	0.96081900373415	0.967029226508172	0.516853869826383	0.976913942935552	0.962526934444087	0.176077256326256	0.638725084106542	0.860543879433608	0.622517970497078	0.925988305093098	0.784709622836066	1	0.558215943255041	0.812006197421237	2.39855806943524	5.83182510915503	6.21352797485451	6.63369468709425	0.420166712239734	0.801869577939215	4.23513661765901	1.83042583444421	0.220413432327405	0.0308641194351367	0.242344398739078	7.94450409435339	0.0465	0.18675	0.3165	0.4535	0.444680707930869	0.331402473318905	0.380228920150449	0.369341851766881	0.416999703173785	0.392952417771049	0.00155966963782966	0.088886335262172	0.010643006867375	0.00479194212184307	-0.0203517642061076	0.0525	0.1905	0.314833333333333	0.4485	0.46272487101004	0.402297544131871
223	0.164113812012841	0.651189914626662	0.182837541288495	0.233222348220696	0.855855829560724	0.0552237600644144	0.358186050793823	0.138568250497418	0.490341869232273	0.951086948876102	0.0975787509011963	0.332748041480293	0.399146429174493	0.448554423499192	0.294624777798054	0.438226076230911	6.51075785855937	7.77104234523722	18.5506945063826	18.5836919591966	0.0329974528140156	10.8126496139594	12.0729341006372	2.19378704359588	0.475776003018836	0.0037628245918313	2.74467769382682	16.770826198459	0.05625	0.17775	0.31875	0.444	0.351373505565976	0.412837661742876	0.496402426854918	0.399215674994587	0.445995783248674	0.400480610306411	0.109412643656924	0.118193423008831	0.0329769602993286	-0.0107245543209803	-0.00972394474754797	0.0495	0.183166666666667	0.318166666666667	0.460833333333333	0.402307126508291	0.412352522130447
224	0.18820385580969	0.317780100123903	0.405052353077036	0.464729370596059	0.652726914852539	0.655860093662707	0.652688840965585	0.420747758375648	0.546182924708299	0.0515559098854443	0.681443583483327	0.472319878221956	0.177861330315635	0.235447254064236	0.54683010066734	0.567372457457495	6.15026586325985	11.5294706202549	14.6138114231362	14.8162908610175	0.202479437881266	3.28682024076261	8.66602499775763	0.648225685625221	0.364199892088436	3.79012137276368	0.16850534697187	14.7124712884706	0.0495	0.1875	0.2975	0.45	0.39704738818814	0.396110833671199	0.439837008051669	0.348996640438637	0.389096321671785	0.416348718052455	0.0101141353483639	0.0420339630545317	0.342099434681748	0.0960688624695667	0.235761265603305	0.046	0.192333333333333	0.315833333333333	0.445833333333333	0.336072751151846	0.401575432838216
225	0.971946503956932	0.586130933896088	0.745442393089498	0.795992117189066	0.707053142612571	0.858782792343004	0.543749933615958	0.681357238496115	0.884020580285468	0.818212214038924	0.604975463765223	0.686570005602038	1	1	0.244851470649284	0.375135400268806	0.515782216301886	8.43803870366537	10.226512246787	10.3677504681036	0.141238221316598	1.92971176443825	9.85196825180174	0.168602018180536	0.0212793261398474	0.0528287250217545	0.267556735279868	11.9001591557771	0.04475	0.19	0.3095	0.45025	0.45513257775621	0.409377762861207	0.248010747960731	0.40355561450571	0.37292799246202	0.426960393913673	-0.000823198214036498	-0.117150758113984	-0.0480973227390577	0.065373573403524	-0.098146248671962	0.0465	0.188833333333333	0.307333333333333	0.445	0.385799547482554	0.404924667025921
226	0.822330600336818	0.484712945167094	0.499281942627836	0.274741809628659	0.0354096506547826	0.142153002166205	0.132116113037107	0.462966835438512	0.434820670683155	0.922933820883717	0.640302110943873	0.422079979376807	1	0.44876820996958	1	0.798263239833036	1.5242881113445	9.50746343238279	13.3485338326209	17.7738452653794	4.42531143275846	8.26638183299656	16.2495571540348	0.538712410994322	0.609912730122232	0.00935839676276373	0.218347270560116	15.4132479547256	0.05125	0.1865	0.31375	0.45275	0.38236738042147	0.360259761943185	0.456276932687653	0.378838978862056	0.443951677343645	0.439415948148193	0.071268148579654	0.0807011878250447	-0.0190475604498517	0.0583919960041757	-0.0741830113926657	0.048	0.180333333333333	0.314666666666667	0.4575	0.368815280615833	0.407218360030686
227	0.588593033686755	0.909440500704348	0.724870661238034	0.630767072021636	0.144237846595637	0.160868854831921	0.547344498838447	0.25550532697505	0.609902021644985	0.188638747796959	0.850195231534008	0.310726478782661	0.815287420427714	1	1	1	2.81879327302158	4.71409483389289	10.4989535887144	12.6311085979978	2.13215500928345	7.91701376410492	9.81231532497623	1.29294829825221	0.260317631546059	1.72821712182485	0.0356716240548849	17.137242447679	0.05325	0.182	0.325	0.44775	0.391637326025153	0.408793346720869	0.413408764589585	0.434252324706144	0.410501832291387	0.402445120137801	-0.0147006875511374	0.010898841090404	0.0126085378102298	0.0863641366685666	-0.0325431290848774	0.0481666666666667	0.178	0.3125	0.445833333333333	0.360156412877805	0.365841766435605
228	0.466156966763912	0.474599839165248	0.667124804368886	0.719629369927891	0.641521397220726	0.871069457017676	0.72413999152866	0.760415722488107	0.395192484759528	0.173425322118145	0.798750612505939	0.367777215088654	0.777101447612116	0.917991698410898	1	1	3.57773800101859	9.61824084172258	11.2395313574816	11.4562892842005	0.216757926718856	1.83804844247788	7.87855128318188	0.0929853028214893	0.722905556245678	1.85308236603123	0.0650068339673453	16.2170145971323	0.0475	0.17075	0.32275	0.44125	0.416086587438386	0.386063492705719	0.397154881937237	0.375221644481932	0.384219375533961	0.372014746723267	0.0935476371249023	0.0885317455636832	-0.0176997866329042	0.0709007536645628	0.0339898448943029	0.0488333333333333	0.177333333333333	0.309833333333333	0.438666666666667	0.44407916877457	0.40163565067686
229	0.389806763674915	0.0250022026068661	0.0218795275358433	0.00846145007922541	0.032904393004112	0.0590329717628521	0.00459510846020317	0.881825606559059	0.266431453671624	0.215744456457612	0.908641502179823	0.0285400756873586	0.900996969571542	1	1	1	4.12154195667972	20.4829078522016	26.570871709162	31.1216184491568	4.55074673999479	10.6387105969552	27.0000764924771	0.0220984088036857	1.23502790637394	1.53245440036335	0.0131680776466965	27.0241653249637	0.0505	0.19575	0.3185	0.4555	0.402924291039855	0.433383762403123	0.418119893094179	0.45092535432441	0.397202961166321	0.400312811553471	0.0571369468414723	0.167052831891677	0.15050539702971	0.0726436143010241	0.437370601339313	0.0511666666666667	0.186833333333333	0.330333333333333	0.456666666666667	0.319026014434976	0.450369738150686
230	0.678160780570774	0.221700391811537	0.21998098318875	0.212676477322849	0.25303106559448	0.307388577853467	0.11678141086311	0.330187959871862	0.678220512965334	0.675208940192121	0.398694448747204	0.647403682141779	1	0.770245373221861	1	0.754159499322107	2.31433275631571	13.0353802542959	17.7168872040565	19.0233776392342	1.30649043517769	5.98799738493835	16.7090448829185	0.94816053415343	0.172135885726675	0.175569246921441	0.712260354470345	12.4147428741981	0.04975	0.17775	0.321	0.46275	0.358299734561287	0.378337461108224	0.335921982174252	0.380658386016055	0.403119775668447	0.41579485626301	-0.0290034312108609	-0.0441611799531278	-0.0254835047143703	0.0573257532522331	-0.0219788266010794	0.0541666666666667	0.181	0.325	0.454166666666667	0.436461086905611	0.462112145652726
231	0.436816682530617	0.433301225829025	0.70794993970702	0.757904393123782	0.650116628177451	0.974242683879868	0.787109437992381	0.415255480468905	0.170565969994729	0.635967421062846	0.411310874706223	0.517511120619129	0.671187381410124	0.790272586485008	0.627687154221634	0.740230298441806	3.77846517921716	10.0823175926416	10.719080034658	10.924833152596	0.205753117938002	0.842515559954336	7.1463679733788	0.66370357055257	1.87796191764028	0.224055012757162	0.675008419093501	14.1059257377262	0.05175	0.178	0.3205	0.44	0.388788983414067	0.38858216410271	0.404762690533417	0.390249176762722	0.413118684016124	0.428895353187466	-0.0287589762591611	0.0687071146747934	0.021402413225197	0.0867072886873575	0.0167317977401237	0.0555	0.188833333333333	0.316	0.448333333333333	0.411369348438623	0.429240929167439
232	0.403257216571274	0.0914471666121769	0.286597250527012	0.154098887438402	0.0445946517524187	0.522612664406503	0.124732034771607	0.677085736807761	0.142820892115322	0.0938400444306984	0.475721733644557	0.142406706561998	0.483252678408239	0.35493086886003	1	0.617150257243042	4.02036162849981	16.2967389169353	16.451303772199	20.4852070495981	4.03390327739908	4.18846813266282	16.4648454210983	0.173424922531012	2.14729962453021	2.80723404220407	0.508654868577651	20.8282628021879	0.05475	0.1865	0.32575	0.45925	0.427469510174642	0.458225193409312	0.501790900292184	0.391638558286413	0.385230198746864	0.401078026999748	0.134869708151937	0.129983124590636	0.231432683833663	-0.0242225407961736	-0.037697817848805	0.0528333333333333	0.175	0.309833333333333	0.452	0.307908657269492	0.442350261810153
233	0.0163022417051403	0.0459936269808218	0.155873354665613	0.201466013348158	0.854075569905723	0.982916170782448	0.788348436841682	0.0475211792349525	0.103408550068231	0.192903678967133	0.651530377157495	0.178935029792667	0.0290319814230128	0.0522255366292909	0.0964913670062799	0.146245747779531	12.1453882485584	18.5757880195015	19.2429170719406	19.2767439406816	0.0338268687410164	0.700955921180139	7.13135569212318	3.92683933031822	2.65217150876924	1.6953007959346	0.203976146905916	19.8203022039969	0.0475	0.19225	0.31525	0.44925	0.472210268353988	0.338987006393771	0.455303434738338	0.390397772923673	0.397915545627363	0.396687045092846	0.124423856586563	0.136889822817897	0.0744994513865025	0.0614634404787529	-0.00879885261571371	0.0565	0.179333333333333	0.327666666666667	0.444666666666667	0.392536479072481	0.398914651351873
234	0.450598745013217	0.347785723341332	0.334186954318523	0.390231958165352	0.645591255395708	0.44694008731734	0.349196377081573	0.269107668143047	0.832721015473632	0.369789961463943	0.388825957205858	0.292960560016857	0.655230860851575	0.995859343544284	0.652179555646951	0.6878487888638	3.68303122447833	11.1260050899728	15.6661087847751	15.8776126236335	0.211503838858334	4.75160753366072	12.1945813991551	1.2212898437042	0.0446109592867288	0.804370178770114	0.74261039295925	17.4450840813753	0.0545	0.182	0.319	0.44475	0.399968621605327	0.474598122839856	0.34736098409303	0.423105846472311	0.421106915377413	0.398730477018607	0.142875073668749	-0.0195501469095954	0.165396678613385	0.148198582125451	0.10965139448088	0.0495	0.183666666666667	0.3105	0.4535	0.414314708401288	0.399356690943878
235	0.972858633692236	0.969990734380492	0.723308106670563	0.663202074746342	0.193754102458787	0.117487242392099	0.386478683844194	0.585036879298489	0.974725419467722	0.881580287016387	0.755029667902199	0.347706964101462	1	1	0.897175860233491	1	0.506566047683009	3.41235764423618	10.5194182380801	12.2082571075807	1.68883886950061	8.79589946334454	11.7016910598977	0.298162164044243	0.00100376740920183	0.0221909350875649	0.0973529133407283	16.5303308860544	0.05075	0.18275	0.31925	0.4455	0.397234494003633	0.377681066386161	0.45809637932857	0.367001606236689	0.383238401849584	0.401212396599351	-0.0907169324728624	0.0705274516490894	0.264645946879093	0.055451114775962	0.326129882635459	0.0483333333333333	0.183	0.317833333333333	0.448666666666667	0.430211570197314	0.352978835832775
236	0.410150643268131	0.22424375678379	0.463003721811638	0.536987317240435	0.870367686971214	0.973082127033262	0.541228970823675	0.578295703263139	0.376371766674	0.203368991810895	0.53328564663138	0.109763114828694	0.519692149582284	0.813525498895315	1	1	3.96949024128116	12.9897805917426	13.8226771191257	13.8493085730006	0.0266314538748702	0.859527981257997	9.87981833171943	0.308998001801228	0.782519258662433	1.61801355328134	0.388126867297615	21.9258455220093	0.0525	0.1805	0.31075	0.459	0.389863554738589	0.281481892725411	0.383865075193768	0.346920729993862	0.365091363613454	0.415578529155506	-0.143662477222745	-0.0244421744168547	-0.0374178155507674	0.000179058695957518	-0.0510193925995867	0.05	0.1875	0.322833333333333	0.452666666666667	0.425640889329359	0.433899975961358
237	0.870573963197121	0.544889331525631	0.546565166326415	0.591554513375942	0.530995768830631	0.510768929559718	0.371683696526618	0.9267298537598	0.639703770204124	0.325143169637669	0.455144404623894	0.522833997243835	1	1	1	1	1.24536865383561	8.86575834789983	12.746617434459	13.1391029986989	0.392485564239905	4.27334465079912	11.8937343448633	0.0084566338437071	0.219129797727874	0.96814530815027	0.557808937055597	14.0355586949821	0.05175	0.1775	0.3105	0.44525	0.471385223380476	0.383437478268877	0.503627704287083	0.419859753996039	0.456695647809218	0.444105747183882	0.137949781309792	0.183813843421828	0.162075079554313	0.0726142153083027	-0.0260371721480069	0.0521666666666667	0.181166666666667	0.319833333333333	0.452833333333333	0.395237895227395	0.389362777468831
238	0.636052166238882	0.865696385411371	0.673172476589649	0.577217812593733	0.14148489690194	0.158311392226215	0.462142822285587	0.657331105792011	0.627889871229196	0.193357922867486	0.221759543127924	0.699351764048428	0.5754584223572	0.659677567705932	0.485882799354056	0.487280115072444	2.54805387586384	5.3623525000221	11.1631731667585	13.3249077259825	2.16173455922399	7.96255522596039	10.7768538501186	0.19678181877407	0.234933127054319	1.69184510008745	1.49294852108687	11.7298465171264	0.0525	0.186	0.32975	0.46025	0.444248799359178	0.438711989941658	0.461846276938505	0.422447765134256	0.389906563437088	0.39881996608534	0.174780468019287	0.251980253616096	0.299431082296321	0.0260188972023398	0.201271925615388	0.0505	0.182166666666667	0.317333333333333	0.447833333333333	0.402752625598704	0.405356598688241
239	0.629398790699196	0.507777395360836	0.686824165108446	0.712102301847947	0.450893400614639	0.806257730750183	0.624394129879727	0.4793055802648	0.544012585685564	0.503477800410207	0.228161095332128	0.614242242210236	0.935124569834234	0.440184935346823	1	0.681985743823048	2.58547228356474	9.25830746174324	10.9899646277772	11.5583696862013	0.568405058424105	2.30006222445809	8.97289740263659	0.500442900310645	0.368153330849964	0.447598079839736	1.45228851692627	12.845343592872	0.04625	0.19	0.3165	0.46175	0.386040228324158	0.406864130793691	0.407491264190715	0.376278398006241	0.430428201636286	0.432064209403322	-0.0259146888404146	-0.0305410032072806	0.0838913788654188	0.0732352766135444	-0.0572008861014225	0.0493333333333333	0.185166666666667	0.310166666666667	0.4495	0.477584657280458	0.456401843981338
240	0.552078382568782	0.159942727042965	0.220321007142063	0.089179764299471	0.0245018049230782	0.132012511892931	0.0491236744500772	0.706893597307312	0.325505997421232	0.362888378157537	0.416077782016515	0.277622513674694	0.678185918027872	0.920501538706552	0.587264969625392	0.59060166814561	3.0344412056802	14.2953098542785	17.7097643977613	22.7685214172598	5.05875701949844	8.47321156298131	19.7340802115796	0.141399568381075	0.966694298042057	0.827872713616671	0.661366924301547	17.7209059532514	0.0505	0.1815	0.31375	0.44075	0.389111852429607	0.437303993436642	0.256435788223255	0.397838038344567	0.371952485804492	0.36312816773959	0.130379570680139	-0.0243897762542754	-0.0210447695151647	-0.0191840958772468	0.166575289717602	0.0488333333333333	0.173833333333333	0.305166666666667	0.449	0.400991953395763	0.331961016446239
241	0.906725938732451	0.920981497045084	0.956852937215139	0.875004290272203	0.100552036064156	0.475876237527905	0.710823494494695	0.446410392603769	0.880994033584039	0.586219799952071	0.934572059304194	0.901983368864564	1	0.193772782062296	0.928550724779281	0.454474822913094	1.02014618310204	4.51778607902088	6.35104558454623	9.04781136096426	2.69676577641803	4.53002528194338	8.02766517786222	0.579749839399483	0.0224128505815315	0.29628661440438	0.00673940522574412	8.50420877968872	0.05275	0.1765	0.319	0.4485	0.464772647750801	0.436273648925663	0.355497454350207	0.423848543402384	0.396447141413121	0.404587572386569	0.111749160264582	0.012757042700217	-0.0175626799838789	0.0153239458850691	-0.115746133703247	0.0493333333333333	0.177666666666667	0.313833333333333	0.447666666666667	0.387865775711007	0.419012189509212
242	0.332092507795195	0.783904520466965	0.885134414760276	0.919899179777925	0.900038090492806	0.884780060628049	0.982207753818823	0.883205910092671	0.499936592582313	0.0823038129034293	0.687357161491208	0.832933954143881	0.439204389959279	0.764842741649103	0.883800704386543	1	4.5892760270799	6.36294388403621	8.07966583195957	8.09544451531838	0.0157786833588034	1.73250063128216	3.50616848823847	0.0215814867028712	0.455071021637195	3.01881051195778	0.161961317786336	9.78676960591601	0.0525	0.19425	0.30225	0.44375	0.462193614977413	0.303885635817185	0.392194764691169	0.356273853991726	0.407689160637217	0.373990051475977	0.00454418133201458	-0.0275705105591338	-0.0130135068654441	-0.000128050502352526	-0.0433112326019791	0.0518333333333333	0.188833333333333	0.318666666666667	0.447833333333333	0.421261333731621	0.391207053498844
243	0.0264605189138233	0.259517398014035	0.183326037969078	0.235391972287406	0.996343785769249	0.292422698279447	0.754708719510218	0.926055534936341	0.159249484571196	0.0017608529607646	0.705295131792662	0.261062256985994	0.0136811329753219	0.0327347202539532	0.0503264655145077	0.094821702645761	11.0092262995022	12.3945599007857	18.5389178026235	18.5389388010226	2.09983991226181e-05	6.14437890023692	7.52971250152041	0.00861345580233319	1.98133835755289	9.7834949888038	0.143021894322374	18.030561549458	0.05075	0.1795	0.29025	0.4395	0.405629854590882	0.382279832604815	0.402365125638084	0.383832177052269	0.341525809755236	0.400683420624345	0.0555568725789235	0.164708483422206	0.143843662495394	0.0482898290824932	0.273901620141424	0.0511666666666667	0.190666666666667	0.319666666666667	0.443333333333333	0.404343386678041	0.396714953573073
244	0.594889084070968	0.225628124968162	0.497284085864393	0.524801067330656	0.425424695910131	0.958899477112937	0.424423290067932	0.882139586548489	0.931935761380737	0.439117775213664	0.126659463286858	0.401447526300184	0.600504815837493	0.198221253051772	0.200463352320013	0.211226944995279	2.78231624603359	12.9651274073185	13.3743200200188	14.0096013040602	0.635281284041412	1.04447389674169	11.2272850580266	0.0219802743440596	0.00729479976689618	0.598586693366087	2.33297673619018	15.7119809564921	0.0515	0.1775	0.3185	0.455	0.344881957045885	0.366050961073231	0.31416807023795	0.400656446722339	0.439191873714194	0.395103525887519	0.0139540059325657	-0.00408037840722872	-0.0457326570499398	0.0799143164821891	-0.0462111802881354	0.0508333333333333	0.178166666666667	0.311166666666667	0.4395	0.425515059932971	0.466906386298528
245	0.51722950392131	0.772336469260106	0.857277837696	0.875482255562243	0.495854184484993	0.769500694068388	0.886947803239547	0.420361563037444	0.188125557812331	0.713333995984768	0.857034072326217	0.917862344551697	0.459119563287552	0.587894417932711	0.693861694360106	0.881977515755592	3.24789807481284	6.49241777419957	8.57495873901644	9.03875699101627	0.463798251999833	2.5463392168167	5.79085891620343	0.64930418053882	1.73223626365325	0.134969632692446	0.0324543612186972	8.14441614263685	0.0505	0.19775	0.3225	0.461	0.413777061302691	0.320452783176754	0.366274954889898	0.391680293566375	0.354998064382855	0.391642663921867	-0.0516961403376163	-0.0131860119576554	-0.0502257558210933	-0.00322857593238661	-0.0380450387875891	0.0541666666666667	0.187166666666667	0.319	0.462833333333333	0.417043811691285	0.394554756317107
246	0.367318629545313	0.300944007311757	0.452344704438516	0.431959863893522	0.252759811190504	0.622548052561128	0.445291199797427	0.985357182904082	0.0682413074381964	0.32054942910555	0.333494094877917	0.100587800147377	0.367299000995031	0.0360317047895846	0.0740186857688958	0.0188817697261751	4.29685860221798	11.7671292641171	13.9646940022358	15.2726789756562	1.30798497342039	3.50554971153906	10.9758203734382	0.000336835543748748	3.32482425535636	0.986703400711122	0.935282218983048	22.2833033206868	0.05225	0.1735	0.30975	0.4515	0.311100362964495	0.348412785569105	0.450455661135507	0.394597253304623	0.377402307895479	0.389343691513832	-0.139334620441444	-0.0892850846638252	0.128051760394253	0.0624177095638268	-0.0286912361994251	0.0521666666666667	0.187833333333333	0.319166666666667	0.461333333333333	0.421733630993395	0.404034526495894
247	0.0640129766273598	0.228841745344536	0.407538213831554	0.18719649456258	0.0248202495489744	0.243370967714678	0.466221724247099	0.359866434922225	0.219639247766508	0.526369019532628	0.0111762450684855	0.530200374517034	0.0790614768407741	0.161856016802364	0.1747103762784	0.20270875137948	8.88599959774729	12.9083425361823	14.5788080677667	19.6151919124241	5.03638384465739	6.70684937624173	10.7291923146768	0.838359296047656	1.5067266695969	0.401396318586194	6.43707618437111	13.9384750277288	0.046	0.19125	0.33375	0.46125	0.415361708061215	0.518741141290687	0.424991186741091	0.401583651074247	0.451631713365999	0.422975977694007	0.210225139779586	0.130132806328668	0.0582491287875082	0.0746072252062567	-0.0509316919585331	0.05	0.1815	0.327666666666667	0.4355	0.372836505955591	0.43974242007869
248	0.728370466095085	0.790388961178613	0.655546957399743	0.723469071084301	0.891044017020783	0.402064507659032	0.588352659819138	0.35686868789468	0.865508096341236	0.826578000205783	0.345082647665108	0.392233781347086	1	1	0.990883890839453	1	2.04017026915972	6.28942687129893	11.3851833425942	11.4039477595579	0.0187644169636769	5.11452088825899	9.36377749039821	0.848882420610153	0.0286851300134003	0.0480015194953012	0.891457488929518	15.8478702434963	0.054	0.1825	0.31725	0.45275	0.377059596614723	0.471092486529386	0.424737501649611	0.408109447862171	0.394235576943722	0.399535460085184	0.240376489546934	0.0828458896950626	0.192986337215213	0.017844753204747	0.223895470165387	0.0498333333333333	0.181166666666667	0.319333333333333	0.443166666666667	0.436346448848133	0.41036987227187
249	0.0487333558630429	0.0350785505717966	0.127652705885608	0.116744765828771	0.207220764425904	0.815647690979087	0.354655938035428	0.446410392603769	0.309977107970459	0.00779505271939937	0.63970357295932	0.015934442244905	0.022091856185928	0.00319128326110077	0.0592644852701818	0.00672594108339674	9.54983023151726	19.4345015000144	20.0795683469769	21.6703060771542	1.59073773017735	2.23580457713979	12.120475845637	0.579749839399483	1.03077331263739	7.07996512834688	0.219130055971618	29.0316278628961	0.05275	0.1865	0.3335	0.44375	0.411588186441527	0.424015009510726	0.403590780511075	0.444918024166732	0.411992491031374	0.417814527969864	0.0499716754102383	0.0307979333311473	0.103602310411846	0.0859475511952034	-0.0213386292074046	0.0493333333333333	0.1785	0.308166666666667	0.4485	0.32144706035838	0.370066748009364
250	0.189373522714253	0.523199111591537	0.0941216399509386	0.0902677679785149	0.233854624647141	0.0181683977661819	0.120725833458967	0.0994013964437967	0.974805274188334	0.77869764782046	0.103104482487591	0.0554428009991845	0.374113931734517	0.322382693401424	0.0717855983788264	0.094159532372875	6.1338396282008	9.09407842640212	21.3027671128439	22.7200289066459	1.41726179380203	13.6259504802438	16.5861892784451	2.7151215868671	0.000997432542135357	0.0789703440459562	2.65685395024593	24.6093033991177	0.05525	0.18425	0.3145	0.46925	0.423121987782379	0.432312149744843	0.428787621361965	0.378483116380907	0.404342419032345	0.400916192816172	0.322554384315516	0.138173183504789	0.195953228178283	0.0115165274043382	0.331073128664432	0.0478333333333333	0.1845	0.317166666666667	0.452666666666667	0.406106029226182	0.367263918551031
251	0.460744122731777	0.261521635058903	0.29403183330602	0.292737802353829	0.288690665344649	0.405424755096087	0.242262398303296	0.307039258368905	0.126177728090693	0.818101340504849	0.651387586575009	0.486547576060558	0.482754607078079	0.466768483478364	1	1	3.61408927608136	12.3626002960227	16.323302841658	17.4490202735033	1.12571743184526	5.08641997748055	13.8349309974219	1.04336885218754	2.33891108279749	0.0528943344725121	0.204155202034599	14.5195192635274	0.04475	0.17075	0.3065	0.44725	0.400414068630825	0.371662093963372	0.524975246050486	0.415185352071814	0.37753670051283	0.412691873782155	0.103561419688226	0.159429504797284	0.196837754485441	-5.09218668343388e-05	0.141241841631116	0.0491666666666667	0.182666666666667	0.308666666666667	0.442666666666667	0.45668573267411	0.436102249890991
252	0.0940287621426054	0.137575244194309	0.21812512091169	0.275177963533152	0.920754253798118	0.713175779959688	0.545570243314144	0.612220488586753	0.0381570538817003	0.243967052196152	0.73652752661386	0.223482043159433	0.232168828525295	0.338135325197466	0.131524114398364	0.150058764464764	7.93392637614306	14.8513722933931	17.7559088291964	17.7658058296001	0.00989700040372554	2.91443353620707	9.83187945345708	0.256954107451747	4.29800743771011	1.35752401792342	0.113202193451798	18.7884249684958	0.0525	0.1735	0.32475	0.45175	0.406562536662067	0.485198657262666	0.40937606606699	0.3939690482325	0.419158661834627	0.383584918534054	0.091304768843556	0.00268368287626192	0.0761477435405488	0.0206590867457055	-0.0637913892691442	0.0548333333333333	0.189833333333333	0.313666666666667	0.448333333333333	0.380957142262335	0.357853178351929
253	0.885952096506152	0.491212783642402	0.508509860474601	0.330519388846377	0.0585722833500731	0.194515929807737	0.154417490103879	0.772016522692374	0.965809994795661	0.661214602601309	0.317075633758806	0.852100098805994	1	0.725364048540313	0.628490076437922	0.632407045231624	1.15190362298017	9.43677908216341	13.2298547408573	16.8072114156239	3.57735667476663	7.37043233346049	15.6553077926437	0.0839482299470546	0.00183731726974656	0.192051531570542	1.00097114290475	9.46286380578629	0.053	0.176	0.316	0.448	0.370305970951226	0.372451424225702	0.342029417229753	0.374919951451296	0.439010174045235	0.408077496206924	-0.0839393133824968	-0.0288528260297019	-0.0115424198080969	0.00364006160110178	-0.0761670235811159	0.0543333333333333	0.176333333333333	0.320166666666667	0.458166666666667	0.374337429519109	0.417929109393669
254	0.490313448223388	0.8093825308794	0.932845496041188	0.771914951448376	0.0552070728492921	0.459516958123069	0.773881417061304	0.0994121624782706	0.536003401407494	0.888332836000784	0.6224007934306	0.582751252633441	0.488744076109641	0.381357482232875	1	0.715727893632596	3.41891922394279	6.06959648767952	7.04800466988672	10.7238252318421	3.67582056195533	4.65422874416254	7.30490600789926	2.71494876613997	0.382997450096809	0.019716113090908	0.242507652919812	13.253157002438	0.054	0.18875	0.316	0.4465	0.469262507179313	0.397610204429559	0.32250781530674	0.413260791456883	0.394584697317727	0.392534464780947	0.0409506387883343	0.0558676255405528	-0.0205051407548793	0.0768625203624273	0.0117106368431524	0.0466666666666667	0.183833333333333	0.317333333333333	0.4515	0.431138672103594	0.382674670753415
255	0.436281240636386	0.753690617180358	0.859746459954822	0.799848878713488	0.182625487835198	0.606499831591288	0.83599057907543	0.341548499867269	0.965971779962491	0.169960358234271	0.340643901790295	0.720369729222045	0.674539090057007	0.551942050689356	0.82312341894498	0.590731803185824	3.78221604863938	6.6971757719366	8.53313176145457	10.3092599043521	1.77612814289751	3.61208413241548	6.52704385571269	0.904610378370762	0.00181995971979632	1.88329291289483	0.908006518720867	11.4462115267502	0.05275	0.1785	0.307	0.44	0.3942418604166	0.384502811206895	0.42452139852577	0.363385853697106	0.444760854382903	0.415408807477553	0.0729982287200363	0.0737483383359782	0.0346364112913918	0.0411393816563167	-0.0683732871246246	0.0485	0.178166666666667	0.32	0.449666666666667	0.410425777042856	0.408727551487486
256	0.555954495394495	0.250587942319314	0.516857188400937	0.567223660590965	0.564715859552176	0.969092045855861	0.490991479751488	0.896588122331707	0.153372450097896	0.258601370385266	0.681625366915384	0.604190488439806	0.655951803682309	0.560487157024331	1	1	3.01119020695478	12.5392042392778	13.1230633874948	13.4546678273982	0.331604439903458	0.915463588120474	10.4434776204434	0.0168928709940701	2.0383845678698	1.27622898781374	0.168301929463269	12.9754987084723	0.05125	0.17625	0.3045	0.4485	0.413748728891181	0.417852939535193	0.372011177339027	0.437093009951714	0.390448948318144	0.406008162058973	0.0811091927384433	0.00617464040521367	0.0123320095369482	0.04427051003218	0.00839458135745004	0.0506666666666667	0.1875	0.315166666666667	0.452666666666667	0.412955415404031	0.413988272003817
257	0.621550349528834	0.261319252700816	0.377780972187066	0.318610103503668	0.157425199683051	0.461577499683789	0.21296221025792	0.568204034549613	0.342490388611205	0.39832366313619	0.927893110897373	0.230840565249135	1	0.122241754458799	0.736344789694405	0.211227517918188	2.62981707152358	12.3658193069641	15.005468536925	17.0042550170256	1.99878648010053	4.63843571006146	14.374437945502	0.32569677994843	0.90108709346714	0.713381055971695	0.00818951725887018	18.6331703807087	0.05325	0.1875	0.3095	0.43925	0.456841234982789	0.39489013656325	0.40556281923365	0.44775761103561	0.369899059542331	0.387796786315326	0.185545275749974	0.0883945445723982	-0.0094717240547239	0.0344552858115189	-0.0612959228973199	0.0506666666666667	0.18	0.3175	0.438333333333333	0.390243909277917	0.421621284968928
258	0.703519752681751	0.438597628942925	0.697720028885494	0.756484572060591	0.758846703682207	0.968508003044834	0.643159187268316	0.849918610122707	0.50603239814975	0.671331315556147	0.297266452718725	0.695430188031323	0.848597113050109	0.434475667259735	0.352677801778926	0.282223352866276	2.17548562859884	10.0216303801863	10.8507369978615	10.9449833105027	0.0942463126411894	0.923352930316469	8.76949768190389	0.0358050693434961	0.44226262787015	0.180048788821296	1.08641699453256	11.7822566358011	0.0485	0.173	0.3105	0.44375	0.451502209606911	0.349599890733539	0.443974382540824	0.383822269748562	0.420660061839699	0.419577370896815	0.0733340486022297	0.13590242766367	0.0517503349242757	0.0906415643855372	0.060532126405076	0.0493333333333333	0.178166666666667	0.3065	0.454333333333333	0.39160414905177	0.415414389149948
259	0.809258838324388	0.870377849475256	0.905171349811438	0.920405102303396	0.527081702785226	0.733118521108734	0.839069467451812	0.825313261143932	0.562425790245766	0.895244476646126	0.271949315122283	0.957341151541124	1	1	0.820541409463538	1	1.59740291126218	5.29835007182555	7.68315297800291	8.083167605364	0.400014627361088	2.78481753353844	6.48576469410182	0.0487157291536278	0.335521474311463	0.0173372681438195	1.2068880369352	7.01109454474724	0.0525	0.18175	0.31575	0.449	0.354022214529318	0.373665370033018	0.377763693007085	0.402951148383235	0.42581139110743	0.389296114458051	0.00965192402370555	0.0703730050651748	-0.0476790414145798	0.0211464479639092	-0.00362514639898799	0.0515	0.186333333333333	0.317	0.460166666666667	0.33578094858291	0.459843198367204
260	0.87844179793	0.958669912949305	0.911581330904231	0.93897489616754	0.825181678708257	0.569075847156265	0.84556432066151	0.706298158549887	0.328864383815604	0.538627626479434	0.901992730763949	0.763831619728305	1	0.221577210184058	0.742561667105534	0.183503682068213	1.19791489098134	3.73093077797967	7.54670348952641	7.59549384212005	0.0487903525936417	3.86456306414038	6.39757895113871	0.142002660150865	0.953364441069425	0.378089229494435	0.0151645500754967	10.8402894912954	0.0485	0.1765	0.3125	0.44725	0.286432342835193	0.430164958892795	0.468455772318631	0.379863091636874	0.443918533221113	0.425410675970487	0.0815817959409587	0.0724188315495116	0.00765731787206109	0.0835486630389627	-0.0321969692259462	0.0501666666666667	0.184166666666667	0.318333333333333	0.4485	0.352515887762996	0.385911356955652
261	0.386709813977356	0.885411353985647	0.806071437947878	0.856877967325213	0.979821955637622	0.507932998078623	0.91931401888159	0.609427115224015	0.303228512901194	0.366486238822424	0.260202782551623	0.88705260698187	0.434516868894403	0.743736785646865	0.671744654218131	0.749727741945684	4.14521426333522	5.08524347503408	9.37843008633354	9.3790697778968	0.000639691563264932	4.29382630286273	5.23385551456158	0.261010005411663	1.05994156542329	0.81554395353669	1.26767776238557	8.81375172219049	0.04775	0.17625	0.31325	0.44925	0.427977195295318	0.39010120287262	0.363088946793112	0.415473017116294	0.389619157616239	0.398630816603085	0.211632848494194	0.0401084092318991	0.0286971449316387	0.0991926116954474	0.121302245174199	0.05	0.184333333333333	0.321833333333333	0.437833333333333	0.436044052800628	0.424908729464446
262	0.170493919533843	0.49636597360566	0.582976381659842	0.623726669143896	0.51109473630665	0.647504495724832	0.851787193317215	0.289428386413541	0.0631816825335672	0.685739268248963	0.332953797114635	0.88824224267966	0.130320917098735	0.281880742727077	0.393141580782915	0.605309055188533	6.41086575394729	9.38100907867192	12.290617147868	12.7224422876243	0.431825139756256	3.34143320895237	6.311576533677	1.12227838855915	3.45183253863979	0.163736703694667	0.937375166471611	8.78993734137072	0.0465	0.18825	0.316	0.456	0.423785604622335	0.402625418938773	0.318089010063831	0.394241804213014	0.384819004921682	0.370295176297408	0.0952206476048256	0.159845968083144	-0.0162100143039852	-0.00614689113320324	0.285590180938656	0.0511666666666667	0.173666666666667	0.312166666666667	0.446166666666667	0.444191875926509	0.351221787197764
263	0.998588614629409	0.996991700840272	0.893984965549309	0.926529476980377	0.884261254877149	0.304102216658638	0.729106006693307	0.784745519526663	0.915815439114458	0.98593444017505	0.960736775265849	0.949915738244164	1	1	1	1	0.108188487793086	1.90892427555809	7.90954665209574	7.93073712849582	0.0211904764000792	6.02181285293773	7.82254864070273	0.0746055166318911	0.0111738065570535	0.000310798499413067	0.00242349757354532	7.2636697234373	0.05375	0.182	0.3115	0.4505	0.42002626253992	0.419018545360609	0.441335887108868	0.407450141786563	0.420058941511015	0.408478995794888	0.0816214722851027	0.150828608801962	0.141623321204731	0.0268537086549455	0.0732696761666771	0.0525	0.182833333333333	0.311666666666667	0.451	0.401726860940652	0.423488120731822
264	0.595364937492153	0.371644314396915	0.475503012711462	0.00477375084810908	1.12340820268049e-05	0.000495462376750595	0.00149142705863	0.206814505654924	0.826207716626994	0.580770888101586	0.436276004787868	0.799548019936396	0.832313360504198	0.80810808275417	1	1	2.77956699035713	10.8208563596781	13.6578111918352	32.94699719442	19.2891860025848	22.1261408347418	30.1674302040628	1.59358625342384	0.0482100496246858	0.304990049186017	0.606057763285207	10.3138385756885	0.04925	0.18675	0.31525	0.45325	0.325886303069748	0.444034889776651	0.433651071850862	0.399811510898445	0.463807580798314	0.443022082781321	-0.026649684806259	0.0198821481748664	0.0523870131372974	0.0954055403765366	0.324039879104912	0.0438333333333333	0.1885	0.3205	0.461166666666667	0.423683671316063	0.362093894030036
265	0.260524071140312	0.0840938874973823	0.204510991153913	0.195217411957036	0.241369921937198	0.724830202832663	0.224762495580254	0.718816976730162	0.536844642011138	0.725127018442099	0.0505640062283173	0.372018841713683	0.282388494945148	0.321415037129334	0.222085441194703	0.343317180307677	5.27184604806098	16.583879042737	18.0500458407187	19.4226210356355	1.37257519491686	2.83874199289858	14.1507749875746	0.129629036745428	0.381419274068321	0.123633104378314	3.82265665565683	16.1520514673865	0.0535	0.18975	0.313	0.4345	0.354070328711844	0.333418842815802	0.297632337708654	0.424649995669113	0.380268759759764	0.423724930623153	-0.0390841190116925	-0.0815693328892574	-0.0479267263066741	0.0564247878526361	-0.0243217061480246	0.0551666666666667	0.184833333333333	0.316333333333333	0.454333333333333	0.429249396993032	0.372499808005269
266	0.722749279394519	0.684594768759238	0.448347455012255	0.521682316661357	0.857037671559993	0.250172304967274	0.365146499646001	0.560045191159433	0.266064374774546	0.673877185310924	0.773984190581853	0.387108358570427	1	1	0.453932413777975	0.663483677638258	2.07074202744116	7.42717384824209	14.0183150315643	14.0507677409041	0.0324527093398501	6.62359389266203	11.980025713463	0.339625983070164	1.23692567553735	0.177100237873674	0.0824650825907156	15.9241829418001	0.04825	0.1725	0.32	0.44925	0.411424268951139	0.420898677844548	0.426114800449285	0.407497107827302	0.402660379388868	0.402803547952261	0.11458064255325	0.160909198850352	0.0618425748746873	0.0539677651314363	0.161450703422912	0.0508333333333333	0.181166666666667	0.316	0.452166666666667	0.447434336126505	0.424780540227253
267	0.203453171155478	0.270163459102396	0.116343325762237	0.0884262939705318	0.125753442356799	0.0604753270231195	0.112100791604546	0.572914894980344	0.0346671858960673	0.362371284785015	0.941097267725361	0.500757464269372	0.137463856063336	0.0209828276220891	0.154734732876258	0.0545556714477421	5.94290183122212	12.2268145159178	20.4582431050003	22.8024017332791	2.34415862827882	10.5755872173613	16.859499902057	0.317829615779829	4.46149293779126	0.82965853832502	0.00545985193093657	14.3287340144017	0.051	0.17175	0.3145	0.44725	0.313462133694086	0.499434308761521	0.432415563036897	0.401192738561413	0.43117869353486	0.390247771705609	0.0179069535297689	0.279353540372081	-0.00119185366607418	0.0935159325222957	-0.0507863888958738	0.0485	0.188333333333333	0.323166666666667	0.448	0.428438153509618	0.421187995720392
268	0.0352462060227123	0.0863409212237244	0.148551685300235	0.185246098910111	0.642357112407167	0.673932698724486	0.591029797041499	0.0115051306815815	0.360069405603494	0.0263603433712993	0.250437233607915	0.150345500942655	0.0730442191178454	0.169551158719346	0.247623772611007	0.402357041954362	10.3282943614395	16.4938650412587	19.4473013245806	19.662973971841	0.215672647260362	3.1691089305823	9.33467961040151	6.38557773917046	0.837651159330562	4.93222581543523	1.32086296816487	20.5929791662715	0.042	0.1755	0.30525	0.442	0.379123374334116	0.374563247893843	0.551973181053988	0.380787120390306	0.415388776632374	0.424636582154066	0.156560932806801	0.0951999425759805	0.241929115817856	0.112053670086655	0.19972284911805	0.053	0.182666666666667	0.326333333333333	0.453666666666667	0.415186751997971	0.374495609454133
269	0.115649336816629	0.303159425774504	0.28367766095624	0.184642502284618	0.0747430161776337	0.15943337251911	0.344001999107733	0.12776501207425	0.179987574211199	0.0368399438535752	0.876076600589104	0.390702987965617	0.157614758576545	0.319042083312789	0.30255708542459	0.445809856760069	7.41207851373474	11.7353435944024	16.5021800643444	19.6778399123577	3.17565984801331	7.94249631795537	12.265761398623	2.31945221863862	1.79772665621203	4.35779575572087	0.024318753494299	15.8706070394359	0.05875	0.1925	0.328	0.44825	0.415058003762997	0.455430447112754	0.406145783577544	0.395100044664764	0.409198588749609	0.392181761193989	0.112613208736339	0.00137111258398171	0.108979582472107	0.0247565492593389	0.0420220989847966	0.0516666666666667	0.181833333333333	0.308166666666667	0.449833333333333	0.377056783237681	0.361214520378019
270	0.442349825292333	0.750495635730589	0.737710303470143	0.794197463115392	0.798438446363432	0.598881836107125	0.826300670479574	0.220844968228392	0.618350895566211	0.254544432313804	0.693160027971206	0.68766787592007	0.90455799063863	1	0.598981090124229	0.849457367452025	3.73989649464784	6.73183441180299	10.3296064916212	10.394819596404	0.0652131047827424	3.66298518460098	6.65492310175614	1.4988722370681	0.248192193925206	1.298188215138	0.155685730105688	11.8855861384848	0.054	0.18325	0.3125	0.44	0.370812513557186	0.346805454654986	0.305569332383501	0.406667551579513	0.40800873447211	0.394288529208594	-0.0246957689709197	-0.0325199896782679	-0.0864516683349519	0.122213558901252	-0.0304935020031703	0.0485	0.179333333333333	0.323333333333333	0.444	0.38026508148514	0.365196360905689
271	0.80202477827307	0.900874233606947	0.980764657958266	0.957143680866478	0.193116356762726	0.825636584306876	0.911343690298862	0.625095882050278	0.675527270566801	0.826720281919519	0.346004883763431	0.961134199534579	1	1	1	1	1.63756765308062	4.85150438595883	5.32448480540188	7.01816645611689	1.69368165071501	2.16666207015805	5.38059880303626	0.238770025187023	0.175204449944431	0.0479215176219441	0.888055167366474	6.87087620295543	0.0485	0.1855	0.31825	0.46275	0.405112248991256	0.402686358922816	0.299616269154184	0.428679764451137	0.357825288479092	0.425363596461887	0.0372171939432191	-0.067573300502714	0.0725258252021382	0.0417536664921222	0.176405512076811	0.0506666666666667	0.188833333333333	0.320333333333333	0.453166666666667	0.359272424555989	0.409534991094068
272	0.0780306489809975	0.0748110792113041	0.211532903700491	0.189025872991901	0.195701477507399	0.762751409346733	0.428933237352195	0.196232721078847	0.434894202164546	0.0335344446737319	0.575985966035058	0.425916200276011	0.207789877459799	0.343847583355496	0.450910860079287	0.651622079895194	8.39829689103499	16.9798481798935	17.8965559910139	19.5707218674361	1.67416587642219	2.59087368754263	11.1724249764011	1.67019273582719	0.609717484185239	4.51828427364671	0.312769000347544	15.3584873405037	0.0455	0.18025	0.305	0.437	0.363247399397555	0.391256075257347	0.404681230309852	0.397309064468824	0.425990678238866	0.405991116871593	-0.0564724705210314	0.0487232374270477	-0.0311586126620672	0.0744140987372671	-0.0842255416910161	0.0511666666666667	0.174166666666667	0.325166666666667	0.442666666666667	0.459631532478548	0.473871014381754
273	0.424150459365714	0.109644575979176	0.0139588281379971	0.0200360564977176	0.662183782365413	0.0275533203664389	0.0112033572508118	0.0860186574805682	0.991508603164958	0.363315649234152	0.830669879163335	0.0346103610854313	0.443995446674604	0.230846484451972	0.202594707632441	0.104743945765127	3.86810227818205	15.6646008937169	28.0624432375189	28.2533249554399	0.190881717921002	12.588724061723	24.3852226772578	2.94734707622911	0.000113264692117809	0.826399749301345	0.045728615947155	26.3386414457316	0.05575	0.17925	0.31475	0.441	0.475482567982253	0.391404025730265	0.494612738078807	0.399579315779839	0.426143519691102	0.408904865421788	0.250308748917033	0.186818179546178	0.247704900064894	0.0884869390817891	0.241905389747003	0.048	0.179333333333333	0.306166666666667	0.438833333333333	0.386504549837529	0.434487798986963
274	0.106798435216089	0.0168881946985804	0.0626211761580085	0.0389632054574827	0.080559453268734	0.514916699431199	0.0749230221221944	0.806393227345508	0.231434602516183	0.374407289558411	0.0444814172478467	0.31728643049561	0.254602074049777	0.48682244615247	0.701630253210922	0.967247068046947	7.61371007124399	21.6680033602461	22.857925286502	25.9115039166863	3.05357863018435	4.24350055644027	18.2977938454424	0.0600650047558702	1.43202278440003	0.788984756174614	4.03819333882893	17.0264374367088	0.04875	0.1825	0.30975	0.44175	0.43542705759265	0.346208835115412	0.476385132330708	0.420489650375834	0.465073834239024	0.415890431288848	0.0492667608347642	0.148148629404281	0.0892260794726643	0.107345271718613	-0.0700900953463188	0.0498333333333333	0.173166666666667	0.318166666666667	0.462166666666667	0.373036154301723	0.435893482688291
275	0.169014590690429	0.592529943892406	0.787881216652357	0.838991837803719	0.832675199151546	0.933469380096139	0.986948231569018	0.324437147852155	0.171783069012838	0.0801814222749857	0.527456153299488	0.576938175277395	0.204526099631879	0.406116059791511	0.141294126618579	0.247478733778057	6.43372264163918	8.3722045335162	9.64171453689778	9.68635030357837	0.0446357666805852	1.31414577006217	3.25262766193919	0.970974956660029	1.86731364005755	3.06122048527322	0.399290009769175	13.3285352652819	0.0465	0.17575	0.30575	0.45325	0.412969090270516	0.40370081548034	0.459183459775922	0.391465152642222	0.414616688386052	0.44665220227543	0.115280990922525	0.0778876807773218	0.0136817863865543	0.0311548198246384	-0.0338251036317984	0.0508333333333333	0.1865	0.322333333333333	0.446833333333333	0.439781132628683	0.409733896663893
276	0.503847201793503	0.770758701055525	0.547939676500813	0.621762597039439	0.891550950762999	0.283746176696327	0.583578688920571	0.148407160717804	0.271799925829614	0.832379226965526	0.875924398205157	0.455112705940188	0.481756280289974	0.603000550669666	0.916002684616869	0.998293377947754	3.33219666629884	6.5099222821591	12.7293151166668	12.747904247939	0.0185891312721651	6.23798196577991	9.41570758164016	2.08854700159509	1.2076404644431	0.044796195352319	0.0243790147433174	14.9487835291025	0.05325	0.18275	0.31	0.44425	0.373830427759784	0.462481176825855	0.374876039157086	0.41909070815565	0.377242226477938	0.386186773110719	0.0849039211438757	-0.0875692167351117	0.119102866931698	0.090137336887527	-0.059424697787451	0.0468333333333333	0.174166666666667	0.312	0.442666666666667	0.38808708678323	0.493088649968199
277	0.342269624437426	0.524370520754295	0.698016681233766	0.744000578322419	0.600893943145693	0.843735359228891	0.829103506639259	0.191224971352796	0.491015929630207	0.275214433658609	0.325185962033557	0.440118228739368	0.528290196627577	0.749486148803676	0.749672845850741	0.889088377302739	4.50234406844538	9.08167254636646	10.8469325972983	11.1205823283235	0.273649731025216	2.03890978195705	6.61823825987813	1.70815464245243	0.474299257431994	1.19057087810143	0.967974062679787	15.1577048879083	0.04875	0.18425	0.32875	0.46	0.415356379661698	0.495773428166804	0.411206197896842	0.413791866119103	0.409517913116952	0.387415713083474	0.161835599552293	0.182771635703037	0.0479367599679646	-0.00608800040776371	0.0194743192793827	0.0546666666666667	0.178833333333333	0.318333333333333	0.45	0.42081237063139	0.391734690562308
278	0.318799564755941	0.404232610497493	0.619225139776172	0.691048150601145	0.968238746935648	0.922326647993067	0.788087793706383	0.797529120738633	0.0890627237111889	0.299384318130751	0.183860847955702	0.298672388729813	0.366285255120203	0.279072438967031	0.962520936360035	0.621148809673222	4.70613726808369	10.4225852615418	11.8390680548255	11.8406534758833	0.00158542105782544	1.41806821434147	7.13451620779961	0.0658159464492201	2.89123330495204	1.07693460999326	1.76613725129209	17.3448192220324	0.053	0.17575	0.309	0.4445	0.502111030970268	0.385633045890429	0.337683854303752	0.405067687022838	0.436630862150976	0.433427204273829	0.0796226227553658	0.082593996686805	-0.0278128318186369	0.0478874018875177	-0.0484665507559487	0.0518333333333333	0.189166666666667	0.318833333333333	0.458	0.440850762798379	0.414653338153446
279	0.712419767637779	0.584300059157005	0.832289550757707	0.741514288001637	0.140305225074568	0.746372129960775	0.619282857413749	0.494269097210768	0.280503108273679	0.325349523192547	0.370072915034924	0.81479549933426	0.995958319487716	0.625323876517213	1	0.960972601731596	2.1269672097842	8.4568950846442	8.98062788648531	11.1552362971197	2.17460841063439	2.6983412124755	9.0282690873355	0.46721954340137	1.16465070910999	0.967319802595739	0.803419643400048	10.0781495146573	0.047	0.1775	0.311	0.43575	0.450300925242445	0.390112294732446	0.340128376035722	0.437827627977161	0.430867447122675	0.435824823806058	0.0756765438626128	0.0367229517694703	0.0251985361112045	0.156110116857729	0.144742075472771	0.05	0.186	0.320333333333333	0.444833333333333	0.398034398470288	0.391858717075536
280	0.15178935959367	0.35673076457854	0.419493375257186	0.440420715436859	0.389175616053899	0.528967408112945	0.673490991759086	0.111837320755288	0.417036424993025	0.487398077013655	0.233409991313672	0.494434386111929	0.303815525649084	0.387848906022815	0.746369182746462	0.777547230705592	6.71411748046376	11.0101115030629	14.4119441012372	15.1534603063628	0.741516205125663	4.14334880329989	8.43934282589908	2.52806450940398	0.658651481633569	0.48226516622708	1.4199599737276	14.4134078350103	0.04175	0.18725	0.31125	0.44975	0.388495838463265	0.304493870334548	0.434103727051296	0.401013154431368	0.422515277239408	0.414647492458927	-0.0323883577703053	0.0470371308898916	0.067662270159366	0.153789535383303	0.0391519837753313	0.0485	0.180833333333333	0.317833333333333	0.437666666666667	0.374941020044505	0.420676187423344
281	0.0958422420349501	0.223067293498437	0.341608801809021	0.326666902089234	0.25053996089318	0.569796244538572	0.62333204197657	0.504467530535683	0.507239726034756	0.0125784004696071	0.87602001048685	0.0881024996040153	0.0682635173648379	0.160253193924247	0.129889391306368	0.204463059214326	7.88606063900079	13.0108234844593	15.5501736900551	16.8704639714997	1.32029028144461	3.85964048704045	8.98440333249891	0.445525473814996	0.439757079508126	6.22746042815379	0.0243411502033268	22.8170374826619	0.0495	0.18725	0.3365	0.44775	0.384824835027886	0.398675372213086	0.41469622525238	0.456705308890964	0.39077238992311	0.405376874427314	0.148875950904713	0.0309376852634304	-0.00546250949565642	0.0762048858161261	0.139006221296519	0.0525	0.182	0.312666666666667	0.446166666666667	0.39845541265334	0.39495936779518
282	0.950829970366641	0.265305039362039	0.224799488636415	0.26176141169203	0.526822706580969	0.33500167711717	0.0989470802670241	0.8315197769649	0.514978068060538	0.833489515441814	0.812057654426002	0.33488527065863	1	1	0.634964414565997	0.88285684589061	0.70403841141524	12.3027562250136	17.6167021834772	18.0172185452975	0.400516361820337	5.71446232028393	17.3131801338823	0.0452637560883886	0.42393901430296	0.0441959259587748	0.0565356970346329	16.736072832226	0.04625	0.17525	0.32	0.45575	0.390478692933196	0.268679879076047	0.473617522054498	0.383235717784196	0.418112226879477	0.389933474502127	0.00389468415056727	0.0971680714631409	-0.0172052962374394	-0.0110531019952111	0.0507446787837887	0.0471666666666667	0.180333333333333	0.318	0.453333333333333	0.422328544885752	0.44563144935699
283	0.0782300310410215	0.154797965135191	0.0239371197556626	0.0306078296307125	0.475077719605374	0.0301784213190588	0.0730688475850095	0.0605076523230941	0.768105736998715	0.130890972694726	0.107999520014802	0.140173046842456	0.264025873430256	0.198799807460763	0.450777269352036	0.549960588257359	8.39197715369664	14.4172018346362	26.2667255300403	26.7768667727141	0.510141242673853	12.3596649380779	18.3848896190175	3.52341501997626	0.0869386313133873	2.28190550173531	2.58325282235091	20.8963728521273	0.0565	0.183	0.3235	0.4625	0.415084364611887	0.267448562782213	0.431975228224872	0.392162084297561	0.379851506646362	0.407641765644625	-0.152359011329142	-0.0498788383876837	0.115991838524886	-0.008575890411721	-0.0443086739577657	0.048	0.185333333333333	0.309166666666667	0.446166666666667	0.437397535725095	0.371735788422969
284	0.591390271525705	0.672017103443828	0.674842950194261	0.528887468082846	0.0934619984151786	0.269330655255896	0.430520196322578	0.89305916841176	0.484438817014704	0.418198679845074	0.341124679920261	0.936256500174665	0.676023779023787	0.930782571389262	0.765452938069573	1	2.8025635990416	7.55702841067978	11.1420440237198	13.9557541144459	2.81371009072609	6.3987257037661	11.1531905154043	0.0180725782643094	0.488854307881411	0.655371695422218	0.906200019098833	7.67205642541138	0.04775	0.1785	0.3095	0.455	0.400917170703387	0.476818154680091	0.462042316555753	0.40772316921059	0.442332262848827	0.392335475186308	0.220009035178279	0.168063772448835	0.0504253417815338	0.00357884737143201	-0.0373895835274714	0.0471666666666667	0.184	0.317166666666667	0.445333333333333	0.363437997627378	0.420406118059702
285	0.0127309617789249	0.0272621835953254	0.0914987198738311	0.0715257322363675	0.135941768858966	0.635635578319686	0.450226300254035	0.212296949043864	0.0431450421640121	0.00165689086333026	0.0518683404944011	0.434100768484123	0.00775929707464279	0.0194585284645467	0.033723050090016	0.0475864494555163	12.7194867655489	20.2174044083949	21.4133769988985	23.636682066397	2.22330506749859	3.4192776580021	10.9171953008481	1.55569310071041	4.08971007949003	9.89543714696447	3.78001032803149	15.2424140906269	0.0525	0.17325	0.30275	0.44125	0.412501874366339	0.351195981079136	0.514236014197663	0.420513232868501	0.429245973607836	0.407369740820886	0.102741736735763	0.246931178543658	0.0481678693330839	0.0955988338273033	0.095418343801342	0.0583333333333333	0.189166666666667	0.332666666666667	0.461	0.372787064233323	0.430554727589013
286	0.9540654383373	0.876154735840705	0.833675221497185	0.845009978957654	0.428839317275985	0.497879614688082	0.630450739558292	0.878396323233428	0.699978800252071	0.587011269590354	0.967333361881138	0.991431243451478	1	1	0.182662445567424	0.279505970995751	0.677573971239326	5.21789975692081	8.95888702289812	9.58485184817982	0.625964825281699	4.36695209125901	8.9072778769405	0.0234097574616499	0.148493916549342	0.295036000710752	0.00167714852614154	5.07954395696362	0.0475	0.19125	0.316	0.46025	0.35573086527972	0.399807996445072	0.317437795706625	0.424747587337005	0.380014623038043	0.393182931418149	-0.0051007106805104	-0.0820961829908726	-0.0881653233269045	0.0104201764243552	-0.0643106126341519	0.0481666666666667	0.188166666666667	0.321166666666667	0.460666666666667	0.381981062043842	0.388326541173688
287	0.500144637634692	0.718682155144473	0.806488138275603	0.854365967042581	0.82132763731766	0.798624733840478	0.868821276798956	0.632562834484745	0.490341869232273	0.202256225460817	0.843961912471449	0.896056368756796	0.739730007530495	1	0.040309142538648	0.0787830876697306	3.3557708011067	7.07145743371802	9.37228861796029	9.42329129444261	0.0510026764823124	2.35183386072458	6.06752049333591	0.228601372430148	0.475776003018836	1.62600701321935	0.0387413754724548	8.62998582879254	0.04675	0.17775	0.32075	0.452	0.388660633021599	0.41740521177495	0.355959858413594	0.434703215687577	0.340407395887847	0.371348191176526	0.157745774149444	-0.0131465288592253	0.000493685019227792	0.0997936634876236	0.0971950202492649	0.0488333333333333	0.183166666666667	0.308666666666667	0.454	0.415039014964714	0.382902291086869
288	0.506862618772002	0.547880669976344	0.40062329886115	0.470733493437109	0.810224039174498	0.316107835500419	0.408693453976112	0.340881846661208	0.794883564825514	0.430893033881086	0.178713396965517	0.267406433196336	0.746526735731742	0.619131491571775	0.291759007418625	0.431406156888401	3.3130793752207	8.8344824240412	14.6764504630992	14.7341162494413	0.0576657863421133	5.89963382540009	11.4210368742206	0.907112024070102	0.0675866588790086	0.620415208146369	1.80829083004392	17.9103807757987	0.0505	0.18925	0.324	0.4615	0.377194288549954	0.370206967498212	0.448394270299695	0.382491298603155	0.408808762211749	0.416815673343987	-0.016423225979794	0.143726322196921	-0.00033704126820961	0.00338255190243595	0.0336096253308881	0.0463333333333333	0.191333333333333	0.3165	0.447833333333333	0.426180069196426	0.400035690865751
289	0.235110892872724	0.595319832996477	0.512040014672943	0.579150514880557	0.734287845268975	0.42123572620289	0.735784963347771	0.143986520214938	0.336943837606773	0.182231047203137	0.570903250196612	0.480137017423854	0.303735249082344	0.511948675273485	0.558115022021157	0.721112206562068	5.55298815661808	8.34353273363377	13.184629520918	13.2998404221798	0.115210901261889	4.95630768854608	7.74685226556176	2.13482897192307	0.922024988378325	1.77933466308605	0.32117352716341	14.6062032644391	0.0535	0.17925	0.31	0.44275	0.385093497104198	0.431112295822316	0.438146039244077	0.385524667592828	0.371797950934893	0.409540604275876	0.165436218610763	0.0420007166951475	0.0755251775814775	0.0927489782331939	0.0398851779086271	0.047	0.186833333333333	0.322666666666667	0.4485	0.376398914241048	0.382226764266753
290	0.993015724603961	0.632945495658857	0.791887333938394	0.844481413694028	0.922991424004182	0.896874256798923	0.589839799213404	0.790944767270779	0.932378088006602	0.825700122289243	0.805622036137648	0.994176859258062	1	1	1	1	0.246227343479404	7.95793926009355	9.58449475599627	9.59383912447811	0.00934436848183395	1.63589986438456	9.3476117809987	0.0702695170393781	0.0072000677955657	0.0484966781150433	0.0605542656394391	4.72988380729197	0.0495	0.1805	0.31125	0.4535	0.303594062704158	0.428025158594601	0.473236740876772	0.402744411847372	0.409487476938999	0.372427851307778	0.028699170994734	0.0757232305460761	0.00266367841235979	0.0384447695106834	-0.010566201092054	0.0483333333333333	0.181166666666667	0.313333333333333	0.451	0.372530323419731	0.367261506515185
291	0.78640003562286	0.432015750097029	0.193188789287059	0.240275671831454	0.715255162111816	0.138358628791799	0.116576072734329	0.495850673740222	0.408728616546506	0.765176126361165	0.78663488437353	0.339108093084684	0.987906577219333	1	0.174692679991188	0.272422908322284	1.72374442365253	10.097104018314	18.3061965308516	18.4392809882556	0.133084457404038	8.34217696994165	16.7155365646031	0.463805809337828	0.682495830425978	0.0892160773328214	0.0732692643341579	16.6677986450212	0.05025	0.185	0.317	0.45075	0.346824290019876	0.490103557959103	0.365949181017555	0.374780612792533	0.411972643462968	0.404120272278788	-0.0147547637856592	0.160640861939686	0.0667065452332309	0.0527268258320788	-0.00196892523191409	0.0533333333333333	0.1785	0.314166666666667	0.4535	0.433201795438455	0.407650406983808
292	0.168526560702685	0.0196224476394423	0.0422269494507229	0.059257283265779	0.798211059234403	0.67843339579103	0.08353252691379	0.789429938607436	0.0632863012081473	0.549733531310602	0.304869660048631	0.0550503187275153	0.372418479128372	0.257531546284166	0.813453052208033	0.589704412345294	6.4413027676419	21.2181909518622	24.2926888368602	24.3580524119243	0.0653635750641115	3.13986146006209	17.9167496442824	0.0713162057604677	3.44909791906684	0.357794752970221	1.05277144722822	24.6360176307375	0.0475	0.1755	0.317	0.45425	0.419106034677984	0.422044513219303	0.373156894738737	0.368050880765925	0.485802012015436	0.426302039884736	0.153605115611438	0.140605598730592	-0.00658655341126153	0.0185206328485004	0.0684096902190131	0.0486666666666667	0.190166666666667	0.311333333333333	0.443833333333333	0.369884181784615	0.383364100511338
293	0.0364168040951433	0.160834004854287	0.235546470762505	0.286377214490212	0.68601695318681	0.655719552569262	0.773282534441039	0.0285094925026186	0.47674165144187	0.094522037977955	0.774022664591404	0.35946077274697	0.0987921346045891	0.217396960837058	0.165795349801133	0.281106952812356	10.2502479068426	14.2745227759442	17.3988292810391	17.5622604684613	0.163431187422248	3.28773769251711	7.31201256161876	4.7969907083143	0.506307599733191	2.79562273463489	0.0824362251132698	16.3456204668253	0.04325	0.18325	0.31125	0.45325	0.363047245710799	0.378955710081651	0.429104405974464	0.455296147473639	0.421117792341318	0.416776312727991	-0.0238359440148196	-0.0259055336930777	0.110362720998626	0.081546939475717	-0.0253597916202306	0.0528333333333333	0.177666666666667	0.327166666666667	0.450333333333333	0.355531066558568	0.409244602202647
294	0.28116217959391	0.450389360857973	0.711408686942149	0.752384186593907	0.566468484276574	0.952754880695828	0.877164860979827	0.438650039702222	0.0990869111029058	0.930342799946382	0.465589581438034	0.706028449565144	0.278786036266692	0.498846730523266	0.183392440653716	0.307873105218087	5.06033903166099	9.88782521127723	10.674337269018	11.0029646018957	0.328627332877659	1.11513939061842	5.94262557023467	0.599811281746042	2.72017886829417	0.00764112857359578	0.532423897906483	11.6402682611206	0.05625	0.1815	0.321	0.45875	0.337541934829772	0.365083328439495	0.433392799824249	0.381283143311643	0.335800163661179	0.376953133017973	-0.0513260259278132	0.0192557587816719	0.122371917871484	-0.00365472533548444	0.105702703818135	0.0526666666666667	0.194666666666667	0.321833333333333	0.451333333333333	0.363421025991856	0.402705267220733
295	0.748106359632491	0.237624541649112	0.370656536434602	0.436191292698323	0.748700116949014	0.782996732963087	0.275415208137988	0.535557945280817	0.698520770725192	0.500320749435172	0.528095343491268	0.633154991899951	1	0.926023991328335	0.287325868153467	0.200109301024281	1.93285932899744	12.7561941704989	15.1102997086564	15.2129262884773	0.102626579820935	2.45673211797839	13.2800669594799	0.383834955828206	0.150015265237016	0.454255993814513	0.398055203802869	12.6001044708618	0.0515	0.18875	0.32325	0.45475	0.443504416447799	0.411802846813075	0.376798431466543	0.348274049154632	0.363566974664765	0.381572835604337	0.00836270635392145	0.0635474241401603	0.126680790607358	-0.0242401518040062	0.143172922106946	0.0543333333333333	0.185666666666667	0.316833333333333	0.461166666666667	0.344565384622468	0.429744466214346
296	0.664766784362399	0.226301540510601	0.238372145622665	0.176836751919219	0.111642906515237	0.226628850123536	0.0943151357006986	0.184457171767768	0.596561784733459	0.456194378873034	0.882622421790797	0.724983943199301	0.806733526017149	0.356563447861732	0.590468050758882	0.608144524333935	2.38816670421511	12.9531770165413	17.3427546713137	19.8735644830376	2.53080981172388	6.92038746649632	17.4853977788225	1.76134234359142	0.280212783627576	0.555215649726961	0.0217992396865156	11.3832450723361	0.04425	0.1795	0.31425	0.453	0.304547395194114	0.431512813913537	0.493900552317159	0.433334971780956	0.416922456309494	0.364444624002891	0.038265501274622	0.10654574223065	-0.000529702918552909	0.123160959580267	1.81335302899672e-05	0.05	0.183666666666667	0.321333333333333	0.4515	0.391580482159313	0.41551313901788
297	0.223282735267933	0.532333155808019	0.218833714226265	0.272784171035526	0.792715862374129	0.116782570025152	0.354906573295767	0.133738332268519	0.941338841944997	0.135091326131459	0.560224895000304	0.300225530044733	0.338646859300832	0.585901084979018	0.661714533481835	0.89160169275377	5.69294617285777	8.99758108743845	17.7409807654185	17.8100370183965	0.0690562529780436	8.81245593095809	12.1170908455388	2.24856545894909	0.00541507868547342	2.23299997281538	0.33931498093807	17.3177727773973	0.049	0.18475	0.31425	0.45425	0.392949457233848	0.441973807348846	0.439064451834355	0.406036597615595	0.402445319160075	0.428570032025312	0.0390808770724735	0.117597499019477	0.159185150146005	0.154915480048646	0.191617595709983	0.0558333333333333	0.185333333333333	0.3285	0.448333333333333	0.395412460172502	0.364314728123403
298	0.0863753153032897	0.211297507667493	0.160951014651482	0.180960787553499	0.41526458129394	0.256894870397681	0.392607913393351	0.117716128483136	0.249339854922534	0.108427634514867	0.505946780134698	0.410283347715274	0.411571735997199	0.727032949633707	0.303219249843103	0.464379736069626	8.14596439080196	13.226214870796	19.1056620947202	19.7693397669209	0.66367767220072	6.54312489612494	11.6233753761189	2.44744777804453	1.32699869917269	2.57699049352232	0.442440699347571	15.5831464832264	0.0445	0.1735	0.319	0.45025	0.395039351521892	0.447293835226604	0.468610822780501	0.413890672732538	0.41026246515726	0.396992522179065	0.0587798446891154	0.000183544559059739	0.176552271191613	0.099214737021433	-0.0257432849464397	0.0513333333333333	0.1825	0.303833333333333	0.4435	0.388379208982469	0.333063935285157
299	0.0267171039725409	0.061086548211864	0.209086820450827	0.261664801020646	0.792096225629842	0.996239850731038	0.796433730459226	0.329091169869293	0.434820670683155	0.00902856684971106	0.565526562334506	0.134341337102936	0.0251555651370028	0.0341555199803699	0.13349028442143	0.124762869332654	10.9864160661018	17.6540940028572	17.9495813919639	18.0190608333214	0.0694794413575437	0.364966830464255	7.03264476721961	0.952470811833791	0.609912730122232	6.81716721092198	0.330225114887071	21.0784547605815	0.0475	0.1865	0.332	0.445	0.39185305786501	0.527260290470983	0.364639299729731	0.42005038520551	0.355128778302832	0.369105809704219	0.232689884441918	0.0032235120790614	0.138433713706751	0.000554382192882506	-0.00541860650209417	0.0518333333333333	0.180333333333333	0.307166666666667	0.450833333333333	0.372343103434993	0.40130945134143
300	0.72980909337383	0.806645724266839	0.782344388687694	0.832900560415287	0.795499870035942	0.59550897995198	0.735070548342156	0.821257774548598	0.346555562614158	0.256066418250939	0.718099605448609	0.818184776727085	1	0.308537359765986	0.15136490122374	0.175551508667534	2.03234780546336	6.10172276834055	9.72014662100264	9.78731853630597	0.0671719153033337	3.68559576796542	7.75497073084262	0.0510432551764097	0.886029448573026	1.28989979354265	0.130320847034454	10.024677393099	0.05	0.17825	0.30725	0.449	0.397627055979284	0.400935829722418	0.364802876541353	0.400722809013522	0.391650169388362	0.397502706472528	0.103020033707266	0.117490698953859	-0.00437982855313324	0.00381146463859908	0.0668387258285156	0.049	0.185666666666667	0.318	0.452666666666667	0.477884593077219	0.371599364926138
301	0.310450105065667	0.3229512633057	0.178199824916392	0.222067898252003	0.693851567880177	0.195180391628704	0.23094764442326	0.777870220119441	0.402472310947288	0.257711725520694	0.146141495345123	0.229847293763158	0.545875952291666	0.856947955254742	0.653849787615361	0.923324163496838	4.78159422620229	11.4581943964149	18.6637419543331	18.818689368396	0.154947414062917	7.3604949719811	14.0370951421937	0.079577917867482	0.700927217756544	1.28100785649985	2.11207022805866	18.6539140065265	0.05025	0.17775	0.32275	0.45525	0.413089806036472	0.449060368880587	0.424622938895068	0.435110342203048	0.413914996334467	0.395685187860883	0.102781658578089	0.23141576254139	0.0416018620973602	0.108298558176176	0.110404263370443	0.049	0.184333333333333	0.312	0.4405	0.341134328165317	0.391907729288489
302	0.055884391612593	0.25374017880575	0.420573738268323	0.483632511447165	0.687407794561857	0.83921171215875	0.913519679839341	0.0525013262057118	0.129918527597011	0.269979165686431	0.230116182288866	0.520355025449088	0.156404057124123	0.251367599952844	0.356813444220327	0.477573993793815	9.21761691725987	12.4877130118984	14.3969810828203	14.5588870201973	0.161905937377014	2.07117400829884	5.34127010293741	3.75972138069437	2.29347776248142	1.21685285596141	1.44014311774481	14.0683066356774	0.044	0.17525	0.30475	0.449	0.352421247706411	0.411586150892037	0.432836952366257	0.390606939374879	0.386414226891566	0.4133985546269	0.095635960917302	-0.0343392946754423	-0.00984489540366131	0.0347075711338128	-0.05907883825174	0.0525	0.187166666666667	0.315166666666667	0.436833333333333	0.40244293318753	0.378833774381694
303	0.830903081846584	0.919109207662295	0.76550391792057	0.820062504525118	0.840719036185296	0.364097820945969	0.666197522515558	0.498429570697267	0.751859766522862	0.993021266284825	0.328994829905408	0.791397200015006	1	0.795116265094077	0.0882943146156019	0.100967199539851	1.47589235532359	4.55061986604414	9.95447923280153	9.99486971366423	0.0403904808626976	5.44424984762009	8.51897735834063	0.458278603718554	0.0999748921512946	7.65040113037685e-05	0.952850330480942	10.4368744024145	0.048	0.1825	0.32075	0.44675	0.445718452232271	0.355911817711511	0.40691421624179	0.407076712500998	0.388426341141977	0.412523912203921	0.0218464955973246	0.156357319597944	0.0575563399200136	0.119748598672545	0.151103063640297	0.051	0.185	0.320666666666667	0.456666666666667	0.414571571695592	0.389059517695327
304	0.336105089091576	0.661336440723512	0.634345804571892	0.667165802761452	0.476994593423425	0.481310506542966	0.748493298379572	0.825417361478759	0.0492716643122557	0.673557249008121	0.749105522074383	0.931488736140771	0.291914730667518	0.326362450773933	0.534820503265917	0.48091537727939	4.55474769706052	7.66690480768011	11.6505215686266	12.1562483054004	0.505726736773795	4.48934349772026	7.60150060833985	0.0486567338825807	3.86607349966289	0.177469203519649	0.102284210903235	7.80163683656424	0.0515	0.17175	0.3145	0.45525	0.378722494195247	0.426386890105677	0.402953651562059	0.384209703519562	0.401460998269351	0.391507579337508	0.0999971355059241	0.0762501762812123	0.00137135456820733	0.00759726528942218	-0.0324618720445126	0.0525	0.187166666666667	0.3185	0.452	0.410254115723122	0.366480564631382
305	0.961735925542223	0.710354102522424	0.427950361137832	0.454611539045454	0.416413768484012	0.167800323636836	0.21454719660371	0.941196768559396	0.907199657322035	0.515351355405693	0.869790902227415	0.624292712496244	1	1	1	1	0.611866849700164	7.15899852298026	14.2953050273427	14.9557191839995	0.660414156656771	7.79672066101921	14.3438523342993	0.00544138804798422	0.0135889046377997	0.42318640864687	0.0268711074131716	12.7151028957781	0.0515	0.18175	0.318	0.4555	0.335546676417136	0.466162156111183	0.268957415971465	0.417111308856793	0.350776817247482	0.400813581084433	0.0133272536345661	-0.0802563633346392	-0.0306277269128184	-0.0242125078769266	-0.0625519492682816	0.0518333333333333	0.180833333333333	0.311833333333333	0.457166666666667	0.371959995915605	0.462671899464725
306	0.192437287217828	0.0511872993682429	0.0410446042763701	0.0581734523567828	0.853525241056813	0.28753841821653	0.0740894353221749	0.97120473939023	0.123434382476825	0.0342238000579737	0.435820054474098	0.0521045257891928	0.199378369894669	0.178329106283176	0.340809759564689	0.477722472196493	6.09123939808342	18.2311575409985	24.3938649279589	24.4279503464204	0.0340854184614727	6.19679280542186	18.336710948337	0.00130301831086399	2.37319262391975	4.48348834360331	0.60726339573921	24.8421057396205	0.054	0.1965	0.33625	0.45625	0.469902726164947	0.288535518088143	0.225212750310006	0.369383129556953	0.333168675033152	0.390168416549484	-0.0370543065299811	-0.107420603999973	-0.108956278818928	-0.00464981313178027	-0.0305685985461036	0.0541666666666667	0.184166666666667	0.316	0.448333333333333	0.415416066208377	0.446711709116192
307	0.915127963487194	0.539566193728807	0.233989265718511	0.0239444688866	0.00139788733167656	0.0021698988644513	0.00514554473308556	0.772167763490189	0.867035556522047	0.887606703443582	0.393963955422173	0.1453432872921	1	0.138330599170787	1	0.293202306379838	0.964515836916689	8.92153378340299	17.4299410717431	27.638521502442	10.2085804306989	18.716987719039	26.6740056655253	0.0838337226441581	0.0280311728092784	0.0199750804331416	0.726672304108433	20.740024433442	0.0545	0.188	0.3085	0.4515	0.457673435937434	0.349907932426796	0.364416633671694	0.390393751142982	0.357541542441598	0.369142791900716	0.00623358083091532	0.151676985622011	-0.0275452968993866	0.0282645272379736	0.253895343942085	0.0531666666666667	0.186666666666667	0.309833333333333	0.460166666666667	0.406444295099818	0.414064452654083
308	0.358579654070422	0.491477168966297	0.678362150068399	0.675002743679684	0.328282508643393	0.75844242526334	0.741134765743247	0.909858872248059	0.0710841422984991	0.218837828708599	0.849920059460433	0.613875040449086	0.389511117780341	0.595535585515206	0.370651207662036	0.533995334779769	4.36724982854503	9.43391208948015	11.0974742095423	12.0531352237231	0.955661014180805	2.61922313424293	7.68588539517805	0.0128179879875461	3.25780677191869	1.51197590171978	0.0358043694941443	12.8500995736185	0.0495	0.18525	0.322	0.43975	0.435905392396095	0.471111562590306	0.332924007944495	0.371020480509851	0.405027164590143	0.387479031893151	0.0310687149406985	0.0398131739068493	0.127782300686036	0.0769387339706841	0.00848285626808966	0.049	0.171166666666667	0.310333333333333	0.437833333333333	0.392638626749655	0.388446107515752
309	0.200953227354932	0.664677139727515	0.572937331862943	0.475502710191284	0.133339709854558	0.217935779536744	0.650187843883365	0.439951879591323	0.352212272126391	0.053489333737768	0.818400044585101	0.808244083055937	0.224758585409357	0.44707757901519	0.145879927834192	0.204652877171716	5.97592779367551	7.63257010613597	12.4159408286432	14.6691258247592	2.25318499611603	7.03655571862328	8.69319803108374	0.596407865542005	0.865470691524024	3.72856485088596	0.0527176740506548	10.1803580646241	0.05125	0.1785	0.31225	0.455	0.364636459055917	0.368747150560751	0.409250073918859	0.393140807905791	0.408937476556799	0.400623011080627	0.0668684715685178	0.0294399202223067	-0.0374228414710351	0.0728767188580306	-0.0851868715589024	0.0478333333333333	0.185833333333333	0.330666666666667	0.452666666666667	0.396574171551888	0.338887077567404
310	0.206111046649782	0.0234795671752349	0.0190521210982929	0.0255247705101433	0.537188048125159	0.240609900858211	0.0284766101482911	0.253080448962597	0.967143989963039	0.638559265116263	0.0339984580972804	0.0705568707858822	0.218555407934148	0.347735663385722	0.361412188042571	0.452544426466826	5.9081818211198	20.6747092887672	27.0351339096233	27.4159102436606	0.380776334037364	6.74120095489343	21.5077284225408	1.306218558198	0.00169666113288258	0.220631372039861	4.49478150866707	23.6895301567778	0.0545	0.1955	0.33	0.47625	0.35567115575744	0.376971421408467	0.413195901338807	0.352985559593021	0.350552207184593	0.378034357797564	-0.0269086883151312	-0.0455689797963612	0.0191895876892374	-0.0466739279460795	0.0975288801814084	0.0493333333333333	0.195166666666667	0.3255	0.454666666666667	0.475288950375647	0.433999045730288
311	0.168207152013474	0.119714175706301	0.190144722281396	0.114422069333005	0.0661185601343811	0.269137724758392	0.168843769233092	0.363351097400653	0.300130715900075	0.833213784971505	0.0634851522410445	0.301895237273707	0.257510466424706	0.498704516548956	0.748711178830811	1	6.44627459820185	15.3529437345132	18.377023861176	21.7538676232798	3.37684376210382	6.40092388876656	15.3075930250779	0.826277653725811	1.0736132777165	0.0443446029494226	3.44391342646486	17.2887977958307	0.0555	0.178	0.318	0.437	0.435567281512117	0.451811974433243	0.327938901242851	0.411012123609486	0.423725332078014	0.386993046399064	0.101993777935981	0.0651405732516913	0.0582140528768399	0.0109325192138239	0.203571878038383	0.0513333333333333	0.186166666666667	0.316	0.455833333333333	0.389630080110625	0.430380691960925
312	0.775693884815283	0.481180231093579	0.325385177393529	0.380531037799922	0.641157346447414	0.26254207080779	0.21997191216577	0.836351912296816	0.295733496825071	0.819152847327393	0.420904009666028	0.522011716435131	1	1	1	1	1.78243761661724	9.54604672642017	15.805672869421	16.0229045975357	0.217231728114712	6.4768578711155	14.2404669809184	0.0426678743783668	1.09333483445698	0.0522738288709661	0.647789755666963	14.046416823039	0.04925	0.18725	0.3155	0.4505	0.394173127980486	0.428967561728628	0.427257158678812	0.405094749831101	0.375577105943706	0.355423689730709	0.177038703751585	0.0692042651238312	-0.0469096273952325	0.0205269480401004	-0.0388433029384339	0.0501666666666667	0.179	0.313333333333333	0.442333333333333	0.393009915881928	0.438746449553368
313	0.743941992456888	0.430238592817228	0.706622952165772	0.534519618573126	0.0761373416432405	0.583852124106258	0.369216708390752	0.172432538022201	0.882765511983434	0.908867174964644	0.767608458520162	0.765637556285629	0.782000988469807	1	1	1	1.95550829020067	10.1175835945396	10.7362141493359	13.8816995968809	3.14548544754507	3.76411600234132	11.9261913066803	1.86166691133712	0.0217457362614368	0.0131028181749571	0.0873229534154234	10.814389697262	0.04425	0.1835	0.31225	0.447	0.404928761633031	0.41674276855174	0.387017426599692	0.38788743001514	0.361923840695218	0.416544246411022	0.0585146395658805	-0.0208462796104887	0.177906162665724	0.0100003855403775	0.153577032425811	0.0501666666666667	0.184666666666667	0.313333333333333	0.45	0.384702204463179	0.36619383204319
314	0.38504361775446	0.385694495820589	0.451745614746474	0.524264420615839	0.833922553642315	0.643151135433763	0.543143017251828	0.677421061412884	0.161483124759991	0.603500704381239	0.312774406489445	0.662951863263336	0.755067122454434	1	1	1	4.15801044752152	10.6467341776006	13.9727174908767	14.0166804438777	0.0439629530010279	3.36994626627711	9.85866999635618	0.1730434270562	1.96028235098129	0.269748240936678	1.01892386902909	12.2115371727089	0.05	0.194	0.31575	0.44425	0.441685979654468	0.386190425183841	0.352239869579225	0.431222148710229	0.431889442057726	0.393089899397751	0.14125480779184	0.0955092978535773	0.0342021429558763	0.0601187246766304	0.182267392007726	0.0481666666666667	0.182833333333333	0.310833333333333	0.4545	0.373309341026443	0.362354682335899
315	0.555189944851248	0.452442707145884	0.341207526824204	0.359460336713489	0.374334644940636	0.26219250536877	0.272313822249552	0.481936611520579	0.163490843116191	0.895720130556599	0.889137647535513	0.824446412764866	0.473386943866806	0.492598030337414	0.821882775756992	0.635798669443481	3.01576916595513	9.86470155962161	15.5564024968407	16.3456272537805	0.789224756939802	6.48092569415894	13.3298580878254	0.494477843634741	1.9416375374185	0.0171792794099019	0.0194310985716584	9.92475060356245	0.053	0.17375	0.32125	0.45325	0.326350923529403	0.38149543379546	0.508248319368494	0.419151329638753	0.42365730961885	0.373737903995546	-0.0242173231427184	0.141774386601613	-0.00669003718096656	-0.000558064849649607	-0.0710577994957384	0.0498333333333333	0.184666666666667	0.3225	0.454666666666667	0.401110830190103	0.461925307208759
316	0.370910639748254	0.157068054158936	0.138566108001905	0.136197950696008	0.257869013005832	0.247442066249187	0.115444323999384	0.833181346208608	0.9232485501449	0.389013983349653	0.0471160040440756	0.654477867933748	0.273941385248434	0.150935359868331	0.230431436809044	0.181584458559042	4.26830620777764	14.3630119229565	19.7396367760157	21.0197982558821	1.28016147986636	6.65678633292555	16.7514920481044	0.0443621114386588	0.00928187919635093	0.742021827871213	3.94124112322424	12.3224294904088	0.04725	0.17625	0.3105	0.441	0.434770278398002	0.363087730755029	0.394237431314116	0.41574703979952	0.423989162318996	0.458447152565255	0.0145206850282864	0.150956156832447	0.232817988149416	0.112746707442759	0.445036098829926	0.0481666666666667	0.177	0.318666666666667	0.461166666666667	0.407170200977367	0.410878698402184
317	0.910550192930619	0.108074917490952	0.147851546472822	0.18584689552589	0.670562357484171	0.559126698411895	0.0676100156762664	0.512821816944178	0.858000639578241	0.784982216429929	0.610996185205525	0.673764640109016	1	0.0847597874018549	0.978796856583476	0.161355553582228	0.995019899695762	15.7153831432806	19.4672690596999	19.6482140826993	0.180945022999367	3.93283093941864	18.6531941830035	0.428305032764456	0.0320123112014699	0.0744374021051044	0.258726839554583	12.0694518855227	0.05175	0.18375	0.31475	0.4485	0.289792970243153	0.372565231225	0.430615044327504	0.420232209269244	0.368458946847791	0.389351439525518	-0.0426131741254517	-0.0678048570627209	-0.0411202321009859	-0.00463475528478923	-0.0718745055260277	0.0488333333333333	0.185166666666667	0.312166666666667	0.453666666666667	0.434545793453384	0.414487500678848
318	0.787066618107792	0.0661970596326886	0.155330454826047	0.192844582583767	0.6381692501009	0.836496443226842	0.0873470610649509	0.839335399636228	0.61332266023849	0.42292012219495	0.267397944361267	0.0875649207773163	0.958200769797607	0.360243200185242	0.76373950740734	0.548213749894631	1.72008163870487	17.3885200485238	19.257803536042	19.4789480321415	0.221144496099441	2.0904279836177	17.7588663934366	0.0411049898034435	0.255364762961108	0.642186552584462	1.23004676101118	22.8414386959481	0.05125	0.1865	0.31675	0.45075	0.376377567004005	0.414555806864972	0.289509565805634	0.409455787024719	0.438656628702814	0.419443568938949	-0.00967219793487433	-0.0627574679812759	0.00646257277203082	0.128094271676219	-0.00322043728777204	0.0521666666666667	0.1825	0.309166666666667	0.4395	0.441138729025334	0.384917798580501
319	0.431748460790985	0.543304121432684	0.514340436025427	0.357151920419628	0.0724590807695574	0.186076544991895	0.322528502630586	0.0739735555337844	0.480022779701136	0.460461854820882	0.416948477424388	0.568078334990307	0.380078602196048	0.659261525461126	0.943745439905781	1	3.81410289111955	8.88235178625473	13.1552081222617	16.3816246780989	3.2264165558372	7.49927289184416	12.5675217869793	3.19257166348871	0.498811556903092	0.544771759243304	0.658900214950336	13.4435610601693	0.055	0.194	0.319	0.45875	0.419128851787437	0.479374463412491	0.344964794593027	0.403919771193957	0.383353645888967	0.426632812435444	0.111190516240308	-0.0354033290619447	0.032601408335074	5.92410129030127e-06	-0.0841004795430815	0.047	0.188333333333333	0.312	0.4505	0.388352481882309	0.39695694654824
320	0.244027247434841	0.0619293615619367	0.201269154550681	0.143918283857222	0.102874709989409	0.673225358465635	0.16783184885718	0.222203977485205	0.314311520891323	0.129490994388753	0.675249183806495	0.137407982765896	0.439432536754998	0.22031495685079	1	0.502127870315078	5.45148240550043	17.6089533649356	18.1222585449577	20.7826608776377	2.66040233267995	3.17370751270209	15.3311784721373	1.490080453274	1.01247129263174	2.29859607753133	0.17552310433166	20.9819198397577	0.051	0.1725	0.304	0.44275	0.318763038610555	0.464732951999026	0.401826802166986	0.375314958241054	0.453859177126683	0.396415526526862	-0.0342273349476769	-0.00326637147296582	0.13127719837237	0.0843151042829234	0.266270036398149	0.0456666666666667	0.180333333333333	0.318333333333333	0.447	0.430069504365211	0.357525798842662
321	0.489272597237009	0.498537214061276	0.721188245763211	0.760945812781219	0.563077599633489	0.910288550542755	0.76105539227235	0.643799669027512	0.275559420185837	0.203980423299427	0.895544301429884	0.924695586434004	0.760641128091165	1	1	1	3.42565321081929	9.35757982630457	10.5471349390427	10.8815384061381	0.334403467095399	1.52395857983356	7.45588519531884	0.213807091955005	1.1888610313581	1.61364328853051	0.017237595457118	7.97714824447853	0.05025	0.191	0.32525	0.4495	0.471116590140049	0.483869189433498	0.35835258165494	0.381196452687651	0.360419097621566	0.407985838916787	0.130236554580227	0.0855780364686747	0.127168002531063	0.0419070693856577	0.0253655648964094	0.0523333333333333	0.182333333333333	0.313166666666667	0.450833333333333	0.427452786470667	0.378670028931646
322	0.746297772971934	0.419314022194966	0.762042160125267	0.5136320879694	0.0415020950130289	0.562028332070268	0.347728334869926	0.46265218287579	0.423702361115542	0.731893607477056	0.748215260415192	0.871871652413153	0.931713215307068	1	0.865840041658596	0.97661110555523	1.94269669672212	10.2444623397605	10.0019325193061	14.1573274306429	4.15539491133677	3.91286509088241	12.2146307339208	0.539470664917189	0.640023296991785	0.117380037074327	0.103036874746977	9.10671816667137	0.0485	0.169	0.31725	0.43525	0.435533937937058	0.396031971341479	0.242419616861226	0.41066129458324	0.353025182677841	0.376286391660151	0.100763925949275	-0.0690454160870222	-0.0158069929715913	0.0631468094247929	-0.0775033165699065	0.0453333333333333	0.175166666666667	0.314	0.4385	0.438389939015848	0.394400478727737
323	0.834071065894218	0.546175247618924	0.379682792322279	0.432660061326384	0.593376355941652	0.268301582812617	0.243979596392837	0.315608859849684	0.915179906086002	0.861152834058376	0.622772279382168	0.378409385046071	1	1	1	1	1.45790454055532	8.85230769681948	14.9776709247817	15.262773174858	0.285102250076307	6.41046547803853	13.8048686343027	1.00705726910974	0.0113437935979164	0.0305924033582414	0.241990323780556	16.0549452631201	0.05125	0.1785	0.32	0.452	0.400260979317895	0.375899481461854	0.412496276990617	0.402698770785749	0.409616930442767	0.412634349685772	0.1430882826656	-0.00777337402478057	0.085738899064361	0.0107950210728881	0.213887686772179	0.0468333333333333	0.179333333333333	0.321666666666667	0.457	0.418925919818105	0.459640895766848
324	0.337417158338561	0.610784603951799	0.846928817878636	0.889391788560121	0.887170555503953	0.98881579536145	0.962924811135887	0.268515968263461	0.371257444856026	0.308107183086973	0.675867099964185	0.700809308356784	0.586299551850342	0.889945009697056	0.601891206958444	0.678326744148736	4.54352956857474	8.18486952351668	8.74666428935598	8.76679574575974	0.0201314564037602	0.581926222243055	4.223266177185	1.22431255771062	0.799451392207629	1.03877226279474	0.174815507674793	11.7103294770975	0.05625	0.1755	0.3205	0.45275	0.342362908978596	0.411325967331957	0.41525538284778	0.413001910562618	0.419522546667674	0.40277270379689	0.0808327793494826	-0.0258662163259564	-0.0150180579972378	0.0747250189338685	-0.0131195066763398	0.0511666666666667	0.1825	0.310833333333333	0.457	0.414278542386671	0.352476869153669
325	0.416344089657714	0.80636271696766	0.854215609724276	0.895870867124642	0.931013360007814	0.772148320986269	0.944413751132699	0.124127637063379	0.4121950826576	0.498822224433713	0.773605309638465	0.799816020073323	0.536011398211026	0.788262828141817	1	0.874780881024253	3.92432589954115	6.1050356766209	8.62636320184538	8.63385755648051	0.00749435463512782	2.52882187985961	4.70953165693936	2.36445021614418	0.672460486142882	0.457441288554037	0.0827495547309809	10.3097601022488	0.05225	0.1885	0.31225	0.44125	0.463450319699413	0.429511800474173	0.357772133597703	0.406046733206095	0.385237219658594	0.393880509524182	0.0771398904625702	0.092334555436411	-0.0173377991788767	0.0457347436908809	-0.0559756673742504	0.0455	0.182	0.318666666666667	0.444166666666667	0.404426116809204	0.392485967745279
326	0.660519376301224	0.735679683161693	0.503888430486013	0.295645554509283	0.0426659510329735	0.0620883446603409	0.183133064477786	0.560061220338497	0.170966320383818	0.494845614068701	0.87605105239042	0.109015821886927	0.7457560120926	0.744683381814129	0.583439718946141	0.600732645894811	2.41166978657566	6.8911486560537	13.2892049764341	17.3977937190793	4.10858874264522	10.5066450630256	14.9861239325037	0.339598234626465	1.87444968579075	0.465973042631958	0.024328863417395	21.9539978130273	0.0545	0.19	0.3235	0.44725	0.428020904662111	0.430405615538487	0.443962309703726	0.43010106638627	0.376330754272351	0.361078868314569	0.0915130534425409	0.0194160620176323	0.203486713782642	0.0248373502529245	-0.0432316048409419	0.0518333333333333	0.179166666666667	0.317	0.448833333333333	0.4045900999968	0.411517901766018
327	0.639484195257566	0.343275968031155	0.369410386212752	0.358662648220933	0.26754331495306	0.395146275564286	0.242586789402718	0.650110159397788	0.857997366319963	0.217020712163174	0.33285553816084	0.857814055648138	0.751335215197241	1	0.158917890854047	0.263336077714976	2.52881144615822	11.1851544091187	15.1287518702957	16.3580513545967	1.22929948430101	5.17289694547799	13.8292399084385	0.205761270036419	0.0320138029146619	1.52396329658586	0.937756278570305	9.36249409895268	0.048	0.18525	0.305	0.4445	0.418277617705892	0.377999522886395	0.456209207688749	0.374754151084241	0.441225075415585	0.402399626170305	0.108308478564853	0.0618750080971685	-0.00498248425894243	0.0539071076549533	-0.00853381387516434	0.05	0.183833333333333	0.316666666666667	0.454333333333333	0.362875270105335	0.424379415453749
328	0.986012752439075	0.600611148271622	0.606397255787664	0.538773401454476	0.176475094769602	0.353939946543916	0.263648645165038	0.970554461412622	0.983391838973577	0.986092531365397	0.577525712718466	0.43975026448651	1	0.980990337315321	1	1	0.354728428217641	8.28919900827896	11.9988236641948	13.8258845419186	1.82706087772385	5.53668553363968	13.471156113701	0.00136256150426561	0.00043333692883607	0.000303850560158025	0.3102517986772	15.1628699991479	0.0515	0.19	0.325	0.457	0.406688160791432	0.352755791429305	0.347400877152788	0.368425447727047	0.353019439910814	0.386603016391872	-0.0896828713120947	-0.0749984957757387	0.118590252855829	0.0258252733632236	-0.0425157876780916	0.0516666666666667	0.189833333333333	0.325166666666667	0.462666666666667	0.307192658621409	0.392920371531618
329	0.287133835683886	0.40524681438888	0.289164484726014	0.354728827350737	0.91027419517933	0.305338140573633	0.408940836627844	1	0.336340477154907	0.0486956457771658	0.175806355814121	0.315265288687957	0.202957426274307	0.285466115292154	0.602793948504892	0.686792839970628	5.00159540645836	10.4104927786175	16.4068551813398	16.4195548241987	0.0126996428589337	6.00906204558123	11.4179594177403	0	0.924330539655784	3.88581420289847	1.83272215843681	17.0604209276859	0.05	0.18675	0.3235	0.45825	0.422071869812807	0.36437967199242	0.390871255750683	0.378645658354496	0.441531624178545	0.372354024392406	0.0176616676146755	0.0143363853949256	-0.0125526713083467	0.125174266677991	-0.0271614121107756	0.05	0.179166666666667	0.304833333333333	0.4445	0.378661721305926	0.333478768961501
330	0.48737200985611	0.451781595281176	0.737981543581956	0.736456906365617	0.342937631618521	0.92935464712624	0.732207815133245	0.230378306724351	0.880929994074434	0.41554248978289	0.475003218214182	0.881800602544298	0.858717030685198	1	0.792093622866651	1	3.43797384615755	9.87214109707566	10.3260048329394	11.2254235151995	0.899418682260148	1.35328241812385	7.78744966904196	1.43852419744053	0.0224371599524602	0.662887228534601	0.51031340202826	8.91732137128335	0.04875	0.1775	0.32375	0.44325	0.364040327863448	0.491918215666189	0.438114902001872	0.448089698411033	0.385270216800856	0.384185912112712	0.144023912154517	0.136730294613739	0.0557382369362148	0.0554937028617549	0.020641405842739	0.0541666666666667	0.176333333333333	0.316	0.4505	0.417240243185772	0.379219416854163
331	0.237586788841126	0.44165102561529	0.410323527186646	0.443142392158613	0.448038309092619	0.400398550946742	0.567521330834662	0.79841592793936	0.109465514285203	0.230776931070322	0.0510243136363318	0.537908913036893	0.236895569050451	0.449333281672116	0.593986572915382	0.854353084728342	5.52447133821988	9.98681260586454	14.5397163719972	15.1153261556829	0.57560978368565	5.12851354981831	9.59085481746297	0.0652279977975923	2.56192076429033	1.43606648326022	3.80747503499515	13.8372200099033	0.0535	0.19425	0.32675	0.4655	0.396858373992405	0.444753671146068	0.457979453911552	0.437962330592011	0.453400135567078	0.410241455044012	0.148989054332085	0.24765126594125	0.106565047449361	0.0280937121042658	0.144506035855793	0.0523333333333333	0.1815	0.315333333333333	0.445666666666667	0.326872612758174	0.432504994071013
332	0.782416895677364	0.459161561300674	0.648577975424698	0.708545589987153	0.714517471627169	0.87384376012894	0.542953125504552	0.391228343649807	0.958121384419091	0.36761989056561	0.495350602734492	0.627265171349485	1	0.450202039069271	1	0.952716798556991	1.74560945414851	9.78938617776294	11.4725701406278	11.6063766907682	0.133806550140434	1.81699051300529	9.86076723661972	0.735120841201024	0.00275742440135218	0.81169400689032	0.464883198967073	12.6765513280779	0.05025	0.18575	0.32525	0.44875	0.382897087491214	0.417502020916602	0.341176943376944	0.423532218953823	0.384738806038869	0.368363775702896	0.0494181851811288	0.0792674722990553	-0.00395444321284722	0.0196318539867508	0.0743152842856748	0.0465	0.185333333333333	0.316666666666667	0.441833333333333	0.445646494852359	0.333862119497447
333	0.224233868570838	0.493773291525581	0.597091828921641	0.649623707453855	0.602597812538924	0.703569372399935	0.822496292074854	0.48984767803963	0.405938491920395	0.28547349742129	0.187080923525015	0.710614123253498	0.246784170390185	0.484360375822313	0.702498746620241	0.954054118665204	5.6814550471463	9.40903907360189	12.1147006711253	12.3857962221227	0.271095550997416	2.97675714852085	6.70434117497643	0.476860840689824	0.690664381287206	1.14084664890834	1.74045706881043	11.5784736776711	0.04875	0.18825	0.325	0.45075	0.36193567101856	0.414997313324968	0.486478742015945	0.42942790820144	0.463247393971769	0.418769210772864	0.0593704167511276	0.107174209808985	0.189179055803351	0.123347346762127	-0.00400254074422874	0.0518333333333333	0.181666666666667	0.314833333333333	0.464166666666667	0.406683711514513	0.361766382514153
334	0.3303166546874	0.607186697485813	0.427030068235616	0.481626261968518	0.59795888505748	0.272368564085555	0.532064228840433	0.741712135964698	0.19739382614072	0.359711279335299	0.440603631162727	0.192296335229978	0.739141835360885	0.409971723570827	0.922237714184419	0.755432360928401	4.60466517763416	8.22174878213991	14.3079440845977	14.58602945858	0.278085373982321	6.3642806764401	9.98136428094585	0.108627512737257	1.66155259346851	0.838900983526401	0.594709785560553	19.4920377787419	0.04575	0.18425	0.308	0.4555	0.403813948753383	0.384062578516117	0.337653504797613	0.380399088690325	0.39695811214176	0.39328719591665	-0.0382504443564229	-0.0408916886166689	0.136464993557167	0.0498788827969859	0.209208863585866	0.0471666666666667	0.174166666666667	0.316666666666667	0.447666666666667	0.328231159123878	0.431167619774102
335	0.602375806212966	0.490261541794636	0.472097894051612	0.509702251051105	0.476459051054759	0.445558210578147	0.404742016609008	0.352177494447872	0.256441627870155	0.306821248322158	0.88907403909126	0.883455555185554	0.806412479002863	1	1	1	2.73918245692039	9.44709952885751	13.7025555521614	14.2095127173961	0.50695716523478	4.76241318853863	11.4703302604757	0.865595711823516	1.28786580793894	1.04430976648837	0.0194535477585305	8.88495414302022	0.0485	0.1895	0.31725	0.45175	0.402176292729261	0.388465343243427	0.445263883318684	0.402923107253718	0.408046492134602	0.38338572691363	-0.108338711953073	0.0963479292763084	0.117395367745698	0.0128427753931952	-0.0138968855111312	0.0526666666666667	0.198666666666667	0.327	0.450333333333333	0.372090811300175	0.360510287641362
336	0.439198807399098	0.501956876779226	0.533782918284789	0.55686318937394	0.409064123476232	0.511409571227371	0.545952046342767	0.25550532697505	0.249683583249779	0.91611680485472	0.371174327111	0.558853472814179	0.670642729021823	0.773869581145827	0.402618311692693	0.473415234217935	3.76181791892304	9.32075952337618	12.9079669174826	13.5894860011394	0.681519083656895	4.26872647776327	9.82766808221641	1.29294829825221	1.32507326844643	0.0110936533128552	0.799729265165297	13.5635590170099	0.05325	0.18775	0.316	0.44625	0.474009342268833	0.430291619626835	0.414996778809275	0.380944534100265	0.403655020762116	0.387095522304779	0.151096837246534	0.0693588126358896	0.120968234008991	0.0799361818906577	0.124207526875374	0.0481666666666667	0.178666666666667	0.317	0.455333333333333	0.372275680749412	0.381926634466397
337	0.468679176072844	0.405982220314426	0.388258604701167	0.378625750762254	0.273639301019817	0.34178451979267	0.327905215840532	0.570841766005591	0.790441277019321	0.0925704805381981	0.260330720607827	0.528144599169126	0.393492169189422	0.564320065428245	0.572691658818299	0.636451369630003	3.56089871714357	10.4017350194263	14.8532613083225	16.0516733005643	1.19841199224174	5.64993828113802	12.4907745834207	0.321276094958193	0.0706164903676836	2.82909553853278	1.2669974087803	13.9655354896306	0.05125	0.17875	0.30425	0.43825	0.382270269066562	0.354972184453295	0.452943741812902	0.352718125122044	0.439797592395612	0.419279146372079	0.042697370747104	-0.0580940348385695	0.210141218160326	0.0153908985004043	0.18740202330524	0.0538333333333333	0.180833333333333	0.320166666666667	0.449666666666667	0.327263957796387	0.426181546580742
338	0.466445699547225	0.778019275784576	0.547623571741592	0.60707298583682	0.650805093215196	0.25978095600965	0.588481850530967	0.724164982023043	0.524043263741987	0.449623982062112	0.0683776650513513	0.87268618123327	0.357967912832376	0.626776109697582	0.944464153764381	1	3.57580713980133	6.42906981450506	12.7332934733859	12.9381800851261	0.204886611740221	6.50911027062102	9.36237294532475	0.12453693084899	0.405928582013075	0.5715995877963	3.32154204490325	9.09147344934652	0.05175	0.183	0.3185	0.458	0.408700431530801	0.34784839542048	0.385001544090177	0.386600171284334	0.400119673860721	0.394652048260053	0.110458078984646	-0.0786927875754436	-0.00657278719496135	0.0495444605598778	0.0543340936717106	0.0501666666666667	0.178	0.311333333333333	0.4395	0.385655712092291	0.377681627791254
339	0.831359338075624	0.963182913736731	0.933907487609797	0.949060499171998	0.603075916338415	0.596364279704232	0.885235998154255	0.356199097927207	0.983220522493477	0.511953089455482	0.869756277013498	0.927938959785974	1	1	0.849276111743462	0.742479684118237	1.47330533386412	3.61131399504666	7.02079006176791	7.29117164728814	0.270381585520227	3.67985765224148	5.81786631342402	0.851249508997626	0.000442324275354622	0.430073083520256	0.0268855292306398	7.89459340893208	0.0495	0.185	0.31775	0.454	0.448471703005601	0.333759636792919	0.408000233085338	0.391916392275072	0.371357066068582	0.381819319019006	0.0222666543500644	0.180452038224535	0.0577152785582376	-0.000938455295473224	0.244793585066524	0.0455	0.184833333333333	0.324	0.455666666666667	0.402355998348742	0.349767698069377
340	0.822184047421479	0.683239569829768	0.489572644687169	0.553399277965316	0.688727003541532	0.287847863383028	0.355466601100532	0.735500447701738	0.688145818800909	0.388400002802191	0.831231900287162	0.617101359683835	1	1	1	1	1.52511216302082	7.44119371371926	13.4741778565149	13.6346447708565	0.160466914341669	6.19345105713728	12.1095326078357	0.114120908584937	0.161099964672758	0.743945233180057	0.045420934973663	12.8083074445634	0.049	0.1845	0.309	0.457	0.455697415745037	0.254259453898001	0.332897246951204	0.372500672248508	0.428564740420223	0.406986058168372	-0.00695002709142343	0.0505571648751833	-0.0405498581980584	0.0527433922889813	-0.00314889227913211	0.0505	0.181333333333333	0.317166666666667	0.454833333333333	0.379156064037456	0.381341035920871
341	0.326325937928265	0.645830815702243	0.354637997151564	0.422705795041882	0.816185628698553	0.18105747118821	0.463172532079452	0.728219835024372	0.13700128027335	0.248039112101884	0.554798929876933	0.52139531111761	0.538491598124819	0.905712565920129	0.328039481394667	0.508154824837925	4.63949446567858	7.82597555537359	15.3502640183724	15.4042987503926	0.0540347320202272	7.57832319501904	10.764804284714	0.120752441158402	2.21132136793858	1.33431449809905	0.348789915902671	14.0545592663588	0.05175	0.19675	0.326	0.449	0.344450396870141	0.419420516678895	0.412572522802473	0.432527467055199	0.384282716890824	0.375097034759597	0.0624523932792252	0.0309200137133542	0.0283442077708242	0.0151852289710576	0.0493617475924239	0.0533333333333333	0.184833333333333	0.315	0.455	0.348292878414625	0.420611297998881
342	0.666917633910214	0.528303693711588	0.719278447740007	0.772765726443481	0.708853450833529	0.892482953547891	0.68299934090595	0.347631209861423	0.293447907401927	0.888755180369817	0.640387088386176	0.217402100035619	0.87195071408735	0.128221982034859	1	0.345957089922095	2.37628219513863	9.04008443279599	10.5720598569605	10.7114847160774	0.139424859116843	1.6714002832814	8.33520252093876	0.882085146985446	1.10373490523125	0.0195662809965143	0.218236272925424	18.9195623088416	0.0475	0.18575	0.322	0.45925	0.366546562997562	0.371219124472966	0.425741856925716	0.402482649238024	0.400167918968661	0.414199867691017	-0.0859479973578339	0.0290258910413656	0.00492765163684209	0.0423177480346026	-0.0728531268126305	0.0516666666666667	0.194166666666667	0.320666666666667	0.4545	0.439569087684037	0.392193364970786
343	0.0645912069035803	0.0151837805252104	0.00323011251126658	0.00454683497798429	0.504625672218902	0.0491401130846778	0.0117745284726593	0.0845777725067267	0.720733279606758	0.774182151782531	0.0279037278009443	0.00257940174496397	0.106446424203389	0.0879274251453977	0.235199042142896	0.169179126104638	8.86396172046079	21.9844956675443	32.6546603078823	33.0998552594247	0.445194951542362	11.1153595918804	24.2358935389639	2.9746623774131	0.127791201992295	0.0823166598438547	4.83400565071497	34.8540867459023	0.05525	0.1865	0.32675	0.4635	0.427088533245008	0.435422376526866	0.434931494654695	0.412629490372822	0.477813097632621	0.402459251301376	0.213006979672818	0.049285934942108	0.123222997680702	0.0145528246540687	0.0736857057287499	0.0475	0.183666666666667	0.3295	0.441166666666667	0.428338188903993	0.440041735461687
344	0.0252346537947635	0.176939644902666	0.324218557411942	0.392445945607483	0.886492985111734	0.858677508879558	0.943815287616768	0.787487756768159	0.619475290931141	0.154572653736655	0.00352451297826718	0.240566694233204	0.0229890147815784	0.0574123958938514	0.0991875144029463	0.176940057201669	11.1212451658357	13.9142358544195	15.8243470216767	15.8447226472563	0.0203756255796179	1.93048679283675	4.72347748142056	0.0726703154396091	0.246605733438628	2.02653514522353	8.5138618151268	18.4333885014306	0.05525	0.18475	0.308	0.441	0.411667574808106	0.444177448953954	0.360537600968523	0.393817608867038	0.404503911243781	0.384341146828967	0.051913776675365	0.060322676692718	-0.00361690382480831	0.067725117848276	-0.0159038456567916	0.054	0.180833333333333	0.3215	0.470666666666667	0.359481645520432	0.413186988666189
345	0.264178329448803	0.610369960206921	0.806341763933976	0.423423648795926	0.0141478966417451	0.205840635537637	0.515996217756343	0.210337398024911	0.0757390090959932	0.211902141178118	0.180410332631827	0.425412936493288	0.280498709536884	0.128571875927429	0.138401228213886	0.243757356822849	5.23338043248077	8.18911886496062	9.37444653350394	15.3940410848372	6.01959455133328	7.20492221987661	10.1606606523565	1.56910251593172	3.15404472226328	1.55838297349146	1.79424066633874	15.3656580375641	0.04725	0.175	0.31675	0.43625	0.442040151353177	0.357262277480437	0.389957388044098	0.414555137925387	0.399431270375323	0.409185355389395	0.0621854804079887	-0.0205381513028164	-0.0165609178371546	0.0641061797033987	-0.0238395375402035	0.0528333333333333	0.189	0.328666666666667	0.449833333333333	0.424319161917545	0.426713229472576
346	0.0630165587353925	0.292599040696708	0.339684102186331	0.0482424271491731	0.0020010885889446	0.0212281102259421	0.133717583713827	0.590016253795528	0.437702595672331	0.271031629223941	0.0357319309711499	0.343426276019939	0.0389946254808638	0.0330625339212552	0.0822640553992788	0.101525483234229	8.92442298638343	11.8883397266836	15.5800904281423	25.1286273296864	9.54853690154414	13.2402876030028	16.204204343303	0.290318884899534	0.60229794778752	1.2115183282076	4.40985248177458	16.5985089966324	0.046	0.1895	0.30725	0.4635	0.416624088218953	0.380228603728128	0.37194666799594	0.362036327371823	0.397545330516907	0.40548354909362	-0.0153476675969	-0.039639304589079	0.175658424284453	0.0758664101720941	-0.112974709945792	0.0483333333333333	0.183333333333333	0.317666666666667	0.442166666666667	0.383546544789606	0.428924253688261
347	0.168537707099675	0.37071999692541	0.21546156099714	0.263610813638954	0.680383699854992	0.20975046738092	0.399120451688954	0.0931232510862725	0.472757295789082	0.274751535993446	0.264211552286432	0.596356383249243	0.366191659713043	0.619776018042723	0.166405878502717	0.182904649938382	6.44112941960339	10.8324490267478	17.8123483636227	17.9820425917642	0.169694228141452	7.1495935650164	11.5409131721608	2.81953718379009	0.515523979101999	1.19286935784658	1.24655459690803	13.0769230931964	0.05325	0.186	0.318	0.442	0.417471212291971	0.449302094076558	0.394220206543131	0.359494825856233	0.35687142657468	0.394178025560061	0.0281049679293742	-0.0621300557711951	0.12195679876663	-0.043405848121104	-0.0651971383235823	0.0458333333333333	0.180333333333333	0.307666666666667	0.453333333333333	0.418832704287886	0.369723208170187
348	0.382510308508861	0.227352429538041	0.276748973443032	0.203366744265558	0.106279173562608	0.278250239811568	0.179970028124969	0.265759905208593	0.177270509966206	0.521682246725185	0.127011990731859	0.249220237201884	0.555203127129635	0.448310911572241	0.481654544909867	0.545316628912053	4.17754777568189	12.9345823715848	16.6243560921575	19.2330513176785	2.60869522552093	6.29846894609364	15.0555035419966	1.23850223401769	1.82035933594489	0.41056623492841	2.32864994340525	18.2604573039615	0.0575	0.1895	0.31975	0.4595	0.436739892240991	0.354461777577527	0.356486414687569	0.389096815967976	0.409322286544079	0.3765426526388	0.0791548604890599	0.050954903524547	-0.0725219467224482	-0.00491391160487573	-0.0562460079118033	0.0523333333333333	0.178833333333333	0.313666666666667	0.444	0.336814899309442	0.452472371550865
349	0.792368961003387	0.881339211380015	0.699320984718846	0.69583543135868	0.33057323360675	0.249425327783246	0.522673612435295	0.96980211739764	0.350108206810415	0.549733531311616	0.954275969304363	0.645953672679239	1	1	1	1	1.69090561410121	5.14420223542402	10.8301964633574	11.7768474255427	0.946650962185231	6.63264519011864	10.0859418114414	0.00143311257352252	0.873064911202164	0.357794752968402	0.00328764353798761	12.433638657895	0.049	0.18175	0.317	0.45975	0.420116505849045	0.409861114562641	0.414479780599597	0.363601886753225	0.43730739216705	0.389818785299182	0.146140991033161	0.00642847576352716	0.0610632949102432	0.0173064889913977	-0.0253479767091045	0.0488333333333333	0.189166666666667	0.311333333333333	0.460333333333333	0.402291879224684	0.345824056396499
350	0.609122424551354	0.257930308995924	0.259612553109734	0.307072570174407	0.607550171870835	0.443364544217805	0.206596282339584	0.495529109988738	0.949082175343638	0.262003010437634	0.610924452113733	0.120934092505259	0.734243036351779	0.405136759264791	0.606285611366443	0.610884131312869	2.70052684497932	12.4199967079403	16.935850112277	17.1996079096571	0.263757797380094	4.77961120171676	14.4990810646777	0.464498399773674	0.00407802377412736	1.25814235552207	0.258830943461362	21.5230290952334	0.0505	0.179	0.30375	0.453	0.409076232363956	0.459632495650942	0.39363898576933	0.348068613356553	0.394874971256256	0.380088367234593	0.0974994412597909	0.0555458439487164	0.161906088929756	-0.00859066853377013	0.121811112988362	0.0475	0.1795	0.314333333333333	0.447833333333333	0.39275368348128	0.360339613205312
351	0.958375271458396	0.187279866041814	0.161409045046124	0.208270227715683	0.866438239757456	0.366238203769376	0.0710798745491853	0.612844907904538	0.782027472147924	0.895734219138302	0.711706242620154	0.855088059291729	1	1	0.56740065772881	0.822440855181933	0.641216745279962	13.6967220029546	19.0934521677336	19.1217381487513	0.0282859810176888	5.42501614579669	18.4805214034714	0.256052927009023	0.076550639274501	0.01717461109547	0.136578676923818	9.41061774716645	0.04875	0.1805	0.32275	0.44425	0.393000752397219	0.379090199542402	0.437104629367914	0.402828306492092	0.476645088013607	0.399282158783586	-0.00535975641997395	-0.0229838057038909	0.254718370306312	0.0918987354386472	0.0723202537783072	0.051	0.178333333333333	0.3215	0.448	0.367617291935874	0.426828016273117
352	0.235360436635545	0.177382367679294	0.351354520086721	0.312333613573691	0.191019855438584	0.668376956884284	0.397618994935795	0.0616807033741211	0.850451067718753	0.231728646388514	0.908625226412248	0.0345534755842101	0.297146340408631	0.453259874847287	0.577554406579753	0.727050345444364	5.55010216186201	13.904715474644	15.4002256726235	17.1099599102454	1.70973423762189	3.20524443560134	11.5598577483834	3.49160643679897	0.0355484354531654	1.43021933406635	0.0131727905809385	26.3445392459323	0.057	0.186	0.32925	0.4545	0.407302008970142	0.450746293096334	0.421095558229945	0.406853817569981	0.39140880619384	0.419578850507899	-0.00387673713067442	0.0125735463511211	0.1615110312389	0.0663151740877951	-0.0222648857249356	0.0485	0.1875	0.317833333333333	0.455666666666667	0.357123991440759	0.324976681971781
353	0.373964006494268	0.843646918966371	0.674884269835087	0.710588701694706	0.508430596363405	0.313351763482927	0.771374760863835	0.409580441739794	0.104043720257113	0.827247632468701	0.699850300776282	0.948957610474906	0.276229975219206	0.519383397746949	0.380953633208969	0.589395578816337	4.24420464276045	5.65146043756249	11.1415211723215	11.5788168841391	0.437295711817569	5.9273564465766	7.33461224137864	0.680018244571784	2.64243874662316	0.0476256097517762	0.148627638567632	7.2944603237606	0.048	0.19	0.32425	0.45425	0.402006128272516	0.406519271834965	0.360601914077885	0.373020065597834	0.380385583911274	0.402406436558942	-0.0061889737163654	-0.0790657984067507	0.104190987330582	0.110369645961398	0.0167253014667165	0.0516666666666667	0.177166666666667	0.322166666666667	0.450333333333333	0.357060449225987	0.476509610068885
354	0.9360200274438	0.927598216303142	0.926943059316769	0.950225117767259	0.808254681293291	0.722267700715572	0.842773883012444	0.722146312825654	0.578240611269824	0.895691896652051	0.554396521306519	0.980447297615056	1	1	1	1	0.817990621384524	4.39825135692081	7.19475440053793	7.25364711886505	0.0588927183271153	2.85539576194424	6.43565649748052	0.126445502233764	0.309087599225677	0.0171886367825209	0.349499617324909	5.95783710898152	0.04925	0.18375	0.32225	0.444	0.347020177834248	0.423282618516808	0.461354760245844	0.405792398057829	0.434726141885309	0.406989825701654	0.0478707303113712	0.0639100143643585	0.168301454638536	0.114345230639687	-0.00511149653545927	0.0508333333333333	0.188166666666667	0.321	0.45	0.434592439964045	0.444717986726422
355	0.81740654190003	0.580956091670664	0.219277740144724	0.272792755640628	0.779706173650772	0.0970143537355719	0.131821215004441	0.456266124329774	0.56906925718023	0.90885487788769	0.587852823922844	0.353457361948022	1	1	0.29861771266039	0.452285764779166	1.55191920523794	8.49136005247419	17.7316447378544	17.8098779248758	0.0782331870213966	9.31851787240157	16.2579587196378	0.555038791631887	0.324242309054171	0.0131063699809602	0.293710002219086	16.43951785198	0.04625	0.186	0.31325	0.444	0.39571021082317	0.480513578528629	0.368083999589218	0.369795302666748	0.388397808263426	0.389957613583528	0.190297521948604	0.12680069535155	0.185438115590594	-0.00771878945733582	0.228221409838494	0.0495	0.1815	0.312166666666667	0.4495	0.370615156522699	0.34895764460536
356	0.625788285150837	0.876194898059711	0.325666745019799	0.393664831961896	0.873165072796504	0.0597004249220237	0.279138563377979	0.578880002307932	0.524491036123966	0.30955042425913	0.500934392596079	0.27889790159086	1	1	0.738545468556887	0.947939567742156	2.60584371408186	5.21733445396239	15.8011720884824	15.8266568538602	0.0254847653777688	10.6093223998978	13.2208131397783	0.308048788082488	0.405053217493332	1.0325929977098	0.452956289786016	17.6975867570409	0.05	0.1835	0.30375	0.4455	0.43049607988399	0.353683852245437	0.413883464723683	0.383620331696289	0.368562975459424	0.419643386415714	0.137592311167867	0.00941586619477823	0.0278522769962998	0.11041682809623	0.143724993025969	0.0525	0.1785	0.313333333333333	0.452333333333333	0.373967501168487	0.412846316744427
357	0.889501716235554	0.118112008823006	0.530947636796969	0.599697835365504	0.764449370217034	1	0.370919543775961	0.777870220119441	0.655282510262952	0.674642565728828	0.460268402379441	0.635398823560908	1	1	1	1	1.12988735204272	15.4009889821245	12.9438755244846	13.0336615390406	0.0897860145560117	-2.36732744308392	11.9037741869979	0.079577917867482	0.199304883155492	0.176219397968453	0.545241882602568	12.5709572616734	0.05025	0.178	0.323	0.455	0.249499973889401	0.375356654484629	0.306235519191117	0.402515968083186	0.373783343720907	0.386489991872963	-0.176440279453433	-0.151042115791484	-0.0684435730249604	0.0500151814114117	-0.01608001618653	0.049	0.1815	0.319	0.4475	0.347570676171964	0.465572641100484
358	0.959788159314967	0.985654578712041	0.869014834911533	0.649503635910454	0.0451086421804187	0.0879603369848745	0.3820771573387	0.535614985597375	0.714130203354232	0.902290939073954	0.754852898219539	0.760867884676246	1	1	1	1	0.628992070654931	2.80465779003134	8.37278925842838	12.3873623433537	4.01457308492536	9.5827045533224	11.7583702726988	0.383727643204111	0.134186516801492	0.0150719433004269	0.0974981210674741	10.8826499778898	0.05125	0.18875	0.317	0.4455	0.416738579937883	0.45721068706897	0.34902051190169	0.389138810213257	0.371793901798618	0.388432729755364	0.0466542609708009	-0.0248341114888823	0.11028893953628	0.0285952441904772	0.151027128384613	0.0485	0.185833333333333	0.318166666666667	0.442333333333333	0.43019334409635	0.425430915831942
359	0.764465838240892	0.100492027100292	0.322703131385569	0.388207915942904	0.80792538930425	1	0.229472346716575	0.866559536728575	0.691037802069744	0.20799471618826	0.973807534602663	0.447269602861776	0.830823601634534	0.743802966795249	0.0512868756108169	0.0993214332660772	1.8437675607056	15.970082666463	15.8486676473403	15.9077668527461	0.0590992054058006	-0.0623158137168502	14.0639992920405	0.0282341412571441	0.157964182986689	1.58532931152877	0.00107802463026019	15.0576916281941	0.05075	0.17675	0.31925	0.4485	0.4315458187267	0.406619450835475	0.419401700832709	0.45563866094915	0.430629071560883	0.423503433768438	0.142191289945427	0.040726451480201	0.0711579435779872	0.130064602828524	0.100584105137986	0.05	0.173666666666667	0.307333333333333	0.448833333333333	0.439290804052198	0.393651035188021
360	0.833952328232592	0.76939331828505	0.78746730464489	0.841115954625343	0.955403957668261	0.680615456791552	0.695994824553849	0.968776153080274	0.991421758823032	0.758018443764702	0.316983678768099	0.340731304252153	0.99524759784481	1	0.165880048473226	0.283264042097683	1.45857980222354	6.52504221404524	9.64760352056328	9.6507307888387	0.00312726827542065	3.12568857479346	8.19215098661516	0.00153219655203429	0.00011559342055989	0.0949157282884698	1.0013516096551	16.6416909855279	0.0455	0.17475	0.31475	0.447	0.387465000051333	0.422676001978896	0.483337114966549	0.421689060094544	0.438606164857378	0.393879073395151	0.144898757676956	0.135741356508657	0.0315043507892801	0.0157309641638707	-0.0330035062851159	0.0456666666666667	0.174666666666667	0.311833333333333	0.457166666666667	0.305747679702624	0.485567704439549
361	0.798845863916276	0.601928489435659	0.856955388053666	0.604896748953974	0.0362361037481417	0.454783842001437	0.417572634362321	0.524301090612853	0.643327373794737	0.937000244734762	0.36648818189783	0.741058889227519	1	1	0.850049764290929	0.999117395015815	1.65515978094481	8.27568029140093	8.58039631208521	12.966355214623	4.38595890253782	4.6906749232221	11.3111954336782	0.405424385857259	0.214416793973214	0.00624743338084954	0.815537340593437	11.1615728456141	0.05475	0.1865	0.31625	0.443	0.444308028360951	0.318813547218407	0.253999408713218	0.409887465411528	0.3694755156461	0.357095803912101	-0.0394855418227657	-0.0199490904294122	-0.00536942406088728	0.107554122356555	0.281516505348459	0.0518333333333333	0.182833333333333	0.3155	0.452166666666667	0.354683533142832	0.389326346580178
362	0.497605144405233	0.404975803916608	0.545797981826454	0.436107461014367	0.11694031109955	0.440724108802479	0.375628200860717	0.141950543857523	0.890323577916665	0.660285385894578	0.393727048636374	0.562798834933006	0.664898585061849	1	0.562733978519274	0.744420906292214	3.37200477068109	10.413722411402	12.7562785454793	15.2141075516192	2.45782900613995	4.80038514021726	11.8421027809381	2.15668608151373	0.0190149696663866	0.193177111579644	0.727400619469336	13.5122043003128	0.04475	0.18025	0.317	0.458	0.488867402460787	0.370182552237594	0.453727707172001	0.419212489463184	0.470308294410938	0.441244314591239	0.109133498905971	0.179319363804147	0.171471718062996	0.153431588745469	0.000749670814077539	0.0511666666666667	0.181333333333333	0.312833333333333	0.449333333333333	0.442964893058574	0.416943899346289
363	0.193440676658468	0.278090431683877	0.464163390387178	0.510573357637651	0.531969679363265	0.836142639909552	0.702469227771433	0.320272860806624	0.234031772559542	0.231389939418234	0.511831457413841	0.038636158157475	0.466508332400336	0.126535515168026	0.350141759651469	0.20180156130884	6.07741927736788	12.1050044116855	13.8073076080836	14.1979352339622	0.390627625878551	2.09293082227668	8.12051595659432	0.98783187636036	1.41618852942156	1.43229695702576	0.43032104701706	25.9420552645323	0.04375	0.18925	0.3075	0.4575	0.450243069810836	0.422373231907239	0.504937142996734	0.372407305867032	0.430190806256292	0.399050572639352	0.223597801072908	0.190417157814695	0.149528342647328	0.0115171254848022	0.0592717747220923	0.048	0.179833333333333	0.318833333333333	0.450833333333333	0.373433605759022	0.378111893580625
364	0.43907361610132	0.817617548832144	0.460757191020196	0.533792302515164	0.843930925666491	0.160737289663811	0.518861427865761	0.267297082400659	0.441409378201227	0.38520153991942	0.496019561462476	0.70656251640404	0.639596595004002	1	0.0654700481015386	0.12141126020919	3.76269119015342	5.97191174460022	13.8524956958208	13.8912526600761	0.038756964255299	7.91934091547591	10.1285614699227	1.23056553897231	0.592615815085082	0.754035587704493	0.463442358490283	11.6330830852243	0.05225	0.174	0.32175	0.45625	0.403362134201907	0.386263123864449	0.375250475929945	0.41108797101914	0.389621385859576	0.399835796163022	0.13839550140402	-0.0234156074332238	-0.023821997673194	0.0164423671523149	0.0294237303272121	0.0473333333333333	0.18	0.3135	0.449333333333333	0.416008431631834	0.456326335892576
365	0.832060994783835	0.873952781342467	0.892995376350853	0.890493591301813	0.366481991241915	0.624034003622753	0.776382053615235	0.609057167759974	0.543182386036451	0.726561981952971	0.581857811768784	0.411612679685115	1	0.473931732291974	0.783496037252195	0.591551781639736	1.4693245267772	5.24876440439402	7.92893485759851	8.7444932672588	0.815558409660298	3.49572886286478	7.2751687404816	0.261550161557352	0.369673328328645	0.1222918341482	0.303240824947352	15.5638834807053	0.0515	0.189	0.3195	0.44575	0.377503152121167	0.400780775170476	0.369402440672599	0.399365369875785	0.348479051211246	0.384473657544818	0.108095729749654	-0.0484856558671589	-0.0107638177111841	0.0376183000931364	0.0250852310784288	0.0538333333333333	0.184166666666667	0.322833333333333	0.440166666666667	0.415591216084611	0.410212288270401
366	0.141034600195199	0.368776208632787	0.502517980241001	0.575790982519068	0.848320039530133	0.778521786868805	0.842516664059527	0.343243342747993	0.0346712569129932	0.778513331599378	0.45495585907825	0.609016242921475	0.183891468520015	0.369036367979556	0.443257139525638	0.665487610826781	6.90426686262072	10.8568853019387	13.3068374160066	13.3434187110033	0.0365812949967221	2.48653340906458	6.43915184838261	0.898279935288883	4.46129234876571	0.0791054685232666	0.558275614797822	12.9130197028435	0.051	0.19425	0.3135	0.44325	0.385523918610049	0.407333184105292	0.260421384269862	0.383215989930832	0.355064036307233	0.352597743698251	-0.0334209442252944	-0.0714758429552622	-0.0458676193713986	-0.0256174708850098	-0.0847495140451652	0.0468333333333333	0.1775	0.316166666666667	0.450833333333333	0.398587384580784	0.427539699908504
367	0.981631450641932	0.919383207128028	0.798050644837724	0.835166853661137	0.614059125768031	0.391481596817982	0.590565093013118	0.954586928617102	0.768105736998715	0.937106546135908	0.616808314391681	0.810335738781838	1	1	1	1	0.410222291422542	4.54584042780334	9.49564543973975	9.74995165883593	0.254306219096179	5.20411123103258	9.33972936741338	0.00324303027173301	0.0869386313133873	0.00622632442536997	0.250379033945137	10.1478863141892	0.04875	0.183	0.31825	0.44925	0.372312727501245	0.4809729360759	0.404078086650437	0.432896020424639	0.369967821675006	0.406649999791664	0.0360381335874721	0.0298674817922811	0.160366808399923	0.0788762601563036	0.0227196454764235	0.0485	0.185333333333333	0.3175	0.454333333333333	0.438979301941834	0.390758333393488
368	0.346233450659533	0.371045491710242	0.495224721471983	0.497292482115614	0.323645840075551	0.616329291289399	0.538857848987556	0.431974722861317	0.095742162409938	0.497897631050848	0.454858776359415	0.67276871173508	0.273153020434377	0.27506668049473	0.543260604655812	0.427877180790608	4.46904740660102	10.8283647125791	13.4009358936019	14.3750920024177	0.974156108815805	3.5467272898386	9.90604459581664	0.617508311264373	2.77507515456455	0.45941472123377	0.558516027302176	12.082569526657	0.052	0.17375	0.30975	0.44225	0.336670308939244	0.400994912648832	0.4569655400762	0.412155072004528	0.39118633162951	0.367638712474164	0.0134069555086106	0.00941647575070331	0.166981738475648	0.0735264362754292	0.106116003734841	0.0485	0.186833333333333	0.316166666666667	0.449833333333333	0.416814721932288	0.401993698543262
369	0.688795064719344	0.821421560692399	0.912763053789968	0.94145402026039	0.957351961294342	0.901543815237659	0.917505083272797	0.567304735976808	0.717592000248097	0.263266999400471	0.3632799284003	0.942592593359618	0.894466503069897	0.939314150426714	0.838970506848589	1	2.25597759714583	5.92624147744209	7.52094534672506	7.52380512208765	0.00285977536259452	1.59756364464556	5.26782752494182	0.327213110509092	0.130811623044792	1.25149569720452	0.826522800702151	7.49024628738094	0.0495	0.178	0.30675	0.45575	0.453169021387629	0.351615707629748	0.387543253440343	0.408415308258409	0.360019266024861	0.393529883169532	-0.000106371568997082	0.0663492208246267	0.164302272512949	0.0360693980417136	-0.00461988813689862	0.047	0.180833333333333	0.317333333333333	0.465	0.385281824843067	0.39743684551711
370	0.622904055510516	0.493388923797802	0.12146488852534	0.157412077706666	0.741648486066688	0.0518057884881406	0.0870816336175382	0.709525391295415	0.88264285584592	0.240910487917855	0.234474883094125	0.620788461620587	0.691883892263551	0.539635161386122	1	0.938926804933533	2.62215197531623	9.4131995362186	20.2831239400766	20.3918069802021	0.10868304012547	10.9786074439835	17.7696550048859	0.138751466927715	0.0217915949961025	1.37525828583603	1.41350820569642	12.7605303864264	0.0515	0.183	0.326	0.46075	0.358296468599393	0.431001529019006	0.396867215726439	0.361536403564855	0.366665819888985	0.39560791046446	-0.0208318976882387	-0.0276024155119681	0.0951742274903185	0.124460611763778	0.0509014796891714	0.0498333333333333	0.184166666666667	0.314833333333333	0.448666666666667	0.397378403223792	0.42887903796074
371	0.514578373862017	0.154668729670876	0.270352669947577	0.32531693564165	0.695004917154434	0.780641212103533	0.254250554924219	0.0845777725067267	0.683032112287223	0.647995064328386	0.895624415886909	0.0314194171476226	0.453951698084996	0.12395891114959	0.410095360676244	0.213529502942686	3.26448838540091	14.4203065705224	16.739016751606	16.892737309041	0.153720557435008	2.4724307385186	13.6282489236401	2.9746623774131	0.166732615625733	0.2084372169993	0.0172110119765421	26.6839524930636	0.05525	0.18875	0.3185	0.4535	0.358567629621268	0.34268425435333	0.461828404013192	0.391680621871621	0.420761133552106	0.392455653628139	0.0265323280996567	-0.046795655558285	0.0240213593694616	0.0793368059009351	-0.0415773201639205	0.0475	0.1855	0.314166666666667	0.454833333333333	0.427051351599937	0.426988248290614
372	0.95280379742322	0.912047191493919	0.921051155504968	0.834219958693317	0.11894226686299	0.404441135698427	0.614727747000319	0.71959030200587	0.676739042001402	0.726345997594568	0.748863894774375	0.680413589286325	1	1	1	1	0.687972787578474	4.67096333778318	7.33439821702632	9.76559226962127	2.43119405259495	5.09462893183809	9.07761948204279	0.128885594758231	0.173819872141394	0.122493191187459	0.102488191789234	11.9817014668496	0.04825	0.191	0.3185	0.44675	0.410773750184792	0.323349630674874	0.344443683262497	0.387324206325734	0.389618522584247	0.39277399398872	-0.000431774097831573	-0.0181665740219611	0.0143871754443636	0.0558593611576953	0.260972322995178	0.0498333333333333	0.187666666666667	0.321833333333333	0.45	0.365962042603033	0.393406466737144
373	0.312179505727661	0.450097467431847	0.643894548075778	0.554412258467455	0.148243097726091	0.588858823685992	0.635218728934941	0.149734331470347	0.208152915197364	0.778263220610877	0.967233376178917	0.412808340049271	0.213436183472347	0.406552419420424	0.560278344483828	0.789045672618574	4.76582909596618	9.89111648976541	11.531197120923	13.6214338480058	2.09023672708281	3.73031735824043	8.85560475203965	2.07495524974775	1.58422673670975	0.0792890272932709	0.00168743682115746	15.5465835531785	0.04675	0.1915	0.315	0.44475	0.391492119131312	0.305194862752319	0.431760644720767	0.359651358302545	0.400455074517245	0.419690123019885	-0.113209574087387	0.0331551460574024	-0.00608560934223152	-0.000398189012031919	-0.0722039615780759	0.0531666666666667	0.1815	0.312333333333333	0.444333333333333	0.38339480486987	0.352683046348389
374	0.440709306584431	0.517052858066168	0.419258351989299	0.37378922639863	0.191003924378404	0.223201240457898	0.336214198423712	0.573523728642989	0.560349697839085	0.684025971127412	0.118724575264684	0.27531960460404	0.574598799834215	0.864037637453439	1	1	3.75129547806137	9.15932500833878	14.415201650736	16.1250586560564	1.70985700532037	6.96573364771757	12.373763177995	0.316822109896293	0.339099104772686	0.165629070341311	2.43406621159011	17.7631968853501	0.0485	0.17925	0.3095	0.4555	0.371959924544886	0.387863913976136	0.375205187984501	0.385969501979223	0.421113419601845	0.38584401685409	-0.0351300063397449	-0.0327374798252623	0.14135985068566	0.0892928597617644	0.252054216820949	0.051	0.183833333333333	0.305666666666667	0.439666666666667	0.391367956387064	0.435188938855733
375	0.831575507381025	0.014111915751922	0.0293686800169687	0.0254260960178856	0.172299960384378	0.388662883735974	0.00658540051292009	0.498704265300364	0.677556360096645	0.603814124945972	0.627858377914717	0.00591458873421696	1	0.0699711006592706	1	0.174603820039901	1.47207921355584	22.2011732882165	25.566616684453	27.4294342876747	1.86281760322163	5.22826099945814	25.9573550741188	0.457692713439883	0.172889638599372	0.269281545908598	0.234976161882514	32.2700120870687	0.04525	0.17675	0.31675	0.44175	0.442984434444416	0.409705785015816	0.267650316709311	0.443149419014107	0.366588125143686	0.438698490109047	-0.0741498777996564	-0.0113114790931876	-0.0329385287014889	-0.000540432028415388	-0.0637229710021292	0.0481666666666667	0.18	0.311833333333333	0.446666666666667	0.468306296245366	0.436830443926842
376	0.350155478548536	0.233835312118603	0.456267102257772	0.401061389353019	0.179064569573537	0.715963242990569	0.420011377145742	0.043223930776045	0.781707539120043	0.943558430052286	0.967290967531308	0.441556954122069	0.260357322066201	0.375248009264354	0.377889909076821	0.538175657495918	4.43640056801087	12.8213031062769	13.912272980313	15.7176435774745	1.80537059716153	2.89634047119762	11.2812430094637	4.08662261124755	0.0767813661059336	0.00501237344724359	0.00168150695753866	15.1375276821745	0.0435	0.1775	0.3075	0.45325	0.343186134119058	0.485455023797976	0.285235090387256	0.44680529443901	0.433260927555865	0.423059015658329	-0.0570063936735371	-0.0907705724272988	0.0729304508226132	0.140325757969701	0.171807808607261	0.0523333333333333	0.179666666666667	0.306833333333333	0.452833333333333	0.406020627682631	0.398114965048043
377	0.0466405530100734	0.158147895957537	0.289745279694414	0.180154769961742	0.0654845449322295	0.363226646456969	0.518405702862886	0.179410185847479	0.354294833226259	0.0397002983500778	0.0590577095006156	0.238358448702493	0.095271193985743	0.0900712791506226	0.00687109565345625	0.0114093392594764	9.65590045639692	14.3374614436398	16.3968361778825	19.7895635758396	3.39272739795706	5.4521021321998	10.1336631194426	1.80250302360537	0.858014797744545	4.23064724710821	3.56365096969967	18.4782287440585	0.05525	0.17525	0.3045	0.439	0.385516495498558	0.414458317788966	0.403135734671874	0.421582212586556	0.432934853483353	0.392654774577663	0.193069556965687	0.0461204410247573	-0.0177128619397639	0.104230964675394	0.100518640399482	0.0491666666666667	0.1825	0.324	0.458166666666667	0.415332087874318	0.368171584650034
378	0.996682705717475	0.0579531785145864	0.037305250052986	0.0312040180741261	0.159789892626794	0.113888893870888	0.0053879278815962	0.701389410571539	0.924352179587847	0.972081587737975	0.934597473938957	0.0701318542715355	1	0.788393967775892	0.23966728662763	0.119888409577799	0.167501496267505	17.8269884676411	24.7321837552008	26.708397094284	1.97621333908319	8.88140862664295	26.5408955980165	0.147030515459392	0.00901606722436554	0.00122483787708916	0.00673415880737593	23.7129135939797	0.0485	0.18375	0.3205	0.4495	0.444277511343106	0.385541173683654	0.447570040447637	0.419331117055502	0.377196191311631	0.358130390828753	0.0291199673386525	0.0514510291204512	0.191451686934388	-0.0317497002494656	0.0394078933231013	0.0468333333333333	0.183	0.320166666666667	0.450333333333333	0.311779505021843	0.481764569908239
379	0.869672432574911	0.862641454517195	0.772884327328696	0.811069333454466	0.594130005432973	0.449341088452927	0.632441871440732	0.369130086686431	0.974910000282282	0.590904463693012	0.824619270309461	0.691670132466922	1	0.909783177657169	1	1	1.25076149242523	5.40357883634715	9.85252206682344	10.1364626019786	0.283940535155125	4.73288376563141	8.88570110955334	0.806590862320718	0.000989155056231539	0.288933993086175	0.0491099826558639	11.832375062587	0.048	0.18625	0.30925	0.45025	0.468760870926347	0.381712267530389	0.403140378201085	0.385942459269005	0.372510467229178	0.379454550624909	0.218887439123587	0.0822519436929916	0.0265536742504137	0.0683006895171309	0.0645548323141907	0.052	0.1865	0.314333333333333	0.448	0.412951288743556	0.462441053282872
380	0.214772166178533	0.0960424117161357	0.0958462628585903	0.128340416603564	0.839093923916102	0.398409119897941	0.161768210996926	0.628956793985729	0.0894879317550461	0.110430352403953	0.0807516279548218	0.0685557849553513	0.225516041079341	0.0681849734493805	0.151878328906674	0.0142099104405267	5.79772459340165	16.127422874466	21.2314690663188	21.2726994224431	0.0412303561242879	5.14527654797712	15.4749748290415	0.233478076653682	2.88356084863881	2.5480517709384	3.04970864871393	23.8007210116586	0.052	0.19675	0.33225	0.46425	0.35357054500311	0.452823725061057	0.30903493431037	0.392980989652002	0.404700438446767	0.384846425561285	0.0380587838778109	-0.0334079054455078	-0.0571653705520271	0.0151685794927073	-0.0210347467900471	0.0498333333333333	0.183166666666667	0.317	0.4465	0.471810970393733	0.378114855982721
381	0.641024385468881	0.664372498940648	0.797643416169021	0.846078258865872	0.798615728039125	0.858615746416114	0.795309097779781	0.316681199496481	0.36419230843403	0.895390832782362	0.876214953651173	0.722683135078483	0.640000178404014	0.367887739905301	0.815131441146487	0.631154087306305	2.52018866460276	7.63570224694558	9.50154769822257	9.56664361744333	0.0650959192207665	1.93094137049775	7.04645495284058	1.00260414880449	0.82338506270753	0.017288577511863	0.0242640418582596	11.4146767585877	0.0535	0.1795	0.31875	0.45575	0.356444529947012	0.314055264570631	0.40757140327241	0.384632516413269	0.380718482088855	0.393304478717763	-0.0887256382976321	0.0906586510133414	-0.0206642876350986	0.0194804501368282	0.375819015662847	0.049	0.186666666666667	0.3175	0.454166666666667	0.431247754123697	0.39199110662402
382	0.944067116602079	0.453507562562313	0.734554517944941	0.778696400546733	0.614576091850531	0.978768261873325	0.542334030654344	0.593987124202825	0.891210049832396	0.84693872777509	0.537403117389101	0.637919993926231	1	1	0.863412421710424	0.813300089873404	0.757393035222776	9.85272964843898	10.3714343232423	10.6249991382647	0.253564815022401	0.772269489825703	9.86760610304191	0.284160545806117	0.0187069144685665	0.0372589766138844	0.38037405319119	12.5381900866331	0.05075	0.18525	0.316	0.43725	0.443752851099809	0.387838221530644	0.334737857564479	0.415985418618526	0.383694643186429	0.380027946683398	0.0949740088905086	0.0267129389571171	-0.030951832826001	0.0586615918114757	-0.0355413639480354	0.0531666666666667	0.184166666666667	0.317833333333333	0.4435	0.3928933986217	0.398014387798736
383	0.0196533080406897	0.0233802094860762	0.0723373702718266	0.0867065260377845	0.452657045719813	0.82183994387682	0.428979057195479	0.391337062227409	0.00643495381738346	0.636944984740863	0.328803531130513	0.0690248317003378	0.0191621949225593	0.0510990195199375	0.0887189732671504	0.162071807018462	11.7088009098152	20.6876250693385	22.316679987518	22.8806700314235	0.563990043905505	2.19304496208497	11.1718691216083	0.734783463747135	7.42428084854873	0.222759935653812	0.953604364676721	23.774406067722	0.048	0.16625	0.324	0.44475	0.337832559496928	0.483788620217423	0.521630666208513	0.441671434195541	0.431255786875889	0.412173604519979	0.0305854306086547	0.157586298479188	0.0848737369892894	0.0617957753558553	-0.105927747865357	0.0443333333333333	0.1875	0.3195	0.454666666666667	0.421630949352944	0.403354499018948
384	0.847174379164066	0.488819119306425	0.632891067878765	0.42572026765511	0.0546543993688377	0.316219561215925	0.234188079281117	0.683142324767938	0.571324952794296	0.753473328428364	0.516988122628183	0.753628977800391	1	0.627860358770986	1	1	1.38282600591629	9.4627646095978	11.6686798682567	15.3612785944206	3.69259872616385	5.89851398482278	13.9784525885043	0.166610028923515	0.320470626616952	0.0986354538727028	0.419897643407239	10.9853954046308	0.052	0.184	0.3255	0.44875	0.346012600554902	0.33712095386011	0.406942911183482	0.413809405229032	0.391210530798088	0.414816028460512	-0.0580686193240414	-0.0226538978610376	-0.00335209765918915	0.0133976795269748	-0.0554899842664957	0.0501666666666667	0.1885	0.3225	0.455333333333333	0.422749641984712	0.431155987021903
385	0.251265874451068	0.641851610706437	0.822708700067497	0.870681836411413	0.994635892733878	0.938777194552864	0.976481659409265	0.188259119426676	0.814968467294044	0.358763306940056	0.0527335016890659	0.857433379573618	0.285021381563703	0.54122319818482	0.489425785375903	0.68438122626346	5.37141127133509	7.86674192091596	9.12885272867425	9.12889792689384	4.5198219595477e-05	1.26215600597789	3.75748665555875	1.73118902391161	0.0547659540497989	0.842217594643444	3.75234433071637	9.36924129921948	0.05125	0.1805	0.315	0.4595	0.37499071090749	0.380454134357827	0.458511944388215	0.385326034176665	0.433674163629022	0.399441297086684	-0.0571400260275924	0.0885713747880998	0.0838034808864204	0.0365773078549765	-0.0711619538476733	0.0455	0.178666666666667	0.306333333333333	0.439833333333333	0.366704803790859	0.440234578055434
386	0.651084784594505	0.741762078103405	0.76294897053183	0.785044482953491	0.461619267216653	0.592548988474366	0.707250124841756	0.620033337937277	0.63306920530628	0.207597598996721	0.402429072112951	0.670165002338608	0.811750415383376	1	0.52964378113098	0.646254220123669	2.46404874253494	6.82601181183418	9.98952407699835	10.5314896542186	0.541965577220253	3.70547784238443	8.06744091168366	0.245820713364537	0.227921635041639	1.5881014114384	0.701056054200308	12.116833106654	0.047	0.18275	0.31825	0.453	0.381674048470116	0.44606193033725	0.397103736995625	0.410058014472681	0.4022879458555	0.373867621043669	0.215712162293717	-0.0376394406850805	0.0198064315596013	0.0233145385412911	0.0330991897873985	0.0491666666666667	0.179	0.306333333333333	0.4445	0.335247085984043	0.413574321052048
387	0.267540713976328	0.164714967990907	0.0906561614480115	0.0773710389672581	0.170222655529836	0.103404431978761	0.0785660469747999	0.112930064521017	0.611819459243992	0.772412211362527	0.191523796793073	0.0759236350007461	0.551158190057527	0.674307590034308	0.922976570608241	1	5.19838648774021	14.1850966921047	21.4494856093806	23.3304669355639	1.88098132618325	9.14537024345918	18.1320804478237	2.51273113140087	0.257533934507592	0.0836488255463337	1.70585692555323	23.4043669235433	0.053	0.1845	0.31975	0.43825	0.404231701708162	0.39670907884387	0.395424951316076	0.446257983786983	0.389735924904195	0.422382478019279	0.0138900154515197	-0.0156950101265873	0.0787523512303173	0.137655415553739	0.040524347853652	0.046	0.1805	0.317	0.4515	0.447347715402816	0.389946685143646
388	0.0026829265228742	0.00299146035142081	0.00750438886046837	0.0116710133662106	0.896139695376007	0.630737294954764	0.243987031392185	0.505114257005631	0.0221042903416868	0.0372929464872862	0.406682408691291	0.0042171360444633	0.0635771184934861	0.0521887157496616	0.246764399825663	0.156172764333478	16.2654190304747	26.6186488075618	30.0531173135241	30.0701578447624	0.0170405312383082	3.45150903720059	13.8047388142877	0.444174909460799	5.2375572320434	4.33698320091207	0.688478421285254	33.3354197160895	0.04675	0.19325	0.30475	0.44925	0.383549982300823	0.338518302025226	0.485387675771044	0.408287375220012	0.415118692755039	0.438444431381726	-0.0508397599044136	-0.0025263524825351	0.248945270655729	0.0990060392130656	-0.0297306427168376	0.0496666666666667	0.175166666666667	0.3245	0.440833333333333	0.320588633340183	0.493290247151898
389	0.222706377842025	0.0361545527664066	0.0724727995552997	0.0855604267534156	0.42957377480663	0.609228440168492	0.101151921335446	0.782851918042401	0.272289159115483	0.382027470060203	0.141877912473587	0.0547454797104388	0.27063900622256	0.459453602208128	0.597429027072174	0.469084903582965	5.6999303343764	19.3396675213953	22.309598449734	22.9335739918388	0.623975542104745	3.59390647044347	17.2336436574624	0.0759577937378708	1.20517827412732	0.764167444403938	2.15747231418754	24.6568833430499	0.05275	0.1785	0.30525	0.45825	0.290403036993496	0.413332664613679	0.475113695567719	0.401268770085737	0.387301831217722	0.402852432121402	0.0206492173610887	-0.0159250757818323	0.137090590976835	0.0272749918506643	-0.037407761891133	0.0515	0.187166666666667	0.3135	0.443333333333333	0.438616714802956	0.363596945007174
390	0.811161501860145	0.816567022118243	0.708539202793559	0.732111640843196	0.448692799702528	0.380265432646317	0.557683676963226	0.664399796190903	0.325695972819277	0.347014167572519	0.824266005181172	0.0610658137084079	1	1	1	1	1.5868061711808	5.98446156218415	10.71146583464	11.2854177257032	0.573951891063189	5.300956163519	9.69861155452236	0.188222924001821	0.965935407373763	0.884345757936899	0.0493113114825974	24.2438937452124	0.04825	0.1735	0.31025	0.43875	0.4044429905825	0.361490352440452	0.436844150227888	0.346132391263497	0.388976967289966	0.414238900543048	0.0829547755474623	0.164164380794203	0.187823024864845	0.0237710658583408	0.181085368802072	0.0501666666666667	0.181166666666667	0.319166666666667	0.441	0.383302499081148	0.390038487908742
391	0.666145118559255	0.519505883334425	0.66767823194746	0.700117341688965	0.485248215205619	0.763438903928622	0.590627763082243	0.681357238496115	0.906693121277732	0.765273303119069	0.163034829689556	0.805437917803282	0.756861799238891	0.950745393355679	1	1	2.38054942279996	9.13325293778325	11.2325522690226	11.7195977521624	0.487045483139809	2.58634481437912	9.33904832936241	0.168602018180536	0.0137383383480483	0.0891400191267167	1.94584931402824	10.2236944336024	0.04475	0.17825	0.3175	0.458	0.394941670448512	0.459765118842592	0.381566766064182	0.36501518734096	0.381549765288978	0.413078710428319	0.0337075605811647	0.100699385562954	0.129701258326644	0.0450211440942548	0.0507728113359823	0.0465	0.179166666666667	0.314666666666667	0.443833333333333	0.40177332068771	0.44038128714452
392	0.768177827040997	0.00798761738632073	0.0372417766894048	0.0294385168139537	0.14012556056529	0.691164286616294	0.00884033660603557	0.880479169568616	0.421191452072146	0.812903801955681	0.435099916043316	0.069365561399888	1	1	0.0322503600293804	0.0559402002961097	1.82351291601663	23.857546296138	24.7381874721759	26.9147672402396	2.17657976806368	3.05722094410157	25.091254324223	0.0226086740244682	0.646988442666043	0.0560181849959918	0.609171525491547	23.755388028289	0.05	0.1785	0.31925	0.44875	0.464392462852968	0.353658588253577	0.274387376411199	0.4486371519785	0.438492729636017	0.40478396669895	0.0307825700317747	-0.00449720999514501	-0.00221529205919622	0.127923587476691	0.101233925934714	0.0493333333333333	0.184833333333333	0.317	0.440833333333333	0.42392814471621	0.490521907908221
393	0.38047449092466	0.47180100888872	0.297166840041273	0.309542678856453	0.346176820896309	0.185496278970755	0.295679916925528	0.186621305182995	0.170892083393561	0.294137340513351	0.786355528645483	0.573592526452989	0.43566452337825	0.524863070634399	0.747093369877056	0.674272520679369	4.19332075668353	9.64907952583599	16.2699738833835	17.1573960966998	0.887422213316313	7.50831657086383	12.9640753400163	1.7440909885272	1.87510024535914	1.10058689935613	0.0734660218258796	13.3719491041831	0.0555	0.18625	0.31675	0.44425	0.407702604801536	0.446226320835799	0.448860054279631	0.371346264091095	0.427574228420977	0.407782724983807	0.0627020226360321	0.0405006927891585	0.352110850952333	0.0366354232773324	0.370066281301615	0.0495	0.1755	0.306833333333333	0.447	0.379268514756376	0.387965321504767
394	0.714519895145051	0.500906035908239	0.216804353259649	0.273185038720645	0.890995877914642	0.132138873203251	0.153151129624159	0.524220974111461	0.183036755588438	0.930052626539632	0.941173011816627	0.551800192799212	0.764929443243144	0.908929278209429	1	1	2.11552953119826	9.3320638450532	17.7838305063633	17.8026116122564	0.0187811058931402	8.47054776720324	15.6870820810582	0.405581011394588	1.77279336515676	0.0077050870986568	0.00544579361303477	13.6555077594643	0.0485	0.18075	0.316	0.45375	0.389685693803587	0.3971132962183	0.405508066786277	0.383256923576562	0.468287085148959	0.416327572697779	-0.0277247922129887	0.0896437217899236	0.107953007648204	0.135116016112684	0.144110986536079	0.0513333333333333	0.191333333333333	0.316833333333333	0.4545	0.425862295752986	0.367920296072767
395	0.416780580144572	0.47991540647809	0.600791939900715	0.673822386836075	0.993297876342836	0.775169031852243	0.700030574693519	0.356310585893249	0.80941642840564	0.205109737786199	0.260523282843051	0.800782639401143	0.656846184231238	0.752462227282184	1	1	3.92116174398689	9.55989000706177	12.068620525868	12.0686910852819	7.05594138707966e-05	2.50880107822013	8.14752934129501	0.8508549611538	0.0581672837342921	1.60561186128143	1.26597417448465	10.2950318320789	0.04325	0.18525	0.32	0.45225	0.354389095143747	0.328464078552961	0.409038226929309	0.35897947710656	0.379137372037574	0.359604722379684	-0.00535934671950799	0.195630051084589	-0.0580045100847992	-0.0175150115032066	0.0698401139805462	0.0471666666666667	0.187166666666667	0.308	0.440833333333333	0.456594897940045	0.341289277740876
396	0.980019656322553	0.918833135417416	0.933249377204698	0.83760418646547	0.102139320039478	0.397367532416924	0.596033681025199	0.727775944173429	0.915565789061308	0.576540277114556	0.980378654672371	0.931394354684174	1	0.923967728046344	0.406441916808633	0.604008625350706	0.429171185314772	4.5554267201951	7.03768557471631	9.70950311429624	2.67181753957993	5.15407639410114	9.28033192898147	0.121163542539762	0.0112404260999028	0.311861267115091	0.000604874116106657	7.80414559972839	0.05325	0.1815	0.3265	0.45525	0.437881679452089	0.414445323189497	0.327785033892947	0.394633825449834	0.390632413474247	0.39700331298871	0.0245792131559319	0.0529646754428743	-0.0253265595494061	0.071978496209055	-0.0536691596825291	0.0516666666666667	0.180666666666667	0.321166666666667	0.455	0.440930309922519	0.410748015873174
397	0.9776315791404	0.800850972309086	0.801268625056523	0.759367755646104	0.227698099108401	0.449094907218999	0.490601916241958	0.646906973774559	0.915565789061308	0.6919121483736	0.915103819780242	0.455439516225728	1	1	1	1	0.456099287817779	6.16922400658223	9.44884152265877	10.9040246138829	1.45518309122417	4.73480060730071	10.4479253260652	0.209821975218802	0.0112404260999028	0.1570231524056	0.0113642315118341	14.9442624864813	0.047	0.1815	0.31475	0.45425	0.421619913938179	0.526493861171322	0.434690841491148	0.398982342914864	0.396794867914369	0.430932281924752	0.220774578657579	0.221694217864812	0.0327647496791358	0.0293479755266981	-0.0371403591527002	0.049	0.180666666666667	0.311	0.453166666666667	0.402220137450621	0.447112120149931
398	0.479520993607751	0.22301198640312	0.278001723821107	0.337768674883273	0.767656697084151	0.596703373427879	0.280442824808273	0.65281148552284	0.0830183327964323	0.978963268412936	0.993462591312094	0.422951306451499	0.437341237686749	0.209563344643653	0.32518644906458	0.157599139342768	3.48920927613653	13.0118148385591	16.6021127578424	16.6893983896807	0.0872856318383128	3.67758355112164	13.2001891135442	0.202373902043746	3.00479784435811	0.00069530773362203	6.71337438689079e-05	15.4007896287212	0.051	0.19275	0.31475	0.45825	0.465621167125934	0.42770495274504	0.402810367715175	0.388637708617915	0.406257865554634	0.400350745441267	-0.00869054664497835	0.166797864854815	0.108030525394127	0.0780175637161089	0.0526986702589635	0.049	0.179	0.315	0.458333333333333	0.349557419105937	0.38428058337888
399	0.191959162863737	0.186538433023739	0.0639945785203632	0.082479482263371	0.58277830176209	0.0952952806468007	0.108438010756253	0.780572679535935	0.0756877585203389	0.819727528582122	0.069627988156926	0.0558035550012069	0.356504877147755	0.510925651002281	0.547423895443738	0.657914755332808	6.09784744172066	13.7119928013417	22.7771114575371	23.0788760292562	0.301764571719104	9.36688322791451	16.9810285875355	0.0776028118634713	3.15514949431781	0.0519363311195775	3.29176852452656	24.5848963403073	0.05025	0.1805	0.317	0.43825	0.398982859111352	0.293446246341622	0.335778606400421	0.405826803995217	0.381144080589266	0.421583770144687	-0.0133042986412666	-0.00525407061718235	0.105859705962762	0.0782719735319079	0.441445160351828	0.0515	0.194666666666667	0.319166666666667	0.456666666666667	0.353018599284882	0.410577740749128
400	0.368321656898388	0.784385850931147	0.864471143009449	0.901485145620024	0.802012300889235	0.826960570493925	0.962830812476191	0.0832095989674791	0.662675538819994	0.503572472723237	0.837109656457232	0.678155304892567	0.320849980532205	0.398899146016257	0.656365488662741	0.804689985811897	4.28886377898743	6.35751113222068	8.45206915403833	8.51494153838576	0.062872384347429	2.15743040616508	4.22607775939832	3.00106895476347	0.190289788071823	0.447399524309731	0.0422680550182122	12.0115406658505	0.04875	0.18125	0.31	0.43925	0.436289090974288	0.37569915531199	0.442119892270387	0.404293784245531	0.43916029102329	0.404598528513752	0.0454458145867014	0.106515010634013	0.105566512369111	0.135980431529859	-0.00253778434261024	0.0566666666666667	0.177833333333333	0.316333333333333	0.441333333333333	0.39899279387651	0.34609095920692
401	0.0650031206328681	0.069947300931487	0.245731911326921	0.229735893322336	0.227357542358552	0.918636609265398	0.547748019387527	0.211159267358627	0.103920007876093	0.0533077255374986	0.228365191303062	0.208765549582248	0.14402940482058	0.239566527206418	0.0900530689261003	0.161723726672509	8.84837651813723	17.2050883313568	17.198927863079	18.6562445786185	1.45731671553949	1.45115624726168	9.80786806048127	1.56346041554025	2.64432929041141	3.7342458631465	1.45101478599645	19.1106038425783	0.049	0.18675	0.3255	0.46425	0.473007437128265	0.440230812096504	0.428602062549868	0.394662077784424	0.392816842295996	0.392159615557162	0.162551886594387	0.157088296967861	0.00822811313199085	0.0114949189977454	-0.0485056848500652	0.0546666666666667	0.174	0.307166666666667	0.452	0.346690393166329	0.353137067825475
402	0.0128909073937677	0.0596401246948299	0.0661092658608101	0.090295207413203	0.80152202350517	0.417600302302776	0.527849915879603	0.820523277148009	0.126713452140358	0.0478895053287808	0.0672935131800402	0.144635820961358	0.0124215322251998	0.0329028775588943	0.0597075922807257	0.114260726803942	12.6905854657671	17.7328871202262	22.6556216092795	22.7188124117019	0.0631908024224686	4.98592529147572	10.0282269459349	0.051470903210884	2.33231322877691	3.91385927514602	3.34783383134891	20.7611495248292	0.0485	0.17775	0.2995	0.46075	0.385634368283836	0.381886058538929	0.350008477199949	0.345459154157969	0.436619505878458	0.410235535981841	0.0539019723734751	0.0307174685801754	-0.0470207156727409	0.0576637166085853	-0.00252306074349488	0.0495	0.189833333333333	0.318166666666667	0.442166666666667	0.434791762082371	0.392605825742714
403	0.414298770822337	0.261912917352804	0.0665091698694428	0.0576979141447516	0.176606658877483	0.0334086386162754	0.0387013672924951	0.295471906315951	0.197615003120813	0.923291594906692	0.511597624748962	0.122766972794582	0.37279099030951	0.677472465517151	0.120431169346234	0.213797334266676	3.939185406467	12.356381898986	22.6330327414616	24.45898276144	1.82595001997834	12.102600862454	20.519797354973	1.094519919292	1.65991350146578	0.00927143871740554	0.43079803398723	21.459922579042	0.05475	0.1775	0.32025	0.4475	0.344908864786417	0.415571415104254	0.495856914481683	0.370111922361311	0.462128462601051	0.431994425996059	-0.0208187391521707	0.176816830119194	0.161607822153876	-0.0102252527015099	-0.0424741137367745	0.05	0.187666666666667	0.319333333333333	0.454166666666667	0.388592529922288	0.343785287729247
404	0.315743113508838	0.657384207807435	0.609692913773332	0.681278293896934	0.911054702382306	0.512235939835573	0.779604094705289	0.569201247188854	0.702300587080599	0.406302641785058	0.0685043198381701	0.673205968515654	0.363482023779562	0.593856883500981	0.207836475385743	0.33315262449982	4.73356889332354	7.70749184214219	11.9577872358423	11.9702659789182	0.012478743075917	4.26277413677599	7.23669708559464	0.324020807939633	0.146089655894684	0.689593614775731	3.31849965243964	12.0768111100865	0.05	0.182	0.31725	0.4405	0.345966018890551	0.46539861656166	0.419118113778288	0.410506335259318	0.388686094718029	0.421124274716038	0.113285879628993	0.0444523431399738	0.00550797079951203	0.048562014074237	-0.0147167504943606	0.0475	0.179	0.325166666666667	0.459	0.376029933331328	0.402058696451679
405	0.411954839558392	0.101524519760627	0.229411895643283	0.288548194354023	0.973005800899015	0.902578550894757	0.257876821193458	0.0818641449278088	0.34334283106693	0.765757681029352	0.869795930011992	0.0906174150730226	0.35669764720517	0.320816407686529	0.152097240155896	0.153930429683303	3.95628148425749	15.9344418422625	17.5222785852602	17.5234236407196	0.00114505545934662	1.5889817984571	13.5671421564621	3.02749839378203	0.897909645345862	0.0887614334696991	0.0268690136108489	21.4511530432928	0.0555	0.19375	0.317	0.4575	0.418953442614386	0.380055603293051	0.335755880445742	0.367122933071151	0.414892905607944	0.424330980757681	0.0109732048181129	0.0322564276620008	-0.0180131509499688	0.0855543751868019	0.0865726059775484	0.0476666666666667	0.186166666666667	0.319833333333333	0.455833333333333	0.437179416867234	0.403680424028517
406	0.980895456374644	0.973954322309046	0.982539967942738	0.915065359967703	0.0836544091357639	0.424805514213596	0.731844726287913	0.58322534998382	0.696423179539819	0.889023655166781	0.973847514409216	0.732051018026541	1	0.992971326038401	1	1	0.418958945643681	3.28312977716269	5.21808939850598	8.21052209828486	2.99243269977887	4.92739232112217	7.79156315264117	0.301049300883278	0.15221961044881	0.0194713390228571	0.0010747350006568	11.2862527762939	0.05025	0.18525	0.325	0.4565	0.383244658046713	0.447224907230226	0.359242325402112	0.428186085115747	0.436341210420728	0.425394419925115	-0.0275761593375632	0.0588040343347165	-0.0161087051797018	0.070617332452235	-0.0155143989797211	0.0478333333333333	0.182166666666667	0.323666666666667	0.456833333333333	0.331113356983322	0.428139370514689
407	0.875627022184925	0.208898483829862	0.220879442368984	0.276134192009604	0.82284362478041	0.482972979680642	0.122460507721876	0.571688484568539	0.700562181547487	0.719632783284532	0.516986327907422	0.641507026068629	1	1	0.678558448165647	0.802804135103103	1.21497475403885	13.2712575152036	17.6980840357792	17.7482103491202	0.0501263133410248	4.47695283391658	16.5332355950814	0.319865501935965	0.147887694069141	0.128844825005217	0.419901239571118	12.4915356454051	0.048	0.176	0.31775	0.45575	0.418487383162269	0.374010508880545	0.301422745370753	0.310857659271875	0.415372999576332	0.423196827789872	-0.0328814247036543	-0.0469388313059032	0.0225951122815959	-0.00767547314530565	-0.0219366223621847	0.0505	0.179	0.321166666666667	0.449166666666667	0.360837544096417	0.382557302050369
408	0.844178308057628	0.809431578018915	0.361957204097434	0.33486383184451	0.221201388556694	0.0583881128643688	0.167611708974534	0.375803257939378	0.747178962601223	0.881281842342415	0.646099658599273	0.362731525165033	1	1	0.499931396376269	0.73092430142169	1.40009613204165	6.06901925396232	15.2398605627241	16.736420777459	1.49656021473493	10.6674015234967	15.3363246454173	0.784385456821383	0.103916838515943	0.0223037648065656	0.210852990765488	16.2948421508152	0.0495	0.19175	0.31625	0.4515	0.418871421756257	0.401692456171627	0.410696973855652	0.389821300225334	0.422376840473388	0.411976455152919	0.180440185616884	-0.0116645518700153	0.16478858222416	0.14286874906259	0.201381844563482	0.0535	0.189166666666667	0.314833333333333	0.456166666666667	0.423691782861005	0.490765919747931
409	0.55840354870763	0.75601753036373	0.216431579854399	0.262408511029323	0.644304195141254	0.0451624828741297	0.182115218336939	0.660240085713722	0.602995894730026	0.356339511830313	0.218379212376608	0.0763657907687164	0.812362164337445	1	1	1	2.99654621870286	6.67186026796116	17.7917340962013	18.0048910418191	0.213156945617811	11.3330307738579	15.0083448231162	0.193232084960073	0.270501000632066	0.850752622010987	1.51499013415742	23.381662990847	0.0535	0.188	0.32025	0.457	0.361217245795808	0.422537227485392	0.457856458713931	0.397472042934959	0.402454736868229	0.427810892795263	-0.0435234521141053	0.138304679510301	-0.0364862041334423	0.102015936119158	-0.0861528849816317	0.0515	0.192166666666667	0.3115	0.4445	0.431135864268932	0.360745234719884
410	0.999226811441249	0.994430008463013	0.979647397016802	0.986332812119606	0.685568174570779	0.647916717008799	0.906164063063097	0.939802552239892	0.991534540544444	0.929872872049246	0.831091783510074	0.998633615888912	1	1	0.66114451153974	0.677018478252445	0.07969789182971	2.21315212964691	5.3879625159243	5.5518876267015	0.1639251107772	3.33873549705459	5.47218973487179	0.00570297292961186	0.000112573778096703	0.00774484239809681	0.0454975409156759	3.66987787088693	0.049	0.18075	0.313	0.4525	0.433279812762055	0.383597614933336	0.375650353840459	0.426201457952739	0.431582794587587	0.403329708979316	0.141640114441003	0.091581058128852	0.0197117292361823	0.0466061480521958	-0.00629534923055172	0.0493333333333333	0.180666666666667	0.313833333333333	0.450333333333333	0.406241146549081	0.340247990337082
411	0.510391590763879	0.187782198761715	0.381663337923205	0.454696280044007	0.939596325781163	0.938175352820189	0.389441346656545	0.83561221237364	0.276862426249664	0.992964575293045	0.18020717158785	0.629427896582125	0.76349881011912	1	0.920576146771811	0.990763548476625	3.29079776674189	13.686403287742	14.9488040418219	14.9545462315655	0.00574218974361429	1.26814294382348	11.6637484648236	0.0430600660151867	1.18242716575151	7.77520363044459e-05	1.79591471517779	12.6484898823349	0.04975	0.174	0.31125	0.43425	0.403798771434064	0.328762880549123	0.369371255334413	0.436742989988959	0.342252919819107	0.400873785348965	0.0254583558410369	0.00466424526088977	0.0162392235181064	0.0129034630575658	0.0324928943699509	0.0488333333333333	0.1825	0.311166666666667	0.447833333333333	0.428040767794268	0.385617130057797
412	0.959058615827885	0.863217834127779	0.929667873081625	0.952786308577276	0.839200555064875	0.879543255974689	0.835486306107508	0.554304685297064	0.890868010342909	0.668572587706738	0.921651918448998	0.912739320306414	1	1	0.963850766196014	1	0.635324316659535	5.39583206432144	7.12792321585584	7.16909818806016	0.0411749722043169	1.77326612373872	6.53377387140063	0.349661718855714	0.0188254718923417	0.183276347848732	0.00967333138214599	8.26454173416635	0.04675	0.18375	0.32425	0.457	0.410372590028868	0.382743595984047	0.428786851362955	0.385919370240656	0.386131602135389	0.400800517111183	0.0565943186880799	0.012427308233305	0.121495552900163	0.065748562546411	0.0216760702610714	0.0493333333333333	0.182666666666667	0.320166666666667	0.456	0.404788195577151	0.344041118001329
413	0.174304211679748	0.572222158067863	0.732028635510921	0.70422370820309	0.261705572546791	0.687194205965841	0.915135532587049	0.0860889464378245	0.554334831994956	0.147084125794369	0.628529782195905	0.612190434018413	0.306278125498227	0.564363894824262	0.445286928459783	0.640612168574129	6.35280734929256	8.58154549463507	10.4048143209584	11.6645265298357	1.25971220887732	3.08298103520065	5.31171918054315	2.94602727349047	0.349608500739123	2.102233732081	0.234059758298827	12.871916894576	0.057	0.1805	0.301	0.45125	0.38450037959671	0.45412237995842	0.432510428430542	0.397633685686221	0.389199080033221	0.442996966923475	0.155715756132295	0.194493005255407	0.031562897974612	0.100915142316676	-0.0590527558517586	0.0491666666666667	0.185166666666667	0.314666666666667	0.456166666666667	0.380125600352289	0.446038477759882
414	0.100521125256782	0.151891125657645	0.259206045724907	0.293965183117523	0.486640618525804	0.709267128879268	0.561114604524815	0.111073823667977	0.0782582604515207	0.593274133645843	0.241630538546369	0.120442346206272	0.182612535944416	0.156763601382592	0.0639951374550453	0.0734086928130939	7.76637010794366	14.4875603360269	16.9434111489027	17.4273565671247	0.483945418221992	2.93979623109772	9.660986459181	2.53887611322671	3.1007078446728	0.285260055625258	1.37105595691901	21.5400949105104	0.045	0.17625	0.31675	0.46875	0.41999699414731	0.325124810442426	0.445736082094494	0.377197109325372	0.465978876172035	0.398303818227669	-0.0221723718802565	0.0454205899145753	0.152719962448542	0.0321402427655029	0.0233297010561748	0.052	0.190166666666667	0.321833333333333	0.456833333333333	0.422166387164901	0.366697660828577
415	0.173932048774442	0.198023216447793	0.260386075454723	0.210785082189675	0.143135253557471	0.348745194524741	0.312907453214595	0.0302541002078756	0.200718567763788	0.503849405326509	0.724531273105743	0.119107968469311	0.129072523799116	0.221819196403742	0.0334182581627863	0.0606946576486602	6.3584273976885	13.4806885110447	16.9214855584578	19.0654106901202	2.1439251316624	5.58472217907547	12.7069832924317	4.69479542998442	1.63713822429418	0.446819081553258	0.124192366705756	21.586697063663	0.0435	0.18475	0.32675	0.45875	0.386691853076624	0.393915671088389	0.500942022224782	0.401040293388693	0.462497506620146	0.423243080556654	0.129754737957783	0.109680738720253	0.121167839326707	0.0319731000648925	0.0278505716675442	0.053	0.195	0.333166666666667	0.455166666666667	0.41013295895504	0.405804752604562
416	0.479135984219933	0.335595337860415	0.570773578246005	0.641751538527588	0.831325701163285	0.94475291191106	0.622204553796991	0.957015778044091	0.751266570391553	0.540494636625812	0.141837691517652	0.618254131529971	0.36684365228144	0.666807523580271	0.175475316665265	0.215463405687938	3.49173620833608	11.2870572346583	12.442984159461	12.4883538484573	0.0453696889962885	1.20129661379906	8.99661764012126	0.00290508262969524	0.100469810084178	0.374623779724061	2.15790789958191	12.7933719936192	0.05475	0.184	0.318	0.45775	0.418032075272811	0.343862925534286	0.250547821783031	0.390380127649514	0.356054342977142	0.391081082691407	0.0214789436887055	-0.0894683383104903	-0.00775476801887554	0.0531224678939148	0.0441058861191937	0.0545	0.1815	0.323833333333333	0.442833333333333	0.405939535972654	0.452764995895915
417	0.717680872460703	0.399024354040331	0.351683465699332	0.414365731587303	0.719597784272661	0.411123183093982	0.266410332224006	0.985153941908672	0.520893015681359	0.867650222396905	0.285360994112302	0.0599529252244509	0.9747319930538	1	0.724536932780471	0.750490693713123	2.09832089510019	10.4849545419347	15.3952080230592	15.524086436475	0.128878413415805	5.03913189454033	13.4257655413749	0.000346252017152437	0.412124781400053	0.0277702008588676	1.14137962674067	24.313782450833	0.05075	0.18725	0.31825	0.4375	0.436323137208481	0.277431439400937	0.386979196068553	0.392907158827664	0.413733067667282	0.363192715332104	0.0517755833313709	0.128573540203575	-0.0459624432229948	0.124440509121298	0.0272960586484813	0.0506666666666667	0.182166666666667	0.316666666666667	0.448333333333333	0.360473297039882	0.412702318438198
418	0.444562177261721	0.842404200787843	0.963593701542723	0.977104601509751	0.843802524473676	0.992717660927597	0.996350370656844	0.128512757102791	0.966536729762135	0.868211915069656	0.240006818213163	0.911778421302086	0.620694144417769	0.723564974678247	0.314948967105029	0.480556016255199	3.72457187309919	5.66722134007432	6.11182402438135	6.15064561917825	0.0388215947969002	0.483424279103929	2.42607374607906	2.31037845212586	0.00175999483690248	0.0275328168063425	1.38055391377566	8.28661493647558	0.04625	0.186	0.32175	0.43775	0.422272396543963	0.362433419624297	0.413549584376528	0.41935283713282	0.407142648124689	0.375365704632262	0.0460921537154593	0.107653241147054	-0.0188678713829471	0.0286983611246879	-0.0758965643508931	0.053	0.186333333333333	0.323333333333333	0.449666666666667	0.424145598284994	0.409791009960028
419	0.221830771208148	0.347007243748462	0.456221596378785	0.485808043044218	0.432306541468491	0.639587720968323	0.638601818741004	0.17432492737515	0.247660252981484	0.249824473942562	0.754742875116426	0.484071896647511	0.527378634904604	0.841977349105514	0.435703251030197	0.655374214557287	5.71057111772097	11.1361802991451	13.9128800550825	14.5294988596434	0.616618804560858	3.3933185604983	8.81892774192238	1.84535222307341	1.33645416296349	1.32428499301204	0.0975885596799344	14.5529478846002	0.0555	0.18575	0.30975	0.4435	0.380410199641089	0.366990596699187	0.46578039754301	0.376045729105681	0.383287826113073	0.396669500946205	-0.0583473383125346	0.0654523236898584	0.0973703706696334	0.0701658925766742	0.0412470418447481	0.0493333333333333	0.176666666666667	0.320666666666667	0.440333333333333	0.347576750189253	0.398259992746622
420	0.0896587940791617	0.231248016027057	0.424016920386867	0.488222276245878	0.700914045257067	0.897509934255566	0.842158167173074	0.570098543671551	0.0293147389947492	0.347009585475189	0.470461601842357	0.155432824005071	0.187780327154664	0.378586955496109	0.526350798148954	0.731535441015342	8.05291987337841	12.8662216278972	14.3494165496013	14.4969392914427	0.147522741841385	1.63071766354551	6.44401941806427	0.322517649577094	4.74903443330913	0.884362565409901	0.520891592044791	20.4474117199905	0.04425	0.173	0.31975	0.449	0.364663146779017	0.426918285395841	0.518063095343804	0.381817101383448	0.386302038866982	0.389840890769932	0.081749558609357	0.194203218625928	0.134454474780828	0.0105030039179443	-0.0162008281599158	0.0466666666666667	0.190166666666667	0.310833333333333	0.456333333333333	0.373766751635316	0.424760503300534
421	0.702465551912124	0.527882977173173	0.752631416690043	0.436587430337797	0.0242380206903105	0.290696956915083	0.291622474335937	0.699960292798757	0.22153958189975	0.505475356488209	0.324669320329233	0.869343617243469	0.922100575190845	0.804163463806432	1	1	2.18123842086061	9.04452814401884	10.1298261159827	15.2073457277656	5.07751961178292	6.1628175837468	13.026107306905	0.148513171931427	1.49437054169357	0.443422110018219	0.970043540241022	9.15372016226116	0.048	0.19325	0.322	0.4545	0.341493545016887	0.393128974120678	0.417579647083159	0.385607995234447	0.388155152311187	0.386571991135101	-0.0940974705830349	-0.0386976133058541	0.0730522585644191	0.00590028110068729	-0.0416883462707034	0.0463333333333333	0.1835	0.315666666666667	0.4445	0.427280092615918	0.432295522509815
422	0.651865689123602	0.727844129089607	0.133728325120492	0.135283748793794	0.281238146848201	0.0151459103677961	0.0688841007411314	0.86873815193267	0.376359436452482	0.43457019526681	0.527526236627751	0.373008574599324	1	1	0.289680590409719	0.406102309336301	2.45970382633823	6.97456333797891	19.887501676676	21.048598684356	1.16109700767993	14.0740353463771	18.5888948580177	0.0273113670418752	0.782559692059294	0.61057818775771	0.399154490194633	16.1369524160179	0.05175	0.19375	0.31225	0.44725	0.388832699639018	0.445104947829246	0.362007384024341	0.386499932372033	0.418751554389796	0.384405863070002	0.0665042994539225	0.091621134021734	-0.0347229321095365	-0.0285899258796228	-0.0200157629826344	0.0525	0.186666666666667	0.319666666666667	0.453666666666667	0.453550242790562	0.398056653662866
423	0.462197841464863	0.669153498631968	0.739014197151112	0.798023611913389	0.875083831906098	0.738387901483464	0.820298591340424	0.107162201963971	0.342999313080961	0.979003216533792	0.425837484454904	0.398999455672333	0.442674112345159	0.301989263714987	0.977967514481231	0.672754459836993	3.60429760844272	7.58651840291714	10.3122831020373	10.3369962970173	0.024713194979995	2.75047789410019	6.7326986885746	2.59558002236827	0.899188813938963	0.000692668894771487	0.634149056822935	15.7479285531035	0.05775	0.188	0.31725	0.45225	0.461536307330065	0.448389751992717	0.359849129691803	0.404001957632284	0.431902566225283	0.401521593349252	0.149393487222927	0.0644199948092385	0.0479079407697756	0.0619111874984201	0.0045709656238974	0.0503333333333333	0.1805	0.317	0.444166666666667	0.389871878802643	0.423064770083562
424	0.561244424544621	0.917029348095412	0.939903215570921	0.94873302021683	0.507270810080725	0.743822844073526	0.959533349440345	0.677290060989421	0.767635608546199	0.88810303493855	0.115293041463817	0.715845527824671	0.529268821293114	0.880003126572406	0.411469897007833	0.600915526708464	2.9796038770437	4.58662126758281	6.86193164002907	7.30162434664089	0.439692706611822	2.71500307905808	4.32202046959719	0.173192406280577	0.0873019467107952	0.0197978827873158	2.48012565612407	11.507689368854	0.048	0.1845	0.315	0.461	0.418812644734667	0.368920611771147	0.391242255121326	0.398645677286129	0.379063485910842	0.400714613120719	0.0110653869510958	-0.020694134278755	0.0283793566361555	-0.00597543780211653	-0.040741994874118	0.0498333333333333	0.182166666666667	0.313666666666667	0.445	0.402941578924281	0.420107700383792
425	0.228759411991953	0.151262574985637	0.251792285072665	0.240302687900148	0.244243440759089	0.558693891684255	0.305832386002506	0.197488690292195	0.512535871491534	0.1119478774707	0.288528472891768	0.103214341899925	0.466266897229422	0.202259620480449	0.865670383333008	0.380670611276837	5.62735737754701	14.5029206878462	17.0827999996036	18.4387337637818	1.35593376417819	3.93581307593558	12.8113763862348	1.66084931334581	0.428886419866103	2.52650569237267	1.12647502667824	22.1782564584792	0.055	0.18775	0.3145	0.43275	0.306081571622509	0.423105076537888	0.374983681895578	0.415310581433928	0.424880303915213	0.415647067751052	0.00159797946474174	-0.0544921155810361	0.121908909497295	0.144752205542149	0.190014314308706	0.0491666666666667	0.193	0.329666666666667	0.4435	0.374120508388288	0.408333830315909
426	0.614261148555223	0.90507140147502	0.959800735946761	0.816864983622405	0.0513787935256581	0.384913538970942	0.768009627822381	0.218118504416046	0.438647652249399	0.874846455516812	0.921472908552404	0.919441368017105	0.561506191170717	0.931864471796408	0.973882731806342	1	2.67121376354044	4.78497144290304	6.24966736861825	10.0455495007991	3.79588213218085	5.26057805789605	7.37433573725866	1.51670699232773	0.59981753752254	0.0248079897683056	0.00971772881166544	8.10651473164999	0.0475	0.1905	0.321	0.4455	0.427846615447467	0.42638900999793	0.335594260175439	0.416301297758	0.394128040599369	0.407283814674953	0.0936520308173656	0.0456725412669528	0.00508220229310159	0.0366996597423	-0.0705453751792406	0.053	0.184333333333333	0.3195	0.4445	0.394715135514676	0.408495129715813
427	0.445050415481854	0.626426413592871	0.294609175707729	0.355344460430066	0.75613180508078	0.136244139010282	0.314157309490545	0.550463169186051	0.891470271097295	0.590109390457767	0.0883236139569371	0.600533505642201	0.456341236531314	0.55967933304004	0.770624514982336	0.925965891407617	3.72119724196091	8.02467703490402	16.3134535552454	16.4099037930791	0.0964502378337784	8.38522675817512	12.6887065511182	0.356488072349748	0.0186169723274361	0.290173466282795	2.90466479549468	13.0228426712005	0.049	0.18525	0.31225	0.4675	0.323694572147802	0.384269676892989	0.338905348423118	0.3917066279853	0.371495533806469	0.397079645047286	-0.0182644424445412	0.0943606183750355	-0.0496051601325693	0.0208771284136904	0.0315460165081431	0.0516666666666667	0.186333333333333	0.307166666666667	0.450166666666667	0.401355862348246	0.320230650433743
428	0.230793886180796	0.502758815332865	0.389149301417206	0.287683270721165	0.100446026137404	0.144174629849908	0.368508624405267	0.564630159646798	0.840872220481685	0.958008555607184	0.0336095753559719	0.106463013879368	0.179869069724776	0.334231703355264	0.256082974373676	0.242954216641315	5.60334184070234	9.31213883540477	14.8404256340218	17.5388729363403	2.69844730231853	8.22673410093557	11.935531095638	0.331750472932981	0.0403117773512349	0.00277231620566454	4.5144558567863	22.0514077009005	0.05225	0.18175	0.3165	0.44025	0.339236718025031	0.439959335463268	0.393104619506037	0.420401584400337	0.412684182087744	0.387567250436505	0.0525864932178689	-0.0572018992261114	0.0300828592835596	0.0606894485512646	0.00829255341336713	0.0496666666666667	0.183333333333333	0.317	0.461833333333333	0.395976830012962	0.430057224219903
429	0.782657987211773	0.116272241319542	0.137852759937841	0.170546404686258	0.599943363002915	0.469330760235793	0.0750485739433662	0.454603425580414	0.430935277566291	0.83396156294264	0.928196167428247	0.394408888589169	0.945584260604824	0.071310385285829	0.325826031957523	0.070332995906784	1.74428703201556	15.4568523622147	19.7611712165381	20.0362525443561	0.275081327818043	4.5794001821414	18.2919655123405	0.559148754922262	0.620301476285022	0.0439419976992212	0.00812063656849205	15.8156430949255	0.052	0.18225	0.3235	0.45875	0.494381427114103	0.346187281156397	0.378229278594583	0.377497586472684	0.384147277134266	0.403180084664469	-0.000435413149820937	-0.0224583386922648	0.126059190969576	0.0227626536451994	-0.0118191435005481	0.0486666666666667	0.1885	0.3215	0.459666666666667	0.354315958727236	0.434675587110704
430	0.680642996673282	0.218369202128964	0.321373088780429	0.381630044894611	0.712014348729941	0.713762349849141	0.249710865479119	0.630542390017776	0.225654090859107	0.662262604076162	0.934654121411904	0.104514035754823	0.930221742186899	0.580340105298963	0.593169700217914	0.398508125488351	2.30069238760188	13.0957190964764	15.8700724361333	16.0063457171345	0.136273281001195	2.91062662065815	13.7056533295327	0.231325956462115	1.4680469696068	0.190786766150268	0.00672247230249923	22.1271094452807	0.0525	0.185	0.32	0.454	0.43324557208145	0.432758138084047	0.494156214066572	0.379970596473401	0.40105148953768	0.39617960362427	0.133068026850833	0.203892572216613	0.17917161927857	0.0276603750050306	0.0124528580107247	0.0503333333333333	0.1755	0.324166666666667	0.454833333333333	0.305221600526716	0.421846567504013
431	0.044987019330411	0.158892138387847	0.211284495414444	0.266403901889319	0.868716844412915	0.606916765816105	0.696528079775097	0.854039263183231	0.00999821131645687	0.413764658237091	0.774336626339538	0.0478987597223729	0.0548743838390009	0.0782427384194033	0.0255002358376272	0.0522130912049294	9.74297933668277	14.3199353212622	17.901919776763	17.9292400925406	0.0273203157776152	3.6093047712784	8.1862607558578	0.0338438946291717	6.63521526269142	0.667957399315128	0.0822009420026006	25.1551061514344	0.0515	0.194	0.324	0.46125	0.331470152921231	0.425506681691807	0.378289825338157	0.386172418253726	0.358968258507457	0.399904804365852	0.0778231830990215	0.00873452944097375	0.0225628274815432	-0.0198422007993557	0.148411946679062	0.0523333333333333	0.173666666666667	0.331833333333333	0.458333333333333	0.379493493180741	0.509072100828894
432	0.312503536637716	0.213627108080461	0.270349837259808	0.314497204791873	0.563135877519998	0.565284403999825	0.340763083503074	0.688429542872873	0.292111270423619	0.390022370770319	0.171438497016881	0.127551797985832	0.701826450378991	0.242703968025542	0.754187472802979	0.349436734010101	4.76288325699716	13.1828559917558	16.7390679426971	17.0733715706956	0.334303627998452	3.89051557893981	12.3104883136984	0.160790740012089	1.10986511956253	0.738872267203988	1.87031944977934	21.2987782002132	0.052	0.1885	0.313	0.45425	0.360159238079936	0.440134023969393	0.330505670799715	0.368727434344579	0.4143289589693	0.426287581292289	-0.0205172470629386	-0.103686368888669	0.0690580014678977	0.0702282943400762	-0.0352212085479255	0.0538333333333333	0.180166666666667	0.321166666666667	0.468166666666667	0.410889956994383	0.388862948276603
433	0.615364615845601	0.19161309999877	0.276521909968759	0.339037778385984	0.840435890197018	0.690658364580613	0.232772335967142	0.197408853719509	0.78450858736399	0.72601878954412	0.393613778199146	0.769960002725328	0.787900228247423	1	1	1	2.66493337434076	13.6084280317809	16.6283951103615	16.6689312770977	0.040536166736274	3.0605032453168	14.003997902757	1.66144115935185	0.0747740023471124	0.122798593656626	0.727749066054457	10.7521209039703	0.04725	0.186	0.317	0.4475	0.323999968707184	0.496462822061856	0.406259141053797	0.411586625178532	0.411276189419495	0.439014969796855	0.0896947445022023	0.0670398647151571	0.0377319769943946	0.0967092443781717	-0.0321567736241584	0.053	0.183833333333333	0.320333333333333	0.456166666666667	0.368115265612982	0.417020318098004
434	0.015302285381857	0.0187151528051895	0.0439310715592576	0.0608958230684092	0.747994155102335	0.716330479299674	0.366522596976785	0.0242462785033707	0.0196267637010357	0.573676895897849	0.214324106166262	0.194146686084508	0.0247813860622802	0.0267563055139351	0.0978639470614809	0.0610369898739805	12.2927112252146	21.3605395685008	24.151271663839	24.2544959419174	0.103224278078414	2.89395637341659	11.9617847167028	5.07692903902625	5.44479094488634	0.316568978279975	1.5419747541182	19.4479731628396	0.0445	0.17325	0.3175	0.43375	0.415608372661608	0.481416650618974	0.444422252693499	0.429128408659941	0.398591700023838	0.420131300271919	0.197701128325549	0.170562827250191	0.172275234557005	0.0619286935710966	0.125070410441841	0.0545	0.191666666666667	0.312166666666667	0.446333333333333	0.394684537405067	0.310866885628137
435	0.260144049714437	0.103082003046254	0.0549738092687584	0.0738127274359457	0.675298107326354	0.177649229980914	0.0762091024174994	0.154962565575853	0.800811834206141	0.149687334368597	0.40767735893123	0.0750290230613409	0.656640552287964	0.990490262844042	0.0299275588620065	0.0579357350749719	5.27587269473588	15.8812698805341	23.3389016855144	23.5143687046366	0.175467019122152	7.63309882410249	18.2384960099007	2.02270805145599	0.0636535624598764	2.0754342251912	0.685563943705347	23.4506572787417	0.0495	0.184	0.33025	0.45975	0.5110316973742	0.396731341156689	0.439078605436107	0.415737269576727	0.434129556442336	0.440906607786336	0.184703985086748	0.193231370767555	-0.00395774955898648	0.0166856649567267	0.00363021707994616	0.056	0.186	0.3165	0.451333333333333	0.444248706506161	0.407805332761783
436	0.432999542601618	0.676979940010128	0.668276419638165	0.494275644192326	0.0740659413542887	0.22744469895607	0.476467782089033	0.0806093803197262	0.462107007760352	0.943843572331762	0.495538841359175	0.429580976063749	0.397212474195222	0.279578014725581	0.688650993325188	0.325511263773132	3.80527778800752	7.50585860408319	11.2250068536814	14.4155380353623	3.19053118168085	6.90967943127907	10.6102602473547	3.05257225129981	0.540786379884594	0.00496177281456767	0.464477429050021	15.3063882725205	0.05625	0.1885	0.3125	0.45075	0.463266713166839	0.424635875861708	0.368847072764667	0.37111533207476	0.403576383802881	0.418825024182796	0.110883421802914	0.149934772439704	0.0966329243924974	0.0361078117746655	0.27936674527002	0.0483333333333333	0.182666666666667	0.313166666666667	0.443833333333333	0.384053328690533	0.472842317486008
437	0.322575286164148	0.268025148966809	0.382487879007241	0.353595287486601	0.220588308966306	0.524190957876695	0.38157935875732	0.122089004874441	0.161262139318972	0.241104692079938	0.928063847987546	0.0498051648375198	0.333139569590982	0.327196458899765	0.488285992490798	0.310040566985245	4.67254611481621	12.2601148885369	14.936810401814	16.4373502966773	1.50053989486332	4.1772354081404	11.7648041818611	2.39031526408826	1.96235069062823	1.37412337620117	0.00815067493567767	25.0103083724112	0.053	0.1865	0.3265	0.44875	0.356379973277592	0.411684350650448	0.383911942401767	0.367081808452927	0.362899578064212	0.352726757330584	0.0695028816243938	-0.0908881486469495	0.128456960214579	0.00610220269050419	-0.0441000505018131	0.0461666666666667	0.1755	0.315333333333333	0.449666666666667	0.422032810987306	0.356722933860801
438	0.962596425412596	0.996349287537176	0.988433204775229	0.993572097593865	0.892140852425143	0.728125983590769	0.963302515827034	0.654743252181203	0.646729437177724	0.978931159602503	0.850348325596682	0.795145396276455	1	0.713481932823225	0.833733249114919	0.965239236627725	0.604194666964759	1.99880710380239	4.79773180794291	4.81611801982217	0.0183862118792604	2.81731091601978	4.21192335285741	0.199972242280637	0.210048443455889	0.000697432373272022	0.0355978806674102	10.3805332475077	0.0495	0.1915	0.31325	0.45075	0.406557745400133	0.360187405770663	0.393118585990795	0.39548308698324	0.40816458226333	0.404233704631536	-0.0951461329067867	0.0723658245968921	0.0237757449651074	0.0431020586692411	-0.00654051326607185	0.0515	0.187833333333333	0.313	0.452666666666667	0.35447751973696	0.382900730165514
439	0.615408057928268	0.867157324650508	0.915423154836299	0.880333259978607	0.223213150679553	0.607813215496273	0.853963027321797	0.60447362489654	0.542252620385963	0.113645045496835	0.538405498333984	0.958251579299061	0.562818504356012	0.832197751190629	0.170698769766576	0.292880612682022	2.66468622440152	5.34248897366342	7.46222667351685	8.94582004853874	1.48359337502188	3.60333107487531	6.28113382413721	0.268301199748748	0.371380715139821	2.50278671671003	0.378502996065436	6.97820999745461	0.04875	0.17975	0.323	0.45525	0.374799756321002	0.447049355700078	0.482236734442934	0.408330862118201	0.366830851640214	0.397573203061387	0.182139358955047	0.184019095168794	0.200510139519223	0.0875148905955894	0.136777348824246	0.0465	0.175	0.308	0.449	0.391767144674594	0.471688022726148
440	0.453101499127635	0.210305972781767	0.142958921415244	0.185869759440784	0.844114675983105	0.268966971918004	0.141810528798111	0.0969653101428782	0.371257444856026	0.378828081390601	0.921490186222464	0.746776778759334	0.421317771192685	0.340727329719093	0.023205846030872	0.0150371138610913	3.66592377165216	13.2447826476782	19.6089885369729	19.6476531080771	0.0386645711041638	6.40287046039884	15.9817293364249	2.75476092509871	0.799451392207629	0.774501461926775	0.00971343918718048	11.0817671844496	0.041	0.1755	0.309	0.4465	0.460130876378667	0.479368111275659	0.449199631533561	0.389794054384056	0.433791371529226	0.405079970994317	0.14463995084565	0.146063804879937	0.238805427057302	0.1532275132648	0.105849946748049	0.048	0.1825	0.317333333333333	0.4455	0.333163994585965	0.532077083056958
441	0.565564295012129	0.801586385006651	0.604411086228045	0.549877386358561	0.198001611356143	0.18475454263859	0.466437416556498	0.804541221775715	0.466527242973116	0.0984240625956871	0.48481769474972	0.854253258771638	0.48925860744758	0.759539660477649	0.353573843958766	0.545421889101596	2.95393105465337	6.16069545121718	12.0235545570031	13.6806081533578	1.65705359635467	7.51991270214057	10.7266770987044	0.0612435015868869	0.530189399314622	2.73089584019181	0.488006979448983	9.42526670275886	0.04775	0.1735	0.3065	0.43925	0.366533455062881	0.418677898759495	0.430443749570238	0.389140695828797	0.370447346977269	0.387622916844376	0.0795498924371875	0.0870238917858769	0.0558375738345964	0.126093979462398	-0.0224422535758542	0.0488333333333333	0.179166666666667	0.322166666666667	0.446333333333333	0.401243139726824	0.33536953504051
442	0.688826122515623	0.166528211896379	0.185379667055716	0.227261449327684	0.640146089421547	0.471324176160689	0.125148602191746	0.501629712258286	0.767630300940164	0.298433902417858	0.831069101526559	0.634095421965862	1	1	1	0.997427060636145	2.25580747021741	14.1439064964434	18.4896742967831	18.708225452363	0.218551155579917	4.56431895591959	16.4524179821456	0.451486860960358	0.0873060531321244	1.08117923678401	0.045509948166	12.5878900525669	0.05175	0.182	0.32725	0.4495	0.427140686843536	0.375269110516412	0.3330759251933	0.401747073821847	0.421125792973188	0.419927568196431	0.042506047170619	-0.0781222940139194	0.104811813444839	0.194828707629094	0.0750591481320071	0.0548333333333333	0.184333333333333	0.317333333333333	0.451666666666667	0.366509218236584	0.447917903410588
443	0.53008042316526	0.539485774885697	0.7755668831848	0.619247178104726	0.0850676317042643	0.570017829921262	0.565561439578977	0.44657462083699	0.143712927077069	0.557715446614196	0.652373038632377	0.92516974833401	0.615937395479455	0.991359641062032	0.482593972910191	0.718856976783253	3.16821248571796	8.92237761708384	9.81518465100089	12.7805045229616	2.96531987196067	3.85812690587773	9.61229203724361	0.579331117912261	2.13774581985308	0.343675240726952	0.202921399340994	7.96521366695738	0.0555	0.1945	0.32325	0.45825	0.412820344653557	0.414257602234204	0.409654770047692	0.407414987496621	0.340432415272043	0.40326969709973	0.0393072541152871	0.0619348377635502	0.0241739712692687	-0.0218240005000615	-0.0381854079945426	0.052	0.182833333333333	0.317666666666667	0.462833333333333	0.395977019274435	0.431611815350875
444	0.182941585217531	0.250606611708205	0.112459759754594	0.141285334058388	0.60537802067158	0.139287627641385	0.199724015962781	0.105039291087318	0.218744569236688	0.937405349658293	0.4074578498328	0.331999443704563	0.15952860511545	0.176519283155188	0.322119984227245	0.22252190567569	6.22531578427879	12.5388978645205	20.5953865772608	20.8623470775419	0.266960500281129	8.32344921302138	14.6370312932631	2.62731372358257	1.51258823400713	0.0061671815947193	0.68620604881653	16.7830312365153	0.04675	0.1945	0.32325	0.44825	0.389225793596734	0.478475482800191	0.379716816320385	0.43209458819656	0.415271457991851	0.388857898617119	0.0687109923033778	0.0400997957312307	-0.0109022278485009	0.0701323614347091	-0.0135968374654621	0.054	0.184666666666667	0.324	0.456666666666667	0.333757616690064	0.374500906281476
445	0.16315505873586	0.35160743279484	0.578455815142628	0.530760480080286	0.208173401919014	0.722352565528811	0.765398836229664	0.0872366891314379	0.308734809130666	0.647995064328386	0.0529211356635071	0.593933563572731	0.290305592530694	0.364518056828989	0.331251163096385	0.242709640119758	6.52607156174054	11.0762622375405	12.3470225518395	13.9311065779402	1.58408402610075	2.85484434039972	7.40503501619969	2.92463984430196	1.03608045767578	0.2084372169993	3.74640760102375	13.1082944411476	0.05375	0.19025	0.3185	0.4635	0.408373133508961	0.378937256617649	0.419143415967239	0.392620183251573	0.419507836221095	0.439639498940297	0.0514397045051041	0.160340675186342	0.0850653461499326	0.0200417662902786	0.0237524594142981	0.0461666666666667	0.182166666666667	0.314166666666667	0.443833333333333	0.43497812277983	0.42623131399535
446	0.519908152286764	0.803171052674104	0.681703242068115	0.682618672199511	0.343468152667495	0.325122737127966	0.647596440368728	0.753493527917415	0.766914162472591	0.0958750723273947	0.980352903533869	0.863489402039	0.426397951510564	0.74188516205695	0.466739784990584	0.614331281643916	3.23118908794277	6.14228104016365	11.0550852725428	11.9525286840653	0.897443411522545	5.81024764390168	8.72133959612256	0.0986187489274926	0.0878610828094679	2.77285411394041	0.000606463157964754	9.26082666359644	0.05225	0.183	0.33325	0.44825	0.402645955601482	0.390029162453338	0.418981458535228	0.420144195678416	0.428040950908128	0.388162103861478	0.0528891954423313	0.149700317412795	0.117630915383735	0.02088299861217	0.280867699699542	0.0508333333333333	0.180666666666667	0.317333333333333	0.4485	0.387746938024962	0.414055711373785
447	0.404009213899499	0.19333866718862	0.484575931916073	0.538458998806886	0.589686297990968	0.998385226899297	0.547080432221145	0.136008510600059	0.353233942506756	0.496251265790134	0.780282290916307	0.626157896087249	0.548748119217856	0.908516987682848	0.405220432644222	0.436704639162063	4.01478056201449	13.5737110980772	13.539172211742	13.8300066503798	0.29083443863783	0.256295552302618	9.81522608836531	2.22254709711615	0.861805448261293	0.462944063778195	0.0778137607449025	12.6909143247953	0.04575	0.1795	0.3275	0.4495	0.387285509480115	0.439312650107786	0.33494625552558	0.391121672932315	0.321974852751622	0.391258493734813	0.0198719100777534	-0.0148268831331696	0.0205713894748549	0.000629529959075363	0.0342766042320884	0.0523333333333333	0.186833333333333	0.321	0.452333333333333	0.385142322857846	0.348053147047717
448	0.202398583005031	0.38637296273083	0.545266237565084	0.511565568078791	0.233110859006531	0.616388748884387	0.692749160890907	0.052349068276537	0.857405885952935	0.25986954174563	0.767413308978937	0.334237065808196	0.271107615625781	0.521974118035655	0.512000469617191	0.756132480491913	5.95678950360161	10.6384221111584	12.762976392718	14.184755096001	1.42177870328305	3.54633298484259	8.22796559239941	3.76457793354029	0.0322839456002839	1.26945182816962	0.0874740267208836	16.7465989751453	0.053	0.18175	0.31675	0.443	0.365880974858804	0.468411232868347	0.44956213096638	0.428238681045117	0.392505152860051	0.359527370947593	0.175436082342554	-0.00406360845230317	0.265595006661573	0.0884450699246923	0.292910656620622	0.0445	0.183166666666667	0.3275	0.446	0.376419902494333	0.365110319445503
449	0.25791008417505	0.52508200723735	0.6217880717049	0.668081534263717	0.561516624641558	0.689182688743564	0.811526893784731	0.853377875558811	0.328048697059747	0.100251897922143	0.980350843599967	0.438637489710482	0.451614523925325	0.782250072809792	0.425741868647118	0.64236347486644	5.29964583201945	9.0741419829792	11.8071346158176	12.1442196893186	0.33708507350093	3.07007770633936	6.84457385729911	0.0341548249493826	0.956585355505013	2.70153158940411	0.000606590361712733	15.1785016134469	0.051	0.18075	0.32325	0.44775	0.395652478783234	0.420519632421488	0.431902046715501	0.413428732690303	0.431462119865687	0.406211041838982	0.181873139748846	0.109372712629616	0.0252115972740133	0.140678920521097	0.0821220017051506	0.0518333333333333	0.1885	0.307666666666667	0.448	0.441310162985439	0.479832719129194
450	0.542980473937756	0.602077124173475	0.521669622721298	0.597368364279307	0.96343825561091	0.442085339648647	0.532687925769344	0.567339166468695	0.572667801837572	0.569242276062199	0.257823897090533	0.623433440149936	0.689606185172243	1	1	1	3.08938248560298	8.27415517721965	13.0617193530634	13.0638206036019	0.00210125053854426	4.78966542638227	9.97443811799894	0.327154970334959	0.318239110123614	0.323951975104137	1.28040418700584	12.7262441009319	0.05025	0.1905	0.32225	0.448	0.403845436214465	0.361367953408844	0.423180172823131	0.419096203227772	0.441292248693829	0.375997194068997	0.0643327362026587	-0.028736410900027	-0.00809996862439878	0.0432600774587902	-0.0419397318775139	0.0528333333333333	0.186	0.316833333333333	0.4595	0.364434703919847	0.432023806143485
451	0.209026251932234	0.385349825884751	0.641321803233119	0.68512896707898	0.550792061609057	0.938158283492105	0.870093841202642	0.522242463561911	0.0767138220525474	0.114972282517061	0.549596263808768	0.357835553013092	0.247593583115282	0.376499768201233	0.314986651064161	0.462683555394227	5.87055319791398	10.6509601050202	11.5633723605206	11.9192724919558	0.355900131435192	1.26831238693558	6.0487192940418	0.409462463944237	3.13318305139182	2.48450819118261	0.358040942855951	16.3709502218367	0.048	0.1915	0.32075	0.45925	0.433106003430851	0.409576322725881	0.383580402637099	0.409955762831324	0.442305436823846	0.383096770602259	0.103097555035214	0.0707604721773155	-0.00440028411143159	0.0977250261210553	-0.00730319704929922	0.0508333333333333	0.1775	0.305833333333333	0.453166666666667	0.398076680822261	0.348201902867827
452	0.26657143487839	0.179185936089602	0.339718509961051	0.183969727939744	0.0425070573388107	0.323283697657921	0.207256437310209	0.6334970117014	0.839337165325129	0.909050679389712	0.0423614795924702	0.0774142534785121	0.190000219185867	0.231696920255786	0.438492715245711	0.418851811931962	5.20843558268098	13.8661287475843	15.579554706128	19.694453940363	4.11489923423505	5.82832519277872	14.486018357682	0.227348328475728	0.0411040738472366	0.0130498739072209	4.12070268715252	23.3282790408101	0.04925	0.17725	0.31575	0.43225	0.413876239730346	0.317476415248342	0.284747327666492	0.4496496379608	0.388877257124903	0.408700611823592	-0.0303910519265321	0.0125002994064011	-0.055458243693741	0.0640298498776567	-0.0342563000596616	0.0471666666666667	0.178833333333333	0.314666666666667	0.452833333333333	0.380348105773846	0.37612826356753
453	0.0787202026470649	0.229128178723877	0.309557899160054	0.3728037020733	0.780939257464671	0.663535938151071	0.734313196879327	0.0717853020857461	0.444197448501076	0.184764341936107	0.317352787214391	0.357788812397648	0.283877700702629	0.506253225756227	0.309144148983216	0.358129605742894	8.37650472063979	12.9033109352604	16.0627391085218	16.1400760653414	0.0773369568196358	3.23676513008104	7.76357134470163	3.24171856915655	0.585415406971151	1.75887946996045	0.999825286062332	16.3716796708078	0.0565	0.18975	0.317	0.462	0.366542559714069	0.41693203954143	0.457200916031612	0.367284601441093	0.397567534672216	0.438557792793754	-0.0317921163429172	0.138401157315841	0.0166210130557584	0.0375657060468428	-0.0151690809674578	0.0483333333333333	0.183666666666667	0.329666666666667	0.451833333333333	0.383292835146159	0.408420984377124
454	0.993153823762961	0.794040136392772	0.865324619345247	0.892967694042945	0.612405361820465	0.784566171575839	0.672489670964954	0.849356377757419	1	0.686017877150175	0.99345737664223	0.506235958300635	1	0.382719642562699	1	0.27018377978066	0.243678402504884	6.24770868746418	8.437278940939	8.69396602656343	0.256687085624435	2.44625733909925	8.45028762405855	0.0360770919842253	0	0.163430171407526	6.72408896207344e-05	14.255638735165	0.049	0.1845	0.313	0.45375	0.461952569144318	0.353894100334648	0.374221977038996	0.41617199177181	0.436898406599596	0.431198654592047	0.025951008294307	0.069560818926021	0.0783560438579693	0.135714898878863	0.134584768214107	0.0481666666666667	0.1845	0.316833333333333	0.453833333333333	0.44840280421359	0.356755118123984
455	0.457828826643977	0.889910250973191	0.919799525252699	0.921460266767545	0.404758754275948	0.694051793419461	0.955849725944573	0.228233475094614	0.598504696579664	0.673031811462584	0.261064890255976	0.840564324114822	0.772411702044442	1	0.431950970787884	0.653579292734126	3.63379037265986	5.01892465209676	7.36327089119732	8.05741390103503	0.694143009837717	3.03848924893828	4.42362352837517	1.45183664939623	0.277257062924036	0.178076144142324	1.2631012042475	9.66000218962034	0.04825	0.182	0.3125	0.45775	0.417256933451534	0.419680445585885	0.417125359061087	0.376626139225039	0.389505232604969	0.402490849325002	0.0837768084642891	0.0356063551771888	0.141170024097322	-0.000432301242836696	0.045784096549885	0.0536666666666667	0.186166666666667	0.3165	0.446333333333333	0.404703590362937	0.459312621177054
456	0.528712178791696	0.388911656331941	0.617569570220883	0.680806327494523	0.732513708314744	0.927661955684971	0.640359405666634	0.912337201989592	0.322158113792532	0.685374663402848	0.122985255131267	0.606520267886253	0.608341608619661	0.896015648525895	1	1	3.1766403169604	10.6073955682659	11.8596922322758	11.9765083016027	0.116816069326887	1.36911273333681	8.79986798464233	0.0121200293197035	0.980164837648772	0.164138355807154	2.37888555869904	12.9453361149698	0.0525	0.18	0.3105	0.443	0.390243908503537	0.323201308744175	0.324627679390319	0.425900017053748	0.404049738718695	0.423231323467553	-0.0215947828124523	-0.0623510973596418	-0.0491812171867119	0.0594226576657186	-0.0400654811447353	0.052	0.187833333333333	0.314333333333333	0.458666666666667	0.411987498388441	0.406338210754808
457	0.637900049013306	0.602412322616238	0.646774445748434	0.462420850076207	0.0670891649126966	0.254023504024218	0.340776155114462	0.505647194046751	0.817070301927113	0.284261386129214	0.316856917584202	0.703374756415917	0.862887063529099	1	0.168810617493135	0.290432023888689	2.53768843479338	8.27071590769629	11.495155516619	14.847995699798	3.35284018317907	6.57727979210176	12.3103072650047	0.443064196533214	0.0535065055992163	1.14660302478296	1.00187632541565	11.6759259575974	0.053	0.184	0.322	0.4565	0.398816140888666	0.394722895825985	0.444533123257411	0.390791452626297	0.397527493232141	0.417162593272205	0.00854288386211802	0.0206954035026083	0.138074436393644	-0.0137310713462447	-0.064940946994265	0.05	0.185833333333333	0.311833333333333	0.446333333333333	0.414534286938719	0.399365030172967
458	0.792989467319422	0.910158894231222	0.223852949097347	0.227936571013602	0.303729744429875	0.0156620392253213	0.107682994543456	0.481936611520579	0.761858716393605	0.832720572146171	0.380237178311938	0.576670579489941	1	1	0.426176151545338	0.514086514534575	1.68748636708187	4.70227315289958	17.6362558885812	18.6940022786002	1.05774639001902	13.9917291257007	17.0065159115184	0.494477843634741	0.0918337680486729	0.0446111992932856	0.769934945157729	13.3320067500868	0.053	0.18925	0.3145	0.44875	0.424013162316218	0.394466832160415	0.409574627909478	0.371780038022133	0.396115696369241	0.401563345629387	0.0600718627248818	0.0780747541479225	0.0400250136667459	0.119657930355815	-0.00633437569050007	0.0498333333333333	0.186833333333333	0.3125	0.457666666666667	0.383050374159546	0.357863432320256
459	0.604707744725576	0.808466080560406	0.393854393319972	0.45246508481789	0.644753227776374	0.112910320296851	0.344445273675034	0.561257792809942	0.524043263741987	0.629030280542028	0.243790793255319	0.758411546374504	0.999181638845136	1	0.589781387721927	0.734775664060254	2.72579889893677	6.08037244221487	14.7728804248763	14.9854597444355	0.212579319559154	8.90508730222064	12.2596608454987	0.337531105985363	0.405928582013075	0.233378062232077	1.35853930497433	10.9176262788592	0.052	0.183	0.31325	0.4425	0.399774054131609	0.341943602442892	0.49120335718499	0.405208640418713	0.384944456245665	0.368697597151011	0.173923556481466	0.0864636552018708	0.10272781058786	0.0417703955137067	0.137762543366116	0.0546666666666667	0.178	0.317833333333333	0.454333333333333	0.388018518044001	0.365368782541338
460	0.549586937072876	0.0820456480947421	0.179749932262409	0.202585242259218	0.429093970157886	0.763918999154243	0.133812045936701	0.881041034325702	0.31733606283888	0.149051046081601	0.357641664767804	0.591933088300517	0.628830580571409	0.405540497655579	0.19813753454645	0.301035663372323	3.04943493939209	16.667797190712	18.6257038907934	19.2509784042923	0.62527451349888	2.58318121358025	16.2015434649002	0.0223950176914514	0.999894393726208	2.08193579772706	0.846157412812317	13.1342001684379	0.0505	0.18025	0.3065	0.441	0.390057950737176	0.350407329104561	0.415500840080031	0.444033026444457	0.42684570148478	0.439674687499065	-0.0395144724777739	0.109713834920848	-0.0706424696526509	0.110896855053981	-0.0321905213486078	0.0498333333333333	0.188166666666667	0.320166666666667	0.450333333333333	0.398528850450157	0.424400285464434
461	0.588702425888977	0.750243136397218	0.892592573447623	0.877473009594936	0.302293099245439	0.811206289974929	0.860900473612238	0.704182915942077	0.315537529672886	0.36044215068771	0.15792053644551	0.976408052781608	0.645844702492873	0.955675351107393	1	1	2.81815785975778	6.73456861727755	7.93679905198223	9.00084988328308	1.06405083130085	2.26628126600554	6.18269202352531	0.144156955722337	1.00735418556724	0.836352134194385	1.99402624043978	6.18830531494564	0.0495	0.182	0.319	0.4555	0.394934962114007	0.362201694134216	0.415641501904138	0.338406038241868	0.39959300866451	0.375349997942973	0.0374606856113677	-0.00888857371593877	-0.0411614938959164	-0.0113836874472191	-0.0463269638657458	0.0478333333333333	0.174166666666667	0.310333333333333	0.441166666666667	0.371345660314474	0.388686639726146
462	0.631334939553297	0.827003734844593	0.918237863129342	0.934080939868176	0.563919578858378	0.866378265287134	0.923308377328836	0.712779249082477	0.196649229270451	0.86140163313716	0.699747836156137	0.803036057494052	0.719100138788409	1	0.541326592132874	0.645862332840094	2.57456742152135	5.85855198233912	7.39893148968258	7.73189444584568	0.332962956163101	1.87334246350656	5.15732702432433	0.135516787225242	1.66708649515385	0.0304817452415591	0.14873431714841	10.260585350759	0.051	0.19125	0.324	0.44825	0.406006507943387	0.412628386113371	0.40474766980656	0.441175966188	0.41481180545526	0.425221842481373	0.124911945616237	0.0451247699143644	0.0690637568563425	0.0930720767187855	0.149029985134849	0.0526666666666667	0.181	0.322333333333333	0.452166666666667	0.366315866391426	0.392927798123289
463	0.831379903421923	0.883705651778467	0.939424102918346	0.942843261338436	0.435605991553275	0.795526181077614	0.872722043493765	0.844186540303279	0.382905571192177	0.416310451589841	0.856566053140118	0.974500439666523	1	1	0.902151163981711	1	1.47318869803712	5.11005912531982	6.87497208127752	7.48280217061983	0.607830089342315	2.37274304530001	6.00961347258271	0.0386284675114439	0.761352567911672	0.660707014263608	0.0326695298190316	6.28764012280638	0.05575	0.18875	0.32575	0.4435	0.425124279120716	0.428017790242574	0.371482051273574	0.387105372941738	0.364532429464803	0.372524338463225	0.0368058753745081	0.101769009577378	0.0902163864760892	0.011359424614313	0.253149274522644	0.0548333333333333	0.181833333333333	0.318	0.445333333333333	0.39443319570617	0.465189828000443
464	0.146891778741357	0.613282651748431	0.709082208221257	0.772866693734109	0.940492050887235	0.768834001904596	0.972451505367537	0.752415095937047	0.121968697122104	0.772226125938397	0.0378143219280161	0.156346480656818	0.220799436062321	0.371724959901551	0.567935605779438	0.788840758952233	6.79912957233319	8.15927324541553	10.7044462678168	10.7100191042191	0.00557283640227979	2.55074585880357	3.91088953188591	0.0995127852670521	2.39185660543262	0.0837895579661563	4.31335468493489	20.4216738168232	0.05025	0.19125	0.31875	0.45975	0.446352568143395	0.408457386723785	0.373803140972644	0.409000508796323	0.395103960528469	0.398973425747243	0.114542185952418	0.0681814351723757	0.0809530216394854	0.0160535350621616	0.145469800028627	0.0516666666666667	0.179	0.316	0.438666666666667	0.379184623062163	0.429339972330781
465	0.390698534845023	0.124192988146279	0.223526947874421	0.28176674830208	0.961008760870004	0.787908924105271	0.260060708230914	0.940372981522315	0.322087628699636	0.392932468061117	0.194401253629138	0.317193580620038	0.761698088830338	0.460353534212919	0.310521679294347	0.189047572438582	4.11475217461702	15.2214893996788	17.6430046156602	17.6453946265829	0.00239001092268154	2.42390522690403	13.5306424519658	0.00559520175511352	0.980450425347954	0.729847981430794	1.6839436777409	17.027995619539	0.05	0.18325	0.30825	0.439	0.491879005981116	0.414521794142514	0.447433583474744	0.39848240664095	0.396908616232545	0.439058983918454	0.0882271060976284	0.0678766431248326	0.168964763197218	0.0457840237657911	-0.0156893335036206	0.0503333333333333	0.1755	0.316333333333333	0.452166666666667	0.357427378054728	0.389734359696674
466	0.186745856333975	0.452219994567716	0.621107692966487	0.681204479853438	0.693212476230379	0.834570610966375	0.886346241488518	0.0354794461706461	0.14982853881492	0.312095949779986	0.281648749015656	0.569253958341553	0.129518382781651	0.180047367669526	0.311349854302239	0.406249717499497	6.17086961153836	9.86720717456046	11.8156127054608	11.9712423686142	0.155629663153377	2.10403519405372	5.80037275707582	4.42195107007183	2.07399563822582	1.02178511083366	1.15911696689182	13.4282867727123	0.04575	0.17225	0.30975	0.43725	0.405855474288782	0.46167296943244	0.378548041649146	0.413343678673113	0.417108656133043	0.403367610446766	0.180601105967717	0.00580099170174867	0.0948988490276136	0.129994061087156	0.131983575302693	0.0551666666666667	0.1835	0.319333333333333	0.448166666666667	0.396880437090674	0.356419976683593
467	0.609575659608559	0.74787759038234	0.615468907566659	0.660719352510881	0.551335113499168	0.360073657388283	0.571914662957406	0.137808812222046	0.8578497116433	0.628588757842786	0.947664197443775	0.708961574734971	0.650359165479464	0.79343059983632	0.669680815057395	0.857172522008963	2.69793699824368	6.76015027359972	11.8858575622435	12.2407883522392	0.354930789995706	5.48063807863946	9.5428513539955	2.20225721239149	0.0320811304864037	0.233979367669235	0.00430864998634206	11.6007691456716	0.05325	0.18475	0.31175	0.451	0.383825751026988	0.324668036072964	0.478352304890922	0.370846204633413	0.430620101737831	0.405494674324233	0.00216607000073203	0.195986341319603	0.0120179310353762	0.0666153633894251	-0.0114727628162355	0.0466666666666667	0.183333333333333	0.316333333333333	0.450333333333333	0.357142953173875	0.367907666417914
468	0.34385658817693	0.729260065880874	0.768400030207179	0.748431582330187	0.284815582501459	0.535246648248322	0.832791726371649	0.186655835367543	0.172840756919216	0.587936789142069	0.450696835552968	0.554506387638851	0.413216300409008	0.519302462692593	0.472912719505346	0.700014670149996	4.48897646220576	6.95952895874507	9.9146014816215	11.0585687469211	1.14396726529958	4.09903978817601	6.56959228471533	1.74381761827817	1.85813020222486	0.293577914066191	0.568898801140676	13.6202064530011	0.04475	0.18425	0.319	0.459	0.342552702584907	0.474974416846434	0.308144674892311	0.414214704371387	0.415623252396066	0.398828404336693	0.23396133878131	-0.000222019057583226	-0.008351807369589	0.0887125209211661	0.220859255327595	0.0505	0.195166666666667	0.324166666666667	0.451333333333333	0.364401088934257	0.433515764931578
469	0.72463191202332	0.92152757669751	0.952381321921909	0.940503255022598	0.304386105948867	0.693296850236589	0.905080107168374	0.539446847924045	0.569719401515383	0.944480739176579	0.316842015597192	0.251984298815749	1	1	1	1	2.0605015717374	4.50813116521749	6.496638704215	7.55151758747525	1.05487888326024	3.04338642225775	5.49101601573784	0.376565927972024	0.323152227450919	0.00484963504459301	1.00193802883587	18.2061208556833	0.05225	0.182	0.327	0.4455	0.356582265279804	0.395692106788146	0.525409207567828	0.401969230197657	0.398034550320289	0.404372662143569	0.0477538989724518	0.0400383639304058	0.1647381895151	0.0390888650967255	-0.00242634567236966	0.0495	0.1865	0.326333333333333	0.455666666666667	0.358468958471287	0.42521521335445
470	0.430160698083839	0.297880884821631	0.296566853889939	0.361683974160208	0.860406369723205	0.479919405405199	0.328259450760138	0.956550863295963	0.153810293885516	0.894808886980131	0.345133480996416	0.309763296772843	0.686419386578029	0.983532419493744	1	1	3.82532967497536	11.8113456471765	16.2801511846919	16.3110768324768	0.0309256477848976	4.49973118530033	12.4857471575015	0.00296832742787956	2.03404966005655	0.017482594905232	0.891269633790216	17.1536364508463	0.05325	0.17675	0.31225	0.45325	0.366988524141139	0.371976875804853	0.441841154775412	0.409749741882225	0.371373514041834	0.40254076752736	0.0983640436503096	-0.0154173780130391	0.0973519900943196	0.0823989316327522	0.111456107427814	0.0535	0.188	0.311	0.443666666666667	0.47822327384378	0.376045124657509
471	0.865424229297028	0.25421017620844	0.422879968818258	0.419685354404091	0.298150674020066	0.705000709983979	0.223649052314581	0.346176717944174	0.950139491680115	0.668317593736812	0.780302426534122	0.331520907406374	1	0.653431192700444	0.402388530641366	0.47883476319576	1.27605873720313	12.4800764201209	14.3651019102472	15.4475494285216	1.08244751827442	2.9674730084007	14.1714906913185	0.887422592187704	0.00391020199276682	0.183576389272275	0.077799123540899	16.79084203115	0.04925	0.189	0.32325	0.453	0.349052060080292	0.384938788777565	0.331857201614534	0.431206039077358	0.42206961579804	0.421720523029319	-0.0123973023009473	-0.0779828291695325	-0.10651353407015	0.0605144586179829	-0.0872992392673326	0.0535	0.1895	0.319166666666667	0.450166666666667	0.419611174323081	0.345684647731146
472	0.24337126438739	0.182295164764935	0.519173343889227	0.147719482571509	0.00591455143832288	0.230540784640735	0.173046906444372	0.0932149481757672	0.163948343953009	0.202018072887421	0.85670490019427	0.397217984454417	0.284497389777946	0.233426697921313	0.110547263271097	0.102172496730091	5.45883969993884	13.8003378700232	13.0935197822764	20.6696733881399	7.57615360586351	6.86933551811671	15.2108336882011	2.81795754877476	1.93742548336377	1.62772448826399	0.0326056192552642	15.7741587558241	0.0465	0.17425	0.30725	0.45	0.37495730602921	0.324816454464126	0.37439895121099	0.407674507100612	0.441749252489861	0.428943275903303	-0.115608340994734	0.0558391987138907	-0.0258023068233839	0.0849523634289436	0.336056346108423	0.054	0.185166666666667	0.319333333333333	0.448166666666667	0.435618674614074	0.396911197913684
473	0.895685360792447	0.554296534680823	0.75085592464153	0.793528929375681	0.616304076721135	0.896699205074727	0.592951421824675	0.876917778530037	0.721841250179675	0.308107183086973	0.774206402549671	0.989642884978339	1	1	1	1	1.09107689132361	8.76755477246479	10.1537832668037	10.4048797347641	0.251096467960451	1.63732496229932	9.3138028434405	0.0239870845862242	0.126735348747388	1.03877226279474	0.0822984876158444	5.26423681391908	0.047	0.1885	0.3205	0.45775	0.4297398079205	0.475520966422978	0.401630465515063	0.387130443905098	0.444779135636757	0.39151524616814	0.14326288097044	0.11690624419096	0.0427823502899423	0.0697678262747509	0.109165872329633	0.0463333333333333	0.185666666666667	0.310833333333333	0.454833333333333	0.403669873125407	0.38409735415166
474	0.35067092845304	0.427686930104117	0.492901583942463	0.53747716217053	0.521018182757638	0.593986537045538	0.58403412206333	0.799330991535489	0.134852857168869	0.230391640383897	0.108190263584755	0.827565417880013	0.423174221920762	0.599165645924687	0.46432145422154	0.401055596943874	4.43213169389492	10.1470654543155	13.4310054001326	13.842882727753	0.411877327620459	3.69581727343757	9.41075103385811	0.06462426013195	2.23573074254273	1.43844190606978	2.58045932220011	9.87439663547425	0.04625	0.18725	0.32575	0.4655	0.368177779871679	0.43078445456452	0.373004086520882	0.415848409657817	0.398016345857208	0.440010068463576	-0.083390605747724	-0.0742336959426192	0.0789953286818049	0.0927848078966562	-0.0357618041380809	0.0451666666666667	0.1755	0.314333333333333	0.449166666666667	0.40923624769473	0.391870298067315
475	0.599763151803451	0.403568195784098	0.47320201092772	0.546671696831123	0.852738307939834	0.655070663006463	0.445924121237891	0.365319660187743	0.857701360512726	0.698219822960868	0.209841489608544	0.893580037060029	0.908796090299982	0.972251425478727	0.478538712713336	0.524195142306649	2.75420588974521	10.4305163825047	13.6880336072645	13.7224905031253	0.0344568958607852	3.29197412062058	10.9682846133801	0.819523020983979	0.0321488491390483	0.150330392723845	1.57251955924585	8.68136269838042	0.04925	0.18425	0.31	0.44975	0.421291852011105	0.286397081153752	0.317353206864826	0.355008644815041	0.430371875363082	0.385913957566474	-0.171894477174636	-0.0114650212226257	-0.0817163947435215	0.0525396627235086	-0.0875023372139728	0.0453333333333333	0.182833333333333	0.313666666666667	0.4625	0.433120323527477	0.378626864937781
476	0.077209676550366	0.000287849861060849	0.00192364754731225	0.00310122150671514	0.774568439621218	0.920827905373534	0.00679840457302885	0.0279602665806543	0.270676751723648	0.539239773307399	0.37086297102393	0.034435199819598	0.0553820299090792	0.0753064802707222	0.0534160017289219	0.0409484920844682	8.42448047435755	32.8572109900342	34.2067629674566	34.2887904219606	0.0820274545039865	1.43157943192637	25.864309947603	4.83051566599261	1.21331416575595	0.376950573052454	0.800770940128132	26.3568301688832	0.04125	0.19075	0.3205	0.45275	0.528183220666921	0.429156889923253	0.390901877306085	0.419422676465861	0.425227134604033	0.361444731927272	0.182627157427709	0.137999759157324	0.194021159993185	0.0308698930987411	0.174379787195601	0.0506666666666667	0.182	0.314666666666667	0.443666666666667	0.372667624991791	0.352029112986138
477	0.654767435652129	0.884049253757911	0.910549333365929	0.910955350737656	0.390825069857368	0.669130927067205	0.882421801893908	0.20554507352996	0.932737098182407	0.751518242440925	0.543740220528577	0.861838286884659	0.827162016867532	0.915251004136521	0.464694498335879	0.399575976358023	2.44357397637941	5.10507424493699	7.56903896757285	8.30541242959589	0.736373462023039	3.2003381846589	5.86183845321648	1.60252977043911	0.00712363794445992	0.100259669776278	0.368651526881877	9.29061683249053	0.057	0.183	0.3125	0.454	0.420215202688028	0.413071921170604	0.437682821202426	0.385992274245348	0.39700892612654	0.431492873700937	0.0768305404344065	0.0968479551244533	0.159274050245131	0.019450188036316	0.0602883895489641	0.0511666666666667	0.183666666666667	0.3155	0.447833333333333	0.397480604638464	0.400401647766071
478	0.738035385233958	0.0811281520240581	0.106524128631773	0.142256882794243	0.887807389051501	0.531306106901171	0.0639298121284064	0.69703455051186	0.459961934917999	0.859792329964681	0.388594354077719	0.466268278186407	1	1	1	1	1.98762356788211	16.7059894111444	20.8129007519237	20.8328040876804	0.0199033357566805	4.12681467653601	18.8451805197983	0.151575213064916	0.545987293877261	0.0312011691130465	0.743335923112681	14.7951899909802	0.047	0.18	0.3085	0.45175	0.455111011277538	0.461553605221722	0.51491365593893	0.435589555488807	0.409737051370047	0.44273952625258	0.253773507459454	0.297624352897078	0.153120756495768	0.0647582414640071	0.139307126622123	0.0453333333333333	0.185833333333333	0.310166666666667	0.443	0.381356724895961	0.333815475946234
479	0.352964110356529	0.585386871578596	0.70943408105822	0.632814557369597	0.167561038148427	0.526783214650779	0.696069590028379	0.497606488778392	0.417526336493286	0.334641679045759	0.183903386079289	0.763268843966601	0.708210482826741	1	0.584071329891053	0.776655796891376	4.41320024229935	8.44570074914373	10.6998959281773	12.604525487819	1.90462955964176	4.15882473867532	8.19132524551969	0.460037412793554	0.657267338205202	0.930851815859569	1.76579461445544	10.8483468436449	0.051	0.18775	0.3125	0.445	0.402531071269206	0.386810204498059	0.355250381891026	0.413138717143335	0.402599201935867	0.367214939198045	0.139317888642347	0.0751063532636588	-0.0521200279497264	0.0496974453038312	0.065033924129752	0.048	0.181333333333333	0.321666666666667	0.4585	0.363803000726701	0.426687205838087
480	0.458130222112714	0.733292726147374	0.821133508889444	0.856718951941221	0.632272751432464	0.781717090345519	0.889505114839072	0.566025189935829	0.409964014871088	0.87422705485168	0.180886873690192	0.715282856835515	0.779786271326741	0.775189150968077	0.859136597362567	0.939614915468704	3.63174955225259	6.91661650103924	9.15288892159879	9.38188025333511	0.228991331736324	2.46526375229587	5.75013070108253	0.329378651317711	0.678905068776658	0.0250562194105441	1.79032250630553	11.5153179759309	0.0465	0.18025	0.3135	0.44125	0.422850782101425	0.404800223431573	0.336090033426213	0.38985792667745	0.381922849758452	0.417704165520425	0.0609641585238955	0.00745847162314212	-0.00131671977736947	-0.00654709900874307	-0.0525439183207442	0.049	0.173833333333333	0.315	0.454833333333333	0.403029433739131	0.344559667374516
481	0.102228079671008	0.2333975939854	0.126697481764516	0.166417628715416	0.851250592004001	0.198129512128835	0.332799845621618	0.00836848653471795	0.221537082248172	0.791213197845043	0.973769907592338	0.167711106594223	0.0479812390242729	0.0939511756591317	0.0463425406734441	0.0680520975617962	7.723996884597	12.8288757394985	20.110449522821	20.1456143984178	0.0351648755968199	7.31673865891935	12.4216175138208	6.95287016831981	1.49438671131793	0.0700849055792787	0.00108112526322657	20.1111254054797	0.04125	0.17475	0.309	0.442	0.427171429320084	0.412352099382725	0.348335669040754	0.422360374812149	0.402629160539283	0.433065425986943	0.0571397260599241	-0.0501752015313466	-0.0235720274514353	0.109528802833556	-0.0771848467053757	0.0526666666666667	0.184333333333333	0.3115	0.442333333333333	0.421921983386392	0.40247724434175
482	0.509989309132557	0.809876903819415	0.8630146942656	0.889766664423441	0.595381591909299	0.746814970817323	0.906525415531288	0.483943953659781	0.212057348519945	0.654409570306492	0.610625810070475	0.821373333239975	0.591573876194356	0.632636184493034	0.883153595962043	0.734503655608225	3.29333280579885	6.06377580385015	8.47720310415025	8.75922109875683	0.282017994606576	2.69544529490668	5.46588829295797	0.489962677431322	1.55732481867017	0.200385860944152	0.259264636344597	9.97398182864325	0.0535	0.177	0.31425	0.449	0.347043908812358	0.413964710388475	0.397870853486452	0.431511615895174	0.410418188505169	0.436898101810252	0.0855012345277709	0.0711266630748924	-0.0384917697951959	0.0980578680729274	0.061374779997493	0.0503333333333333	0.186833333333333	0.3185	0.443833333333333	0.405480154951476	0.382936652679251
483	0.670049408347375	0.630386184632366	0.742572661531774	0.789924778312206	0.659590948108491	0.780291326544376	0.70432769496613	0.581387940158585	0.134904921177295	0.691008592064577	0.699272678344991	0.708815414805704	0.61480815056232	0.726605507094466	0.902860241487949	0.829620224806616	2.35899748035445	7.98414005451923	10.2648795164641	10.4589003784786	0.19402086201444	2.47476032395934	8.09990289812413	0.303996200774691	2.23513408342114	0.157995676958308	0.149229591108451	11.6027396220224	0.04975	0.184	0.31125	0.44475	0.359542868009458	0.314175425771922	0.420780497955108	0.400297033459022	0.398040878630514	0.404009407664535	0.09307370603499	-0.0152595691247542	-0.0275148274455532	-0.000509722973803101	-0.0360645516760107	0.0473333333333333	0.172333333333333	0.3075	0.440833333333333	0.438435784629537	0.374589284238972
484	0.68570870179195	0.535282572352594	0.691112531344144	0.722947175405528	0.49033472192498	0.78482339625019	0.609139218999068	0.237705043966796	0.751859766522862	0.47255304199483	0.761509167988928	0.719760849894874	0.852973630064509	1	0.279428508263847	0.444193460586983	2.27289228272275	8.96653378846531	10.9352814963859	11.4110731760229	0.475791679637041	2.4445393875576	9.13818089330016	1.39415278337765	0.0999748921512946	0.515999841029043	0.0921119946688123	11.4545000823093	0.0545	0.1825	0.3225	0.45375	0.377164223831444	0.526046229301617	0.47935373646596	0.403524486184738	0.388112937576446	0.409645114126907	0.219989215873959	0.141366858275876	0.207757504349786	0.0372295775140011	0.253315012852534	0.0491666666666667	0.185	0.315666666666667	0.450666666666667	0.438494138022488	0.410530540784569
485	0.307169423842618	0.0454435893759234	0.0114584115506902	0.0169400677014241	0.727545814283552	0.069483500450903	0.0126775545206667	0.432586817836699	0.915636024895101	0.363739856378163	0.157193784880912	0.0673873772856059	0.282371298304701	0.314083539784705	0.283643704701576	0.27429491723079	4.81170100728195	18.6143383194212	28.7035509172783	28.8249278987205	0.121376981442154	10.2105895792993	24.0132268914385	0.615868274384411	0.0112216633060598	0.824939715455912	2.00101624131821	23.8669641210674	0.05475	0.181	0.31575	0.4325	0.481485490716939	0.399391515753956	0.332180537427158	0.378278964186778	0.318530321209099	0.41401478692918	0.0786575685133296	-0.00190461363947629	0.248728377126947	0.127947141381196	0.220160530642756	0.0511666666666667	0.181833333333333	0.307166666666667	0.446833333333333	0.378905662675059	0.379408939602256
486	0.800003515330349	0.44346293126757	0.651783086088911	0.719109852485721	0.860344808980818	0.913398656422565	0.547137256777923	0.617201913286146	0.4960152233383	0.793034360049841	0.393682309596538	0.194153310276427	1	0.571058243766356	0.401050292411844	0.541000884770332	1.64875716929964	9.96620848406019	11.4324036467005	11.4633568601421	0.0309532134415349	1.4971483760819	9.81459969084244	0.249819909447524	0.46345169163942	0.0688392688534805	0.727538230086793	19.4478159907269	0.0485	0.18975	0.3195	0.4575	0.459244819858925	0.431876802126096	0.391902996341033	0.432703071545166	0.397707092323821	0.412963188497921	0.181172211354611	0.0775843412265529	0.226540389020007	0.124220101064651	0.186949075701992	0.0463333333333333	0.184333333333333	0.322	0.448833333333333	0.417874843117188	0.320901390695915
487	0.214254830280969	0.312561345063677	0.445996048842202	0.520301143174789	0.890182310432293	0.781483712169818	0.689404660614058	0.710900741702128	0.064296409955674	0.270985255988839	0.0703663751428999	0.507007113070501	0.318987698379503	0.530229403822414	0.178482279253357	0.305312675123314	5.8042108815207	11.6022000082376	14.0499545864732	14.0690188843946	0.0190642979214317	2.46681887615705	8.26480800287391	0.137378928830913	3.42294005951408	1.21175283026605	3.27445312024793	14.2453689690927	0.04675	0.1875	0.31825	0.4495	0.341834755806898	0.364646235331619	0.37830874131952	0.419132050089148	0.387229646601654	0.359300062753926	-0.0952722184030354	0.00354459992614952	0.0347665096604348	0.0217206510198166	-0.0124455187132617	0.0451666666666667	0.173	0.307833333333333	0.431166666666667	0.406560139279649	0.376258952923004
488	0.162315402085409	0.173168206188425	0.352667315937461	0.327448246993118	0.224184703778397	0.721333026051003	0.502025771545765	0.555967324910346	0.932848625887551	0.0636961224533095	0.358554487332796	0.323447789378179	0.105610845043356	0.186312702031629	0.317400643889451	0.41974926254397	6.53955011163634	13.9961299469796	15.3802171663629	16.8575983918417	1.47738122547889	2.86146844486211	10.3180482802054	0.346734801718867	0.00709997837293486	3.43843185349579	0.842949799223788	16.9236714088126	0.0505	0.1845	0.30575	0.4605	0.423302264379735	0.450951838109003	0.36686217540057	0.379340628965885	0.359548812425267	0.425592656513157	0.0530909347240383	0.00284092661944032	0.17141488295699	0.0153674149772737	0.162398313709654	0.0531666666666667	0.183833333333333	0.323333333333333	0.451166666666667	0.381618052507603	0.342161058774415
[truncated: 513 more rows]
[truncated: 440 more columns]
