# Supplementary material for: Powerful testing via hierarchical linkage disequilibrium in haplotype association studies
Source: Biom J. 2019 Jan 28;61(3):747–68. doi: 10.1002/bimj.201800053 (PMC6637384; doi:10.1002/bimj.201800053)
Supplement: Supplementary file 1 — Supporting Information [file BIMJ-61-747-s001.zip › reproducibility/simulation/intermediate_results/Table2_manuscript.txt]

Test	Order	dfs	Triplet1_Type1Error	Triplet2_Type1Error	Triplet3_Type1Error	Triplet4_Type1Error	Triplet1_Power	Triplet2_Power	Triplet3_Power	Triplet4_Power
Bottom-Up	P={1}	3	5.13	5.31	5.21	5.06	65.49	74.96	88.58	69.65
	P={1,2}	6	4.94	4.82	4.98	4.91	69	69.39	94.6	97.57
Full		7	5.28	4.81	4.95	5.45	65.37	65.96	97.18	97.15
MinPvalHLD		NA	8.9	8.86	8.83	9.13	73.58	77.74	97.54	97.79
IterHLD		NA	6.7	6.79	6.63	6.55	71.45	76.83	96.48	97.07
Top-Down	P={3}	1	5.27	4.91	5.08	5.33	0.03	0.02	5.29	24.49
	P={2,3}	4	5.53	5.56	5.02	5.83	0	0	0.21	0
Single SNP	SNP 1	1	5.05	4.89	4.83	5.12	21.45	22.64	11.49	9.76
	SNP 2	1	5.15	4.56	4.87	4.82	0	17.76	1.51	10.63
	SNP 3	1	5.33	5.14	5.28	4.91	16.43	0	44.57	0.01
MinPvalSingle		NA	14.68	13.92	13.56	13.98	33.99	35.67	51.78	19.06
haplo.stats		7	5.65	5.14	4.98	4.89	68.43	69.12	97.28	97.19
