# Supplementary material for: Powerful testing via hierarchical linkage disequilibrium in haplotype association studies
Source: Biom J. 2019 Jan 28;61(3):747–68. doi: 10.1002/bimj.201800053 (PMC6637384; doi:10.1002/bimj.201800053)
Supplement: Supplementary file 1 — Supporting Information [file BIMJ-61-747-s001.zip › reproducibility/simulation/intermediate_results/21.txt]

1	0.000299665565758316	1.43468273848173e-05	0.000196497354569773	0.000349646006882097	0.885732396107073	0.996923153673057	0.0507630061866816	0.0917556994789945	0.0019725446816433	0.00130639148766066	0.000816043434157659	1.30258404107983e-05	0.00046545722250966	0.000632779932939915	0.00287954189000545	0.00139954787040932	21.1208633841961	40.4100069973501	40.7247854201341	40.7454369208135	0.0206515006793779	0.33542992346338	19.6245735366174	2.84329819141203	9.57491050453064	10.3334731296418	11.2043832672771	49.7909282041179	0.05525	0.2115	0.353	0.48475	0.374492541345793	0.468482392207256	0.38527430763	0.495762539109745	0.472341958939408	0.448814116004395	-0.0392377339064254	0.0554174757659597	-0.0174731574374429	0.170758779502948	-0.0463583716443012	0.0476666666666667	0.186333333333333	0.322	0.450666666666667	0.467140358955422	0.386308263705744
2	3.97391181867225e-12	1.02836648875089e-11	6.29431788260551e-11	1.51768727616732e-10	0.865701281896708	0.431338425289921	0.0647156317581072	0.251075223216275	1.30539317374586e-07	1.46293790592817e-08	8.89646618088222e-05	3.3674351726376e-09	2.59259099420458e-08	1.93587939976762e-08	3.07986663653677e-08	1.29106516621434e-08	59.3494173086801	73.2778963899618	78.1241887113574	78.1527907037016	0.0286019923441927	4.87489431373979	18.8033733950215	1.31731094243696	27.8582049206361	32.1019050499035	15.3575509518651	70.6882689375328	0.05025	0.22325	0.3755	0.49075	0.46196297374487	0.458277321857395	0.433364164392899	0.456683907503311	0.406284289239386	0.443045198252411	0.0722486498247969	0.133542231089096	-0.00965667877991808	0.0477570908879703	-0.0265221238963017	0.0555	0.180166666666667	0.3205	0.450833333333333	0.347996322530513	0.350348403886274
3	1.24605882579302e-13	4.91465967499732e-11	2.96747928496296e-10	1.8752582853713e-10	0.0743602745996475	0.16300356034814	0.430504723929046	0.35271451588603	2.76128942705484e-09	1.26017136501433e-07	6.23901491614624e-07	2.41461657516303e-11	3.19381345509602e-09	1.22538054095538e-08	1.99156558861489e-08	7.10430892100264e-08	66.4944523021986	69.7683425859941	74.4637816182367	77.6478301753596	3.18404855712288	7.87948758936545	11.1533778731609	0.86366708031801	35.3453365271635	27.9264225242332	24.8369450336395	82.5158183550627	0.05075	0.23275	0.365	0.49525	0.390043172998732	0.472478943449169	0.433945747646367	0.42994226496861	0.448827301937555	0.423287105472213	0.108499035727362	0.133266727550157	0.140825087429449	0.108029737794563	0.502944509058064	0.055	0.183666666666667	0.314	0.4445	0.413489765033935	0.385989298221593
4	1.32193670202241e-09	9.21929554081964e-09	8.0324032747512e-08	1.31799052400408e-07	0.40364842164115	0.581150545131532	0.214947232763101	0.47990367676101	5.72382414285843e-10	6.5536760744127e-05	0.000439075354481823	5.19624213333075e-07	5.12345690856906e-09	1.68539595214361e-08	6.32553838040945e-08	1.24629881165496e-07	47.2978005250552	57.8515592949552	60.9365302827573	61.6339608156559	0.697430532898579	3.78240152070066	14.3361602906007	0.499082192239712	38.4133926827526	15.9355328410929	12.3581083150966	58.1667635819895	0.0525	0.23675	0.35425	0.495	0.46342989452112	0.410056249844687	0.556798340025067	0.447295360643553	0.462598044135826	0.442415590323752	0.124588195465127	0.243727947112691	0.110642879692702	0.150569293963688	-0.0108588559618172	0.0493333333333333	0.185333333333333	0.315833333333333	0.459166666666667	0.332342129232932	0.397572620211262
5	4.4758508233358e-11	3.11894454995502e-10	7.01757268248852e-09	1.57329310605423e-08	0.875244094287967	0.932746552662339	0.321674111987797	0.616494713211772	2.43208712490765e-09	5.17058647298592e-08	0.000775429020579974	1.67644963015094e-07	5.5820816516457e-08	1.22737222043326e-07	2.52742107800156e-07	8.38203480078051e-07	54.3358468489605	65.5945503422408	66.8909919192592	66.9156412195953	0.0246493003360229	1.32109087735444	12.5797943706348	0.250825077666832	35.5926078346511	29.6517524104711	11.2991423508083	61.0295286859026	0.05225	0.226	0.37125	0.49025	0.45599385384374	0.383606258737483	0.399282796248728	0.445818436498089	0.476997834960017	0.405534586501998	-0.0223381483071365	0.0635816812410067	0.0423911361816883	0.0553275274270328	0.0355990690285528	0.05	0.177333333333333	0.3185	0.456	0.408424583555963	0.481535023251077
6	4.1636681558602e-17	5.73625183254009e-22	3.49048559020576e-22	7.25854988446088e-22	0.328777329335529	0.025166863345499	9.41872399971806e-08	0.000440752954470212	7.96755851300291e-12	6.03882179033489e-10	1.01911031053112e-09	5.15257861653018e-19	1.45161907347268e-12	2.56973668362889e-12	1.62515849122985e-11	4.80750804121577e-12	82.9325200106614	124.653543938177	136.51569406662	137.469401755159	0.953707688538998	12.8158578169823	54.5368817444978	12.3509888452363	46.773698519899	38.3088479398211	37.2879755484591	122.907682711447	0.06	0.23125	0.37025	0.49125	0.403792925412107	0.464072333232768	0.549532693229598	0.491861101213281	0.538888284286994	0.458488561480923	0.00943136486127886	0.322106896516847	0.150621044012032	0.18617114277817	-0.0028574563941078	0.0441666666666667	0.175333333333333	0.3105	0.429166666666667	0.409710243654486	0.414389877318257
7	3.49487294628258e-13	6.76514259408624e-12	2.34054149551364e-11	2.71579858385572e-11	0.180440328756399	0.154919145620723	0.08466314976356	0.753493527917415	6.5051841375564e-07	8.61224724525506e-09	1.84788305862645e-09	1.56195816215373e-10	4.94987570662861e-12	1.78427056628119e-11	8.74497214808249e-11	2.16057466946836e-10	64.3687774667051	74.214105979343	80.4440893632855	82.2380830460461	1.79399368276063	8.02397706670308	17.869305579341	0.0986187489274926	24.7564176403157	33.1317146402762	36.1278358335167	78.0841981912694	0.05225	0.22375	0.3705	0.50775	0.389773122741899	0.498347988839555	0.50425799849841	0.478169848559344	0.443892851161324	0.416053237237971	0.18515530054548	0.0717845701126977	0.122077298178359	0.0480595558428635	0.0442062193210542	0.0508333333333333	0.183	0.314833333333333	0.4465	0.398037621715209	0.440108178573625
8	5.17749468729588e-08	1.59120591508388e-07	1.71700215748964e-07	1.49583254112931e-07	0.132667400034166	0.0725295780368724	0.0268678967684037	0.942983904460743	3.45870855526296e-06	0.000138051739183276	6.92867883457378e-06	6.92824206317987e-08	1.82299620185755e-06	1.97251953706354e-06	1.88041438039867e-05	6.00703309214257e-06	39.623767213161	51.2189992049025	59.0551124375197	61.3161237348831	2.26101129736344	10.0971245299806	21.6923565217221	0.00511511096738104	21.5436229767474	14.528546166659	20.2128269625118	63.2427478869491	0.055	0.227	0.36225	0.5025	0.394331027771021	0.429797986871737	0.342179529800691	0.46466462497518	0.484194165634099	0.456201751667116	-0.0123084091480486	0.0710385299356066	-1.84335952834042e-05	0.150487447585308	0.387473492083603	0.0553333333333333	0.188666666666667	0.325333333333333	0.456666666666667	0.428279769859035	0.428530969247816
9	7.85322605768951e-08	1.85382161016165e-07	9.97245090612231e-07	7.82724943873685e-07	0.11538773207549	0.281588318776623	0.0733175653485805	0.218998775433831	3.11995086796799e-07	2.64764662388205e-05	8.92247613231676e-05	2.51152071262957e-07	3.59187196644088e-06	8.47065146002718e-06	4.69655593470468e-05	8.25180574896948e-05	38.7480334665815	50.8595099861632	54.6422927958265	57.1211272641813	2.47883446835476	6.26161727801809	18.3730937975997	1.51091987383006	26.1740004024668	17.6553844880473	15.3520352312789	60.0106036182657	0.05525	0.23375	0.3575	0.49225	0.385837618245802	0.422493074867942	0.447493000190778	0.478972938195849	0.46286069518179	0.428438117109524	-0.0243885124680042	0.183740542259279	-0.00541589867889437	0.0458484218962126	-0.058756812183662	0.0496666666666667	0.191166666666667	0.317	0.452333333333333	0.365222705701065	0.385853275821109
10	1.35300231561979e-14	2.58756188431666e-12	2.98068894337405e-12	7.56159113204321e-12	0.928643102631823	0.113415077172668	0.222849720681105	0.0992295683622926	2.7905096184013e-08	6.40248735746201e-11	4.62400117867903e-09	1.04887189012274e-11	2.14867452580001e-13	1.34584133652811e-12	5.07653926702128e-12	2.01042518191972e-11	71.0641106901239	76.3576709959016	85.2425018431604	85.2505214324628	0.00801958930242108	8.89285043656128	14.1864107423389	2.71788260945414	30.8479902830422	42.6934942276694	34.3415648178961	84.4813423054617	0.05775	0.23175	0.37225	0.4995	0.453404833709052	0.434504235941181	0.351311824119775	0.448395107893006	0.448231000697737	0.417642627331905	-0.0572371434138804	-0.0153279358602131	0.0356989214648332	0.0764703594063991	-0.0530469906849509	0.0501666666666667	0.185833333333333	0.309166666666667	0.439833333333333	0.510321736137581	0.394064083351474
11	2.52824722694614e-10	2.08394888384439e-08	8.08921859008525e-08	1.67528300053156e-07	0.737715721001037	0.407869480946395	0.504493844595885	0.597294048588453	3.69081955458007e-07	4.7866161153349e-05	2.33787393071716e-07	6.38530649671543e-07	9.92393476838744e-08	3.49990853962201e-07	1.06586810806856e-06	1.70096524557649e-06	50.7411468155988	55.9652031193546	60.9191353233182	61.0312798387968	0.112144515478576	5.06607671944221	10.290133023198	0.279096448748533	25.8495959091397	16.530801454026	26.7314324862946	57.6414392197645	0.05175	0.22125	0.356	0.499	0.39206404359277	0.527409572404047	0.373246074008335	0.4420636344257	0.42712002616013	0.395876409888655	0.302931076393055	0.0343349123285876	0.0419147521878893	0.0269808051428066	0.0793377748607573	0.0541666666666667	0.179833333333333	0.316833333333333	0.446333333333333	0.358479472428572	0.400977066397384
12	1.17374182403159e-09	2.37604117683063e-08	2.24100106869331e-07	2.72851592144556e-07	0.235232268190219	0.529403838534308	0.344744627422146	0.285789403818122	7.43102547967407e-09	8.67290503194274e-05	9.20513477748738e-06	1.48130533224415e-06	1.10755486317911e-07	4.68004473924409e-07	1.25927937721849e-06	3.2629610968185e-06	47.5456319459408	55.6609152653618	58.392234713996	59.8011757418572	1.40894102786115	4.14026047649531	12.2555437959163	1.13935148444989	33.4185900368047	15.4056399824367	19.6696596608181	55.4827198401252	0.0545	0.22825	0.34725	0.4925	0.435330624560748	0.367536453543925	0.367301243769283	0.44963812800206	0.438862014831826	0.414117398740255	0.0139030861620843	0.0253259747030018	-0.0436159045892157	0.0917466728147	-0.020357874357622	0.0496666666666667	0.180833333333333	0.309666666666667	0.447333333333333	0.365044747105937	0.387515745656875
13	3.93089952003512e-11	6.93147702731756e-09	1.98521387088199e-08	3.82536869553689e-08	0.551356778146899	0.286231632311665	0.520072142577465	0.0317711465159487	2.21855174035443e-08	3.74937011411431e-08	6.2249730589266e-06	7.85538281097327e-09	5.98585678513236e-09	2.59934334311493e-08	7.44683228011157e-08	2.48739313285984e-07	54.6050370650191	58.5091152487366	64.3651599608202	64.7200521168197	0.354892155999551	6.21093686808308	10.1150150518006	4.6108033321525	31.2932015691986	30.2749501504804	20.4177502823259	68.620884988314	0.0565	0.22575	0.37475	0.50775	0.405646991234291	0.39139583617758	0.397756227280036	0.466879250745292	0.417328939994718	0.434870075565619	-0.0013418674094738	0.0400218927687078	0.122901580699244	0.0477867317623874	0.0938539203597566	0.0468333333333333	0.18	0.321333333333333	0.461666666666667	0.396753786080568	0.386489349869709
14	1.12213112955293e-10	2.47749128001046e-09	1.33241122396273e-08	2.90534802376914e-08	0.797834718594913	0.475956014928561	0.295099058044642	0.674374344598523	3.15075304695377e-07	3.87005900322102e-08	3.18664428600419e-06	1.43015284820019e-08	2.66667370090512e-09	1.35491286198063e-08	3.53944843181571e-08	1.24016387728675e-07	52.4287325274781	60.8722261026196	65.3360391255628	65.4016521447629	0.0656130192001001	4.52942604214331	12.9729196172848	0.176527786838051	26.1550299259852	30.2135017735473	21.7007634898018	67.1503974695405	0.05375	0.2375	0.37625	0.506	0.353412262151759	0.463112094698238	0.406844350086617	0.463348414662148	0.42680749526052	0.412219250561474	-0.0782591871660097	0.0249210958661052	-0.0198728491834372	0.0430435959562006	-0.0797439117169883	0.0518333333333333	0.194666666666667	0.322833333333333	0.4585	0.429046790565695	0.44446004573393
15	1.98654297633624e-08	6.05115034638983e-09	1.82930995091198e-07	2.73770328970254e-07	0.344100313849907	0.964885413667651	0.0779698327168657	0.279110152350938	2.46149311837698e-05	9.57970291483065e-09	0.00286884926749383	1.07488037290281e-06	5.78434030327808e-08	2.70729649743106e-07	5.28494726572005e-07	1.73580869653154e-06	41.6339461227399	58.8218639875413	58.8975815468584	59.7926766278397	0.895095080981264	0.970812640298391	18.1587305050998	1.17141760441154	17.7940692714874	32.9247269379484	8.88905659649572	56.3080674144554	0.053	0.225	0.36425	0.477	0.43395804433878	0.406419850654964	0.350639966918176	0.458212386778162	0.445497150213016	0.408146263952058	0.00875982620648391	-0.00814298357889482	0.0362392365210215	0.0691119061749877	0.0729606732345476	0.0481666666666667	0.190166666666667	0.309	0.446666666666667	0.418907130081042	0.454191948835387
16	4.217928849747e-15	8.21441886850633e-15	1.47060963080676e-13	1.97532341893465e-13	0.210390913138364	0.455939288153429	0.0415841804640162	0.0675953206839654	1.4124887802233e-14	1.27942263992595e-05	1.63923473514014e-06	6.32089802637653e-14	1.47725221640256e-13	5.89902011185779e-13	2.82804276631212e-12	6.12546954063194e-12	73.4597693163596	89.0628371920975	92.1758585646239	93.7445929067617	1.56873434213776	4.68175571466418	20.2848235904021	3.34046945805812	59.2164393761068	19.0409624941076	22.9773254165466	96.3749275079992	0.05375	0.23975	0.35375	0.4975	0.535054413000903	0.373852064980659	0.259523627688313	0.435279653506997	0.439711835719677	0.423378292870437	-0.0147664597606888	-0.0488535352343462	0.0581160056589929	0.125187399517361	0.0673689116088266	0.0456666666666667	0.176333333333333	0.311833333333333	0.448666666666667	0.330926013455754	0.437820816558174
17	1.46751377628888e-12	7.0440873093801e-14	2.28029460108747e-14	5.33506110094107e-14	0.564288912274202	0.0293974086109758	0.000216286113679293	0.0226310831596415	4.39548237993774e-11	1.53802019553738e-06	6.60123186381013e-06	4.97260923710793e-12	7.81960430151172e-10	8.28900698371113e-10	2.79626161304019e-09	1.47826831309187e-09	61.4077817387442	84.3396653179225	96.4330903834416	96.7654227682433	0.332332384801703	12.4257574503208	35.3576410294991	5.19660225787629	43.4293387329326	23.0998584766985	20.3054490119739	86.2340588231195	0.0595	0.23225	0.366	0.49775	0.496527256829935	0.449949484000206	0.414404672442478	0.468577479096526	0.444904824263925	0.450545020224096	0.138737074641436	0.110625549639147	-0.0173178202365658	0.143572832783572	-0.00555875665012694	0.049	0.178166666666667	0.3195	0.451833333333333	0.366771728926866	0.375212165849433
18	6.23291218237607e-11	6.14257317690532e-11	5.7590030753742e-10	1.35423479173896e-09	0.925854972298223	0.603621403419124	0.0567753139665054	0.344090896502697	9.12952151366468e-11	0.000213240442728573	2.51396846171599e-05	3.33640967343393e-10	1.12119350823453e-09	1.29257584621227e-09	1.82116384960597e-08	1.73265173036852e-08	53.6490192558413	69.2662771046598	72.8889070055375	72.8975673852765	0.00866037973901257	3.63129028061667	19.2485481294352	0.895130021436671	41.9995330757993	13.7106621119692	17.7539359325619	76.2694859961328	0.0555	0.23425	0.3605	0.49225	0.417632386178275	0.380150216460066	0.405616364280354	0.437613746131433	0.480818213329331	0.460503209929532	0.0284457046186297	-0.0232665515524146	-0.0312042456237246	0.148032040874417	-0.0092169507667557	0.0511666666666667	0.180833333333333	0.324666666666667	0.449333333333333	0.351848050895153	0.401909111450885
19	3.024253402034e-08	3.43578565553297e-07	1.63494440564309e-07	3.47481651997158e-07	0.911792500087833	0.0815303227914419	0.0719898833676612	0.228960800417967	4.12562888118627e-07	3.72345222580426e-06	0.000106925377581851	1.29338330159525e-06	1.91167035419625e-06	6.26785610405308e-06	1.8242112613722e-05	3.75037537268145e-05	40.7525985813627	49.4030544659618	59.1768035235	59.1890752584222	0.0122717349222512	9.78602079246048	18.4364766770595	1.44730549974656	25.6346562830804	21.402192150932	15.0103106595216	55.8322473217488	0.0525	0.2315	0.373	0.4995	0.405147968315264	0.483556572283209	0.429142123465677	0.459186581044341	0.471361206840155	0.390695745090841	0.0641478084346546	0.260217857098412	-0.0103749050719622	0.141661804677593	-0.00416370607406268	0.0471666666666667	0.1895	0.328	0.46	0.385258502964921	0.468912268584938
20	9.7884026163905e-16	4.87031899451317e-15	1.51486930860994e-13	3.24811282478667e-13	0.486118046408362	0.793723401662674	0.136234662936931	0.86955476999829	2.50925067322777e-11	8.88386724500202e-12	5.73263344677947e-05	1.62207491424966e-13	1.77265460689699e-11	2.90074737279668e-11	4.09895824928568e-10	6.30491243047462e-11	76.4591892733442	90.2081404822238	92.1079149180805	92.5930220745213	0.48510715644079	2.38488159229746	16.133832801177	0.0269695381693964	44.5265972316847	46.5603743239844	16.188990023471	94.2001977543064	0.05325	0.23425	0.3625	0.495	0.374641487244071	0.351936498106746	0.497991694065548	0.444215473161981	0.484331532944132	0.418232556592685	-0.039037388678317	0.0736065749414425	-0.0163888204801537	0.08431204012049	-0.0371475258181142	0.0525	0.179333333333333	0.297166666666667	0.454	0.43522522797469	0.426348073339658
21	1.32909046741779e-11	1.35298938709265e-10	9.54518218062715e-10	1.40630206134474e-09	0.289544569888597	0.377931886220255	0.142820526213648	0.000593642664361756	1.90474784785972e-08	1.7031599000812e-08	4.73211700880401e-05	1.09839885944156e-08	7.27688912480997e-09	3.70146059794227e-08	2.20728233372797e-08	6.14749421547639e-08	56.8516269441971	67.4849772947564	71.6846011661401	72.8063389581803	1.12173779204022	5.32136166342389	15.9547120139832	11.7958072084775	31.5893146886101	31.8065661571381	16.5525155590058	67.798991316322	0.06	0.22125	0.35825	0.48725	0.475637130880196	0.435119771817281	0.431167837458139	0.461220183855578	0.473302465672175	0.42566943705047	0.14166713281046	0.294356487467306	0.0903706300809909	0.130933604674302	0.33722156570387	0.0445	0.175666666666667	0.304166666666667	0.445833333333333	0.382100743875626	0.418682869834873
22	1.80738268806924e-11	1.21276395239513e-10	1.27315232321275e-09	6.77081535274883e-10	0.0587112455977406	0.232997204931563	0.0737073269657284	0.507592944853549	2.93609920042197e-05	9.23806204328826e-09	9.9332341039767e-09	3.27942717479074e-08	1.60925193812317e-11	6.53399087499612e-11	3.78049877731403e-10	9.45082544437561e-10	56.2151079605974	67.7321378961351	70.9963669363715	74.5697878015344	3.57342086516292	6.8376499053993	18.354679840937	0.439025987193872	17.4587487811241	32.9953275613443	32.8542759755801	65.1017739263102	0.0535	0.222	0.37125	0.50725	0.447414191872914	0.427718066975118	0.478403401492108	0.485966339443006	0.474345257713158	0.428755304280534	0.129786835902788	0.20655468921264	0.0622702374580349	0.123378171774407	0.226352030197725	0.0505	0.187666666666667	0.315666666666667	0.448833333333333	0.414959898097828	0.416446468929413
23	2.57123646935096e-09	1.35673427922744e-08	4.71738007506975e-07	9.65913334376543e-07	0.819196913746259	1	0.471111082795572	0.346221491684851	2.22977320436562e-06	8.04534321987626e-09	0.00173550383695778	3.91102491218116e-07	5.93309069502298e-08	2.0129629124239e-07	1.0783482177307e-06	2.16885806847236e-06	45.9101168949564	56.9590673969942	56.5301694849186	56.5824173938308	0.0522479089122498	-0.376650003163377	10.6723004988744	0.887257835946912	22.3861402247512	33.2641203724161	9.81016024329438	58.8891070247106	0.056	0.22025	0.372	0.48975	0.387409187093738	0.530832559865939	0.431297748310821	0.484878203166036	0.43273811956974	0.421798866171859	0.119221193407888	0.104034527667794	0.0754762346905486	0.0509246664205876	0.0550805742992181	0.0516666666666667	0.181666666666667	0.316166666666667	0.457833333333333	0.456013590513102	0.396175570393425
24	1.63259812154552e-06	5.95707275421519e-05	0.000188847816217502	0.000329409082633935	0.776004059087491	0.543050524095699	0.660712541516566	0.170397146679552	0.000642519879512834	1.62246955561697e-06	0.000156383034711121	6.15043803693389e-05	1.15950708631788e-06	1.01001428370662e-06	3.72288147422645e-06	2.53342499592241e-06	32.336817748379	36.8712282740016	40.8346065410224	40.9155640014578	0.0809574604354566	4.0443357274562	8.57874625307886	1.87944582523232	11.648567674416	22.9970881879672	14.2937526173846	45.6016892705945	0.0545	0.21275	0.364	0.488	0.42314410289951	0.48069851152467	0.354944880292573	0.475274378707631	0.469819265805344	0.439300564263253	0.0523369181327782	0.00829794913107174	-0.0339400550506278	0.130832153839081	-0.0566011661357378	0.0483333333333333	0.185	0.317666666666667	0.4495	0.424582211259163	0.378403037711625
25	3.20527726381462e-14	1.12806902439005e-11	9.17682169480138e-11	1.77830133175065e-10	0.463414967966843	0.453091878474727	0.669348440770056	0.144787419300944	3.26321110242108e-10	2.29747340898713e-09	6.97370944549922e-08	1.43498936868583e-09	5.38587617158855e-11	2.38996499618833e-10	4.52676799929753e-10	8.39978493777307e-10	69.2900032719626	73.070839201675	77.236966884484	77.7746007954556	0.537633910971635	4.70376159378065	8.48459752349299	2.12632612049492	39.5103749569716	35.703529949953	29.0720151967471	72.7574984222031	0.0595	0.2355	0.37925	0.49925	0.433907960436774	0.377283437396009	0.379093425209951	0.461308437689992	0.408534641475315	0.414196886099919	0.0297473534720483	-0.0168020338493004	0.0336910345210547	0.0766810176550775	0.116222987196439	0.0526666666666667	0.1835	0.321166666666667	0.444333333333333	0.41863625537191	0.440569599803768
26	3.67238704868373e-08	2.09210821309474e-08	8.58052604694732e-08	1.72608996194564e-07	0.669200435397956	0.415883702192278	0.0376322877226873	0.00689775711438138	1.79715485643469e-05	9.82585752242993e-06	6.16184651335803e-06	8.29601124664675e-08	5.6941769791878e-07	1.24731641568734e-06	5.47404494883486e-06	4.95441667850745e-06	40.3450882504549	55.9561418437588	60.7735742193618	60.9561130405564	0.182538821194612	4.99997119679756	20.6110247901015	7.2994018172808	18.393015959	19.5449804284563	20.4372569801981	62.7930244234596	0.0595	0.224	0.366	0.50175	0.42605607837681	0.502955085332598	0.460301110049842	0.48069155506838	0.453456402171149	0.453018834557002	0.107863450250311	0.0843067088399987	0.110066973467883	0.141017293600348	-0.0211875777346944	0.0471666666666667	0.188666666666667	0.323166666666667	0.455666666666667	0.429460491445252	0.31085399532834
27	1.83938802730417e-11	3.15528834840181e-10	2.88424252872624e-10	1.7233292362484e-10	0.0685108332546315	0.0311303022806148	0.0270511733874731	0.0145648363698601	2.63412831232786e-11	4.41621518310178e-05	3.24613931066363e-05	5.13758232475585e-11	1.65602977752017e-10	8.84355321655007e-10	3.74014229879219e-09	1.28985251349699e-08	56.1787522528903	65.5682785784666	74.531221987505	77.8495653429491	3.31834335544409	12.2812867644825	21.6708130900588	5.96835806824038	44.4315118917057	16.6835557863305	17.2679637462661	80.728897749464	0.059	0.2375	0.35275	0.4935	0.388727763942302	0.378076684799055	0.339114491938609	0.461689412579349	0.43471436819138	0.409521480834165	-0.0255157654141105	0.068134864986166	0.0966281789582248	0.136438991007635	0.445387975032114	0.0478333333333333	0.182333333333333	0.3135	0.451166666666667	0.403418460778148	0.421385287198411
28	2.58220516700259e-12	5.65737287104141e-11	2.12507567822431e-11	4.6583033325243e-11	0.589518835190774	0.0421633771524014	0.0363840985552745	0.00689775711438138	6.85033590244701e-08	6.50442894727581e-09	2.91222371295436e-07	3.86716851031072e-10	2.1512561764337e-10	3.27355574118971e-10	4.93119289557133e-09	3.44745607579803e-09	60.2404712746793	69.4515664395585	80.6699654169424	80.9610617409635	0.291096324021055	11.509495301405	20.7205904662842	7.2994018172808	29.1065960178566	33.6776331735527	26.3070585706046	75.9155493091874	0.0595	0.22225	0.3635	0.49925	0.438150484837583	0.359688247976412	0.446202075652513	0.441564503591787	0.45412461769382	0.417656605938159	0.0568799857900255	0.190784468799535	-0.0446873309234254	0.0950099891531387	-0.00187234657427673	0.0471666666666667	0.178333333333333	0.307666666666667	0.447	0.419434191075021	0.418152701170931
29	1.37485465434848e-10	1.70655520040127e-08	4.4134516052907e-09	7.44114969665846e-09	0.388915209716442	0.0305920879098731	0.115598900159828	0.112796574033715	8.04435392480173e-08	5.17519241006987e-08	5.62576696069913e-06	1.141337503767e-08	1.0706016194903e-08	5.20185760234209e-08	1.56012116464022e-07	5.2975282766629e-07	52.006936441423	56.4281823249476	68.0111690118065	68.753499973187	0.742330961380503	12.3253176482394	16.746563531764	2.51459548730418	28.7953615746283	29.6500264310507	20.6114828840055	67.7048389278286	0.05425	0.22725	0.369	0.49575	0.421537801752587	0.430337336101199	0.479102152131433	0.461279617709619	0.434943625895427	0.438375207421173	0.0411652469998114	0.0207076666121983	0.182982761211896	0.128129083673229	-4.06901041668054e-05	0.0471666666666667	0.183166666666667	0.316333333333333	0.4495	0.415998707132513	0.400445215347355
30	3.86911280166338e-10	1.09197870993906e-09	4.4345192966634e-09	6.93191995915e-09	0.335574824727158	0.288895751653631	0.0598372421624926	0.131413106627429	2.4157898595675e-08	6.94014364161561e-08	0.000112444931318973	4.16984173263864e-07	6.01099981459238e-08	1.45816183152528e-07	6.95220147652133e-08	2.33649192000834e-07	49.8563102981207	62.744793294718	67.9996851373216	68.9269493631946	0.927264225872932	6.18215606847662	19.0706390650739	2.27573151843626	31.127860735025	29.0813624021448	14.9153398542148	58.7264040654393	0.05425	0.22925	0.36	0.4895	0.527661002963956	0.373565023503372	0.467386682687104	0.458155248324974	0.487303229453638	0.425942622995834	0.0898980131043673	0.30737799576253	0.0890720526403375	0.104548249975408	-0.00308397973336228	0.0475	0.183333333333333	0.308166666666667	0.450166666666667	0.415682151264993	0.37111184383153
31	5.77966898172943e-10	1.1793398320975e-09	7.98116405993138e-09	1.75935638330402e-08	0.805265894926401	0.539223267544302	0.0908494681459538	0.0155958313737511	2.97159068033233e-07	3.62170370799198e-07	3.03663876107833e-06	4.60449293793666e-08	1.81341258070388e-08	3.70373596481729e-08	7.68674659588455e-08	2.34751050506297e-08	49.0211970244782	62.5692071685407	66.5795413005981	66.6403222206354	0.0607809200373595	4.07111505209468	17.6191251961573	5.84787964334555	26.2680844581719	25.8860857021627	21.7932671417639	64.2598229643953	0.05575	0.216	0.36825	0.4875	0.536717248046953	0.5031234401987	0.475026004233164	0.485188835171844	0.469272411645889	0.427745982485986	0.195112203949568	0.171144038391549	0.307273894792326	0.15415780583881	0.126685047563551	0.045	0.174666666666667	0.319	0.44	0.394184191967415	0.450713412056441
32	2.6209479297319e-06	1.379214531153e-06	6.41478062772628e-06	1.12808273934844e-05	0.583157831375146	0.538022875279306	0.0639763509454048	0.189964357360663	7.72807829227753e-06	1.23529492101144e-05	0.00642155332119921	8.36291569802081e-06	5.0041345719713e-05	0.000188504045211203	0.000207121630069405	0.00038018691309667	31.3306068378733	46.093765062782	49.8721413932362	50.1732986521383	0.301157258902094	4.07953358935629	18.842691814265	1.71789401459682	20.0039889433119	19.1079463323931	7.42803197886133	50.9661202602736	0.05475	0.2195	0.3595	0.48075	0.444209810810737	0.45106764444868	0.39323350635734	0.498540236802696	0.449432485140503	0.389303573448594	0.0236005039508535	0.100427474667539	0.161555978098555	0.104673492582338	-0.0164234433015644	0.0488333333333333	0.183	0.317333333333333	0.453	0.427690703362411	0.425050149860055
33	7.21890502315213e-06	0.000136660007357158	0.000308293177454352	0.00052527651970003	0.746073482573111	0.439977857330579	0.494268324533776	0.229217620607068	4.98548069591304e-05	4.73062214728982e-05	0.000650393990451988	0.000177106969029148	3.99160510231731e-05	0.000141526273850103	9.37327260739493e-05	0.000244988178030241	29.1702483097979	34.770096324537	39.4715072560211	39.5763673592373	0.104860103216197	4.80627103470033	10.4061190494394	1.44570967740219	16.4536232391984	16.5531146943777	11.6259103817138	42.6704231907535	0.05775	0.2215	0.361	0.49275	0.427245070261853	0.458032634076327	0.462326000378284	0.464809237060266	0.468195899823636	0.429325788083168	0.166982946005717	0.166150670142143	0.125440110215855	0.0606649834663044	0.0122325783841566	0.0521666666666667	0.188166666666667	0.321666666666667	0.458	0.401819304390846	0.415963640073569
34	4.1257527540375e-18	1.01271019890746e-15	1.40426898461488e-14	3.45679090564208e-14	0.633248487213235	0.531911373704974	0.521473248771104	0.00200168768056001	2.52105496260722e-10	1.16122332696226e-10	4.79430360593028e-12	3.64962964905832e-13	6.33566165700496e-15	4.15082350680576e-14	5.43671881205774e-14	2.21356773370423e-13	87.6644200802402	93.6412294220354	97.5360898032959	97.7637710734198	0.227681270123867	4.12254165138438	10.0993509931795	9.5479874566654	40.014338410012	41.5292185370363	47.7693440577677	92.3228343341209	0.061	0.22925	0.36875	0.51175	0.345963583997588	0.448154685300864	0.353676854891439	0.42298790914451	0.457253575839609	0.433467711517787	-0.0182880583225458	-0.000799226961272071	0.0244730135588563	0.0769769190657443	0.220585561821961	0.0468333333333333	0.1775	0.306666666666667	0.441333333333333	0.41154735376697	0.419988812224726
35	1.67799665138122e-12	4.35090887432797e-10	2.18311026145571e-09	5.04174992965004e-09	0.985522648499886	0.43248800911686	0.661161975209769	0.418415431410012	3.97987097695495e-09	3.64440415387408e-07	5.66832820653888e-08	6.80010855024759e-10	1.10965069933223e-09	4.90046126616752e-09	1.42832064115499e-08	5.03899568126829e-08	61.1309695462405	64.8391106892013	69.7044926076051	69.704821872765	0.000329265159962233	4.86571118356369	8.5738523265245	0.654761539543415	34.6335521701149	25.8740245506015	29.4736102056395	74.5593967975742	0.049	0.2275	0.36375	0.506	0.39237802300171	0.382546318674818	0.400985618309273	0.455953249955623	0.441650019161372	0.401760682543238	0.0326167144535113	-0.00259420019592981	-0.0393892344900385	0.0513698764117092	0.032251907891032	0.0455	0.179333333333333	0.314666666666667	0.450666666666667	0.428678912398677	0.32655025539749
36	1.19486614481673e-11	7.34036195373179e-13	7.02909788757357e-12	1.26950369900270e-11	0.376617781828856	0.431426957491184	0.00465958845805088	0.17432492737515	3.3867652930888e-07	7.810151819454e-06	5.41872796108574e-10	2.73973613175023e-10	2.89316515298843e-10	4.76789278371523e-10	1.18846698084252e-09	3.15581602441999e-09	57.0720242507596	79.1578374211022	83.2503110318794	84.032023943997	0.781712912117655	4.87418652289489	26.9599996932375	1.84535222307341	26.0155610906731	19.9837886621972	38.5202943375589	76.7413854816082	0.0555	0.22625	0.367	0.50975	0.412011378514893	0.402246186589479	0.439520140346697	0.451888241329443	0.50638727245361	0.451148875506075	-0.0218431356930709	0.139548222047235	0.127155160948832	0.0958020319598437	0.193176308838436	0.0493333333333333	0.184333333333333	0.323666666666667	0.4465	0.461555455275988	0.415561244429473
37	9.90572871592672e-08	1.86436835306064e-09	6.19873366209236e-08	1.15101267745672e-07	0.527927905569903	0.993817701874528	0.0139936628416565	0.0117325018011637	2.37119019568743e-05	6.28489844031246e-07	0.000411921898653416	8.41036577969262e-08	8.7697552047635e-07	2.59623429123561e-06	1.03421455406074e-06	7.69232902548824e-07	38.2595343384455	61.5229913142975	61.5753050244239	61.9736834311043	0.398378406680422	0.450692116806749	23.7141490926588	6.3508507883048	17.8651893196056	24.8228205170108	12.4773238337802	62.7588208804412	0.059	0.2185	0.361	0.4935	0.479470618188597	0.522552049709813	0.372575034010665	0.487900432633878	0.435256293311795	0.429848065138812	0.216559307152903	0.116650794410186	0.0317118499739588	0.0725005321849644	-0.0121552278101012	0.0475	0.184	0.313	0.4575	0.393723674776485	0.330936661607564
38	2.64880962478337e-14	7.38221121111588e-12	1.31983926334483e-10	2.72696257893836e-10	0.541677807547306	0.740990363526829	0.79336921404047	0.956161640152437	1.41548675137602e-12	1.12945574224439e-07	4.08453569553935e-05	3.55876350832213e-10	8.06258861390789e-12	1.75674829394935e-11	4.17404219880938e-11	6.92511256630598e-11	69.6823568577383	74.0190723948399	76.3801322579166	76.7525712377028	0.372438979786239	2.7334988428629	7.07021437996445	0.00302180081416736	50.1621955826904	28.1383485043771	16.8316966638868	76.1148431735613	0.05225	0.23575	0.369	0.5025	0.436536883491733	0.370641356232256	0.471024455613471	0.453820105744957	0.443663102607093	0.429396594738122	0.00923381437117373	0.184317677635952	-0.0292327457312909	0.0531942431473571	-0.015432769484442	0.0525	0.1775	0.317666666666667	0.460666666666667	0.367009286414719	0.376558289571837
39	2.10566030968606e-09	5.40954440841899e-08	7.49892820362057e-07	1.54306995949216e-06	0.904983129637843	0.897480870529939	0.617240554981685	0.163539269627476	1.36949654940303e-07	3.24899796271524e-05	9.77523779515611e-07	1.42501269083873e-07	1.97862873376381e-07	3.04459478871423e-07	3.01693511805653e-06	1.81543441184136e-06	46.326958195561	53.7463980244647	55.3631039431202	55.377352868265	0.0142489251447842	1.63095484380028	9.05039467270399	1.94119105436039	27.765456595962	17.2662912299693	23.9718928101956	61.4379633208787	0.05425	0.21775	0.3555	0.491	0.511024363383126	0.356490280751626	0.447711259119932	0.447782385338812	0.429328700747706	0.407295932656429	0.0887610205687344	0.150930737330289	0.13098491375258	0.0825798387684081	-0.0117869059984042	0.048	0.175166666666667	0.3155	0.441166666666667	0.435913639874133	0.431850106913332
40	2.86624859146107e-12	1.39984246284037e-10	3.44620559990146e-10	7.04730261143919e-10	0.546091306552265	0.215822474336398	0.209154818261594	0.154155901343078	3.58155554301537e-09	2.47757747804829e-08	1.45998021807331e-06	1.22531597996622e-08	2.50124868230434e-09	1.30821830850276e-08	2.19508476014984e-08	6.82746722687708e-08	60.0248086316642	67.408052701081	74.1090757902202	74.4734419829838	0.364366192763555	7.06538928190275	14.4486333513196	2.03063781489391	34.8388460083406	31.0788388552228	23.1999908711223	67.5304451235004	0.05475	0.224	0.37875	0.50025	0.423336830181869	0.434028914558424	0.488348080057037	0.428700669607885	0.493036806724414	0.426776418321528	-0.00173472455137867	0.0662121886633402	0.000949643083741144	0.104287214030713	-0.0481029543074217	0.0483333333333333	0.176	0.3245	0.451166666666667	0.380650066231511	0.423149571143134
41	1.38479600040288e-09	2.63372424391875e-08	2.70275880668482e-07	3.66091828667584e-07	0.287372871848886	0.60308090617848	0.374577303105711	0.0291164808636548	1.22566067360194e-08	8.54454595080117e-05	3.70619298335556e-06	3.68399329417353e-07	1.4452395206246e-07	1.5145042991476e-07	2.16952788651129e-06	1.27125318026276e-06	47.2009578219149	55.421884638854	57.9248963879218	59.0567849105573	1.13188852263556	3.63490027170337	11.8558270886424	4.76071320619667	32.4457602171442	15.433817475212	21.4111001411729	59.0408476488771	0.05575	0.23025	0.361	0.502	0.487359703654072	0.445617419927801	0.45972298934721	0.464757438819868	0.474544546662897	0.460447643820809	0.131171701364727	0.215500919182389	0.109774661054476	0.101866256713439	-4.69095923639304e-05	0.046	0.183333333333333	0.323	0.454833333333333	0.361135826604583	0.486223555495397
42	5.73945292014699e-07	9.317677593977e-07	1.91035784356015e-05	6.09098593273189e-06	0.0286996925528271	0.444596417125154	0.100720275487364	0.0820636952523652	1.85093517181355e-05	1.4570295691626e-05	9.22658100206814e-05	2.7515831019733e-05	5.58056372962838e-06	1.83471963214198e-05	7.43181029015302e-05	0.000149660098598953	34.5526780585933	47.0318272300574	47.0162366702716	51.801773977917	4.78553730764543	4.76994674785965	17.2490959193237	3.02354903453943	18.3368355540497	18.7929731318218	15.2887204528361	47.7876111844885	0.058	0.2195	0.3655	0.492	0.414608944493013	0.470122330113772	0.482436428417494	0.492003245855105	0.47086781654165	0.430451367501785	0.0789884625131325	0.212143423340185	0.100467423889369	0.0857607630153284	0.188029626398272	0.05	0.1845	0.3235	0.452166666666667	0.399141643179681	0.364379671992229
43	5.06870515370211e-22	6.75563665821239e-20	1.47669273849671e-18	1.69233504273407e-18	0.14315290969618	0.325570141462687	0.221923612771572	0.0437585280651902	1.51633410094077e-11	1.96254387265925e-15	1.3833194210256e-13	2.44010976991609e-17	3.35346207443244e-19	2.47192225316344e-18	8.95711688688951e-18	4.44110720324258e-17	106.046400486121	114.444287038721	118.106412834859	120.250148685198	2.143735850339	5.80586164647684	14.2037481990774	4.06585496675416	45.5129442737871	63.1022039796444	54.729251594692	114.26121163223	0.05625	0.23875	0.3825	0.52175	0.416162146266915	0.402606994875822	0.470285300575703	0.457369918246941	0.448252096288939	0.446514116377564	0.219093824383689	0.0326806946783185	-0.0163085692655653	0.00932904013726849	-0.0140541372045084	0.0471666666666667	0.182833333333333	0.305666666666667	0.446333333333333	0.481092307435036	0.409653280565964
44	4.168930271393e-11	7.2625375449057e-10	3.43252606903028e-09	7.64426972029694e-09	0.790174534695423	0.414245208636777	0.221886841539375	0.481936611520579	1.87201559127895e-08	9.12821641611503e-06	1.85736077062238e-07	8.15725887974051e-10	3.24120603486807e-08	9.57435878586522e-08	1.62318840451637e-07	2.01539962301616e-07	54.4831432255232	63.6741660411644	68.6167802646814	68.6875809475823	0.0708006829008809	5.01341490641789	14.2044377220591	0.494477843634741	31.6229761883515	19.6856942871709	27.1761476377669	74.1211426651305	0.053	0.226	0.35825	0.49625	0.457596878263284	0.323791021184521	0.307097124604849	0.441533341730051	0.413692120418683	0.443114723777918	0.00771784994326198	-0.043775928319835	-0.0934977202907605	0.0485112409262736	-0.0445502766820237	0.0498333333333333	0.18	0.3155	0.443166666666667	0.384145784203754	0.359935206983249
45	1.86736084422755e-08	2.7516450498271e-08	2.09650552856534e-07	4.13595844190294e-07	0.663878023586231	0.634465181411649	0.108364410125085	0.361213673690413	1.51906836832284e-07	9.80467199664781e-05	2.97435996229142e-05	3.13299272535456e-06	1.63842302081265e-06	1.78278525219951e-06	1.52788889929479e-05	9.49120490783075e-06	41.7636206732786	55.3201540310183	58.5582801563214	58.7471271122413	0.188846955919871	3.42697308122297	16.9835064389626	0.833669231977183	27.5649478832238	15.1739501875018	17.4341371234786	53.5415902566749	0.055	0.225	0.35725	0.487	0.41348806500628	0.427163191644451	0.450629406316545	0.438197476884581	0.430363114316403	0.416159944306867	0.0523880193843243	0.157883665216828	0.0923401211540168	0.0859245798244497	0.133017176345584	0.0508333333333333	0.182	0.319666666666667	0.4445	0.438855308778941	0.296380190810862
46	1.13889685095694e-10	2.64483736405087e-10	7.05062520418813e-09	8.57906729862457e-09	0.21680198041151	0.785992874038741	0.140867595759497	0.0318050322147045	1.18623615961537e-09	8.05165757889899e-06	5.58913469617155e-06	1.44832405450413e-08	1.00537024545367e-08	3.29825447511131e-08	1.04772518433906e-07	2.8285027381668e-07	52.3979398246956	65.9683128061952	66.8796229190193	68.4050372386337	1.52541431961436	2.4367244324385	16.007097413938	4.60897533146272	36.9918570446498	19.9255615290931	20.6239900235996	67.1193356475824	0.0585	0.23575	0.3635	0.49325	0.496757998794478	0.469587868174235	0.477163749857254	0.453540998986746	0.445465831444811	0.413694056214616	0.206645004937088	0.152234045255869	0.153147818852941	0.101076494014133	0.0131855531987824	0.0486666666666667	0.185333333333333	0.320333333333333	0.447	0.344214674913351	0.360085476994023
47	8.02098206132064e-11	1.05844780912321e-09	2.46379424143624e-08	9.33455025360553e-09	0.0367883053619125	0.371029582539714	0.179201999928214	0.781884557276277	2.54139683641668e-08	1.82072461754311e-08	0.000241780958568853	1.06555728266843e-08	3.77139728552633e-08	1.81521694521358e-07	8.19932009668108e-08	2.2086643748897e-07	53.1256875659965	62.8159270757023	63.8379990289395	68.1981842413225	4.36018521238293	5.3822571656201	15.072496675326	0.0766536593241653	31.0294743380291	31.6769276357045	13.4748621093513	67.8735018242724	0.05225	0.227	0.363	0.49575	0.486268720030408	0.354037251991412	0.478140382932008	0.455397313434838	0.480176248537079	0.422266476735482	0.147765850970507	0.113552855198404	-0.00443195968358938	0.073998934315201	0.167121707957495	0.051	0.181333333333333	0.308833333333333	0.458333333333333	0.357316329784156	0.394807377804377
48	3.49106056899761e-14	2.24500443254528e-12	8.27077682228366e-11	1.69272534633365e-10	0.521675748395857	0.943090299926404	0.642367757079794	0.0231385181156518	1.64459328933388e-09	7.47763043081561e-09	1.22237702507387e-09	2.2218419675762e-12	1.01374280139709e-11	4.07148817260017e-11	2.82954839826084e-11	4.60707228815272e-11	69.1142526382173	76.6738366807112	77.4817573738328	77.8923364244329	0.410579050600063	1.21849974372162	8.77808378621557	5.15807585597622	36.3549696500068	33.4064306892469	36.9333403623423	88.1192687583334	0.05525	0.23475	0.369	0.50625	0.438263092819943	0.51238205711544	0.477618163561387	0.485239110486941	0.465090248384879	0.419576471008478	0.12483312504663	0.238092572907072	0.188179625330731	0.059911755447333	-0.0106074510125224	0.0451666666666667	0.184833333333333	0.313166666666667	0.444333333333333	0.379825350808292	0.419757330455464
49	1.9883119115909e-05	4.02286077295623e-06	5.64450709687434e-06	9.11925588779285e-06	0.465204695406923	0.204595513655406	0.0138859075253863	0.175702412024766	1.02899138991297e-05	0.000436311049102698	0.00631284930265869	0.000163215318292304	0.000140347577182956	0.000318959460908278	0.000955711131099418	0.00174366178673441	26.9995448528789	43.514430450261	50.2038183677214	50.7371615552765	0.533343187555147	7.22273110501555	23.7376167023976	1.83360433472626	19.4568315142205	12.369899681471	7.45875955423435	42.8993697709871	0.059	0.22575	0.358	0.4885	0.469123324952422	0.41917795245155	0.403555870095009	0.466988849833148	0.473879950692851	0.425229418492202	0.0835955499899987	0.0887325155994144	-0.0195601349061991	0.162141607727788	-0.0168830085372416	0.0526666666666667	0.189333333333333	0.324	0.460666666666667	0.394934606568967	0.358666897991086
50	7.30480130003947e-15	3.28402607995401e-15	6.11063907647239e-14	1.23372557853682e-13	0.421027951146567	0.584197982996548	0.0207654072251217	0.235414976803962	5.23883839443585e-09	4.3408082010439e-10	9.01058694929599e-10	8.38203941801274e-13	3.58311747478969e-13	4.74968349168637e-13	1.04394976609024e-11	8.77630512282683e-12	72.3312578626646	91.07069848018	94.18503187436	94.832476013944	0.647444139583968	3.76177753376396	22.5012181512793	1.40784192344654	34.098620831468	38.9532329614067	37.5280910688289	90.3917335901492	0.0575	0.23275	0.3765	0.4965	0.39365563980932	0.449124863264526	0.438706950460365	0.493520586905072	0.466666559735832	0.451379026457136	0.0935061338411375	-0.0172366419481644	0.00590445990733306	0.0800390934164912	-0.0119873124150296	0.052	0.1845	0.316	0.434166666666667	0.382943738738734	0.395537988721833
51	9.86929481481803e-16	1.33697945015649e-13	1.51411982753749e-13	3.06604409038042e-13	0.431920144839023	0.0810899944284264	0.130896537229178	3.57572821190366e-05	1.84889578763943e-11	5.15694891863663e-09	3.31570142153743e-07	5.44381423720687e-12	4.2582976571184e-12	2.47645024363476e-11	9.56797226234442e-11	3.77844221148418e-10	76.4422984124394	82.9262226225183	92.1090489051421	92.7267036231206	0.617654717978439	9.8004810006023	16.2844052106811	17.0842679612524	45.1245857945742	34.1292778197057	26.0565032315008	86.0217710646028	0.064	0.2385	0.371	0.499	0.451113003852678	0.341722060606865	0.415236695977377	0.443410835296821	0.422539751498735	0.429711539200955	0.024703798398613	-0.0197865865207543	-0.000472213429064173	0.134792406506572	0.0150766989962659	0.045	0.182833333333333	0.3145	0.447	0.379047634095271	0.373263819451617
52	1.33944175047923e-08	5.10763068624029e-08	2.76144788963422e-07	4.30248951134027e-07	0.378491918783595	0.445040694905692	0.134325101427558	0.358959888671265	3.10424954176223e-07	1.16492975325662e-05	1.74413508149783e-05	7.04775456062049e-09	1.15360002184294e-06	1.6753903356221e-06	1.51315808637215e-05	1.8431493622365e-05	42.4597289026278	53.8803821789261	57.8712532510035	58.6468476699811	0.775594418977562	4.76646549105499	16.1871187673532	0.841528836311682	26.1837429160641	19.2198950900238	18.4500800278693	68.8864089736537	0.05225	0.22675	0.361	0.49275	0.480247818086799	0.423429024260869	0.339732216748401	0.454778217275291	0.471813684222285	0.434785570960511	0.117877317699751	0.0204678958997221	-0.00722918687357211	0.128724928283623	-0.000709079852906069	0.0481666666666667	0.184666666666667	0.318666666666667	0.449	0.3464368259866	0.415955439525872
53	1.0391496027807e-09	5.06873693974170e-09	1.52149749733627e-08	2.94965805568384e-08	0.553581926730074	0.293325247795818	0.0922449494347257	0.147322540153092	2.63869132923977e-08	6.35743000344354e-05	1.38897363389394e-06	1.95383029466349e-08	3.30551739774847e-07	1.37312600003774e-06	7.03178726127089e-07	2.00502928842108e-06	47.7994393881163	59.2294227497841	65.0132536641613	65.3641929100631	0.350939245901827	6.134770160279	17.5647535219468	2.09975710749313	30.9565567584359	15.9930840506022	23.2958779647834	66.3818505650396	0.05875	0.2195	0.349	0.497	0.454787045572407	0.398632319629821	0.390900649237656	0.443661146913363	0.495041752945566	0.455997270801559	0.110742171066295	0.154029851167246	-0.0283516491334961	0.185742675110325	0.149075793037264	0.052	0.1745	0.310666666666667	0.447833333333333	0.359362840122325	0.404846876010103
54	3.88761425867033e-10	8.8583915750349e-08	9.68832196153527e-07	1.26402153297539e-06	0.278200127210957	0.654173727654071	0.870347253332645	0.393545267540502	0.00112762627669909	8.42527729805825e-10	1.118206809825e-06	2.81678443253979e-07	1.29147670249697e-10	6.2955465336103e-10	2.91984748955936e-09	9.99904222169263e-09	49.8463866494421	52.5935203874251	54.7154901845861	55.8913516743414	1.17586148975533	3.29783128691633	6.04496502489928	0.727959890975399	10.6053218473462	37.6590985204293	23.7130678496542	59.7206652399655	0.05075	0.2125	0.36625	0.49375	0.368207073393352	0.471438476515145	0.386982525695533	0.44310833558117	0.460847186880114	0.410780604468322	-0.00575618279404419	-0.0417422600648594	0.11267954510775	0.0288208282083239	-0.0120777395562729	0.047	0.186	0.307166666666667	0.444166666666667	0.411887720179198	0.472818779691969
55	1.71507439662089e-08	2.70781525362488e-07	2.94190811970468e-07	2.89307620242348e-07	0.163673382216541	0.0846027308155631	0.0885288955876621	0.189964357360663	3.31707140717095e-09	5.08256506460686e-05	0.0228263813510907	1.48682209145211e-08	7.24007315827651e-08	2.35200580252286e-07	5.71354233040087e-07	1.37628254893074e-06	41.9418903834376	49.9659745009412	57.7131095247387	59.6530648746993	1.93995534996066	9.68709037375811	17.7111744912618	1.71789401459682	34.9882135195676	16.4170628193424	5.18166947662394	67.054784747964	0.05475	0.22575	0.35775	0.475	0.457410469891755	0.502319727540672	0.512953463698387	0.453410914698222	0.462094915654198	0.43430356551263	0.18000772659233	0.0813786094392352	0.184986626314302	0.0554013266472975	-0.0402387650042788	0.0488333333333333	0.1775	0.318666666666667	0.451833333333333	0.344378422273997	0.428932413994188
56	4.28004738604565e-08	3.9718866820322e-08	8.72468634830321e-08	1.81217973320503e-07	0.750415815124863	0.272118529656707	0.0353937015849338	0.00200168768056001	5.25519068341625e-05	8.4535042879665e-07	0.000142237293071077	3.88072735901046e-08	5.84389576618097e-07	5.47782725525283e-07	9.19247477736463e-06	5.41157853264202e-06	40.0236017798888	54.4665067431488	60.7324286125804	60.8336105767085	0.101181964128045	6.36710383355967	20.8100087968196	9.5479874566654	16.35375610952	24.2516406968261	14.4722807756189	64.6844090184299	0.061	0.22175	0.3575	0.49025	0.462842293266754	0.445062651208696	0.3889760685665	0.473588783976971	0.464765645406961	0.44715189115572	0.0893780928878855	0.0171474203557358	-0.0275765640442601	0.176623852613762	-0.0602908435375738	0.0468333333333333	0.1885	0.310166666666667	0.4515	0.416747168263656	0.401575418485136
57	4.03601946417574e-08	3.39350979383461e-08	7.30314031098852e-07	1.43981639845428e-06	0.722529229885092	0.981672117230716	0.164523899334334	0.00898135581401185	4.87654332117886e-07	7.54682396816589e-05	0.000124272113659244	1.14956161898002e-06	1.32212828573641e-06	4.60120351962431e-06	1.15937677767259e-05	3.12501411513671e-05	40.1468701288395	54.8327781793996	55.4298795505165	55.5559617640392	0.12608221352275	0.723183584639628	15.4090916351997	6.82653052584374	25.3120437561774	15.6685616267041	14.7267266438175	56.1354780008547	0.06	0.219	0.35975	0.48925	0.354459955893224	0.446845018187316	0.445275256965689	0.452634917166557	0.488155512979611	0.421743988491575	-0.0284352835624402	0.0202007822104026	-0.0268919907227607	0.0565755862228654	-0.0375943478199154	0.048	0.178166666666667	0.3215	0.450166666666667	0.366254392906734	0.273318851176645
58	4.08391072863363e-07	3.41261584266051e-05	4.66418771545389e-05	2.92815857429529e-05	0.0843641556430118	0.0957181155366997	0.338097709389547	0.419304026754864	1.79119507023281e-06	1.65159373117801e-05	0.00124302119001996	0.00113669993984983	2.48669728367482e-05	9.67055615325123e-05	0.0001103009674653	0.000301267725035594	35.2722870079815	38.2648716820549	44.6410300129137	47.6197847851799	2.97875477226626	9.354913103125	12.3474977771984	0.652265051569884	22.8069209329369	18.5539874398492	10.4252783910342	37.3185885342231	0.05675	0.22725	0.36025	0.49475	0.401416119064352	0.387153129804771	0.424531705694153	0.446304825314722	0.473067456378149	0.392917041040902	0.050341937617965	0.0586938081579535	-0.0690977002203275	0.125897836721011	-0.0212240519884664	0.053	0.187833333333333	0.318666666666667	0.461833333333333	0.384378787974253	0.316906421175719
59	2.00950392552854e-16	1.52590085520555e-13	2.88849729727826e-14	6.6804795884362e-14	0.552466543484111	0.0182633696787551	0.122220436985825	0.148908495315827	1.00043944851e-09	6.98130455735177e-11	3.37594099977942e-10	1.532306609209e-12	6.90232735770513e-14	3.20260340778169e-13	2.19466863491019e-12	6.67920793730146e-12	79.7069304915203	82.63438868706	95.8945396475174	96.2474565946759	0.352916947158519	13.6130679076159	16.5405261031556	2.08339667767814	37.3240362123433	42.5242012153794	39.4440541843505	88.9865331577271	0.05625	0.23325	0.37125	0.49875	0.426145494252671	0.483984174003111	0.423664760756722	0.457920164624942	0.465422013847841	0.412918085750359	0.0652655355117086	0.0696112634946282	0.149714665624423	0.146168817667152	0.221173054614	0.0496666666666667	0.182833333333333	0.308333333333333	0.434833333333333	0.41276886651037	0.417797722158696
60	1.49492180489455e-13	2.71935454556184e-13	4.11338359571784e-12	5.2569932880817e-13	0.0082396185627458	0.0719409830048687	0.00808085079077655	0.337563145504533	3.78946381685502e-11	3.10684052239609e-08	1.31944652901968e-05	2.35574067222277e-11	6.57369484888726e-10	3.01581976067029e-09	1.28000226006119e-08	4.080755545695e-08	66.1192911544204	81.3573552946546	84.4954153186991	91.4760542804797	6.98063896178064	10.1186989858252	25.3567631260594	0.919664246911907	43.7196572564408	30.6396212525415	18.9821849239452	82.574123675656	0.054	0.23575	0.36625	0.50175	0.448735701909511	0.554392434152322	0.396045535089922	0.462874315937653	0.506212029808502	0.447893792759562	0.159299078362117	0.136814668434917	-0.000320615224333502	0.169667054360615	0.0361375751609081	0.0496666666666667	0.181166666666667	0.312833333333333	0.457333333333333	0.397575407576885	0.394463507511518
61	2.41396300713192e-11	3.02572392449054e-10	1.04285442368149e-09	2.03945065173294e-09	0.5105275689422	0.283297580759442	0.130680266622675	0.254330806166426	1.86430303882095e-06	8.91567921173978e-08	1.40671269985263e-08	6.89376456829042e-09	1.7946985436891e-10	2.18362444938023e-10	1.90778159971402e-09	3.05802177587541e-09	55.615625709419	65.6633554928412	71.4732534192226	71.9062390511608	0.432985631938209	6.24288355831959	16.2906133417418	1.29935646479316	22.7300423422839	28.596204024816	32.1780468124671	68.9404505071257	0.0585	0.22575	0.36925	0.511	0.392850234911395	0.49185363308674	0.397002302623816	0.452226112872981	0.474606052390734	0.450330187654643	0.0589652038687238	0.00320240132261951	-0.017509032624274	0.0520586713601586	-0.0152523862200026	0.0531666666666667	0.1865	0.3175	0.453166666666667	0.352617400085849	0.393709176780607
62	1.57238330828773e-14	6.55898152254047e-12	1.77593784320536e-10	3.92340140546651e-10	0.653231016960318	0.901529608274579	0.924920293761159	0.020484310339322	8.54377331180818e-09	6.73159374775185e-12	9.96851694983819e-07	4.30108568098107e-12	1.56799433173379e-12	5.5585888838458e-12	1.71463538276997e-11	1.66030605089831e-11	70.7551012935	74.2832397763414	75.6790701673817	75.8809210245599	0.201850857178215	1.59768124821858	5.12581973105989	5.37014196085329	33.1472360981079	47.1040647919817	23.9341976146443	86.5740551279183	0.05675	0.2235	0.37025	0.497	0.387297317126356	0.447385323752984	0.404462337654971	0.444062905061903	0.44627550347003	0.412038059143161	0.0529495903766788	0.0825054071194956	-0.0099266892769406	0.0357752346616971	0.0931039881568634	0.0463333333333333	0.176666666666667	0.304166666666667	0.447166666666667	0.349023227573866	0.431340223720461
63	5.52889006829207e-10	2.4932400526011e-11	6.52279453206022e-10	2.58170774472544e-10	0.0383112267756968	0.348164218535953	0.00351040539436455	0.0285568497275509	1.1528131607075e-06	6.53853019183233e-09	4.82791345763523e-05	5.90102152923922e-07	4.05114830234547e-09	1.59464491166523e-08	5.82221792745801e-08	1.71122754282944e-07	49.113531877636	71.2934384682158	72.5924155128741	76.8835662700149	4.29115075714071	5.5901278017991	27.7700343923789	4.79413154669328	23.654411817668	33.6674613601008	16.5145122460381	57.8426623539431	0.05925	0.228	0.37425	0.49675	0.415183472934246	0.298739939723508	0.404721071345899	0.479571159441945	0.479249532695998	0.462404571468911	0.036907427719381	0.0817609476741311	-0.0837295601418315	0.120124873368797	0.191927906037171	0.0491666666666667	0.187833333333333	0.318	0.455333333333333	0.344711667880328	0.448299290505849
64	5.79285066728446e-18	7.05276808427672e-16	3.0652139133385e-16	3.59380628810078e-16	0.157056276139545	0.01724485218962	0.0312100190096459	0.130490888540941	3.55964141992798e-12	9.4686490856927e-10	8.40387676760897e-11	7.88033726005822e-15	1.92268700104049e-13	1.20722851228561e-12	2.86209571869983e-12	1.09208444738795e-11	86.9701211512947	94.4304769194205	106.182857161642	108.185200115098	2.00234295345581	13.7547231956778	21.2150789638035	2.28665492493656	48.3531929347409	37.4313771957877	42.1614890111578	101.154344520036	0.05675	0.23075	0.3645	0.50025	0.438774560611007	0.452381724498436	0.277181312161521	0.428864213816652	0.403824110142471	0.429069724703325	-0.0570366470060595	-0.0407938778058594	-0.00232234821084347	0.109330883026019	-0.0225183246454306	0.0498333333333333	0.174	0.305666666666667	0.434166666666667	0.364305707694518	0.470148653283681
65	5.46290644600607e-07	4.20463812324221e-09	4.75009267495601e-08	1.02973026876182e-07	0.880339673341073	0.762335797111142	0.00373238535347376	0.0026003328862899	0.0142542616996655	1.47106825880859e-05	1.28449142128595e-05	1.33187397451828e-05	1.23511065304193e-06	4.51376772956267e-06	1.68264080499698e-05	3.45784362468897e-05	34.657152124164	59.6589677036027	62.229916571785	62.2525784517857	0.022661880000669	2.59361074818298	27.5954263276217	9.06861963474421	6.00637745021231	18.7746852431992	19.0334173438387	49.7317304513737	0.0625	0.21275	0.3605	0.48975	0.456327421322846	0.449582326220162	0.459073602935152	0.483658700450951	0.493328828376865	0.442756979379267	0.145804500959604	0.129809783578873	-0.0150045213554866	0.133774760042846	-0.0358494715879544	0.0485	0.192666666666667	0.318666666666667	0.445333333333333	0.361515322901317	0.425009425752964
66	1.00498812510589e-15	7.71028426793774e-14	3.02666555321693e-13	4.31663654772938e-14	0.00946464626299536	0.0223475982246117	0.0349822037319171	0.122832234921704	5.79547868750793e-11	1.50564098649162e-10	7.28557960914126e-09	7.97523581756094e-13	9.50981673842919e-13	3.98243906857807e-12	7.91151147211068e-12	7.47669412056101e-12	76.4050845354941	84.1404868556347	90.5199449278734	97.2529227849736	6.7329778571002	13.112435929339	20.8478382494795	2.38083044316318	42.8883490509179	41.0214957760072	33.4570343238247	90.5074608521117	0.05725	0.233	0.3715	0.50225	0.424966331886827	0.409415390562934	0.473598101986646	0.49808897219551	0.43522581537169	0.426761634496961	0.12023353728314	0.166125031352221	0.105786060648272	0.100642465474593	-0.0194931770044481	0.0501666666666667	0.179166666666667	0.309666666666667	0.443333333333333	0.384775944305583	0.335872700003492
67	1.13216098480927e-11	8.06907256992987e-10	2.59323617136858e-09	5.17063352174451e-09	0.552916221298142	0.286424291969966	0.330105246390571	0.378984570333611	4.75246570651395e-08	2.00944086426354e-06	1.26518014306065e-08	1.4115165908247e-09	1.65628254448065e-09	2.47223075047337e-09	1.05158205792081e-08	1.28935965937e-08	57.1836106322153	63.43437010864	69.2910997518193	69.6432184651567	0.352118713337404	6.20884835651668	12.4596078329414	0.773993139704089	29.8152192156667	22.5859950631257	32.3840912144933	72.7973879855262	0.0545	0.2295	0.36375	0.5075	0.464170961503278	0.343928012329568	0.43184565283402	0.443583067983185	0.438195698209027	0.450169889943345	0.0789669459143488	0.0144699005260129	0.0392036976993262	0.0956144010978644	0.0559831532250875	0.0505	0.1845	0.317833333333333	0.4495	0.405090743690743	0.400080451708554
68	6.76078192224932e-12	4.13621896917647e-09	2.74832244449889e-08	5.09000686448481e-08	0.507251177687782	0.505151679501993	0.888879692713922	0.0637838727810168	3.381373012606e-09	1.01465299790676e-06	1.20143734525473e-07	3.77131732025475e-08	4.82557147252329e-09	1.42213325068182e-08	6.26163095609322e-08	1.71931848373475e-07	58.2504922510198	59.6966514725427	63.570893210599	64.0106265737413	0.439733363142295	4.31397510119859	5.76013432272157	3.43615756222152	34.9508295840897	23.9001225931388	28.018781246763	64.7553502618615	0.05675	0.227	0.3675	0.49925	0.475676660206595	0.428864714937614	0.375397678342633	0.451526422695077	0.436965842162368	0.43757641165945	0.0651255760507952	0.0137185372540921	-0.0127100989742228	0.0252933227746863	-0.0226221394118468	0.0483333333333333	0.178666666666667	0.320166666666667	0.445333333333333	0.45420928640731	0.355830413413571
69	9.12202541547557e-15	1.37736161823321e-11	8.92476442323457e-11	9.31787638158285e-11	0.156025859031274	0.244650023978873	0.762390984634389	0.0489879454649519	4.10084212475099e-08	2.26670385175371e-09	9.29677211014913e-11	2.44001852575984e-11	3.10351479832573e-13	2.04183720421122e-13	5.24040868139518e-13	7.86839255347942e-13	71.8746131788939	72.6238450823585	77.3025642993161	79.314891122558	2.01232682324189	6.69104604019958	7.44027794366411	3.87576618343201	30.1011677198676	35.7297974229987	41.9640345274202	82.4910981409023	0.05675	0.229	0.37025	0.509	0.440048361180324	0.405396554239732	0.336080684799424	0.417517769922935	0.426357964399517	0.44029669669364	-0.00940282967424031	0.0884120441936944	-0.0413720406422041	-0.00805875767383753	0.0386292370623	0.0478333333333333	0.183833333333333	0.3125	0.443	0.380972059749193	0.442489047325142
70	2.08802196156543e-09	6.54896417093051e-08	3.24600657337803e-07	6.80631616304993e-07	0.915561705893609	0.524036542081915	0.432114915111014	0.313136910541554	0.000632703110844074	1.097956200494e-09	1.81299668546561e-05	3.1464858543997e-08	1.14720088579422e-09	3.8878852303271e-09	1.73333327677582e-08	5.09036651211945e-08	46.3445081991595	53.3000725090387	57.4671645917188	57.4784061090832	0.0112415173643967	4.17833360004443	11.1338979099237	1.01739840532809	11.6772108630885	37.1426533951908	18.3762935578179	65.2042711250624	0.05475	0.2105	0.37175	0.4935	0.392714150049797	0.513044046726694	0.459072655489634	0.485808459564468	0.45833867503379	0.406508103808357	0.156750773908603	0.229047570477588	0.0555726943132846	0.109439317725881	0.0527642856472071	0.0501666666666667	0.182833333333333	0.312833333333333	0.449833333333333	0.394216862002644	0.453689785677751
71	3.54316389424624e-11	1.17383355330934e-08	2.98364152640812e-08	4.91864932334442e-08	0.39423740610603	0.235789126317162	0.596483005540389	0.663070083529586	7.86465308621053e-07	5.11898218208347e-08	7.44829520775168e-07	2.92616794400656e-09	2.15823068466148e-09	2.55037756631783e-09	2.14851310073427e-08	4.3046121107571e-09	54.8203257362766	57.2938044282782	63.3699473874149	64.0957798131567	0.725832425741828	6.80197538487846	9.27545407688012	0.189815663417903	24.3907224529194	29.6711960506491	24.4955165953379	71.029846457339	0.0545	0.222	0.36625	0.49775	0.469334963691002	0.449914795954516	0.424608735152531	0.43491936636908	0.396864629629142	0.421036331098415	0.110793702688554	0.120040220728102	0.0376560530776536	0.076523658982151	0.100969435071337	0.0525	0.181666666666667	0.313666666666667	0.447333333333333	0.406459179785044	0.440301662827892
72	8.46804498589504e-16	1.53476312763277e-14	3.84278737671842e-13	8.27487126864502e-13	0.502150282457489	0.74149928453086	0.252080823099277	0.0433062938107197	6.86425435739326e-09	3.21908968512406e-10	6.33320438336708e-11	1.0947871665852e-12	9.79290083489797e-14	2.60067088910753e-13	1.17914342154394e-12	3.4438945221987e-12	76.7565522377845	87.6914918804396	89.9712797950633	90.421668794821	0.450388999757706	2.73017691438145	13.6651165570365	4.08340548204797	33.5728972933648	39.5369589288148	42.7147773105371	89.7701159687601	0.06025	0.228	0.37	0.50875	0.408766022115288	0.387475845526567	0.374965458169598	0.42911309357674	0.502244463797893	0.427826534422066	-0.00962596518086291	0.0165863133538461	-0.0403586648780657	0.103313163991741	0.0230155391168203	0.0508333333333333	0.1805	0.309333333333333	0.442166666666667	0.431880934930683	0.468320100965858
73	1.18467692170599e-09	4.21836366675166e-11	2.57732899492614e-10	4.9904950169519e-10	0.477052131398249	0.392972483922044	0.0035016950657535	0.469270075147674	5.94444882333184e-08	2.41013673807374e-07	0.000315940814212933	1.19875859002464e-07	4.4630743718722e-07	1.46741452474274e-06	1.49446959431e-06	1.20163928766149e-06	47.5263050030189	70.1120176572003	74.7978106158043	75.3034052908624	0.505594675058092	5.19138763366209	27.7771002878435	0.523694214994066	29.3814317531342	26.6726117602138	12.9734410671099	61.8718028079347	0.05275	0.225	0.35725	0.4845	0.419046871782634	0.446999338092161	0.301294682684573	0.481394236727904	0.44820722988075	0.416276049122204	0.178043287201512	-0.0073031408858507	-0.00825853386936806	0.138631359318422	0.102544837933827	0.0495	0.180666666666667	0.307666666666667	0.447833333333333	0.375364724175542	0.396963276280883
74	8.41542562783579e-09	1.23711637430407e-08	2.08798258820773e-08	4.53350213052249e-08	0.812314590629829	0.21143918049089	0.0347876687776878	0.0365896331321879	1.10470994364831e-09	7.36785161730378e-05	0.0071349002094987	6.1048704252245e-09	8.30606812896336e-09	4.20994036814318e-08	1.43117760705102e-07	4.78780867053287e-07	43.4325626757418	57.1724586551427	64.2420489700817	64.2984272566973	0.0563782866156544	7.12596860155463	20.8658645809555	4.36941119112635	37.1306953092644	15.7139566008809	7.23869041973376	69.2375801818657	0.0595	0.228	0.35775	0.48725	0.477531090732112	0.437357243888768	0.393624160503537	0.487819543166636	0.446148041402517	0.476643536584367	0.0840491407471333	0.0696873944301103	0.0737061921353896	0.178294782947764	-0.0157086043360358	0.0498333333333333	0.178166666666667	0.3195	0.459833333333333	0.405849284757877	0.429876442545543
75	2.22458009378512e-09	1.82268280953037e-10	3.6732886453554e-09	5.94877946472003e-09	0.357312624041327	0.778057712975356	0.0171737585888637	0.984731938833548	1.63511286173388e-06	1.65731196979864e-08	0.00260655873727087	1.85164369866802e-06	1.0821569000498e-07	3.55678455083281e-07	1.47857769234931e-06	3.88988633732169e-06	46.2123305799469	66.8112512246444	68.4535534178431	69.3008698224803	0.84731640463724	2.48961859783594	23.0885392425334	0.000366218832368759	22.9821654168536	31.8595688764563	9.06424685356433	54.906461219772	0.04775	0.22275	0.372	0.4855	0.474568946765185	0.449772897031123	0.399618462523573	0.487085267357626	0.47644569326624	0.431796658733843	0.107392600685874	0.152993635865007	0.0565843801989253	0.108228335884158	0.130337369305018	0.0478333333333333	0.1835	0.317333333333333	0.454833333333333	0.381226938097698	0.377316298708914
76	6.36721102423493e-12	4.3623104546478e-10	6.05764452911784e-10	1.4108949363336e-09	0.862760776229671	0.158159177401609	0.210418499902582	0.0285568497275509	2.16457956938787e-08	1.36325798214795e-05	2.34970708017195e-09	4.71070103786168e-09	9.56729572304746e-10	2.87322647328277e-09	6.55466983269185e-09	1.35292904320288e-08	58.3745604459982	64.833167134675	72.7685724708426	72.7984533571798	0.029880886337196	7.9652862225048	14.4238929111816	4.79413154669328	31.3410164898178	18.9198635540743	35.6597352323934	69.8705157998454	0.05925	0.2305	0.35	0.49425	0.490069766761224	0.324901666590661	0.43268160122735	0.43602874593504	0.455306529681184	0.460482183638223	-0.0312310883729764	-0.0282554574064936	0.127367556634316	0.122692484282702	-0.0221107831319317	0.0491666666666667	0.184333333333333	0.308333333333333	0.4335	0.41817381099075	0.431475336638667
77	1.79682229437317e-10	4.52716079471552e-09	3.58691171279632e-08	7.03237382460537e-08	0.5924673249088	0.590929445050758	0.382365618695723	0.454389092009621	7.24109074198323e-10	7.36866212070723e-07	0.000400014782815127	4.98183517200287e-08	8.66850320800923e-09	3.40407723336825e-09	8.45890029329754e-08	3.91476821981765e-08	51.450894830843	59.4891669360586	62.9190315051237	63.2055390415189	0.28650753639522	3.71637210546032	11.7546442106759	0.559680278213818	37.9545794066617	24.5162274947761	12.532124252215	64.0640433618636	0.0575	0.2315	0.37225	0.49475	0.400299011197189	0.473619638293655	0.363220876519946	0.499394213824334	0.4613699145724	0.441724436916816	-0.00866240532412621	0.0362794020252205	0.0462558637333719	0.150073431245784	-0.00485030753293067	0.054	0.180833333333333	0.324166666666667	0.458666666666667	0.41223023370871	0.433696593420396
78	2.34432772725228e-06	2.75257646433969e-05	5.89852616857035e-05	8.29452338518962e-05	0.380185801903078	0.308133107086603	0.279699664770293	0.21713600855019	2.02522888118225e-06	0.000551895152750672	0.000710374053155544	1.46342141505562e-05	2.05746221689967e-05	5.3083344285608e-05	0.000225909350912666	0.000441531835142433	31.5678679999401	38.7994242619752	44.0096992223771	44.7798002452619	0.770101022884774	5.98037598328665	13.2119322453218	1.52319914435247	22.5709595665267	11.9316081785128	11.4619059456254	49.4807387938064	0.0565	0.22525	0.35175	0.4915	0.411741332350761	0.419802843982121	0.416993460741008	0.429849571388765	0.47178560618529	0.446507419808886	0.0134342700759692	0.0136113539582819	0.0215441009004206	0.140829388979906	-0.0184082967396442	0.0508333333333333	0.186166666666667	0.3185	0.457	0.371523152675706	0.485223432254082
79	3.07286173036367e-11	3.31554127535824e-09	2.75304669189409e-08	5.13983878245701e-08	0.517085514097983	0.581197671128165	0.6338089019732	0.781884557276277	2.27075386898874e-07	2.68599641524507e-08	2.1089763285336e-06	3.90912272388578e-08	1.32337489569041e-09	2.14451486372748e-09	1.67562228635483e-08	2.85059191124139e-08	55.1155105466169	60.2043139662564	63.5666936935959	63.9863962220552	0.419702528459311	3.78208225579874	8.87088567543833	0.0766536593241653	26.7877229615369	30.9220714541898	22.4931197144742	64.666321514549	0.05225	0.22725	0.3665	0.5005	0.424162565946562	0.486409831110519	0.358223380474871	0.437334735092224	0.405350926883908	0.422343013535825	0.0588989817368726	0.0207870294046989	-0.00432906660262426	0.0160015652900606	-0.0310661047386262	0.051	0.184666666666667	0.312833333333333	0.452166666666667	0.458898352517684	0.381757762265219
80	1.06865773321759e-07	3.82532306989635e-06	2.14708884904441e-05	8.4142192401546e-06	0.0394253240655888	0.198346015597185	0.303234129654467	0.897642375855569	1.80299549453307e-05	6.67796262807556e-05	6.3008156186205e-06	4.1073238445117e-06	3.0715579568371e-06	6.46537520273409e-06	3.99616156830947e-05	3.80205712969419e-05	38.0998345451953	43.6364088010014	46.7075112106977	50.9499573547364	4.24244614403869	7.31354855373502	12.8501228095411	0.0165482944589712	18.3868334973686	15.8999742353153	20.3945751174761	52.834977307318	0.05175	0.22275	0.35575	0.4945	0.390890831946569	0.407612515310362	0.483955101398488	0.452995699584446	0.41163775347697	0.442538523797235	0.104320190866102	0.152677314667029	0.139542170637784	0.0762880780735778	-0.00742236750358906	0.0523333333333333	0.1875	0.317333333333333	0.4485	0.337579734308661	0.33755914833615
81	5.22289697011111e-11	6.68725057587321e-09	1.07311192250418e-08	1.89543718127067e-08	0.440525231593876	0.163837619954343	0.331427718087007	0.00712053143707995	1.26274626967194e-09	6.88007654744327e-06	3.02672249937183e-06	2.21416116730732e-08	8.09315059520763e-09	1.69196565596529e-08	1.53562514389081e-07	2.3485179604036e-07	54.0157386352221	58.591733106623	65.8617625655461	66.4566764098199	0.594913844273833	7.86494330319692	12.4409377745978	7.24230991856075	36.8699914299032	20.226293417827	21.7995428010181	66.073190274224	0.06075	0.228	0.36125	0.50025	0.456267065468694	0.478146621327846	0.407118561825613	0.454122436634315	0.453654628135155	0.439163983409049	0.123902324709398	0.206537257982688	0.0874610141636942	0.139116112986477	0.0742448096065748	0.0483333333333333	0.178333333333333	0.317833333333333	0.452666666666667	0.412464333963761	0.418679348239101
82	1.78492356804128e-09	2.72904017391554e-11	4.59124827227426e-11	1.05270868549829e-10	0.689857780212041	0.159914041484328	0.000669351501295552	0.0109241217668619	3.60236604396727e-06	5.15897228957403e-07	1.46533493600835e-06	1.77582584162956e-08	2.25850882249152e-08	1.10486438826442e-07	2.07205728864158e-07	5.35197216612344e-07	46.6716808395577	71.090584732141	78.8652863901225	79.0245257574425	0.159239367319969	7.93394102530146	32.3528449178848	6.47761909777773	21.4655827003262	25.2034539270808	23.1929506407632	66.6173607364443	0.05875	0.2255	0.37	0.50175	0.401122823710877	0.533960339842172	0.487548195363091	0.50727258561066	0.492668639517667	0.446709148577572	0.148345925809345	0.159817525484166	0.0292014630756434	0.180228706495493	-0.0350053305105065	0.0471666666666667	0.187333333333333	0.321333333333333	0.452666666666667	0.443440523051411	0.375206881724476
83	1.88043527497612e-14	5.62511706806142e-14	5.37286275112828e-13	2.91120568791745e-13	0.0561842972151087	0.155603246118118	0.0210446744504184	0.00911832957878988	3.75005872138612e-12	2.96198326039215e-09	1.23021921958111e-05	1.59252630161232e-12	2.13070600609485e-11	5.03053027457021e-11	1.91223292330215e-10	4.46718915942517e-10	70.3871389744163	84.8352727772362	89.2001827518761	92.8467678915986	3.64658513972245	8.01149511436233	22.4596289171823	6.79950213120173	48.2510054614922	35.2086936744272	19.1158046282289	88.8966234268819	0.05775	0.2355	0.37225	0.50475	0.399770909382154	0.482794383037121	0.414355941039945	0.479148747062025	0.423399058383207	0.441299573856688	0.0354756599529837	0.0593874278631847	0.0935914483001593	0.0355450816153042	0.128626310537253	0.046	0.178333333333333	0.314833333333333	0.460166666666667	0.342976090647042	0.349575449461197
84	6.96417005014599e-10	3.84987541535491e-11	3.03425418632281e-10	6.03079230799859e-10	0.508454461422305	0.475782735239311	0.00602787112799327	0.0541736988567037	1.01616598682079e-06	2.59406341068146e-07	1.64365857051981e-06	5.44861949736422e-09	1.53986003232766e-08	7.88995732284184e-11	7.93893502976059e-08	1.58948664950308e-10	48.6330600665169	70.3175438636608	74.4110250682352	74.8482715556966	0.43724648746138	4.53072769203573	26.2152114891796	3.70733880571788	23.8972541455805	26.5305271271354	22.9721444079678	69.5153790941669	0.05925	0.22875	0.3585	0.4985	0.376329528374935	0.440938547885618	0.427876767942382	0.4616441922114	0.476967588095757	0.456308169657735	-0.0461464011086564	-0.0572289561366763	0.0143627696749495	0.121648054529858	-0.0707303595870965	0.0503333333333333	0.188333333333333	0.309	0.449666666666667	0.432938181822403	0.45372810112755
85	4.15523722308741e-05	0.000281067171725754	0.000793129669029236	0.00102539091835997	0.361922943647153	0.453006009392413	0.348032097643521	0.160684361033491	0.00019661553282319	0.00040650532846127	0.000577929248934273	0.000254156102574407	0.000268650001027827	0.000889080105370744	0.00223621642316684	0.00427848908000141	25.412840606441	32.918891875699	36.7921086863207	37.6233184594021	0.831209773081355	4.70442658370303	12.210477852961	1.96777378017487	13.863155048648	12.5020517822213	11.8457554533397	41.6524356928302	0.058	0.21975	0.3575	0.49475	0.392325396855922	0.376094653763852	0.445469738220123	0.436906385931573	0.45733189866832	0.429762413756421	0.0725447111375367	-0.0073584291669	-0.0421799111334516	0.0532510826907245	-0.0453233626683579	0.0515	0.189166666666667	0.323333333333333	0.459666666666667	0.457186047189288	0.445233079754839
86	4.42284993869963e-09	2.96746304989291e-09	4.29956513885799e-08	7.55344101149491e-08	0.457261449357675	0.766144740793661	0.0759643414215068	0.0479588321868477	7.08216611661439e-07	2.11725136888386e-06	9.53074155272562e-06	1.47226306963503e-07	1.23323258719819e-07	4.99945458766008e-07	2.13643899356335e-06	5.55767990366411e-06	44.777472219539	60.4586810822948	62.4745952857556	63.0271850379359	0.552589752180211	2.56850395564106	18.2497128183968	3.9114279316741	24.5926414127298	22.4855974175553	19.6032404572852	61.3560270378506	0.05625	0.23025	0.37225	0.49125	0.422608909615797	0.447776380299158	0.493324520243049	0.482839361434517	0.449380091794196	0.412565284128841	0.0457331308452713	0.0967354484706541	0.0880577544460571	0.0246856906316523	-0.0215415023022944	0.0473333333333333	0.189166666666667	0.326166666666667	0.446166666666667	0.37467824423631	0.294560222106655
87	5.50761392584091e-11	1.39564752120341e-11	2.24213528736e-10	5.36513965042526e-10	0.966516748689278	0.771190827417383	0.031124960176864	0.0605076523230941	1.55548712778374e-08	0.0014223011133604	1.09052942776634e-08	1.71538841330773e-11	5.48225291003724e-08	7.85243521025444e-08	9.2669872312868e-07	5.208458786762e-07	53.9056454485981	72.5943077358388	75.127705759558	75.1294678580598	0.00176209850178566	2.53516012222099	21.2238224094617	3.52341501997626	31.9827375265249	10.1766532321162	32.6727949212109	83.3227310590536	0.0565	0.223	0.35225	0.50625	0.39066734288174	0.460354305447775	0.471253789726529	0.482512798518467	0.495930543132402	0.460950989612623	0.0929122852933598	0.0774902200671341	0.109569329417267	0.147844240301892	-0.00557210224675612	0.048	0.177	0.3215	0.448	0.413567585720002	0.411481744037218
88	3.7826323461047e-20	5.24198901556904e-17	2.96604145534825e-16	6.09599829976557e-16	0.393009759817223	0.228022995503527	0.554383875636784	0.0441473195702951	1.80642678716498e-11	1.25981359788663e-15	8.47471871954118e-09	3.71719502538988e-15	4.47175835793475e-17	2.05540001607223e-16	4.48883696203505e-16	2.02716934318537e-15	97.2515848232579	100.084322740142	106.256822010866	106.986431616344	0.72960960547789	6.90210887620196	9.73484679308604	4.05091845443349	45.1700938775175	63.9754182866018	33.1630158719418	102.871265927516	0.0575	0.24	0.39025	0.5035	0.445070817511975	0.308351368451629	0.422044614444001	0.425981511852349	0.408363148210956	0.371648704539196	-0.0211420910155634	-0.0192178736044875	0.0216926874068422	0.0651410750404881	0.189226168482262	0.0483333333333333	0.184166666666667	0.3125	0.444833333333333	0.467432767564816	0.413159845381673
89	5.95882830711938e-18	1.13929217946223e-14	7.31960979465475e-14	4.2209453656396e-14	0.06019634625299	0.110709291937925	0.4954938554676	0.388116007740828	8.25863650875651e-12	1.00864322841565e-11	6.1788958571654e-09	3.91717368669827e-13	7.38817178770171e-14	4.55112267570887e-13	1.75382021049672e-12	7.49044055938592e-12	86.9123227415548	88.3454585946747	93.7725274139157	97.3044940957407	3.531966681825	8.95903550106596	10.3921713541858	0.744836368375672	46.7033818057171	46.3116137702673	33.7775133202995	92.1587754281431	0.05425	0.2325	0.37475	0.51125	0.49565680700222	0.439874083653193	0.490832395540058	0.441102289429915	0.432391762969397	0.402164258227506	0.0969833072391212	0.124017616417955	0.102349339916644	0.0425842366527584	-0.0163208367905549	0.0503333333333333	0.1765	0.309	0.452	0.469230868338828	0.434531492901503
90	4.11767318767134e-13	1.88633262380162e-13	5.19016585140103e-13	6.56123763487913e-13	0.194739039701636	0.117515036143298	0.00470737737862628	0.200388610700773	9.37758982668185e-06	1.73276130944519e-09	2.12917714438537e-10	2.99773014418765e-12	2.93151311337746e-13	9.49956245349046e-14	3.34806860125302e-12	5.01628050242254e-13	64.030577427824	82.165967615183	89.2798197506854	90.9612159050812	1.68139615439577	8.79524828989815	26.9306384772572	1.63953987570767	19.6341927266294	36.2531902272549	40.3443736607023	87.4191470487926	0.0525	0.22325	0.3745	0.502	0.491184402130598	0.444269730913472	0.330670261737224	0.486188597987851	0.406365076083722	0.455751501326898	0.194709169479848	-0.0118714742416276	-0.0158079767407925	0.0392167985635994	0.0317273411925971	0.0468333333333333	0.186833333333333	0.316166666666667	0.437333333333333	0.382935378563275	0.370310389933124
91	1	1	1	1	0.188649581527535	0.924540839739647	0.174963943856936	0.305974075305109	3.96244052659823e-10	2.56302651096811e-07	1.6864846188235e-06	7.33779965357131e-12	4.48058989764019e-10	1.13815964181206e-09	2.82603548692929e-09	3.4141775022298e-09	-Inf	-Inf	-Inf	-Inf	1.72813241270342	1.3979184207783	15.1673299137256	1.04797434387274	39.1312816768786	26.5537806735083	22.9226994334749	85.3210821499851	0.04825	0.227	0.3625	0.49325	0.550909792966008	0.398556220942708	0.509228079990495	0.473092449225073	0.493603750496742	0.433847436400487	0.162935427401452	0.158390407272867	0.143985232300066	0.0720382899366787	0.999958992306093	0.0528333333333333	0.176	0.312833333333333	0.4445	0.37214790714467	0.435328626444155
92	8.33768197183813e-12	1.25369318111804e-10	9.98497050992185e-10	1.73172834937395e-09	0.394339579374119	0.460667627784344	0.207266123019259	0.636106415016744	1.99095412705681e-06	2.54091777382089e-08	1.03039419817239e-07	1.07472308774484e-10	4.63041573709436e-10	7.77348274151976e-10	6.06080511564986e-09	6.46482512848231e-09	57.8167488013787	67.6571717628613	71.5770569200176	72.3025757451178	0.725518825100153	4.64540398225654	14.4858269437391	0.223870593323227	22.6037519997717	31.0298402487679	28.3160254747818	78.9752545649264	0.052	0.231	0.37525	0.50825	0.343552707992726	0.453635976851876	0.403631477313508	0.483775462311799	0.42558944757421	0.42014869896235	0.0334202872908813	-0.040897567257807	-0.0123278326415956	0.0344224762637592	-0.0281065946485321	0.0541666666666667	0.1915	0.321166666666667	0.454	0.417724871862255	0.360898736256999
93	2.99363037781298e-13	6.41367521258823e-12	1.69828198620207e-10	1.56370872673588e-10	0.129642673378471	0.586200973731474	0.268384132330143	0.125604316725167	9.41682760640238e-09	5.70594235207348e-10	4.10013975553605e-07	3.62565165304032e-11	6.23234595848955e-11	2.67501868280298e-10	1.5628260848386e-09	4.2631386072652e-09	64.6879942907399	74.3332803162193	75.7847477258183	78.0815257895592	2.29677806374093	3.74824547333992	13.3935314988194	2.34600768253131	32.9580652891946	38.4194990734395	25.6466154769205	81.5546543900937	0.0595	0.227	0.37625	0.49775	0.489077178549864	0.413946581698972	0.314024931224603	0.440309648432758	0.423300828568684	0.431130331084421	0.131633057765739	0.00607946009839381	0.102216229786186	0.107990418071954	0.265939510122603	0.0523333333333333	0.18	0.316166666666667	0.446166666666667	0.351406143313046	0.441122992733509
94	5.94993258796858e-13	6.98639582425027e-12	7.48186616663813e-12	1.86459140193222e-11	0.884890714731665	0.109711586462339	0.04737275975759	0.814076368100989	1.20900665577619e-10	1.73317694763128e-07	9.34643339747717e-06	4.99637830123131e-11	3.99214297744488e-10	1.49121927513441e-09	1.33773081394943e-09	2.08685804422674e-09	63.2712619714293	74.142209045327	83.1050620744063	83.1260210706823	0.0209589962760219	8.98381202535529	19.854759099253	0.0553051843426147	41.4503863403279	27.3099451055059	19.6405516015075	80.7949791685322	0.05325	0.237	0.37375	0.499	0.526206626753492	0.370280016312125	0.400270211213067	0.471099282720633	0.444145940064109	0.455268587410986	0.0692487344052853	0.0380690630441791	0.0822030099030522	0.101128183226687	-0.0102734791137554	0.0543333333333333	0.183666666666667	0.323	0.453833333333333	0.488951914006701	0.379255877703854
95	4.04284238134711e-10	4.99857097213271e-08	9.0690573436774e-08	1.76299404151963e-07	0.605979437523226	0.222719646744737	0.431780710494976	0.237705043966796	3.52255981911768e-06	1.24371308073418e-05	6.13249528847319e-09	2.34687750177803e-07	3.63837718965669e-09	1.16677850275647e-08	5.44485688677282e-08	1.10982899156277e-07	49.7649375684196	53.9307235900997	60.6368043616167	60.9028756605767	0.266071298960014	6.97215207047702	11.1379380921571	1.39415278337765	21.5085425158086	19.0949843897961	33.7921775462783	60.1818184741274	0.0545	0.22125	0.36275	0.50875	0.422737588016255	0.380944684396231	0.495744892778758	0.43257284313997	0.470975277993062	0.469696308000725	0.0478946631634208	0.22315594713655	0.0124006300060898	0.133161784318627	0.0974881112542011	0.0491666666666667	0.183333333333333	0.3205	0.4495	0.447941413653187	0.441244330694673
96	7.02233428697628e-13	2.79842824349697e-11	3.8376379965446e-11	9.25794316070883e-11	0.833269348299627	0.140657798955097	0.126887482129386	0.0119352220992593	1.53289732182156e-07	6.81464341858423e-11	1.38081443665683e-06	9.16987991249099e-11	1.52770115390381e-11	3.11348143266052e-11	3.44734528562375e-10	4.99591796323382e-10	62.9293254472577	71.0342107228571	79.2859269883775	79.3302416099759	0.0443146215984598	8.29603088711883	16.4009161627182	6.3204665711346	27.5474197133499	42.5714615278448	23.3072096637552	79.3529771823292	0.061	0.223	0.36325	0.495	0.493658685418752	0.43358143277358	0.350768485239263	0.463010144612118	0.451668758188253	0.430333951078336	0.145220581526908	0.0890319485644473	-0.0461792186493597	0.119070516099821	-0.0154196470223144	0.0493333333333333	0.180166666666667	0.300666666666667	0.445833333333333	0.427207510220081	0.386482029461368
97	2.02156644684743e-13	6.69085237123271e-11	4.32502625788828e-11	8.9062068353867e-11	0.518486049495773	0.0659371904826832	0.237170083660823	0.00518968267571588	3.33528347032029e-10	1.33563261573191e-08	2.22420723636214e-07	6.2557683217653e-11	6.73072264573209e-10	1.96587218933129e-09	1.14162976364043e-08	2.94233837004664e-08	65.4973493540238	69.0736876518422	79.0054683486451	79.4223721396411	0.416903790996002	10.3486844877989	13.9250227856173	7.81212557897561	39.4677145019014	32.2787911710784	26.8277474865554	80.2616953908462	0.062	0.23675	0.37375	0.49725	0.360755990830637	0.510662232317044	0.486712909460399	0.448634198262899	0.434995695911201	0.419913978205924	0.164052893640752	0.235872434004381	0.0277118359296528	0.0600276220853929	0.0625793521201093	0.049	0.184666666666667	0.318666666666667	0.4445	0.40761262183861	0.4408528641546
98	1.08180168745452e-08	9.39323078408599e-07	1.8802962139559e-06	3.55693748858913e-06	0.670654731733292	0.28740779143977	0.503289254652953	0.0269127174304364	2.7020647321895e-06	1.86325339080204e-05	1.59423892223943e-06	2.68014382169615e-05	2.02211267641575e-07	5.80304728121246e-07	1.29348797745546e-06	1.94044645316591e-06	42.9069986764152	47.0125457812028	53.0299128909173	53.210750111255	0.180837220337708	6.19820433005225	10.3037514348398	4.89640170345956	22.0172822632267	18.324198506989	23.0308339127259	47.8585342896703	0.061	0.2235	0.36325	0.50275	0.408863667101881	0.452917812900512	0.480733216525146	0.448414298131157	0.424127337147641	0.406235901745386	0.0522235408901696	0.148390344924378	0.0993460010111186	0.118715262272549	-0.0292919213332857	0.0506666666666667	0.185	0.321833333333333	0.453833333333333	0.422828552245219	0.422775436692226
99	3.15838210264262e-12	1.47383560630338e-11	4.31147767550898e-10	8.4063938340908e-10	0.492343236788468	0.904085395699467	0.220823231242243	0.47990367676101	1.15274792273215e-09	1.00064758727054e-08	2.18948476827678e-05	1.64440521318218e-07	8.96002104285708e-09	1.38662183192524e-08	1.47811987959275e-07	1.83559376306575e-07	59.8242184060146	72.4722129316797	73.5772372022402	74.0486384448595	0.471401242619322	1.57642551317986	14.224420038845	0.499082192239712	37.0476945995306	32.8399948854894	18.0169353534184	61.0780726694704	0.0525	0.2305	0.37025	0.49575	0.393545213023667	0.402632692244214	0.442824541527329	0.457491106858019	0.494519744247914	0.46704654801457	-0.0396811152490913	-0.00514774243387997	-0.00613350553833738	0.0608771090189114	-0.0139571615723785	0.0493333333333333	0.1805	0.314833333333333	0.4525	0.369259474485231	0.339285143956217
100	1.05903743308504e-15	6.6912191077123e-15	2.73928000924732e-14	7.38821574668267e-14	0.998348851606547	0.260299121726733	0.0493639086729174	0.0175903737421336	3.02158217103515e-12	2.39216215572916e-10	4.70746388811438e-06	1.65567949848847e-13	1.95626929911442e-11	1.02961367168137e-10	5.17995901053095e-11	1.31380512128249e-10	76.2975707569567	89.512362174617	96.0153941280223	96.0153984104763	4.28245402872562e-06	6.50303623585933	19.7178276535196	5.63649149424964	48.6745753735413	40.1168535572688	20.9527711517585	94.1527966080139	0.06325	0.24075	0.3795	0.5035	0.432552450020214	0.433054773497362	0.387023054416255	0.456112328724065	0.447845003651314	0.420185732073723	-0.0482092120657548	-0.0383769747066969	0.0220351976709683	0.108390756942252	-0.0445500755610116	0.052	0.182833333333333	0.318	0.456833333333333	0.372440746136618	0.304459635644171
101	1.20938579867975e-10	1.06618901192825e-12	2.45791584226531e-11	5.25173981384712e-11	0.555716116978739	0.799273421852053	0.0028068246144801	0.0710077224004572	9.92496263801347e-10	6.14902799970767e-06	1.46691768870229e-05	2.76575470507822e-11	1.78925482740919e-08	8.37787245999159e-08	3.47659599815339e-08	8.14875642971551e-08	52.2732450061376	78.3293323235412	80.3296052855803	80.6767812517137	0.347175966133364	2.34744892817253	28.4035362455761	3.2595705057347	37.3395823441406	20.4412425157734	18.7800737841444	82.1950005410092	0.05975	0.238	0.3675	0.4985	0.423446877188653	0.424466759848996	0.549486767421888	0.513414269353422	0.470067475831134	0.426211270525148	0.098263050109905	0.108031559857673	0.188000106757936	0.0821415760901435	0.132700975453164	0.0513333333333333	0.187166666666667	0.323666666666667	0.454333333333333	0.424811277295924	0.423926266773158
102	5.59669305265535e-11	2.64746579510908e-10	1.43664874508812e-09	2.41998255880405e-09	0.375956459337515	0.35519696360564	0.0908568107741855	0.0424136099068183	4.23582757886372e-06	1.09491040119692e-10	0.00024699613196522	4.88340379054547e-08	6.63818796860414e-10	3.5368198444903e-09	3.6371632414496e-10	1.00531511120464e-09	53.8723657018418	65.966061997111	70.7073207464273	71.4912029110055	0.783882164578245	5.52514091389457	17.6188372091638	4.11862210733034	21.1550538092433	41.6441765396794	13.434824178752	64.1136586329287	0.05975	0.2245	0.3725	0.489	0.433483206986946	0.399888621528811	0.344969089184594	0.455194414322005	0.483506240448665	0.377460423460741	-0.00895072585522482	-0.0253949783752361	-0.0257650726604217	0.121622529094563	-0.0312721453396924	0.0503333333333333	0.186666666666667	0.310166666666667	0.451666666666667	0.381179745445377	0.356792460785804
103	2.17086927954547e-11	4.47432983454579e-09	1.39391300675013e-09	2.17463783713184e-09	0.324429733329425	0.031712692337241	0.144313485304552	0.163524241093978	2.85355168417961e-05	1.7068710080161e-10	1.0701659647096e-05	4.79382002532947e-08	8.21004365529758e-11	1.97430310581405e-10	6.97823657675158e-10	1.15896036824981e-09	55.83552887736	59.5161405427789	70.7795887277462	71.7505934440851	0.971004716338939	12.2344529013062	15.9150645667251	1.94132959836952	17.5129648491766	40.7763410476018	19.381899061711	64.1596832848657	0.05725	0.2295	0.37375	0.492	0.433244870974322	0.42820298728888	0.432654818538751	0.432925162325185	0.461760554796824	0.424590423621809	0.0465644494152568	-0.026883541437042	0.0909917829194002	0.124754514422103	0.105902568191704	0.0508333333333333	0.194666666666667	0.312	0.447166666666667	0.454453425282464	0.332828789239304
104	1.24124098199409e-14	4.93599030361894e-13	3.87677494432603e-14	9.64989117904149e-14	0.674946989408749	0.00892273936506166	0.0120826470632182	0.0114951099694132	6.17989175144875e-08	4.5948968830503e-10	2.18292916707956e-10	7.18235068930241e-12	1.92878479145097e-13	9.84532857281453e-14	2.07838740217387e-12	1.00484054008321e-12	71.2413861932364	80.037598677678	95.2236746836425	95.3995444527827	0.175869769140263	15.3619457751047	24.1581582595463	6.38712439404662	29.306160247208	38.8421854733242	40.2956640484335	85.3713669327152	0.057	0.22675	0.3745	0.507	0.393083097030917	0.410991474904002	0.492882168849689	0.462394786177459	0.481150887228112	0.443476018307865	0.0936424797007405	0.0811369272415084	0.0181841213560671	0.126436602016497	-0.0258070384262229	0.0456666666666667	0.182333333333333	0.314166666666667	0.442333333333333	0.433138803634379	0.425271173360486
105	5.804882069879e-19	3.79303413552246e-17	7.73107681211326e-16	3.41852065662293e-16	0.0404516716018502	0.1852341303858	0.119488310530656	0.00410098427084978	1.08039791813309e-09	2.51932630171201e-14	7.83190385646985e-10	6.26753110623499e-17	6.22325431480386e-17	4.23626092015462e-16	6.1879035825648e-16	1.80470888493289e-15	91.6741858808018	100.786137846066	104.099709448703	108.298548172963	4.19883872425999	7.51241032689722	16.6243622921611	8.23855171327978	37.1740898420867	58.0779639240609	37.801562012859	112.135016128326	0.05975	0.22675	0.37825	0.511	0.37774116688859	0.475093986199014	0.503708894081958	0.460927581467578	0.452111939515368	0.426918613480357	0.0561667155759854	0.150283362890807	0.095447685332883	0.097683677941306	0.238365603947247	0.0466666666666667	0.177	0.304666666666667	0.448333333333333	0.396806147189389	0.357968056221403
106	1.0211910157684e-10	9.64559193861126e-13	1.02283273666617e-11	2.52225566585567e-12	0.0196127176109732	0.0987241534965804	0.000229791665049023	0.0152518776249157	9.98686104745698e-09	2.00494939422103e-05	3.92388808588894e-07	3.65627000518323e-11	5.73358834951537e-08	1.17346242915188e-07	9.50085111840186e-07	5.3008221697843e-07	52.6244307459783	78.5517596723803	82.3769055827579	87.8229471265004	5.44604154374247	9.27118745412008	35.1985163805221	5.88713691517978	32.8438092032902	18.1845862532282	25.7314084252939	81.5347488966517	0.058	0.232	0.36	0.4975	0.478062664637094	0.521836877631135	0.322367834369859	0.472992220424343	0.485318855000423	0.491420077795877	0.177230749057923	-0.0439002641604082	0.0709712626799017	0.117613390790471	-0.0430714397643235	0.047	0.184666666666667	0.318833333333333	0.445833333333333	0.382409843364382	0.401316535490638
107	2.9364844719228e-10	1.22857950168473e-08	3.38813102315635e-10	7.66699551098799e-10	0.727863897135223	0.00434684804559268	0.0134224718330421	0.00388936681652781	1.08355958440701e-06	5.48474711934701e-09	0.000451461845679145	5.09661324615326e-10	1.4295250431155e-08	6.70088750800835e-08	1.49157932475987e-07	4.79752980920518e-07	50.429936763685	57.1884633686641	74.1493981076055	74.2704801319051	0.12108202429954	17.082016763241	23.8405433682201	8.33475755068594	23.7736459726202	34.00936426714	12.3061764675731	75.2528541738459	0.06525	0.229	0.3735	0.49275	0.39373118980447	0.498520838696216	0.403295877282154	0.451110590596606	0.429665571022024	0.418077231771955	0.107244363406902	0.0719109057084844	-0.0141062363050677	0.175845224424146	-0.00522984552142862	0.0515	0.188666666666667	0.317	0.457	0.449544231088831	0.440863691657181
108	5.63872635218221e-15	2.59291368469611e-14	6.50937152873402e-13	9.36027331655788e-13	0.240682462337582	0.608994977002454	0.100094209602352	0.0220813877019974	7.6372316460976e-11	1.03795491807998e-09	1.22211535304455e-08	3.7228799830463e-12	6.23030155101557e-12	2.56278336150344e-11	1.10537011406278e-10	1.73014964629877e-10	72.8632687290155	86.5394181195588	88.7582865503573	90.134878816054	1.37659226569667	3.59546069649514	17.2716100870384	5.23936064061581	42.3485658640802	37.2522439234017	32.4513896108074	86.91217335028	0.05625	0.2365	0.37375	0.51225	0.481934646844761	0.432229450739393	0.444157983897009	0.496988407991392	0.471177197745248	0.445957773709922	0.0406497484266407	0.107499914042574	0.00623574269291435	0.0436758680603963	-0.0557029399594104	0.046	0.182666666666667	0.314666666666667	0.454166666666667	0.405986301142893	0.407878987432935
109	1.71278195005064e-11	7.523057887866e-11	2.87930580710259e-09	3.37984693630425e-09	0.200363046934008	0.866850233012285	0.214079153672296	0.229038649193049	5.86106235552401e-08	8.35245256758277e-06	1.85160086533869e-06	2.84509476832561e-09	5.10208726683329e-08	1.19518614175522e-07	7.29070539831098e-08	1.91211226754713e-07	56.3264512440583	68.809508453458	69.0395911557789	70.6793172959005	1.63972614012164	1.86980884244258	14.3528660518423	1.44682153763642	29.4088089374927	19.8554440066928	22.7431801344446	71.0981350497732	0.05175	0.229	0.366	0.49725	0.423545020783241	0.436119370507187	0.404251081795903	0.485142414726676	0.452782823826816	0.436159127170324	0.00489656704113076	0.117430609228898	0.0245332331326184	0.052136445461917	0.223628011358244	0.0573333333333333	0.184333333333333	0.322833333333333	0.448666666666667	0.379862103934107	0.338905588131935
110	2.19613764120599e-12	5.8665443109936e-10	8.37071056987056e-10	1.96088961375016e-09	0.952403634008297	0.16518418178068	0.408263669675952	0.80993313287443	2.66474922701338e-08	1.6381034228906e-07	9.73734220063622e-08	1.02157034786309e-09	8.72995377031918e-10	4.63683991912642e-09	8.44119631142797e-09	2.98981570818589e-08	60.5750817588632	64.1598683601987	71.9979048351161	72.0014675666971	0.00356273158104159	7.84159920649836	11.4263858078339	0.0578461640793648	30.9374847186009	27.4190412582466	28.4255164401493	73.5785012391718	0.05075	0.232	0.37575	0.504	0.435544699193522	0.431813465797394	0.2849303884282	0.494219946123574	0.41124246475818	0.424539413608343	0.0126021348887887	-0.029934784588647	0.0297450629852393	0.149113832172666	0.112351540067916	0.0518333333333333	0.186	0.324833333333333	0.449666666666667	0.454875542955713	0.366600873339312
111	4.64941809143551e-12	1.36988492697327e-09	5.51932644886378e-09	1.24592125902843e-08	0.893506815912278	0.384732283798694	0.671175802965296	0.416125926885469	1.52774455826042e-08	1.3644924979969e-06	9.36614118825761e-07	2.47403916446473e-08	4.9835602755393e-08	2.13767547034887e-07	7.42848632499028e-08	2.28235004181124e-07	59.0248252353631	62.2273219641647	67.4715473282413	67.4894680166835	0.0179206884422456	5.2621460525188	8.46464278132044	0.661230328319562	32.0176970971061	23.3300809316261	24.054206793744	65.7990608135459	0.0495	0.21975	0.35675	0.49075	0.443322613418016	0.442557637027547	0.315704461999754	0.416350537525798	0.403530612862111	0.422044311822836	0.0626170218562247	0.0754296150979263	0.0560697525434391	0.0659495413764102	0.102525362843603	0.0531666666666667	0.174	0.310333333333333	0.440833333333333	0.335849178418534	0.450025664260789
112	1.2025094390588e-09	3.8392813360178e-08	4.74513406547569e-08	1.02995164886769e-07	0.888778162805508	0.173171667896054	0.193900105112203	0.285789403818122	2.01775286595416e-06	1.958839860546e-06	3.6299528851045e-07	6.10833152502484e-07	9.97896003197943e-09	5.03735029081322e-08	7.47551018032138e-08	2.37674505965935e-07	47.4951661920204	54.5455671293239	62.2324821577422	62.2520403021408	0.0195581443986157	7.70647317281691	14.7568741101204	1.13935148444989	22.5780645333598	22.6349953779281	25.8816940239758	57.7545967855354	0.0545	0.22275	0.35725	0.48825	0.457026312895956	0.457611220046528	0.390482006735846	0.446486072942469	0.460478806004705	0.422937187139563	-0.0304833694356152	0.0538402323140521	0.0807336271855114	0.0790293230827144	-0.0218433627819415	0.0496666666666667	0.183833333333333	0.3115	0.4365	0.370933868025208	0.351770564037312
113	1.41729127884282e-13	8.2145315339002e-14	7.5324589653655e-13	1.05091768882235e-12	0.229579029061383	0.319625234375184	0.0143573225991526	0.504295103772492	6.30963547493278e-11	2.30044934041154e-07	3.28318876925855e-07	2.73752364368087e-12	9.23411828687799e-10	1.05959609609771e-10	9.68444057575562e-09	9.48876543379553e-10	66.2291673514992	84.0008286907614	88.4218863120986	89.8653539219595	1.44346760986082	5.86452523119806	23.6361865704603	0.44588605453373	42.7220706203734	26.7626158151979	26.0755289633198	87.6314916735311	0.05575	0.227	0.3665	0.496	0.396677737808313	0.37000900437736	0.3771909370417	0.445442811036102	0.460255760149441	0.431558367476732	-0.0252685648052011	0.0676112055592028	-0.0578968675683289	0.110521995150007	-0.00114834751687276	0.0526666666666667	0.173833333333333	0.3165	0.444	0.46374167435875	0.388849868046848
114	5.66914358845718e-14	4.49960000906938e-12	1.45297799086067e-10	2.77618371044697e-10	0.455678639668634	0.903025464697089	0.659363938015269	0.842857907460773	3.03445909825091e-10	1.71660229022665e-07	9.48651431456445e-09	6.25643565515407e-11	3.22005578125058e-10	2.82466784701797e-10	1.68575751628944e-09	1.71380028527234e-09	68.1163233656844	75.1244861013402	76.1532629144203	76.7097511915417	0.556488277121389	1.58526509020157	8.59342782585736	0.0392987861978327	39.6523079215112	27.3285258749529	32.94373123082	80.2614421818312	0.05475	0.2345	0.37325	0.508	0.391569354912663	0.424429838231048	0.563793108837304	0.469289127694558	0.475602366719585	0.437736962319416	0.102371130592738	0.201289391506586	0.0909084155806304	0.103936622900727	-0.00762749427825163	0.0538333333333333	0.1825	0.3225	0.4495	0.4092084472255	0.378522601118509
115	1.67381159450258e-13	4.6990807634282e-11	1.88801048832882e-10	3.72348190420168e-10	0.49208418069357	0.29310729192633	0.519628757567255	0.00135788054591166	1.00339987178034e-07	1.29079288379632e-10	1.2151027912984e-07	1.90841067044486e-10	9.34931495501025e-12	4.61664681163835e-11	1.06498220945448e-10	4.18971475323943e-10	65.8863821350169	69.8692685384158	75.5343911102973	76.0063569437989	0.471965833501599	6.13708840538311	10.119974808782	10.2621403042222	28.3674167322988	41.3224289326081	27.9968947648922	77.6059744286846	0.0625	0.2325	0.378	0.50275	0.390218312638812	0.44053296144507	0.493232806453414	0.48138088445656	0.444252406015728	0.425412214682118	0.149730430166503	0.154702153833874	0.0234158429559751	0.125562608342091	0.142794763404388	0.0476666666666667	0.188333333333333	0.315666666666667	0.448833333333333	0.444292050815429	0.397091005074298
116	3.59695261632552e-09	2.68391383089442e-08	1.31322435262559e-07	6.3225255817541e-08	0.0528008888678665	0.151196020422346	0.0757061636126131	0.81052187722626	0.000226237290685858	3.97978824539605e-09	5.96895933117459e-05	1.03585578191106e-06	5.65200703507562e-09	1.43777840326155e-09	2.75169364715064e-08	1.65700366137264e-08	45.2092427171374	55.3780436891175	59.7206122270582	63.4708218610394	3.75020963398129	8.09277817192196	18.2615791439021	0.0574814191572841	13.5995704176239	34.6335926365064	16.1124736952152	56.4030262754231	0.05225	0.2235	0.37125	0.49825	0.396136702972642	0.398821423661988	0.399241806598257	0.480521057083848	0.453804311096084	0.386663452337733	0.112915072218826	0.0196392059482322	-0.0353049379008479	0.123946072822027	0.113114315581267	0.0511666666666667	0.193	0.314333333333333	0.457333333333333	0.370330438746934	0.439411032449262
117	1.81122261976254e-17	2.73849180942247e-15	2.12121738135173e-15	5.85256901494656e-15	0.907359359420352	0.0654916889066808	0.102166997140104	0.0220813877019974	6.51123044759931e-13	1.19069921254307e-11	5.09638032950789e-08	1.40691612799366e-15	9.61903769864803e-13	1.13883129493434e-12	2.34629287341606e-11	1.76254184917134e-11	84.6370497046591	91.4680579054402	101.821036359404	101.834578321897	0.0135419624930364	10.3665204164572	17.1975286172383	5.23936064061581	51.6863973345771	45.9865125085253	29.6797739752183	105.085441296572	0.05625	0.24075	0.37975	0.5015	0.47903343324472	0.398091821707648	0.456128434613109	0.440836446838721	0.44589395370081	0.420250594238682	0.0208257889753716	0.0100776950960042	0.211136990250558	0.0427670995479829	-0.00356778750933225	0.046	0.181166666666667	0.314	0.446	0.380520568780848	0.434851522695452
118	3.21340273580806e-09	1.75366525735092e-07	3.1766450667398e-06	6.35987860545539e-06	0.972434595002929	0.983085591503765	0.856638279292471	0.00502963157575669	9.37257540588418e-08	1.99249517261177e-06	0.000156383034711121	3.13905907047027e-07	2.45066578675581e-07	1.04847897582472e-06	1.06624452528587e-06	3.3916883589478e-06	45.4447063907573	50.9902666709968	51.6869385747341	51.688132621879	0.00119404714496341	0.69786595088226	6.2434262311217	7.86875337854826	28.4994366652063	22.6022654840308	14.2937526173846	59.4465276754868	0.05925	0.22575	0.36325	0.488	0.482301064852582	0.423484327040428	0.340731669464471	0.438266257383379	0.459256916414889	0.416616916641971	0.0501364672177789	0.054944780453246	0.00965047693951024	0.0791464191459796	-0.0259924703802277	0.0465	0.182	0.317333333333333	0.4495	0.417234240586006	0.422452946353582
119	6.14619547361203e-09	1.47055421025399e-07	4.30216437458502e-07	4.00661438863577e-07	0.150580890425662	0.191006632369396	0.19480564098571	0.0554319672247859	6.2892108674424e-07	0.000515869369509104	7.91632328126434e-07	5.35466934313821e-08	1.02962019164976e-06	2.89836654269544e-06	1.26503752652933e-05	1.74947194763983e-05	44.0897520295039	51.4044007304838	56.7614518116025	58.8278082698453	2.06635645824281	7.42340753936151	14.7380562403414	3.66904409056406	24.8214983238449	12.0574091627714	24.3781072619204	63.8845341922569	0.0565	0.2265	0.362	0.505	0.387922951747783	0.361951030731453	0.338531978292927	0.444678937626463	0.429171245443477	0.41682288219794	-0.106880721046218	-0.0571326008363568	-0.0433376704124957	0.0803556125899919	-0.0649303627199166	0.0478333333333333	0.1855	0.328333333333333	0.454666666666667	0.362598232020967	0.289303517444077
120	1.98915871714833e-08	1.63535996793874e-07	1.70875903206076e-06	2.70293295858363e-06	0.419458403829382	0.735217509071314	0.341913266181175	0.00959763424663231	1.1006576665143e-05	1.27351146566405e-07	0.000607520017046187	1.96939970010961e-06	2.63245995999796e-07	1.0523738500844e-06	6.13422561561074e-07	1.97588765559974e-06	41.6311879685163	51.1546177793571	53.2739303351191	53.925762471059	0.651832135939912	2.77114469170192	12.2945745025427	6.70809237267076	19.3282507973781	27.9060469996966	11.7527930995202	54.7469491189663	0.061	0.21975	0.35875	0.48725	0.422209021456252	0.431166485355136	0.472487476754101	0.464214138374796	0.432000460435386	0.41424089437223	0.0388103155938188	0.0648330337566424	0.168305857522452	0.100774418552546	-0.0175273509942406	0.049	0.183833333333333	0.308	0.452333333333333	0.370710111772374	0.38559344459751
121	5.44928268317817e-09	3.61835134071758e-07	2.61110016504232e-06	5.22201879450788e-06	0.899370654596598	0.711456628159245	0.725364948929861	0.0886457251268976	0.000124700566077117	9.50509990932417e-08	1.64793409570617e-06	3.09587801069642e-06	6.5892404423362e-09	2.59299346785607e-08	1.08383703855898e-07	2.11808657821675e-07	44.341338138518	49.2805067076988	52.1901053526162	52.2060965753408	0.0159912227245513	2.92558986764197	7.86475843682274	2.8987963006939	14.7202378924449	28.4722522739812	22.9671503681566	53.5726264519111	0.06175	0.22	0.37	0.4995	0.403092785500961	0.408773232464661	0.401417502438135	0.428196138138421	0.464161062068083	0.447854303458045	-0.0708903329912684	0.0593877495726548	-0.0195139518144273	0.0987890084663265	-0.0327428730489485	0.0536666666666667	0.1885	0.318333333333333	0.450666666666667	0.456567028829854	0.412285580925069
122	1.60448928206796e-13	5.58151438794150e-11	1.09564753096671e-11	2.73867968118173e-11	0.967757890334925	0.0259793692805387	0.132286536509615	0.770197987215775	1.80784090906274e-09	5.05445932203259e-08	5.18456936380618e-08	3.76713337031737e-09	3.54034128435521e-10	1.15028083949778e-09	6.52855254253072e-09	1.69028968711268e-08	65.9735442006786	69.4819591724736	82.2166193894373	82.218253205916	0.00163381647871574	12.7362940334424	16.2447090052374	0.0853317165820044	36.170527478751	29.6957853530803	29.6465173630713	68.3927924030101	0.0535	0.23225	0.3725	0.507	0.458289874425538	0.508510507481761	0.393389062076404	0.432178872910207	0.460712681614684	0.437766198256754	0.124212543764389	0.26287291905467	-0.00648508671975352	0.060285060716689	0.1726770473876	0.0521666666666667	0.182666666666667	0.319666666666667	0.4515	0.421480379448598	0.431761934055379
123	2.44907790837142e-13	1.73433484860193e-11	4.41743963489567e-12	7.2914132624698e-12	0.315836271871278	0.0213293968215528	0.0422322427348092	0.000313293200149432	1.70770811621019e-08	4.11849721271693e-09	2.39350054106503e-07	1.28924897866039e-08	2.07086545973879e-10	9.74968545963069e-10	1.70179939879206e-09	2.95528545117222e-09	65.1019201982199	72.1075186296584	84.3298641650763	85.3359754031408	1.00611123806448	13.2284567734823	20.2340552049209	12.9891975901946	31.8013863057622	34.566902585826	26.685995192267	67.4054530740795	0.06525	0.2245	0.3705	0.49325	0.461463816391477	0.482651316287032	0.448078842975382	0.451620993124647	0.426450418213282	0.430094168966696	0.0526487775657114	0.275360378644531	0.0900390889410247	0.0622470420821608	0.0303941322852128	0.0483333333333333	0.1785	0.313666666666667	0.440666666666667	0.403929826683184	0.382025072140059
124	1.31460218734231e-15	2.22609596536864e-13	2.86598052529885e-12	7.15893303115899e-12	0.830945295705371	0.611453515928966	0.573533618664124	0.000798220730629712	4.05532961206024e-12	4.42428393819933e-11	2.00649247777905e-05	1.33977770531942e-12	9.24770462344001e-12	3.74649645809406e-11	1.88987182138367e-10	6.07726142577651e-10	75.853857112219	81.7999323539407	85.3334581496747	85.3790358519182	0.0455777022434631	3.57910349797748	9.52517873969919	11.2453655015579	48.0975496627798	43.4165585141582	18.1831210563596	89.299597222672	0.064	0.233	0.37	0.48975	0.460138514144149	0.448177903456756	0.395220401456755	0.468627947156181	0.446959379562045	0.423969786699759	0.100729420963193	0.0374429658276708	-0.0278541640261936	0.0681238183700774	-0.0330354355891434	0.0483333333333333	0.176166666666667	0.3065	0.446333333333333	0.422381047503631	0.383438559868526
125	2.79065484819082e-12	6.44900935872496e-12	1.31644305681067e-11	2.24086616229211e-11	0.341788803487859	0.136931225301836	0.0200374267756847	0.0131766999947621	5.40247543345776e-10	8.32757582491127e-07	3.46538280561237e-07	3.89426169067538e-11	2.73960215251661e-09	7.47806222047256e-09	1.6523556610665e-08	2.27665733969778e-09	60.0800444941196	74.3210087541156	81.7884712996165	82.6921815404785	0.903710240861983	8.37117278636288	22.6121370463588	6.14523036341916	38.5261568551123	24.2805491754025	25.9712585650777	81.3854546976159	0.05825	0.23025	0.3615	0.49925	0.375535727773934	0.462259910671275	0.434322718456336	0.445647723672445	0.462243863353115	0.464139818404859	0.0684391358812216	0.0960027172787695	0.0960512795663253	0.170691660812971	0.0672907942949233	0.047	0.179333333333333	0.314	0.447333333333333	0.39506026408279	0.390029848023667
126	1.98967157718401e-09	5.13017566257544e-08	7.90889094035032e-08	1.49834526336172e-07	0.561486868773116	0.189801273367152	0.188679135315075	0.424161116457604	3.97829919865393e-08	7.67967382183792e-07	0.000101370688348452	3.59459865106019e-07	5.63228024509559e-07	1.86500689480415e-06	4.42324694444297e-06	1.35984189595158e-05	46.4451631383781	53.8701087712398	60.9747701190572	61.3119064493585	0.337136330301291	7.44179767811875	14.8667433109804	0.638757407263711	30.1600031193302	24.4365762807847	15.1110036514419	59.1031492767256	0.05275	0.22325	0.362	0.48825	0.42645651627083	0.44288482394209	0.453585156777286	0.489234539252171	0.466062048913571	0.412967837880125	0.120802950324968	0.25736766316675	0.160258001080034	0.0777730960496031	0.189487593245469	0.0491666666666667	0.1785	0.314333333333333	0.448666666666667	0.38104221628736	0.475951551251724
127	2.82560750364757e-09	4.90376920390611e-08	2.70801374607572e-07	4.32754211571534e-07	0.398764634260583	0.459192838494092	0.298659922892911	0.0513623854665292	2.97176052081457e-07	1.53785777732062e-05	2.75872791888849e-06	9.73462030045819e-07	3.30236832623772e-07	5.72832335509444e-07	1.91470128294841e-06	1.09921562372281e-06	45.7132070109583	53.9753778859958	57.9200464914393	58.6320948795983	0.712048388159019	4.65671699360246	12.91888786864	3.79641687158619	26.2679740820895	18.6900139423378	21.9774499294836	56.5624489215913	0.059	0.227	0.3695	0.49525	0.418946472641487	0.448929798661017	0.36200616894623	0.451533546325328	0.421793279104522	0.434329718853408	0.0300863752581466	-0.0534721867514541	0.179977429211676	0.0635683128791282	0.0891322761041342	0.05	0.184833333333333	0.3275	0.4475	0.362093673586318	0.464684615649388
128	6.07166767747259e-10	3.48482887908536e-13	5.39495589279271e-12	1.08868859157056e-11	0.467383510075076	0.61054805695775	0.00020681932645202	0.248530579376502	1.49225712114584e-07	4.70057708403378e-06	2.51749786964432e-07	1.73548629665084e-08	3.3551169743404e-08	1.64452389987596e-07	7.69693893919244e-08	2.16086293179248e-07	48.9185973359854	80.8085592406787	83.8655292682597	84.3936844109412	0.528155142681499	3.58512517026247	35.4750870749558	1.33154481547581	27.5993913948369	20.9555758352053	26.588407545587	66.6739827791036	0.05525	0.2225	0.35825	0.495	0.464565210469835	0.400676123633768	0.498244185841404	0.509774451064265	0.510495292893332	0.437582187443251	0.167527000574402	0.201925593751625	0.232351293441081	0.105476729070925	0.143239758107039	0.05	0.179666666666667	0.314166666666667	0.4425	0.435189249072138	0.397328818747225
129	6.70557660223711e-13	1.41918864783035e-10	2.80357704814094e-09	5.51753064370305e-09	0.537057143955867	0.834057327201247	0.84096984375229	0.207227984146417	7.08011827846561e-09	8.13406728038259e-07	1.51867262198428e-09	2.5142260389855e-08	1.3846759315287e-10	3.94090476364305e-10	1.46858559885273e-09	4.34129805316737e-09	63.0245694179757	67.3770349189144	69.1036687746164	69.4846901048586	0.38102133024222	2.10765518594417	6.46012068688287	1.59068716809179	33.5126725000518	24.3258371609827	36.5102280371102	65.7592386682049	0.05575	0.2265	0.3555	0.498	0.455032162529944	0.401648009528284	0.48191328511295	0.429697203148772	0.441524039039919	0.463460998636736	0.144045667021097	0.0567048586965019	0.133304762506968	0.0730209440631941	0.079570179222077	0.05	0.179166666666667	0.308166666666667	0.4365	0.398984304043258	0.373647435982059
130	1.3372603305187e-10	6.46087029529851e-10	2.4615959516825e-08	5.28682526401937e-08	0.782683723068237	1	0.374890039548366	0.020671453853905	2.27879480236122e-11	0.00127418134929638	0.000539779478842001	1.21758170317525e-07	1.4137544556452e-10	7.82285598916511e-10	3.25033582203879e-09	1.20786548834447e-08	52.0645177278275	63.9403625290433	63.8401796962207	63.9162582348436	0.0760785386228235	-0.0241042941997875	11.8517405070161	5.35428118398704	44.7152161690647	10.3795588634257	11.9729662246809	61.8327382279098	0.05875	0.2375	0.35	0.48925	0.464229927552021	0.482814232216639	0.408468110860899	0.444547744132536	0.404388498780245	0.401444168185848	0.153544853748597	0.059023433857121	0.0362076070186057	0.0703350346434836	-0.00955800949258974	0.0481666666666667	0.182166666666667	0.319	0.454	0.348434734200483	0.364870352142592
131	1.8905485484441e-09	7.58518756595953e-08	2.36887140872574e-07	4.26562572645229e-07	0.519541126309661	0.33525415618188	0.354917256668244	0.712081977898349	3.68901777601251e-08	3.57722863232905e-07	0.00234286144126404	8.80260598908244e-08	5.19327532347622e-07	1.97006137154093e-06	2.76201057231433e-06	7.06298702094457e-06	46.5517643335552	52.9566681210999	58.2539067779144	58.6687109256163	0.414804147701943	5.71204280451639	12.1169465920611	0.136206298701381	30.3064256852558	25.909937373006	9.2594283093822	62.6449042882621	0.0525	0.223	0.34925	0.487	0.44229386394864	0.414587070706428	0.433764429127828	0.469393802054154	0.436179318876319	0.453010423841646	0.00989331464453012	0.0783741114740947	0.0997423306162789	0.136413523139266	0.0486099063261764	0.0508333333333333	0.178166666666667	0.300666666666667	0.456	0.401573434287265	0.38114500795516
132	9.38096469659668e-09	7.48157028168794e-08	7.7597929602993e-07	1.27432891637392e-06	0.440996695996222	0.718231857583275	0.31577317031483	0.0123048737009551	3.25219064028481e-06	1.94705334386706e-07	0.000116998336163417	1.23806171051141e-05	3.15556865292112e-07	1.26522529982324e-06	2.77268937731975e-06	7.44957050469048e-06	43.2053008143048	52.9888393161818	55.2767626678178	55.8704502236578	0.593687555840006	2.88161090747599	12.665149409353	6.26640235795185	21.6617069902113	27.0849755547715	14.840460367197	49.9260906030724	0.0615	0.22925	0.36525	0.49275	0.456752082381178	0.417212394010042	0.503151074321135	0.481157493893195	0.451797006368426	0.426521137046524	0.0445149261844922	0.226020467714256	0.062126417944776	0.109003690937403	-0.00396371324858617	0.0498333333333333	0.190666666666667	0.315	0.4535	0.417332712606578	0.365284493010022
133	9.79352350124394e-07	2.14762046982927e-05	0.000172012578001125	0.000285301917193419	0.62991240551359	0.861445664625911	0.721916146795245	0.170164848314554	0.000190459867142968	7.41447377727791e-06	9.29217290593056e-05	0.000471689298839796	1.26755747559315e-06	4.27771765331514e-06	1.30035656082809e-05	3.12412456447334e-05	33.4210679041207	39.4145716181592	41.0924453831394	41.3246249437434	0.232179560603981	1.91005332558416	7.90355703962268	1.88149042112855	13.9229386052448	20.0832100661737	15.2753397034303	39.8867864916463	0.0575	0.22475	0.36075	0.496	0.411128184002701	0.462686024924398	0.413393360345279	0.427498474111271	0.397484714022654	0.41837561390951	0.0493200330877966	-0.0375968474886833	0.104582055267061	0.038489059073547	-0.00832726679365606	0.0511666666666667	0.193833333333333	0.3175	0.456166666666667	0.438367213896842	0.365242225492832
134	9.15011299062308e-14	2.85863633848996e-12	1.71980816412717e-11	4.27313421326712e-11	0.97396338415757	0.412255636371568	0.231062156831286	0.212141981525847	7.43102547967407e-09	2.73247148925456e-10	3.07394097839739e-08	3.82490805656278e-11	4.76105348282549e-12	1.45534526800108e-11	4.55122901656478e-11	1.38554430491482e-10	67.130549257301	76.135773386879	81.164496300742	81.1655615301424	0.00106522940041032	5.02978814326343	14.0350122728414	1.55674820454669	33.4185900368047	39.8570427457289	30.6602771722482	81.4280023677567	0.052	0.22825	0.37025	0.50325	0.439330476602634	0.480867666460283	0.438656250782413	0.488660883251913	0.492858388256375	0.438618609954081	0.0291984272439775	0.263240939682434	0.055120100559701	0.132858695561374	-0.0100018692904835	0.0465	0.180833333333333	0.309333333333333	0.446833333333333	0.413688767884192	0.403201941978973
135	6.33334851904356e-09	3.97694239108616e-07	5.15391414782849e-07	8.3875341956076e-07	0.425023268576205	0.16254711336396	0.298775921056604	0.888103911811611	2.62556651189346e-09	0.000338494373600562	0.00138365701766665	9.80950590002707e-07	2.39073065908668e-08	6.16450074134489e-08	4.46820220599183e-07	8.13763542432182e-07	44.0270371104853	49.056697397682	56.3077883643855	56.9441722979827	0.636383933597244	7.88747490030073	12.9171351874975	0.0197975704431883	35.4435034079634	12.8443798581065	10.2274516397174	56.5427900926745	0.0575	0.231	0.34925	0.48875	0.451564691137831	0.418721261966434	0.455710288769217	0.442882511276244	0.460186785434918	0.424542818332621	0.101474566929127	0.0027025370972428	0.215337898913153	0.110577769362848	-0.0100004419861547	0.0568333333333333	0.182	0.314833333333333	0.456166666666667	0.429980917757997	0.439294838726585
136	1.06403780630165e-10	2.6465506403838e-09	3.11314961297842e-08	2.76795363911212e-08	0.133136252147768	0.440708165560007	0.29447657881832	0.00375538242132642	4.88902547246838e-07	6.79609111319212e-08	2.3127420000995e-06	8.08165880367173e-10	2.30180992486913e-09	3.17589010945147e-09	4.86520899339521e-08	4.08878759357279e-08	52.5391014584529	60.7210015668752	63.265963618338	65.5215123879752	2.25554876963724	4.80051082110003	12.9824109295223	8.39846376807145	25.3071128491974	29.1219984492127	22.3159785004482	74.1435796892697	0.0565	0.21575	0.36125	0.49025	0.46399327017377	0.36270007676192	0.435775846604271	0.433986647829737	0.518078101490376	0.431159050020718	-0.0712095919836548	0.140890728034403	-0.0174119412268084	0.100103721998953	-0.0554128177468391	0.0436666666666667	0.175166666666667	0.309333333333333	0.442166666666667	0.39844434217661	0.452915892656076
137	9.36397865216683e-12	9.7711691911977e-11	1.50047277745721e-09	3.35387026198444e-09	0.758142118239035	0.779769196875391	0.285454705135324	0.0546585363340037	2.13861470252008e-05	6.92424719805439e-07	9.31763404399344e-11	1.76827363363969e-08	1.74681383354543e-11	1.01287119927855e-10	4.38105007646501e-10	1.69669778592656e-09	57.5765307658876	68.2198541313992	70.6032741882664	70.6980897957474	0.0948156074809958	2.47823566434818	13.1215590298598	3.69247246840951	18.0616900960849	24.6360975979842	41.9596515410067	66.6278635836925	0.05725	0.22225	0.3765	0.5095	0.410457996747611	0.460716805566972	0.465826951832259	0.487633500726413	0.49546649661404	0.428722516760322	0.0893780542001833	0.15815150245668	-0.0197354981997293	0.0759953491962658	-0.0363639662496014	0.0485	0.187333333333333	0.328166666666667	0.4435	0.340341629080784	0.45781768322824
138	5.2471084405408e-09	2.01120300212612e-10	1.05355099874935e-09	2.42511232218783e-09	0.847090498697546	0.428514254113244	0.00449136334372231	0.157607347225789	9.08014778304099e-07	1.71816931021565e-07	8.9630301936663e-05	1.72000459504212e-09	9.58895920423973e-08	3.33454292364928e-07	4.14633060319563e-07	1.24263451295123e-06	44.4203592911363	66.588539165532	71.4488785813155	71.4860627825765	0.0371842012609704	4.8975236170445	27.0657034914402	1.99703404516367	24.1139215092498	27.3267615118039	15.3434674544715	72.3190268105395	0.05275	0.22625	0.3615	0.49475	0.424232791496477	0.3987673343783	0.362160783164646	0.466982069452546	0.468552538286807	0.411438147295202	0.0893215347787511	0.078755955801906	-0.00138343338309314	0.116372492780614	0.174421266226392	0.0465	0.185833333333333	0.311166666666667	0.454833333333333	0.462912795335282	0.427621472480304
139	8.41020306171007e-11	3.23194617294204e-10	2.42752215276816e-10	5.53081978279366e-10	0.732606758625989	0.0892851779225689	0.0241494034847967	0.00965742541452177	1.41919260616252e-06	6.7425490362603e-08	1.95007197400041e-07	9.89193584022543e-09	1.21065751386073e-09	4.642446225884e-09	1.57473639464248e-08	2.63023265359875e-08	53.027347006755	65.5138391305736	74.939632806796	75.0563643798378	0.116731573041761	9.54252524926414	22.0290173730828	6.69701879699096	23.2544828680821	29.1373226253872	27.0819808461074	68.0559574477471	0.06025	0.21275	0.3545	0.4975	0.40440755767006	0.479318192153901	0.430233638617929	0.492098989517264	0.480843615194327	0.466692377371241	0.00935994447901099	-0.0132435555623291	0.236161514506503	0.15150649702765	-0.0166130451793241	0.0483333333333333	0.174	0.302833333333333	0.4445	0.361275989828388	0.376789799014728
140	1.08838905122549e-11	6.23566972388585e-09	7.77589435465391e-10	9.41748531613168e-10	0.205746032616651	0.0102684474050705	0.123242696532766	0.790119099661657	2.49414261920453e-07	1.18835506872307e-06	9.44018505578861e-09	1.35345105891768e-09	7.87241964108677e-10	1.58845604521059e-09	9.48089753277798e-09	2.07228082710056e-08	57.2652257928421	58.7527204429425	72.1736817483834	73.7747913659623	1.60110961757891	15.0220709230198	16.5095655731202	0.0708389944793453	26.6064147797988	23.5959802308571	32.9532490255478	72.8989670421138	0.05675	0.22025	0.3565	0.5065	0.485865779697103	0.438662602147477	0.357296810248217	0.403795819076673	0.464082217345776	0.451492522413841	0.2220103717165	0.0821829556326441	0.0575376542353496	0.135314236996906	0.0304072613229395	0.0555	0.178333333333333	0.309833333333333	0.448	0.411582105286274	0.421290996325613
141	8.64767826717641e-15	1.32789417787979e-13	1.21704023190798e-12	2.43810800722932e-12	0.443445985443654	0.42066177541797	0.144207707242939	0.30752482457963	7.27760755157292e-10	2.68891961246625e-09	1.38974473768759e-09	9.87447905529557e-14	2.41993798262723e-12	3.62536048957546e-13	6.64656800841629e-11	2.66701656364501e-12	71.9843847847369	82.9412750966803	87.314897957418	87.9022471979188	0.587349240500771	4.96097210123844	15.9178624131819	1.041276297472	37.9447652506406	35.3970636088743	36.6831644157101	95.3464616778759	0.0515	0.22875	0.3665	0.51375	0.427228134137522	0.379319453196041	0.430956282873396	0.482447762751046	0.503272436146266	0.452894109683681	0.0239146852550145	-0.0433343538688264	0.188260212985275	0.168565874161258	0.0476856501154934	0.047	0.178333333333333	0.309166666666667	0.452	0.378515161267291	0.353236375580366
142	6.55390619525962e-17	1.85125163420293e-14	3.15571956363272e-13	7.49128432663796e-13	0.632243970053733	0.642642777966625	0.654175814903535	0.0415242052368547	4.0176738770642e-15	1.37364428349889e-07	8.71832426433827e-08	4.01174083016883e-13	7.58021067930632e-14	2.61566830672467e-13	1.34977002270475e-12	3.41693724431521e-12	82.0031857735157	87.2797696171328	90.4240182628128	90.6530483076931	0.229030044880346	3.37327869056026	8.64986253417737	4.15449292437825	61.6912220692939	27.7596061725617	28.6395491714084	92.1034450938577	0.05925	0.2445	0.36225	0.498	0.424748271927805	0.404557495766477	0.352813415812463	0.440470555335447	0.466338355161102	0.452837729279515	-0.0723163200823482	0.0561674501892942	-0.0363893718017282	0.0872142356132805	-0.00962005321923992	0.0498333333333333	0.179333333333333	0.3115	0.4435	0.425379769157068	0.358795992535363
143	7.59838382032432e-10	5.56806365023094e-09	2.00483911722501e-09	4.5240382837446e-09	0.806113240154116	0.0522635502434902	0.0283888116634861	0.0193218553801393	1.05680062368254e-05	1.42514272438312e-08	5.86669766670455e-06	6.38274442786774e-08	3.19828227621507e-09	5.99737682540329e-09	4.96051282493393e-08	5.38417421783538e-08	48.451563848459	59.0133231252985	69.9088740846782	69.9691164762553	0.0602423915770487	10.9557933509568	21.5175526277962	5.47214875740519	19.405900178419	32.1527575828113	20.5312057443116	63.4471990680883	0.05225	0.22125	0.36775	0.497	0.397881363691093	0.470259046634113	0.457814823097292	0.463846500350685	0.458634874894344	0.451279072975023	0.0436188934871676	0.15989229461681	0.108474951641908	0.160361573646627	-0.0203792460105871	0.0421666666666667	0.185166666666667	0.313	0.450833333333333	0.427609184944671	0.384390062124484
144	6.23331750012956e-20	1.11636793471039e-16	1.46202168254195e-15	4.35505155442112e-16	0.0240981042604211	0.0974394035524912	0.400972738662032	0.0134421065940169	1.91276607881482e-12	2.68252008558696e-16	1.52212220160701e-06	3.13718904241463e-16	3.38382596056356e-16	5.80362598150506e-16	9.72454793618361e-15	1.05449564646046e-14	96.2319551101973	98.4428707428815	102.661993545757	107.749551397479	5.08755785172252	9.30668065459759	11.5175962872818	6.10997452890206	49.5714547554107	67.0237781212745	23.1198372368417	108.49318482197	0.063	0.2365	0.3775	0.5005	0.438668399050927	0.324291034564309	0.435941456355929	0.456607365253174	0.409561624503383	0.423265326511809	-0.0399696219170958	-0.0230676520019444	0.190029242389073	0.0556347476311834	-0.0052095202053161	0.0513333333333333	0.1785	0.298666666666667	0.4515	0.379488840019135	0.351886944213806
145	6.17938336391472e-11	2.92458513859236e-10	2.45725862811183e-09	4.01329189145086e-09	0.35922513355825	0.477125255113693	0.120466164025346	0.0603125609098229	1.55349472359914e-06	1.75532768719925e-09	1.8768582877596e-06	8.47466922916436e-10	2.32363897240117e-10	4.94508949377854e-11	3.394352327013e-09	8.85615898578845e-10	53.6669125935441	65.7404337515472	69.420483779184	70.2610841057831	0.840600326599088	4.52065035423584	16.594171512239	3.52876874165668	23.0806098245812	36.2279735018456	22.7171444556607	74.0291412489215	0.061	0.2325	0.375	0.50275	0.455319942912539	0.442639981568823	0.431298265307586	0.489031524587594	0.481006325214231	0.426178201041498	0.066719121715912	0.0417497285726162	0.0012211200594893	0.0916906369425751	-0.0431915705789664	0.0521666666666667	0.1925	0.316666666666667	0.454166666666667	0.418391575454742	0.396858652234258
146	1.68350061226248e-14	5.02908155938896e-14	1.27040702480351e-13	3.32939182802812e-13	0.875202321663387	0.189018104895636	0.0249919389049171	0.684797800496761	5.33050805049275e-10	1.63398924281271e-11	0.000199927889520428	4.00365433880378e-14	5.35019934520843e-11	1.58730075954518e-10	6.55841560681685e-10	2.02592212226624e-09	70.6146715745417	85.081936477538	92.511071306777	92.5357372531798	0.0246659464028198	7.45380077564187	21.9210656786381	0.164775003828254	38.5523305120769	45.3665795288234	13.8317612246428	97.4260635575194	0.05775	0.231	0.37825	0.49825	0.437054907290528	0.380332115665193	0.3701818331334	0.486506610783605	0.48016243074691	0.430939945956674	0.0130951188628054	-0.0231461563146084	-0.0271365288625916	0.133637105335463	-0.00765791847768293	0.0558333333333333	0.18	0.313	0.460333333333333	0.344740001387616	0.369965514344926
147	2.25061523177245e-11	7.2679792393599e-10	3.90892065636458e-10	7.83881568088135e-10	0.523471260255089	0.0611947396287855	0.0715790710326553	0.742236448965071	0.000122981454166432	6.10394545937709e-10	6.33148156158552e-08	5.83644616749664e-10	1.45258791766067e-11	9.48496924921199e-12	3.78959458160269e-10	1.04425702797938e-10	55.7607908265563	63.6724609409575	73.8100406948579	74.2170894382216	0.407048743363703	10.5446284972641	18.4562986116653	0.108170706814235	14.7464101722762	38.2879162196405	29.2592024052392	74.9270480554468	0.0535	0.2225	0.37875	0.514	0.471088293342115	0.496040925332708	0.442328626425247	0.48816424340001	0.463630082943641	0.468965943691032	0.166041224936139	0.205368625579446	0.18413578835228	0.149207789981595	0.13112490918415	0.052	0.190833333333333	0.318666666666667	0.458833333333333	0.405846377625713	0.411968927093783
148	1.16785258361649e-10	5.52337017328801e-09	8.31384941811807e-08	1.15585872675049e-07	0.291728431596687	0.710578136991225	0.565099691837303	0.00758996389332689	1.78158874416033e-07	2.24504655709597e-07	9.44268745262595e-07	1.04139870944004e-08	8.66675803506413e-09	4.374097876854e-08	1.47616187011096e-07	5.02379538949583e-07	52.3458091762368	59.0318637504024	60.8515263698791	61.9631539068796	1.11162753700046	2.93129015647719	9.6173447306428	7.12775645314014	27.2566764786625	26.8097253744963	24.0385342134778	67.9297815718909	0.0625	0.22475	0.375	0.5095	0.401482618374335	0.462400992441326	0.44546078783965	0.474971487287039	0.473887459333903	0.464508578749236	0.114728490794729	0.0839528137944617	0.0398986038033445	0.0431949881975857	-0.00951222449331101	0.05	0.182	0.324666666666667	0.4595	0.348003476150091	0.402760956309726
149	4.22313838779411e-08	1.55924583331706e-07	5.79231826293394e-07	1.13300114772093e-06	0.690320937310583	0.427452418602095	0.136695615440986	0.731237390858875	1.05728204925815e-06	1.71087259548358e-06	0.000726884417716896	4.05558840703001e-06	3.36420432971268e-06	7.6695884176865e-06	9.26284576386246e-06	2.24234198353001e-05	40.0517101457808	51.2667162605212	56.014035608714	56.1727737596157	0.158738150901627	4.90605749909446	16.1210636138348	0.1179785044651	23.8209000544884	22.8951020029835	11.4192139564748	52.8681160180462	0.05475	0.22725	0.362	0.48675	0.403186111106141	0.441766301094113	0.288279333194509	0.456847648920938	0.438429579691957	0.42544484261647	0.123056505342852	-0.0657824946692738	-0.0887813852169015	0.113057029588175	-0.0362744758298867	0.0531666666666667	0.187	0.315833333333333	0.452333333333333	0.394633437305456	0.367698644794858
150	9.77218417032144e-15	4.16421553912177e-13	1.81394041451346e-11	2.67768073086751e-11	0.267117174739785	0.868521525532695	0.482703188683379	0.0764684920952672	2.34932999696253e-12	5.9087744662096e-09	2.83999281276373e-06	2.13151306834739e-12	3.24884516880362e-11	1.85917319054317e-10	5.4678527473985e-10	2.1090562282481e-09	71.7330815614841	80.4142245289622	81.0399983591415	82.2714898492632	1.2314914901217	1.85726532030094	10.538408287779	3.13840633074096	49.1681624074936	33.864477748526	21.9217334086188	88.2162130588265	0.05475	0.23125	0.368	0.4915	0.441653422085833	0.39309971012179	0.506122396878229	0.445789671948174	0.440854763476978	0.39213285882905	0.0795895393110671	0.157648181154649	-0.0112648796337453	0.0522105313838581	-0.0145775403073376	0.0468333333333333	0.174	0.311833333333333	0.443833333333333	0.405444208260874	0.301888757767623
151	9.91291928380231e-13	8.72102203218655e-12	1.31982915012932e-10	1.94444350103273e-10	0.277123270558674	0.561752146715455	0.167305458616072	0.00789381511788776	1.21530674698893e-10	4.13965174301208e-07	1.17731027113384e-06	1.59336197925581e-10	1.42113592262453e-09	4.48614245598404e-09	2.38642253751633e-08	4.10901127499243e-08	62.2178011862197	73.6465306261744	76.3801503415598	77.5612941072977	1.18114376573794	3.91476348112337	15.343492921078	7.05740749385586	41.4402260096322	25.6281084687143	23.6139482679846	78.0367037409763	0.06225	0.24175	0.373	0.497	0.480958768616138	0.365891598714479	0.385224395929801	0.44913789392154	0.43462092803023	0.412375400096328	0.0622652533337945	0.0416691052377193	-0.0251375853411217	0.0651392386617711	-0.0171422869404452	0.0498333333333333	0.188	0.323833333333333	0.4475	0.406889924861196	0.396571543774837
152	4.16492807779506e-10	8.56706129537061e-12	3.501800403086e-10	3.21148931572947e-10	0.130224912800024	0.75000511401845	0.00517433978446408	0.624390283381388	5.49765562916478e-09	2.16454436467833e-06	0.000117775054275991	2.07701594831495e-09	5.09064808030803e-08	1.63344155636862e-07	9.00614924685941e-07	1.99321857406609e-06	49.7030427518621	73.6863552382856	74.0711032271211	76.3609245613843	2.28982133426325	2.67456932309869	26.6578818095222	0.239745091996156	34.0047902940878	22.4431644497909	14.827980929691	71.861984158554	0.05475	0.2305	0.3555	0.49675	0.525276292106993	0.440312794625163	0.419302538733228	0.471583403492645	0.465503726395739	0.450818108224231	0.165548441386543	0.115309795765411	0.147500627279849	0.0763626408983359	0.0108477172518237	0.0525	0.1825	0.31	0.4575	0.370904341071728	0.35128063391219
153	1.52065649773238e-09	2.09127121384988e-08	3.34646907695979e-07	3.48693253751205e-07	0.181005717539828	0.66562143051155	0.350676512577007	0.00498470290734536	1.32665119775392e-06	2.08257954058069e-06	2.06613806367442e-06	6.72623830652422e-08	1.18398464417949e-07	1.73589639887693e-07	1.0531427431793e-06	1.39934249171934e-06	47.0058316242794	55.957069748496	57.3909044691391	59.1802516920798	1.78934722294071	3.22318194358377	12.1744200678004	7.88498001659536	23.3841797387686	22.5173147100886	22.532540759199	63.3165358280195	0.06225	0.224	0.36075	0.493	0.410009811559248	0.43456014696849	0.493055775637161	0.484956461809971	0.467268189057478	0.449156450483989	0.0282528743910208	0.031225639914926	0.177798303249952	0.132820660603849	0.0961284872943619	0.0491666666666667	0.184333333333333	0.315	0.444666666666667	0.434797321004788	0.386367557125033
154	2.22605665669707e-11	3.89614794670612e-11	9.09241194473849e-13	2.32982621365254e-12	0.886056375722527	0.00332180772522448	0.000701853830728563	0.0792300752677415	7.11978609457357e-11	6.2436896340574e-06	2.64757285151461e-05	3.76624749004137e-10	1.51972017910193e-09	7.83124492007797e-09	5.81149628551915e-09	1.80355548278725e-08	55.7835215569212	70.2906840286814	87.987865468378	88.0083992261643	0.0205337577863247	17.7177151974829	32.2248776692431	3.08062498181744	42.4857830566325	20.4120048346085	17.6554374844454	75.9789707716885	0.05575	0.232	0.36575	0.5	0.521197206474495	0.490941319830668	0.39911324979107	0.475010455586882	0.441807365729736	0.413536438297025	0.133944171276109	0.158930904297685	0.00852477412024711	0.142021679910318	-0.0267380334955562	0.0478333333333333	0.1785	0.322	0.457166666666667	0.372270949713984	0.444993807816428
155	9.00017965515045e-10	8.71798766674006e-09	1.11289810995072e-08	2.48999075688971e-08	0.921201234612912	0.167453321785256	0.0892019857295378	0.940731462233007	1.39046233552446e-06	2.92341563611388e-08	7.47054898695509e-05	6.74505902092367e-07	3.26928411437719e-08	1.53115956870742e-07	3.7964898406281e-07	1.09931318044863e-06	48.0989172117552	57.9805400356199	65.7733924612185	65.7831777657775	0.00978530455904547	7.80263773015758	17.6842605540223	0.00552800297464273	23.2938176221815	30.7576995071249	15.6877743406967	57.5014974876929	0.051	0.22625	0.3615	0.489	0.505824443825443	0.470265011744323	0.414837501720001	0.479096030557264	0.461558121262946	0.437007300480378	0.21862675939301	0.13073873354022	-0.0215706713566855	0.147828127579637	-0.0183470573197415	0.0506666666666667	0.1865	0.308166666666667	0.448666666666667	0.397502664839486	0.410409515684137
156	5.53555669646179e-13	6.25580893943755e-12	1.90970325128007e-10	3.3397216553281e-10	0.383412367836103	0.865733332275164	0.303448837267317	0.0208728297202096	5.58528235394146e-09	1.5093435033396e-08	3.87246018027449e-08	3.01428740986349e-11	9.15855363861107e-11	1.26923249378865e-11	8.95942299251711e-10	7.8720246919974e-11	63.4201958099729	74.3889432658179	75.507376161193	76.2671082817324	0.759732120539411	1.87816501591442	12.8469124717594	5.33737929235713	33.9740222738037	32.0412375765827	30.2122987939601	81.9915592035996	0.058	0.22975	0.368	0.5025	0.434795597458506	0.41345845849956	0.488803468314854	0.442173824922564	0.49036724194232	0.456506457130368	0.0179494082923695	0.132762154044826	0.0148104939434509	0.085561050530007	-0.0349208798945337	0.0475	0.181833333333333	0.313333333333333	0.4465	0.391021871179542	0.443004949143199
157	1.58024180430746e-10	2.35183623915647e-10	1.20332702498194e-10	2.7931472799928e-10	0.7554871857123	0.0631815281799927	0.00918628383254829	0.0708800551407209	1.01770017703247e-08	7.41782845146312e-06	1.51226322490016e-06	6.39206991255061e-09	9.93877461787357e-08	3.41712394130686e-07	2.61485749652185e-07	7.21159060481564e-07	51.7177382843802	66.2342998959866	76.598190736644	76.6951683725638	0.0969776359197567	10.4608684765772	24.9774300881836	3.26252154513168	32.8071463662473	20.0823449550571	23.1323322741882	69.1252172049053	0.0585	0.22925	0.3635	0.498	0.401181812736734	0.415867661918413	0.446650453853412	0.408907234179841	0.469940022883652	0.42458535720924	0.000699324516330718	0.118426583071714	-0.00369603992032141	0.148837249320215	-0.0282342384861574	0.0501666666666667	0.182166666666667	0.320166666666667	0.449	0.366286049419684	0.379369430115645
158	1.34208859435136e-09	5.45477864774482e-09	1.06055512630355e-08	1.65089925989188e-08	0.340979131396166	0.171370109818792	0.0522057577963863	0.0647224524834739	4.95442631932706e-08	3.37623609317042e-06	1.26185373947734e-05	8.93268243341384e-08	2.14061563656233e-07	2.7778438995434e-07	3.10353126462011e-06	2.17937665344157e-06	47.2662622279968	59.060610415705	65.8903289521186	66.7970755004644	0.906746548345836	7.7364650847594	19.5308132724676	3.41203836955174	29.7345361086609	21.5899084191169	19.0673490813497	62.6082345029398	0.056	0.226	0.35875	0.498	0.359773042811434	0.436071013886982	0.475294761367983	0.458334838512493	0.460104097640999	0.430847169537264	0.0558494393054077	0.180635445381131	0.120064984358849	0.133165411865792	0.231643092887789	0.0476666666666667	0.181333333333333	0.314	0.4535	0.337999618608995	0.388367387371557
159	1.14889674387478e-08	5.81773941552209e-09	1.72384574160985e-07	3.26843314966744e-07	0.584501281216345	0.994406951600845	0.121476126819751	0.481441891732631	1.10538586668372e-06	3.29318891882531e-05	2.78118802513214e-05	8.83129402585154e-06	3.32042511993505e-06	6.66997687221354e-06	4.19490036132461e-05	5.98903553960404e-05	42.7810321916622	58.9123951778165	59.0452250817034	59.3442389769843	0.29901389528095	0.431843799167837	16.5632067853221	0.495595385017623	23.7352620709898	17.2406228398449	17.5618048287233	50.8220494320103	0.0495	0.22825	0.3565	0.489	0.483025522379383	0.411356600934936	0.426751122612366	0.451938348375767	0.491990028713452	0.433223160597594	0.145131930788823	0.141225146594063	0.057582638238761	0.142556195618147	0.0862313791742828	0.0526666666666667	0.188	0.3165	0.446333333333333	0.395928151442912	0.402736019068549
160	9.87318185685885e-14	4.33968050095876e-13	3.84017997602473e-12	5.60492172395762e-12	0.254495802952431	0.34384301390235	0.0614631067299375	0.0834081636181488	1.06897652049889e-08	5.01544480259262e-10	4.06025321576736e-08	9.96158379206261e-12	6.6096773418245e-12	3.21029224289887e-11	1.36283601931445e-10	4.97162296007859e-10	66.9739002377974	80.322817464541	84.6549117227551	85.9533657693755	1.29845404662046	5.63054830483452	18.9794655315782	2.99720755668568	32.7115948120536	38.6712417908457	30.120457917501	84.6026310613449	0.0585	0.23625	0.37975	0.50275	0.446044177061804	0.379907437352147	0.355442673632626	0.476230293547181	0.448816568804281	0.425412215864754	-0.0325431359939487	-0.0331173991932224	0.00275825887970092	0.119339825140313	0.0534014062709299	0.0505	0.188666666666667	0.319333333333333	0.446833333333333	0.491515863427663	0.442422959987905
161	1.20406060675364e-15	1.42209470300093e-13	5.44872661572912e-13	2.0659538229155e-13	0.034436342621389	0.0544187460151576	0.0911677804713925	0.337563145504533	6.72554632704033e-12	1.38729233060013e-07	2.61772586547334e-09	4.70203256545272e-13	7.63339656045439e-11	7.62290736723255e-11	5.07896988937533e-10	1.28875582911022e-10	76.0341522215022	82.7899631258842	89.167903764901	93.6408113933649	4.47290762846387	10.8508482674806	17.6066591718627	0.919664246911907	47.1058263717914	27.7404796616993	35.4493287208443	91.7350539036048	0.054	0.237	0.365	0.5065	0.375040860928522	0.416730706085961	0.446503760343477	0.425216268427766	0.422879620674785	0.419857903392497	-0.00896127051102799	0.0533045444175674	-0.0057723598643005	0.0338161285639443	0.0314909300043237	0.0496666666666667	0.180333333333333	0.314166666666667	0.445833333333333	0.435030047989361	0.359035821381662
162	5.30194759539539e-11	1.3458129055283e-10	1.01879684525833e-09	2.36200812079434e-09	0.884606064213405	0.541801494271886	0.0922262688015613	0.711439866776193	2.06501158449719e-09	0.000367706233331245	5.37252082131239e-07	4.1723007937376e-09	9.63654234060173e-09	6.32122802492164e-09	1.20612082098749e-07	4.30738953417232e-08	53.9845818960603	67.4969935871777	71.5289950068836	71.5500585209229	0.0210635140392696	4.05306493374519	17.5654766248626	0.136843022832181	35.9113605193816	12.6895424610848	25.1252340394967	70.1664102629341	0.04525	0.23425	0.35075	0.50225	0.401156694300898	0.44688986579876	0.445010816286098	0.477271377337056	0.455412494251036	0.410035669302159	0.083462455781786	0.160418212533851	0.0885245469148358	0.0572577273993694	-0.0142107731463018	0.0468333333333333	0.184666666666667	0.3165	0.451166666666667	0.415124751782721	0.390826618516614
163	5.7224260933372e-06	3.25484485634369e-06	3.80351096485553e-05	6.84108543476139e-05	0.72624674338706	0.936709518323572	0.154895720638354	0.464916797397737	9.215429520203e-06	0.00012989638398324	0.00234562555378303	0.00014613062733098	9.01668505749578e-05	3.9554422444756e-05	0.000387646933165368	6.65691446394377e-05	29.6664570034191	44.0271977158773	45.1872353486397	45.3098211344986	0.122585785858973	1.28262341862137	15.6433641310796	0.534031619138659	19.6675238023581	14.6432882689933	9.25726888876125	43.2085590193921	0.0545	0.2215	0.35675	0.488	0.375416263964309	0.507948448657908	0.354944880292573	0.450810220069287	0.462107392164889	0.399147825104528	0.0299231867944839	-0.0514883170237248	0.00603764459443624	0.0129376462461823	-0.0560448423578692	0.0511666666666667	0.185166666666667	0.319833333333333	0.457	0.504293843408819	0.425306658265413
164	3.02848914834205e-14	4.17406752403192e-12	4.47365470416165e-11	7.51908405401586e-11	0.343140108648575	0.475501052008689	0.493216451518025	0.0033260267984492	3.51396410582683e-09	1.32535593343858e-06	1.59343056113138e-10	3.74129519940472e-10	2.72901358809797e-11	8.09005326148027e-11	6.91713685609e-10	1.36285453164824e-09	69.4067451847222	75.2920017619035	78.9261817052829	79.8248460253235	0.898664320040552	4.53284426341997	10.4181008406013	8.61939290881037	34.8759404843659	23.3860587623767	40.9107399824334	75.9949118909934	0.05875	0.2355	0.3625	0.5085	0.415552081742941	0.392575022066199	0.385304983621421	0.445499326651815	0.414682279872891	0.448555096090681	0.0432982515014675	-0.055360514605324	0.0519695913828177	0.0546828947891561	-0.00661370233140017	0.0455	0.1865	0.315833333333333	0.443333333333333	0.423645374465486	0.38429550551053
165	6.30184297749855e-08	3.66086075318655e-07	6.9077652957623e-06	8.41481959323095e-06	0.259788186785103	0.889288080226585	0.383579206829474	0.11397683422047	3.90729577273252e-07	1.89211027279799e-05	0.000128297309390703	1.9314607760112e-06	4.58972889964042e-06	4.6868182417254e-06	1.6184831880496e-05	1.76457209896329e-05	39.2107827521249	49.2528529386618	49.6798834282818	50.9497687914773	1.2698853631955	1.69691585281544	11.7389860393523	2.49819538443899	25.7395865758863	18.2949203147855	14.6666353553392	54.7972891801524	0.05725	0.2235	0.3615	0.4885	0.460111714423584	0.432331580579866	0.556054506892348	0.462176745029918	0.448932041560337	0.424034385893927	0.120086162239843	0.232964994190406	0.0656078021841556	0.0317124542286951	-0.0521688311225713	0.05	0.182	0.320166666666667	0.4495	0.384659859045986	0.441019851869486
166	3.32995475993355e-10	1.25692448090495e-07	2.46985075996568e-06	1.09468369935884e-06	0.0474721818052279	0.48148678734131	0.86710595558878	0.331822703159831	3.46991897884612e-05	1.41896708646849e-05	1.78067433250411e-09	1.24894258785663e-06	1.62681711287447e-09	6.9064008389938e-09	3.27876167567665e-08	8.03334049389605e-08	50.1684457097581	51.7731460868599	52.3326005055205	56.2611745319373	3.92857402641675	4.48802844507736	6.0927288221792	0.941771383425476	17.1413176253027	18.8434610366512	36.2000341725816	55.9222341636413	0.057	0.2215	0.358	0.49925	0.430976100303752	0.419293668074628	0.448188542276804	0.451498507999473	0.452308118185154	0.429626125771809	0.0806749902986843	0.0936361875713693	0.0763408190628892	0.131360047455528	0.229737337429403	0.0525	0.1875	0.316166666666667	0.438	0.452989722596243	0.363999925375407
167	6.25065055582015e-10	8.27722230770436e-08	6.50637004681484e-07	1.14306518747452e-06	0.512571838386942	0.638925820757809	0.774973729451956	0.898553006233369	1.0582918649686e-05	1.92006330916449e-08	2.24684156464234e-05	1.07106090714274e-06	1.04573887171447e-08	5.28434645297039e-08	4.61131634059167e-08	1.21124081801192e-07	48.8581158304587	52.7523815644599	55.7212316801961	56.1500449408413	0.428813260645256	3.39766337638139	7.29192911038263	0.0162535651752478	19.4032071871843	31.5737629298492	17.9677099397577	56.3172097272571	0.05275	0.22	0.37175	0.491	0.447071169399852	0.441782763197057	0.404098591000003	0.442914599955652	0.430699649122761	0.426594300066739	0.011915692302316	0.105324640650444	0.152262946118067	0.0633360324635062	0.126145372651164	0.0533333333333333	0.184	0.317333333333333	0.447833333333333	0.375765934071872	0.400327240034765
168	2.77475574560273e-09	2.89536972741376e-07	3.92701195718531e-08	5.95665354310602e-08	0.336854636895951	0.0168517214762868	0.0846895090458605	0.241967065198783	5.01048371713463e-05	1.78878978351466e-07	4.23432219350096e-07	7.43080001535823e-07	5.4444611332742e-09	2.51810514074921e-08	1.28706854602722e-08	1.60914147118475e-08	45.7511167745324	49.8077550960734	62.6969573954557	63.6193228875345	0.922365492078825	13.8115677914611	17.8682061130021	1.36909715693855	16.4441395054291	27.2488771809421	25.5844765636557	57.2540703226038	0.0555	0.22025	0.36575	0.4945	0.376101630267152	0.375020680126543	0.385151445376646	0.470268364077184	0.411695727663392	0.395580617867331	-0.0133879247917721	-0.0534820436494087	0.159501653520539	0.0866191639981698	-0.00896489585972594	0.0501666666666667	0.187	0.315333333333333	0.443	0.403382724360837	0.408005636861692
169	2.17107983152638e-15	1.74386886603147e-13	2.08620841183744e-12	2.161238172523e-12	0.145868181147645	0.321655472577281	0.270446781957278	0.00444893894609039	9.85784081016412e-10	6.78201328614163e-11	9.13700711589118e-09	4.92282082539775e-12	3.57339416402247e-13	1.92872319441655e-12	1.03293740188247e-11	3.34884618511379e-11	74.8238390985425	82.3394697569238	86.0689309666632	88.1838666576587	2.11493569099548	5.84439690073486	13.3600275591161	8.09084602570056	37.3528166222386	42.5808498138049	33.0167124991967	86.2576492072592	0.06	0.234	0.3685	0.51175	0.407091620751627	0.399576353575747	0.496484944613946	0.445102470202063	0.444203373362243	0.427526122230395	0.0524868987829168	0.135348652551121	-0.0185209347880646	0.113650047105279	-0.06193313589602	0.047	0.1835	0.305666666666667	0.453166666666667	0.478827389720861	0.412666122487878
170	2.63338695507738e-06	5.2857969666045e-05	6.08681351941727e-05	7.05189874055508e-05	0.253943281940688	0.153223558895194	0.238242443236145	0.0127637673690388	4.11419576887624e-05	0.000273404322056187	0.0001785080499083	0.000120512370234924	7.24813033304853e-05	0.000272900979738545	1.90432698170161e-05	5.38763969011378e-05	31.320532697202	37.1713381170994	43.9249857148388	45.2264645062824	1.30147879144351	8.05512638918299	13.9059318090804	6.20156129453699	16.8179656623652	13.244338869561	14.0447861497778	43.7456169410528	0.05775	0.21975	0.35475	0.4885	0.472901113854398	0.369356241834835	0.449892650382976	0.409346989326547	0.448421560088131	0.415832607338608	0.180697957422785	0.134951436738917	0.171321517786253	0.124004024363053	0.383175079493655	0.0465	0.186166666666667	0.319666666666667	0.450333333333333	0.427462803587565	0.399429143313033
171	2.0601530693503e-14	4.06067462590681e-13	7.23341500570763e-13	8.18959045594441e-14	0.00703998840459593	0.00912421182244642	0.00749427237993856	0.690727707874206	3.43107748168183e-09	1.16431636862511e-11	8.0850053775188e-06	2.61021859732008e-13	1.43640545511129e-11	8.07251013814436e-11	2.68235353937064e-10	8.76608428729446e-10	70.1993908904988	80.4699827649383	88.5152591391379	95.7779970430129	7.26273790387495	15.3080142780746	25.5786061525141	0.158298709413884	34.9224168318651	46.0304091829148	19.9176594428372	93.0995419788292	0.04975	0.22625	0.3665	0.48725	0.480459563701416	0.349558111642776	0.411983332531603	0.478473215420304	0.42246128643075	0.421304394083953	-0.00341719572033399	-0.0290694779727297	0.23690209518038	0.0790884050746896	0.30129171294844	0.048	0.178	0.301333333333333	0.441833333333333	0.412848260524931	0.468234117051102
172	4.52023617792925e-11	6.32859987494807e-11	1.14997444744365e-09	2.59699808163002e-09	0.77708682948592	0.832202143590797	0.10774521369166	0.00110780401469185	1.35511605228061e-09	3.22697852065321e-05	6.70430320658363e-06	1.91039519069999e-09	2.04328537658823e-09	9.55562132486185e-09	3.21501972058327e-08	9.45980784920546e-08	54.3153847183203	69.1990783810688	71.2396390178474	71.3197944905842	0.0801554727368057	2.12071610951534	17.0044097722639	10.6381171568255	36.7323550083511	17.2792125408978	20.2758058197178	72.0646965476198	0.06525	0.23775	0.355	0.50575	0.421953693696689	0.459447662333928	0.403106867934532	0.435946190534524	0.474495009559228	0.448586156731041	0.0914428978246302	0.0275053007094436	-0.0238544017238132	0.0482209885348402	-0.0270865688976156	0.0498333333333333	0.187333333333333	0.315	0.459833333333333	0.432068929316797	0.3017937823512
173	1.18976096985431e-14	1.99090612515898e-14	3.44733280578534e-13	7.71149461989528e-13	0.54587628860878	0.628588895527266	0.0566301775757526	0.190578185391326	1.17441020791413e-10	8.20739975159354e-10	2.75334947126105e-08	1.73494893318526e-12	1.16316333618253e-11	2.62634650679737e-11	2.2869936490719e-10	1.64607445223024e-10	71.3284815908992	87.1200079238188	90.2209182536826	90.5856749396626	0.364756685979955	3.46566701584379	19.2571933487634	1.71314225989772	41.5071432027635	37.7102067152737	30.8740068367133	88.696782101122	0.0565	0.23025	0.37325	0.5145	0.453897760589021	0.442286751448169	0.507835880336659	0.487211393464937	0.50351002527914	0.482652999598067	0.150424532813828	0.0275452718385	0.220876611411201	0.114128926266501	-0.000703110976587733	0.0505	0.1775	0.313833333333333	0.457833333333333	0.370028239220157	0.403580517344148
174	1.97937959013368e-19	1.28292635491619e-17	5.60049557348247e-16	1.2147798121457e-15	0.441147522985588	0.808494480175892	0.398628388868928	0.000122740095474871	1.51548318422244e-13	5.34003554500065e-12	3.25965545696255e-08	4.0014521122668e-15	8.4657915131872e-14	2.78626120206448e-13	1.29170710001205e-13	3.23656801066626e-13	93.8724087213632	103.134710728518	104.826230438521	105.41952611594	0.593295677419519	2.28481538742199	11.5471173945771	14.7501141440334	54.5499264826431	47.5580013393846	30.5464633202646	102.703068750742	0.06275	0.238	0.3725	0.507	0.383037541628141	0.492070775267117	0.426232937529286	0.420793009907716	0.414069980534062	0.406459897770038	-0.0210519521840984	-0.0344823757544568	0.0200695618628439	0.0470524690964731	-0.0638114879172987	0.0451666666666667	0.177166666666667	0.306	0.450666666666667	0.399070416725667	0.361956596195077
175	6.01537232182154e-09	5.75059861276051e-10	9.96012856745793e-10	8.64153524197741e-10	0.121402442486002	0.0818099409622635	0.00167439693248412	0.630542390017776	9.84815049134649e-07	2.76188009754617e-07	6.08438609632563e-05	4.28546849654802e-08	1.05124032621439e-07	4.37975120146066e-07	5.38068499202624e-07	1.28216952848407e-06	44.1347330076023	64.205263310163	71.5830050829172	73.9821390505822	2.39913396766497	9.7768757404192	29.8474060429799	0.231325956462115	23.9575855842959	26.4094356186233	16.0762020446346	64.4381745142179	0.0525	0.2245	0.35925	0.49	0.484224025749234	0.464912037845925	0.393101317451746	0.499472239984524	0.502142132828733	0.44601704501819	0.127957450516887	0.0640064037666346	-0.0190703003783176	0.129564415746846	-0.0750902749607485	0.0503333333333333	0.184333333333333	0.309833333333333	0.449166666666667	0.415421547135692	0.381089834358005
176	5.55963583723742e-12	2.12217341778117e-10	1.50541328748777e-10	2.56496213861171e-10	0.36239017576938	0.0638761099613208	0.0760878902929739	0.0568410565047178	4.56465791063077e-11	3.44387125923853e-07	6.36511971431399e-05	4.7634303674844e-10	4.2893539820179e-10	1.64405826253703e-09	1.5799907644726e-09	5.31169158930911e-09	58.6550897563138	66.4669698947764	76.0695434079389	76.8991366427363	0.829593234797358	10.4321667479599	18.2440468864224	3.62723852838462	43.3554384940671	25.9832798236494	15.9907955233248	75.4152586596752	0.05825	0.239	0.373	0.49525	0.430380593470683	0.438725585368191	0.353792225075086	0.446138408556497	0.452898787672562	0.430343348617507	0.01676781658315	-0.0118876761443845	-0.0199463280652973	0.0961109150239655	-0.00781645202333973	0.0495	0.184333333333333	0.3235	0.4545	0.397324296480795	0.402745747155783
177	9.39753689568835e-08	4.12407548814213e-08	5.43497593823889e-07	6.6969678320997e-07	0.246065100015563	0.678283979724916	0.0584637535287079	0.113020907723385	1.08808679015001e-07	3.85387624505504e-05	0.000488594178648279	2.57450116210487e-06	1.60166179210384e-06	7.00466721137638e-06	2.20680047122951e-05	6.46171241963248e-05	38.3703637732615	54.3789394412379	56.1742643877005	57.5197715447212	1.34550715702062	3.14083210348326	19.1494077714597	2.51146378415024	28.2105711018412	16.9420306647407	12.1587000893214	54.0522561565235	0.0505	0.221	0.36575	0.4845	0.466170923772027	0.516087682604178	0.519823306601655	0.477416734004746	0.49091564513758	0.417907794765154	0.207894939864909	0.281316569241841	0.177066805863804	0.144831968511999	-0.0393097136257644	0.0436666666666667	0.177833333333333	0.325833333333333	0.449	0.44291725876589	0.439492180387832
178	9.57848441502082e-11	1.18147452590304e-09	5.55948839070568e-09	8.63220838833953e-09	0.333341908419084	0.323639012034975	0.155330002202295	0.956448169731665	5.2985001114633e-08	6.380307014895e-09	0.00272891010392931	5.32432404960241e-08	4.36650197564184e-08	2.09500237600867e-07	2.9460349110321e-07	7.63438859102092e-07	52.7573626047742	62.5650805521946	67.4540355831778	68.3899068676183	0.935871284440509	5.82482631542371	15.632544262844	0.00298238947652862	29.6043827029225	33.7151130145758	8.9803992835914	63.8986741943531	0.05325	0.22825	0.36075	0.4795	0.476850727374477	0.390425810552233	0.41371113461652	0.468845601867667	0.417107351927069	0.402198265670205	0.0455349966376475	0.0239502130235764	0.1151220986333	0.077288420121457	0.00469652975875766	0.053	0.1835	0.305	0.449	0.406887073153169	0.36654746911137
179	1.48493959658509e-08	1.08236886776434e-07	3.30891843742997e-07	6.8885739378118e-07	0.86575458050539	0.377659784923196	0.173348131050297	0.520572969997545	2.2286730169719e-07	8.64936025102391e-05	1.30078683586518e-05	1.33056350986115e-08	3.08779343053094e-06	2.76648209607393e-06	2.91357097567127e-05	2.36987574922959e-05	42.2437470385412	52.1239724247207	57.4191402925426	57.4477193696002	0.0285790770576568	5.32374694487953	15.203972331059	0.412757985170174	26.8238712154107	15.4107769933198	19.0093617648581	67.3279107809212	0.05375	0.228	0.36525	0.49475	0.421614338578594	0.413788465727088	0.346411953135385	0.454137803279017	0.461782218977411	0.462175523995094	-0.0492537961506437	-0.0873522109301676	0.00351273238245575	0.155340399320665	-0.0513261168424205	0.0508333333333333	0.185333333333333	0.327166666666667	0.450333333333333	0.428510052326754	0.381136614890479
180	4.30541616576245e-08	4.75080384263205e-08	7.80929340747618e-07	1.52658477363278e-06	0.703985245316283	0.929087210559923	0.16516592751121	0.40088826457834	1.06171720396558e-06	1.11756605425089e-06	0.000657849357594467	2.78093758720997e-06	2.39211208821786e-06	9.89032239601442e-06	1.78693405581989e-05	4.87157097864707e-05	40.0111916195528	54.0492689805542	55.2607033640015	55.4050625878153	0.144359223813808	1.35579360726115	15.3938709682625	0.705660293992423	23.8128424004408	23.7141709836615	11.6047119011928	53.851797728012	0.05	0.21575	0.358	0.481	0.356072539806814	0.400309603365876	0.3352750766591	0.454926595651398	0.457452031296321	0.403937965076936	0.0468127216254478	-0.0668831796175054	-0.0303646171431321	0.0851889435597943	-0.0101377409667287	0.0463333333333333	0.176333333333333	0.311166666666667	0.446333333333333	0.37985103190906	0.336803481180416
181	3.79268063784398e-20	3.62449316362674e-19	3.46139376153505e-18	9.85106686232979e-18	0.765681241456654	0.361422698567831	0.0601158868768851	0.298686223267088	2.63583368349022e-13	2.53443102850298e-11	1.2975112032496e-11	8.69635162790715e-17	3.42893155661809e-15	1.21319767723861e-14	1.08793740726681e-13	2.39828060826539e-13	97.2461698925035	110.832620843881	116.212205888107	116.301027007801	0.0888211196943303	5.46840616392001	19.0548571152976	1.08005066008172	53.4624481449046	44.5070485566721	45.8182196296875	111.395640144137	0.0535	0.2355	0.375	0.5165	0.553803984808179	0.357017746717492	0.410461272426188	0.470062997050099	0.45110057424915	0.42365073862109	-0.0370789933883123	0.173392483637952	0.119391039610746	0.0657204245416021	0.0254029321940974	0.0488333333333333	0.1755	0.3105	0.4475	0.383239885261888	0.420850453902575
182	1.26401447817199e-14	2.29585739111685e-11	7.27112357671572e-11	1.7644275431736e-10	0.927047506263123	0.27678303634858	0.831301660232628	0.0590306907343139	6.83974782656485e-11	2.55795833700802e-11	3.46416039693462e-05	2.49266311466267e-10	4.68975323226075e-11	2.66377467963833e-10	9.4471784191647e-10	3.54564170849982e-09	71.2040029521158	71.4785209759284	77.7849173369177	77.7933005997911	0.00838326287339441	6.31477962386271	6.58929764767527	3.56441067582819	42.5642691065914	44.4889580993949	17.1444724837529	76.967542503382	0.05925	0.2315	0.3645	0.4905	0.478426032073038	0.382528932196421	0.287805156845753	0.435808358983896	0.41076612429006	0.410381824088815	0.0763011544409745	-0.0580513479836792	0.0149678138556417	0.0831955449214432	0.0636475509407947	0.0505	0.178	0.3005	0.448333333333333	0.393735012636065	0.39136133975456
183	1.35375214425806e-14	2.01007139985823e-14	3.41707524522769e-13	6.30060247096169e-13	0.366871426955628	0.555702620989008	0.0454444353318487	0.333622019596263	1.18210342579963e-09	9.98610293547239e-10	1.46267440234731e-08	1.82600119299886e-13	1.0362047834671e-11	5.43608536809833e-12	5.51454874836366e-11	1.09581268669341e-12	71.0629714191382	87.0989605934737	90.2411793175997	91.055413296519	0.814233978919219	3.95645270304522	19.9924418773808	0.934787340579533	36.9986618970233	37.3276051917128	32.1022550121124	93.926397184177	0.05525	0.23375	0.3625	0.4955	0.421283759433453	0.467659616136855	0.345273408881146	0.48830788092436	0.438208001038572	0.457282238045453	0.0837364630128457	-0.0536512475776965	-0.00743848627809368	0.0953616422289357	-0.0101955532088344	0.0508333333333333	0.1835	0.303833333333333	0.437833333333333	0.377602052461764	0.373621340570931
184	8.40991694931669e-15	1.79718081000654e-13	3.45229745623927e-13	5.06662548909442e-14	0.00982332304783534	0.0121588157312784	0.00961277967803569	0.00708767983722073	8.40085905012202e-12	5.5519612031467e-11	0.000290556249179089	2.00706340449577e-13	9.56015303558478e-11	1.41308758275175e-10	2.16626530368655e-09	1.73501468088644e-09	72.0416919087365	82.2729417318187	90.21761075424	96.8842686145945	6.66665786035446	14.6113268827758	24.8425767058579	7.2506133612651	46.6699217188652	42.9723285780037	13.1303128665822	93.7077171685212	0.0615	0.231	0.37525	0.49075	0.466082052199353	0.453448867083634	0.465161486250304	0.482043170704469	0.466566522584011	0.40606089794205	0.163409480979276	0.189361995773543	0.205605047869077	0.0986345229559117	0.422320988009879	0.049	0.175166666666667	0.311833333333333	0.453833333333333	0.439178235634244	0.421701626849538
185	2.14975910644168e-05	3.47770651674487e-07	3.81040933759376e-06	5.92254077230843e-06	0.417754710603305	0.776321055430805	0.00898331966219529	0.354706519284602	4.37823261713029e-05	3.65756161395761e-05	0.0904495001907534	0.000125306773464718	0.000408836609847407	0.0011376638109985	0.00180117564716939	0.00436196487267239	26.8318030876399	49.3743533295783	51.2188857915171	51.8755087302779	0.656622938760847	2.50115540069964	25.0437056426381	0.856547987245904	16.6999424694586	17.0412972818431	2.8663551494592	43.6371107587329	0.05575	0.2175	0.35575	0.48025	0.444112939906367	0.387477966432914	0.378807717242239	0.479033460822036	0.442722773342466	0.444289233616342	0.0387976482650341	0.0620758481017988	0.0338889173143578	0.144112678410136	-0.00835043421075421	0.0515	0.184166666666667	0.316	0.463	0.444647868080964	0.323415100334215
186	9.52160155094045e-12	1.66019839113593e-09	1.94687879551911e-08	2.37823076075518e-08	0.223159270652201	0.533908192323727	0.681225338635441	0.940651719865618	9.11062838486955e-09	2.17318724431323e-06	1.38011092954008e-07	4.01236861727853e-09	9.79880756625422e-09	4.12159983456587e-08	1.25995524317595e-07	4.198806774137e-07	57.541985133561	61.7881858957771	64.4127092620183	65.8966480957752	1.48393883375684	4.10846219999803	8.35466296221421	0.00554291572689181	33.0223336782092	22.4355103639264	27.7505201226704	70.2616446270837	0.0505	0.2305	0.36325	0.5005	0.41455927960116	0.362487420519049	0.415261986528119	0.461746520046245	0.474518727212676	0.419930804048287	0.0701278758930123	0.107925705006015	-0.0404950894524941	0.144147330680994	0.179855792928949	0.0508333333333333	0.183166666666667	0.3175	0.446833333333333	0.381861781192301	0.442722704255886
187	8.7070846698847e-08	6.26407591419424e-08	9.12605889284127e-07	4.09757064367868e-07	0.0481714048152522	0.372769461353251	0.0421573543577573	0.304049743805482	6.21538280022251e-05	1.05769317019674e-07	0.000110303656183401	7.75676736138626e-07	1.59378705563335e-07	2.65782761216651e-07	2.04581722873053e-06	1.28061232075022e-06	38.5309235320165	53.4039789038361	54.8668130299993	58.7708089397565	3.90399590975721	5.36683003592043	20.2398854077401	1.05634737957826	16.0358668031895	28.2654084189508	14.9516141825407	57.144268791895	0.05675	0.22	0.3705	0.49775	0.378755315920479	0.412155298430051	0.464948126975554	0.49093724072098	0.481864198244664	0.485435465820409	0.0941281123098333	0.028968298373253	0.0213196309785483	0.126397623500401	0.049471985314725	0.052	0.187166666666667	0.319	0.458333333333333	0.380909670148583	0.43049942541728
188	8.34510550700222e-11	1.51232021593528e-09	3.88648435663763e-09	8.88874217841009e-09	0.982343404760854	0.276605103195584	0.170264616643462	0.0139575921197546	7.82916811044038e-11	1.77080274235422e-06	0.00339776845275258	6.5169587038522e-08	8.9107865311174e-10	3.76350405856698e-09	3.5043440335448e-09	1.2404117423437e-08	53.0434738994809	62.0013801291207	68.3176527772594	68.3181425613802	0.000489784120873082	6.31676243225957	15.2746686618993	6.04349926307987	42.3000219544283	22.8289269597317	8.5805279220458	63.3953339936633	0.06275	0.235	0.364	0.484	0.41670957801569	0.429937543887117	0.405484443834101	0.44468238830677	0.488682380230231	0.430314176071036	0.190548522648392	0.0563403930416446	0.00363787223678001	0.102117424973417	0.0494699447876509	0.0511666666666667	0.181333333333333	0.317833333333333	0.454166666666667	0.419092127279595	0.403124909006815
189	1.76529576081181e-06	0.0001108307294393	0.000353940415207463	0.00031307908513412	0.159808026755655	0.330553660193778	0.632082691349713	0.44851027604743	1.31344270146377e-05	8.42817607239436e-05	0.000195179483146837	0.000449199909584829	3.51628280125515e-05	9.51202605067643e-05	0.000391450836226189	0.00078304422660349	32.1708352839414	35.3031107954594	39.0843871247198	41.0604288292379	1.97604170451814	5.75731803377857	8.88959354529652	0.57441386388291	18.9908868324128	15.4597336354309	13.8769315501722	40.0273938430953	0.05325	0.218	0.35675	0.48425	0.453662196141805	0.467200175347859	0.32639807389652	0.445562701923905	0.459668404061911	0.427967027007719	0.10180580537773	0.00220247696302259	0.063452078077019	0.135575198145456	-0.005721077143185	0.0498333333333333	0.1825	0.318833333333333	0.446333333333333	0.410880380294915	0.440248804384709
190	1.05553365741985e-13	1.4221619130394e-11	1.37621031194677e-10	1.67966248502115e-10	0.201784560322982	0.373692086510652	0.437039840650304	0.0138856189269195	1.39862783478143e-09	5.65036719221316e-08	9.37424612814522e-09	6.66332576749390e-11	1.02743351393926e-10	5.64780364042422e-10	1.53666856918386e-09	5.5520426952764e-09	66.8362871774225	72.552156740443	76.2814164976662	77.9108273138045	1.62941081613826	5.35867057336145	11.074540136382	6.05262753604757	36.6707436146189	29.4797611372906	32.96687638191	80.1118496652963	0.0565	0.23625	0.3685	0.5045	0.409062131825905	0.481497803258754	0.428486049972243	0.408474257211042	0.42124866856012	0.400306477324386	0.151086124879088	0.127356077022813	0.148742728915226	0.0499888599461345	0.128222984830801	0.0455	0.186	0.316	0.446	0.486990326833024	0.405561282493559
191	1.62176719732179e-17	8.95531572252479e-17	3.80603980082607e-15	9.7091505788224e-15	0.67268411130126	0.881892814317127	0.148196238012298	0.0411722039025797	5.03027793041585e-14	1.90664014896815e-09	6.34604857366428e-09	1.97440998596718e-14	6.96304887650681e-13	8.5333118340526e-13	1.95995636188654e-11	1.00473592310406e-11	84.8632357233801	98.9217080387971	100.498278772378	100.676757221299	0.178478448920941	1.75504918250226	15.8135214979193	4.16891310025585	56.7179306224843	36.0668390093324	33.7255863240134	99.0500585073554	0.058	0.24075	0.374	0.5045	0.494752389425886	0.462928482559838	0.417173536282458	0.434323723813623	0.471871906033201	0.421263946655195	0.140089767811601	0.20002411282751	0.0809808288238988	0.0188536801668241	0.0962269997404528	0.0486666666666667	0.1785	0.315833333333333	0.445333333333333	0.358007160950252	0.399315599349881
192	1	1	1	1	0.197709811096018	0.300619618607507	0.23659960464344	0.897062172372898	1.04221180148532e-10	3.92428656588161e-06	6.56165504445011e-05	3.39167466876281e-07	9.7253237199956e-10	4.82010038957715e-09	2.0887751225817e-08	6.77367056346024e-08	-Inf	-Inf	-Inf	-Inf	1.6592115597814	6.05796347049909	13.9352052102986	0.0167374838633805	41.7406176663917	21.3014787670327	15.9332297491383	59.2504574807143	0.05175	0.22875	0.36275	0.493	0.467563222240656	0.514836024422406	0.542651887984336	0.471773246503989	0.480482909032982	0.431798326263851	0.27044969069232	0.222340372462598	0.124420826962027	0.157084103219767	0.999958992306093	0.0511666666666667	0.176	0.318166666666667	0.452333333333333	0.343791061792811	0.431485950094733
193	4.20181250352448e-08	7.64194533977462e-06	7.92246993864925e-06	1.38252892331052e-05	0.578375216143474	0.174866363895531	0.569432008294696	0.399548249774108	2.37270529956929e-07	1.02495906672452e-05	0.000747995297965527	9.35589171645239e-05	4.39890040676549e-06	1.25410237731271e-05	1.39796793164627e-05	4.1381947515226e-05	40.062340811106	41.9538015070648	49.3234416113191	49.632310329398	0.308868718078884	7.67850882233324	9.56996951829205	0.709685464670656	26.7028562064952	19.4643310506981	11.36603137973	44.4473992314319	0.0545	0.227	0.369	0.486	0.454041331769613	0.411151250031375	0.330682668037176	0.439758911921537	0.397920689557911	0.394993938843935	-0.000892002833510517	0.0699180775446782	0.0102675545163316	0.0676163788124322	0.0965726458307702	0.0506666666666667	0.1845	0.326166666666667	0.451666666666667	0.390926551310609	0.4044250488383
194	5.03390435997292e-11	7.10599608512145e-13	1.34277488957283e-11	3.27931091051292e-11	0.823102887943892	0.767065693292916	0.00359779522650096	0.00825366772398342	2.07158461822716e-06	1.16528237449713e-08	7.176804854002e-07	9.64262832921614e-12	4.31249586134882e-10	2.24302282406195e-10	9.04698209845654e-09	1.44354962664934e-09	54.0921786592517	79.2298141621723	81.742262567619	81.7922398045339	0.0499772369148559	2.56242564236163	27.7000611452822	6.9775901128678	22.5274834169923	32.5439345839604	24.5670619007105	84.6791615335982	0.05325	0.21625	0.36375	0.4995	0.383024317223991	0.33590620664659	0.559106348602092	0.476701846807593	0.477967169672479	0.453455754823592	0.0903961528403692	0.133104533192359	-0.00700216648860975	0.0922196529421691	-0.0176842589659249	0.0418333333333333	0.177833333333333	0.308833333333333	0.449	0.365198958672587	0.383225620369434
195	2.57484454547171e-13	2.57945603054069e-12	4.50811343832958e-12	1.13938010281177e-11	0.950176224545209	0.160590834028041	0.0561172732584014	0.651676874183324	4.26021587191996e-09	3.93613076036355e-07	2.73496531102379e-08	1.19307641151953e-09	7.7488566719727e-10	2.76194756328973e-09	1.1414207282181e-09	4.32329145133909e-09	64.9986857402837	76.364657916638	84.2826869138007	84.2865913490241	0.00390443522337591	7.92193343238614	19.2879056087404	0.203792542291467	34.5010493593745	25.7253963548301	30.8870082973845	73.2037783708209	0.0485	0.2325	0.37275	0.49725	0.503024067344112	0.457627385501748	0.354082051850061	0.485721617187646	0.461016337077839	0.427694543292972	0.1560601157704	0.115828997576888	-0.0550737138820136	0.104087219365029	-0.0268463053154707	0.0505	0.184	0.3235	0.440666666666667	0.470162452809665	0.336523972293601
196	5.63800552963881e-13	6.71628558939071e-11	1.33721181474963e-09	1.85702496504771e-09	0.262712033450868	0.689469456185308	0.644864418185807	0.00783381170711381	7.79991238187973e-11	5.56907918707899e-09	0.000285388287197538	5.54461593260427e-10	5.92314639417489e-10	1.18610743728376e-09	6.92373252373989e-10	9.8531061625569e-10	63.3823623771168	69.0651399013805	70.8789478427207	72.133356929342	1.25440908662131	3.06821702796151	8.75099455222517	7.07107780315891	42.307343751705	33.9796750289479	13.1639393019523	75.0503755564995	0.05725	0.23225	0.36775	0.501	0.442587925085402	0.412916589033254	0.378680989996878	0.455196800743701	0.477955198121027	0.411470458589084	-0.00474682357992107	0.13215646241524	-0.0127905566653019	0.100240961941358	0.0295164146616786	0.0453333333333333	0.178833333333333	0.3115	0.464	0.404524239438049	0.359224610884793
197	1	1	1	1	0.945239264724862	0.451608277095198	0.430047594565159	0.681742905549562	1.07721993451008e-10	3.14297830190886e-08	2.17259526227612e-05	6.6342629211625e-11	1.78527642203581e-09	2.02932315567667e-09	2.92900420160975e-08	1.21463101106502e-08	-Inf	-Inf	-Inf	-Inf	0.00471781794476556	4.71526223801629	11.1589148583807	0.168170478938919	41.6760229345928	30.6171832507098	18.0316775935953	80.1222291991775	0.0515	0.23275	0.3735	0.49225	0.487532698364835	0.310401934655465	0.483746784620016	0.427353562375517	0.416140573823043	0.39624407469581	-0.0123161101132911	-0.0172195447370913	0.0411162332568224	0.0669593995882663	0.999958992306093	0.0496666666666667	0.179666666666667	0.319833333333333	0.449	0.353675934430047	0.432615249894607
198	2.41699892427567e-16	3.87653870657631e-13	3.81994201037338e-12	6.46183591281554e-12	0.329114515922057	0.410193911983001	0.853246112988228	0.0833641105350959	7.78582593886626e-09	4.30757392178988e-13	2.7937142796746e-08	1.8577686131848e-11	2.89400407379719e-14	1.83424775463854e-13	2.8745562090184e-13	1.13425019836581e-12	79.3283649987352	80.572738963856	84.6671725246342	85.6195513899729	0.952378865338687	5.04681242611696	6.29118639123772	2.99806337961127	33.3278832100441	52.4976777355387	30.8457629160166	83.1346689024047	0.05725	0.226	0.3805	0.50275	0.385018942808847	0.34445927211438	0.341369699158119	0.435724234772787	0.434944508652929	0.382945303605942	-0.0944513282012556	0.0174384789688618	-0.0376463809467381	0.0425499668551973	-0.000343126710866849	0.0493333333333333	0.178833333333333	0.310333333333333	0.446166666666667	0.403463378292432	0.368088009419742
199	9.15270581324545e-07	5.05986565105371e-05	3.95077507568177e-05	3.04605425382188e-05	0.119223303302921	0.0689137902764947	0.2358462278792	0.218118504416046	5.4925606496261e-06	0.000925441318204696	0.00557207900945148	0.000139568483897328	1.12222738264819e-05	2.51936513212802e-05	0.000121737117940791	0.00016946613385715	33.564493360318	37.2808493109405	45.0856789893369	47.513173717678	2.42749472834112	10.2323244067375	13.94868035736	1.51670699232773	20.657361277501	10.9710935719613	7.68373286444512	43.3367983786984	0.0475	0.226	0.35975	0.48875	0.401604017256889	0.45745387280244	0.37203606522241	0.460941851075915	0.411474225269807	0.386975315502825	-0.0636524777236576	0.0843362985725161	0.0779126921885603	0.111278969520896	0.180527043717465	0.053	0.1885	0.327666666666667	0.4605	0.321855656190221	0.424689744306103
200	5.98322146985294e-07	1.2318761486495e-06	4.48673358608225e-06	2.52807569927253e-06	0.0691946604663487	0.171447723003274	0.0506070541745179	0.683142324767938	2.04906766492587e-05	5.61946181831443e-05	4.34557209071218e-05	5.04708144625496e-05	6.55388653352896e-06	2.70136374023327e-05	6.02816238600422e-05	0.000148263304579361	34.464666163105	46.3643510792608	50.7974964228852	54.0995183913619	3.30202196847677	7.73516731210111	19.6348522282569	0.166610028923515	18.1431351556912	16.2267627971851	16.714147777584	46.1422232799841	0.052	0.21575	0.351	0.497	0.38698400085095	0.496265645348179	0.541228130671845	0.476866192051761	0.465537627543974	0.442090558561912	0.281440922155356	0.240504694245264	0.154776609501305	0.117359307033308	0.269002721653694	0.0501666666666667	0.181166666666667	0.312333333333333	0.455333333333333	0.38734647526436	0.405757798426313
201	1.65552228057554e-15	1.28385412647794e-13	6.9769365246424e-13	1.77270309240095e-12	0.826424111071238	0.343814316847092	0.27629275825445	0.105977224894021	6.30656212067893e-13	1.40996070704881e-10	5.74301914687673e-05	3.31694597689755e-11	1.11688534147462e-11	1.47780685406312e-11	6.27819885529989e-11	8.06375199078289e-11	75.3804948443212	83.0157275293968	88.5984574157774	88.6465455424623	0.0480881266848883	5.63081801306544	13.266050698141	2.61320737113101	51.7491032737798	41.1498223964918	16.1855612816944	81.7652429317743	0.0535	0.23875	0.37125	0.496	0.484385627599586	0.412861598019144	0.332457781254124	0.453757132416533	0.449412670039003	0.44284006399976	-0.014472393755984	0.0305582151329768	0.0810090456604747	0.0610990404064042	0.0295040646021736	0.0463333333333333	0.179333333333333	0.309333333333333	0.455	0.45210347747227	0.317729057049339
202	1.21258078468509e-07	6.43820466891839e-07	8.50649283569849e-06	1.07159313498175e-05	0.279097448046844	0.791954297960844	0.328959203064005	0.957114187169507	4.97694459579552e-06	5.47284576936221e-05	2.92760696010372e-05	7.73825195807535e-06	4.67490836988577e-06	1.96681299695446e-05	2.51058484146736e-05	6.28335577675577e-05	37.8338280069074	47.9128794427234	49.1381748707063	50.3096543877473	1.17147951704101	2.39677494502394	12.4758263808399	0.00289178310777061	20.8461391872697	16.2768520491991	17.464255207482	51.1711470708095	0.05475	0.2235	0.36375	0.49575	0.370786399438259	0.433018856927177	0.438557313837231	0.47785422676087	0.494216354654657	0.420732045044734	0.0674292181779644	0.0135443905605192	-0.0184882516582638	0.119210740133282	-0.00139650090644125	0.055	0.186	0.324666666666667	0.453166666666667	0.38577672351903	0.385265945575687
203	1.78159788186596e-14	2.94682831401657e-12	2.08802190006138e-11	3.49477987356357e-11	0.334714976698197	0.349944985511591	0.431322912308553	0.107370979672566	3.10424954176223e-07	4.45883339144071e-13	4.59845600987048e-07	1.00260909329439e-10	1.43302043437164e-13	5.77277622709918e-13	3.36411553914696e-13	1.47468343694629e-12	70.4981901425781	76.0680848655466	80.7110955473618	81.6416650777028	0.930569530341018	5.57358021215623	11.1434749351247	2.59249647657725	26.1837429160641	52.4298998950417	25.4253086099197	79.1405861338314	0.0565	0.22675	0.37625	0.4935	0.444928697612397	0.446694965059938	0.502060577263327	0.448525044469997	0.414450088110819	0.416228198507594	0.0549706740162197	0.229834320488209	0.0399316414653155	0.0176684184331211	-0.0198517217981172	0.0491666666666667	0.184666666666667	0.306333333333333	0.442166666666667	0.384666755112213	0.447806843913022
204	3.50022023569164e-15	1.68816740572663e-12	1.13957218700279e-12	2.80346552485042e-12	0.741206948926587	0.0679941005991597	0.248127120482684	0.105908809417498	4.56584050237136e-10	4.88182395685163e-09	7.49282936069941e-10	4.26163877049913e-12	2.55893609686253e-12	1.18697477615378e-11	1.38035120885516e-11	5.64222315285839e-11	73.8429357814966	77.3080687596594	87.4667674999146	87.5758361647604	0.109068664845836	10.267767405101	13.7329003832638	2.61423169137606	38.8545687353962	34.2359694615097	37.8879059354749	86.5956404098598	0.05475	0.2345	0.36675	0.51325	0.409462928344236	0.293352945576312	0.362103900064282	0.444449084024648	0.423971145163444	0.407619574670746	-0.0294507421178291	-0.0768023503453874	-0.110584461051868	0.0172117022834751	-0.0561817868982922	0.0475	0.183	0.310333333333333	0.4505	0.445983113216872	0.37931053832756
205	1.56070571349864e-12	5.25754687956529e-11	7.97810776724562e-12	1.58773961440886e-11	0.458543154323169	0.0163335472462899	0.0226912034954885	0.155209222118847	2.76128942705484e-09	1.14951574887298e-10	0.00168409747965078	2.15376169760705e-11	7.43338933055026e-10	3.93568273669802e-09	2.71663452588857e-09	8.41690958403837e-09	61.280630237743	69.6165634535791	82.9555940962164	83.5050425228183	0.549448426601884	13.8884790692391	22.2244122850752	2.02029268715614	35.3453365271635	41.5490287841476	9.86546892331717	82.7857858913819	0.0565	0.23275	0.378	0.488	0.44058820326799	0.37399227535659	0.317284801545926	0.475030468207206	0.437765067156228	0.385132517858353	-0.0593095309738416	0.146865023145358	-0.0822293884699083	0.0969841756510694	-0.0389737260670996	0.05	0.183666666666667	0.3155	0.456	0.403838331015808	0.332850464052278
206	2.36540139980327e-14	2.76065289276333e-15	1.73038888135949e-13	2.24760643873421e-13	0.199946928718122	0.849785555510084	0.0148638789498491	0.45880572100131	1.96711791985967e-09	3.60696061651474e-07	2.13686088318663e-10	5.64704544325553e-14	1.36463285743088e-11	7.8666926320174e-11	1.46246996605094e-10	4.78152378643044e-10	69.9151671583604	91.4504315206796	91.8030377509785	93.4457997720237	1.6427620210452	1.99536825134419	23.5306326136633	0.548806614875502	36.0059909311622	25.8939596293858	40.33733580849	96.6345655221149	0.053	0.2345	0.3705	0.51525	0.365318309931594	0.408026394430078	0.464806829124927	0.485155997932417	0.447982177677639	0.430681587490121	0.0408936858506366	0.124527558813119	-0.00608017170035206	0.0333117603592321	-0.00663550562167302	0.0496666666666667	0.184833333333333	0.321166666666667	0.4505	0.357812443058283	0.367256164923384
207	4.94707855320427e-10	6.91517359900525e-10	2.85825637090304e-08	4.27984579665134e-08	0.325565142199088	0.985310817667233	0.178122124628464	0.732359707334929	8.70741192936562e-08	1.77415911750439e-08	0.0023370541785276	2.73013482194414e-09	9.85681862082366e-08	2.36823421369261e-08	6.7083043981651e-07	2.29185689844494e-07	49.3449460983175	63.7857266644569	63.4749766066161	64.4414345774567	0.966457970840565	0.655707912999787	15.0964884791392	0.116955988160953	28.6419744536324	31.7272436629864	9.26397357717542	71.1983545031421	0.05525	0.232	0.37275	0.485	0.363688013070443	0.357975535811618	0.314691691218892	0.463998372497639	0.453873475221567	0.391825649261169	-0.0810346023731968	-0.0412692821157868	-0.0637348103933885	0.0695150670529314	-0.0566487342765555	0.0536666666666667	0.187666666666667	0.318166666666667	0.454	0.42654246339308	0.421535253844546
208	2.97195757875027e-11	7.07060602486098e-10	1.05102866977674e-10	2.47898826281377e-10	0.801162527170698	0.0211830451476883	0.0260022047676668	0.142095547671279	5.06529748659065e-08	3.50927234429551e-08	1.50807916412611e-06	2.93763792236215e-09	1.51802455389131e-09	9.44459279340808e-10	3.01461608445515e-09	4.70423217912809e-10	55.1847090554002	63.7351336482388	76.9172777214189	76.9807025476184	0.0634248261994799	13.2455688993796	21.7959934922183	2.1551177712463	29.6916330901313	30.4033188990397	23.137659769156	71.0203372106909	0.05725	0.22325	0.3565	0.497	0.404077527510689	0.416392505738296	0.366260450067291	0.451845509695419	0.48571471561729	0.432575639443089	-0.0333443213124129	-0.0486501406566911	0.131014658350942	0.199637546849878	-0.0264029453540976	0.0505	0.178833333333333	0.303666666666667	0.448	0.385067860246285	0.388594079402901
209	2.3428567247565e-11	1.14746495159927e-09	1.69708814855207e-08	3.41033788252426e-08	0.611879822189338	0.795478321357033	0.591716513160975	0.00701575992771617	6.6514749990015e-09	7.63935261685598e-09	0.000611571163024555	6.42271063018327e-09	1.93629047032004e-08	7.5649925926856e-08	1.54298965125823e-08	5.18999947568177e-08	55.6775724823965	62.6317251060536	64.7473440456379	65.004790652034	0.257446606396115	2.37306554598035	9.32721816963749	7.26892966659852	33.6341472736967	33.3648178677413	11.740423182373	69.11352655594	0.063	0.2295	0.36775	0.49175	0.443767738891014	0.466505261148476	0.453479648930395	0.453838764469561	0.447022451153827	0.42217827738999	-0.00701516449579685	0.0796081014715563	0.152055366577126	0.0276068678983188	-0.0168444656221901	0.0503333333333333	0.181833333333333	0.312	0.456833333333333	0.376741229132969	0.379141093901584
210	7.22382174595553e-11	8.84685035795164e-10	1.13021387710767e-09	1.00206704783228e-09	0.125769803974314	0.0646559241910397	0.0416185743993073	0.187925146694345	7.48178035871174e-08	5.93835146155399e-07	5.49544975853896e-07	3.59504526220876e-07	1.12916899860634e-08	3.4532908721817e-08	1.76072353034147e-07	2.33188401112552e-07	53.342906387079	63.2247286727434	71.2810616175993	73.6250175215609	2.34395590396161	10.4002888488176	20.282111134482	1.73380928624056	28.9357862346696	24.932159480999	25.0816085955485	59.1028342282318	0.05425	0.227	0.36525	0.4955	0.445566737241734	0.448251718207991	0.433665448879182	0.443066374564474	0.421506863663515	0.426109158248898	0.0952309621674252	0.00738948461971627	0.23820071954896	0.0928127611674696	0.15155173734177	0.0483333333333333	0.182833333333333	0.317	0.4445	0.333272906051432	0.373961606515924
211	3.02603018994355e-10	8.47568050410137e-09	7.6839383914493e-08	3.49850049992103e-08	0.0484135318163818	0.228491767956225	0.202838646758152	0.450584541289502	5.79647470885953e-07	2.79859379926692e-09	0.000212572703689784	6.71818143952185e-08	5.22551580861356e-09	2.17451954630785e-08	3.478608021444e-08	9.08421285143281e-08	50.3674757272092	58.0455505228238	61.0459618576278	64.9415345056259	3.89557264799805	6.89598398280214	14.5740587784167	0.569181018880954	24.9787808342226	35.319200666785	13.7165525062355	63.3195241776258	0.05375	0.22825	0.368	0.49575	0.415400895075143	0.462761346200487	0.548047536436212	0.457559567164724	0.465649188250147	0.442238138826852	0.00070600764452013	0.244577890640846	0.15877118170387	0.0519878166185395	-0.0537236741818981	0.0503333333333333	0.187	0.310666666666667	0.458	0.425722621630381	0.375538826882323
212	4.029249192431e-12	4.32633744801362e-10	4.76624233221661e-09	1.00027876616768e-08	0.652353626950446	0.672772917579335	0.648843853817454	0.387401047481788	3.91734775768277e-08	8.58817605418642e-09	5.01045794564486e-07	3.73406054183599e-09	5.59814065797749e-10	2.00171868719343e-09	1.18885866111857e-08	2.30227411508827e-08	59.3208268385642	64.8519724660218	67.82567604418	68.0286217038374	0.202945659657416	3.17664923781558	8.70779486527317	0.747083935299997	30.1899468283427	33.1371568900322	25.2597907741201	70.4367258928138	0.0565	0.22925	0.36825	0.4935	0.4316491066271	0.42565837159946	0.397226499945508	0.425169617256482	0.463883923260658	0.419629580292614	0.0454694764766568	0.113291658616255	-0.0331297243994216	0.0599802963251881	-0.0276488991688462	0.0525	0.184	0.312666666666667	0.442333333333333	0.408652377023948	0.39495936779518
213	6.54457461591965e-10	5.33638071306914e-09	7.74642252247342e-08	1.65396773743605e-07	0.846436571737448	0.855691182666643	0.341445623722689	0.214226049659113	5.70129382221025e-08	3.83016345635273e-05	0.00028289365865964	3.21812693902874e-08	4.34869495397883e-08	1.62541617846699e-07	7.2088977771537e-07	1.73047709151341e-06	48.7624484466214	59.1110872277204	61.0259821662039	61.0634891032823	0.0375069370784331	1.95240187556192	12.3010406566609	1.54263477651239	29.4623714383324	16.9537476813712	13.1803914399534	65.1485143328101	0.053	0.2285	0.36525	0.494	0.504782790199188	0.450099487749756	0.394074591138978	0.470836268214018	0.450789897298193	0.430514596251976	0.106439895331055	0.122385051141467	0.147137438560871	0.090174178645846	0.104932073003357	0.0588333333333333	0.183833333333333	0.325333333333333	0.457	0.389109612715714	0.353373578239066
214	9.05492046753245e-21	4.12043246165549e-17	1.28701583854198e-16	3.37790111494309e-16	0.66021137955374	0.172413703495553	0.699199765299188	0.053570410556199	6.10670619071755e-12	1.69728587447292e-15	1.8738521346066e-10	4.37604269185898e-17	1.2875142453044e-17	8.43477540050596e-17	1.6914329170022e-16	8.20599380693405e-16	100.168917931944	100.60658342464	108.132374589346	108.325641515083	0.19326692573668	7.71905809044256	8.15672358313896	3.72603522278268	47.2950234387008	63.3882364334786	40.5939577442841	112.945289164465	0.05675	0.23675	0.38725	0.50875	0.422821617986959	0.360154888803412	0.372286784739405	0.470939170728982	0.415326747608939	0.402065412332095	-0.0725037571004154	-0.0164484901897184	-0.0255301925155322	0.0786435646042554	-0.0122435332691825	0.048	0.18	0.31	0.443833333333333	0.402940570085277	0.381040337170576
215	5.0135853623654e-13	8.09509701105925e-11	1.35018347256751e-09	2.7199798044961e-09	0.55323415422802	0.766961827838716	0.750108317350311	0.0768303272811013	2.32992390470355e-09	6.5794300245799e-08	2.68569148296018e-08	5.96821055565253e-09	2.29111066683837e-10	1.07288382079483e-09	1.62600700221481e-09	3.6541062741882e-09	63.6245140891042	68.6442966204268	70.8558528544818	71.2074079347003	0.351555080218532	2.56311131427356	7.58289384559612	3.13070884544049	35.6762064345094	29.1847715165459	30.9222917949428	69.2929019351912	0.05725	0.22825	0.362	0.505	0.377597100681295	0.425046209906682	0.497175273140487	0.445502490637143	0.437971365050196	0.422402700946805	-0.0292489448990891	0.135734310788992	-0.0176329447232404	0.0349973041324962	-0.0880257188293148	0.0491666666666667	0.179333333333333	0.31	0.448333333333333	0.384525832157394	0.385901325278318
216	1	1	1	1	0.689754137426127	0.343732179789856	0.0599801316170677	0.483943953659781	2.07944481838066e-11	5.08270779076658e-06	2.24791611095248e-08	3.00598612943463e-12	1.65613258337395e-10	9.18090011757202e-10	1.72777467135178e-09	6.47641054531793e-09	-Inf	-Inf	-Inf	-Inf	0.159351652218902	5.63159006915521	19.0625378443729	0.489962677431322	44.8944683460995	20.8058648654587	31.2676742805816	85.2229123636516	0.0535	0.23375	0.3605	0.5085	0.408453825897377	0.510429293966184	0.572169282300098	0.428013654452748	0.492975763152848	0.429978129056888	0.218750316580866	0.361376724007786	0.0365459879434027	0.0905859114631815	0.999958992306093	0.0503333333333333	0.178666666666667	0.3165	0.4515	0.354949891741654	0.408958407267712
217	1.98833760777366e-13	2.52357336087619e-13	1.47343058858454e-12	2.35021514546561e-12	0.291038631982837	0.263525910467391	0.0210656085813301	0.337563145504533	2.53169387333127e-12	4.55555873158334e-07	1.04783804073074e-05	2.69725490484357e-11	4.12631248246696e-11	8.39769469596928e-11	3.82470853820287e-10	2.76802270900025e-10	65.5315087953059	81.5226080334396	86.8732304068981	87.9880409347825	1.1148105278844	6.46543290134287	22.4565321394766	0.919664246911907	49.0215216110209	25.4433898053812	19.4221662780546	82.254276204255	0.054	0.23875	0.36575	0.49925	0.422242865437853	0.45255622690493	0.417544396563004	0.453540516013248	0.475122458378672	0.477193443124618	0.0659955808132578	0.0676301237505806	0.0059593927547544	0.129521094518477	-0.001078159193514	0.0496666666666667	0.180833333333333	0.317	0.454333333333333	0.463358143087858	0.356377161834635
218	1.44358702738501e-08	2.8524474926613e-08	1.7282306089623e-08	3.47803175446438e-08	0.614950366995043	0.0835842826264285	0.0197741957021881	0.413196590481678	1.97411169231412e-06	0.000105579706403752	2.72081041257121e-05	4.18800805307672e-06	4.72807973453028e-06	7.88286158296432e-06	3.19160447150429e-05	4.11957413253303e-05	42.3029056419036	55.2365682711461	64.7030498113454	64.9560787082228	0.253028896877368	9.71951043707668	22.6531730663191	0.66958425993289	22.6200741238936	15.0342127710301	17.6035425325626	52.78410802343	0.05125	0.22225	0.36375	0.49525	0.491988248974043	0.432633913175856	0.449146030713098	0.492597041992642	0.429490709148653	0.459423515540671	0.1742551013591	0.0798302365562435	-0.0310657816702541	0.0930045265138445	-0.0488861667497937	0.055	0.183333333333333	0.326166666666667	0.4525	0.398886839548984	0.38839391726292
219	2.70010948055379e-09	1.7784456360811e-09	8.0128237550439e-08	1.73540231282786e-07	0.996388099002662	1	0.17642041461411	0.588427341634475	1.19096429825717e-07	3.04087251879619e-06	2.61138121271798e-05	1.03012965583853e-07	4.58720511218379e-07	1.37149612391085e-06	3.11516995854267e-06	7.1149260802072e-06	45.8080403382191	61.6308909555009	60.9425531409797	60.9425736334597	2.04924799618311e-05	-0.688317322041257	15.1345332952405	0.292806979309717	28.0357243310045	21.7905940039327	17.6816173164607	62.2516076706911	0.0555	0.23025	0.36275	0.493	0.444061699504501	0.455720000190236	0.475827102558373	0.485437484573832	0.458173696721213	0.439955216675464	0.164585260202169	0.178803004762992	0.0588388259264326	0.115647024013704	0.129916641955075	0.053	0.1865	0.317666666666667	0.450166666666667	0.327388439831873	0.331746054273046
220	1.41734574491347e-17	2.65027314576932e-16	1.16976139569046e-14	5.84803386146064e-15	0.0487200763908846	0.383407704101096	0.117153277125054	0.683018718727734	2.17181543678587e-13	2.37532885606189e-08	1.17431295225041e-08	1.72121463295721e-14	1.07835947685053e-12	6.56756974193066e-12	2.14134310596586e-11	8.77480855913727e-11	85.1390368792636	96.5627292911813	97.9513780989582	101.836350045742	3.88497194678348	5.2736207545604	16.6973131664781	0.166747516545456	53.8428723858524	31.1606475492117	32.528931311339	97.0732567994779	0.05	0.24	0.36775	0.50025	0.500016054288463	0.43853278777826	0.539781470512583	0.449727726551992	0.499736537778839	0.453142756014319	0.164172913403608	0.351940764049083	0.0347383942789155	0.0395197859468668	-0.00462789824770277	0.0518333333333333	0.179333333333333	0.313833333333333	0.442166666666667	0.400544389191725	0.386124216705959
221	2.94438775930515e-13	9.22705822208286e-12	1.21493949251368e-10	2.93454095783891e-10	0.970149224039899	0.691270264266894	0.374660133126644	0.321710689627693	1.59070954112646e-09	3.42804180950773e-07	4.29423165022962e-09	7.45744063015023e-10	3.04448841146368e-10	1.56739328128085e-09	7.04142942164969e-10	1.12662148686053e-09	64.7221914550173	73.520402594193	76.5755356525187	76.5769359935948	0.00140034107607789	3.05653339940181	11.8547445385775	0.981979086181127	36.4198979662397	25.9921739378788	34.4855696209888	74.3372292037416	0.05675	0.23425	0.37025	0.5055	0.447712076520536	0.342451419366852	0.340780054920368	0.442461584234373	0.432390622332119	0.433334792263269	0.0393752503858335	-0.00635070756861532	-0.0342396061981049	0.106078796623325	0.0191571391566922	0.0521666666666667	0.184333333333333	0.320833333333333	0.445666666666667	0.338043457354346	0.430786232641761
222	8.562322708265e-13	4.30413662124229e-11	1.14735325038456e-10	2.6551974520985e-10	0.744900502627217	0.239934573765018	0.217030934290438	0.233370127542239	1.72057429783393e-12	3.31785383478094e-05	4.56640932083612e-06	3.64431299920172e-10	4.25911806014966e-11	2.30449398720103e-10	9.24895591397442e-10	3.26848176415624e-09	62.5201295845764	70.0667475565788	76.7105344458978	76.8164005602521	0.105866114354285	6.7496530036733	14.2962709756757	1.42020218345215	49.779210589335	17.2264463009451	21.0110548647244	76.0578903445128	0.0535	0.24125	0.369	0.491	0.464175647549612	0.377939196455719	0.357375395385113	0.43836452097338	0.464549279598273	0.422321925169189	0.0288529572312102	-0.0233106778524395	-0.0122728079725734	0.104643519357298	-0.0207261334478616	0.0481666666666667	0.182666666666667	0.328666666666667	0.444333333333333	0.36073659537942	0.396962835539282
223	2.48018325303719e-15	3.14050421295508e-15	2.33829893748126e-14	5.20972080951312e-14	0.505072266469962	0.341598296601522	0.0223654221136278	0.0970197962450174	1.76410564422388e-14	1.1728690109072e-07	7.77868396015151e-06	5.2471126504845e-12	4.90721489732527e-13	2.62786156493725e-12	3.60682161055007e-12	9.72159326304314e-12	74.5504946981018	91.1684585873008	96.3758928397947	96.820155348556	0.444262508761312	5.65169676125515	22.2696606504542	2.75386251752843	58.7790397016561	28.0653534597677	19.9915083620435	86.1080752541814	0.06225	0.24025	0.37325	0.50275	0.386803927645864	0.410480164609727	0.458862885783659	0.467048279778026	0.499838496592573	0.458499765454071	-0.0308438012522066	0.096093152631401	-0.0439129442868559	0.158200083664155	-0.0492735033627991	0.0543333333333333	0.177	0.321833333333333	0.457166666666667	0.399921039776584	0.357709868114036
224	6.45954194613707e-12	7.33668976660675e-13	4.24114410659416e-12	6.77200981599023e-12	0.297564016900328	0.273587494221011	0.00433908121570188	0.913115537349814	4.78063141889563e-10	2.73516640530922e-06	5.80701142898178e-06	6.0016855452884e-09	3.85770469677568e-09	1.60189999856539e-08	7.11867915991435e-08	1.86781184272468e-07	58.3447799474961	79.1589474254215	84.4244156759378	85.5094951441351	1.08507946819736	6.35054771871364	27.164715196639	0.0119049112236098	38.7648346853002	21.9939122756205	20.5507803448363	69.2792354181231	0.0535	0.22675	0.354	0.493	0.365465133811359	0.479180918979204	0.493092128861248	0.448743620594561	0.49764395078111	0.424720031167613	0.0804984043516575	0.028783645301303	-0.00243767814825133	0.0886373236826829	-0.0530803102095382	0.053	0.176	0.309	0.446833333333333	0.393203902547528	0.440224653274492
225	1.52935259613814e-16	5.02694191808876e-16	4.67528799682699e-15	9.48233963308332e-15	0.403269600105365	0.351168230725473	0.0393665321470875	0.000571160290839254	6.27996903865727e-13	1.15016530190031e-08	1.63432238754125e-08	1.37130819529604e-13	1.31250977026462e-12	7.16893228643347e-12	2.52827154585321e-11	8.70175340145062e-11	80.2666717324173	95.1686161953185	100.032310878421	100.730866060963	0.698555182541895	5.56224986564484	20.464194328546	11.8676959689583	51.7573999262604	32.5693124548015	31.8867015902561	94.588282214176	0.0635	0.233	0.37175	0.51375	0.409703727866924	0.473602632304763	0.449423349961571	0.472271362774119	0.494680431811098	0.409453933974725	0.271443312097214	0.158810300937086	0.0515595883851277	0.130212107590243	0.0302573701314744	0.0475	0.174166666666667	0.3165	0.456166666666667	0.341442168237922	0.399361724142006
226	3.02807314591645e-17	1.23293530898318e-17	5.75753373898641e-16	1.4628844509876e-15	0.62950987028837	0.879199334160898	0.0293462832786853	0.00976950540548795	1.52083092726666e-10	4.17701898923907e-07	3.26381255629651e-13	3.05259297592482e-13	1.56546296375711e-13	4.29149483600772e-13	4.69187345821957e-12	7.9653726780229e-12	83.584760283542	103.220738656535	104.763935657335	104.996661651778	0.232725994443172	1.77592299524258	21.4119013682357	6.67644908295551	41.0018769713897	25.6107682443908	53.0426665026607	92.7368914904483	0.05875	0.2345	0.3735	0.52175	0.399640592214309	0.307203349276173	0.439448781060835	0.455472335866847	0.485048346059866	0.483566747490949	-0.0103668034069172	-0.0289772494704492	-0.00127179768600049	0.1220440878457	0.343237300416589	0.047	0.181666666666667	0.324333333333333	0.4475	0.410668734083586	0.380703220567818
227	2.04704875582853e-08	7.3589047875397e-07	1.66321453525197e-05	1.87260664871757e-05	0.230096407661489	0.942243979853465	0.778426866769583	0.143089070481738	7.17659843849249e-05	1.85083728875175e-07	9.01117782254179e-06	3.15393137998171e-06	3.7831465347132e-08	1.34844557630041e-07	2.08036176758331e-07	6.2762825577313e-07	41.5710549843934	47.594655062836	47.3815636659783	48.8218290049554	1.44026533897704	1.22717394211941	7.25077402056195	2.14442035815046	15.7637092543973	27.1829499148225	19.710354622368	53.5242404422357	0.059	0.22325	0.3605	0.49975	0.443568621447752	0.430153508028987	0.364737079442183	0.478174975469565	0.453783917834648	0.441330926661869	0.0197348592893499	0.0321144739185917	0.0424985207655887	0.100924126637148	0.186441161086388	0.0521666666666667	0.1905	0.310333333333333	0.4545	0.388254881528821	0.365349386798305
228	8.45306269627592e-09	3.20381778573978e-07	1.66984528190135e-06	3.3155190960522e-06	0.804297822435011	0.57478620579285	0.533013707091877	0.00956979348605826	4.14415563044914e-08	9.54695330392406e-06	0.000538942364825646	1.68607415499543e-06	1.6339868004659e-07	3.88714842660896e-07	2.04881607445101e-06	3.8024790998235e-06	43.4232268191845	49.5684314549435	53.3326487750019	53.394048063521	0.0613992885191692	3.82561660857755	9.97082124433655	6.71327273830229	30.0807924798228	19.599993304053	11.9758583172716	55.148557794824	0.056	0.23025	0.364	0.48825	0.420031623318522	0.487589027625824	0.415523587836411	0.458822572691497	0.425019977918532	0.422901488541688	0.121700826477157	0.0792856940718381	0.00684892786626507	0.0466049346157294	-0.0187758350072852	0.0445	0.185	0.321166666666667	0.453	0.411778267360772	0.415160187832485
229	5.67472593565119e-11	3.10504099958359e-08	3.60147693527509e-07	5.52408156416033e-07	0.369942911805577	0.704371331096032	0.964765628714194	0.837865898352193	0.000156204496433703	1.1203016049106e-07	7.64250237726456e-09	8.61886319510011e-08	1.19960330352178e-10	1.54815940633651e-10	2.50294371629765e-09	1.2837960758513e-09	53.84364459668	55.0393667501849	57.2070659315577	58.0109221732637	0.803856241705944	2.97155542307883	4.16727757658373	0.0418709837354072	14.2959028879995	28.1540988844208	33.364016189078	62.6976282190829	0.05025	0.216	0.36175	0.502	0.422528322572041	0.384202276638252	0.380617938340538	0.465044073620768	0.442210609067877	0.407446964542046	-0.00513588271518551	0.134890010428091	-0.0532405585110645	0.100012780951039	0.0516459024701169	0.0511666666666667	0.185166666666667	0.310666666666667	0.443166666666667	0.428351712736458	0.409328517217353
230	1	1	1	1	0.461595761510135	0.899660398529254	0.504801368822422	0.970280647633222	5.33299991289498e-05	1.01683903403822e-07	0.000685223362997855	8.93657302816349e-06	2.89797454885561e-07	1.18204744249934e-06	2.72423757930967e-06	8.50947397823798e-06	-Inf	-Inf	-Inf	-Inf	0.54202245635679	1.61310200863954	10.2866581948401	0.00138803200161419	16.3259019782108	28.341660635755	11.5289057221453	49.0095854464423	0.0505	0.2125	0.364	0.48725	0.47193271555906	0.455141364858077	0.565534951622182	0.495004817014694	0.4195085032083	0.410634927164134	0.185486457133628	0.175749830557892	0.287568209212972	0.092336113046379	0.999958992306093	0.0506666666666667	0.179833333333333	0.312666666666667	0.452666666666667	0.474588324697945	0.430470705714526
231	3.27664295907733e-12	2.72497685808693e-10	1.44869346203911e-08	2.14884342404205e-08	0.313814513231394	0.998530849892637	0.845469976614577	0.296432452386119	6.03231481604112e-11	1.01871051010856e-06	2.3712398259598e-05	1.21024212718427e-08	1.2602607778522e-09	6.58123158188893e-09	6.44613867053473e-09	2.34288059733325e-08	59.7482399963992	65.9006680748207	65.1325579950426	66.1471111345163	1.01455313947372	0.246443059695594	6.3988711381171	1.09017493408646	42.8099953506262	23.892439675903	17.8651494894129	67.5608573413145	0.053	0.2335	0.36025	0.49925	0.446138623450472	0.439658700699947	0.500764652909786	0.409225060282058	0.42700184256324	0.448441742094554	0.0814442506426412	0.107508216399496	0.21388177134197	-0.00128385106388177	0.211205009820209	0.0483333333333333	0.179666666666667	0.313166666666667	0.456166666666667	0.386282723556639	0.382474858454428
232	3.69376625603861e-13	1.27183449867323e-11	4.885470370562e-10	1.01663575470588e-09	0.577685113743696	0.97780157840278	0.590949619024919	0.244229145167478	6.84193458240516e-09	6.58955703386652e-12	0.000382838268578641	2.1735926120017e-09	2.13529083924524e-11	2.89369714460393e-11	5.4638571245325e-10	4.67785746889405e-10	64.2546357216343	72.8023325962567	73.280194593739	73.5901865623819	0.309991968642862	0.787853966125112	9.3355508407476	1.35601596271499	33.5792322592224	47.1458635878262	12.6141466738718	71.7517595794342	0.05425	0.234	0.37675	0.4865	0.4344857745156	0.43807775940946	0.479506941825296	0.496024078623632	0.444488207415196	0.42236340821823	0.0445649379564382	0.0785459357430909	0.131534050883168	0.061933526269183	0.00872333350126481	0.049	0.186	0.310333333333333	0.450333333333333	0.410820841088605	0.353926213695651
233	2.44286821624357e-12	2.87139429211687e-10	6.83383470219305e-10	1.13350418750571e-09	0.357675106484198	0.183129890528687	0.29513291355042	0.156851550108239	2.67553148937318e-09	2.54463704610864e-10	0.000950757821236802	5.00815882477517e-09	2.19298431717102e-09	1.14048552822461e-08	2.05204124849104e-08	7.00428962451345e-08	60.3550928776604	65.7820423985395	72.4814569735172	73.3274966753597	0.846039701842528	7.54545427682024	12.9724037976994	2.00432063958488	35.4067855471822	39.9961515563682	10.9210874859727	69.721134484968	0.054	0.23625	0.366	0.4885	0.393828720835428	0.481539087039857	0.312131736838268	0.434160783310391	0.429003627576761	0.405747224468756	0.134734239932373	-0.0790569343163048	-0.05867523303467	0.0387703389777322	-0.0249965030859011	0.0476666666666667	0.186833333333333	0.305166666666667	0.454833333333333	0.423818589292737	0.376015926701452
234	1.23382570634415e-10	1.57065306464434e-08	1.39288249863433e-07	2.1747633940953e-07	0.371263245290243	0.58539515663524	0.700502267601161	0.00754618501580979	0.00231816276520072	2.46502901931787e-09	2.62354115530068e-07	6.44895709983809e-08	1.38790461508227e-10	6.73690841079984e-10	2.04315540304289e-09	6.51518971608943e-09	52.231699345939	56.6203193780748	59.5745746774192	60.374006681297	0.799432003877882	3.75368730322225	8.14230733535805	7.13812904072984	9.2788393082792	35.5664002919148	26.5086985110247	63.4214785352892	0.06325	0.22	0.37775	0.5095	0.371642974012224	0.421951256325913	0.427867487138305	0.459445561990965	0.448612600104313	0.417121867008448	0.0149355334691738	0.00878190049525317	-0.0257883348473684	0.0914865465910319	-0.0390794933124554	0.0506666666666667	0.194833333333333	0.319833333333333	0.457	0.432120646151755	0.400294931043886
235	2.69558613091983e-13	2.29612208185114e-12	4.12877384986767e-11	6.9699720646587e-11	0.345320260949385	0.641422979380444	0.177929159401274	0.0424136099068183	3.57272040597397e-11	7.24882021649154e-06	3.23987021592856e-08	5.25500376514362e-13	1.17455624867889e-09	6.09946327047011e-09	4.08600451146623e-09	1.48697487029507e-08	64.9042105242042	76.623721083939	79.1144187011014	80.0049984088982	0.89057970779686	3.38127732495923	15.100787884694	4.11862210733034	43.8349270579492	20.1264253251757	30.5582751106595	91.4769332284026	0.05975	0.23325	0.3675	0.505	0.432474368459064	0.444340912146798	0.459005930069097	0.467906374712057	0.467355092930481	0.435167848266172	0.0229664737485136	0.0305724545275772	0.0223923262775238	0.0928399124213943	-0.0688747197522217	0.0503333333333333	0.178833333333333	0.324	0.448666666666667	0.447563658532969	0.417092773603479
236	6.68454532978399e-12	2.5688355292372e-12	9.67862888953778e-11	2.0709937252235e-10	0.584447193193585	0.959543313398847	0.0586835080937094	0.0115564474581802	1.01212187799338e-08	2.93531615382981e-06	3.17301830091228e-08	1.23273832442703e-09	3.56873677464857e-09	1.57023560972002e-08	1.06081791830833e-08	2.9775558844445e-08	58.2739515398571	76.3738455593557	77.111545673215	77.4106456693335	0.299099996118457	1.03680010997778	19.1366941294764	6.37767882059325	32.8178308151873	21.8583817024755	30.5987272163347	73.1247671894159	0.064	0.23325	0.37125	0.51525	0.439592296761558	0.403590335781612	0.41175473555008	0.469846872473591	0.451656415367386	0.448499629986866	0.084826156823418	-0.0121623965292753	-0.025159603034242	0.0623387712976327	-0.0232080568192839	0.052	0.185833333333333	0.325833333333333	0.458833333333333	0.405558612985583	0.448527453808362
237	4.29579850721841e-09	9.00049612293922e-08	1.08657185019842e-06	2.20728018826719e-06	0.870253768736891	0.863429802279207	0.565476835626545	0.838638719595752	3.1245201017733e-06	5.56948950573913e-06	2.73879610554378e-06	4.10095259932016e-07	1.19945198148209e-07	4.7924352906363e-07	5.99401187050583e-07	1.1791156046133e-06	44.8383677885795	52.5562518100778	54.4249068475256	54.4515855469799	0.0266786994543509	1.8953337369021	9.61321775840042	0.0414672239262472	21.7385321459333	20.6307313016023	21.9913669675443	58.7687137822408	0.05175	0.227	0.361	0.49275	0.493803724301918	0.402730452470469	0.37144500632692	0.453656142596515	0.409447335180586	0.419771100691666	0.0693413011724918	-0.0086336944493441	0.169945717798645	0.0612008460635304	0.197534890626704	0.0508333333333333	0.1885	0.317166666666667	0.445	0.458599422736401	0.428597560580683
238	2.50655629740111e-09	1.03054788855404e-07	7.70093662140407e-08	1.62902487888567e-07	0.804616782305703	0.114667522014193	0.176247465412391	0.0847510852399446	4.57064212995869e-06	6.30609704623303e-09	0.000143120894940804	1.61060673914499e-06	1.0650257558306e-08	4.28109745759766e-08	1.43531320172837e-07	3.09257555312576e-07	45.9632895095347	52.2390060512189	61.0405106702165	61.1017058522557	0.0611951820392278	8.8626998010368	15.138416342721	2.97135031624111	21.0092797222405	33.7378718513555	14.4606160059866	55.2668018901829	0.059	0.23025	0.37275	0.49375	0.449515080930235	0.459576130273898	0.464307221613189	0.475503097653859	0.49382438363148	0.422377930588607	0.139151784875442	0.105678348662396	0.113608918246732	0.140749314370299	0.0143239607231886	0.051	0.192166666666667	0.3165	0.455	0.413423102103363	0.431019252364703
239	2.37558923445697e-05	0.000148527807679696	0.000629277049328694	0.000651236781304248	0.220953730136444	0.493968647792393	0.338910423099943	0.369627665811864	2.45588805372146e-05	0.000159791117096866	0.0122700653152266	0.00035702359806675	0.000279804513516507	0.000808716982480515	0.000837365720626303	0.00144717255281387	26.617072519919	34.5576405042011	37.4550996721591	38.9532659213801	1.49816624922096	4.39562541717896	12.3361934014611	0.804915841686125	17.7984067621492	14.2531738124962	6.27142169889521	40.6857881140892	0.057	0.2195	0.3595	0.48	0.415577740261483	0.404255178992944	0.375854095692894	0.432729216491035	0.448036523264265	0.4222724056268	-0.00570649418580967	0.0706160073118498	-0.0265212690829951	0.100311967379529	-0.0111246698267656	0.0528333333333333	0.185	0.323	0.4545	0.318767679763343	0.412879216352944
240	3.30174851955183e-14	1.41306546911358e-15	1.22791434268547e-13	3.25319403601036e-13	0.983569831474063	1	0.0157163215795991	0.246389180489807	6.28628995914944e-10	1.92768456263368e-09	2.01610552321076e-08	1.75763712436843e-11	1.44505602276898e-11	8.05743829736832e-11	1.56141085527092e-10	5.40277487066659e-10	69.2289834917974	92.9139874562752	92.588975151557	92.5893992486599	0.000424097102950327	-0.324588207615307	23.3604157568625	1.34366210060716	38.2304763167249	36.0454492238241	31.4789842169357	83.2653535666909	0.05475	0.22675	0.36825	0.504	0.421286012293289	0.544646880758672	0.410818838449914	0.528796531881113	0.464298912890955	0.440191035577868	0.204977083298492	0.0899983373381342	0.126027490850508	0.115047478498393	0.120227498787153	0.0495	0.176333333333333	0.310333333333333	0.446833333333333	0.378634624249518	0.375097059277938
241	1.14274984507801e-14	1.51038750766764e-15	3.5873161218453e-15	9.52355217079022e-15	0.76590982259765	0.158877752518638	0.00203186802865617	0.028887571402107	2.51565534927322e-10	1.53532582577602e-11	2.19736427291541e-06	5.60915915837301e-14	4.70400257279114e-12	9.56765110702083e-12	3.47332308940048e-11	9.01848913808487e-12	71.4113709189405	92.7685248872804	100.632296290081	100.720938992017	0.0886427019358962	7.95241410473682	29.3095680730767	4.77430100384481	40.018526631211	45.4885648104137	22.4142604228964	96.6500666623821	0.0585	0.23475	0.3745	0.50075	0.463874955903481	0.453437540749418	0.443604558906373	0.48582060949647	0.424057392816286	0.45179668814639	0.0933724491171065	0.201771018875957	0.0718869454960129	0.0746172987806066	-0.0115968843702947	0.0485	0.1825	0.309333333333333	0.4525	0.352648930758192	0.437749615649419
242	3.73217539541021e-14	4.2711205531584e-14	1.7145167186483e-12	2.26355241321689e-12	0.212703046521265	0.756155517002432	0.0593392640876963	0.0411722039025797	4.00791850808126e-13	1.29081154543829e-08	0.0003020346080544	1.0760649067483e-12	5.17540850741388e-12	5.31257848971521e-12	6.66289080955595e-11	1.6058702198353e-11	68.9768121521411	85.4415756616581	86.5228881928415	88.0758206899409	1.55293249709939	2.63424502828275	19.0990085377998	4.16891310025585	52.6392835369606	32.3451172441892	13.0577341175631	89.8102873842957	0.058	0.24225	0.3745	0.4955	0.402722241989874	0.503844563814534	0.427565154311483	0.468742154957835	0.429284045680445	0.424405899525621	0.0275766288682435	0.0195059377862921	0.100872731980661	0.0712328150881727	-0.0408403809536326	0.0486666666666667	0.182	0.319333333333333	0.458666666666667	0.464109667531729	0.401269288092027
243	2.15357107034842e-10	2.08768338955749e-10	7.01397676334973e-11	1.2075203457644e-10	0.362802102038277	0.0322275802191319	0.00369614351263777	0.409869326889277	4.77103712683588e-06	0.00248159278768635	4.86165665338934e-10	5.44787406324443e-09	2.8347324424144e-09	1.35232271178117e-08	2.86726483782025e-08	1.01027734432735e-07	51.0745476123193	66.5040625744005	77.8696178919781	78.6977883228174	0.828170430839236	12.1937257484169	27.6232407104981	0.679179722454137	20.9270734159236	9.15411566513649	38.7320291409687	69.5157131687915	0.057	0.2275	0.3515	0.50875	0.352750728834737	0.438670819651698	0.491077043269992	0.445902974625758	0.476537648575186	0.44693478489843	0.0945256964847467	0.042908571519305	0.00879896542019803	0.150659607043476	-0.0147189397272983	0.0531666666666667	0.189666666666667	0.322333333333333	0.445333333333333	0.411983802150877	0.444914361790187
244	2.40120379242099e-14	2.38561522832917e-13	1.48843808404945e-11	2.66075841846906e-12	0.0128032941229945	0.301281644599271	0.0860046855432439	0.560061220338497	2.33459110165824e-10	7.30717100937424e-06	8.46306161318247e-10	2.7438683324022e-10	6.0772188912194e-10	5.56842678248149e-10	4.90689955986801e-09	6.73979241854408e-09	69.8842625821999	81.6469226648187	81.5018999890381	87.6979886883419	6.1960886993038	6.05106602352316	17.813726106142	0.339598234626465	40.1644425491668	20.1110908501378	37.6503701616421	76.7377780233891	0.0545	0.22825	0.36525	0.5045	0.470978602210726	0.421851569228543	0.48155550394125	0.458183135915707	0.487159316988595	0.433643363687381	0.0385804279147304	0.175689004023506	0.101320332995945	0.0943834042906889	0.183900013289992	0.0518333333333333	0.1765	0.321833333333333	0.442	0.344028522597407	0.393105250308202
245	9.34647470375375e-14	3.51926836696795e-13	3.63038850598721e-12	5.6774932098559e-12	0.286089190911846	0.39946197954848	0.0640946729945623	0.011132648562511	5.94026817932302e-07	1.16958362302649e-10	1.11780420680232e-08	4.9590413474234e-10	1.24651472268684e-12	5.38878780555651e-12	8.66709242088678e-12	3.5910771147083e-11	67.0868176534786	80.7867915182796	84.7852548134179	85.923189363275	1.13793454985716	5.13639784499537	18.8363717097964	6.44401922780708	24.9315373133413	41.5151941652621	32.624780927923	75.3185941273899	0.06075	0.223	0.37275	0.5	0.390925113390154	0.422642834941576	0.37449704221574	0.465600307711676	0.430492890076126	0.435277023323943	0.00190728193462597	-0.0443955698599459	0.0447416565792471	0.0692650015205415	0.121754546333393	0.049	0.182166666666667	0.3105	0.441833333333333	0.330403291974848	0.353770058618348
246	5.88038030966047e-14	1.05453315001252e-13	1.55408323379956e-12	2.28070187114763e-12	0.252731673785587	0.465533569502167	0.045105615000023	0.429785371259167	2.98856034461213e-07	6.35916397555982e-07	2.6166508141811e-12	7.43066131657785e-11	1.13379178634465e-12	6.83335633851638e-12	9.56328179390573e-12	3.61532424674472e-11	68.0410071396618	83.4499505329222	86.7500474940025	88.0581876097858	1.30814011578332	4.60823707686359	20.017180470124	0.623403385456186	26.2570873270506	24.8001766968882	48.9567808170523	79.852953479784	0.0515	0.22375	0.3665	0.50775	0.399652315062848	0.425278499132728	0.437888164940432	0.502629599977761	0.46431051924036	0.441548120087581	0.084293037350974	-0.0435533335484479	0.0880769044425345	0.0866927015312563	-0.0243217160301841	0.048	0.181833333333333	0.318333333333333	0.4365	0.448291981942687	0.449893091224253
247	5.71321682569828e-11	2.08646774325532e-12	6.27630119728064e-12	1.34163706729028e-11	0.533302825401037	0.215847295390264	0.00154371600535717	0.0420783003952401	4.20088923873616e-10	1.31924726735472e-05	4.11721710365022e-06	3.88801157212332e-10	7.32917101680748e-09	3.72951074184301e-08	7.28744663695044e-08	2.44737071471385e-07	53.8296224129153	76.8368298862988	83.5137848277955	83.9018791236595	0.388094295863993	7.06504923736065	30.0722567107441	4.13205191268116	39.0171959483159	18.9824730939727	21.2094860156431	75.9026561031329	0.0585	0.241	0.3585	0.49625	0.420061100385611	0.413759687937888	0.355276392593783	0.485773856461785	0.466646014111882	0.460106720134576	0.0678317868743708	-0.0380148602692117	0.0534840873767722	0.165040052125866	0.0670974428941559	0.0491666666666667	0.188833333333333	0.3165	0.449333333333333	0.377324381330231	0.375103479367874
248	3.12269530481613e-05	3.23715601436792e-05	0.000230986438650771	0.000351193565103428	0.499318261660096	0.800887938986061	0.196442801237202	0.0337464426823981	3.97169421700915e-05	0.0431299041243713	0.000331188332688018	0.00393695393815119	0.000186921609489665	0.00051455845908666	0.000280708865780772	0.000281974138520637	26.0286154918576	38.3963003185199	40.2764388301002	40.732823937542	0.456385107441747	2.33652361902205	14.7042084456843	4.50750446566599	16.8848683530632	4.09030321678983	12.8852136552887	33.5498305556424	0.05875	0.22425	0.3465	0.49375	0.391117506942089	0.348848524298336	0.428420030467677	0.447289984765443	0.460469294823581	0.46839575523692	-0.0338523246011171	-0.0110801369301692	-0.0253447512550593	0.103687310088893	-0.0531066616568752	0.049	0.190333333333333	0.327	0.457166666666667	0.453875648326857	0.464274161844702
249	7.98275302254914e-08	5.25006252692403e-07	1.65507619344793e-07	3.05529612458632e-07	0.543765377145413	0.0491062171977848	0.0354882188158635	0.280629039148951	1.19942908049907e-06	7.46991226268688e-06	0.000280148719692441	1.08570337858827e-06	4.22068208720099e-06	8.00367300376739e-06	3.92452864116763e-05	6.40129581304166e-05	38.7136261024425	48.3978597593596	59.1463974033832	59.5150028957796	0.368605492396455	11.1171431364201	20.8013767933371	1.16404103515106	23.5781320328406	20.0689636156603	13.1986642384582	56.282334583703	0.05525	0.2265	0.36675	0.488	0.379932161954667	0.478377808961728	0.399046994231985	0.489301152481233	0.430874612424336	0.404879003847262	0.0272980433349686	-0.0308485456394103	0.00976605102452907	0.143721018189902	-0.0125585776962454	0.0503333333333333	0.1865	0.323333333333333	0.451	0.405723765804508	0.42744957788312
250	1.69346578567301e-11	9.77198992849279e-09	6.42496541925296e-08	1.1291182101565e-07	0.464605299065793	0.506443620101962	0.894336752761849	0.800152264310706	6.07198760134362e-07	2.97375460412438e-06	7.71704743365659e-09	2.11313441778135e-07	2.09564616977722e-09	9.0094777912167e-09	3.04448431932143e-08	8.09862101708238e-08	56.349939964959	57.7172014664393	61.4870324176154	62.0218096697135	0.534777252098138	4.30460820327426	5.6718697047545	0.0640849474903007	24.889256314651	21.8334176825192	33.3451389150814	60.4465052230106	0.0545	0.22925	0.364	0.5045	0.410795072768091	0.415778328473553	0.324206888445043	0.447898134209039	0.4255842879524	0.417839982926022	-0.0249911105590615	0.0345926689516083	-0.0843645535783703	0.0471808928514824	-0.0296367789935367	0.0533333333333333	0.188	0.318833333333333	0.445666666666667	0.395782004417884	0.40359344313823
251	1.68451518443772e-12	3.36879568476488e-11	3.64117553967844e-10	7.55771719163658e-10	0.567680909076726	0.595224610066617	0.28159046881348	0.105618520978925	2.07197013325355e-07	1.38682212013229e-08	6.56498052969525e-09	1.01240840916099e-10	1.70382255036453e-11	9.46841320307038e-11	2.83507150387987e-10	1.1081327882545e-09	61.1229614614567	70.6175546652594	73.9784806513198	74.3050589182967	0.326578266976867	3.68750425303733	13.18209745684	2.61858599039442	26.9647769419189	32.205715274129	33.6596082006017	79.1174379901427	0.05725	0.22	0.3645	0.50075	0.389763484736458	0.409049174486224	0.440204330906535	0.474285794506711	0.485579838370817	0.427124625784055	0.0829162221061439	0.0443247620474663	-0.00697263013069168	0.139315016517011	0.0849633102538145	0.0498333333333333	0.177833333333333	0.309833333333333	0.441666666666667	0.397952676210923	0.36034425188643
252	1.94178180586251e-13	1.36784213795565e-11	1.94865634523186e-10	4.20905933859709e-10	0.615198201243293	0.688744523120166	0.518558047824234	0.941463278151355	4.45980747802445e-09	9.01813428972909e-09	3.22250404784696e-07	5.28982173766304e-10	2.60531964424947e-10	7.84188502851885e-10	4.41755138673403e-09	9.75404077512428e-09	65.5803402731399	72.6393769911228	75.4596233750199	75.7122977931795	0.252674418159586	3.07292080205661	10.1319575200396	0.00539208806185343	34.4119321605867	33.0421733215353	26.1115511173139	75.1634454771187	0.052	0.22825	0.37025	0.50425	0.320972396583134	0.41215321421437	0.427830403247567	0.452147893781929	0.458689394071176	0.421145163162559	-0.0559393626212407	-0.0393476724201348	-0.0352208606588926	0.0671922450180766	-0.0302017847181937	0.0523333333333333	0.180166666666667	0.314666666666667	0.452166666666667	0.394004546611208	0.358724161314498
253	2.17651263704468e-07	5.58408814833338e-07	8.43836741927399e-06	1.39806566958623e-05	0.505483975881164	0.92957478237452	0.293225579083183	0.195996859042607	5.05748497176404e-05	4.84860639971241e-05	1.70882861297363e-06	1.3141727137423e-06	5.07773530819242e-07	3.57105076433929e-08	6.71734705815554e-06	3.80879953587923e-07	36.6010058324828	48.2513209147219	49.1591292617595	49.6025334138249	0.443404152065341	1.35121249910299	13.0015275813421	1.67195517795972	16.426439872017	16.5064027906228	22.897399775231	55.7911946339491	0.05625	0.21775	0.357	0.49775	0.471593314556924	0.377920150191833	0.442502875063227	0.475048916989736	0.485653406984188	0.452036859317739	0.120759022876617	0.0565064749917618	-0.012445722208278	0.134986113101827	-0.0311160060611438	0.0503333333333333	0.184666666666667	0.317833333333333	0.449	0.39893759180727	0.45150872877946
254	9.2546351355864e-13	4.81391826841454e-11	1.20934115029416e-10	2.91954269567358e-10	0.957986724739028	0.237977415639042	0.220550101110867	0.00933685646136609	1.19292125488274e-10	2.6586598314224e-08	1.82110683048992e-05	3.11957328782003e-09	1.15162154079813e-09	5.64556678774559e-09	1.72910280806658e-08	6.13982220962976e-08	62.3596425495853	69.8149452525249	76.5864305989671	76.5892058011814	0.0027752022142522	6.77426054865646	14.2295632515961	6.75723041709898	41.4765700588359	30.941924827659	18.3677893276308	70.8742418533543	0.064	0.23225	0.36825	0.4955	0.486137630426642	0.369317613293072	0.349617256050472	0.449658579466117	0.443113025436152	0.43616499476516	0.00244754270515562	0.00773246790552104	-0.00596408929899815	0.10372244218032	-0.000279456888913237	0.0516666666666667	0.179333333333333	0.3145	0.451833333333333	0.398588974235348	0.392955046054744
255	5.86993361617277e-14	2.99385860841969e-12	5.02314870701265e-11	3.68561143437783e-11	0.0907167397078197	0.359811492061175	0.263648370172413	0.285961482167524	2.27043234417286e-09	8.8362378098566e-09	7.13984894686546e-09	1.8480753990757e-11	1.13933345967632e-11	6.6644089855386e-11	2.15435341791999e-10	8.15905908944624e-10	68.0446678958397	76.0328094521828	78.6542199821561	81.5158285462967	2.86160856414062	5.48301909411384	13.471160650457	1.13853793084854	35.7265955213734	33.0817910282403	33.4963326560028	83.1470094750765	0.0585	0.23175	0.37375	0.5105	0.382535250410703	0.495026278541795	0.380156568928593	0.490123653493916	0.466668495897231	0.396017722107522	-0.0179947182295953	0.0723359241229101	0.0464278406133289	0.0895795078949547	-0.0214778354936717	0.0535	0.1825	0.318	0.4515	0.333124210051573	0.406177074135862
256	4.44606413006887e-13	5.07527299457394e-13	3.30205851691897e-13	5.26702301966493e-13	0.283179897958255	0.0423910749912732	0.00372730167065702	0.23984507190633	3.00750128389035e-11	9.63424145972374e-08	4.63589290547527e-06	6.70158709874987e-14	6.14123244441886e-10	2.28107334875711e-09	6.56408174741363e-09	1.05512310904392e-08	63.8723161050002	79.9759410421611	90.3198629191247	91.4716283017624	1.15176538263768	11.4956872596013	27.5993121967622	1.38150432678458	44.1720160891618	28.4461247571853	20.9821218575235	96.2401879828822	0.055	0.23825	0.36375	0.4965	0.504746713025394	0.371322006843372	0.422227963559698	0.439282682042699	0.493561898820604	0.474459327874149	0.111303403690994	0.0181166656631988	-0.0164260705595712	0.14090925297159	-0.0300825838769224	0.0496666666666667	0.183166666666667	0.312333333333333	0.449833333333333	0.400204613095651	0.433923430878829
257	5.07746319934175e-07	7.57022609183312e-09	9.21749200450893e-08	1.68132800949827e-07	0.514191987154768	0.743638439025136	0.00603805123102269	0.489126192294093	8.40332493788726e-07	2.13619624025874e-05	0.0105957293664784	4.65185598366478e-07	1.20947457488947e-05	4.50371660420026e-05	8.16621091052402e-06	1.09418557902936e-05	34.811916636274	58.3060113530737	60.5966921155559	61.0222191080393	0.425526992483356	2.71620775496558	26.2103024717653	0.47844790925592	24.263107916111	18.0638443725511	6.53189032815317	58.4483862646684	0.049	0.22225	0.348	0.474	0.435835750561504	0.342689068572769	0.485922051473323	0.470349164855536	0.452527286286809	0.425010410535155	0.0129464143942684	0.119840183711696	0.0850442416030361	0.161171574311109	0.204071116455532	0.046	0.182	0.307333333333333	0.448	0.375465088859554	0.393228717773674
258	7.0362330190573e-14	7.03010370337225e-13	2.53674899208673e-11	3.54434744043524e-11	0.244823031784223	0.798199847910443	0.236509867296881	0.35466033440396	1.86220498756084e-07	1.672607153785e-07	3.75547011256727e-11	5.94206680242585e-10	2.09068827066168e-12	3.4167576282139e-12	1.58017058010483e-11	3.84465107728472e-11	67.6715257713877	79.2536298439081	80.2557282704438	81.6083343667269	1.35260609628313	2.35470452281879	13.9368085953392	0.856712424924353	27.1711118670428	27.3787317829119	43.7372927172892	74.8839178678594	0.0535	0.2245	0.3695	0.51575	0.361280395044518	0.451565468778493	0.556111646704564	0.452489967218713	0.482595750131768	0.407595964587954	-0.019163930720493	0.253568196755336	0.0289398214812296	0.0684941880235116	-0.0178263843869662	0.0493333333333333	0.181833333333333	0.318833333333333	0.448333333333333	0.33106934664388	0.389958010860833
259	2.82830309004544e-09	1.73376392567943e-08	4.41866640372075e-08	5.26511913380641e-09	0.00732500552222113	0.0215102181635086	0.0132146121131051	0.400329936533998	6.14298684333117e-07	8.35457970281727e-06	2.02398684435763e-06	3.09082084558427e-08	1.89857447033723e-07	1.62668963452949e-07	2.73308970303718e-06	1.15129404412728e-06	45.7112165133585	56.3915477390838	62.407525327224	69.5990171835219	7.19149185629794	13.2074694444382	23.8878006701634	0.707335038787733	24.8668459192686	19.8549572362408	22.5721381345047	65.2484698719965	0.05225	0.226	0.3605	0.50025	0.412730330594004	0.46130323634597	0.415980750067988	0.455126014603576	0.49973598589174	0.4463217914687	0.0270036846519097	0.0949036587299022	0.0277015623918426	0.137391809155756	0.2426562544455	0.0485	0.185	0.3175	0.451833333333333	0.413910177764183	0.400825771941621
260	2.77581808149906e-10	8.15655872707615e-09	3.25666079145936e-08	7.03085778779019e-08	0.82229313709617	0.407153158863663	0.316185776858073	0.139148427430656	3.10661237853924e-06	2.26111550606695e-08	1.09109519408641e-06	3.4660852742622e-08	1.12424604511724e-09	2.81996671633913e-09	3.61610505227117e-09	7.63991193708675e-09	50.5469298264943	58.1340481517182	63.1556332158361	63.2060768329975	0.0504436171613634	5.07202868127933	12.6591470065032	2.18735121541977	21.7495591974675	31.2563083024943	23.7603068344288	64.9646066204913	0.055	0.2195	0.3635	0.4995	0.382668608031601	0.464399761813839	0.491435896892256	0.48644184599335	0.47204392501399	0.421487506541585	0.100034691766692	0.141284821128813	-0.00884735364134392	0.131085122929495	-0.036412464599674	0.0483333333333333	0.1815	0.309666666666667	0.449833333333333	0.34699750539121	0.415567672720632
261	7.83404497314255e-11	8.97412521029206e-09	3.23658888122284e-08	6.13261736279905e-08	0.539732409894663	0.343575487288667	0.497252344932406	0.468868359199188	1.39504461750993e-05	3.10991386521562e-08	8.33866204181124e-08	4.0594565201137e-08	2.00722995456841e-10	6.22946521649913e-10	2.36784069056077e-09	4.33602597090219e-09	53.1746260831569	57.9137435757366	63.1707709449038	63.5468068792761	0.376035934372339	5.63306330353953	10.3721807961192	0.524641685718962	18.8758938545361	30.637702863196	28.7257718539258	64.5726791913895	0.0555	0.21575	0.3685	0.49825	0.408396988814636	0.422213484953938	0.470305914924693	0.420156509819702	0.461892802290627	0.391551975111573	0.0939687208967961	-0.0207733030751125	0.208340685564474	0.0598355800492972	0.145616844246319	0.0521666666666667	0.1805	0.315	0.443666666666667	0.395701631344551	0.468295287460177
262	1.67789893800743e-13	1.27512289529342e-13	2.20669055148844e-12	5.62278175375254e-12	0.933631051171003	0.713071095505686	0.0444632821985415	0.556525746722105	7.58347449603463e-13	4.78643974602348e-06	2.02363341248899e-05	1.71576555992121e-13	1.22796903264001e-11	6.08692889286943e-11	1.75418588827513e-10	4.95940537474335e-10	65.8813561367788	83.0307904221845	85.9389682432229	85.9459033515814	0.00693510835844791	2.91511292939686	20.0645472148026	0.34575546917722	51.3871123552071	20.9208990492789	18.1669210106884	94.0703826812804	0.0535	0.23575	0.362	0.49325	0.437472818706644	0.465326075651997	0.409842012572706	0.478087208518942	0.478919075944647	0.419440353164371	0.00989604606269857	-0.0349666282033753	0.0230549010535239	0.0571571611224007	-0.0670723602397377	0.0508333333333333	0.176833333333333	0.317833333333333	0.449833333333333	0.450343551529319	0.399195644996586
263	1.36558776890715e-07	1.13396730035158e-06	1.93916220385152e-05	3.45796767540753e-05	0.660136152137341	0.987654238551425	0.567917297882152	0.529916819384122	3.3867652930888e-07	1.63133718285055e-05	0.000922336280144113	3.20815896887213e-06	4.11483838280422e-06	1.34358608835247e-05	5.63274701007844e-05	0.000123755001539716	37.5835545549999	46.5625146515231	46.9767217857589	47.17008003308	0.193358247321157	0.607565381556924	9.58652547808015	0.394551060575395	26.0155610906731	18.5775113811269	10.977321766286	53.4798299686096	0.053	0.22625	0.368	0.48775	0.372085404747871	0.485012318798376	0.465896152425249	0.4754870581574	0.467184293471263	0.412493109574711	0.0948339481739783	0.118749179153981	0.108713520148181	0.0928098246537577	0.0347474981154234	0.0501666666666667	0.184333333333333	0.326166666666667	0.454	0.401260221287775	0.339333382436695
264	2.73137062592656e-14	4.50432622881757e-13	6.97039760949581e-15	1.69612068367565e-14	0.602150943509795	0.00179595292382234	0.00171601453106119	0.00167264440525797	3.42588582081211e-10	6.86879687814703e-10	5.6100323813287e-07	3.27544169462657e-12	7.00434417093337e-11	5.12042471656031e-11	8.5125996352282e-10	8.29659522314682e-10	69.6192077603409	80.2403379084571	99.1267992688227	99.3985632238182	0.271763954995549	19.1582253153611	29.7793554634773	9.87802432695662	39.4153766233812	38.0575623082223	25.0418172962927	87.2118754220976	0.0605	0.24	0.365	0.5025	0.434530470592023	0.472895688273066	0.460110600193117	0.476705249433325	0.468161580150098	0.419014914464063	0.0875834369002974	0.0198939242820124	0.0835517086129935	0.220646491623658	-0.0381013326643527	0.0461666666666667	0.187666666666667	0.305666666666667	0.4515	0.395599426041882	0.370876764561699
265	7.0744445419579e-15	4.9915115178269e-16	2.05013150325254e-14	5.52131328769361e-14	0.916116185729932	0.912794493554129	0.011567165757026	0.420733514330097	1.84917414332815e-11	3.60732592104656e-09	6.0407416393976e-07	1.17174614276197e-12	4.74349156131841e-10	9.76889617728512e-10	4.31267265468704e-09	1.10500943117764e-08	72.3971148932906	95.1840295298753	96.6753200942912	96.6864139119716	0.0110938176803757	1.50238438209635	24.289299018681	0.648265437516784	45.1242909838784	34.824887406583	24.8992022560396	89.6118748603728	0.0545	0.2315	0.38025	0.4985	0.421006671055012	0.481885588702506	0.378023819682765	0.482477164414745	0.472414724542678	0.410056916511898	0.0630700391057079	0.13171742385605	-0.0613820422954015	0.053936168329945	-0.0369047738447343	0.0508333333333333	0.1765	0.322833333333333	0.447666666666667	0.370937770578137	0.385095987148569
266	7.08584780315887e-14	5.62872493107949e-12	1.48587730164637e-11	2.42864969454678e-11	0.318229231065965	0.163127548108941	0.189700013949029	0.246483946084394	1.51487350458022e-10	4.50316128669355e-07	8.5065129883677e-09	1.58065967678874e-11	4.30691729996776e-10	2.29226642924033e-09	7.88585966944481e-09	2.52566935250791e-08	67.6570572257915	74.6248086963169	81.5059196884758	82.5021300466178	0.99621035814198	7.87732135030092	14.8450728208263	1.34312314114504	41.0095478934163	25.4657083261009	33.1557345785204	83.5155769175729	0.053	0.229	0.35575	0.5045	0.449371012050145	0.428895315483772	0.419306601860855	0.440821410563211	0.502056985112274	0.438373938540915	0.0466167077516608	0.111978413189968	-0.00656841403081763	0.162512267660793	0.00887847236965389	0.0478333333333333	0.176666666666667	0.307333333333333	0.445833333333333	0.403292568274535	0.456739249557843
267	2.18102590750482e-13	2.44810416943249e-12	5.02482239628405e-11	1.02812965800975e-10	0.513304601311186	0.761406618819742	0.247721424439037	0.0152518776249157	4.52787876776763e-09	3.51450664448231e-08	1.09234159607491e-08	2.35226794009746e-11	1.15498058979921e-10	7.89317616238867e-12	1.63760078645094e-09	9.12272103104547e-11	65.340861746161	76.4810345745573	78.6534377061544	79.08076241456	0.427324708405649	2.59972784000274	13.7399006683991	5.88713691517978	34.3824495240551	30.4004276760006	32.6695677075804	82.577607891627	0.058	0.2275	0.37175	0.50675	0.436441768613487	0.430531237876034	0.475666099336992	0.433259161460767	0.494261216353042	0.445096585300027	0.0308688889684091	0.00923053610094356	-0.014631090202655	0.0929437023184736	-0.0805245671192923	0.047	0.1795	0.318333333333333	0.4485	0.425190792244023	0.354943832541765
268	8.39051093426292e-10	4.41374700514737e-08	6.20424207555349e-07	1.28845836378023e-06	0.974431190246849	0.898664793822679	0.748880708398206	0.133650515766142	3.42946201791766e-08	7.55786681614879e-07	0.000103857717325652	1.00920923909314e-06	3.95657925016317e-07	1.77392930685149e-06	6.20261841071361e-06	1.86609417970548e-05	48.2450278531978	54.2207940416556	55.8410407194388	55.8420680012641	0.00102728182537248	1.62127395960852	7.5970401480663	2.24958182004184	30.4479462767631	24.4673793542697	15.0652503180427	56.469917932744	0.0535	0.21675	0.35875	0.484	0.427258168182844	0.424301032737869	0.411363377469367	0.483778501846814	0.407654507572792	0.392274893383047	0.0545891359955256	-0.0223626370681833	0.0746895856106074	0.0930166950849777	-0.000106112731174429	0.0468333333333333	0.172333333333333	0.311166666666667	0.4445	0.372243781466033	0.359382703675445
269	7.447333683679e-09	2.17483324268714e-10	5.287408983913e-09	1.73458850752871e-09	0.0297554365047613	0.317360018590741	0.00260809362060185	0.880479169568616	1.81204152035145e-06	0.000132851239371249	6.12314467051396e-07	2.72569617694658e-07	4.53448397204492e-07	1.70279561952071e-06	6.43556663238633e-06	1.63953624238231e-05	43.6882055253373	66.4114784649428	67.5752127547385	72.2985790850798	4.72336633034138	5.88710062013706	28.6103735597426	0.0226086740244682	22.7846830955805	14.6008977498641	24.8730827030031	59.8037899295835	0.05	0.2215	0.35875	0.5035	0.556846696816924	0.368426973582138	0.415916929928192	0.468447167093141	0.468042699717423	0.414721218977664	0.08772710376784	0.166646341364563	0.0506217561791934	0.0905405707897471	-0.0368453089363439	0.0493333333333333	0.1825	0.321833333333333	0.452666666666667	0.355318738597354	0.377298379469875
270	1.1546275211828e-09	3.4403980085077e-09	5.75825266103284e-09	1.26178793317976e-08	0.765205740305136	0.19663328481794	0.0470347710532721	0.0321011070949705	5.69901591208147e-05	1.18418889726385e-08	4.02284671222561e-06	7.95227719562187e-07	1.67810483603696e-09	7.0846956117558e-09	2.40631413468445e-08	8.12437847371931e-08	47.5798507462969	60.1195024482004	67.3691771094382	67.458370004817	0.089192895378801	7.33886755661661	19.8785192585201	4.59308917648195	16.2001315304497	32.5126552834445	21.2539302224413	57.0805786842793	0.06175	0.2145	0.3665	0.5035	0.412426043274784	0.463171428007507	0.355827891222639	0.494059537802551	0.460082559489749	0.414732709172583	0.136721721429616	0.0801439523900034	-0.0317288293005367	0.136566004206089	-0.021210282705131	0.0516666666666667	0.181833333333333	0.3115	0.4565	0.388877577209238	0.348751894850626
271	4.7679388099751e-09	7.25998700854828e-08	1.92095021313627e-07	3.13816722304605e-07	0.412610256117212	0.270264876462807	0.190566221942617	0.0117325018011637	6.19145552939785e-08	5.84651365660679e-05	1.61556125514459e-05	7.7449206307631e-07	2.11908201521805e-07	4.59679631155635e-07	1.1285469825622e-06	1.73659485531643e-06	44.6204893819813	53.0591475754627	58.7759802841174	59.4472471851768	0.671266901059425	6.38809960971412	14.8267578031955	6.3508507883048	29.3025376989444	16.1517302679731	18.5960361053476	57.1481788399015	0.059	0.23	0.36	0.49175	0.394672677399441	0.437215279918693	0.491456165866063	0.458223624483046	0.478161188107111	0.409741641073485	0.0511120492503079	0.302759716163181	-0.019171402012598	0.0832829194421513	-0.0132186441348829	0.0475	0.185333333333333	0.321166666666667	0.447833333333333	0.388396504033411	0.400407444134401
272	2.60831004647267e-07	1.52244307022397e-06	1.06638769390706e-05	1.76226336703296e-05	0.508907951330226	0.680334484867863	0.308946553448108	0.0302938553244409	0.000755934610132565	0.000133458842110024	6.33448081721844e-07	1.76641608974701e-07	4.06371277156279e-07	7.33744212285967e-07	1.42023972072712e-06	3.14859017711754e-06	36.2191661436955	45.8568814833197	48.5480829162989	48.984394786421	0.436311870122154	3.1275133031013	12.7652286427256	4.69253882294288	11.3464221262257	14.5922987856666	24.8076731262099	60.8979950655913	0.0615	0.22325	0.356	0.50025	0.403391957262847	0.450852297524662	0.471264741933441	0.44010787879213	0.4622350042917	0.388745520462322	0.046701587782679	0.132486035716346	-0.0185996137682891	0.0610265604655303	-0.0601863618545121	0.0513333333333333	0.195333333333333	0.319166666666667	0.4495	0.42704286342264	0.365754356539091
273	1.30195608269674e-08	1.04140107557209e-06	2.41158572945745e-07	4.0353147492405e-07	0.43844685984667	0.034195585028051	0.130683712866139	0.778896243653252	3.47560179503926e-08	2.5795695587459e-05	0.000685223362997855	5.12236179219683e-06	3.86649124209216e-07	1.2761002152919e-06	1.22006450255508e-06	2.0701571807729e-06	42.5191713271197	46.7661128184554	58.2093418203585	58.8096856754782	0.600343855119718	12.0435728570228	16.2905143483586	0.0788248904841566	30.4220211164193	17.7049316642115	11.5289057221453	52.2566444554705	0.05075	0.222	0.36425	0.48725	0.436469208471835	0.403346143507694	0.394754332536013	0.459746354143772	0.461907408611974	0.425759998420493	-0.0189328448407206	-0.00453031343681751	0.0745714849977045	0.169464103954024	-0.019691333461329	0.0495	0.177166666666667	0.3235	0.452666666666667	0.37392972360563	0.447559107370375
274	3.40948264228473e-15	4.82030101258324e-14	1.34899525612038e-12	3.46696335977626e-12	0.966453116809062	0.862317654390172	0.281596670144269	0.0231385181156518	1.79449576670238e-12	7.23747967274866e-07	2.20877023107455e-08	1.07922106480638e-11	1.10764495923037e-11	2.682976997398e-11	2.91246368896137e-11	7.9610810483164e-11	73.8968886873408	85.1752964820407	87.0771197201393	87.0788885263755	0.001768806236214	1.9035920443348	13.1819998390347	5.15807585597622	49.6966772090218	24.5508396750974	31.3017801213646	84.414234872734	0.05525	0.2325	0.36125	0.503	0.398646220107469	0.312862554872791	0.353601273318463	0.449540829055234	0.418016289105193	0.426316593791728	-0.02955789364408	-0.107597480337743	-0.089121720254399	-0.0028992345617465	-0.0418285121472124	0.0451666666666667	0.174833333333333	0.3135	0.446	0.396297779305708	0.446378479419223
275	1.50680938259941e-14	7.45494068244067e-13	5.62400636278544e-12	1.23583440446001e-11	0.567778306652056	0.419327421549045	0.277136299645591	0.0013712914413224	1.87379043571799e-09	3.40036593691413e-08	1.98617455426834e-09	1.8137914567362e-11	2.2298463476827e-11	8.98352275836299e-12	4.90757892328457e-10	3.98314003454539e-11	70.842704152863	79.1234786337591	83.768897460599	84.0953114891236	0.326414028524596	4.97183285536448	13.2526073362606	10.2440102139471	36.1007049798372	30.4644751470078	35.9872052418577	83.1911796250259	0.064	0.23475	0.37025	0.5145	0.412975595153667	0.398321901802447	0.42070666833374	0.426706916373986	0.434069347694584	0.450645408289014	0.0967553662917359	-0.0254763652816762	0.0835036551439507	-0.00226378976588647	-0.00910323189289624	0.049	0.185	0.316833333333333	0.453333333333333	0.415717236567016	0.39756334181838
276	1.17898286752308e-09	6.39501274225328e-08	7.15308653595326e-08	6.78916760579085e-08	0.15014156411283	0.0770209014176861	0.15039579235681	0.139668003838635	3.49398090412766e-08	4.43641392275276e-07	0.00113409264161131	6.68811011872567e-08	4.04215553975665e-07	1.04050869474766e-06	2.72386360521454e-06	5.44084855637487e-06	47.5363464773982	53.3556522353392	61.2225041894344	63.2933161930778	2.07081200364337	9.93766395773855	15.7569697156796	2.18161312342818	30.4117901059217	25.4945192426567	10.5947494934535	63.3307092891282	0.058	0.22725	0.36925	0.49	0.419892866549636	0.357641763628419	0.383038797422809	0.461066343662055	0.40680690583193	0.398626363613286	-0.0602745814511323	-0.0709530412997536	-0.00756528175281709	0.0899750222783225	-0.0128522043921374	0.0511666666666667	0.182	0.320333333333333	0.456833333333333	0.422600745921054	0.338634327925006
277	1.92305085437453e-10	5.27750686243235e-09	8.70162214683471e-08	1.67135555445025e-07	0.585001776207312	0.862723480889993	0.555065208294949	0.0124318370324071	2.7679877973363e-07	8.36448991431393e-08	3.2602255512132e-06	2.10068556960251e-07	7.749451879799e-09	3.84109321529354e-08	1.39663378037952e-07	4.75035685714701e-07	51.3098228928138	59.1366031130747	60.7389660227345	61.0371839609361	0.29821793820156	1.90058084786142	9.72736106812226	6.24821718085695	26.4051688178715	28.7197827279178	21.6569737395566	60.4614034672824	0.0565	0.22225	0.36175	0.485	0.465200316354862	0.410716659375535	0.450111654907253	0.443094559547618	0.469226489499298	0.431025510730104	0.0505873295869062	0.0497051206317963	0.127116802346027	0.0478833309644588	-0.0106708687080239	0.0453333333333333	0.180333333333333	0.310166666666667	0.437666666666667	0.430364165524397	0.392436026550272
278	4.48092692919164e-12	5.59878168631068e-10	2.91419413340476e-09	4.13377765026106e-09	0.277685586662318	0.313792133037654	0.435931899977299	0.515133754242328	1.30193775831634e-07	8.93617662602581e-10	6.21093707523298e-06	5.10672810668665e-09	2.1330777185735e-10	5.96263812471532e-10	1.27998045142951e-10	4.86971981959341e-10	59.1011493675178	64.2660998246793	69.0106317371392	70.1890139716779	1.17838223453873	5.92291414699866	11.0878646041601	0.423625010906107	27.8633332482586	37.5442653293594	20.4220703126211	69.6735708917829	0.0555	0.22975	0.3785	0.50625	0.438575931658168	0.412921751772849	0.507375090041161	0.467747784606159	0.453447216187448	0.410066930124891	0.0672936925722578	0.105660268796542	0.0810234560047118	0.105240838319546	0.0505051483626137	0.0525	0.186166666666667	0.319	0.460166666666667	0.453886004444575	0.37533786271036
279	2.76784680474012e-05	4.6396535104736e-05	0.000396237670021271	0.00061881686514734	0.562827744672739	0.90080311777546	0.305699780860027	0.558305023802866	0.00975830357329615	6.77493537713767e-06	0.00071084304199568	0.00388376858527174	1.0817158611832e-05	4.41940622290284e-05	4.61774745921821e-05	0.000104800452568618	26.2883148173933	37.4979762663788	38.7668315290575	39.1016632621177	0.334831733060128	1.60368699573883	12.8133484447244	0.342647470150041	6.67849401800049	20.2557550775709	11.460679474505	33.5921684367757	0.054	0.21525	0.36025	0.492	0.410049423024341	0.500672277639614	0.407632336921305	0.482593276862243	0.478709045663977	0.457662906499843	0.0881616039961433	0.0261434543364531	0.0610623164699682	0.0900231434995581	-0.00556152659596278	0.0513333333333333	0.194	0.316833333333333	0.4575	0.395765469013246	0.382176030224497
280	2.28082807456231e-20	5.87211750944232e-18	1.63834781436823e-16	3.97226203713442e-16	0.54430498057822	0.679491723340432	0.559913807126833	0.0573532868664772	6.34247951519006e-09	5.41110795079731e-12	1.36204853433262e-15	2.81687053638986e-15	9.60961268280775e-19	4.27668199505175e-18	6.32716971144651e-19	3.27300792499541e-18	98.284045451459	104.825207858958	107.59057574586	107.95819475616	0.367619010299677	3.1329868972025	9.67414930470113	3.61231337982372	33.7266806928274	47.5320825284325	63.8217017819388	103.503978955665	0.05625	0.22975	0.37825	0.52225	0.365285649772405	0.363810613112124	0.441830601766318	0.427695488181418	0.460201138840248	0.409276795515308	-0.0716399147391096	0.0509294140997079	-0.0343890642222672	0.0609075683501926	-0.037417944959906	0.0476666666666667	0.182	0.3115	0.440833333333333	0.427223329688668	0.390587726255902
281	3.95327418357978e-11	4.11665130723376e-12	1.41425127259968e-11	3.51656912393608e-11	0.939724587558412	0.277746410496855	0.00454169348671676	0.021665211171165	3.99166835264374e-09	1.66326369654371e-05	2.12272317606368e-07	7.7771078902549e-10	4.4451358691486e-08	9.75704638683631e-08	5.78569032570474e-07	6.53191662589821e-07	54.5932695296287	75.3228936987434	81.621237997424	81.6269557805281	0.00571778310404625	6.30406208178465	27.0336862508993	5.27247316051171	34.6277903412483	18.5405663225811	26.9180034391738	74.236129245442	0.05775	0.2355	0.36075	0.4965	0.399770909382154	0.404065032583234	0.475513797222144	0.471912220406249	0.443382541754687	0.461833124614789	-0.0205994221034059	0.152699348697399	0.0511004115878161	0.12741290309452	-0.0152111907648345	0.0473333333333333	0.186666666666667	0.319166666666667	0.443666666666667	0.43286753322677	0.462138336282434
282	2.30926461716796e-18	3.68758320070276e-16	2.3165310508518e-14	3.96698771116306e-14	0.305499288946229	0.900811328071442	0.659140111502027	0.00481171302360106	1.20135392475176e-10	5.37879363860921e-15	6.44057466187737e-08	5.7919349727768e-14	1.30422313405841e-15	8.32472094023105e-15	3.1835135052051e-14	1.35686014092998e-13	88.8513602688981	95.843605072936	96.3971904246791	97.4472242837364	1.05003385905729	1.60361921080039	8.5958640148383	7.94888056690525	41.4627996400704	61.1167728353012	29.2261006232784	96.5762251270892	0.061	0.22875	0.3765	0.50275	0.426093205347237	0.434690325596273	0.381856525264519	0.48466411217312	0.430749040670737	0.433804485091469	-0.014417653663464	0.0238167075814602	0.0316248582338307	0.0540839788729813	0.0414825775651779	0.048	0.176166666666667	0.301166666666667	0.447666666666667	0.388866412541044	0.40376506507197
283	1.78234260888983e-11	1.76670216391528e-10	2.54341824812444e-09	5.81727897007251e-09	0.893926382546484	0.780456243553332	0.286101735144673	0.00805794026098917	2.94758418744359e-07	4.62073493705933e-09	4.63589290547527e-06	1.50615673977464e-09	1.29904534018783e-09	2.63351899633426e-09	2.84509909453692e-08	3.38794823705811e-08	56.2440028038254	66.8818190628008	69.3377024999645	69.3554814189192	0.0177789189547184	2.47366235611844	13.1114786150938	7.02055162689885	26.2837497792516	34.3429400562836	20.9821218575235	72.6404027618777	0.05925	0.218	0.36875	0.4965	0.39028981319182	0.385055459302997	0.413393860979449	0.434989433616063	0.489795083477966	0.437157735613825	-0.0479043617009681	0.101140372917308	-0.0129659058383932	0.063322281738587	0.0387895687636343	0.0471666666666667	0.1765	0.312166666666667	0.449833333333333	0.373526373834287	0.43488755650563
284	1.00770231317688e-12	3.09947695278812e-13	2.41845508511428e-13	4.1136517047072e-13	0.314858537580844	0.0518308421802656	0.00166599262902702	0.782531010637773	2.22187861756706e-07	7.96709225159119e-10	5.09372274182397e-07	2.73924738452379e-12	4.61723692955745e-11	1.78348906124046e-12	7.49318372132383e-11	1.86400274262767e-11	62.1839072953153	81.0679000652599	91.0350690330379	92.045253971417	1.0101849383791	10.9773539061571	29.8613466761017	0.0761882581832651	26.8297718092581	37.7681761154545	25.2280024887314	87.6300199068577	0.05125	0.2235	0.37625	0.4985	0.415763148817609	0.452572881999146	0.319129987798682	0.483530104141909	0.507056260889388	0.454125912139285	0.00250515873828606	-0.0376437954201732	-0.0124180250230928	0.139414358369094	-0.0411873411254887	0.0525	0.181166666666667	0.316666666666667	0.447333333333333	0.387433025194195	0.396071410985237
285	5.01565860192861e-12	4.08048631957717e-12	1.13289132634352e-10	2.66452082218724e-10	0.794916130651663	0.917023358903215	0.0829838452418368	0.911939436953075	1.17247409032477e-07	9.21606424605067e-09	2.77666429608351e-07	1.42856835252953e-08	3.21036418062446e-10	1.55858878081636e-09	3.92196523873204e-09	1.43410276677102e-08	58.8680347027184	75.3425729440423	76.7404471908449	76.8080119004007	0.0675647095558816	1.46543895635841	17.9399771976823	0.0122307172841829	28.0660051966697	32.9999626504959	26.3991236677266	67.153124533361	0.052	0.22775	0.369	0.498	0.483297483585794	0.413317156501338	0.502006660932507	0.464198997057603	0.499243846228293	0.433160323821265	0.0692110463475605	0.126884920352695	-0.0125239917031374	0.0299656918681952	-0.0771596916486319	0.0515	0.184166666666667	0.3135	0.445666666666667	0.385133294496914	0.401303673745824
286	2.33037221679584e-13	2.1873781263341e-10	1.50358709574171e-11	3.20726756164442e-12	0.0161834672910567	0.000859919142889989	0.0239372439828185	0.985166241776214	6.59057420891394e-10	6.53082078780757e-06	1.06837852110189e-08	9.53259268281461e-11	1.78675940307964e-09	6.11024482507252e-09	9.42409046417096e-09	3.17847530083775e-08	65.2043376348593	66.3984563820195	81.4782602579216	87.2610899218416	5.78282966391998	20.8626335398221	22.0567522869824	0.000345678453413711	38.1382404889409	20.3259674731016	32.7126824786628	79.2606913339672	0.05075	0.22925	0.36325	0.50075	0.37365104190082	0.31147458464472	0.447440113383575	0.422833775350422	0.445183817686299	0.414127226489203	-0.0651162661152875	0.0215286005608772	0.126866689032906	0.181780255739374	-0.0127263698969192	0.0508333333333333	0.178666666666667	0.319666666666667	0.4425	0.365286432392658	0.373502080865372
287	1.84497818175242e-12	4.66855044508263e-12	2.65953665476742e-10	3.86697223618923e-10	0.274877890695733	0.972115864214179	0.183384377541335	0.0157655139547634	3.782014155701e-12	6.1947718203911e-06	0.000281590425024863	8.77268603047507e-10	3.5895685492887e-11	8.08745404954271e-11	2.57378644928301e-10	2.1281633745574e-10	60.9350184488794	75.042249085338	74.7234295774615	75.915671049399	1.19224147193745	0.873421964060981	14.9806526005195	5.82884020941947	48.2343669183992	20.4270578538853	13.1890445529807	73.9458256020734	0.06125	0.23475	0.3625	0.491	0.471979499112515	0.500599522944337	0.478788139284234	0.452075211289625	0.445536077584515	0.4485575606794	0.122910349098846	0.0265925892529703	0.164418318986401	0.109488111989407	-0.0238375194118269	0.05	0.177666666666667	0.318833333333333	0.454	0.343332474615648	0.402981930851133
288	3.22748388754912e-18	4.45404520502613e-19	3.2678695091908e-17	8.52621432668374e-17	0.626474700775051	0.958320635844087	0.016168701036125	0.146469754636926	8.92126868808183e-11	1.45737191270705e-10	6.37236793173736e-13	2.48561201266185e-16	1.08329544608337e-15	1.28204782234182e-16	5.04985671928249e-15	2.3718685574438e-15	88.1666832712363	110.388935203679	111.203389723902	111.440261456177	0.236871732275176	1.05132625249826	23.2735781849406	2.10863669009268	42.0446554398823	41.0851801573499	51.7287223883795	109.020584389667	0.05275	0.2225	0.36125	0.51025	0.390438861407835	0.554823798557404	0.467761736666099	0.461730586336935	0.518203455513833	0.489881820759116	0.183524704132165	0.116496063576665	0.0314844319234347	0.135730746215594	-0.037279542292677	0.0463333333333333	0.170166666666667	0.299833333333333	0.437	0.406139055547372	0.393790353578064
289	9.58853165370054e-10	4.27912200054437e-07	3.3141641026795e-09	4.08834417628774e-09	0.218423278595036	0.00070076266499128	0.0225140255093475	0.909858872248059	1.19020627778387e-06	1.67870894621692e-06	1.07692466546381e-06	4.32386953804898e-07	4.92293447186404e-08	2.20868288560418e-07	6.97550144516658e-07	2.27149103230481e-06	47.9669974415374	48.8831191912614	68.701242473704	70.2159426570797	1.51470018337568	21.3328234658184	22.2489452155423	0.0128179879875461	23.5929850200755	22.9315826014899	23.7854679993579	58.634252268882	0.0495	0.217	0.366	0.495	0.438828790701659	0.37068439849159	0.329947693486843	0.453047527891407	0.418261389255379	0.427851756239332	0.186425888784756	0.045735589716853	-0.00735276245284439	0.0769750032062992	0.14368994409605	0.049	0.177666666666667	0.319666666666667	0.445333333333333	0.367156749453891	0.41504539116334
290	2.54885103932576e-13	1.65485799259497e-13	3.89560382635374e-12	7.49344128060553e-12	0.420067786832883	0.728237776930508	0.0419997862272753	0.125318990607034	3.34585522025443e-11	1.57798638052355e-07	1.50657314774447e-07	4.21344519137258e-14	9.02966595849953e-10	6.38588068581225e-11	1.74748902598043e-08	4.67447662023466e-10	65.019603004599	82.4552025814919	84.6216607267997	85.2717863016951	0.650125574895355	2.8165837202032	20.2521832970961	2.34955233757864	43.9633322325371	27.491350596747	27.5809236255391	97.3085853127174	0.05525	0.2405	0.362	0.5	0.445922585281591	0.432598827915155	0.357479510844641	0.463955637691184	0.465687720378773	0.488940063772473	0.0635790952250402	0.00294940313799236	-0.022592483514903	0.114948161568715	-0.0592967772641753	0.0483333333333333	0.185333333333333	0.3115	0.4465	0.365088344365481	0.419018506352351
291	1.37846920764502e-12	1.34978841239769e-10	4.47347237991353e-10	6.225565137591e-10	0.25748783812797	0.20053346081082	0.278258581543409	0.305313860453359	1.22297792959822e-09	0.000527049984795439	1.16113476659835e-09	5.62840849257593e-09	4.96839290814161e-09	1.18640540471328e-08	4.13682768531514e-08	1.07456708174189e-07	61.5370469479967	67.4903291424998	73.4895997961576	74.7718135098185	1.28221371366089	7.28148436731863	13.2347665618217	1.05083933155493	36.9323821300532	12.0174416082373	37.0335595713859	69.436101245371	0.055	0.23425	0.35375	0.49575	0.442013272761293	0.388080154303257	0.432097609067966	0.445133545426929	0.460288667090253	0.446418502987226	-0.00444838933011145	0.082899515779275	0.110167163694355	0.108962559029457	-0.0331594889925064	0.0503333333333333	0.184	0.320333333333333	0.433833333333333	0.427834090283094	0.439714300678519
292	3.08115942157841e-10	4.33249707272664e-09	8.27605414575773e-08	5.74378823559885e-08	0.091535302858925	0.532301991437379	0.269215511287712	0.0932467755968317	4.587576320482e-07	1.09328822725233e-06	6.26923132428881e-07	4.15321755620313e-08	1.70686684176938e-08	5.77693919592938e-08	2.75549963704877e-08	5.28266057237631e-08	50.3299326417036	59.5901525067602	60.862774289184	63.7099378189014	2.84716352971736	4.11978531214118	13.3800051771977	2.81740966339112	25.4298783418635	23.7564421957359	24.8276317329073	64.5160007011304	0.057	0.2245	0.36925	0.49675	0.38354400296076	0.415891616598353	0.381225489956819	0.48094382819228	0.433524386351805	0.379798653183087	0.0022596168038955	-0.0137489533398245	-0.0170784934646653	0.0727626902484328	0.120911206757088	0.0493333333333333	0.183166666666667	0.322	0.446	0.400287887961513	0.407035303330147
293	8.76244046265464e-08	6.52271824272332e-08	7.9713566872997e-07	1.37875240736368e-06	0.498175667247425	0.797684332772486	0.103514801566966	0.0407857300005435	3.28326074415081e-07	2.1939653614373e-05	0.000561514571661832	3.15372123821652e-06	2.14715127139283e-06	8.86353010799879e-06	8.29945573003902e-06	2.27182150963413e-05	38.5175906446748	53.3094554979762	55.2088208521527	55.6676414872927	0.45882063514	2.35818598931655	17.1500508426179	4.18489537857431	26.0754866368625	18.0130435792271	11.8994189567093	53.52441400127	0.05675	0.2245	0.36375	0.496	0.448976476415449	0.439189233888649	0.388167374975077	0.48018002743566	0.471919236551883	0.443628910262477	0.0359879886374215	-0.0181572805565315	0.0505262105058714	0.126007128108031	-0.0335147243824668	0.0475	0.182666666666667	0.322666666666667	0.460833333333333	0.360350383459132	0.424978127041248
294	1.39488744019635e-10	8.68830180459958e-09	2.87452306521255e-09	6.30123851767943e-09	0.732735879324979	0.0480782005297679	0.10256902551263	0.826191754693561	1.42690740114479e-10	0.000172294987405028	0.000424129395750725	1.40868570675603e-09	7.17517208744871e-10	2.56115536764148e-09	4.79814824062391e-09	6.34780546922573e-09	51.9768921130817	57.9884074548245	69.0435882591628	69.1602026379987	0.116614378835948	11.1717951831743	17.183310524917	0.0482190494512906	41.1264700972479	14.1114154415391	12.4227756649016	72.8022432409221	0.052	0.2355	0.36	0.49225	0.421438585205525	0.278850685690798	0.488709244382223	0.416126493451844	0.445937343930217	0.429671629343609	-0.00861724235236618	0.102458163417042	-0.067156714575021	0.106167238327182	-0.0260830191380384	0.053	0.1825	0.323666666666667	0.456333333333333	0.419152670173405	0.363014250042161
295	4.34692136221323e-09	1.36062335087383e-08	2.78812043923439e-07	2.71135315539941e-07	0.16046027537274	0.720838468497599	0.182337778061309	0.188018488434659	0.000569323328335005	1.38835286702949e-07	2.18163102960514e-07	7.37211242500109e-09	1.77995111972053e-09	1.74687049941998e-10	1.99199332029159e-08	6.97965299590934e-10	44.8136512989659	56.9524476393417	57.8472458579054	59.8171289146994	1.96988305679406	2.86468127535773	15.0034776157336	1.7330764061644	11.8736954950327	27.7390013200111	26.8651000284044	68.7763120555342	0.06075	0.22075	0.3605	0.5055	0.419087014483896	0.440168010645014	0.533973845220315	0.451025873557441	0.505305457855869	0.45026105140884	0.100632728232259	0.109956317826185	0.159587259280353	0.0521265527767575	-0.0281434668376472	0.0545	0.192333333333333	0.309833333333333	0.452666666666667	0.382826397266486	0.423964479383092
296	9.52299716394133e-09	5.19317083958022e-09	2.75910729615394e-08	6.09305741946938e-08	0.967975482093784	0.494833067348851	0.0402817911157737	0.0732311455123225	2.52108293434275e-05	1.88833820727825e-07	5.393468807469e-06	2.28146356951393e-07	1.36898971269997e-08	6.21542650907092e-09	1.12826409434579e-07	6.01612945139948e-08	43.173855040317	59.1736518033213	63.5613167047777	63.562928531639	0.00161182686133543	4.38927672831778	20.3890734913221	3.20906890519927	17.7485596581737	27.1441697260434	20.6922203731428	60.2531660162285	0.05825	0.2285	0.36375	0.4945	0.443694267348304	0.48059313604346	0.380218706893964	0.485840497273689	0.413456732297666	0.441196350966826	0.190493056817234	0.0408065881164081	-0.0296858765524185	0.0851853713771114	-0.0123493872553886	0.05	0.1935	0.3135	0.448166666666667	0.495750857740393	0.427033644701344
297	6.76729650546467e-10	1.53770455865868e-07	2.57019229405493e-06	4.73508806277087e-06	0.629930184942576	0.94834915606003	0.97616943060986	0.0526289548302052	9.71784392542606e-07	7.57098212023811e-09	0.000233894868747645	3.45877163241015e-06	1.3378878278892e-08	5.60863852631096e-08	1.15818079263657e-07	2.10021746807796e-07	48.6927707778596	51.2994285343811	52.230575730202	52.4627311738222	0.232155443620286	1.1633026394411	3.7699603959627	3.75566189669735	23.9832303456369	33.3823016297283	13.5370892128976	53.283757538944	0.06075	0.22775	0.36325	0.495	0.493775106116704	0.437710893637065	0.380689122202449	0.436264138661827	0.41311634108286	0.423521180101964	0.0857247926390261	-0.0360888035428129	0.0915711318053847	0.0586963953014207	-0.0209703851422032	0.0516666666666667	0.187333333333333	0.307666666666667	0.4575	0.507781910941763	0.366334844693516
298	1.15850656664017e-05	3.80715300165631e-05	0.000136840962148458	0.00023974803564002	0.756893273953291	0.574815388578299	0.252419531987416	0.47990367676101	0.000435809294351169	2.96365450780934e-05	0.000268591201455171	2.67165495808677e-05	1.6317881203544e-05	6.37981513933843e-05	2.1980904011184e-06	3.92046171047756e-06	28.1582073064856	37.9921353211612	41.7217240493046	41.8175533187823	0.0958292694776901	3.82541799762112	13.6593460122967	0.499082192239712	12.3720480371758	17.4409913219279	13.2776343583428	47.8670848777427	0.0525	0.2145	0.35725	0.48275	0.357400384458737	0.496211539934306	0.364785095674635	0.486834162212136	0.45469873803035	0.442584183699032	-0.0246237312930269	-0.0475969474394891	0.02721797710987	0.149201362247242	-0.0673527780891337	0.0493333333333333	0.185833333333333	0.317	0.445666666666667	0.356828722737721	0.406430057494569
299	8.71635991701071e-11	5.98730462705394e-10	1.4232851450647e-08	3.09012379424889e-08	0.786408897204936	0.950913535504883	0.341817908279409	0.00161874296097791	1.30428862669168e-08	7.07319680402898e-06	3.30841273915065e-06	2.98576716599487e-08	1.63370541967998e-08	6.33354166892641e-08	3.03577141864651e-07	7.65824010727425e-07	52.9531357542583	64.1135280726958	65.1755999171583	65.2490283282386	0.0734284110803856	1.13550025554287	12.2958925739804	9.93830771142802	32.324934413833	20.173337845843	21.6288306465613	65.3340769074469	0.06225	0.2365	0.3715	0.50475	0.342490853805112	0.367404682669765	0.383713660167436	0.438260818498053	0.483455339486489	0.425227466541321	-0.0248176877645781	-0.0327559656790226	-0.0511815848978233	0.116850057807618	-0.0391960433487705	0.0476666666666667	0.189166666666667	0.327833333333333	0.457333333333333	0.396287149464452	0.406985680349501
300	2.99898082541587e-11	2.52362321876123e-10	5.13838351174041e-10	1.1652564376673e-09	0.751117013637032	0.207159145334573	0.0794063207905885	0.0899501298118857	8.60234046486447e-07	3.3601314279337e-09	6.72390391173064e-07	4.82929240057713e-09	3.08517008449089e-10	1.34251128663344e-09	3.33575952117446e-09	1.22578181408094e-08	55.1659495392887	66.0746077668882	73.1601769857225	73.2607717869032	0.100594801180705	7.18616402001498	18.0948222476145	2.87526566407359	24.2180251638874	34.9630997777094	24.6926808957614	69.8098673683753	0.06225	0.231	0.3795	0.5075	0.430748469057137	0.449866060784658	0.469944105924107	0.49419300977713	0.452828116633716	0.442225589185708	0.0973652484989578	-0.0122650431422371	0.0865814375967722	0.105716573433059	-0.0154980629545246	0.0541666666666667	0.190166666666667	0.322	0.456833333333333	0.392087623451438	0.346499082757359
301	2.51969194973929e-10	6.54356067985692e-10	1.08691228661298e-08	2.271704719401e-08	0.672156120733436	0.835367281327106	0.170829336835009	0.481936611520579	1.1309257303203e-08	4.03711922276274e-07	4.27915364262e-05	1.63452904841343e-07	1.81059771557724e-07	8.21654571682319e-07	4.4355231519432e-07	1.46626310496126e-06	50.7481932356168	63.9114265807948	65.8307472480374	66.0098376291353	0.179090381097922	2.09841104834049	15.2616443935185	0.494477843634741	32.6020985552568	25.6765068851	16.7433697794677	61.0932229494592	0.053	0.232	0.36425	0.4895	0.520921462829237	0.406419850654964	0.408650328836184	0.496588940549464	0.42162838450947	0.38290272928888	0.181116783655377	0.116910756045041	0.00502855390024531	0.0779814197348657	0.0259360838199129	0.0498333333333333	0.184833333333333	0.315333333333333	0.447833333333333	0.437913570570589	0.29660048752106
302	1	1	1	1	0.693860345956354	0.82819303052166	0.493841924030827	0.0267704184747235	3.14832991671079e-08	8.09140184040901e-09	1.48343834889171e-05	1.07498909030339e-08	2.31057107854826e-09	4.41610356753868e-09	3.9327511017514e-08	5.96632677600765e-08	-Inf	-Inf	-Inf	-Inf	0.154938055260573	2.1488219434832	10.4109749663403	4.90555687804408	30.6138824133686	33.2530194581414	18.7587156924255	67.8518724091695	0.057	0.2265	0.36175	0.505	0.478354159728509	0.422751921079853	0.494929509381825	0.448352402448096	0.438088562371568	0.434566756722775	0.242544833645818	0.125814715725588	0.0398789233171593	0.0737679082604938	0.999958992306093	0.047	0.181166666666667	0.306333333333333	0.460833333333333	0.385029657275103	0.34054155543699
303	1.92536725505964e-12	7.49532150412106e-11	3.55161265954509e-10	7.39012465964318e-10	0.570718809263872	0.35344568380764	0.261172333642122	7.92046942769929e-05	8.75181253907893e-10	2.98820851175327e-07	4.03342115985467e-05	8.23320825699129e-10	2.803692953052e-10	1.48900154329098e-09	4.23898869256662e-09	1.56361570865786e-08	60.8469182074405	68.8178339614824	74.0375859686028	74.3590672446371	0.321481276034319	5.54123328315472	13.5121490371967	15.577181767233	37.584928033717	26.257314695029	16.8555968298624	74.0988090569709	0.06425	0.2285	0.3655	0.495	0.414953384635049	0.448091317465571	0.414420321671517	0.425781988722573	0.484354454095639	0.423006723110135	-0.0130329541150933	0.0572531053562687	0.0585361248877281	0.0878283402961196	-0.021830830345619	0.046	0.178333333333333	0.316	0.453166666666667	0.409106675057548	0.348466147604166
304	4.70999705082992e-12	2.09594096437674e-10	7.9904794757382e-09	1.50979934682426e-08	0.506964606238576	0.991298787402038	0.711602072439282	0.928975134845352	8.35685490390827e-10	1.01683903403822e-07	1.60298304173522e-05	1.12995749851696e-09	4.51031370778116e-09	1.25818829339212e-08	5.99000095628589e-08	1.15222713302668e-07	58.9980573405628	66.4951266196804	66.5767163415439	67.0170434708416	0.440327129297657	0.521916851161222	8.01898613027879	0.00794493320972833	37.6750046359102	28.341660635755	18.6109365996435	73.3350647558256	0.05575	0.226	0.364	0.48875	0.501763682825767	0.414776172498432	0.438632773225887	0.474730700009188	0.463389225874563	0.437119070604391	0.112938331010968	0.145288112347858	0.0633259683661615	0.0721558793702207	-0.00445448363019841	0.0553333333333333	0.176	0.312666666666667	0.444833333333333	0.38954849076878	0.460993464431243
305	1.32539894812717e-10	7.5267875289136e-11	9.08268269136705e-10	2.02268923367587e-09	0.725695860927629	0.681821653693576	0.0475376104965345	0.00149285482401937	3.4739329008692e-08	2.7326533177592e-05	8.25119560387224e-07	1.24636031321228e-09	4.60176094666306e-08	1.5980091156418e-07	4.40369397962111e-07	7.65672906383803e-07	52.0830210710192	68.8083912760412	71.8031467215988	71.9262471421389	0.12310042054014	3.11785586609767	19.8432260711197	10.0874137523451	30.4229528144806	17.5952828978407	24.2982975737668	73.0982120978779	0.058	0.22925	0.36275	0.50475	0.451934778390498	0.370955736933212	0.556140971926427	0.467791508830058	0.464933086128199	0.412756652861522	0.192488645982054	0.163900893232003	0.0512301133616223	0.112729850828722	-0.000926561053535963	0.0438333333333333	0.183833333333333	0.322166666666667	0.4545	0.366415883821214	0.411000447575513
306	6.81429655506936e-14	5.13773482203309e-18	2.87804265117948e-16	2.99377394317041e-17	0.0062520650219653	0.122230587644357	3.1512528307325e-06	0.252758286422053	4.05139442790029e-07	4.58258289628193e-11	3.50964440784936e-08	1.00644253576485e-13	1.2274794470741e-12	6.67577792848796e-14	3.09204554923967e-11	5.31962886722878e-13	67.7375195091008	105.113987579382	106.324548846482	113.800726723581	7.47617787709896	8.68673914419924	46.0632072144799	1.30799338005454	25.6696952043003	43.3477696083064	30.4031132430737	95.3024972965042	0.05625	0.2265	0.36925	0.49025	0.47135891416864	0.471527830324818	0.494317606667299	0.489026900900494	0.53663633079134	0.492613251713788	0.0756851845872355	0.122272963846279	0.105741574486476	0.0834000051710596	0.0178047385020684	0.051	0.184833333333333	0.305833333333333	0.434166666666667	0.378628208715669	0.31736343043367
307	5.41018079740119e-10	9.97641261660422e-10	1.95080348679668e-08	4.33655151841094e-08	0.975406835736336	0.917875573078109	0.171333713541918	0.734033980164837	2.22461707832699e-08	1.05209484899053e-06	9.52194150798477e-05	1.92869356156439e-09	3.02412550242759e-07	6.4383962503348e-07	9.14910176657758e-07	8.97142156207323e-07	49.158707917275	62.950841680431	64.4077987500932	64.4087491059763	0.000950355883105658	1.45790742554527	15.2500411887013	0.11543982872081	31.2879011732875	23.8303671189587	15.2292052095781	72.0415936671116	0.05	0.21975	0.3645	0.49075	0.519374154025757	0.378446627312924	0.312729016260951	0.459371114560205	0.463832491044462	0.411439005991304	0.0391648101280863	0.0275712351702943	-0.0262593136985355	0.0862481019640542	-0.0158107744087804	0.0485	0.1745	0.317333333333333	0.451	0.346434360826393	0.375808102314425
308	1.78899863153122e-11	4.78763811388719e-10	6.49073495922834e-09	8.72545581001347e-09	0.257189467854682	0.587163676902014	0.354151237730407	0.0383852969236083	1.26013634963591e-09	5.76637369565127e-08	2.98588346109087e-05	3.315162551976e-10	1.25087021047077e-08	4.49396802428918e-08	2.06614597549176e-07	2.3366732179616e-07	56.2362827566831	64.6218313697827	67.0797566546462	68.3635794041475	1.28382274950127	3.74174803436472	12.1272966474644	4.28786684258193	36.8740252854113	29.4403740363177	17.426786821281	76.2847956084492	0.0585	0.23275	0.37175	0.4885	0.426296668303508	0.476227098921398	0.381751197126334	0.492220802532163	0.443505692291137	0.450426546139552	0.00331884584871436	-0.0228084409452452	0.0295316064835246	0.102585691620224	-0.0499912864074964	0.049	0.182666666666667	0.319166666666667	0.446	0.404900670805797	0.395505189263924
309	2.57585681573543e-13	7.22009422979616e-12	6.95987058025478e-11	4.95239739674664e-11	0.0870494143983999	0.240126417674907	0.148020639523938	0.266912712663489	8.24092638312161e-11	6.42469985644831e-06	2.07761490898236e-08	1.66220376504525e-11	2.16321320117311e-09	6.46257068231166e-09	7.18322431958168e-09	2.55682177965864e-08	64.9978754289841	74.0686914915859	77.8878327428465	80.8159414573238	2.92810871447728	6.74724996573786	15.8180660283397	1.23254476218062	42.1997806002873	20.3573155134254	31.4206312597071	83.3969936469673	0.054	0.23475	0.3595	0.515	0.443408178506985	0.371156507161764	0.551352106918631	0.416380943060059	0.486201427075661	0.433637194846972	-0.00221444582081512	0.249070079451416	-0.0147687785460502	-0.00311752097673842	-0.0270179967437892	0.049	0.181166666666667	0.316	0.457833333333333	0.410144781924325	0.408238071710298
310	2.17711594586103e-11	1.74428366493044e-09	3.95332306055165e-08	3.93416518763113e-08	0.160458778661473	0.703803461559466	0.638419815657993	0.0917607332053406	3.01181256273604e-08	1.98396691091353e-08	2.93963747711328e-06	3.43073872493465e-08	2.78151128834014e-09	1.43193123902739e-08	4.35374006979981e-08	1.42276662641343e-07	55.8295762949638	61.6752387149827	62.6805803522439	64.650477508585	1.96989715634118	2.97523879360233	8.82090121362126	2.84321002723482	30.699895580643	31.5101869525261	21.8555588873987	64.9900102070543	0.05775	0.23525	0.36875	0.48975	0.43958591149046	0.465088641796979	0.304318434979938	0.45455887123596	0.445995778670796	0.407405112551612	0.0536455063947971	0.0332626413086761	-0.0364900097479317	0.0960492930363533	0.0523849973726563	0.05	0.189166666666667	0.3145	0.442166666666667	0.445014381159039	0.377585602785851
311	4.08027563787836e-13	4.05707626886649e-11	1.05870744488409e-10	2.3572527366468e-10	0.653897185213409	0.228072800031332	0.289956779573938	0.182031895024848	5.03027793041585e-14	1.90516079875746e-05	0.00643220675519055	2.61325690529782e-10	1.35224726208707e-12	6.32962625120449e-12	1.19933413474919e-11	3.08939826894047e-11	64.0493947012001	70.1996830632197	76.9001187073154	77.1011406991747	0.201021991859307	6.90145763595501	13.0517459979746	1.78095668400783	56.7179306224843	18.2818262519595	7.42504916896905	76.8545021351942	0.0575	0.24075	0.362	0.48225	0.490358594778027	0.420733392254189	0.345006209162147	0.418928784220852	0.446434145183766	0.399765137790675	-0.0335128107564485	0.0261004404155717	0.0458100731173586	0.099506911614469	-0.036428962689167	0.0513333333333333	0.1785	0.320666666666667	0.4545	0.411118550353991	0.459943108037093
312	1.00497067450029e-13	1.3721725700644e-12	1.23632187021668e-11	3.08727635722218e-11	0.995953197430305	0.525749304915259	0.182607819687014	0.180123631864707	6.6362485226276e-09	6.37597994962585e-11	5.55604675889737e-07	1.723989471239e-09	6.54821711174813e-12	3.42463819810293e-11	1.29914978053531e-10	4.87579016528651e-10	66.9373989975211	77.7688153113413	81.9349516461371	81.9349773706781	2.57245410466567e-05	4.16616205933678	14.997578373157	1.79660371672435	33.638605274642	42.7016097032338	25.0604624510997	72.3134226721726	0.057	0.2255	0.374	0.499	0.428037339446093	0.474524188234129	0.422210496272644	0.475782602291807	0.479963972128015	0.435619126660158	-0.00107652661200775	-0.00706012825608702	0.000140806347215615	0.0796566551805522	-0.0817042694057677	0.0508333333333333	0.178166666666667	0.310833333333333	0.448	0.425515059932971	0.457658863599937
313	2.02157138083554e-07	3.46666504186094e-07	2.08353333727418e-06	1.82800319272342e-06	0.140551560378596	0.351648504346183	0.0774318598534866	0.021268570290681	3.8268866028336e-06	6.12634371726627e-06	0.000959959094015634	6.41924376649206e-06	1.00124132987162e-05	4.84040716959125e-06	2.15748559776672e-05	1.6970255612607e-05	36.7567569259554	49.3818794609178	52.7677787373177	54.9396888523188	2.17191011500108	5.55780939140095	18.1829319263634	5.30465017987854	21.3496597901085	20.4483159993688	10.9032456944115	51.6636816631957	0.0565	0.227	0.3565	0.4965	0.416133223447617	0.443051919527404	0.499096304962811	0.445502688756059	0.516589244503753	0.431746406077049	0.128060716827134	0.0883643823974732	0.0637936532725389	0.16116640231047	0.082300202911885	0.0461666666666667	0.188833333333333	0.313	0.462833333333333	0.376935494477626	0.374670934680349
314	4.91064768622426e-08	2.14448289761465e-09	5.81171431499109e-10	1.33149371961434e-09	0.789470850222748	0.038593175048538	0.000487643559102248	0.618117139194362	0.000225768094111602	1.12714995644473e-08	0.000923643214796368	1.42287534601161e-07	5.42395343161229e-08	5.498347010601e-08	3.05904249854345e-07	3.71247930004101e-08	39.7349324087991	61.2027320506386	72.8672232756435	72.9385111041411	0.0712878284975886	11.7357790535025	33.203578695342	0.248522808618418	13.6034677795633	32.6085983791654	10.9746976913048	61.4417329617288	0.05275	0.21875	0.3645	0.48875	0.338767137896613	0.358649604418379	0.425252898162826	0.503653563289319	0.474662093147888	0.425812011672721	0.0133660622326716	0.0941908693319597	0.0473849385185067	0.197020572756907	0.340045537235352	0.0505	0.1885	0.3095	0.455	0.406225234515778	0.397784503790472
315	1.56952590292419e-14	1.01981324199153e-12	9.5470216191363e-12	1.36167205839519e-11	0.248903720692747	0.364694219736768	0.286317261609583	0.0517669599928417	7.05687145825723e-08	7.17357747484927e-09	2.18996153623954e-11	9.59763735792177e-10	1.84343674328603e-13	1.07869504168767e-12	1.10795840486792e-12	4.75156543471834e-12	70.7588419145395	78.4280840564825	82.5375198279144	83.8669662671018	1.32944643918745	5.43888221061934	13.1081243525623	3.78328418017009	29.0490495554859	33.4871662977166	44.7930722321053	73.7290832845771	0.057	0.23575	0.37375	0.5075	0.351502781604117	0.502748227953209	0.394437464070434	0.434410785483564	0.487532035608314	0.414634245110364	0.0363604994671516	0.128869450511459	0.00848438941283244	0.120918105321616	-0.00997760427236732	0.0481666666666667	0.190833333333333	0.317666666666667	0.439333333333333	0.444084976995322	0.47260073493739
316	3.52344806953888e-09	1.04412047543437e-07	1.08337362386044e-06	2.07797528091173e-06	0.67516269297264	0.791523128753854	0.589101195869699	0.0510547851663211	4.57064212995869e-06	2.67878264613259e-07	7.09728690221127e-06	2.32441309280949e-07	2.84970935117976e-08	1.27660113649425e-07	2.98981798110013e-07	9.5295922781169e-07	45.2523624659952	52.2083315926793	54.4323802129002	54.6080024948387	0.175622281938558	2.39967090215941	9.35564002884348	3.8064751539323	21.0092797222405	26.4684456248797	20.1668341429868	60.2060962610368	0.05775	0.23025	0.3695	0.49575	0.35887444254924	0.478184246258171	0.519226296152946	0.431694216035515	0.448787919150745	0.390840072537863	0.0290077275107254	0.122136824536699	0.204893661999528	-0.0070091386758358	0.0145457947614106	0.0488333333333333	0.192166666666667	0.319666666666667	0.45	0.404296993593037	0.413049718656757
317	1.32475216419661e-08	7.28938761031335e-10	1.77437669949519e-09	3.6145516501974e-09	0.575073429645811	0.232025083753423	0.0031997660960327	0.529916819384122	4.3680064882065e-07	4.08477231771644e-06	3.57971153318589e-05	2.41078697115067e-07	1.13056266703996e-06	7.29751537678141e-07	4.19248578073349e-06	4.73137518319467e-06	42.4828225434612	63.6657651525747	70.2016536904412	70.5159208246187	0.314267134177499	6.85015567204391	28.0330982811574	0.394551060575395	25.5245011773441	21.2246496788084	17.0821535372597	60.1139874550103	0.053	0.2235	0.368	0.48925	0.447198136525233	0.485012318798376	0.307358746051709	0.506205143304791	0.480942089738586	0.433374754125126	0.0382469822632425	-0.0418378846826378	0.0672342111862217	0.164948618857292	-0.0455462693669299	0.0501666666666667	0.182166666666667	0.323333333333333	0.447166666666667	0.394723284859942	0.430455742903992
318	1.07654831134512e-10	1.5299888083219e-09	1.87482533518198e-08	1.98966736537383e-08	0.17584800874642	0.498532622094946	0.242989335771219	0.871799939326644	2.0759969042916e-08	2.03602344891065e-05	5.94378711984225e-07	4.41944810291965e-08	1.07028711686032e-07	4.23985996598895e-07	1.6291508311046e-06	4.09067213540083e-06	52.5148333408579	61.9748417481751	64.5046500479802	66.3370188645567	1.83236881657649	4.36217711638164	13.8221855236989	0.0260411187045975	31.422143949947	18.1552966870495	24.9303955870819	64.3617214384412	0.05525	0.22875	0.3555	0.4935	0.466090353942384	0.459404455772731	0.437175983467551	0.435303121555155	0.445473974992622	0.466837133642138	0.12139974967793	0.0287689429945307	0.188344820507903	0.0517523836210924	0.117973941717659	0.0545	0.182666666666667	0.3145	0.442666666666667	0.405091551455887	0.353140459414753
319	1.76478499668746e-10	5.05683314129423e-09	5.30863125501569e-08	7.86603031719139e-08	0.324868186984817	0.594685754060476	0.407357303216585	0.035819614212941	1.274179117767e-08	2.46308877178695e-07	3.29893334224146e-05	7.66631350316663e-07	7.67295816558464e-08	2.3291602282894e-07	6.14188974273988e-07	1.11339222600681e-06	51.4882746931835	59.2348291741582	61.9567043332427	62.9259507712995	0.969246438056871	3.69112159714132	11.4376760781161	4.40567178311085	32.3703184087353	26.6306212894942	17.2373116344825	57.174274032331	0.055	0.234	0.37	0.5025	0.537129555695517	0.480518674731627	0.387857946822049	0.428488429307321	0.460981268756399	0.422791043313218	0.166353881718596	0.222992601224804	0.0196536541014089	0.0461912059331389	0.0522434806016561	0.0456666666666667	0.186833333333333	0.32	0.460166666666667	0.412048951860139	0.404247197929196
320	2.63347276734862e-12	1.60632136605839e-10	8.9931166410242e-10	1.25281225257529e-09	0.26185201832027	0.307321112783332	0.300849076895712	0.7476167045125	5.98150850979647e-11	1.72576301677986e-06	3.55282141924832e-05	5.74318246328919e-09	6.54375439910179e-10	3.48412591550965e-09	4.98926089488154e-10	1.83352074672722e-09	60.1998460830655	67.0970462492623	71.8267959557998	73.0857349593061	1.25893900350638	5.98868871004379	12.8858888762406	0.103544629880162	42.8265412213823	22.8784453555254	17.0964734745758	69.3867956388498	0.056	0.237	0.3625	0.48625	0.438300669816103	0.46778636369066	0.426483708432221	0.462231454320207	0.435354453034872	0.420084966771849	0.00247394708753421	0.147996597056968	-0.00261755789318452	0.0889523425240875	-0.00710718788253459	0.0545	0.182833333333333	0.316333333333333	0.444166666666667	0.393750491214945	0.355878953421077
321	6.23078090359349e-12	3.7732215730986e-14	6.25489429318468e-14	1.65953544452644e-13	0.900320910906008	0.133928101916025	0.000187785337451137	0.0345750392166866	3.28423520616537e-10	8.53755790844165e-08	1.16669781693736e-05	2.46828709093233e-10	2.98420464953045e-09	1.42267897258714e-08	2.76134683751944e-08	9.60236649554597e-08	58.4193638227953	85.7143458833816	94.1317299391376	94.1474189963774	0.015689057239797	8.43307311299577	35.7280551735821	4.46603983103387	39.497833873269	28.6801225030231	19.2169998818736	76.9910512919075	0.05725	0.23	0.3695	0.4965	0.466890585002851	0.501330819001028	0.392907403876072	0.498327060249786	0.455992279948717	0.446378630149357	0.0947551079388684	0.0541312285693245	0.168490019473768	0.161817158742967	-0.00546101157173578	0.0476666666666667	0.1785	0.317666666666667	0.451833333333333	0.357307520127109	0.318455297926596
322	3.59044938308398e-15	6.08774293329883e-15	7.53280741643346e-14	1.74109711743144e-13	0.565896618462748	0.504729351271484	0.0420809594003172	0.0393712454849696	2.65195672072282e-10	1.45866925040198e-10	2.99298549376821e-08	1.02423502437418e-11	1.65732751968718e-12	9.94468474806848e-12	1.95897680205941e-12	3.78523681097405e-12	73.7906536512601	89.7194563076991	93.7068995185982	94.036496292938	0.329596774339734	4.31703998523881	20.2458426416779	4.24477676422475	39.9154612493639	41.0834410529533	30.7120631016169	84.5372555919452	0.057	0.23175	0.37625	0.51	0.457629054027851	0.43042373705685	0.427142563642293	0.462141303730052	0.423202806995746	0.446741456800352	0.103466597126709	0.0730743726702965	0.0650462096446364	0.0467649018692291	-0.0260470803648768	0.0476666666666667	0.179833333333333	0.314166666666667	0.4535	0.462839797381429	0.347436906430144
323	2.42129450955431e-11	4.61738977273876e-10	3.64664757294633e-10	8.03254329109571e-10	0.668508259517477	0.0922631829573138	0.0696868008174915	0.35218433701457	1.15364006426626e-08	5.35210080369777e-09	6.72521608057518e-05	8.74820440254478e-08	8.18803438038768e-09	4.16201730556419e-08	1.35847176561441e-07	4.52906357459356e-07	55.6093425510771	64.7040900791399	73.9749164890382	74.1582685019603	0.183352012922114	9.45417842282041	18.5489259508831	0.865571112538419	32.5634497310584	34.0570004729852	15.8866293066512	62.6604000431075	0.05975	0.2365	0.3725	0.48825	0.451972946764034	0.466568139925313	0.533972514418357	0.457566389104404	0.467056764767393	0.428200089659179	0.100002512301393	0.193887362168246	0.200699956604088	0.113271966458772	-0.0169200972678292	0.0553333333333333	0.189	0.316	0.447666666666667	0.376051427148563	0.462767921683117
324	6.658837013838e-12	4.03023070637038e-10	1.18652434600599e-09	2.69829229238034e-09	0.803358061382723	0.285958360944393	0.296939802504809	0.0977413042201438	1.26676252787898e-08	1.2927221723075e-08	8.09075400608321e-07	5.54677237858513e-08	7.84032334573637e-10	3.37226326309256e-09	9.11122550346134e-09	3.15053207468737e-08	58.2819227165746	65.0129545762757	71.1648530047823	71.2268557559582	0.0620027511758963	6.21390117968258	12.9449330393836	2.74201735797578	32.3816623008806	32.34224314727	24.3361219480939	63.7968212841909	0.05725	0.22875	0.36375	0.49725	0.388521116323891	0.430325275707696	0.365945346500014	0.458923331289604	0.482614116976231	0.438139278273914	-0.0495718558140647	0.0386070297943219	0.0183296041627317	0.12585550950791	-0.0114522274912149	0.0496666666666667	0.182	0.309	0.447	0.306708798944712	0.456106041184196
325	5.46012877028242e-09	9.57140959958982e-08	3.1541480449823e-08	4.34208842857645e-08	0.279064037272641	0.0348784406894168	0.0444114250882381	0.622385749400223	5.16950583317421e-06	6.94119275858997e-08	0.000134263190656291	1.49834108140671e-06	5.06816882994044e-08	1.7385978109279e-07	2.10664579513359e-07	6.96902704763142e-07	44.3371819756867	52.4121885545828	63.2339379760233	64.4055803327064	1.17164235668315	11.9933917781236	20.0683983570198	0.242528617607149	20.7734358751059	29.0810695651489	14.5809758461364	55.4532308762308	0.05	0.227	0.37125	0.49525	0.456651376288003	0.451302466938625	0.405653854874891	0.457009069565903	0.456722960054126	0.399647282860819	0.106530457756382	0.226611251583925	-0.0111279784927693	0.148184153751355	0.217945900585993	0.0478333333333333	0.189333333333333	0.319	0.456333333333333	0.411161209787203	0.345095662340112
326	3.20002577922792e-12	4.12515212267955e-12	4.83060211841887e-11	1.09781242591153e-10	0.672533881648373	0.607359909327042	0.0588428909459993	0.0708800551407209	2.71825661938699e-07	1.56616179661696e-10	3.34727322632504e-06	9.89192659301792e-11	5.95239768602513e-11	1.29296136069076e-10	9.33666231630467e-10	1.41399022170587e-09	59.797144453456	75.318292978438	78.745991950258	78.9246443871743	0.178652436916309	3.60635140873637	19.1274999337184	3.26252154513168	26.4401885553161	40.9444745510555	21.6064326688738	79.1726462822073	0.0585	0.223	0.369	0.493	0.438994468636369	0.403992893976897	0.384692371553308	0.481212787578947	0.449408003951082	0.434740101533574	-0.0238571315075699	-0.0245913538497092	0.0825667654295643	0.099920226968785	-0.00465256059715221	0.0501666666666667	0.181	0.307333333333333	0.445666666666667	0.314456142093184	0.357295119508498
327	9.06009604197997e-09	1.92041732537041e-06	4.82236061382969e-05	5.81662087970391e-05	0.272733914975191	0.993669264886155	0.995998147675889	0.0962693282676501	2.00879103309137e-05	1.22626808938231e-05	2.88848013735027e-07	1.18042476386864e-06	8.18349023518401e-08	3.88821310862201e-07	9.1308118316449e-07	2.84389772561426e-06	43.2781259620024	45.2991907842006	44.5515300249026	45.7544747552238	1.20294473032118	0.455283971023164	2.4763487932214	2.76628543013112	18.1809406175907	19.1219444123162	26.3228695241469	56.0673658522228	0.05425	0.2245	0.359	0.49675	0.405763652579848	0.424848900487117	0.404798438774844	0.433633909181348	0.444585584163477	0.425738164930022	-0.0408701955272265	0.0803014021833701	0.0105664175983134	0.0453910904384431	0.15499699331777	0.0468333333333333	0.189333333333333	0.316833333333333	0.4445	0.376632529884754	0.343651361475492
328	6.19874730660492e-12	1.51144347423162e-09	4.58746243788986e-09	7.67139517186361e-09	0.383014569892942	0.245856309437772	0.508148679774433	0.0546585363340037	1.13490128215035e-09	1.65568434121002e-08	2.2574483158657e-05	3.32260972412938e-09	5.41679494025709e-09	1.09982608931732e-08	1.06871423700584e-07	1.03864369836771e-07	58.4300256104616	62.0027050238423	67.9179059061062	68.678909701579	0.761003795472789	6.67620467773668	10.2488840911174	3.69247246840951	37.0781188342153	31.8614773949448	17.9587453706317	70.7208731015674	0.05725	0.2265	0.36975	0.493	0.429798397874351	0.390276624163689	0.431536506084005	0.453605722402105	0.442681539440385	0.417220105887659	0.114649616174681	0.0693503024347629	-0.00896033350804835	0.0974237197216399	0.117032273026689	0.0485	0.176833333333333	0.315166666666667	0.449833333333333	0.432249198310542	0.352694988095184
329	6.61214325348178e-09	1.496392932189e-06	3.35670679939647e-07	7.0368104110706e-07	0.920100578413966	0.0424016917489687	0.264546575851059	0.0333332829962739	4.65250915840051e-08	5.79100583769875e-06	0.000473594788294041	8.30136763940337e-07	3.98191318051018e-07	1.56222563173054e-06	3.66097684427389e-06	8.55755527475526e-06	43.9369617413831	45.8982770474686	57.3832607024597	57.3933222022461	0.0100614997863886	11.4950451547775	13.4563604608629	4.52857910294188	29.8564317357686	20.556063854292	12.2168636465121	56.9706121855008	0.0595	0.227	0.36625	0.48425	0.407523705685903	0.4231891981118	0.405293799769172	0.456079841443603	0.438412264385559	0.421630266229326	-0.0304226950142641	-0.0462274739520669	-0.0389634680426944	0.108967010530837	-0.0885589132102826	0.0496666666666667	0.182166666666667	0.322333333333333	0.448666666666667	0.384505974961592	0.410723912850619
330	1.81456847201031e-08	5.18793936045778e-10	1.2274932627365e-08	2.13911372178259e-08	0.429954624877244	0.886502605056066	0.0113940193897796	0.0990750060078581	0.000283244854849531	0.000422142811193346	6.87235245362143e-09	3.10114669018801e-08	1.97906885029212e-08	7.34526834752074e-08	7.13582147888841e-08	2.45348859357464e-07	41.8237223129981	64.4393533233597	65.5353666017763	66.1583126322002	0.622946030423918	1.71895930884057	24.3345903192021	2.72037065979021	13.1780664669859	12.4315437744026	33.5706039300803	65.240211712793	0.059	0.2165	0.3615	0.5	0.39969449745943	0.455829072151227	0.500016857720495	0.486382034274737	0.478048736774221	0.431534675956709	0.103400996866157	0.226956893550933	0.0339166304956905	0.0983688121660539	-0.0284123227170505	0.0513333333333333	0.186833333333333	0.327333333333333	0.441	0.445010050087153	0.37735992693692
331	1.68482276416242e-14	2.06321057321596e-13	8.43880618642882e-13	9.12101393971146e-13	0.153692276306018	0.144148295187798	0.0514122821944458	0.371379855514573	1.11979011948521e-09	4.24447908346917e-08	8.73433219989224e-08	1.41991420614589e-12	5.01946695064912e-10	7.63849128004231e-10	8.0820041531547e-09	1.20859769246765e-08	70.613057003502	81.9678944453844	88.1599250921427	90.1951418161843	2.03521672404167	8.22724737079989	19.5820848126823	0.799042316321902	37.1042566324322	30.0344067952137	28.6359968829784	89.1641703526013	0.0485	0.22725	0.369	0.4985	0.466342455302263	0.387328113060288	0.455235056345531	0.469993834439116	0.486675387356595	0.452852056031959	0.126535172574739	0.0645103414796903	0.076728250289888	0.0987934616123675	0.19794792580036	0.0525	0.1775	0.316	0.444	0.417185552239802	0.438393249595823
332	3.13784365046513e-07	2.43622644849082e-07	1.42239406151829e-07	3.01748733937878e-07	0.876988468257759	0.096567147879756	0.0139780184569001	0.43413714951626	1.28815079021001e-06	0.000251342580807787	7.51703517551737e-05	1.36092601903228e-06	1.66706193208516e-05	6.60826541744326e-05	0.000132864199361659	0.00036277890109296	35.8289760247571	50.2154980482737	59.5225623419974	59.5465216604789	0.0239593184815021	9.33102361220517	23.7175456357218	0.611730073626859	23.4408329500202	13.402101232743	15.6760417025962	55.7011661656634	0.0525	0.221	0.3565	0.492	0.425390157490393	0.400600270876914	0.409454407200535	0.477896879426112	0.45887450654315	0.413315700272356	0.194388287875836	-0.00701349689166116	0.0362532407818174	0.123375756792238	0.0780703926966566	0.049	0.1815	0.321166666666667	0.451666666666667	0.409904556058947	0.433786830392757
333	1.07818800956103e-08	1.06708391697354e-08	2.68339583989179e-08	5.01628398723389e-08	0.518155420622433	0.257763043342927	0.0320199650045052	0.177425014496764	1.38913276199937e-07	7.5851379953247e-06	5.52441384213555e-05	2.36701006944365e-07	1.66083542690908e-06	1.05746362359944e-06	1.22021835173456e-06	2.20592113010986e-06	42.9140026172827	57.514048387362	63.6293450107187	64.0469083117205	0.417563301001792	6.53285992435849	21.1329056944378	1.81906162672931	27.7379149022599	20.0396896967904	16.2590823509763	60.1602553541519	0.05475	0.22225	0.36225	0.4795	0.365926573285742	0.534589262057548	0.438556080284808	0.488499058883002	0.455387341918057	0.423230876570955	0.0264171752122667	0.00365286655940616	0.125005049167512	0.142873324692759	-0.0166305056092035	0.0486666666666667	0.179333333333333	0.319	0.4385	0.378238895316684	0.446842225535144
334	6.47232111187839e-10	1.79300914254989e-10	6.87320827492562e-09	1.52121883476952e-08	0.810948429722964	0.99955977681086	0.0767694556595627	0.452469287396433	3.35683666108742e-06	8.56101738621209e-07	3.81669284507447e-07	9.94440356434349e-08	8.02926034206201e-09	3.3771439105672e-08	9.86748659041157e-08	3.30424224740542e-07	48.7855621184426	66.8483839673427	66.9412798904596	66.9984978094435	0.0572179189839517	0.150113842100836	18.2129356910009	0.56445878694467	21.6009606090138	24.2272993839997	25.7848669798932	62.3398632126017	0.057	0.2165	0.363	0.50275	0.473779846348737	0.249507279411016	0.435490042547866	0.45436488841582	0.458909034101064	0.409981506003119	-0.0109291812038649	0.0599315094849014	-0.0699628209630231	0.0766557223267369	-0.00231015588518696	0.0535	0.178833333333333	0.3155	0.451	0.434738133058821	0.444778607589385
335	6.07478287808382e-11	3.689523022613e-11	5.93758308662214e-11	1.4318086983976e-10	0.861618326144077	0.163057890043244	0.0104647532539896	0.550353658422265	6.93600211539037e-09	1.170748392958e-05	4.0076960198999e-07	1.18399135425196e-08	5.80953660505397e-08	2.78422010392159e-07	3.31259902393409e-07	1.08851584371013e-06	53.7023291107034	70.413177924238	78.2613305839986	78.2917161192381	0.0303855352394748	7.87853819500015	24.5893870085347	0.356683984138726	33.5526721597798	19.2103836294809	25.6906232165293	67.61472776053	0.05525	0.23525	0.367	0.505	0.497087234558603	0.428119597399847	0.350989608187914	0.489634959515614	0.441812839629514	0.433040146144387	0.158960940543065	0.0195766392227928	0.00832493902348045	0.143356326241182	0.0691655071077707	0.0525	0.187166666666667	0.3245	0.453333333333333	0.351670153591014	0.412539210570066
336	1	1	1	1	0.344920945744479	0.523719929710534	0.158147775156901	0.00546513797386381	2.57950311537585e-13	1.50565091290922e-07	4.28146662092785e-10	8.90077606853145e-13	2.11426067452973e-12	1.10617785830288e-11	5.58735401856797e-11	2.04116443881002e-10	-Inf	-Inf	-Inf	-Inf	0.892055309232092	4.18058585217659	15.562937063456	7.71871175850447	53.5048873343894	27.5821080042042	38.9801047685069	90.2520219433953	0.058	0.24425	0.369	0.50375	0.469599467493417	0.344235305154649	0.548350282089455	0.467952364775746	0.469910824900106	0.427959794422512	-0.0290193543334836	0.132513474895713	0.115900836147946	0.0955833584393922	0.999958992306093	0.0455	0.183333333333333	0.318166666666667	0.440166666666667	0.398968404897214	0.409043452616877
337	1.43572083176386e-10	9.15410472219356e-09	4.68397620702642e-07	5.97556440757233e-08	0.00786739953379674	0.331983255988859	0.38704193625144	0.381123701571717	1.90408384708834e-07	2.75633000250408e-07	7.52436572258683e-05	8.07956480524942e-08	1.74968565606452e-07	8.19701142349874e-07	3.61281247462577e-07	7.96552798910486e-07	51.9169637172818	57.8679321653617	56.5480159959625	63.6114284958021	7.06341249983961	5.74349633044039	11.6944647785203	0.767074183878321	27.1281165244145	26.4133210903528	15.6741982125786	62.8590617937383	0.055	0.22825	0.371	0.4925	0.434574275935159	0.436315054757079	0.444686778884314	0.416648806529197	0.475542280709771	0.383909770748511	-0.012984073175525	0.164082080000625	0.0991489974516928	0.113951233634129	0.405502161034572	0.051	0.185333333333333	0.321166666666667	0.452166666666667	0.43438899543492	0.374169618887128
338	1.19711146995823e-12	5.9177058229548e-10	1.66416808946345e-08	3.35445125590742e-08	0.61659533078179	0.969813937662762	0.987529200197669	0.0362267886516281	1.28035848799955e-10	5.63758424586984e-05	5.40354644385618e-08	8.37897720726058e-10	1.05929646463261e-09	5.06872979445396e-09	5.94894135753239e-09	1.80550680913947e-08	61.8283186944827	64.140120907141	64.7950520959857	65.0457340083813	0.250681912395521	0.905613101240306	3.21741531389853	4.38639719790717	41.3382948321032	16.220662995227	29.5663304157442	74.0565120373084	0.05825	0.22425	0.36625	0.493	0.430147770114817	0.478544202583377	0.415906018292876	0.454688329328672	0.43708571065375	0.410305904597461	0.0676908868304528	0.0995779397208282	0.0310547102853004	0.0541234665457787	0.0231844453290884	0.0486666666666667	0.172166666666667	0.327166666666667	0.437666666666667	0.358781957307243	0.435003739758377
339	1.34588514270544e-12	5.27217245844786e-10	1.20539279792274e-08	5.27644349815896e-10	0.00195637246954863	0.0562050978954084	0.256927036753535	0.509513981252915	1.14159520551342e-10	4.16044245798138e-07	2.53476200991264e-06	2.70057724419319e-09	1.04076123179039e-09	4.65908403139651e-09	6.91659145179925e-09	2.48216313389749e-08	61.5864447084314	64.4027448796987	65.5795056184361	75.1695309519127	9.59002533347666	10.766786072214	13.5830862434814	0.435065117037993	41.5625459103248	25.6184412918738	22.1399746325205	71.2247994724785	0.054	0.229	0.37075	0.49375	0.453561397764475	0.440857395274248	0.433010103450702	0.465641690428654	0.441474879787426	0.432579468421911	0.0682431138537084	0.105901165435621	0.24543432087592	0.0604620015544597	-0.002601846966621	0.051	0.176333333333333	0.321666666666667	0.445833333333333	0.385010138059364	0.38334224698914
340	1.91382050678774e-07	1.06572648395865e-06	1.07921432281766e-05	2.07516768392457e-05	0.863189579253529	0.871395584125198	0.388620166688578	0.00609442983439943	2.03146628065221e-06	7.31403729444704e-05	0.000249022419363154	0.000106023494880822	4.18003357003754e-06	1.55470945176091e-05	3.06064760285299e-05	7.14993653213488e-05	36.872255459537	46.7109238175035	48.5168115825581	48.5465041790812	0.0296925965230912	1.83558036157774	11.6742487195443	7.52216771018175	22.5650518440634	15.7278233055295	13.419497334462	44.1011985779157	0.061	0.229	0.3665	0.494	0.479086309198453	0.411278922135836	0.449250550172135	0.441672270223715	0.462768755902956	0.421675786342384	0.0529788039051106	0.105882818227337	0.105510090400231	0.0891377758033811	-0.00542354453693709	0.0483333333333333	0.189666666666667	0.328	0.456666666666667	0.408502175739092	0.445829903917414
341	7.32609373706817e-12	8.71961025729116e-12	1.08142862992393e-11	2.27578515925135e-11	0.52268068087154	0.108714583743176	0.0105282509261938	0.0151311741883061	2.14252919147318e-07	5.11912344347237e-09	5.94188815780117e-07	6.9582116849436e-11	1.10493880983662e-10	2.22725015886478e-10	1.84640919573223e-09	2.3929115370078e-09	58.0843621737586	73.6468926135858	82.2470691139461	82.6556696363405	0.408600522394408	9.00877702275466	24.5713074625819	5.90112998837321	26.9000537965512	34.1436035367424	24.9310116243505	80.0090093582428	0.05875	0.225	0.375	0.50925	0.357584085942708	0.434874902017839	0.453717671184699	0.479110396479475	0.458876278581521	0.40907208550274	0.0354735381608562	0.123517708819866	0.034314735385852	0.163018752745075	-0.0237094584492993	0.0476666666666667	0.1825	0.318333333333333	0.458333333333333	0.3926412414625	0.343448449834611
342	3.07014748145091e-07	1.08069147362231e-06	3.60153590381929e-06	2.42918834113577e-06	0.0919988767310481	0.18439674116646	0.0742736105705554	0.813018390253177	3.18868609791327e-06	0.0026862557143776	9.04614680220552e-06	3.40982404175693e-06	2.07050481155495e-05	2.76302857571801e-05	0.000137082027541487	8.39482844551715e-05	35.8750298443847	46.6775881434442	51.3640641001402	54.2031091090612	2.83904500892095	7.52552096561703	18.3280792646765	0.055948294873815	21.6995347369848	9.00918912702036	19.702953040085	53.3209274284245	0.05375	0.22625	0.3545	0.50175	0.42292245119199	0.416344278778149	0.411901594946597	0.436835144422644	0.452232933161938	0.450834263485759	0.140439618629442	0.00909161525656431	0.0295065797646868	0.0746005238797707	-0.0278162047329921	0.0526666666666667	0.187833333333333	0.3255	0.4565	0.427223422777399	0.408839656946105
343	1.35731608531561e-07	7.79468035753833e-09	1.35235034388687e-07	4.93512310081385e-08	0.0351134662706193	0.321210521124252	0.00548135170814369	0.0318050322147214	1.50811487628526e-06	8.0716163881106e-05	7.8124307170401e-05	3.55348901715763e-08	7.19636881319357e-06	7.5732525613354e-06	1.33028078866769e-05	6.53880306369799e-06	37.5963523791215	58.2386669093976	59.6478177589597	64.0874667385579	4.43964897959813	5.84879982916027	26.4911143594363	4.60897533146181	23.1376142347599	15.5414429880257	15.6031506218187	64.9028758251144	0.0585	0.2245	0.35925	0.49425	0.360765383173525	0.379737133865436	0.400070633255855	0.464713445737962	0.47374541968055	0.475746508159466	-0.0538879149053977	-0.0801766603997828	-0.0180034253201499	0.135705328136369	-0.0576211370470735	0.0486666666666667	0.185	0.321166666666667	0.454	0.390718782464085	0.399635685857746
344	8.68693936263597e-09	3.37526824358125e-06	7.22533737702385e-07	1.48230589838083e-06	0.876704787756043	0.0416379220304584	0.355072463890571	0.0336964050416157	1.12142240792658e-06	2.07143802165853e-07	0.000156226515431533	5.98875551885508e-06	1.662056460098e-07	7.14587217086431e-07	6.24143437947345e-07	1.97966099841517e-06	43.3661274323167	43.9393470468785	55.456907778178	55.4809786226178	0.0240708444398479	11.5416315757393	12.1148511903011	4.51004241900137	23.7075413856728	26.9652733900584	14.2956375629074	51.8462806338767	0.05475	0.225	0.37825	0.4875	0.416701515989505	0.456540760891383	0.385241443335809	0.481748837679765	0.429807620567088	0.39903376167122	0.106038300052273	0.0468646246640014	-0.0190763458265467	0.131050011003297	-0.032678885192056	0.0453333333333333	0.185	0.327666666666667	0.449	0.381994454338119	0.442260385553155
345	1.16238066854456e-10	1.21354890153973e-10	5.57273011399784e-10	1.23141655127499e-09	0.688960602539301	0.369408022099014	0.0358138511793087	0.00125493305023096	2.88698364383499e-05	2.27740598443772e-09	4.91482453097131e-06	5.96819108737704e-08	9.58329856857861e-10	5.12074323409126e-09	1.74967745144524e-08	6.1144512943019e-08	52.3555609450268	67.7306766258625	72.9671465121064	73.1273593882433	0.160212876136939	5.39668276238081	20.7717984432165	10.407665272764	17.4908196601391	35.720620906397	20.8701966957087	63.6145035601859	0.059	0.2215	0.3725	0.50575	0.401281673384458	0.432759949455277	0.494163830702479	0.487377069352286	0.504447660801453	0.437829928191572	0.0793954793141514	0.150058658094081	0.191442160261742	0.141888614971612	0.0141367819332742	0.0445	0.187166666666667	0.314666666666667	0.459166666666667	0.428641104826174	0.387925405603697
346	3.83794223190018e-16	8.91334857839185e-15	2.38553929146346e-13	5.62940052230231e-13	0.616666307269129	0.786504275921042	0.297462041862872	0.000207367053212535	6.50120887673414e-12	1.55900643962332e-09	1.0100734643208e-07	2.87330890850341e-13	4.65384089802551e-12	1.23844639057378e-11	1.11771168049473e-10	4.00252641194442e-11	78.3800889133418	88.8837987524748	91.0665226112978	91.3171035644409	0.250580953143071	2.43330481196608	12.9370146510992	13.7631231479363	47.1723201570876	36.4591363619656	28.3545838987138	92.8771226420719	0.059	0.23575	0.3705	0.50125	0.440011123123227	0.394193052736158	0.294859052391289	0.45420310221135	0.436553872724019	0.434482764467315	-0.059338175705666	-0.0223312451452707	-0.0665537645869549	0.0060029483130016	-0.0504930856888966	0.0425	0.179166666666667	0.312166666666667	0.447	0.402806889730558	0.435551953689704
347	2.40577667257518e-13	9.53571178930453e-14	1.83859330906758e-13	4.04694221240483e-13	0.51733064080458	0.134981041466135	0.00468477940831673	0.00130787740564391	4.49701068597892e-07	4.32605718230432e-10	2.90116286343671e-08	2.18395496039933e-11	5.13905932741941e-12	2.98300472729427e-11	3.95360926229216e-11	1.01527254512442e-10	65.1386935374831	83.671950886368	91.6639685718037	92.0831802960456	0.419211724241904	8.41122940967762	26.9444867585626	10.3313749472818	25.4683452108893	38.9598781999484	30.772526794326	82.7529197411002	0.0635	0.231	0.3805	0.48975	0.416357972577717	0.472522807591157	0.290154434966639	0.456698689852381	0.444277488849185	0.435999561159203	0.131313021326922	-0.0613033091556633	0.0340184013551835	0.0959693942523741	0.0174416316203025	0.0485	0.189166666666667	0.319833333333333	0.433333333333333	0.398183933823211	0.363410550517903
348	9.41694953219678e-16	1.6404617478308e-15	7.21651417231256e-14	1.79601094672087e-13	0.689392577938282	0.92685388329831	0.0958881187179528	0.00609442983439943	1.98121024449768e-14	2.59689442914063e-06	2.80279744932873e-07	2.04787199012011e-12	3.21243961362202e-13	9.63497579791351e-13	5.20051121211633e-12	1.1555953126824e-11	76.5385862985568	92.5880757562409	93.804949481615	93.9646932007527	0.159743719137623	1.37661744451179	17.4261069021959	7.52216771018175	58.5506815711142	22.0934861973583	26.3810297412692	88.309698959995	0.061	0.239	0.361	0.501	0.515288744265539	0.339396160163618	0.433291506139163	0.472894228612327	0.413055490679436	0.433769794142841	0.0568791631747864	0.0424403843174075	-0.00691294868572619	0.0734864772051868	-0.0315800430700884	0.0483333333333333	0.176	0.315666666666667	0.448666666666667	0.368095163734663	0.299577477335603
349	1.64748923343685e-05	5.04290653022738e-05	6.16826965349135e-05	9.93963429740801e-05	0.531850224084265	0.221331176897766	0.111575361772898	0.700210487391896	0.00100113540789602	0.000212141089796793	5.58503208651729e-05	0.000485651462373225	1.71200205782576e-05	6.57736755165433e-05	8.88566205153674e-05	0.000224017314886119	27.4032629714784	37.2892627238543	43.8891303831988	44.2799855651392	0.390855181940424	6.99072284128488	16.8767225936608	0.14825298769847	10.8254651313582	13.7203698737212	16.2384061389239	39.8027315647207	0.05325	0.2105	0.36	0.50025	0.458852004410771	0.354467639931038	0.464507429636272	0.435848075684701	0.451039272555683	0.448338302246518	0.0794188175068465	0.0112148139032624	0.126880137224138	0.0650288272049641	-0.00500878863699653	0.0515	0.183833333333333	0.324166666666667	0.459166666666667	0.381430602334062	0.358342087025815
350	9.67556974479088e-10	1.39001640928777e-09	1.18330068008974e-08	9.52438937413167e-09	0.112098774532612	0.310640725673517	0.0426637014419168	0.00319815870937453	2.02277748841027e-09	2.09240534712097e-05	0.00089661797846812	5.42048361889422e-08	5.98727621256036e-09	2.00628158776303e-08	1.14234772737785e-07	2.60689681403042e-07	47.9481710242835	62.1940063434449	65.6244380158823	68.1488188375224	2.52438082164008	5.95481249407749	20.2006478132389	8.69082478226574	35.9516236344789	18.1032813516904	11.0297384383794	63.8541376116668	0.0635	0.231	0.36025	0.4885	0.416357972577717	0.415363871069554	0.353466743624433	0.446834521188884	0.451988945464777	0.46137181494317	-0.00965113250537173	-0.0492968970635886	-0.0156201381886429	0.0790795575197143	-0.0150857750085528	0.0496666666666667	0.181666666666667	0.319166666666667	0.454666666666667	0.384884975126598	0.383899060031068
351	5.32764584090758e-08	1.45695133303784e-06	9.68066770658023e-07	1.75185704591517e-06	0.564376789348221	0.105630647567978	0.161311955046509	0.593204091546891	8.51590066235106e-06	1.13119630340821e-05	1.07816304924814e-05	5.97927511723779e-07	1.18309160581232e-06	4.35294303835981e-06	7.86085241439839e-06	2.38192282102599e-05	39.5637027185003	45.9623308203809	54.7174912945848	55.0496737621215	0.332182467536768	9.08734294174064	15.4859710436212	0.285368215432754	19.8183987340326	19.275995398677	19.3676816225761	57.8090660101458	0.057	0.222	0.359	0.495	0.374239071836655	0.411548924057703	0.452836109815649	0.436038934668709	0.464801240707449	0.433242189078325	-0.122367251032091	-0.0782856921143233	0.144893840607366	0.0546946922651382	-0.102091953053605	0.0545	0.1855	0.316666666666667	0.450166666666667	0.414285775074917	0.400310925724927
352	1.63774202945504e-17	9.58387115523629e-15	2.91764799553906e-14	6.18598599024578e-14	0.457107102870153	0.173569735238532	0.395910945644971	0.0213581436743051	2.2419530298686e-14	1.86364660294423e-10	5.11630680965656e-07	1.21463156700941e-13	6.43140953850481e-13	3.67798279650319e-12	5.76354415140554e-12	2.39383153915749e-11	84.8431695224936	88.7247438062768	95.8716579829561	96.424626960259	0.552968977302953	7.69988315398223	11.5814574377655	5.29732965235235	58.3074340977346	40.604628834375	25.2194702849574	94.8684935979833	0.06125	0.231	0.37675	0.5	0.485169662261797	0.449900024778495	0.395929209478157	0.44087753878107	0.439391514814925	0.424022013526915	0.0793123235078068	0.146210670965777	0.156097992866147	0.0976431405350855	0.110786715013328	0.0505	0.169	0.315	0.448833333333333	0.436045716125762	0.359209996411852
353	2.05138652872573e-11	1.12432651527153e-11	5.43058441517753e-11	1.72196293483796e-11	0.0277640158382114	0.06883263142873	0.00405183378762445	0.109151213215883	1.19984308729822e-09	1.48728218455463e-08	0.242166960403006	6.52681329424818e-09	2.89878227613809e-08	5.67125694824602e-08	5.48216539810257e-08	3.48454317445071e-08	55.9528037463024	73.07827620022	78.4710491583464	83.3137104986818	4.84266134033533	10.2354342984618	27.3609067523794	2.56646769928921	36.9696187929439	32.0698425197097	1.36793520874198	69.0742166770332	0.05575	0.233	0.36525	0.47725	0.479674905133288	0.491342311432773	0.390950856781056	0.492888688711586	0.470429307133126	0.435677733018135	0.125415929100673	0.078292820141149	0.154095918469959	0.142683564755915	0.186585725846081	0.0485	0.182833333333333	0.310666666666667	0.465333333333333	0.444900975134659	0.381843700708001
354	4.97165077607025e-08	3.50143460314839e-06	3.69811395145199e-05	3.34482971884814e-05	0.157524885090979	0.637112438369878	0.752857346576818	0.495850673740222	0.000136883480984178	9.22709850247718e-05	7.87257121696872e-07	5.78582401659999e-05	5.23200887607888e-07	2.3509546666143e-06	8.21223017263676e-06	2.44209452245674e-05	39.708996981637	43.8505717837397	45.2623170529187	47.2601441778825	1.99782712496381	3.40957239414274	7.55114719624544	0.463805809337828	14.5445576022285	15.2886145085813	24.3887838721766	45.7690003037981	0.05025	0.2115	0.35825	0.48925	0.387955719707337	0.457335037044525	0.454500299526535	0.467692999269919	0.488519707058509	0.431617229971455	-0.00791327375965296	0.0196143240024402	0.154951841004565	0.0988877098934144	-0.0373620356182789	0.0533333333333333	0.180666666666667	0.3205	0.439	0.382124833816881	0.434310905505951
355	8.41329487253704e-13	1.30738339055094e-11	1.1270535484216e-09	2.09538834423703e-09	0.457145101663732	1	0.595671926441486	0.407851165568147	1.21051479154311e-08	1.52326037462138e-10	3.54812997685261e-05	3.91338729345035e-10	1.77392921184689e-10	2.57259327049318e-10	4.1313371554075e-10	6.13492059590575e-10	62.5563692701762	72.7406087256168	71.2877530592814	71.8406286558384	0.552875596556987	-0.899980069778394	9.28425938566215	0.685055886116061	32.4699244171916	40.998757386973	17.0989829907976	75.8870514761525	0.0565	0.227	0.36625	0.48575	0.530624295712027	0.392575892216077	0.363292006009082	0.464761371798278	0.423906249064991	0.406673373532584	0.0922507677020765	0.0241240271052655	-0.0029159730789375	0.0691056590035503	-0.00101998065108793	0.0526666666666667	0.180333333333333	0.304666666666667	0.443666666666667	0.362970510066339	0.34008617531509
356	3.13260003014975e-10	5.48268507218854e-10	8.76213202292002e-09	6.06491984507346e-09	0.0885662112662155	0.423260874488758	0.0618493686016293	0.200579316282298	1.87130391375476e-06	0.000339472084830704	9.29985234482783e-08	4.71039829829125e-08	1.52521981978918e-07	5.66877801652496e-07	2.40780641417773e-07	6.55732600968546e-07	50.2955015272018	64.3137407518443	66.3533817384596	69.2536245391821	2.90024280072248	4.93988378733775	18.9581230119802	1.63815122470578	22.7228397028139	12.8389829252901	28.5145182879605	64.2033150645741	0.0465	0.23075	0.3595	0.50375	0.336037400427056	0.437623615508627	0.414973067802961	0.48915775463093	0.438910693202861	0.407241158498044	-0.00327514029193347	0.0360389380290513	-0.0255343168594673	0.0878879073675817	-0.0472593950524074	0.0521666666666667	0.191166666666667	0.324833333333333	0.449333333333333	0.360100659696712	0.332793070915103
357	1.75430628775872e-11	3.82053210467168e-09	4.06707797108655e-08	7.88112302475165e-08	0.57757735102192	0.693479433926966	0.827112346613163	0.0163237831859575	2.82715328899659e-07	4.33859235826749e-08	1.11559227131252e-07	1.32852361485369e-07	4.71527949577277e-10	2.10481120564844e-09	3.34180189849657e-09	1.24256412417936e-08	56.2768402072834	59.8789622776239	62.6109966885779	62.9211642991431	0.310167610565259	3.04220202151919	6.64432409185974	5.76765711235294	26.36431798382	29.9918803455203	28.1622519591892	61.6139845116001	0.05475	0.226	0.37	0.50425	0.48086451835916	0.463650803558955	0.447351708331283	0.446917143328903	0.455558398001558	0.426204976424531	0.03952191162019	0.0885681383099864	0.211774680412544	0.0465491991645145	-0.00241481240438797	0.0441666666666667	0.183833333333333	0.317	0.450166666666667	0.422056745052796	0.469597887017602
358	2.81148083777565e-11	4.89222134622118e-10	3.291571582981e-09	7.44694181120066e-09	0.853938239321177	0.523961966863144	0.264820858800655	0.121910916517247	3.38416106082549e-06	6.43228599797035e-10	8.61857962679838e-07	4.60665974534173e-09	6.58299723966038e-11	1.37950914003439e-10	2.7455693671046e-10	5.14631091118813e-11	55.299747451063	64.5727316027187	68.7177043435659	68.7515956362258	0.0338912926599733	4.17886403350712	13.4518481851628	2.39259746980497	21.5854117498766	38.1856763820124	24.2143927985198	69.9249845632617	0.05975	0.23025	0.3705	0.5055	0.48363056341399	0.401794420562122	0.424636254881707	0.460133637734958	0.512542024842799	0.469207099534653	-0.00251513249728535	0.146709756382392	-0.012739673904336	0.125900189474246	-0.0111602255681464	0.0525	0.191666666666667	0.310833333333333	0.455333333333333	0.434461734407091	0.428789460850697
359	1.67488196487297e-16	1.17090492342667e-13	2.20088518101773e-13	5.69651416168434e-13	0.845110308828737	0.152387461803574	0.42590442597727	0.000274063569331819	1.96357049159417e-13	4.16436252538617e-09	7.35392608536959e-07	5.4230474617793e-13	3.30299540803109e-13	1.5803180189317e-12	7.55579986080602e-12	1.9416697912833e-11	80.0803402808378	83.2189768481621	91.251409854558	91.2895757933366	0.0381659387785476	8.07059894517442	11.2092355124987	13.2398244927863	54.0409236636406	34.5453449313991	24.5200846255138	91.4038374369576	0.066	0.2295	0.36475	0.49375	0.454298530229515	0.403708211204418	0.416389296063167	0.44613499948442	0.449142517289603	0.381283048960718	-0.00583696359836033	0.0570983758109425	0.139100969452503	0.114973430174755	0.0946423916269512	0.0488333333333333	0.169833333333333	0.308166666666667	0.443333333333333	0.370988694953403	0.491877048729871
360	1.07087329353301e-08	5.83666532526642e-09	2.78723420432953e-08	5.28181364038497e-08	0.536479951984044	0.414210936659517	0.0334710046012136	0.852856683136699	8.04247117656164e-08	7.72206299464074e-07	0.0578061599273108	1.44235446973902e-07	6.57183521322514e-07	3.8254579256458e-07	1.01393618110224e-05	4.35340132535049e-06	42.9282517969186	58.9049211645324	63.5365147737975	63.9186176571529	0.382102883355401	5.01369649262051	20.9903658602343	0.0344008829351878	28.7958149184487	24.4259715145654	3.59923517172138	61.4075829309496	0.0515	0.2305	0.36475	0.483	0.375467235254419	0.503290972672987	0.436622853125615	0.498036236388094	0.454543061467548	0.408727345673037	0.0732827989343559	0.222522193070271	0.0264009748232908	0.0663147769319509	0.141529880253358	0.0506666666666667	0.186166666666667	0.317	0.463666666666667	0.470498686509273	0.354631747685601
361	1.95535655218023e-08	9.05727518397073e-07	6.98223817951588e-06	1.19907056344477e-05	0.548979691245433	0.713600180363043	0.682192319700643	0.668506658104675	0.000131030310078621	2.39912213499554e-08	0.000101370688348452	9.18647998338472e-06	3.01498854808368e-08	1.46466321443781e-07	1.91914824741335e-07	5.76606732307967e-07	41.6671125028442	47.0994905810803	49.6520215372002	50.0111697248212	0.359148187621031	2.91167914374091	8.34405722197698	0.183353896795779	14.626907201673	31.1412999873901	15.1110036514419	50.7177246637571	0.0565	0.22325	0.366	0.48825	0.396167516298296	0.448660101923396	0.325597892273034	0.457757859512598	0.442023364813027	0.424719841204361	0.0655423819018507	-0.017966556441729	0.0337492297263501	0.122126713322644	0.0982905417925356	0.0545	0.191666666666667	0.312166666666667	0.448666666666667	0.42494992838419	0.382008203385319
362	1.01888281469014e-14	1.98523615423342e-16	5.36541704116123e-17	1.11171744101051e-16	0.387391246389837	0.017996423329642	4.91073102060188e-05	0.429785371259167	2.22187861756706e-07	1.92227571297645e-13	2.11507619561524e-07	7.37438922420715e-15	5.21367477977581e-14	2.41742611231079e-13	3.26461690837494e-13	5.08677564778736e-13	71.6472483090402	97.1913772588377	110.09370659756	110.840821384918	0.747114787358441	13.6494441260802	39.1935730758778	0.623403385456186	26.8297718092581	54.0826868873319	26.9249786402706	101.306131670986	0.0515	0.2235	0.38175	0.4955	0.481097355261647	0.473929319891853	0.336087041042846	0.513325911616941	0.4944668293749	0.453520681181056	0.103076585743474	0.0645785368181098	0.103275001637167	0.197840967071993	0.151008287445773	0.048	0.181166666666667	0.3105	0.442666666666667	0.397866973498635	0.380591571102803
363	2.41504767824766e-09	2.42216448377204e-07	1.06583488212104e-06	2.18766876899203e-06	0.975244321903638	0.51462994155334	0.673996766468484	0.0671840447316507	2.57322632151103e-06	5.52579190841888e-08	5.10100249801418e-05	2.80484991500298e-07	5.37500261907096e-08	7.54944513124398e-08	9.06652616206689e-07	7.26638572919095e-07	46.0409049216032	50.2291583176993	54.4737549779602	54.4747179394617	0.000962961501500104	4.24555962176237	8.43381301785848	3.35051368771383	22.1110621256066	29.5229701140142	16.4101989793198	59.7314037000215	0.057	0.21875	0.36975	0.48925	0.35999997448102	0.380645366702023	0.398897500496578	0.426970879464196	0.415986163330527	0.43871760531199	-0.111619992571596	-0.0592365480816503	0.0552497057545188	0.105885071086381	-0.0266508280983447	0.0486666666666667	0.1805	0.317166666666667	0.448	0.435840685054752	0.358037657736996
364	3.17494343188636e-13	3.61050914859745e-10	1.30694551958301e-09	2.99352579017974e-09	0.839900684288907	0.335262718585445	0.844819187410166	0.31531261983624	7.29888875142516e-09	3.81282663472555e-07	1.12564479612778e-09	9.33878416744929e-11	8.06917624555309e-11	4.28519703346422e-10	3.23988983899716e-10	1.24267216638015e-09	64.5667487969258	65.2625634999786	70.9337119855845	70.9745242750432	0.0408122894586995	5.71196077506465	6.4077754781174	1.00829096272628	33.4534846419338	25.7868230804761	37.094088120848	79.3095591767658	0.05525	0.225	0.359	0.4995	0.445329747802262	0.4352527909051	0.466582197668018	0.4453258957468	0.473849044344312	0.432321710244277	0.0701484270583684	0.193058242838248	0.0537343778108158	0.0887164444020087	-0.00198638931668007	0.0506666666666667	0.177833333333333	0.310166666666667	0.4375	0.41585691366497	0.456401880997705
365	2.19202522907403e-10	4.3019220637658e-08	6.25195308966149e-07	1.13097235005239e-06	0.550939102740918	0.863233598351368	0.924216838257957	0.0454603968459512	3.27839863110967e-07	2.90680983385046e-06	8.38374141298155e-08	1.51904097192252e-07	7.48566083000501e-09	2.56704368132852e-08	8.65068165855207e-08	2.67549489262202e-07	51.0377641223604	54.2805876798375	55.8217422885209	56.1773797763017	0.355637487780768	1.8967920964642	5.13961565394129	4.00147748642257	26.0783480048867	21.8771079951694	28.7153306134405	61.2774352985601	0.054	0.229	0.3575	0.49975	0.417541040360022	0.358704191921718	0.426213811300249	0.435862656911019	0.465324372207137	0.435246073213413	-0.0117254804397472	-0.0310577152331389	-0.0180381441527346	0.0941337825024999	-0.0659339969208511	0.0451666666666667	0.186833333333333	0.3125	0.445166666666667	0.405540274153136	0.420319801338159
366	1.60917862186572e-10	3.06746138847107e-08	2.55861316249153e-07	1.17142031835969e-07	0.0492171587847103	0.231110522782348	0.508085838321902	0.251755990986168	1.52176463437191e-06	0.000183747484601917	1.88706160406978e-09	1.89704425097459e-07	4.91573229038479e-09	9.60516498247703e-10	2.52289353872903e-08	1.18738181644385e-08	51.6800423082823	55.0676735324014	58.0617037623233	61.9296347522031	3.86793098987982	6.86196121980174	10.2495924439208	1.31353294696328	23.12028898883	13.9903890214864	36.0869522168359	60.7183642602907	0.05975	0.23325	0.3595	0.51425	0.432474368459064	0.366348470023099	0.448721330966205	0.422665135013403	0.439548064497221	0.435942834183775	0.0565388336676199	-0.00510392540081126	0.0952996693943224	0.0278273571689667	0.158720201335491	0.0543333333333333	0.193166666666667	0.323333333333333	0.453	0.45252638277006	0.378950152047501
367	3.15853197698601e-08	1.79672770334373e-07	3.91103404181613e-06	7.2304527002465e-06	0.655953473198751	0.994847236503475	0.469694386283208	0.0903287582358127	2.54222328424989e-07	1.71231060003695e-05	7.73575875023216e-05	0.000106632058374591	3.2324756051288e-06	7.25557751533646e-06	2.62495119708028e-05	5.55490806670636e-05	40.6614435163065	50.9331623334438	51.151725678501	51.3502020780434	0.198476399542415	0.417039744599606	10.6887585617369	2.86850470662193	26.569525455574	18.4851750048019	15.6218000953086	44.0853323256892	0.05725	0.22725	0.36	0.48925	0.513997636190051	0.460973821947572	0.32458001649724	0.43617371840703	0.455051277978305	0.439837571553212	0.0590236937608717	0.0633700612956598	-0.00542237881387949	0.0283745193215021	-0.0278252920009058	0.0495	0.184833333333333	0.3185	0.449	0.425867770816782	0.441694920063755
368	6.57787481630673e-11	1.67451788569986e-11	1.27832546485202e-10	1.94071705390532e-10	0.292010903101974	0.371318415038124	0.0126131065358997	0.0116751316339987	1.07161694158406e-06	1.09512938508551e-06	2.85143151851621e-08	6.43066088442433e-11	1.21454632495577e-09	3.9630840182744e-10	1.54869007899673e-08	6.15715384633198e-09	53.5372626396565	72.1861840222846	76.4555496487155	77.5658765288172	1.11032688010164	5.37969250653259	24.0286138891606	6.35954748078984	23.7949779518476	23.7532036423745	30.8060794462654	80.1962375733999	0.05475	0.224	0.36425	0.496	0.429220358351506	0.360773720211905	0.293336732447437	0.447025419360967	0.477382617929003	0.417155614999366	-0.0521529281796213	0.0337626059693097	-0.0219609097568056	0.141951130100447	-0.0360677563635694	0.0436666666666667	0.184	0.317166666666667	0.4395	0.457415083728217	0.40749338841515
369	3.00507467950422e-12	1.24043810132669e-12	5.25250411743657e-12	1.20563655216184e-11	0.634624411586561	0.290917414270991	0.011811388719058	0.352571891077947	7.24402733441864e-07	5.69530841722988e-09	1.26317424729598e-08	7.5492551758171e-10	1.63204495530336e-11	9.45649462141219e-11	1.00492012419586e-10	3.01366747397238e-10	59.9270574306429	77.9930936766177	83.9277091905169	84.153550922696	0.225841732179106	6.16045724607829	24.2264934920531	0.864178904745131	24.5490972282714	33.9360667512683	32.3871745818797	74.3077572314188	0.05525	0.23075	0.3795	0.507	0.48238431900995	0.511421179092884	0.366712063150903	0.474438456933608	0.47475699960625	0.408054223631481	0.181805558846592	0.211969157851448	-0.0010134580629702	0.0855544763580244	0.0568043490933792	0.051	0.189666666666667	0.322833333333333	0.449	0.378921695072915	0.420876057824471
370	2.26881618797785e-12	8.18310516300031e-11	1.44947981765715e-10	3.19487086869692e-10	0.643340481889052	0.170357849351741	0.146196531612323	0.00809291241580366	1.38409304006895e-10	1.64540090225371e-07	3.97033709777354e-06	1.1729236275697e-09	1.01059718745433e-09	4.68856862418838e-09	1.20124569907761e-08	4.02665825996725e-08	60.5078146527376	68.6199159723838	76.1589546419418	76.3733545000068	0.214399858065008	7.75343852762308	15.8655398472692	7.01279756688746	41.1860150473276	27.4104453768523	21.279115142248	73.2449305788373	0.0585	0.22875	0.364	0.4975	0.445891390346964	0.428840497451047	0.413195609197104	0.470735078018246	0.484531405742111	0.450535751755883	0.0658768539662549	0.0969577392872662	0.10300202408877	0.144853154792216	0.11634973094742	0.0465	0.176333333333333	0.3135	0.4505	0.364673347846274	0.430895382260844
371	5.76899754682533e-07	1.20333185412464e-06	1.21726486999925e-05	1.98062366831763e-05	0.493029058138733	0.813421813408862	0.22589699633305	0.700210487391896	2.13333703057542e-06	4.57150623939344e-06	0.0398993859296039	0.000110944633799888	2.09762074062998e-05	6.77146142878248e-05	0.000169769372713449	0.000346249112374625	34.5418147073142	46.420464479037	48.2016532884008	48.6715622397969	0.469908951396064	2.25109776075988	14.1297475324827	0.14825298769847	22.471059012154	21.0089175374633	4.22215797089666	43.9753688982567	0.05325	0.21925	0.36175	0.47525	0.392662717667564	0.448328356531694	0.382679640722789	0.48011987335317	0.441545434016903	0.416576821071243	0.0413393799971798	0.144496327400272	0.00248586989886475	0.131442935555983	-0.0100889886980698	0.0515	0.180666666666667	0.3175	0.454333333333333	0.411472062175261	0.298206514367018
372	3.74583041180119e-20	2.92258374512325e-18	2.70230222127331e-17	3.57515845883937e-17	0.183067098710342	0.215616842048995	0.136396232422943	0.1163887455755	8.90585157287971e-11	1.92585687220707e-11	2.75025231693873e-14	2.76871538526037e-16	7.99772477406341e-18	1.70754731193096e-17	1.95900027267439e-17	7.53030160428803e-17	97.2715405549025	106.3326858051	111.628345826262	113.400893497324	1.77254767106206	7.06820769222395	16.129352942422	2.46525590121428	42.048037686558	45.0447213569078	57.9054418757332	108.776271310135	0.054	0.23575	0.374	0.513	0.418453841648012	0.519267933940126	0.42011429982683	0.451154430277036	0.46215282693813	0.433124061706399	-0.0371390427131958	0.0153377816435435	0.0492727246384815	0.0723395141246646	-0.0796029428306365	0.047	0.182166666666667	0.309166666666667	0.4355	0.405972427693332	0.430215823551165
373	6.19631898296313e-06	1.18303783747184e-06	4.77637154727309e-06	8.93310596830259e-06	0.693031400250118	0.502868392609736	0.0304389580216572	0.291056257824473	2.64875240955436e-06	0.000494328502035912	0.00326376569051666	6.54846790844009e-05	2.44629341971743e-05	6.62458385987765e-05	0.000203499588284451	0.00028747597578876	29.4965734705984	46.4611668574216	50.6359058749149	50.791729156881	0.15582328196615	4.33056229945942	21.2951556862827	1.11472907591633	22.0555317535582	12.1369388202202	8.65381891613652	45.429790106203	0.05375	0.22425	0.3645	0.497	0.382430667185044	0.392532162496545	0.491440271638478	0.44742431952337	0.452551453268306	0.462749591826642	0.11970615091716	0.192669607329944	-0.050530310517191	0.078851979759303	-0.00876644759601659	0.049	0.185666666666667	0.330666666666667	0.467	0.369293366742298	0.4105153075177
374	2.28444235632726e-12	4.40689904340912e-10	1.79145745174525e-09	2.78486035573393e-09	0.324320995881321	0.274521101859725	0.472472851632129	0.228960800417967	2.81835629231914e-07	1.00285636682618e-08	1.29831507969554e-08	2.35422243437676e-08	6.75242865560591e-11	2.75684495218978e-10	1.50339453015786e-09	3.28006526677423e-09	60.4936333424193	64.8100709981009	70.1786926062778	71.1501338655216	0.971441259243875	6.34006286742078	10.6565005231023	1.44730549974656	26.3703373351946	32.8357086256401	32.3338543019418	65.9217130048426	0.0525	0.2215	0.37925	0.50125	0.449483592786986	0.363297340659107	0.293483609570843	0.461806912714741	0.434250559719058	0.409205458760255	0.0526247509414126	-0.0263856929688304	0.0686110716157251	0.0190170892815719	0.315737411199732	0.0471666666666667	0.179666666666667	0.3235	0.443333333333333	0.375415506854563	0.420203155385367
375	5.02914268496651e-17	4.21507152268776e-15	4.66604096155263e-14	1.24462535120932e-13	0.915414481955243	0.50878333531872	0.343949817709369	0.000358055440504837	4.09410645404285e-14	1.02658290096788e-08	1.78784118377023e-07	2.4190438776472e-13	4.24364613515222e-14	2.47075677313247e-13	9.50869429542436e-13	3.82729938925547e-12	82.5456837919628	90.524485265596	94.8008827613448	94.8121636614596	0.011280900114798	4.28767839586362	12.2664798694968	12.7392803391276	57.1228999148243	32.7902532329863	27.2499027884169	93.2756530744873	0.0645	0.238	0.378	0.498	0.389629242665817	0.482787925372665	0.397767777155306	0.454533445090411	0.445491030740982	0.416357609571018	0.0607141240463118	0.0758670631747259	-5.91168934583352e-05	0.0816303900069388	-0.00950333660669189	0.0478333333333333	0.175833333333333	0.322333333333333	0.444833333333333	0.35739148215955	0.393285678878296
376	6.13198323534341e-11	8.12812125799831e-09	1.75901634105423e-07	3.23725151984266e-07	0.541100435712731	0.942317685893673	0.893494859637358	0.158787174259903	2.1601147106438e-10	0.00144521575286542	2.49467398314835e-06	2.13054022923599e-08	2.8031643112584e-09	1.10905670463025e-08	3.63061743683391e-08	1.08707594454228e-07	53.6828869582387	58.1421006719393	58.995017306981	59.368521344004	0.37350403702294	1.22642067206471	5.6856343857653	1.98573846693398	40.3161900028845	10.1471873804585	22.1705798796957	66.16822497576	0.0545	0.22725	0.3505	0.48875	0.441996177868824	0.343185945971096	0.425762967614389	0.439377009456824	0.44699055575614	0.43217387742132	-0.0384808573189627	-0.0206744832841097	-0.00643023219264864	0.028235014043887	-0.0494806455127965	0.0481666666666667	0.1755	0.319833333333333	0.440833333333333	0.395670263032774	0.323393989915111
377	2.02601044794577e-08	6.44913096800178e-07	1.52637678636556e-06	1.91572971022177e-06	0.262223776004413	0.227450431035724	0.278827673771646	0.908105409516129	0.000495872782930831	2.82932716033344e-08	9.54044535137984e-05	4.3261159923859e-06	3.8123729913758e-08	1.00390185787095e-07	6.44494068005906e-07	1.07634321345957e-06	41.5927098641405	47.9088447559188	53.5614704674445	54.8184490682033	1.25697860075888	6.9096043122845	13.2257392040628	0.0133237621134867	12.1311219441723	30.8211813954913	15.225538756762	52.6992356300654	0.047	0.21175	0.356	0.49175	0.406171156060862	0.380537530175039	0.31974967692629	0.418837528387797	0.44483265199464	0.419687826695824	0.111749983457141	-0.0254248777424649	0.00868484095966005	0.101435370270803	0.276698596237918	0.0475	0.1835	0.302833333333333	0.452	0.415562872932558	0.365857188783767
378	1.82901127787471e-12	5.13672754679135e-11	5.5355302770997e-10	1.27682541311747e-09	0.811677992453158	0.642996088879819	0.357148417268094	0.314427894026355	9.56398487500484e-09	1.36441876710728e-08	1.35849194201154e-07	6.99848832705609e-10	2.67367276474772e-10	5.72389885918571e-10	8.15415151082141e-10	1.44623754938563e-09	60.952972766936	69.668888636239	72.983082491759	73.0398512108804	0.0567687191214645	3.37096257464145	12.0868784439444	1.01198445482396	32.9279193586208	32.2373591127434	27.7810651874061	74.4901758670871	0.053	0.22825	0.37025	0.496	0.364346084299594	0.460704514621748	0.419739016004566	0.462574061050607	0.448023106736799	0.445366565652451	0.0220220824159951	0.068224999663184	0.00925647027481724	0.0868105671232576	-0.0136746178178485	0.0485	0.181166666666667	0.315333333333333	0.442333333333333	0.378865188445204	0.44791366585401
379	7.39976983121327e-14	1.83982401139081e-13	8.03999937938976e-14	2.08691117259033e-13	0.807239328507668	0.0440641746611994	0.00638038037253516	0.00830149175849027	2.35342976297496e-12	1.10777734363186e-07	7.49604029174411e-06	2.53200709223571e-11	1.22877556802883e-11	7.07769665281407e-11	2.64485213986747e-10	1.03340231953829e-09	67.5677939091547	82.221128945981	93.5579284829728	93.6174591218587	0.0595306388859171	11.3963301758777	26.049665212704	6.96725133490145	49.1647422755614	28.1758580294263	20.0622860560088	82.4036723251389	0.0605	0.23625	0.36575	0.5035	0.458940266670321	0.400604704735376	0.317550246178694	0.472775696440065	0.428806579722497	0.45069716990502	0.0238469399236497	-0.0613268666279617	0.0175291903218428	0.1324229840387	0.0369614929599016	0.0483333333333333	0.1785	0.3145	0.457833333333333	0.403929826683184	0.431561286563669
380	3.65003086528442e-12	8.03924718602424e-12	2.91977617004906e-11	7.15469790038032e-11	0.898250393722165	0.295250498365571	0.0399307971733269	0.105908809417498	7.97903483069301e-11	5.62535924234828e-07	7.02383807510675e-06	8.86173691321499e-12	1.50373316735304e-09	5.03527366268081e-09	2.98420639625064e-09	5.09668831785648e-09	59.5251693197788	73.8285127845156	79.926513541599	79.942864749959	0.0163512083599926	6.11435196544335	20.4176954301802	2.61423169137606	42.2629393209045	25.0365565968496	20.1867331629273	84.8777114451434	0.05475	0.23075	0.36725	0.49175	0.412341599667032	0.458770125900643	0.34416913255665	0.450380345959323	0.467069817217689	0.413357226212773	-0.0155782407895364	0.00384465034127367	0.0526431715215473	0.079601632346941	-0.00940654482000126	0.0475	0.1775	0.318833333333333	0.446	0.36010255291805	0.417914998150752
381	7.46001141735289e-19	6.72472290324364e-17	2.17592887768987e-15	4.25217386885802e-15	0.370836421058105	0.696808869222915	0.410158368489233	0.000312152453254444	9.92643842627297e-16	2.33683383019076e-08	4.93769930079624e-09	9.6829535597588e-14	3.65528846947239e-15	2.11090288380108e-14	7.1776766791632e-14	2.76100080749112e-13	91.1614942523156	99.5437163028837	101.763462247822	102.564322070182	0.800859822360508	3.02060576729855	11.4028278178666	12.9960278501635	64.4450109728677	31.1923648130469	34.2138221734003	95.3916531524498	0.0585	0.23625	0.36275	0.50325	0.412478410814588	0.423257670769454	0.466605636787576	0.437085154098042	0.469556604038335	0.453382091164772	0.0558109519286489	0.113925525475878	-0.0200603377452634	0.0199560953485514	-0.00567339725800834	0.0425	0.170666666666667	0.309	0.443666666666667	0.418385199365507	0.387078363924858
382	1.70234166780031e-16	2.38471264482778e-17	2.52139109996675e-15	1.69529095782867e-15	0.0722661006901843	0.720193102225722	0.0103788577231556	0.0151844621548084	1.5733262996802e-12	1.29586860834536e-09	1.64167563388065e-08	6.98633789497006e-15	1.06074973113283e-11	5.60981779138554e-11	8.04666498488034e-11	2.58981816304177e-10	80.0470037027553	101.792140168276	101.43022998402	104.661013618177	3.23078363415698	2.868873449901	24.6140099154218	5.89493822561326	49.9547513822181	36.8195110473171	31.8779817942996	101.429757703487	0.0615	0.2295	0.36975	0.5	0.467121122616824	0.367917688471331	0.439020648265262	0.441744357903975	0.52289354896603	0.440160037775359	0.073153705388966	0.0296932836152031	-0.0349775775810318	0.119822034756835	-0.0519958487714951	0.0501666666666667	0.172	0.311166666666667	0.4425	0.370054820896678	0.416406823238732
383	5.67754252374413e-11	4.5729961941062e-10	1.75084986834981e-08	3.90102143914583e-08	0.992152695923129	1	0.457710931964178	0.957199695074898	5.00245887462785e-08	2.73127394575552e-07	9.18069765131887e-06	5.06588190099818e-09	4.60062302516601e-08	5.46434474053563e-08	4.20932494994113e-07	4.07904099779013e-07	53.8426153010223	64.7260360901055	64.6713718906394	64.671468623681	9.67330415733159e-05	-0.0545674664244871	10.8288533226587	0.00288025197005481	29.7158323902549	26.4309603395141	19.6747392692178	69.6931692848661	0.05525	0.222	0.361	0.4915	0.418393048333621	0.468909229829319	0.546156735469872	0.460730365104618	0.450788359063153	0.417112135829519	0.231968634406269	0.236127498554348	0.146779381641835	0.0289558953303644	0.20453886603021	0.055	0.177666666666667	0.3115	0.446333333333333	0.410399226825437	0.414618829636038
384	2.67176482673507e-09	2.00828181563088e-08	2.86430050351972e-08	8.72246232284135e-09	0.0269406509369449	0.0307360798212229	0.020545394266656	0.350414422143044	4.51289697862908e-07	2.53299301908479e-07	2.19826356461799e-05	8.53188816969592e-08	5.12772928299877e-08	1.61063206624384e-07	2.29033702090215e-07	6.49793570275524e-07	45.8300677869411	56.0509544630622	63.4698098001827	68.3644202388023	4.89461043861957	12.31346577574	22.5343524518612	0.87195582489403	25.4615418133399	26.5765527250187	18.0093177230992	62.7229746432467	0.05475	0.23225	0.36425	0.49775	0.35172006792719	0.475684086444458	0.481804107399877	0.4531179820527	0.468474636750385	0.435619509265334	-0.0157138455469846	-0.000327057030332163	0.0156899567445374	0.130753669819475	-0.121334383690134	0.0505	0.190333333333333	0.3145	0.4545	0.433413384759669	0.354863043796894
385	2.63719716241904e-11	4.52271575420832e-10	3.50293721897259e-09	6.60673693042989e-09	0.489984681568933	0.508004784517163	0.255205432176226	0.104200580485834	6.35752057815171e-07	1.00706416463864e-08	1.33294927907225e-07	9.53985482391909e-10	3.55733324531255e-10	1.24503258567947e-09	7.88755822480223e-09	1.61098857584982e-08	55.4323601608776	64.7511498611566	68.5678970200388	69.0444569308384	0.476559910799551	4.29330706968176	13.6120967699608	2.64004518164938	24.8006748996559	32.8275692597326	27.8177880265339	73.7436503157203	0.0555	0.23025	0.36625	0.50375	0.403104593816277	0.402965493426355	0.482588234028586	0.4791692463066	0.477067734736706	0.423665312950585	0.00999441103930345	0.0626548484007403	-0.0102156781981952	0.0733959982569918	-0.0465417334269751	0.0481666666666667	0.189	0.311	0.45	0.398410245818309	0.442530513170475
386	4.29399724593522e-08	1.98747861410707e-06	3.50305759499681e-06	6.36462207070063e-06	0.616545409358692	0.263173585337193	0.388999079471007	0.177425014496764	5.05253180555987e-07	9.02936865803157e-05	2.54541232818673e-05	8.09904775683264e-08	6.69696106839261e-06	2.52506017594791e-06	5.16537384655311e-05	1.97712318629111e-05	40.0167685922206	45.2166503653207	51.4354177297428	51.6861706672207	0.250752937477955	6.46952030190005	11.6694020750001	1.81906162672931	25.2436624472193	15.3295359976237	17.7302889101538	62.85304624984	0.05475	0.2265	0.3595	0.49825	0.456884434865093	0.372641488832456	0.399372325245824	0.474402676574627	0.414854341540582	0.409579970992137	0.0630620756344814	0.010538812612189	0.111754210793433	0.106825414936091	0.285011920769668	0.0486666666666667	0.185166666666667	0.321666666666667	0.455333333333333	0.403189168951585	0.399226535996879
387	3.91506272230321e-11	6.27780625132457e-10	1.20670255408651e-08	2.35185086895747e-08	0.55562549428511	0.86031052836271	0.417605103514998	0.0847391951748228	4.05483199196243e-08	3.70433804013949e-07	7.12420877078496e-07	1.11462789080943e-08	6.8845115959924e-09	3.1520523170178e-08	9.63881346210533e-09	3.47759610800556e-08	54.6134066309387	64.0057559976121	65.5768674728752	65.9242026808206	0.347335207945434	1.91844668320846	11.3107960498819	2.97157730510844	30.1230490106173	25.8425389565309	24.5812358285621	67.762983260553	0.05775	0.2205	0.367	0.497	0.444637630396649	0.418686320157444	0.474992868636857	0.468032966059788	0.468034125638094	0.401415997304093	0.00612311149693503	0.113350528023942	0.112692202920596	0.102758081595468	-0.00247765140434685	0.0498333333333333	0.176	0.317833333333333	0.4465	0.40740995960958	0.421467726527202
388	1.02043491125405e-06	1.02256178134109e-06	2.93331080580113e-05	1.50920880865446e-05	0.060680684553113	0.763063743664979	0.138749589224471	0.324805744527788	4.4174271642038e-07	0.000198804102574904	0.00559062028948911	2.41156466802197e-06	6.85622145661306e-06	3.45723213174558e-06	4.75606181703152e-05	1.42874375666344e-05	33.333957876901	46.8097396730009	45.8798740632847	49.3985560590227	3.51868199573801	2.58881638602179	16.0645981821217	0.969496651941881	25.5027941287517	13.8423531273911	7.67773797275004	54.2220069129339	0.05325	0.226	0.36375	0.49275	0.502634302784352	0.490853939365722	0.389151340567659	0.459293770828742	0.38721178158691	0.422802154751046	0.152058551447963	0.0946179620758268	0.0762022930316532	0.0645432644414722	-0.0242476680301811	0.0488333333333333	0.1845	0.327666666666667	0.4645	0.338750562953385	0.406068047347657
389	0.000711540331952219	0.00993506141885588	0.000290024903581768	0.0005132604750038	0.976195764057333	0.00575374985967272	0.0398601444998592	0.352482260120889	0.000155168316229979	0.00989954957592975	0.0102380520948996	0.000315517288807381	0.00142392697678027	0.00398897132069691	0.00666104808929506	0.0143663068072331	19.2197248880548	23.2281479625599	39.6423191653375	39.64320950814	0.000890342802449595	16.4150615455801	20.4234846200852	0.864500699694872	14.3084314570624	6.65288337600396	6.59299968666892	41.0383389146904	0.0575	0.21725	0.36175	0.487	0.377899268117711	0.468655045419702	0.347416454718777	0.437452112951492	0.468354055970994	0.393790146165552	0.138220244223095	0.0409753846537005	0.072077640523308	0.16156047337945	0.203881831810522	0.0531666666666667	0.186333333333333	0.336666666666667	0.460833333333333	0.368160694694202	0.428161564525066
390	4.84918425332747e-08	1.87122824244429e-06	2.04586280527553e-05	3.43246793354513e-05	0.551344371185495	0.87232236758759	0.763377488081837	0.0248728077197473	9.62568098659835e-08	1.76957239609146e-05	0.00279422763286828	8.17279807651279e-05	5.55209940163249e-07	6.54273096390248e-07	2.76136276266167e-06	1.52218765099396e-06	39.7613906222832	45.3615682269592	46.8352099622207	47.1901242428794	0.354914280658704	1.82855601592019	7.42873362059618	5.0327198946311	28.4478457940695	18.4224880864676	8.93718662823994	44.8205524832906	0.0575	0.2295	0.36525	0.504	0.345427575689897	0.397228730714552	0.491565034009587	0.461131238379562	0.437766835466454	0.419036951127739	-0.0198597402532426	-0.070787066126425	-0.00467381432294233	0.0896927778364933	-0.0617220090404039	0.0473333333333333	0.1855	0.323666666666667	0.4735	0.3947725692813	0.432508937902204
391	3.76749895198385e-12	3.28271300871313e-11	3.82841618480421e-10	2.2973988653288e-10	0.0691452974997473	0.261677285674576	0.088733974265915	0.0005004786156088	9.66405595005803e-10	7.63670096710701e-05	3.12491603828067e-07	7.31749879757715e-11	8.61783651444722e-10	3.96429223662314e-09	1.32326858610854e-08	4.07054323743461e-08	59.4596880873214	70.6757141882263	73.8594491466429	77.1626435047001	3.30319435805723	6.48692931647383	17.7029554173787	12.1138810267839	37.3915372082411	15.6461718756764	26.1709297905054	79.8894144000443	0.06425	0.23275	0.36075	0.484	0.421854374309425	0.446107126697925	0.411821143676366	0.475754358939589	0.440033479674129	0.425183247304645	0.0919638814749336	0.0104168064148895	0.057318869716439	0.108906823072856	0.115433252646619	0.048	0.182333333333333	0.3225	0.432	0.371517888806311	0.349123401580513
392	3.64360834593595e-06	3.50685343552474e-06	1.31934503695608e-05	2.33898065979707e-05	0.628135346944352	0.496337072588566	0.0914437150026616	0.458163513851538	0.000158817300132263	5.61572464318092e-05	7.90399856726627e-05	6.98045948188388e-05	1.01002387180745e-05	2.5297753923158e-05	0.000121868595485329	0.000207259260509436	30.6291924916441	43.8468301230605	47.9904780678407	48.225075925242	0.234597857401241	4.37824580218148	17.5958834335979	0.550377438817122	14.2646790749222	16.2280231477635	15.5811176975221	45.2544354361522	0.0585	0.232	0.35975	0.50175	0.454671595167085	0.432629709476476	0.493974475076641	0.469831878581446	0.446334482968769	0.433736705065763	0.210117167301588	0.125887153226882	0.179143812024132	0.0882443855810909	0.243809439410361	0.055	0.200333333333333	0.320833333333333	0.4615	0.427790755055226	0.393195378536571
393	1.64685921541173e-16	2.66817987009e-13	1.09867601618074e-13	2.08858669329311e-13	0.379590971620565	0.0319421410034535	0.26186382473108	0.295471906315951	5.9134654009238e-13	3.33077725555097e-05	1.62848844124297e-10	3.05335585860125e-14	1.22533489354115e-11	6.28096071015624e-12	5.60404029526944e-11	3.75735958959015e-11	80.114928340663	81.3993758264551	92.8435760639404	93.6156022267023	0.772026162761904	12.2162264002473	13.5006738860393	1.094519919292	51.8754678911391	17.2190605981687	40.8682086215049	98.048994372216	0.05475	0.234	0.36025	0.514	0.403887838909855	0.357633048690194	0.417486691770816	0.418832853946499	0.463610523664582	0.45311140025433	-0.195028092605828	0.0247997338561131	-0.00688969037844488	0.0482206807172861	-0.0690618805591489	0.05	0.175	0.320166666666667	0.448833333333333	0.406060744998807	0.362593007946636
394	9.61078701596065e-08	2.38027871185913e-09	9.76645608663135e-10	1.97785514901127e-09	0.553719532805688	0.0510502163264374	0.000411403331708861	0.0131700934934715	2.64101469707613e-05	6.65777655470844e-06	1.966445941501e-05	1.73651875731215e-07	9.0336672351395e-07	1.67652260035385e-06	1.38141702259012e-05	1.67788931239537e-05	38.3231461994001	60.9639030983963	71.6298900144029	71.9805857893152	0.35069577491231	11.016682690919	33.6574395899152	6.14611723822054	17.660154653131	20.2891297750066	18.2215177861108	60.9409552432037	0.06175	0.22025	0.3565	0.497	0.408093239898683	0.452649179981345	0.404391326294996	0.518433259011678	0.462918281791045	0.432575639443089	0.050184893761118	0.0965071106705314	-0.00505948339128293	0.148154783867895	0.0176554266626301	0.0501666666666667	0.185833333333333	0.313166666666667	0.4535	0.400157103222027	0.351837092140101
395	7.42929417797901e-13	4.59365157991321e-11	2.48715526234811e-11	5.24498081291782e-11	0.538727748989954	0.0563621309149206	0.0847240822711552	0.157044395373086	4.15973010776347e-09	4.14145282634165e-11	0.000774893373448971	3.70371402206393e-08	4.3356665422039e-10	2.21360143868089e-09	7.05735973378616e-09	2.42646689741245e-08	62.8130709305769	69.9203184645157	80.3019325924179	80.6798354218408	0.377902829422965	10.7595169573251	17.8667644912639	2.00245764345345	34.5475114416986	43.5458322398208	11.3004253330964	64.8002110426573	0.057	0.22525	0.368	0.48975	0.405579700689107	0.389298365415097	0.355334748772242	0.448586439800606	0.454024729263758	0.384897451054266	-0.0201370976921253	-0.0177797752451589	0.0187624454849927	0.130626160937225	0.0120315522701157	0.0505	0.177333333333333	0.3045	0.4555	0.354109083968437	0.487510860290271
396	4.02249509217823e-12	6.16658737938348e-10	1.61733323992149e-09	2.50660288933288e-09	0.321670673751158	0.195253319600925	0.357546242992681	0.215098244831566	1.40259469348558e-09	1.98396691091353e-08	6.52811582328053e-06	9.43550127919505e-10	8.33952621100868e-09	9.14488575085422e-09	6.71681077629365e-08	8.76139834237508e-08	59.3242953091394	64.0464185238379	70.4236830934969	71.4058246009954	0.982141507498454	7.35940607715747	12.081529291856	1.53677656897889	36.6652224413501	31.5101869525261	20.326760148122	73.7701814464518	0.056	0.2295	0.36875	0.49325	0.507488986582354	0.448386196675441	0.383334998160682	0.446077015575778	0.383062647340174	0.400638003485398	0.165512420352638	0.128251938124616	-0.00790351641575231	0.0481620179226361	-0.034738216190476	0.0503333333333333	0.179833333333333	0.3145	0.447333333333333	0.394405131834493	0.401024411263936
397	1	1	1	1	0.851664068238765	0.366739631608118	0.165733248769355	0.361221202855308	6.83347844005628e-10	4.4354197662513e-10	2.54199518961837e-09	7.10672713010742e-12	1.55893243735779e-12	1.046328986714e-12	3.47573750935949e-11	1.17579043806443e-11	-Inf	-Inf	-Inf	-Inf	0.0349673613600316	5.42052220529877	15.3804613164393	0.83364308892078	38.0676206604985	38.9111411972717	35.5065104829864	85.3962227428109	0.05275	0.22975	0.37525	0.51275	0.495473435795815	0.415871723958835	0.513647737132297	0.479225137723406	0.499749450597927	0.476313516355947	0.214709393065144	0.100641412847428	0.00361053780606069	0.145438223229848	0.999958992306093	0.0486666666666667	0.179166666666667	0.314833333333333	0.452	0.424240613034428	0.345229123339973
398	7.51831129729075e-07	4.48782605066127e-05	6.96403023197153e-05	0.000127375385200046	0.862194823137308	0.305215949783637	0.565740401818649	0.0804528001226019	0.000237410349133088	2.93122047419324e-06	7.8124307170401e-05	2.99086182183089e-05	9.2610555234028e-07	3.86094136975554e-06	9.27390628531444e-06	2.76097046024209e-05	33.9812074099027	37.581220511478	43.5614110266033	43.5915413645416	0.0301303379383171	6.0103208530636	9.61033395463892	3.055730690578	13.5090922893232	21.8610609717543	15.6031506218187	47.5625696305452	0.055	0.213	0.36575	0.49425	0.405105066719195	0.476832966386204	0.388858784718438	0.47814523936952	0.447686658721904	0.409392102026573	0.0616328740353596	-0.00838179048337777	0.116132997062423	0.125384267149371	-0.00895280497582891	0.0471666666666667	0.183166666666667	0.3205	0.454	0.398694889581595	0.433157599198706
399	1.98349481906547e-16	1.94909657610692e-13	7.23483392501905e-13	1.66295159582837e-13	0.0176772189308227	0.0341221514221196	0.211180704571303	0.012587992932861	3.12341534299501e-10	2.60120445961237e-12	1.71311398409295e-08	9.78762464735789e-13	1.97867469878765e-14	1.27003823831066e-13	1.21689503776854e-13	4.54671212829847e-13	79.7336392328652	82.0936391332652	88.514807082167	94.1426651243673	5.62785804220039	12.0490259911021	14.4090258915021	6.22611059120027	39.5958800622739	48.9683936507045	31.7952476391947	90.0309612865869	0.05925	0.23025	0.377	0.49875	0.446357273835492	0.390456890050576	0.419176882643251	0.45624827005292	0.454123697081021	0.411288966801102	-0.0132017295318266	0.209620389836101	0.0408555496686917	0.0817406692087857	0.235047257902991	0.0478333333333333	0.178666666666667	0.309333333333333	0.441333333333333	0.401838168155932	0.384527516192565
400	1.0585862931427e-18	2.95664981204655e-16	2.31481592578004e-14	5.59503987305493e-14	0.612193368283789	0.997013610307015	0.859011074240253	0.857206704305223	4.99692130649012e-09	1.55852974471858e-07	7.87198230915107e-15	8.95038510715903e-14	2.06289957999143e-15	1.37908802228462e-14	4.7209811755393e-14	2.1300113050751e-13	90.4461530129993	96.3246157484391	96.3988769631396	96.6558702565017	0.256993293362029	0.331254508062557	6.20971724350238	0.032375180150666	34.1906206961157	27.5153457670986	60.3670477046726	95.5731345777417	0.054	0.231	0.366	0.5185	0.391946913844454	0.364710669868987	0.432718145780165	0.453761748957022	0.43583876366898	0.432559677818975	0.0216589688031179	-0.0434095627347694	-0.018278538791891	0.00949595518796654	0.00235252465410488	0.0548333333333333	0.182833333333333	0.315333333333333	0.439333333333333	0.363952504600806	0.378485303970722
401	6.93526995545325e-11	1.9057233715835e-09	1.68669146296385e-08	3.73428278303201e-08	0.894711415245941	0.652767715207753	0.414235003870225	0.264257191313179	2.92896282628172e-06	4.87474440457894e-10	1.50700962395317e-05	3.95262917100539e-08	4.00237826266605e-10	1.9771635730032e-09	8.46417269344851e-09	2.94762714549002e-08	53.4274890515953	61.4728103285961	64.7623110865752	64.7798262856959	0.0175151991206803	3.30701595709979	11.3523372341006	1.24631640815915	21.8625394627925	38.7267815646501	18.7286524918745	64.6388595032919	0.05525	0.22175	0.36675	0.49375	0.453458316487967	0.442668070391921	0.427963796822531	0.457004889835213	0.476652398526189	0.446578010442057	0.00959869566976178	0.115881952260344	0.150892213315992	0.0952953428466896	0.117802062712438	0.0501666666666667	0.1835	0.306833333333333	0.449666666666667	0.389677154319514	0.343380176431796
402	3.57390119300051e-08	3.85511998652256e-06	8.83329370817492e-06	1.12867598958941e-05	0.2873485557414	0.255953577767365	0.551209377109815	0.0292569109201986	2.75963528713771e-06	1.30947836909989e-05	1.88004815709929e-05	3.24544736489197e-05	1.32916495556083e-06	3.41491880033177e-06	1.2094496379875e-05	2.901547388719e-05	40.40214970948	43.6176158508824	49.0398998603559	50.1719025907587	1.13200273040275	6.55428673987626	9.76975288127869	4.7524323878788	21.9768187786922	18.9966546342403	18.3071036018973	47.3417588952752	0.05975	0.224	0.36075	0.49325	0.412283321784447	0.443663767408169	0.364244027581505	0.43605224221915	0.422968630959085	0.424265406826162	-0.0130317509072058	-0.0523908378039352	-0.00371755101367625	0.0830611173831081	-0.0551586312559416	0.0496666666666667	0.1855	0.318666666666667	0.449666666666667	0.414966164543813	0.399144270322578
403	3.47320772103638e-10	8.46443363518801e-08	4.58738970335296e-07	9.56810130331284e-07	0.936396494136046	0.562929473857217	0.836079271805193	0.0418431897084588	1.11078449681951e-07	2.81441853090789e-06	3.22658198136002e-07	1.16718324960388e-07	2.87244944346947e-08	3.81306130659937e-08	3.56105062636113e-07	2.55627178168073e-07	50.080844771117	52.700030136104	56.6003360428585	56.6067040487833	0.00636800592474174	3.90667391267925	6.52585927766631	4.14153581218125	28.1706111164131	21.9390931812759	26.1091092481693	61.9387173722213	0.0605	0.2235	0.36325	0.50475	0.467822001349832	0.415930586632117	0.407603525784207	0.478264230282618	0.462450636246186	0.446911422906827	0.194920613253517	0.042952648622313	0.00201047902476661	0.12989502829068	0.00773741153493759	0.051	0.180166666666667	0.318	0.452666666666667	0.410050774811262	0.405818920932089
404	1	1	1	1	0.00208111791307768	0.0134188826756137	0.00348167389104427	0.0606448265601912	4.49969167497214e-06	1.07466763031907e-06	3.72392735725933e-09	1.20040050057098e-08	4.03693208982306e-10	1.54284152404305e-09	3.0752694727575e-09	9.23282939954023e-09	-Inf	-Inf	-Inf	-Inf	9.47657805152267	14.3706265837609	27.7934059041363	3.5196616539688	21.0392549658936	23.7895062163607	34.7629531522471	67.5809167277322	0.05325	0.22475	0.36825	0.50725	0.461012369958289	0.442656072769804	0.552203340989094	0.499949362179943	0.483040314798028	0.421347161312192	0.157142797782247	0.127619673379268	0.209834419752926	0.0611359733304436	0.999958992306093	0.045	0.187	0.321	0.447166666666667	0.416883042474678	0.334538055775065
405	1.51201406197842e-13	4.06325070298299e-14	8.55601359107317e-13	1.16543170524106e-12	0.22123413283937	0.538943300780066	0.0148738116466775	0.296432452386119	1.49816462399634e-08	1.65670811982994e-10	1.39084565244362e-07	5.18151744447054e-12	8.0381214433744e-12	1.4117092408953e-11	1.67296826432533e-11	5.0225854831648e-11	66.0958659111202	85.5513851606447	88.1281147946429	89.6244628276399	1.49634803299705	4.07307766699523	23.5285969165197	1.09017493408646	32.0556795027114	40.8346338064293	27.7355309370014	86.137573216135	0.053	0.2305	0.37275	0.503	0.503494817671821	0.466072344296375	0.430545768231191	0.481259348654592	0.487150485609654	0.423774024849657	0.247195511359778	0.205955427754427	0.0691052764733871	0.0751473187124871	0.0346524959591995	0.0483333333333333	0.183833333333333	0.311	0.449333333333333	0.412729880448094	0.464494632029481
406	5.04731892166873e-20	7.6323802355534e-19	7.05601910919524e-17	1.76073959612426e-16	0.571062765149692	0.98924016598265	0.284386412120261	0.00170964696354114	4.20724863131083e-13	7.80660035568677e-14	1.17092187669629e-09	1.34959101113141e-16	7.57107681701425e-16	1.31467376334424e-15	5.2706340794806e-15	1.44166247432303e-14	96.6628111445389	109.228837040639	109.480141156862	109.801048682384	0.320907525521761	0.572211641745525	13.1382375378453	9.83776932310911	52.5439591744744	55.8537923547428	37.0171932452358	110.402533245259	0.054	0.237	0.368	0.49725	0.453897863721976	0.391996283917603	0.456700091869392	0.465896855841005	0.441884542591113	0.440573830990257	0.190393828099419	0.0551944742046596	0.000289525371205265	0.0555965741758327	0.117806497085327	0.0405	0.177333333333333	0.296333333333333	0.435333333333333	0.414715379131187	0.397624399067479
407	3.45984325511018e-08	2.70180747861097e-08	2.44271663294116e-07	1.70685700792832e-07	0.0938563783134252	0.344785864534779	0.0387692918387133	0.830614493547471	0.000163881698669913	3.23136508511331e-06	8.44552002928366e-06	5.06812765230921e-07	1.98986748388263e-07	9.28703088250672e-07	3.3279173610092e-06	1.03441984276478e-05	40.4702271397837	55.3626101796399	58.1773516915418	60.9843065689201	2.8069548773783	5.62169638928026	20.5140794291365	0.0457589958377866	14.2056042821914	21.6740298556833	19.8342621225856	58.2303214541056	0.055	0.21325	0.36125	0.489	0.376029177118346	0.501867289733577	0.466268446866626	0.464075784361439	0.467733979146944	0.416302219514524	0.0843625934083977	0.0814721667935078	0.0932558679949041	0.125226934960416	0.0778789967916095	0.056	0.182666666666667	0.316333333333333	0.443666666666667	0.362765126252592	0.360072276517007
408	2.15519378097929e-12	4.71643848048842e-12	2.81849829695745e-10	2.33752640805106e-10	0.111321110762522	0.834893206941896	0.123318645052848	0.72166930503428	9.44449533733244e-08	4.09337477334452e-11	0.000554933818481032	1.32353632507191e-09	3.36644404489261e-10	8.33508530609466e-10	2.55515589122654e-09	7.28811870327547e-09	60.6139632037884	75.0194786328066	74.5858718161689	77.1212372545488	2.53536543837981	2.10175862174219	16.5072740507603	0.126898882254409	28.4846364846817	43.5686831195653	11.9213791618713	72.9530020789863	0.05075	0.22375	0.375	0.4875	0.492337222512939	0.432494860321745	0.413676213092897	0.490502076933864	0.461495401031473	0.421137514478227	0.131668274539065	0.156219048146412	-0.0252097718184988	0.0547225803273879	0.111731281541793	0.0491666666666667	0.180166666666667	0.311166666666667	0.452333333333333	0.330166448796343	0.434056512106811
409	1.62079356015286e-11	3.15854806167347e-10	1.24817754352373e-08	2.7977702329921e-08	0.987569285729082	1	0.61688619086228	0.00999829634722907	5.73666288644462e-08	2.2184363017516e-05	7.09654950969417e-09	1.79849112862727e-07	4.34186803293645e-09	2.22518633934177e-08	7.22563099052331e-08	2.50058341114848e-07	56.4407735698187	65.5659369766581	65.4947646773944	65.4950074206572	0.000242743262788281	-0.0709295560009195	9.0542338508385	6.63520011277069	29.4503854516497	17.9919284017487	33.5081638687752	60.8526986857328	0.055	0.22125	0.35325	0.5085	0.410475919909404	0.374499437174517	0.454353895790888	0.458399206261295	0.47355306049385	0.438416575865348	0.0146535890620844	0.00798352251554593	0.10845761222916	0.0595354308054164	-0.00420674526892024	0.0436666666666667	0.177166666666667	0.3125	0.4495	0.345958050358182	0.428162622046291
410	1.09527203113149e-08	2.49320903424613e-07	7.49954945966217e-08	1.45924416316146e-07	0.601682150936934	0.047235808603722	0.0707370258659743	0.454603425580414	1.73630572814375e-08	7.07797255188149e-06	0.00463968990870704	5.50229596558013e-07	1.99645759966754e-07	5.95881943168208e-07	2.62410148727784e-06	5.64178843762494e-06	42.881094916338	50.1609323902157	61.105873879198	61.3783401556357	0.272466276437626	11.2174077654199	18.4972452392976	0.559148754922262	31.7691304389464	20.1720467522609	8.01478823036632	58.0209908738101	0.052	0.233	0.35775	0.4835	0.398254227893227	0.401149397605348	0.413585131269844	0.463727422851578	0.44327445932141	0.415514549664177	0.000268828444284514	-0.0211739709676817	-0.0293655706288712	0.141270275048928	-0.0297752481223525	0.0486666666666667	0.186333333333333	0.3145	0.454666666666667	0.364453162539533	0.380516092230858
411	8.21742409720357e-15	1.04253465933458e-13	2.5085180405624e-12	6.39849146419743e-12	0.981057851671933	0.825519608698385	0.258698303263809	0.0292178028422851	6.30271169484348e-15	3.92623732220895e-05	4.27441917600275e-06	4.12808478439916e-12	1.60541068469543e-13	4.88378538325641e-13	3.42367147108708e-12	5.75447113449853e-12	72.0892867358998	83.4751961463626	85.6421093374374	85.6426730528983	0.00056371546088485	2.16747690653574	13.5533863169985	4.75473433019624	60.8047046855081	16.9067183543266	21.1376728604173	86.6702267694202	0.05775	0.229	0.3525	0.4955	0.427287632120426	0.451781700965331	0.399354648605344	0.458786928801478	0.497952137095117	0.448920213109647	0.0829108848235038	0.0275520710858521	-0.00622210810411238	0.0885860265910289	-0.0286966588341415	0.0478333333333333	0.166	0.313	0.448666666666667	0.390034989923492	0.376172142692824
412	5.12478241874208e-10	4.51605775553056e-11	2.53855883188462e-10	5.29389356310358e-10	0.566907653373888	0.391616920305942	0.00673872724832851	0.0246137890780786	3.58155554301537e-09	3.8987848623987e-06	6.63035541228396e-05	8.86068244050776e-11	1.98004216600483e-08	2.13146676618552e-08	7.46236440582369e-08	2.68569480587623e-08	49.2715015034046	69.9586413934885	74.8337121969817	75.1615963266013	0.327884129619633	5.20295493311278	25.8900948231967	5.05085504697354	34.8388460083406	21.3139767870489	15.9135154676133	79.434560032196	0.05825	0.224	0.365	0.499	0.375027909543079	0.432242778603492	0.408914370601275	0.495570125458389	0.48539143307744	0.428539943962549	-0.00738721675808444	-0.0151682647202517	-0.0275439841900075	0.137487694485133	-0.0455310967714054	0.048	0.176	0.320333333333333	0.458333333333333	0.435343100000177	0.36141506336537
413	9.34202333921922e-16	4.26904324857013e-14	2.92636999161926e-13	7.46760012206116e-13	0.801725002043385	0.389886152878991	0.227214351763524	0.407851165568147	1.1953091857329e-11	1.12886655171372e-10	3.63961148526851e-06	1.17970759180862e-12	6.19905308731571e-11	3.2991641458902e-10	2.71911985714819e-10	1.02184578629439e-09	76.5549804284237	85.4426464217831	90.5973527767201	90.660411647943	0.0630588712228928	5.21776522615983	14.1054312195192	0.685055886116061	45.9789423004986	41.5844664182605	21.4458592318715	89.5960994743971	0.0565	0.23075	0.3735	0.4945	0.401783938547143	0.434965536960385	0.308505080878679	0.455269990091367	0.427745754033213	0.416063313419522	-0.0489395121216573	0.00622239459105505	-0.0496145989816524	0.0829517253773632	-9.2432689102023e-05	0.0526666666666667	0.175333333333333	0.311166666666667	0.447333333333333	0.405206672947088	0.485461988998823
414	2.7018328256393e-13	6.91115826322457e-12	2.17482926569986e-11	1.8266059545161e-11	0.109686914930006	0.10873858647805	0.0754121762972205	0.0500199955894216	1.01919693415853e-10	2.69466979595372e-07	8.81082487582312e-08	4.0770781914617e-11	8.42941056200693e-10	2.4453587586872e-11	2.69746537475307e-09	1.41861760853124e-10	64.8994384697216	74.1663998873773	80.615847025314	83.1745734333963	2.55872640808229	9.00817354601895	18.2751349636746	3.84078840730672	41.7842775531008	26.4570230924292	28.6191121186312	81.2768127327008	0.05725	0.23025	0.365	0.501	0.347601739677606	0.463603602376851	0.396183284496264	0.425465310334585	0.462566839902651	0.442718608884602	0.061508198871561	-0.0339836061475022	0.108033733421214	0.136080511872244	0.165340503085868	0.0483333333333333	0.177333333333333	0.315333333333333	0.4465	0.43413674645358	0.395644064127642
415	3.4840624246647e-11	9.65690046005177e-10	1.90833492106458e-11	1.60144189144097e-11	0.109367556626167	0.00102425164683172	0.00259033314850468	0.199948378138648	1.44037939341082e-07	3.05747197488606e-09	1.58324042689426e-05	6.99691314725061e-12	2.28186074351947e-09	1.19413381185948e-08	9.55477268013473e-09	2.2981025357077e-08	54.8551949230241	63.0250510410842	80.9214503645417	83.4847867233257	2.563336358784	20.4597356822414	28.6295918003016	1.64275143360283	27.6678345016844	35.1469034301754	18.6345627192895	85.4327889373555	0.05725	0.224	0.36525	0.4995	0.397874588075444	0.38772026556767	0.52886002298936	0.474272032303293	0.422453894863391	0.420156867870641	-0.00863207821459417	-0.00423804794787459	0.241962405322831	0.179019357971905	-0.0182701989401129	0.0513333333333333	0.181	0.308166666666667	0.4555	0.425178189775396	0.436827658603176
416	1.79061452718295e-09	2.21156091455196e-08	1.33904341972128e-07	2.74705281180416e-07	0.738196923537602	0.555667488770112	0.285617902825987	0.393067488948659	5.32019248550587e-07	8.83246078268659e-07	7.67396004044617e-06	3.2527227621199e-08	8.83909880261331e-08	1.48349468054686e-07	1.01709661579475e-06	6.9434686710689e-07	46.665041443317	55.8273610094839	59.6723386868834	59.7840564277212	0.111717740837776	3.95669541823736	13.1190149844042	0.729431606657272	25.144109010389	24.1671822271437	20.0174269246218	65.1220282087585	0.053	0.223	0.36225	0.49625	0.447553851295974	0.430469954735884	0.325825575690248	0.46912507596726	0.423605926981829	0.416386998021677	-0.0275923615803943	0.00245895413978743	-0.00738378423890082	0.077776907606875	-0.0276311148955492	0.0491666666666667	0.182	0.314833333333333	0.450666666666667	0.419833552195848	0.381570026850256
417	1.68196764383377e-10	4.86970270784305e-09	2.59555947063367e-08	5.69322680282095e-08	0.884085172674454	0.491956797246962	0.352930731814264	0.0807178351378028	1.18363225351937e-07	1.80289267671674e-07	1.49471554130081e-06	3.02547030717619e-08	9.83803822774914e-09	3.75185344562336e-08	9.44773232806186e-08	1.91994801330691e-07	51.5881341822169	59.3215240664576	63.7106948209985	63.7319502829559	0.0212554619574803	4.41042621649831	12.1438161007391	3.05038844271712	28.0476750554499	27.2336933708848	23.1547752847382	65.3013773489647	0.0575	0.22575	0.3685	0.494	0.404752542977246	0.462976425883583	0.415710772361719	0.449371556155418	0.465976701038847	0.403364247459127	0.132076349070707	0.115700304492318	-0.0200960830280703	0.116426422505099	-0.0186316796311491	0.0495	0.182333333333333	0.318	0.445	0.423505477075336	0.456944645006543
418	8.22530950610509e-18	5.75443890035847e-17	3.30692074925127e-16	6.38952806498304e-16	0.351643077387594	0.220808759015853	0.0374488912465637	0.0237256566137967	7.36049832143179e-11	2.87192039193222e-15	2.74289935923082e-06	3.8906645237161e-16	8.09251065855497e-15	9.24787205461997e-15	1.50126434819113e-13	2.74249662293433e-14	86.2527467754626	99.8819236200288	106.012140372768	106.879659350423	0.867518977654981	6.9977357303942	20.6269125749604	5.11457648477972	42.4207501319452	62.352325975924	21.9884936549006	108.005258256228	0.0585	0.22975	0.38625	0.49325	0.450718429109947	0.394225705817959	0.4602632522631	0.468118661301304	0.439553211123332	0.443130674681537	-0.0198302640980389	0.0887429246750029	0.0940896531811126	0.0897637056027912	-0.0527868258969057	0.0481666666666667	0.1765	0.309666666666667	0.4455	0.369725454194497	0.423567171414469
419	5.14859643991383e-08	2.35683765592752e-07	9.49168819529355e-07	1.26486030814268e-06	0.289435663657086	0.347536489967124	0.131955954834031	0.255240506632287	0.000161796418010318	4.71109642008354e-06	1.07350295219106e-06	1.02360453271944e-05	9.55785897870875e-08	1.55673404680526e-08	1.25715748525167e-07	5.4385465425919e-08	39.6355264517188	50.2936684682136	54.7673999957769	55.8896445155333	1.12224451975635	5.59597604731971	16.2541180638145	1.29438998043133	14.2297027600453	20.9512934443464	23.7915933502882	48.6551331752589	0.055	0.21575	0.361	0.494	0.460968671571643	0.494948701212016	0.380175804343712	0.481373115245755	0.438942026830618	0.452565871324491	0.0298985310796707	-0.00498192074216971	0.117593061532954	0.148096904926799	-0.0145444850019173	0.0498333333333333	0.185	0.316833333333333	0.444333333333333	0.421384183877849	0.392950513409974
420	3.64331818307522e-12	9.32420754464271e-10	7.49058376648181e-09	1.47035864133383e-08	0.554651657222854	0.552700448720788	0.752679000929482	0.495529109988738	1.53369045271449e-06	3.79822764576244e-10	3.82173655385773e-07	1.0540879400987e-08	2.97091369228597e-11	1.7068162960521e-10	6.99363789107131e-10	2.65440184273467e-09	59.5289745499322	63.1049647918553	66.7331347077561	67.0821842458172	0.349049538061081	3.97721945396188	7.55320969588502	0.464498399773674	23.1052789983787	39.2139193242692	25.7823181103777	67.9000611846377	0.0505	0.2225	0.37375	0.50325	0.344178355656174	0.383415143469508	0.392100794804396	0.445619082182923	0.420957656252815	0.420987413747295	-0.00555281011817382	-0.0731714180140565	-0.0204053247195905	-0.00117480752879765	-0.00234889859103629	0.0475	0.183166666666667	0.313166666666667	0.4515	0.424392567178125	0.422715780590197
421	2.68941317405423e-13	2.50853482146226e-11	5.47228020950919e-10	1.09430917422013e-09	0.526034151586121	0.830487153494053	0.667613335065016	0.687223550944174	1.79748013185598e-08	7.03477658722525e-10	1.38011092954008e-07	1.10643498231501e-10	1.85782474574657e-11	1.07543995441953e-10	2.95669803278757e-10	1.15406747044908e-09	64.9089371136215	71.2797121012627	73.0104240600194	73.4124707459414	0.40204668592196	2.13275864467869	8.50353363231989	0.162107508444024	31.7018810878017	38.0109759545339	27.7505201226704	78.9060153700701	0.0535	0.2315	0.37575	0.5005	0.45881844423942	0.453558374068237	0.3451537226154	0.470638374210191	0.429234856212771	0.403266522168108	0.0292991548986417	0.0756734370638151	0.0339443213364016	0.048499148655684	-0.0269887018816207	0.0516666666666667	0.185	0.316	0.446833333333333	0.36671285771084	0.377478345706086
422	9.5170410134975e-11	2.6483043973641e-09	3.21900674526148e-08	6.40617382584967e-08	0.614300343006278	0.743274657811472	0.471537878197687	0.179624519227317	3.92916988081065e-09	6.57371594446689e-07	5.44033577912187e-06	4.05110368726384e-09	5.58830946964713e-08	1.13103567343468e-07	1.26000252154425e-07	4.19874696851553e-07	52.7707212545865	60.7194837136049	63.1841076360797	63.4380677459048	0.25396010982513	2.71858403229999	10.6673464913183	1.80072790824624	34.6585108259715	24.7362186288665	20.6756538285572	70.2382377955313	0.05225	0.23025	0.35625	0.498	0.434348174978735	0.40538650974136	0.466234659224434	0.473766640567198	0.472241628615957	0.439432691712215	0.0969960639640535	0.152166352993672	-0.000964856830669927	0.0549770030303449	-0.000346508062081911	0.0463333333333333	0.181833333333333	0.3085	0.451666666666667	0.322930203862804	0.459010412199535
423	1.43755882479361e-08	3.40580707570471e-07	2.79057358895061e-07	5.43136340737202e-07	0.647552403060051	0.124752366786271	0.150967649984489	0.0847391951748228	8.75460586359811e-05	8.93402368848659e-06	1.7617596404464e-07	5.29960418828167e-06	4.24299657897706e-08	4.85600365071293e-09	3.8490728081972e-07	4.94104860962992e-08	42.3116704659406	49.42379308214	57.845049256779	58.0540491577412	0.208999900962226	8.63025607560121	15.7423786918007	2.97157730510844	15.3879226496738	19.7267876968745	27.2783173676289	52.1673974942862	0.05775	0.21825	0.36225	0.494	0.429626204680141	0.436581958469452	0.384024947328717	0.46296048651562	0.436314329833715	0.44761332916275	-0.0304646577521868	-0.00188544884471443	-0.00300395705080833	0.0939327947378455	-0.0298639886247983	0.0498333333333333	0.186166666666667	0.319333333333333	0.440833333333333	0.441101969989671	0.405457966983873
424	3.45705230704469e-15	3.61205435336781e-14	3.62370034763386e-13	8.91385505070744e-13	0.705935631903321	0.488192584520155	0.12759340338307	0.118754157054224	1.98862003531443e-08	6.34667821768234e-13	3.73535831549984e-08	6.04293219354288e-12	1.27747747885992e-14	1.57093713795746e-14	1.17150969310549e-13	2.1693878715541e-13	73.8684270802478	85.8103916890032	90.1062345632017	90.2486051273881	0.142370564186422	4.43821343838499	16.3801780471404	2.43367557628335	31.5056381132927	51.7366536431491	30.2822122415855	85.7768420306504	0.05875	0.227	0.37525	0.50575	0.477050930989925	0.468722914147067	0.431763696286746	0.51170988678205	0.498628491017282	0.431167267495553	0.21518721866872	0.149213416188668	0.0246870165971629	0.156403829853394	-0.0135338042384758	0.0515	0.181	0.305833333333333	0.449666666666667	0.407281036636629	0.463868330610621
425	6.03022154142128e-12	1.52206487271866e-10	1.96799975546911e-09	4.2860938770442e-09	0.700958610684409	0.71817590365943	0.39336160808581	0.0423432351330044	4.30338675790712e-08	2.84430175671799e-08	9.33843315190664e-08	1.07819504925688e-08	4.63577114823344e-10	8.31332727547478e-10	5.07201901600781e-09	3.21990517803747e-09	58.4870385782851	67.218857366679	69.9533550650449	70.1008316206426	0.147476555597677	2.88197425396356	11.6137930423574	4.12143148003088	30.0076793213393	30.8109377293385	28.5065025759523	67.844563223489	0.0545	0.232	0.369	0.4925	0.474407350489925	0.382082645758151	0.457662341258285	0.44499872574119	0.479771846931915	0.465994686815256	0.0114516776046401	0.141068758685065	-0.0311288872863831	0.0893609282994832	-0.0237344943572258	0.0455	0.186666666666667	0.315333333333333	0.438166666666667	0.414519903809701	0.384745050655502
426	1.10121869967627e-13	1.23866207935722e-13	1.63958129896214e-13	4.12868762975199e-13	0.739935441974146	0.111401425675075	0.00827197425808774	0.452633683311326	2.69538109116264e-08	1.03714030533589e-08	9.73097481488743e-10	2.50268438712545e-12	4.39623761263238e-12	1.57869463699573e-12	3.87606393946762e-12	1.00789247099441e-12	66.7490077124166	83.0948236593977	91.9266068369761	92.036790230035	0.110183393058833	8.94196657063731	25.2877825176183	0.564048352114696	30.9153024142743	32.7703645811907	37.3780788177428	87.8411532983308	0.05425	0.228	0.37175	0.50125	0.361285667507137	0.442547085956975	0.473321522122178	0.49734992457532	0.465755405934791	0.401332431021251	-0.0585916393206479	-0.00398308030850637	0.174548302287092	0.137286266420687	-0.037760816267379	0.0508333333333333	0.182333333333333	0.316333333333333	0.439	0.426597208100173	0.405324235585969
427	1.26764688673557e-08	8.1527991595628e-08	8.61896766887556e-07	1.48910832409322e-06	0.498671850739752	0.748970564067993	0.300304755244915	0.89889023357344	1.90999568539689e-06	1.59077038293546e-06	6.13402969238379e-05	2.96197394519241e-06	6.11071506421793e-07	1.45123579378519e-06	2.36561930367421e-06	1.96861305053452e-06	42.5750929513597	52.7878293659232	55.0114096705074	55.4691714918445	0.457761821337044	2.68134212592122	12.8940785404848	0.0161451029980526	22.6835140059047	23.0350213443126	16.0608144067501	53.6877338320983	0.05375	0.23	0.368	0.494	0.492618463730082	0.389169326173289	0.39333768662543	0.418674520450957	0.411413808363047	0.436111615690284	0.0616150372370759	0.0466125812770494	0.0770060948892551	0.00200863350673929	-0.00996762251567154	0.0531666666666667	0.1905	0.3215	0.453166666666667	0.376539320992179	0.445595781434599
428	1.06581287143585e-17	2.97026871989281e-16	1.90868895370516e-15	3.91843186465848e-15	0.40574017716368	0.266046847189416	0.107036893450531	0.383239224128051	3.6181813127981e-08	6.29345639230432e-10	3.00048752391075e-14	2.56834809226821e-14	3.55994623921563e-16	2.35184607228121e-15	6.89113791829888e-15	2.1675168964159e-14	85.722479647302	96.3146115442651	102.059680161779	102.750928269641	0.691248107861611	6.43631672537595	17.0284486223391	0.760285393873346	30.3440338365999	38.2282530448756	57.7341456250288	98.4463575829399	0.0555	0.23425	0.37575	0.51675	0.482359572181481	0.466025168502589	0.468697523537182	0.471723960222705	0.412556923566922	0.424503531288913	0.154258417542769	0.131674386846942	-0.00429735672991601	0.0376375447433409	-0.0334213490474418	0.0515	0.1885	0.315833333333333	0.439333333333333	0.401802932861953	0.422905322926566
429	6.20675782130833e-06	7.18944855466777e-06	0.00011222498393394	0.000135452698001944	0.282372581826425	0.933119854168597	0.237042907502929	0.53179434890061	2.31581960994333e-05	0.00049377555120153	0.000279111429717393	6.57470804620312e-05	0.000106922100586656	4.85736526036288e-05	0.000133028476511773	0.000120468987136793	29.4929786580033	42.1027618618027	42.2646345021203	43.4202698100853	1.15563530796499	1.31750794828258	13.927291152082	0.390961652881288	17.9101563827699	12.139026092389	13.2056164083642	45.418819964545	0.0535	0.2205	0.36075	0.486	0.526413799109854	0.495611401157829	0.418161839031377	0.448416962047573	0.468385462657737	0.410816085869354	0.187180580562716	0.18556692689221	0.135353565451317	0.13160669182754	0.143681707781359	0.0506666666666667	0.185833333333333	0.327	0.449	0.434358491133224	0.379254949350133
430	6.46977078877837e-12	3.20786332466384e-11	5.14227274573419e-11	1.16815359558744e-10	0.673475844282577	0.153544356576746	0.03971708312754	0.100950197597426	8.41255414668654e-08	5.31556554894185e-09	2.58294803720941e-07	2.26080888303503e-09	1.81574709894621e-10	8.00060604207254e-10	1.36183409790255e-11	4.92439757680526e-11	58.3415069230832	70.727532900084	78.599179438701	78.776742594142	0.177563155441021	8.04920969405794	20.4352356710588	2.69046740673912	28.708686463744	34.0703288633831	26.538822807348	71.6563199540183	0.052	0.23025	0.368	0.503	0.41289441788289	0.42184833976346	0.40992844799575	0.48803507305393	0.447277411891096	0.416337511792336	-0.0502651126898349	0.200118756300347	0.00500580575493428	0.116683705371155	0.00845533431241935	0.0448333333333333	0.186	0.311666666666667	0.4505	0.365198271132601	0.368122994665555
431	3.96033235545325e-08	7.89760685363588e-07	8.39864362028881e-06	1.09309263410887e-05	0.297466360544161	0.726075530258733	0.524072629956315	0.216906417508576	0.00506802745942339	2.39901113536423e-06	1.01644187605969e-07	3.51805198559302e-06	7.65333543660243e-09	2.00503543535159e-08	1.34687683641311e-07	2.60268022898007e-07	40.186617318177	47.4262972123543	49.1714247610362	50.2569429970536	1.08551823601738	2.8306457846993	10.0703256788765	1.52472128718045	7.85500277464416	22.2456543926637	28.3424168838374	53.2394293872082	0.05475	0.22125	0.372	0.50325	0.407784227168537	0.440148843286191	0.457643966341839	0.442243406993881	0.490461653867735	0.445316972951347	0.0477407646003183	0.217759811531379	-0.0463313937042759	0.0270861360308291	-0.0513539922595887	0.0491666666666667	0.198	0.326166666666667	0.449	0.382895285423368	0.401346090282891
432	2.05239686049372e-12	1.7902769846425e-12	4.07032988351791e-12	9.82846610770829e-12	0.735151769784619	0.188821865350022	0.0130775793451163	0.627403385152659	6.33844105324276e-09	1.37781267877134e-09	2.08812027232209e-05	6.80891344998965e-10	1.1150497035762e-09	5.38863668872261e-09	1.72983863642924e-08	5.48410133263225e-08	60.7149303352417	77.1774554631775	84.5198368857018	84.6342706249416	0.114433739239757	7.4568151617641	23.9193402896999	0.235598441453476	33.7279197373082	36.6999741229101	18.1071848296979	74.5562821798089	0.05575	0.23175	0.366	0.491	0.445473405722469	0.476594522495185	0.436152966777219	0.496356353631535	0.432011888534609	0.424296255157665	0.167887362640593	0.0546811265936328	0.201885121871734	0.128668751600482	0.121404027328795	0.0535	0.183833333333333	0.307666666666667	0.447666666666667	0.423641056859381	0.464544522768203
433	5.81428891576689e-14	4.14658722353405e-12	2.2325921705678e-11	1.80114428724405e-11	0.103345419526448	0.161779619146768	0.176025408085413	0.00971476724417371	1.55393057582571e-08	1.82539222454612e-09	1.56661968201823e-08	3.41397162243714e-10	9.88994787193073e-12	4.97003490173294e-11	2.12065667218947e-10	7.94743442418492e-10	68.0642773930595	75.3067339266854	80.5545414061999	83.207683843204	2.65314243700413	7.90094991651858	15.1434064501445	6.68646463809637	31.9846824043816	36.1516994511276	31.96888421121	76.2144096854825	0.0595	0.221	0.36625	0.50025	0.428266365932725	0.370168245751309	0.403071748046436	0.466294710006002	0.479366387141101	0.419506594090953	-0.0554737721282173	-0.0361826954968341	-0.0220536502212582	0.0402373951961993	-0.0232602606156368	0.0476666666666667	0.175166666666667	0.308333333333333	0.442666666666667	0.364143783029026	0.418645586093518
434	3.92008622007718e-07	5.81882428969891e-05	0.000505742572740458	0.000556783080289379	0.248646249084941	0.779850770326092	0.96845858063397	0.224862423812913	0.00157515045210435	0.000204857246925881	1.86725671942617e-07	0.00055993725409724	2.65270473244484e-07	1.19869192089172e-06	3.7989280111567e-06	1.18003646209702e-05	35.3588070046972	36.9302161307569	38.0770149898162	39.4079089191946	1.33089392937836	2.47769278843771	4.04910191449744	1.47306693106657	9.98856804727984	13.785998837091	27.1658743411208	39.3915565815718	0.05325	0.211	0.34725	0.49775	0.404963233690265	0.359883013027565	0.467170806936732	0.437285621715019	0.450357314211198	0.42518514126769	0.00743101373990913	0.139931615266517	-0.0408214427752893	0.0597426138595366	-0.031767507799266	0.0478333333333333	0.185333333333333	0.311666666666667	0.444666666666667	0.396944526075801	0.377380323309941
435	5.80173043666919e-12	1.26621736190777e-11	1.11699227922678e-11	2.63839513545206e-11	0.713528005111281	0.0909037799512675	0.0138773613633287	0.352427531885795	3.47466311679169e-05	2.0232026057701e-08	6.35328770701536e-10	1.98699720206464e-12	3.50507963382676e-12	2.89225072986589e-12	7.33026880445797e-11	2.97087172733988e-11	58.5669336106585	72.8122426975242	82.1716403095561	82.3064188848366	0.134778575280507	9.49417618731241	23.7394852741782	0.864697241080648	17.1387224844402	31.4721609849967	38.2097896451505	88.380161158836	0.053	0.21475	0.36525	0.5105	0.381264105719508	0.427779741159681	0.470011223791347	0.484639550894838	0.483915708041839	0.454665410931834	-0.00275161182758792	0.127629216565364	0.0333212771680054	0.142537587548029	-0.00397173189182226	0.0488333333333333	0.181166666666667	0.311166666666667	0.4475	0.403963496080276	0.385617130057797
436	4.13636478117422e-09	1.36856430590302e-07	2.07999987979382e-06	1.29448201405065e-06	0.0803432259244029	0.513071895388484	0.45060725546847	0.706433607542353	8.95913961890233e-06	1.10494236380792e-06	2.36460328832664e-06	5.24834789292378e-06	8.68353985917411e-08	1.78696078738277e-07	1.33959341903372e-06	2.22739494763397e-06	44.9173789741908	51.573303372752	52.7721165504772	55.8300614483742	3.05794489789696	4.2567580756222	10.9126824741834	0.141865341509401	19.7214226597007	23.7360344268563	22.2733937112225	52.1929006672949	0.05575	0.22725	0.3725	0.49775	0.321042043391841	0.428280902908923	0.419654871647517	0.456526524434257	0.408605904005541	0.438764633838145	-0.023990760684342	0.0359977285199913	0.0279864156726662	0.0685438488430175	0.472638418691788	0.054	0.1905	0.325166666666667	0.449666666666667	0.363271005047379	0.327685153349354
437	6.03576349275963e-20	2.26174405823635e-17	5.933588461805e-16	1.64093691488497e-15	0.843196337743979	0.726427530293384	0.673659325300664	0.00525068525009326	2.30645727760494e-08	5.26711203661413e-16	2.02030283360307e-11	6.72171827851373e-17	6.33286035324236e-19	1.96115231164438e-18	2.50254166374066e-17	3.27285134819863e-17	96.2977060247358	101.906851528998	104.696081042239	104.735208515696	0.0391274734574836	2.82835698669805	8.43750249096047	7.79100940388571	31.2177646870496	65.6938068174877	44.9509682978969	109.588896378087	0.05525	0.2295	0.37475	0.50325	0.453831885062453	0.377629604291152	0.380600062225847	0.444247612962319	0.434230489990732	0.42656041505891	0.017958302887208	0.0244997653720443	-0.0310880013276089	0.0428763989386556	0.00869489998354911	0.043	0.1835	0.296833333333333	0.435	0.368641945782107	0.371615701976373
438	1.21181684626995e-08	2.7817759129526e-06	4.21594625126165e-05	5.20819007414603e-05	0.284677465174166	0.895152226413409	0.984559211652971	0.413036793510043	2.80356159009176e-08	1.88142163160488e-05	0.000293297885705283	7.81757092343958e-06	4.90124311314099e-07	2.15622872513276e-06	5.02593031534541e-06	1.51179315328874e-05	42.6694031564111	44.4065798988158	44.9118388688512	46.0564624120161	1.14462354316493	1.64988251320028	3.38705925560498	0.670042489915886	30.8389346253589	18.3057123746275	13.112717795706	51.1442278282923	0.05025	0.2225	0.3555	0.49725	0.392106754798613	0.397889208014694	0.396365589192582	0.464787775301732	0.456930068409569	0.427899981425743	-0.0407661885460675	0.00312696816641369	-0.0525581547897698	0.0351603180119467	-0.0468606907576259	0.0466666666666667	0.177333333333333	0.314333333333333	0.460333333333333	0.379184510302182	0.36975113034633
439	2.34130079423606e-12	4.38490279708519e-10	4.55275164632326e-10	8.47104385762826e-10	0.445404929851561	0.101022434976171	0.25667437051876	0.637595019974691	3.39419338939847e-08	4.28911610017082e-07	2.42447647915835e-07	1.20787752364237e-09	4.20470474392508e-09	1.33271895983641e-08	3.89618629187217e-08	5.75787576121436e-08	60.4428376109936	64.8214354643351	73.447853989157	74.0301726053003	0.582318616143311	9.20873714096524	13.5873349943067	0.221901308303131	30.4679998549982	25.5596676896785	26.6611498683669	71.1222138349128	0.0525	0.22675	0.365	0.49675	0.464212949754621	0.535040825269976	0.309265383445803	0.44093697785376	0.44352461012957	0.416125685774516	0.135679149392745	0.0196064101203648	0.0422638943368634	0.100416188887892	-0.00566999678592672	0.0546666666666667	0.1815	0.316166666666667	0.444166666666667	0.377965956506248	0.473911862644312
440	1.22709488481032e-10	9.26842116049707e-11	2.46174872550169e-09	3.78791096261289e-09	0.320780677408634	0.840385059391139	0.0779682547205846	0.468868359199188	4.68827019004607e-09	2.15663853600335e-07	4.1849547328941e-05	6.6106870001533e-09	7.47306957317349e-08	2.19087716145077e-07	3.33735520849172e-07	1.06633029219127e-06	52.2430585752227	68.3390316959994	69.4160990265591	70.4018598529219	0.985760826362821	2.06282815692248	18.1588012776992	0.524641685718962	34.3147007054304	26.8873680369215	16.7856059094647	69.0429953940974	0.0555	0.232	0.368	0.49575	0.413473926785252	0.436916939965217	0.517599586109974	0.491896879826362	0.502061062835142	0.438196347070331	0.125235251703144	0.143719449644059	0.0834553757071438	0.101159395247825	0.103323444830541	0.0521666666666667	0.183666666666667	0.317833333333333	0.454	0.448166918525861	0.433288434202732
441	8.81206771250613e-14	8.80220999761696e-13	3.47171119846138e-11	8.25620016731848e-11	0.774993901846891	0.973890928528889	0.334732302506849	0.0398666389391335	5.059599539445e-12	8.63924025641737e-08	4.48674503287306e-06	4.62154237837841e-11	7.21026724957975e-11	3.80682759697385e-10	1.76758861323325e-09	6.22528146476734e-09	67.2080792320776	78.7548629466764	79.520864048638	79.6025736059601	0.0817095573220286	0.847710659283621	12.3944943738825	4.22355127401352	47.6637548603212	28.6571949986628	21.0447758188238	80.9798389361856	0.05625	0.23125	0.36775	0.49925	0.40451555254485	0.346258831983996	0.467450535786301	0.430588635919365	0.464578214343241	0.42167074983637	-0.0201873475767069	0.0490806110712523	-0.00721694270421695	0.0788915646877333	0.00475320356245109	0.047	0.174833333333333	0.316	0.4525	0.376883506949686	0.398630815600956
442	1.34291513728626e-10	9.83517583208483e-10	4.24228260782081e-09	2.35159064815973e-09	0.0630895665063069	0.127152968585797	0.0526089096954652	0.765020139344523	2.06644179769846e-08	1.85763075414339e-06	1.72807042602627e-06	4.36254701213997e-09	5.39361446782524e-08	2.60794380614613e-07	2.1303646165246e-07	6.76747792800986e-07	52.0557540377049	62.9833490483798	68.1065418486978	71.5607861999597	3.45424435126188	8.57743715157994	19.5050321622548	0.089338238964956	31.4311012749276	22.7369322171962	22.875877160237	70.0577355296868	0.051	0.23075	0.36425	0.50225	0.413738158577658	0.383162065545255	0.418958143132119	0.468299442976624	0.473243475321207	0.44568412707212	0.0814203124072966	-0.0149947186422378	0.0249339441453229	0.128652539522063	-0.0203182610205859	0.0496666666666667	0.1845	0.318166666666667	0.4535	0.333385851493574	0.399551471004879
443	2.63688849638003e-09	4.87329995979465e-09	5.84076502921291e-08	1.86174981831248e-08	0.0288060372952396	0.207518850737482	0.0372594700785129	0.00463931676505209	0.000896156039137925	4.12241696978961e-07	2.32716680455528e-07	4.10773030360869e-08	3.85273218010692e-09	1.86474833924027e-08	2.52811536025988e-08	7.89459806927184e-08	45.8574934870339	59.3198264925522	61.7217229316157	66.5008908008967	4.77916786928108	7.1810643083445	20.6433973138628	8.01493388320705	11.0306937561854	25.6361591885143	26.7403026060383	64.5433375602198	0.059	0.2225	0.37025	0.51625	0.400511639025914	0.387707258827688	0.553277623666699	0.475446552332453	0.463458857909265	0.447263192303335	0.074908132336593	0.0605255723882265	0.102388797850507	0.0708318730311833	-0.0509102627896017	0.0461666666666667	0.195	0.321166666666667	0.4635	0.381113075530263	0.388418536073442
444	9.29548248796788e-11	8.62901077069063e-09	3.74488520974966e-07	2.16714879943373e-07	0.0704033246129718	0.794648931750003	0.75181147015704	0.273851255261784	0.000236091647998589	9.42068116129603e-08	5.58495843092722e-09	3.37087265668606e-08	6.88438337429655e-11	6.64638289321376e-11	1.33375310515068e-09	3.40628262552496e-10	52.8196168309587	58.004201217278	57.1092616346432	60.3828533964625	3.27359176181926	2.37865217918443	7.56323656550376	1.19735357690024	13.5195450215579	28.4895245870284	33.9741351189896	65.0336337199224	0.0595	0.222	0.36725	0.51025	0.465324227740303	0.389090265342051	0.450924254203522	0.428690683839399	0.452742674855506	0.425946899785259	0.109087835282504	0.104958875872774	-0.00923238332936789	0.0461946216400509	0.170731759477864	0.0543333333333333	0.191666666666667	0.315666666666667	0.450833333333333	0.396622557339752	0.426235871045051
445	1.03979449978289e-09	1.31827348564844e-11	4.88237713043693e-10	9.51970002764664e-10	0.494346706356261	0.960382161970079	0.00660063571003072	0.144566646991761	0.000296928109089053	3.13235587951104e-09	1.74249523053836e-06	1.47881957372011e-09	2.86777311097659e-10	1.28554992584144e-10	4.35007958047514e-09	2.08390013080738e-09	47.7981466533238	72.7220344639645	73.2817003864839	73.748751987041	0.46705160055717	1.02671752307651	25.9506053337172	2.12866468062566	13.089673447912	35.0997836941824	22.8598995983757	72.6847187430086	0.0565	0.21675	0.37025	0.50625	0.491548189848454	0.346567920068119	0.399585171888716	0.457875148921065	0.458056797106814	0.451616717699339	0.0662314286200616	0.116515572066924	-0.0243823154739842	0.0925780489965942	-0.0194291102141821	0.0498333333333333	0.187166666666667	0.313	0.4575	0.415727178133897	0.483965643206642
446	1.6791482978036e-10	4.57053278084103e-09	6.68873933145141e-09	1.29171290391287e-08	0.530374598714848	0.159938617186267	0.14836568371157	0.0619359943672159	7.14025566735994e-10	4.47740683426231e-07	0.00113883809231472	3.45678509772139e-08	1.09868083221959e-08	2.54428907456662e-08	1.50522320216688e-07	2.25858091077155e-07	51.5916195069585	59.4672557039376	67.0070861402201	67.4007599242614	0.393673784041312	7.93350422032381	15.8091404173028	3.484769283069	37.9819390901594	25.476773963801	10.5870295214208	64.9712656811627	0.05825	0.23225	0.36975	0.4935	0.424210037383196	0.353081986605261	0.406859177609797	0.45176312921034	0.479306349713533	0.447339326853527	-0.00683384727526909	0.0133770199562563	-0.0225510826441009	0.141269421134979	-0.0132318974684371	0.0496666666666667	0.1815	0.320833333333333	0.460333333333333	0.430124869467774	0.36756666808687
447	1.5002809545372e-10	1.69562584427252e-09	2.42431717252156e-08	5.16475746521764e-08	0.755569507483089	0.815844965142641	0.352565543905672	0.153416645515483	3.7781746176887e-09	4.05302997231035e-06	6.21345894803138e-06	5.45065469387733e-08	4.63375469526542e-08	2.02077030974915e-07	5.90138744954343e-07	6.01141967229795e-07	51.8256011345802	61.7399196281258	63.877456696624	63.974366892784	0.0969101961600245	2.23444726465823	12.1487657582038	2.03794637137253	34.7347980708837	21.2396024666796	20.4212934025836	63.8403250351541	0.059	0.22575	0.37025	0.4895	0.419884540350903	0.421335822649253	0.427279505459645	0.449599903326645	0.45333157756059	0.432574545786757	-0.00457313121136474	0.0568917409476074	0.136560390205987	0.0465820009034348	0.0710795057944281	0.0523333333333333	0.177666666666667	0.3255	0.4435	0.391974070840521	0.423954687837329
448	3.95122850967288e-18	1.43085548992854e-15	2.29055074187185e-14	7.52742321603252e-15	0.0278669427864415	0.136866839288005	0.261523592717725	0.31531261983624	5.38461018364991e-15	3.00738117397609e-12	0.000151381701286386	1.34176207596938e-14	5.00713030436972e-14	1.02176036038642e-13	9.0834197410291e-13	1.46444973757225e-12	87.7528351274013	92.8866652694633	96.422872105577	101.259152347935	4.83628024235804	8.37248707847175	13.5063172205337	1.00829096272628	61.1146449951229	48.6838145431502	14.3549434378128	99.9358222279792	0.05525	0.241	0.374	0.48825	0.457475562590684	0.457885803672294	0.460622237081233	0.478012857164267	0.43039543634831	0.417433910426876	0.202804751338438	0.147723583134716	0.0951229508560851	0.0608621828029365	0.23478989522594	0.0506666666666667	0.1765	0.306666666666667	0.449666666666667	0.400824536075088	0.416427567807561
449	8.49234514319004e-09	4.9401996112495e-10	6.83313918160794e-09	1.09148162164678e-08	0.353997383741839	0.659366158396094	0.0111446670691457	0.0216717966234804	1.75781976895495e-08	9.12588883116143e-06	0.00117766623862403	1.66640274905622e-07	1.08152713850496e-07	4.66605556189505e-07	1.48711532346968e-06	3.91337433214421e-06	43.4135269628605	64.5505553326584	66.9554235536198	67.8144995960392	0.859076042419474	3.26394426338084	24.4009726331788	5.27194408532796	31.7452131303889	19.6861816143592	10.5250594494355	61.0446491137465	0.0625	0.227	0.3665	0.49825	0.446305595511672	0.513823412817376	0.489804208548507	0.47498091497659	0.488560662578779	0.467068868438392	0.109782116664306	0.111466489174885	0.11243588372021	0.141804966756886	-0.0513175100619424	0.0516666666666667	0.180833333333333	0.3235	0.465166666666667	0.393557653310174	0.370577950958287
450	3.87001525840277e-07	8.18147817511607e-06	4.05204495561677e-05	1.79102695924709e-05	0.0476269837581112	0.209444382946266	0.258595663351328	0.0712723022547056	1.12315751191124e-05	0.00670529827534834	2.34522222138035e-06	0.00012435902626531	1.22092134065039e-05	4.8036901923823e-05	0.000144004986111825	0.000387089443085242	35.3859711008408	41.7871813561796	45.0179745270798	48.9410744005218	3.92309987344197	7.15389304434211	13.5551032996809	3.25347277753963	19.289612118162	7.35026202363406	22.2891973994047	43.6582346501071	0.054	0.219	0.3515	0.49475	0.407216787904318	0.393186944120066	0.376923899198136	0.447279954253001	0.435151965743482	0.425660284201909	0.13033914779629	0.00511672949414524	-0.0167282591054068	0.140177477745105	0.0112842778472336	0.046	0.183166666666667	0.325333333333333	0.446666666666667	0.485456274035905	0.462968752391305
451	1.79295171470652e-14	2.54618872963744e-14	1.42487379913397e-13	2.4236513591826e-13	0.311807397968406	0.244584395559174	0.0189434034421051	0.0931232510862725	3.04573999308107e-10	1.02587129487747e-11	1.30848520906549e-06	4.63663543372453e-13	1.86284213922759e-12	2.39520225829798e-12	3.78352606198058e-11	4.50211160128865e-11	70.4851244351812	86.5793926316401	92.2482433916157	93.2712478660396	1.02300447442394	6.69185523439955	22.7861234308584	2.81953718379009	39.645061058196	46.2784300788026	23.4107025450194	91.7675608764706	0.05325	0.229	0.37525	0.5065	0.391071654535388	0.496511469522197	0.476751163665657	0.510730834035563	0.51552588534751	0.457309126842646	0.122888008942177	0.121669689105286	0.176291396276385	0.160197043119837	-0.0100241549404642	0.0458333333333333	0.1775	0.3095	0.457166666666667	0.358939128419084	0.378581443656965
452	2.5358506141148e-11	1.85130031338975e-10	2.59153750787964e-10	2.3066702989908e-11	0.00511294840434261	0.00729222179875008	0.00442218586940016	0.164526574136687	1.54350540876699e-08	9.19938499198203e-07	7.1350679106307e-07	3.77808104651056e-09	1.55194989066647e-08	1.46111317635571e-08	2.98664831295775e-07	1.27060452733642e-07	55.5135609525823	66.7760059702414	74.7847876964224	82.623837192783	7.83904949636053	15.8478312225416	27.1102762402006	1.9321210859689	31.9977589442715	24.0887989842631	24.5783008624567	70.4081874729538	0.056	0.231	0.367	0.4975	0.4484865008409	0.294748593191581	0.50250208014362	0.442649045249134	0.429260020832842	0.417085171525988	-0.0488823087149413	0.0885963193858999	-0.0268524039088711	0.0721633298058883	-0.0120439303886583	0.0496666666666667	0.184333333333333	0.3195	0.447	0.378795749883871	0.339219302305982
453	1	1	1	1	0.986725911776249	0.270514639311028	0.09618314746244	0.00407209344693638	5.33726237996262e-10	0.000155535906584011	5.23741435040691e-07	4.60467550674372e-08	1.77308104077288e-09	5.82594544873136e-09	3.06795116277954e-08	6.05442276801102e-08	-Inf	-Inf	-Inf	-Inf	0.000276802078587934	6.38526380431722	17.4150804309611	8.25138433667871	38.5498590476072	14.3039772648444	25.1743507739466	62.3062813985286	0.0635	0.23575	0.36025	0.51	0.453932523365169	0.43381622897598	0.485763616127388	0.454658038643274	0.500066762518308	0.461830048462285	0.257976426617119	0.036530320412287	0.0241573414438745	0.111850687979606	0.999958992306093	0.05	0.184333333333333	0.323666666666667	0.458833333333333	0.427870889004569	0.418423991718234
454	2.49111447672399e-12	3.0085390463569e-09	1.88017579091443e-08	2.90961986550516e-08	0.342697834531271	0.419447504993423	0.927063621502552	0.829807160629969	5.56629663319412e-09	1.97473774256699e-05	2.43197494004969e-08	3.09791229929137e-08	1.08718359188243e-08	2.49443371144129e-08	1.77852911565892e-07	2.33623814611431e-07	60.3146816036242	60.4271616932456	64.4977033274263	65.3980161919462	0.900312864519947	4.97085449870065	5.08333458832203	0.0462030287926609	33.9806474279139	18.2135034939311	31.1148992367034	65.2427955016477	0.0555	0.22575	0.36175	0.5035	0.424025627032075	0.350709981488912	0.301428617896343	0.430874647442521	0.460223453464244	0.414007426783148	0.0281241051999381	-0.0603540215265675	-0.010437041843899	0.1440295553718	0.288614338987213	0.0545	0.178166666666667	0.3205	0.446666666666667	0.382309427156555	0.410426170700645
455	4.16398106863186e-12	6.39030547748892e-11	4.28627100212972e-10	1.00192725223948e-09	0.853310024705727	0.486853058565035	0.213060839378933	0.197979578303213	8.54637258581958e-08	1.08903178102963e-09	1.65206029716726e-06	4.26574815964634e-09	1.6637113511653e-10	7.65412238698847e-10	1.0746303387253e-09	1.77953966561912e-09	59.2528245903741	69.1772222542786	73.5911673709561	73.6253541769765	0.0341868060204433	4.44813192269794	14.3725295866025	1.65721640814445	28.6781241520075	37.1585683102403	22.9623430544234	70.1124289401175	0.05675	0.23275	0.3655	0.5005	0.483268550145883	0.395965364885004	0.373834834967187	0.456600494780774	0.460263517688379	0.431715729837576	0.00595780201996052	0.0306065746562927	0.0423176712335391	0.0985537447743658	-0.000419297420350957	0.0508333333333333	0.188333333333333	0.306833333333333	0.451666666666667	0.442554854328003	0.408743498366558
456	3.34983943347457e-09	6.28001788357056e-09	1.49980942576452e-07	1.9047739913534e-07	0.251116834127275	0.85304459565188	0.167017482227467	0.0806093803197262	1.82880831508271e-05	4.78038134948723e-09	9.62403431726281e-05	7.81712227635506e-07	1.24142449678069e-08	2.3164649743094e-08	2.13049019448846e-07	3.19307232760548e-07	45.3578788892191	58.7364055212747	59.3910424011192	60.7081220585023	1.31707965738315	1.97171653722762	15.3502431692832	3.05257225129981	18.359748759236	34.276834923945	15.2090646684828	57.1244396391772	0.05625	0.2245	0.368	0.49675	0.466994181447938	0.437391817357915	0.443609909616182	0.476684440169849	0.493256547102392	0.44921663097245	0.0781818388522798	0.0143655187194649	0.0493872314833379	0.100933766133558	-0.0260541590903003	0.0483333333333333	0.189166666666667	0.3115	0.457	0.387603166270399	0.368946126916674
457	5.13627635845458e-14	3.29097519774343e-13	2.61386761842255e-12	4.4247973367702e-12	0.326984742372275	0.350074308867512	0.0773177175784214	0.319599192420331	8.45690946852539e-10	4.09985051337412e-10	2.41156137215117e-07	3.8175380737459e-10	2.62697087409629e-11	2.39316916389812e-11	4.54100862375368e-10	4.4259109076743e-10	68.3195306544731	80.935235540237	85.5468138751312	86.5076164899947	0.960802614863496	5.57238094975764	18.1880858355216	0.990586002967575	37.6517886742276	39.0647255515414	26.6714699827517	75.9465301312153	0.05625	0.23275	0.3705	0.49525	0.490260173893635	0.371641350684964	0.383643189722866	0.465928406834459	0.440329179122662	0.443887389586349	0.0976972435782408	0.0922893579687891	-0.021272825085283	0.0695466234682158	0.0340049055025383	0.0516666666666667	0.182166666666667	0.310166666666667	0.442666666666667	0.420183267337346	0.368714552583587
458	1.29419230741149e-12	1.72905455762578e-12	4.52893390825586e-12	4.89202826942326e-12	0.157260736865368	0.108367714224427	0.0104100665847091	0.243784560392113	6.87697286939503e-07	1.49396670663243e-09	1.6934709035053e-08	2.9489666904038e-11	5.55018771208393e-12	2.65790380875508e-11	1.43008351197372e-10	4.11930590805339e-10	61.667316978579	77.2548466710432	84.2719875234179	86.272358275899	2.0003707524811	9.01751160485583	24.60504129732	1.35857522391052	24.6492999903348	36.5421989327497	31.8176470699873	82.0433645558343	0.05775	0.22725	0.3815	0.509	0.434185723023104	0.489057728699298	0.435730708121506	0.501971009516422	0.468988436299017	0.388741565828708	0.14985200213748	0.111346379331269	0.0692942614228643	0.164568717513854	-0.00983107606374039	0.0523333333333333	0.186333333333333	0.322666666666667	0.4515	0.385523320842717	0.365255588269115
459	1.06771859090667e-09	1.50220214639675e-07	5.25927546801193e-07	8.07722939330742e-07	0.375990632998167	0.337946101401155	0.594429139804368	0.0241582725998061	1.26855200148961e-07	4.8759612693397e-08	0.000799034845559711	3.00419683305227e-07	1.58624359496158e-07	5.7384056937692e-07	2.15977040649213e-07	6.95812218151424e-07	47.7429253848022	51.3543474334583	56.2569091985788	57.040679136262	0.783769937683246	5.68633170280373	9.29775375145982	5.08323371045117	27.9135969446306	29.7654844775334	11.243473424518	59.5576939833168	0.06175	0.22925	0.35975	0.4905	0.406434173824612	0.380306520275767	0.451725551354652	0.437943600086847	0.454200003349643	0.410780254008396	0.0379673768356202	0.121915548920836	0.0778126732144704	0.0825707619887115	0.191718441820026	0.0511666666666667	0.185666666666667	0.307333333333333	0.456333333333333	0.400000801117062	0.383961554107881
460	4.27853267708862e-13	3.87635663045126e-10	4.92430002065847e-09	5.11567045250001e-09	0.165598115838619	0.470840073734994	0.891516625572942	0.000157868312765781	2.86893871812079e-12	3.12562354549102e-06	0.000464406374909553	2.22959600535252e-09	2.44828437105725e-12	1.46565387926164e-11	4.16270302832274e-11	1.68330794408988e-10	63.9515382260433	65.1013231838369	67.7469536404387	69.6693010348026	1.9223473943639	4.56797785096569	5.71776280875929	14.2759595401403	48.7762436271187	21.7378547531371	12.2534193394913	71.6900489854756	0.06225	0.23675	0.35925	0.491	0.484360433903535	0.373229511094565	0.400360216774522	0.431416879803624	0.42326368659542	0.403913251366388	-0.0312065399618535	0.041170571748815	-0.0161870448243018	0.0439929161274277	-0.0511212247699989	0.045	0.179166666666667	0.314333333333333	0.455333333333333	0.445008739756562	0.384217826547864
461	6.37925536454079e-12	7.36610754754528e-14	1.58993173201134e-12	2.51419856664401e-12	0.287115266267108	0.609923577139287	0.00192521935669568	0.0722736925838909	3.28772473133724e-10	1.31914409697257e-06	7.09240934265085e-07	2.39168091507076e-12	2.83420045976113e-09	9.94444784992633e-09	3.93664515576184e-09	8.60960330481579e-10	58.3706512794524	84.2411452075321	86.6973260793602	87.8304251471345	1.13309906777431	3.58927993960242	29.4597738676821	3.23061159580175	39.4957601171427	23.3950958676978	24.5898563255869	87.9471744508538	0.0615	0.2375	0.36475	0.51425	0.498883513842165	0.385687215710866	0.422573350769679	0.486318294421777	0.508078568244917	0.463812301133035	0.14785246167082	0.051090964200907	0.00667585195531325	0.0970192663657769	-0.0130822956207888	0.053	0.185333333333333	0.318	0.463666666666667	0.40555229591305	0.391377366477594
462	1.22224086473751e-06	1.15202583136663e-05	6.82127858554543e-06	1.22836358639252e-05	0.628288087118697	0.109151684979868	0.10800168764047	0.438383304879059	2.57267176095828e-05	8.46288912177133e-06	0.000545497600895816	5.72175093847094e-05	1.30762963847292e-05	5.27779644950811e-05	2.30803864017838e-05	5.54041904423205e-05	32.9512641337933	40.9491967720605	49.7126137845989	49.9470031792953	0.234389394696336	8.99780640723475	16.995739045502	0.600510522541299	17.7100250748754	19.8303349280341	11.9533313206011	45.799465042823	0.0535	0.2155	0.356	0.49725	0.475809185521195	0.375984043995867	0.349386910256455	0.461386778631151	0.478493750584654	0.445470661945579	0.0404179846371275	0.0260864289613502	-0.00096857527141504	0.202842699843535	0.0252439234412373	0.05	0.181333333333333	0.313166666666667	0.462	0.389242428842029	0.34967656882622
463	2.67025760558633e-07	1.85365836351489e-06	1.37666018731409e-05	2.56376540607768e-05	0.75268044131042	0.762291556091298	0.378207165497997	0.455238330258824	2.034841656423e-05	2.53447148630276e-05	0.000454314779957074	4.04772093272884e-05	2.0487666636647e-05	5.05926477265664e-05	9.68355007547417e-06	1.21938183159852e-05	36.1696272443733	45.3842430199948	47.8788526890567	47.9781450876981	0.0992923986414098	2.59390206770331	11.8085178433248	0.557576570824494	18.1564023737174	17.7384833908745	12.2944189811133	46.7429492271681	0.05125	0.2195	0.36	0.49775	0.393759203116063	0.451230148879235	0.378417997382173	0.459001560644699	0.476149654741464	0.438634784412657	-0.0167799350053383	0.083882896408102	0.0141068331842159	0.11926696622882	-0.000664081461641948	0.0546666666666667	0.184666666666667	0.319333333333333	0.462	0.349360909831339	0.386363231823129
464	2.23245971917963e-07	5.62710053355662e-07	9.60026130452714e-07	1.64173627466878e-06	0.488979725916718	0.221811137623536	0.0672822822591331	0.552895954895527	5.89211950830407e-05	1.64109852123706e-06	6.49270467984623e-05	2.80245366735451e-05	6.98285501926964e-07	1.36391943360357e-06	5.131801933897e-06	2.5677109252813e-06	36.5474698913968	48.2330858825371	54.7386075545146	55.2173781252204	0.478770570705819	6.9842922426833	18.6699082338237	0.352154662414705	16.1370130497889	22.9751409216551	15.9532256268758	47.7382014970767	0.0525	0.224	0.36725	0.488	0.386352017086243	0.458152033180336	0.441960039092618	0.474374161054353	0.450670076817747	0.422969528668596	0.187522348981691	0.195895078226254	0.123352351568803	0.119407440702206	0.474441666683036	0.0498333333333333	0.190833333333333	0.320833333333333	0.447333333333333	0.454409617237112	0.399240659709327
[truncated: 537 more rows]
[truncated: 440 more columns]
